# Supplementary material for: Benchmarking of Quantitative Proteomics Workflows for Limited Proteolysis Mass Spectrometry
Source: Mol Cell Proteomics. 2025 Mar 13;24(4):100945. doi: 10.1016/j.mcpro.2025.100945 (PMC12022698; doi:10.1016/j.mcpro.2025.100945)
Supplement: S1_Koudelka_Classic_MSF [file mmc1.xlsx]

## Sheet: Sheet1
ProteinID	ModifiedSequence	experiment	0.0_1	0.0_2	0.0_3	0.1_1	0.1_2	0.1_3	1.0_1	1.0_2	1.0_3	10.0_1	10.0_2	10.0_3	100.0_1	100.0_2	100.0_3	1000.0_1	1000.0_2	1000.0_3	10000.0_1	10000.0_2	10000.0_3	50000.0_1	50000.0_2	50000.0_3	Kinase	Correlation.coefficient..r.	EC50	Log2.FC.1.0_vs_0.0	Log2.FC.1000.0_vs_0.0	Log2.FC.0.1_vs_0.0	Log2.FC.50000.0_vs_0.0	Log2.FC.10.0_vs_0.0	Log2.FC.100.0_vs_0.0	Log2.FC.10000.0_vs_0.0	Precursor.Charge	Precursor.Mz	CScore_0_1	CScore_0.1_1	CScore_1_1	CScore_10_1	CScore_100_1	CScore_1000_1	CScore_10000_1	CScore_50000_1	CScore_0_2	CScore_0.1_2	CScore_1_2
A0A024RBG1	GIFEQNQDRK	MSF_Classic	736598	737644	687075	654975	714664	659574	832525	763851	706880	849137	649023	755117	725262	722316	663593	747160	758371	722183	751754	835729	801695	770185	807480	680459	FALSE			0.09176	0.04365	-0.09099	0.06321	0.06011	-0.03387	0.1446	2	617.8124	0.9998	0.9978	0.9997	0.9973	0.9986	0.9993	0.9995	0.9998	0.9975	0.9985	0.9887
A0A024RBG1	LLGIFEQNQDRK	MSF_Classic	892083	765232	995685	858241	940887	815768	759886	808864	693293	740495	847464	768954	770435	684146	893410	796059	823164	946121	763830	834220	618675	802237	739682	955826	FALSE			-0.23	-0.04847	-0.02087	-0.087	-0.17073	-0.1762	-0.25919	3	487.6001	1	1	1	1	1	1	1	1	1	1	0.9997
A0A0B4J2D5	EFHQAGKPIGLC[Carbamidomethyl (C)]	MSF_Classic	839033	1.02553e+06	227387	1.09979e+06	1.29324e+06	747121	673855	788837	858989	1.31106e+06	1.04281e+06	680620	487422	961779	614741	1.56164e+06	722156	542349	1.33763e+06	1.58042e+06	972662	1.01922e+06	1.47272e+06	237501	FALSE			0.15032	0.43399	0.58599	0.38376	0.53661	-0.01945	0.89519	2	678.8401	0.9995	0.956	0.987	0.9801	0.8664	0.9986	0.9999	0.9967	1	0.9998	0.996
A0A0B4J2D5	EFHQAGKPIGLC[Carbamidomethyl (C)]C[Carbamidomethyl (C)]IAPVLAAK	MSF_Classic	7.00671e+06	6.06748e+06	5.9626e+06	7.35219e+06	6.73016e+06	7.13782e+06	6.96101e+06	6.86719e+06	6.7934e+06	7.04071e+06	6.74278e+06	6.84638e+06	6.97788e+06	6.76131e+06	6.83879e+06	6.80921e+06	5.62764e+06	6.5381e+06	7.25966e+06	3.89231e+06	6.51913e+06	7.22318e+06	6.98588e+06	6.78983e+06	FALSE			0.11537	-0.00469	0.15665	0.14152	0.11595	0.11231	-0.1074	3, 4	760.7379, 570.8052	1, 1	1, 1	0.9999, 1	1, 1	1, 1	1, 1	1, 1	1, 1	1, 0.9999	1, 1	0.9997, 0.9998
A0A0B4J2D5	EVVEAHVDQK	MSF_Classic	5.82986e+06	6.06225e+06	6.04266e+06	6.0484e+06	5.4432e+06	5.96453e+06	6.54897e+06	5.77796e+06	5.83335e+06	5.79308e+06	6.06223e+06	5.7743e+06	6.25834e+06	6.04675e+06	6.07179e+06	5.83754e+06	5.45861e+06	5.42802e+06	6.07268e+06	5.91105e+06	6.54704e+06	5.61675e+06	6.03913e+06	5.8449e+06	FALSE			0.01803	-0.10082	-0.03903	-0.03534	-0.02476	0.03513	0.04716	2	577.296	1	1	1	1	1	1	1	1	1	1	0.9997
A0A0B4J2D5	GGAEVQIFAPDVPQMHVIDHTK	MSF_Classic	7.73484e+06	7.15638e+06	7.23219e+06	8.40051e+06	7.00551e+06	6.77404e+06	7.29223e+06	7.37675e+06	7.43475e+06	8.24572e+06	6.88771e+06	7.54633e+06	7.71427e+06	7.88224e+06	7.17351e+06	7.95152e+06	7.17467e+06	6.87625e+06	8.03608e+06	4.8966e+06	7.55098e+06	7.31742e+06	7.71704e+06	7.06599e+06	FALSE			-0.00128	-0.00791	0.00369	-0.0015	0.03583	0.04156	-0.1111	3, 4	797.0705, 598.0547	1, 1	1, 1	1, 1	1, 1	1, 1	1, 1	1, 1	1, 1	1, 1	1, 1	0.9998, 0.9998
A0A0B4J2D5	GKITDLANLSAANHDAAIFPGGFGAAK	MSF_Classic	1.53465e+06	964473	212828	1.3244e+06	1.12189e+06	168440	1.66163e+06	1.6683e+06	98808.8	71314.4	1.1694e+06	1.6995e+06	193282	1.46356e+06	1.70216e+06	1.50793e+06	1.31647e+06	165944	1.84497e+06	1.35014e+06	1.51171e+06	1.56842e+06	1.71179e+06	152478	FALSE			0.33835	0.14098	-0.05267	0.34001	0.11659	0.3087	0.79542	3	876.4574	0.9976	0.9998	0.9956			1	0.9998	1	0.963	0.9348	0.9997
A0A0B4J2D5	GVEVTVGHEQEEGGK	MSF_Classic	434210	424421	213402	410537	400026	363249	401349	403062	337188	525047	497843	411055	397217	137692	396435	461165	475802	352913	139296	457690	480002	435358	407923	465344	FALSE			0.09071	0.26689	0.13085	0.2877	0.41964	-0.20296	0.00665	2	777.8734	0.9997	0.9992	0.9988	0.9698	1	0.8379		0.9996	0.9536	0.9906
A0A0B4J2D5	GVEVTVGHEQEEGGKWPYAGTAEAIK	MSF_Classic	4.38132e+06	3.68984e+06	3.46095e+06	4.74936e+06	3.31383e+06	3.72894e+06	3.67613e+06	3.35244e+06	4.65675e+06	4.22964e+06	3.51012e+06	4.15874e+06	3.96408e+06	3.90371e+06	4.44062e+06	4.31153e+06	3.64118e+06	3.17046e+06	4.11362e+06	3.94099e+06	4.3208e+06	4.05293e+06	3.40071e+06	3.71047e+06	FALSE			0.01904	-0.05209	0.03217	-0.04679	0.04512	0.09399	0.10182	3	914.7838	1	0.9999	1	1	0.9999	0.9999	1	1	1	1	0.9994
A0A0B4J2D5	GVYDGTEIHEASAILVHLSR	MSF_Classic	591062	727714	393363	729904	710889	618655	609852	632249	500704	621323	737276	664269	661897	687774	614865	668076	729846	587752	667127	1.17581e+06	692938	642098	663913	589213	FALSE			0.02561	0.21383	0.26646	0.14657	0.2406	0.19839	0.56668	4	542.534	1	1	1	1	1	1	1	1	1	1	0.9998
A0A0B4J2D5	IAPVLAAK	MSF_Classic	594454	606245	545741	507260	544271	618032	520638	544749	581897	569377	591240	537297	543527	564167	612656	629527	585558	524209	550853	764267	536936	477294	634964	640840	FALSE			-0.08433	-0.00592	-0.06495	0.00549	-0.04065	-0.02172	0.08471	2	391.7604	0.9999	0.9917	0.9956	0.9948	1	0.9996	0.9817	0.9688	0.9538	0.9802	0.9971
A0A0B4J2D5	IFAPDVPQMHVIDHTK	MSF_Classic	463818	1.03195e+06	716035	538814	849289	779389	666042	655938	766812	721498	802856	671164	588772	727857	740322	712189	852039	740591	689675	2.21111e+06	792373	634370	694817	624715	FALSE			-0.08255	0.05943	-0.0292	-0.17887	-0.01066	-0.10472	0.73963	4	462.7423	1	0.9999	1	1	1	0.9999	1	1	1	1	0.9998
A0A0B4J2D5	ITDLANLSAANHDAAIFPGGFGAAK	MSF_Classic	1.29485e+07	1.20977e+07	1.34877e+07	1.34651e+07	1.23878e+07	1.30939e+07	1.36196e+07	1.25552e+07	1.35363e+07	1.27882e+07	1.30644e+07	1.35359e+07	1.35512e+07	1.27893e+07	1.28746e+07	1.33684e+07	1.24874e+07	1.37352e+07	1.26866e+07	8.5586e+06	1.27048e+07	1.29707e+07	1.21814e+07	1.32739e+07	FALSE			0.04341	0.03904	0.01538	-0.00404	0.03165	0.02528	-0.18272	2, 3	1221.6243, 814.7519	1	1	1	1	1	1	1	1	0.9359, 1	0.9945, 1	0.9389, 0.9997
A0A0B4J2D5	KVLELTGK	MSF_Classic	3.11128e+06	2.83729e+06	157441	3.54562e+06	316106	136953	3.47371e+06	191040	3.32993e+06	281818	181293	3.33713e+06	3.52424e+06	128937	3.19142e+06	175394	237826	3.07227e+06	266982	196323	3.33163e+06	275446	3.56989e+06	2.8204e+06	FALSE			0.19603	-0.80887	-0.61071	0.12653	-0.68414	0.16473	-0.68616	2	444.2817	0.981	0.9563	0.8619		0.9433				0.8951
A0A0B4J2D5	NHDAAIFPGGFGAAK	MSF_Classic	928203	1.38896e+06	1.08758e+06	1.04401e+06	1.1565e+06	855606	876346	880077	796268	1.01406e+06	110265	984816	1.04824e+06	998755	923797	121515	1.08808e+06	1.06562e+06	200710	2.5881e+06	270702	938908	1.23931e+06	983757	FALSE			-0.41553	-0.58154	-0.15585	-0.10672	-0.69089	-0.1967	-0.15424	3	491.5809	0.9994	0.9875	0.998	0.9701	0.998			0.996	0.9997	0.9952	0.8479
A0A0B4J2D5	NLSTFAVDGK	MSF_Classic	1.18977e+07	9.86655e+06	1.21424e+07	1.13206e+07	1.03444e+07	1.19282e+07	1.20335e+07	1.20602e+07	1.16753e+07	1.21236e+07	1.12858e+07	1.14587e+07	1.20415e+07	1.21818e+07	1.17099e+07	1.23204e+07	1.05049e+07	1.17398e+07	1.13109e+07	5.53871e+06	1.15915e+07	1.1925e+07	1.12842e+07	1.10428e+07	FALSE			0.07714	0.02775	-0.0134	0.01462	0.04034	0.08375	-0.25359	2	526.2746	1	1	1	0.9998	1	1	1	1	1	1	0.9997
A0A0B4J2D5	NVLTESAR	MSF_Classic	1.89662e+07	1.80012e+07	2.0539e+07	1.86807e+07	1.75853e+07	2.0871e+07	1.88663e+07	1.98136e+07	1.87966e+07	1.90354e+07	1.96384e+07	1.8959e+07	1.91351e+07	1.83286e+07	1.91181e+07	1.92421e+07	1.86129e+07	2.00512e+07	1.88403e+07	1.78838e+07	1.88334e+07	1.81194e+07	1.85743e+07	1.93221e+07	FALSE			-0.00075	0.01	-0.0093	-0.03789	0.00317	-0.02338	-0.04974	2	445.2405	1	1	1	0.9998	1	0.9999	0.9999	0.9999	1	0.9997	0.9995
A0A0B4J2D5	PDVPQMHVIDHTK	MSF_Classic	1.96593e+06	1.54202e+06	2.03943e+06	1.5214e+06	1.2598e+06	2.12681e+06	1.63818e+06	1.92658e+06	1.54467e+06	1.39562e+06	1.83844e+06	1.82676e+06	1.97966e+06	1.75772e+06	1.81822e+06	1.53344e+06	1.79639e+06	2.15604e+06	1.65108e+06	1.12615e+06	1.94036e+06	1.4424e+06	1.56363e+06	2.00316e+06	FALSE			-0.11864	-0.01609	-0.17667	-0.14723	-0.13243	0.00214	-0.23376	2, 3	758.8825, 506.2574	0.9991	0.9984	0.9993, 0.9393	0.9988	0.9991	0.9909	0.9934	0.9939	0.9943	0.9967	0.9964, 0.945
A0AVF1	DLEPTTPQEYILK	MSF_Classic	829600	358136	220425	128067	766069	166181	859974	648555	1.01247e+06	709844	653908	207768	140399	232913	893424	798172	952410	960260	279638	962868	90894.9	681166	612307	294195	FALSE			0.84018	0.94493	-0.40931	0.1731	0.15835	-0.1527	-0.0787	2	773.9036	0.9925		0.9856	0.9709		0.984		0.9966		0.9966	0.9482
A0AVK6	FVELPGVEFR	MSF_Classic	1.04878e+06	1.03508e+06	101067	245465	943118	120020	936161	987272	1.02582e+06	169443	1.04917e+06	1.12151e+06	889282	954211	1.03934e+06	277004	1.03014e+06	1.11783e+06	961740	1.1534e+06	1.03498e+06	923728	223754	984067	FALSE			0.43276	0.15038	-0.73956	-0.03568	0.099	0.3999	0.52782	2	596.8217	0.9872		0.981		0.9134		0.965	0.9121	0.9699	0.9871	0.9285
A0AVT1	[Acetyl (Protein N-term)]MEGSEPVAAHQ	MSF_Classic	1.0897e+06	1.30201e+06	1.366e+06	1.70423e+06	1.55836e+06	1.25935e+06	1.59253e+06	1.21765e+06	1.43673e+06	1.57484e+06	1.45534e+06	1.48056e+06	1.38958e+06	1.72398e+06	1.60193e+06	1.67247e+06	1.43276e+06	1.37801e+06	1.69163e+06	1.44434e+06	2.10599e+06	1.52132e+06	1.52177e+06	1.59699e+06	FALSE	0.544659	654.279	0.17656	0.25469	0.26709	0.3043	0.26351	0.32755	0.48025	2	599.2639	0.9428	0.9981	0.9875	0.9966	0.9926	0.996	0.9986	0.9995	0.9939	0.9889	0.9449
A0AVT1	AADIVESLGKPEC[Carbamidomethyl (C)]EEFLPR	MSF_Classic	1.57551e+06	1.5423e+06	1.62606e+06	1.43594e+06	1.4203e+06	1.43985e+06	1.32111e+06	1.30358e+06	1.55398e+06	1.04072e+06	1.45132e+06	1.55457e+06	1.53739e+06	1.33444e+06	1.44867e+06	1.1981e+06	1.62403e+06	1.4268e+06	1.33142e+06	2.09446e+06	1.67623e+06	1.20989e+06	1.38114e+06	1.48146e+06	FALSE			-0.18302	-0.15897	-0.14304	-0.22015	-0.22935	-0.13487	0.10503	3	720.6929	0.9787	0.9884	0.9767	0.9967	0.9992	0.9849	0.9399	0.9783	0.9993	0.9937	0.9971
A0AVT1	AC[Carbamidomethyl (C)]IGDTLC[Carbamidomethyl (C)]QK	MSF_Classic	5.49333e+06	4.89084e+06	4.29921e+06	5.07681e+06	4.56672e+06	5.11789e+06	5.31864e+06	4.81641e+06	4.19652e+06	4.92343e+06	5.22967e+06	5.32575e+06	4.93154e+06	5.00274e+06	5.45694e+06	4.39609e+06	3.66992e+06	4.43827e+06	4.8792e+06	3.84554e+06	5.24956e+06	5.0043e+06	5.0246e+06	6.3754e+06	FALSE			-0.03499	-0.23176	0.00765	0.15989	0.07611	0.06792	-0.07141	2	583.2706	1	1	1	1	1	1	1	1	1	1	0.9997
A0AVT1	AILSNEATK	MSF_Classic	1.35526e+07	1.24398e+07	1.3811e+07	1.26797e+07	1.33153e+07	1.14909e+07	1.13452e+07	1.42166e+07	1.26957e+07	1.2627e+07	1.27025e+07	1.24677e+07	1.19343e+07	1.31944e+07	1.32793e+07	1.20625e+07	1.26868e+07	1.27549e+07	1.32418e+07	1.23271e+07	1.16228e+07	1.35255e+07	1.1861e+07	1.2996e+07	FALSE			-0.05715	-0.08584	-0.08654	-0.05244	-0.07461	-0.05148	-0.09791	2	473.7638	0.9988	0.9995	0.9986	0.999	0.997	0.9984	0.9999	0.9995	0.9999	0.9998	0.9884
A0AVT1	AILSNEATKS	MSF_Classic	2.48182e+06	2.17157e+06	183287	2.82541e+06	74921	3.1929e+06	2.75322e+06	2.49932e+06	2.98172e+06	2.16735e+06	2.65457e+06	2.887e+06	2.68246e+06	2.08338e+06	3.19349e+06	2.86889e+06	2.33079e+06	3.02984e+06	2.64258e+06	2.66451e+06	2.55304e+06	2.42606e+06	2.32181e+06	2.6839e+06	FALSE			0.76762	0.76679	0.33319	0.61969	0.67251	0.71863	0.70054	2	517.2798	0.9864	0.9969	0.9899	0.8787	0.9917	0.957	0.9693	0.9881	0.9997		0.9984
A0AVT1	ALDNVEAR	MSF_Classic	5.68355e+06	6.5452e+06	92591	6.9156e+06	7.05146e+06	7.26862e+06	7.60281e+06	5.94212e+06	6.62962e+06	6.96154e+06	6.97259e+06	6.81782e+06	6.44365e+06	5.84702e+06	5.76142e+06	7.97436e+06	7.06279e+06	7.91235e+06	7.6752e+06	8.65014e+06	6.86922e+06	5.8769e+06	6.89769e+06	6.25908e+06	FALSE			0.71138	0.8973	0.78533	0.62739	0.75209	0.55101	0.91263	2	444.2327	0.999	0.9996	0.9997	0.9996	0.9985	0.9986	0.9999	0.9858	0.9988	0.9998	0.9954
A0AVT1	ALLGVGTSK	MSF_Classic	619098	917597	821606	775372	848865	201350	810162	781712	979502	812819	892474	718385	697496	964426	809575	822806	663440	823694	735256	739303	99132.8	780032	793356	731688	FALSE			0.12479	-0.02989	-0.36939	-0.03293	0.03945	0.06764	-0.5836	2	423.2582	0.9075	0.9285	0.9956	0.9471	0.9546	0.9318	0.8817	0.9791	0.9938	0.9106	0.903
A0AVT1	ALQLLHC[Carbamidomethyl (C)]FPLDIR	MSF_Classic	4.3435e+06	4.3195e+06	4.15712e+06	4.21237e+06	4.23665e+06	4.81396e+06	4.53329e+06	4.34247e+06	4.16022e+06	4.06304e+06	4.25764e+06	4.57096e+06	4.29994e+06	4.09214e+06	4.14906e+06	3.72734e+06	3.41837e+06	3.9316e+06	4.07179e+06	3.48518e+06	4.17305e+06	4.48518e+06	4.32506e+06	4.6436e+06	FALSE			0.02409	-0.2108	0.049	0.06961	0.00803	-0.03174	-0.1282	3	532.6291	1	0.9994	0.9997	1	1	1	1	1	1	1	0.9997
A0AVT1	ANLRPLLDSGTMGTK	MSF_Classic	1.05751e+06	1.08493e+06	999671	236744	164355	1.13184e+06	941643	1.01579e+06	1.26833e+06	1.01829e+06	1.00128e+06	1.23719e+06	1.30658e+06	242435	239294	1.16099e+06	1.24319e+06	1.0871e+06	955514	1.26797e+06	145956	999475	958409	77009.6	FALSE			0.03791	0.15202	-1.03543	-0.62678	0.0517	-0.81314	-0.40719	2, 3	787.422, 525.2838	0.9983		0.9881	0.9982	0.9988	0.9823	0.9953	0.9933	0.9902		0.8985
A0AVT1	ASVEIDDALYSR	MSF_Classic	1.44812e+06	1.69813e+06	1.80845e+06	1.83859e+06	1.7181e+06	1.4683e+06	1.48457e+06	1.5039e+06	1.31714e+06	1.36057e+06	1.54817e+06	1.58475e+06	122309	1.78329e+06	2.00486e+06	1.68781e+06	867524	70778.7	1.79779e+06	1.49822e+06	1.36242e+06	1.65784e+06	1.77672e+06	1.41835e+06	FALSE			-0.20258	-0.91587	0.02032	-0.02995	-0.14096	-0.34146	-0.08895	2	669.8304	0.9821	0.9989	0.98	0.9982		0.997	0.9995	0.9989	0.9953	0.9921	0.9763
A0AVT1	AVTIHDTEK	MSF_Classic	6.85866e+06	6.3246e+06	6.31187e+06	6.9631e+06	6.47751e+06	6.163e+06	7.39909e+06	6.56286e+06	6.18246e+06	7.35691e+06	6.71229e+06	6.87004e+06	6.67213e+06	7.07884e+06	5.79319e+06	6.09593e+06	5.84337e+06	6.10072e+06	6.41818e+06	7.18135e+06	5.98328e+06	6.10401e+06	6.89223e+06	6.73942e+06	FALSE			0.04727	-0.11191	0.00801	0.01769	0.1031	0.00362	0.00647	2	507.2668	1	0.9993	0.9999	0.9997	1	1	0.9998	1	1	0.9999	0.9997
A0AVT1	C[Carbamidomethyl (C)]LANLRPLLDSGTMGTK	MSF_Classic	1.31701e+07	1.25057e+07	1.33732e+07	1.36661e+07	1.35163e+07	1.45565e+07	1.46487e+07	1.51961e+07	1.38278e+07	1.46717e+07	1.45569e+07	1.43742e+07	1.33049e+07	1.43944e+07	1.48466e+07	1.51243e+07	1.19334e+07	1.38981e+07	1.44469e+07	1.21855e+07	1.17714e+07	1.43561e+07	1.34603e+07	1.29528e+07	FALSE			0.16144	0.06878	0.09611	0.06219	0.15913	0.12373	-0.02404	3	616.322	1	1	1	1	1	1	1	1	1	1	0.9997
A0AVT1	C[Carbamidomethyl (C)]QAWDLGTNFFLSEDDVVNKR	MSF_Classic	1.19036e+06	937949	978853	1.164e+06	843188	768235	1010420	1.02582e+06	947385	1.00933e+06	823198	835018	967237	977174	857137	983567	721712	748580	1.0262e+06	773016	835392	1.00703e+06	925687	1.13088e+06	FALSE			-0.05853	-0.34054	-0.16289	-0.02037	-0.22008	-0.14937	-0.23801	3	838.7288	0.9995	0.9998	0.999	0.999	0.9995	0.9961	0.9999	0.9998	0.9996	0.9997	0.9985
A0AVT1	DDDHNGHIDFITA	MSF_Classic	512857	722186	614596	717461	627037	586558	463855	606205	616713	495314	540119	541983	574066	661178	184511	496957	658243	510310	649489	701393	568647	127535	398536	541795	FALSE			-0.13298	-0.15128	0.06215	-0.79251	-0.22968	-0.3816	0.05351	2	735.3182	0.9994	0.9995	0.9902	0.998	0.8863	0.879	0.9863		1	0.871	0.9933
A0AVT1	DDDHNGHIDFITAA	MSF_Classic	1.18988e+06	1.35443e+06	971547	1.08467e+06	1.29257e+06	1.14991e+06	1.33224e+06	1.18239e+06	1.1449e+06	1.32708e+06	1.14406e+06	1.06398e+06	1.21092e+06	1.08349e+06	1.02088e+06	1.28516e+06	1.26266e+06	1.13028e+06	1.30736e+06	1.58726e+06	1.3848e+06	1.37302e+06	1.31653e+06	1.01234e+06	FALSE			0.05778	0.06508	0.00463	0.07439	0.00788	-0.08474	0.28354	2	770.8368	0.9996	0.9969	0.9991	0.999	0.9997	0.9994	0.9899	1	0.9996	0.9998	0.9974
A0AVT1	DDDHNGHIDFITAASNLR	MSF_Classic	1.01351e+06	821924	922884	832097	887938	852154	904415	1.02374e+06	921740	895700	995538	918888	878173	946225	834753	698620	852877	885455	853072	543455	949813	886051	821501	1.03005e+06	FALSE			0.04712	-0.17871	-0.10079	-0.01088	0.02685	-0.05282	-0.23338	3, 4	670.9803, 503.4871	0.9999	1	1	0.9998	0.9946, 0.9999	0.9999	1	1	1	1	0.9997
A0AVT1	DETARKPDHVPISSEDER	MSF_Classic	363544	357168	388432	207912	311979	145178	372841	278712	201285	318152	453031	401589	378526	378085	239080	306634	323212	220175	286677	356642	278910	316078	345335	198402	FALSE			-0.3791	-0.38388	-0.73787	-0.36735	0.08048	-0.15568	-0.26625	3	694.3347	0.9999	1	1	1	0.999	1	1	1	1	1	0.9996
A0AVT1	DGSLFWQSPK	MSF_Classic	1.9514e+07	2.10434e+07	1.85363e+07	2.04767e+07	1.99378e+07	1.92753e+07	1.99003e+07	1.92657e+07	1.90577e+07	2.06658e+07	1.84858e+07	1.96927e+07	1.88896e+07	1.9965e+07	1.88573e+07	1.95875e+07	1.86611e+07	1.80531e+07	2.00725e+07	1.95383e+07	1.90994e+07	2.0094e+07	1.97769e+07	2.09591e+07	FALSE			-0.0214	-0.06983	0.01448	0.04178	-0.0061	-0.03414	-0.00939	2	582.7878	0.9999	0.9998	1	1	0.9999	1	1	1	1	1	0.9997
A0AVT1	DIVESLGKPEC[Carbamidomethyl (C)]EEFLPR	MSF_Classic	81702.4	586910	451568	181122	529072	296135	140482	155187	174981	300933	294528	382421	610224	305930	106545	200889	400279	131831	404157	1.77748e+06	237660	418349	418291	230009	FALSE			-1.251	-0.61185	-0.15463	-0.07065	-0.196	-0.13135	1.11086	3	673.3348				0.8887			0.9008		0.9997	0.9623
A0AVT1	DKFESSFSHK	MSF_Classic	693794	832482	112143	747420	742377	111961	276709	697118	307595	740043	148633	520142	597076	752484	634272	608546	591444	564046	727097	712890	351595	628570	314311	826765	FALSE			-0.35456	0.10658	-0.03265	0.11116	-0.21782	0.27599	0.12893	2	606.2882	0.9939	0.9816		0.9829	0.9688	0.9878	0.8919	0.9741	0.9722	0.9627	0.909
A0AVT1	DKFESSFSHKPSLFNK	MSF_Classic	7.86124e+06	8.57675e+06	7.79675e+06	8.12355e+06	7.53458e+06	8.05001e+06	8.234e+06	6.61388e+06	7.57368e+06	8.08407e+06	7.88846e+06	7.84828e+06	8.06408e+06	8.07551e+06	7.6738e+06	7.24449e+06	7.83017e+06	7.70291e+06	7.36376e+06	7.79183e+06	7.80437e+06	7.91629e+06	7.75973e+06	8.03359e+06	FALSE			-0.11219	-0.08946	-0.03169	-0.03161	-0.02485	-0.0253	-0.07796	3, 4	633.3196, 475.2415	1, 0.9896	1, 0.9686	1, 0.98	1, 0.9991	1, 0.9993	1, 0.973	1, 0.996	1, 0.9992	1, 0.9985	1, 0.9984	0.9997, 0.9916
A0AVT1	DLGTNFFLSEDDVVNKR	MSF_Classic	794580	603975	730488	767198	651758	678474	692187	816008	870085	726713	702924	802854	944380	743874	766887	723731	745121	732823	871388	1.28891e+06	841803	725048	887008	729483	FALSE			0.15971	0.0484	-0.02158	0.13725	0.06845	0.2056	0.49577	3	656.9936	0.9999	0.9993	0.9999	1	0.9999	0.9999	1	1	0.9999	0.9999	0.9997
A0AVT1	EIFISNITQANPGIVTC[Carbamidomethyl (C)]L	MSF_Classic	224559	197894	366848	561154	421768	494834	126539	463151	168391	484129	450724	393864	372211	480068	461496	535207	132748	118451	168043	253223	414936	122954	149789	225135	FALSE	0.457076	5454.57	-0.05822	-0.0053	0.90476	-0.66478	0.75139	0.73507	0.08328	2	995.5193		0.9883		0.8806	0.8795	0.9248				0.8801	0.9301
A0AVT1	EIFISNITQANPGIVTC[Carbamidomethyl (C)]LENHPHK	MSF_Classic	914558	592398	712269	737200	729600	796371	482352	730233	83473.1	600881	561607	571313	757955	644406	653261	592057	180832	764340	555525	158927	551635	650038	685352	964898	FALSE			-0.77593	-0.52972	0.02829	0.05176	-0.35612	-0.11048	-0.80968	4	683.8511	1	0.9999	0.9634	0.9999	0.9996	0.9999	0.9998	1	1	1	0.9994
A0AVT1	ENHPHKLETGQFLTFR	MSF_Classic	591891	440598	278165	1.25027e+06	1.04133e+06	465504	1.09265e+06	932291	884875	490307	895044	651451	518380	913522	956051	1.061e+06	451511	137244	462173	901753	377729	1.1666e+06	1.26484e+06	482256	FALSE	-0.239323	3.2708e+08	1.15064	0.33196	1.07287	1.15256	0.63602	0.86549	0.41017	3, 4	652.0025, 489.2537	0.9795	0.9908, 0.8953	0.9901, 0.8993	0.9992	0.996	0.97, 0.8995	0.8894	0.9654, 0.9841	0.8878	0.9929, 0.8757	0.8748, 0.882
A0AVT1	FAPDIDGDEDLPGPPVR	MSF_Classic	6.14329e+06	6.81124e+06	5.77974e+06	6.37356e+06	4.78426e+06	6.61238e+06	6.57677e+06	5.49997e+06	6.84441e+06	4.84527e+06	6.82239e+06	6.32181e+06	6.11469e+06	5.58063e+06	5.6288e+06	4.86567e+06	6.22149e+06	5.92067e+06	6.17574e+06	1.05288e+07	6.3391e+06	5.43666e+06	5.88788e+06	5.63488e+06	FALSE			0.01432	-0.13948	-0.07622	-0.14359	-0.05853	-0.1129	0.29869	2	905.4363	0.9995	0.9998	0.9996	0.9998	0.9998	0.999	1	1	0.9999	0.9998	0.9993
A0AVT1	FDLNEPLHLSFLQNAAK	MSF_Classic	170221	483393	205115	205132	339463	378241	349989	316115	366498	423769	430877	151665	164232	354940	221050	271788	334444	274822	328653	230740	228414	355040	325183	604032	FALSE			0.26601	0.03703	0.10387	0.58066	0.2288	-0.21424	-0.12436	3	653.0108			0.95	0.9669		0.9976	0.9044	0.9999	0.998	0.9492
A0AVT1	FFESLER	MSF_Classic	431324	567049	333680	698246	591687	195333	616186	647521	156817	556781	418389	103827	457988	546628	117875	577766	101673	208606	665519	630465	219306	604803	575918	503617	FALSE			0.09277	-0.58495	0.15707	0.33853	-0.30396	-0.24695	0.18594	2	464.2322	0.8868	0.9931	0.9783	0.9517	0.9839	0.8643	0.9746	0.9603	0.9617	0.974	0.9649
A0AVT1	FISADVHGIWSR	MSF_Classic	8.31681e+06	7.89935e+06	9.88246e+06	8.79086e+06	7.8082e+06	8.47703e+06	9.10214e+06	7.86617e+06	7.99467e+06	7.35805e+06	7.85567e+06	8.80148e+06	8.79725e+06	7.77426e+06	7.14032e+06	8.50894e+06	8.04393e+06	7.14947e+06	8.40308e+06	8.02755e+06	8.81442e+06	9.19705e+06	8.27861e+06	8.15707e+06	FALSE			-0.06418	-0.13894	-0.05766	-0.02599	-0.12003	-0.13837	-0.04797	3	463.2421	1	0.9999	1	1	1	1	1	1	1	1	0.9997
A0AVT1	FWQTYSSAEEVLQK	MSF_Classic	8.67248e+06	9.73259e+06	8.42673e+06	1.01016e+07	9.89576e+06	8.14777e+06	9.28699e+06	8.60227e+06	8.00418e+06	9.8515e+06	8.13756e+06	8.90555e+06	8.02375e+06	8.95486e+06	8.08693e+06	9.32506e+06	7.77463e+06	8.13484e+06	9.04514e+06	7.5396e+06	7.91709e+06	9.66789e+06	9.48446e+06	9.4492e+06	FALSE			-0.05136	-0.08854	0.06894	0.09215	0.00337	-0.09824	-0.13105	2	858.4174	1	1	1	1	1	1	1	1	1	1	0.9998
A0AVT1	GAIGC[Carbamidomethyl (C)]EMLK	MSF_Classic	664750	981163	136642	803054	690759	75153.6	904612	756301	161585	906742	130224	767668	799148	636135	111555	799580	857532	830913	525502	1.28501e+06	765253	104933	270205	820067	FALSE			0.03197	0.48105	-0.18413	-0.57669	0.01776	-0.20463	0.53105	2	489.741	0.9902	0.9897	0.9826	0.9732	0.9988	0.9281	0.8886		0.987	0.9892	0.9181
A0AVT1	GDRYDALR	MSF_Classic	2.04505e+06	2.28598e+06	1.44784e+06	2.39312e+06	2.24389e+06	1.89821e+06	2.13431e+06	1.9429e+06	1.71445e+06	1.95931e+06	1.73775e+06	1.76046e+06	1.98337e+06	1.90874e+06	1.77842e+06	1.74097e+06	1.66279e+06	1.75066e+06	1.877e+06	1.73365e+06	1.75505e+06	2.20177e+06	1.80422e+06	2.33209e+06	FALSE			0.00319	-0.16498	0.17745	0.13326	-0.08254	-0.0273	-0.10702	2	483.2436	0.9996	0.998	0.9882	0.9998	0.9998	0.9998	0.999	0.9991	0.9985	0.9999	0.9993
A0AVT1	GHTEVIVPHLTESYNSHRDPPEEEIPFC[Carbamidomethyl (C)]TLK	MSF_Classic	1.20999e+06	1.10047e+06	1.04861e+06	1.27758e+06	812257	1.036e+06	1.19422e+06	1.13527e+06	1.26915e+06	1.5048e+06	798764	1.34628e+06	1.13669e+06	1.18999e+06	1.00267e+06	1.28946e+06	1.03453e+06	1.11195e+06	1.45589e+06	1.11696e+06	1.40774e+06	1.30708e+06	929133	1.20269e+06	FALSE			0.09939	0.03264	-0.10382	0.03389	0.11977	-0.01282	0.24492	4	908.6926	1	0.9996	0.9993	1	0.9998	1	1	1	0.9999	0.9998	0.9996
A0AVT1	GLVALEMIK	MSF_Classic	291100	528531	349065	270594	532124	219554	323861	351399	346193	250496	388362	339028	301315	186062	181472	173652	373609	327541	111668	1.5239e+06	223508	283858	414043	305548	FALSE	0.0230436	3.74448e+30	-0.19428	-0.41787	-0.19312	-0.21993	-0.25716	-0.80515	0.66969	2	487.2912	0.9235		0.9549		0.9325			0.9131	0.9796	0.9465	0.9371
A0AVT1	GM[Oxidation (M)]ITVTDPDLIEK	MSF_Classic	992222	120765	174571	144568	948612	891647	944841	1.05099e+06	1.1125e+06	1.0455e+06	989816	1.11599e+06	1.21185e+06	1.06097e+06	1.03366e+06	987589	1.03913e+06	996451	910174	1.08537e+06	827949	1.00619e+06	1.01645e+06	989597	FALSE			1.2715	1.23142	0.62438	1.2262	1.29131	1.36066	1.13284	2	724.3711	0.9992		0.9583	0.9157	0.9992	0.9957	0.948	0.9951		0.9286	0.9863
A0AVT1	GMITVTDPDLIEK	MSF_Classic	2.88572e+07	2.69787e+07	2.84075e+07	2.81438e+07	2.68596e+07	2.76056e+07	2.764e+07	2.8176e+07	2.87336e+07	2.7997e+07	2.64412e+07	2.94696e+07	2.9083e+07	2.84198e+07	2.87705e+07	2.82107e+07	2.87645e+07	2.90325e+07	2.7259e+07	2.79379e+07	2.91382e+07	2.66091e+07	2.68976e+07	2.76947e+07	FALSE			0.00523	0.0299	-0.02827	-0.05306	-0.00576	0.03435	0.00157	2	716.3736	0.9998	0.998	0.9998	0.9997	1	0.9999	1	1	1	1	0.9997
A0AVT1	HIAELNPYVHVT	MSF_Classic	2.80697e+06	3.80763e+06	2.93644e+06	3.45789e+06	3.61494e+06	2.61441e+06	3.32032e+06	3.04726e+06	3.13799e+06	3.19837e+06	2.74774e+06	3.20648e+06	3.0431e+06	2.8724e+06	2.92731e+06	3.41381e+06	2.91762e+06	2.92936e+06	3.36735e+06	4.76799e+06	3.03751e+06	3.27531e+06	3.37599e+06	2.62708e+06	FALSE			-0.00688	-0.04452	0.02043	-0.04178	-0.06148	-0.11115	0.22627	2	696.8671	0.9999	1	1	1	0.9999	1	1	1	1	1	0.9997
A0AVT1	HIAELNPYVHVTSS	MSF_Classic	542838	654534	488579	178318	743804	646193	466481	541432	542402	558310	482060	107923	539052	572215	515585	531230	511560	500053	651492	1.39858e+06	482057	645508	530029	521168	FALSE			-0.121	-0.12797	-0.10435	0.00917	-0.55407	-0.05148	0.58679	2	783.8992	0.9933		0.999	0.9655	0.9773	0.9857	0.9994	0.9995	0.9977	0.9889	0.9951
A0AVT1	IDAHLNK	MSF_Classic	2.37355e+06	1.98703e+06	2.38696e+06	2.26057e+06	2.15536e+06	1.66318e+06	2.02689e+06	2.14293e+06	2.4315e+06	2.17175e+06	2.15954e+06	2.16598e+06	2.24502e+06	2.12083e+06	2.56123e+06	1.47339e+06	1.94271e+06	1.83261e+06	2.02675e+06	1.71159e+06	2.95802e+06	1.79976e+06	2.01605e+06	2.56311e+06	FALSE			-0.03161	-0.3624	-0.1505	-0.08105	-0.05453	0.03789	-0.01098	2	405.7271	1	1	1	1	1	0.9994	1	1	1	1	0.9997
A0AVT1	IQEFKPSNK	MSF_Classic	3.8036e+06	3.46398e+06	3.50242e+06	3.2792e+06	3.84787e+06	3.30547e+06	3.56172e+06	3.78554e+06	3.22243e+06	3.36116e+06	3.43834e+06	3.14522e+06	3.44516e+06	3.70793e+06	3.54546e+06	3.54061e+06	3.12122e+06	3.30838e+06	3.45436e+06	3.88595e+06	3.39794e+06	3.59781e+06	3.54248e+06	3.89033e+06	FALSE			-0.02709	-0.11132	-0.04593	0.0345	-0.11502	-0.0096	-0.00426	2	545.7982	1	1	1	1	1	1	1	1	1	1	0.9997
A0AVT1	IQSGHSLEGC[Carbamidomethyl (C)]FQVIK	MSF_Classic	4.75733e+06	5.1673e+06	4.81811e+06	5.10473e+06	5.02741e+06	4.84544e+06	5.11543e+06	4.52029e+06	3.90701e+06	5.30185e+06	4.7564e+06	4.57147e+06	4.6017e+06	4.50734e+06	4.5389e+06	4.38924e+06	3.34801e+06	4.91314e+06	4.28679e+06	3.97154e+06	4.49599e+06	4.914e+06	5.17799e+06	5.12709e+06	FALSE			-0.12249	-0.22082	0.0228	0.04588	-0.0111	-0.11132	-0.20902	3	568.2909	1	1	1	1	1	1	1	1	1	1	0.9998
A0AVT1	KINDFC[Carbamidomethyl (C)]R	MSF_Classic	8.14822e+06	8.09937e+06	6.99574e+06	8.06683e+06	8.23489e+06	7.16164e+06	8.19276e+06	7.36399e+06	7.3911e+06	9.54586e+06	8.3495e+06	7.82101e+06	7.72344e+06	7.84378e+06	7.99592e+06	9.2429e+06	7.19179e+06	6.76216e+06	8.70748e+06	7.4447e+06	8.21148e+06	8.24511e+06	7.83288e+06	7.42817e+06	FALSE			-0.01846	-0.00289	0.01359	0.01622	0.14587	0.01971	0.06791	2	476.7371	1	1	0.9996	1	0.9999	0.9998	1	0.9998	1	1	0.9997
A0AVT1	KPDHVPISSEDER	MSF_Classic	4.50281e+06	5.56172e+06	5.35786e+06	4.695e+06	5.08856e+06	4.718e+06	4.3994e+06	4.38623e+06	4.01198e+06	4.69983e+06	5.1084e+06	4.63489e+06	4.49397e+06	5.0873e+06	4.26982e+06	3.67916e+06	4.33562e+06	4.30054e+06	4.32313e+06	4.88891e+06	3.9348e+06	4.99343e+06	5.17448e+06	7.13252e+06	FALSE			-0.26915	-0.32457	-0.08882	0.16578	-0.09464	-0.15503	-0.23031	3	503.5829	1	1	1	1	1	1	1	1	1	1	0.9998
A0AVT1	KPDHVPISSEDERNAIFQ	MSF_Classic	357522	117238	511839	158117	144325	622083	232568	329598	220460	837607	567983	529205	608418	849794	161797	992327	497653	202640	914964	636605	92873.9	163916	149796	270603	FALSE			-0.33414	0.77872	-0.09375	-0.75572	0.97165	0.71547	0.73706	3	694.6799	0.9178			0.9833	0.9905	0.9406	0.9457
A0AVT1	KPDHVPISSEDERNAIFQLEK	MSF_Classic	296468	1.97134e+06	196691	2.83504e+06	2.79413e+06	149301	541118	62147.9	267823	2.57239e+06	92289.6	934781	207230	106344	1.33007e+06	92983.2	2.67519e+06	111276	2.74023e+06	2.74345e+06	412417	484810	2.36419e+06	178788	FALSE			-1.5004	0.2245	1.22939	0.29697	0.54649	-0.5844	1.25847	4	613.8171		1	0.9559	1			1	0.9593	0.9739	0.9999
A0AVT1	KPNVGC[Carbamidomethyl (C)]QQDSEELLK	MSF_Classic	6.82947e+06	6.61593e+06	7.22781e+06	6.95771e+06	6.30076e+06	6.79359e+06	6.55328e+06	5.81905e+06	6.42068e+06	6.52579e+06	6.62386e+06	6.99757e+06	6.59448e+06	6.35517e+06	7.01516e+06	6.58868e+06	6.52168e+06	6.95072e+06	6.30398e+06	6.12165e+06	6.89583e+06	6.32731e+06	6.20476e+06	6.91532e+06	FALSE			-0.13757	-0.04336	-0.04401	-0.08819	-0.03718	-0.0503	-0.09756	2, 3	872.9304, 582.2893	1, 1	1, 1	1, 1	1, 1	1, 1	1, 1	1, 1	1, 1	1, 1	1, 1	0.9998, 0.9998
A0AVT1	KVC[Carbamidomethyl (C)]PTTETIYNDEFYTK	MSF_Classic	457092	588243	369120	544285	411996	153733	463713	600144	367255	173977	137604	757444	429262	706373	535826	706495	486554	567340	665313	559539	625546	514796	529700	555050	FALSE			0.01689	0.31565	-0.34967	0.17742	-0.40395	0.24086	0.38759	3	703.6664	0.9946	0.999	0.9928		0.9998	0.9884	0.9976	0.884	1	0.958	0.9294
A0AVT1	KYVDLTVSFAPDIDGDEDLPGPPVR	MSF_Classic	1.67419e+06	1.23712e+06	1.56714e+06	1.53218e+06	1.06397e+06	1.24958e+06	1.40618e+06	1.40545e+06	1.51352e+06	1.15026e+06	1.05211e+06	1.63062e+06	1.69764e+06	1.55265e+06	1.04046e+06	1.22564e+06	1.01076e+06	1.62789e+06	1.33392e+06	1.05087e+06	1.1481e+06	913201	1.29781e+06	1.78286e+06	FALSE			-0.05025	-0.2128	-0.21974	-0.16521	-0.22453	-0.06177	-0.34215	3	905.7886	0.9996	0.9998	0.9994	0.9905	0.9999	0.9939	0.9998	0.9724	1	0.9853	0.9968
A0AVT1	LALDQFQEK	MSF_Classic	1.32789e+06	1.73544e+06	1.51665e+06	113711	239429	291961	1.23131e+06	98136.5	146565	1.32317e+06	1.22251e+06	103538	1.457e+06	1.17223e+06	1.21066e+06	186774	1.61899e+06	250831	314793	2.61026e+06	1.44808e+06	1.20744e+06	358558	255523	FALSE	-0.069951	67.2179	-1.63364	-1.15508	-2.82774	-1.3302	-0.78977	-0.25428	-0.06667	2	546.2902	0.875		0.9764	0.9967	0.8665			0.9946	0.9817
A0AVT1	LETGQFLTFR	MSF_Classic	1.35946e+07	1.37794e+07	1.30897e+07	1.36423e+07	1.46504e+07	1.36474e+07	1.29396e+07	1.33526e+07	1.29462e+07	1.35441e+07	1.36843e+07	1.36677e+07	1.26141e+07	1.34612e+07	1.27992e+07	1.30762e+07	1.27942e+07	1.29865e+07	1.24033e+07	1.38128e+07	1.25687e+07	1.32637e+07	1.2979e+07	1.56152e+07	FALSE			-0.04436	-0.05846	0.0517	0.04887	0.01534	-0.0578	-0.06114	2	606.3246	0.9999	0.9996	1	0.9998	0.9994	0.9999	0.9998	1	1	0.9996	0.9997
A0AVT1	LFC[Carbamidomethyl (C)]DFGDEFEVLDTTGEEPK	MSF_Classic	1.33137e+06	1.39788e+06	996101	1.35992e+06	1.12467e+06	546864	1.19673e+06	1.07027e+06	177721	1.14962e+06	904918	1.22225e+06	1.25589e+06	1.23492e+06	1.28005e+06	210167	143221	1.20139e+06	151479	874698	250961	1.00588e+06	1.42519e+06	1.35289e+06	FALSE			-0.60771	-1.26067	-0.29737	0.02252	-0.18509	0.01752	-1.54446	2	1174.5173	0.9592	0.9478	0.9039	0.9851	0.9571			0.9979	0.9998	0.9998	0.9972
A0AVT1	LSPLAAAVGGVASQEVLK	MSF_Classic	149729	264974	116901	60088.7	275816	209524	110945	161319	204733	119859	178291	240378	205608	160712	163318	123581	224806	216964	123102	604184	196906	177193	146398	210793	FALSE			-0.15637	0.0888	0.03704	0.00752	0.01867	-0.00535	0.79784	2, 3	855.4935, 570.6647	0.8704	0.898		0.9441	0.9979	0.8451	0.9889	0.9968	0.999	0.9989	0.9819
A0AVT1	LVKPTTEK	MSF_Classic	2.43757e+06	1.92674e+06	2.05885e+06	1.845e+06	1.79634e+06	2.19408e+06	2.19804e+06	2.76248e+06	2.29026e+06	2.08451e+06	2.19635e+06	2.61771e+06	2.32316e+06	2.07869e+06	2.18578e+06	2.08715e+06	2.10578e+06	2.45165e+06	1.70265e+06	2.06309e+06	2.48291e+06	1.90003e+06	1.72198e+06	2.4975e+06	FALSE			0.17485	0.04889	-0.13845	-0.06987	0.10301	0.03648	-0.03974	2	458.2791	1	1	1	1	1	1	1	1	1	1	0.9997
A0AVT1	LYVPVMPGHAK	MSF_Classic	472317	540194	534470	165174	202872	684501	865680	543859	633724	98917.7	414929	587319	563341	176810	594436	111333	644161	709071	121503	471919	467652	110759	761685	603659	FALSE			0.40142	-0.07898	-0.55557	-0.06766	-0.49042	-0.21306	-0.54393	2	606.3339	0.9896		0.9965		0.9876				0.9272		0.9721
A0AVT1	MLALDQFQEK	MSF_Classic	8.80886e+06	1.0647e+07	8.79965e+06	9.24724e+06	9.86888e+06	8.17076e+06	9.18219e+06	8.37324e+06	8.90231e+06	8.77436e+06	8.53293e+06	8.78382e+06	9.01821e+06	8.60422e+06	8.46445e+06	8.48966e+06	9.23367e+06	8.99332e+06	9.00343e+06	1.66247e+07	8.52327e+06	8.11191e+06	8.98142e+06	8.04988e+06	FALSE			-0.09484	-0.08079	-0.05033	-0.16836	-0.11497	-0.11521	0.27341	2	611.8105	0.9997	0.9999	0.9998	0.9999	0.9998	0.9992	0.9999	0.9999	1	0.9999	0.9995
A0AVT1	MLYVPVMPGHAK	MSF_Classic	1.38205e+07	1.45518e+07	1.51026e+07	1.32118e+07	1.35857e+07	1.58735e+07	1.34369e+07	1.56067e+07	1.46311e+07	1.28249e+07	1.48662e+07	1.45407e+07	1.39051e+07	1.36497e+07	1.39103e+07	1.1941e+07	1.45903e+07	1.41847e+07	1.28141e+07	1.40183e+07	1.44493e+07	1.4757e+07	1.43806e+07	1.69605e+07	FALSE			0.00661	-0.09459	-0.02693	0.08452	-0.04185	-0.06829	-0.07468	3	448.2385	0.9999	0.9999	0.9998	1	1	0.9999	1	1	0.9999	1	0.9997
A0AVT1	MYSIEPADR	MSF_Classic	3.0184e+06	3.4956e+06	3.10354e+06	3.16401e+06	3.6456e+06	3.08417e+06	3.13746e+06	2.87483e+06	2.60037e+06	3.28248e+06	2.65227e+06	2.26048e+06	2.86936e+06	3.38164e+06	2.88031e+06	3.00815e+06	2.64803e+06	3.06399e+06	3.37558e+06	3.111e+06	2.46414e+06	3.34244e+06	3.44843e+06	3.83676e+06	FALSE			-0.15921	-0.14131	0.04085	0.14408	-0.23088	-0.07485	-0.10366	2	541.2527	0.9973	0.9999	0.9999	1	0.9973	0.9998	1	0.9999	1	1	0.9995
A0AVT1	MYSIEPADRFK	MSF_Classic	5.69251e+06	6.45872e+06	5.11945e+06	6.25813e+06	6.4363e+06	4.53099e+06	6.70093e+06	5.95319e+06	4.69778e+06	5.71543e+06	5.43036e+06	4.43183e+06	5.56232e+06	6.55529e+06	5.59516e+06	6.33514e+06	6.10277e+06	5.31382e+06	6.7243e+06	6.40136e+06	5.4736e+06	6.04113e+06	5.82799e+06	5.42528e+06	FALSE			0.00677	0.03964	-0.00379	0.00198	-0.14885	0.03647	0.10692	2	678.8345	0.9997	0.9998	0.9997	0.9986	0.9938	0.9999	1	0.9999	0.9999	0.9999	0.9997
A0AVT1	NAIFQLEK	MSF_Classic	6.17457e+06	6.97869e+06	6.318e+06	7.50827e+06	8.2207e+06	6.09917e+06	7.09636e+06	7.47268e+06	6.11255e+06	7.3146e+06	6.32814e+06	6.63185e+06	6.30356e+06	6.82319e+06	6.6668e+06	7.4267e+06	5.25712e+06	6.41301e+06	6.95105e+06	6.89889e+06	6.14919e+06	7.25794e+06	7.73514e+06	7.63926e+06	FALSE			0.087	-0.02801	0.16484	0.21704	0.05833	0.02368	0.03859	2	481.7689	0.9987	0.9962	0.9968	0.9823	0.9997	0.9984	0.9989	0.994	0.9955	0.9827	0.9965
A0AVT1	NFALLGVGTSK	MSF_Classic	1.53496e+07	1.47955e+07	1.61233e+07	1.51654e+07	1.50736e+07	1.59371e+07	1.61283e+07	1.51124e+07	1.58273e+07	1.59674e+07	1.50347e+07	1.51697e+07	1.53905e+07	1.55424e+07	1.58746e+07	1.48189e+07	1.39986e+07	1.5198e+07	1.63257e+07	1.2592e+07	1.4681e+07	1.62859e+07	1.54664e+07	1.57176e+07	FALSE			0.02472	-0.07202	-0.00288	0.03699	-0.00302	0.01671	-0.08574	2	553.8138	1	1	0.9998	0.9998	0.9999	0.9996	1	1	1	0.9999	0.9997
A0AVT1	NLVLAGIK	MSF_Classic	1.72067e+07	1.69133e+07	1.69563e+07	1.6477e+07	1.70017e+07	1.81207e+07	1.78832e+07	1.78646e+07	1.74325e+07	1.7765e+07	1.67256e+07	1.68282e+07	1.58411e+07	1.71929e+07	1.7472e+07	1.76833e+07	1.58353e+07	1.74795e+07	1.88712e+07	1.63331e+07	1.71273e+07	1.76914e+07	1.66302e+07	1.75964e+07	FALSE			0.05824	-0.00221	0.0147	0.02358	0.00683	-0.0162	0.03503	2	414.2711	1	0.9999	0.9998	0.9998	1	0.9999	1	1	1	1	0.9997
A0AVT1	NRAEAVLK	MSF_Classic	6.44864e+06	5.87374e+06	6.58454e+06	6.80316e+06	7.10007e+06	5.69034e+06	6.06361e+06	6.74314e+06	6.62462e+06	7.18329e+06	6.92364e+06	6.94317e+06	6.0128e+06	6.75137e+06	6.5862e+06	6.31047e+06	6.39896e+06	6.39538e+06	7.05572e+06	6.25669e+06	6.10146e+06	6.80868e+06	6.29636e+06	6.53961e+06	FALSE			0.03947	0.01502	0.05147	0.05522	0.15491	0.03345	0.03817	2	450.7667	1	1	1	1	0.9999	1	1	1	1	1	0.9998
A0AVT1	NWSQC[Carbamidomethyl (C)]VELAR	MSF_Classic	1.02851e+07	1.0743e+07	9.60917e+06	1.09776e+07	1.00064e+07	9.74386e+06	9.51682e+06	9.81218e+06	9.32669e+06	1.06129e+07	1.0116e+07	1.01928e+07	1.00833e+07	9.96558e+06	9.9852e+06	9.35396e+06	8.46371e+06	9.95519e+06	1.03982e+07	9.52451e+06	1.03455e+07	1.01524e+07	1.02283e+07	1.07604e+07	FALSE			-0.09647	-0.14161	0.00426	0.02353	0.01333	-0.02869	-0.01748	2	631.801	1	0.9999	1	1	1	0.9998	1	1	1	0.9996	0.9997
A0AVT1	PAAIEHTIQWAR	MSF_Classic	3.48271e+06	3.48896e+06	4.21401e+06	3.4359e+06	3.51791e+06	3.96634e+06	3.74754e+06	3.69975e+06	3.70312e+06	3.5646e+06	3.81745e+06	3.88455e+06	3.58919e+06	3.50098e+06	3.79279e+06	3.18433e+06	3.55871e+06	3.83719e+06	3.32146e+06	3.27906e+06	4.10871e+06	3.44469e+06	3.41893e+06	3618338	FALSE			-0.00456	-0.08028	-0.03466	-0.09374	0.0104	-0.03958	-0.0628	2	696.8727	1	1	1	1	1	1	1	1	1	1	0.9997
A0AVT1	PHLTESYNSHRDPPEEEIPFC[Carbamidomethyl (C)]TLK	MSF_Classic	5.55225e+06	4.89351e+06	5.50123e+06	8.0991e+06	5.04576e+06	5.8502e+06	6.48528e+06	5.92013e+06	6.12911e+06	6.60224e+06	4.57593e+06	6.11315e+06	6.40126e+06	5.80473e+06	5.15714e+06	6.81809e+06	4.78369e+06	5.57981e+06	6.861e+06	4.93313e+06	5.80418e+06	6.03351e+06	6.13161e+06	6.03686e+06	FALSE			0.21693	0.10758	0.25234	0.19081	0.11676	0.12274	0.14215	4	724.8447	1	0.9998	0.9997	0.9999	0.9999	0.9998	1	0.9994	0.9999	0.9996	0.9997
A0AVT1	QDVIITALDNVEAR	MSF_Classic	1.00517e+07	9.05944e+06	9.05114e+06	1.01221e+07	1.06597e+07	9.19393e+06	8.7773e+06	9.81394e+06	8.69835e+06	1.025e+07	1.0249e+07	9.40255e+06	9.21588e+06	1.05353e+07	9.95044e+06	9.67984e+06	9.72267e+06	8.9841e+06	9.67094e+06	6.5877e+06	9.07182e+06	9.93785e+06	9.53797e+06	9.89181e+06	FALSE			-0.04541	0.01145	0.09003	0.06046	0.08646	0.07678	-0.15289	2	778.9176	1	0.9999	1	1	1	1	1	1	1	1	0.9998
A0AVT1	QDVIITALDNVEARR	MSF_Classic	2.30335e+06	1.64027e+06	1.77472e+06	1.93516e+06	1.89387e+06	2.04947e+06	1.9977e+06	2.40159e+06	2.15459e+06	2.05815e+06	2.06711e+06	2.18773e+06	2.21151e+06	2.34089e+06	2.37203e+06	2.09163e+06	2.00982e+06	2.36263e+06	2.19959e+06	1.14972e+06	1.90717e+06	1.71235e+06	1.74466e+06	1.45934e+06	FALSE			0.19675	0.17685	0.03985	-0.21801	0.14273	0.2761	-0.1215	3	571.6478	0.9999	0.9999	1	0.9999	1	1	1	1	1	1	0.9997
A0AVT1	QLLHC[Carbamidomethyl (C)]FPLDIR	MSF_Classic	503407	452281	501419	531286	430606	647469	197532	550608	300050	309561	506447	512301	187137	478159	567232	416713	475714	422843	444566	449421	171009	495520	447036	606512	FALSE			-0.47521	-0.14775	0.14338	0.08829	-0.13352	-0.24149	-0.45226	2	706.3794	0.9306	0.9939		0.952		0.9627	0.9908	0.9785	0.9875	0.9839	0.9947
A0AVT1	QRYVLGDTAMQK	MSF_Classic	1.02142e+06	607935	149942	194261	855232	139513	688519	234556	943506	823833	728777	108862	805163	739067	521289	758506	140984	199611	800952	914779	158513	826903	771153	310115	FALSE			0.06909	-0.69498	-0.58155	0.10088	-0.09884	0.2152	0.075	3	470.5784	0.9719		0.9773	0.9904	0.8778	0.9956	0.9954	0.9825	0.9936	0.9974
A0AVT1	RAC[Carbamidomethyl (C)]IGDTLC[Carbamidomethyl (C)]QK	MSF_Classic	160471	171987	146291	178918	205050	130846	129617	91271.4	179037	127995	101421	140210	128412	133739	139257	187965	163907	205750	106399	207068	169714	159938	183314	125028	FALSE			-0.25954	0.22002	0.10478	-0.0319	-0.3732	-0.2542	0.0133	2	661.3212	0.9994	0.9993	0.8998	0.9975	0.9432	1	0.9674	0.9922	0.9999	0.9985	0.9744
A0AVT1	RYVLGDTAMQK	MSF_Classic	1.09511e+06	968064	102841	291243	1.02851e+06	131734	127532	1.10895e+06	704621	171325	821982	971336	889086	514205	271541	755314	192350	387591	956186	758977	103637	588608	935836	269201	FALSE			-0.15817	-0.69793	-0.57751	-0.27215	-0.14078	-0.37103	-0.25206	2	641.3347	0.9703				0.9	0.9897	0.9988	0.9064	0.9586	0.8702	0.9886
A0AVT1	SADVHGIWSR	MSF_Classic	2.7414e+06	1.99277e+06	3.49844e+06	2.84151e+06	2.66037e+06	3.17449e+06	3.23327e+06	2.3011e+06	2.89862e+06	2.66174e+06	2.60241e+06	2.92781e+06	2.69696e+06	2.70331e+06	2.12926e+06	2.99098e+06	2.61575e+06	3.13529e+06	2.82184e+06	2.63733e+06	3.33918e+06	3.09788e+06	2.84097e+06	2.569e+06	FALSE			0.03469	0.08662	0.07574	0.04744	-0.00714	-0.12879	0.09588	2	564.2833	0.9994	0.9998	0.9992	0.9997	0.9999	0.9993	0.9999	1	0.9999	0.9994	0.9997
A0AVT1	SFEKDDDHNGHIDFITAASNLR	MSF_Classic	87878.7	109723	1.01065e+06	1.20542e+06	144931	1.05624e+06	92368.7	1.1296e+06	1.08456e+06	1.17928e+06	1.07392e+06	400426	189784	121125	1.08401e+06	1.08376e+06	171956	103028	1.22488e+06	1.09567e+06	257589	1.15464e+06	1.10671e+06	1.02807e+06	FALSE			0.9328	0.16935	0.99407	1.44491	1.13504	0.20726	1.09341	4	626.2966		0.9494		0.9596		0.9868	0.9838	0.8893			0.9061
A0AVT1	SFPAAIEHTIQ	MSF_Classic	2.39953e+06	2.48726e+06	2.41402e+06	2.54323e+06	2.53505e+06	2.29901e+06	2.39206e+06	2.40618e+06	1.97823e+06	2.56035e+06	2.5848e+06	2.34353e+06	2.50167e+06	2.57496e+06	2.86278e+06	2.68949e+06	2.40306e+06	1.77807e+06	2.38985e+06	3.75704e+06	2.25258e+06	254268	2.55678e+06	2.33986e+06	FALSE			-0.10752	-0.08762	0.01503	-0.50323	0.03665	0.12097	0.20224	2	607.3142	0.971	0.9897	0.9738	0.9987	0.9983	0.9919	0.983		0.9989	0.9905	0.8541
A0AVT1	SFPAAIEHTIQWAR	MSF_Classic	1.14299e+07	1.07369e+07	1.07445e+07	1.24902e+07	9.422e+06	1.06688e+07	1.09103e+07	1.06245e+07	1.16023e+07	1.03156e+07	9.82104e+06	1.08418e+07	1.13196e+07	9.86901e+06	9.20838e+06	1.02114e+07	1.17509e+07	1.08841e+07	1.20683e+07	1.22469e+07	1.14036e+07	9.44035e+06	1.04275e+07	1.18501e+07	FALSE			0.00986	-0.00285	-0.01455	-0.05328	-0.08732	-0.11465	0.1181	2, 3	813.923, 542.9511	1, 1	1, 0.9999	1, 1	1, 1	1, 1	1, 1	1, 1	1, 1	1, 1	1, 1	0.9997, 0.9997
A0AVT1	SIEPADRFK	MSF_Classic	3.97596e+06	4.38332e+06	3.48004e+06	4.42645e+06	3.67687e+06	4.23336e+06	4.34223e+06	3.94021e+06	4.23242e+06	4.37631e+06	3.96673e+06	4.58809e+06	3.97974e+06	3.94033e+06	3.91682e+06	4.59348e+06	4.20358e+06	4.19026e+06	4.25985e+06	4.67313e+06	4.38156e+06	3.8815e+06	4.70995e+06	3.33931e+06	FALSE			0.08006	0.13352	0.05937	0.0111	0.12726	-0.0003	0.16942	2	531.7825	1	1	1	1	1	0.9999	1	1	1	1	0.9996
A0AVT1	SQC[Carbamidomethyl (C)]PPIK	MSF_Classic	8.60199e+06	8.38689e+06	7.6886e+06	7.5098e+06	8.82659e+06	8.31855e+06	8.36813e+06	8.08506e+06	8.48594e+06	8.6634e+06	8.36156e+06	8.60538e+06	8.91554e+06	8.21949e+06	8.77655e+06	7.95412e+06	7.45896e+06	8.32839e+06	8.29692e+06	7.03504e+06	8.50026e+06	7.73863e+06	8.7577e+06	8.9655e+06	FALSE			0.01522	-0.05579	-0.00132	0.04514	0.05466	0.0704	-0.05028	2	415.2155	0.9997	0.9992	0.9989	0.9996	0.9989	0.9972	0.9977	0.9994	0.997	0.9997	0.9976
A0AVT1	SSAEEVLQK	MSF_Classic	471758	140827	374812	373599	181332	546403	471734	470445	428942	92822.3	388166	158802	456928	392021	427316	387196	557138	471973	513107	320396	152258	460499	232947	631532	FALSE			0.47365	0.52043	0.15755	0.42427	-0.62603	0.37023	-0.00239	2	495.7588	0.9915	0.9935	0.9282		0.9977	0.9825	0.9816	0.8892			0.9639
A0AVT1	SSSVPFNETTDLSFLDK	MSF_Classic	6.17033e+06	7.73113e+06	6.70051e+06	6.58927e+06	6.11739e+06	6.76151e+06	6.86217e+06	6.21547e+06	7.29848e+06	6.3167e+06	5.93906e+06	7.08566e+06	7.20508e+06	6.16485e+06	6.89081e+06	6.54449e+06	7.0496e+06	6.75737e+06	6.61511e+06	8.77664e+06	7.10746e+06	6.20598e+06	6.74738e+06	6.06516e+06	FALSE			-0.0159	-0.01765	-0.08167	-0.11538	-0.09109	-0.0241	0.12709	2	943.9545	1	1	1	1	1	1	1	1	1	1	0.9997
A0AVT1	SVEIDDALYSR	MSF_Classic	7.76745e+06	7.70189e+06	8.02324e+06	8.01508e+06	7.48582e+06	7.76661e+06	7.90697e+06	7.18403e+06	7.68656e+06	7.95108e+06	7.73736e+06	7.81995e+06	7.72174e+06	7.92165e+06	8.03572e+06	8.16517e+06	7.80344e+06	7.76185e+06	7.95832e+06	7.97376e+06	7.40497e+06	7.89933e+06	7.58169e+06	8.60752e+06	FALSE			-0.04459	0.01454	-0.01389	0.03614	0.00097	0.01141	-0.00958	2	634.3119	0.9999	0.9993	0.9997	0.9997	0.9999	0.9999	0.9999	1	1	1	0.9997
A0AVT1	SVPFNETTDLSFLDK	MSF_Classic	4.97282e+06	6.43668e+06	5.23786e+06	5.21747e+06	5.89219e+06	5.63328e+06	5.3585e+06	4.67093e+06	5.72574e+06	5.0181e+06	4.82114e+06	5.75994e+06	5.43312e+06	4.86204e+06	5.50944e+06	5.53373e+06	6.025e+06	5.08877e+06	5.1895e+06	9.88774e+06	5.49541e+06	5.58192e+06	5.95794e+06	4.62283e+06	FALSE			-0.07947	1e-05	0.00826	-0.04263	-0.09382	-0.07495	0.30543	2	856.9225	0.9981	0.9999	0.9994	0.9788	0.9991	0.999	0.9992	0.9993	0.9997	0.9998	0.9982
A0AVT1	SYTAADATLK	MSF_Classic	8.90299e+06	8.63799e+06	9.30628e+06	9.78175e+06	9.06607e+06	8.96683e+06	8.99512e+06	8.97484e+06	8.11648e+06	9.32924e+06	9.41938e+06	8.91043e+06	8.50151e+06	8.04147e+06	9.68879e+06	9.25087e+06	8.44239e+06	9.17663e+06	1.0067e+07	8.25619e+06	8.00674e+06	9.0905e+06	9.18524e+06	9.26028e+06	FALSE			-0.04147	0.00122	0.05107	0.03654	0.04298	-0.03346	-0.02807	2	520.7666	0.9999	0.9999	1	1	1	1	1	1	1	1	0.9997
A0AVT1	TDETARKPDHVPISSEDER	MSF_Classic	212655	318822	146641	102228	108505	268823	225210	158247	124891	228825	300507	240396	276124	126750	232326	167912	338680	287296	150968	110146	229339	138918	280306	298011	FALSE			-0.41572	0.2274	-0.49984	0.08091	0.18281	-0.09433	-0.46742	4	546.2647	0.9999		0.9667	0.9969	0.8955	0.9654			0.9999
A0AVT1	TIHDTEK	MSF_Classic	296539	174798	2.29243e+06	302107	256662	2.41479e+06	1.88037e+06	2.87682e+06	230834	1.49602e+06	2.38953e+06	2.88035e+06	238279	214314	2.36546e+06	1.39871e+06	2.41699e+06	3.00402e+06	175786	285781	3.10572e+06	227506	164430	1.89878e+06	FALSE			0.85183	1.30308	0.10555	-0.27084	1.29165	0.02806	0.36819	2	422.214			0.9962	0.984		0.9951					0.999
A0AVT1	TVFFESLER	MSF_Classic	3.99316e+07	3.81275e+07	3.90721e+07	4.30588e+07	4.16373e+07	3.90931e+07	4.15863e+07	4.19096e+07	3.94397e+07	4.21213e+07	3.88941e+07	3.8709e+07	4.04014e+07	4.09697e+07	3.93705e+07	4.29653e+07	3.86303e+07	3.72616e+07	4.20187e+07	4.01072e+07	3.80536e+07	3.99444e+07	4.22641e+07	3.80911e+07	FALSE			0.06978	0.0211	0.07976	0.03851	0.03159	0.0438	0.03707	2	564.2902	0.9999	0.9999	1	0.9999	1	1	1	1	1	1	0.9997
A0AVT1	VC[Carbamidomethyl (C)]PTTETIYNDEFYTK	MSF_Classic	6.10475e+06	6.71716e+06	6.37253e+06	6.37902e+06	6.4967e+06	5.86888e+06	5.23506e+06	5.89877e+06	5.32335e+06	5.75978e+06	6.74683e+06	6.13015e+06	6.24011e+06	6.99776e+06	6.51738e+06	6.22369e+06	5.10182e+06	6.18772e+06	5.86518e+06	5.88079e+06	4.86304e+06	6.05633e+06	6.70644e+06	6.50115e+06	FALSE			-0.22197	-0.13224	-0.03421	0.00521	-0.04254	0.04155	-0.20872	2	990.9484	1	1	1	1	1	1	1	1	1	1	0.9997
A0AVT1	VC[Carbamidomethyl (C)]PTTETIYNDEFYTKQ	MSF_Classic	2.26801e+06	2.69381e+06	2.51009e+06	2.62688e+06	2.16327e+06	1.51408e+06	2.03413e+06	1.54323e+06	2.26757e+06	2.28532e+06	2.20461e+06	2.51619e+06	2.58025e+06	2.52786e+06	2.20253e+06	2.56022e+06	2.00966e+06	2.44092e+06	1.9616e+06	2.81384e+06	282216	2.23622e+06	2.68719e+06	2.10941e+06	FALSE			-0.35429	-0.0919	-0.24516	-0.08737	-0.09286	-0.03148	-0.56301	2	1054.9777	1	0.9909	0.97	0.9885	0.9999	0.9999	0.9999	0.9995	1	0.9998	0.9992
A0AVT1	VTDPDLIEK	MSF_Classic	4.42808e+06	145014	4.55812e+06	126118	237186	5.10149e+06	5.01771e+06	182741	4.80531e+06	138737	140703	135106	4.4481e+06	356077	311876	4.67832e+06	4.62465e+06	4.84764e+06	88655	502877	5.21157e+06	373369	5.23472e+06	4.6743e+06	FALSE			0.13195	0.63199	-0.74064	0.1713	-4.4612	-0.83578	-0.65398	2	515.2768	0.9978		0.9951		0.9889	0.9663
A0AVT1	VTGGYPFEAYK	MSF_Classic	6.04519e+06	6.63658e+06	5.44977e+06	7.01998e+06	7.15547e+06	5.93156e+06	6.15342e+06	6.01123e+06	5.70019e+06	5.8627e+06	6.03977e+06	5.77955e+06	5.76595e+06	6.41424e+06	5.88475e+06	5.82907e+06	4.5505e+06	4.76711e+06	6.32809e+06	6.78781e+06	5.34467e+06	6.29239e+06	6.42422e+06	7.33778e+06	FALSE			-0.02138	-0.2595	0.1492	0.14542	-0.03622	-0.00531	0.02595	2	616.3033	0.9995	0.9998	0.9996	1	0.9992	0.9999	1	1	1	1	0.9997
A0AVT1	VVQTDETAR	MSF_Classic	4.90773e+06	4.75591e+06	5.68198e+06	4.53119e+06	4.75852e+06	5.23853e+06	4.84148e+06	5.04702e+06	4.4333e+06	4.63805e+06	4.46362e+06	4.68186e+06	4.54234e+06	4.7558e+06	5.13132e+06	4.78732e+06	4.85175e+06	4.51107e+06	3.92347e+06	4.75668e+06	5.21864e+06	4.62459e+06	4.69253e+06	5.62518e+06	FALSE			-0.09961	-0.11701	-0.07897	-0.03842	-0.15488	-0.08881	-0.14287	2	509.7618	1	1	1	1	0.9999	0.9998	1	1	1	1	0.9997
A0AVT1	VVQTDETARKPDHVPISSEDER	MSF_Classic	8.86595e+06	8.28972e+06	9.147e+06	8.37841e+06	8.15281e+06	8.59557e+06	8.63053e+06	7.55532e+06	8.71413e+06	8.37362e+06	9.07591e+06	9.11464e+06	8.65922e+06	8.19031e+06	8.7405e+06	8.20808e+06	8.64462e+06	8.74253e+06	8.33531e+06	8.79656e+06	8.74469e+06	8.47911e+06	8.57202e+06	9.01966e+06	FALSE			-0.07906	-0.03933	-0.06598	-0.01277	0.01427	-0.03963	-0.02356	3, 4	836.749, 627.8136	1, 1	1, 1	1, 1	1, 1	1, 1	1, 1	1, 1	1, 1	1, 1	1, 1	0.9998, 0.9998
A0AVT1	VVQTDETARKPDHVPISSEDERNAIFQLEK	MSF_Classic	2.48009e+06	1.96782e+06	1.87728e+06	2.00154e+06	1.84422e+06	2.06189e+06	2.0263e+06	1.88108e+06	2.42486e+06	2.07271e+06	2.08471e+06	2.31127e+06	2.55336e+06	2.29605e+06	2.5109e+06	2.11553e+06	2.1885e+06	2.14503e+06	2.11975e+06	2.05059e+06	1.97165e+06	1.82789e+06	1.86949e+06	1.44965e+06	FALSE			0.00161	0.02798	-0.09852	-0.29737	0.03237	0.21866	-0.0424	4	863.6918	1	1	1	1	1	1	1	1	1	0.9999	0.9996
A0AVT1	YGIEPTMVVQGVK	MSF_Classic	5.84394e+06	6.01362e+06	5.87843e+06	6.20437e+06	5.9567e+06	5.74072e+06	5.81247e+06	5.69276e+06	5.19501e+06	5.5291e+06	5.89733e+06	5.55752e+06	5.1763e+06	5.57796e+06	5.43567e+06	5.18585e+06	5.39919e+06	5.23501e+06	5.22175e+06	4.24498e+06	5.55973e+06	5.73029e+06	5.39897e+06	8.12726e+06	FALSE			-0.08681	-0.16493	0.01342	0.11867	-0.06251	-0.13158	-0.23917	2	710.8788	1	1	1	1	1	1	1	1	1	1	0.9998
A0AVT1	YQC[Carbamidomethyl (C)]VVLTEMK	MSF_Classic	7.87497e+06	8.00572e+06	7.11393e+06	7.79577e+06	8.17885e+06	7.4472e+06	7.28755e+06	7.49638e+06	6.85182e+06	7.63519e+06	7.75579e+06	7.43809e+06	7.07676e+06	7.40302e+06	7.22082e+06	7.08924e+06	6.13453e+06	7.0397e+06	7.54102e+06	6.604e+06	7.28399e+06	8.04663e+06	7.72986e+06	8.64403e+06	FALSE			-0.08788	-0.18241	0.02656	0.0868	-0.01042	-0.08356	-0.10173	2	635.8121	1	1	1	1	1	1	1	1	1	1	0.9998
A0AVT1	YQC[Carbamidomethyl (C)]VVLTEMKLPLQK	MSF_Classic	932389	721981	733293	969328	716048	903707	851882	887927	848204	909241	887496	883884	952507	845481	903523	790778	756703	896496	959934	719709	872821	783132	832939	599356	FALSE			0.11625	0.03363	0.11684	-0.10801	0.16697	0.17817	0.09629	3	617.3353	1	0.9999	1	1	1	1	1	1	1	1	0.9997
A0AVT1	YSIEPADRFK	MSF_Classic	153999	881064	147958	1.14258e+06	919768	86998.2	977658	1.08965e+06	178103	993504	1.23066e+06	116789	192739	1.05847e+06	272929	1.03235e+06	282941	156703	1.21839e+06	1.2615e+06	1.11914e+06	137000	932046	133164	FALSE			0.9245	0.3153	0.86142	0.02321	0.98462	0.36552	1.60513	2	613.3142		0.9515	0.8895	0.9887		0.9527	0.9926		0.9055	0.9915	0.9739
A0AVT1	YSRKPNVGC[Carbamidomethyl (C)]QQDSEELLK	MSF_Classic	515395	358565	441175	535796	371310	512202	515770	466050	568275	626265	390065	557977	472818	632239	623940	419592	503359	550328	589837	402432	398333	330121	417002	314645	FALSE			0.23715	0.16382	0.10998	-0.30874	0.25951	0.39472	0.0805	3	717.6882	0.9997	1	1	1	1	1	1	1	1	0.9999	0.9997
A0AVT1	YVLGDTAMQK	MSF_Classic	9.76394e+06	9.85992e+06	1.06295e+07	9.81846e+06	9.30591e+06	1.08167e+07	1.03317e+07	9.24386e+06	1.05582e+07	9.49473e+06	9.56563e+06	1.04773e+07	1.01303e+07	9.67251e+06	1.05534e+07	9.85636e+06	9.93366e+06	1.07745e+07	1.00454e+07	9.73295e+06	1.12435e+07	1.0419e+07	9.71461e+06	1.16592e+07	FALSE			-0.00571	0.01476	-0.01497	0.07161	-0.03454	0.0049	0.03619	2	563.2841	0.9965	0.9999	0.9997	1	0.9999	0.9997	0.9998	0.9999	1	0.9999	0.9997
A0AVT1	YYFSHDTD	MSF_Classic	5.65221e+06	5.57897e+06	5.3336e+06	6.29899e+06	5.95634e+06	4.91303e+06	5.83356e+06	5.1206e+06	5.0828e+06	5.84733e+06	5.85303e+06	5.3625e+06	6.02505e+06	5.5014e+06	5.4016e+06	6.20784e+06	5.30456e+06	5.93976e+06	6.45947e+06	5.5847e+06	4.9983e+06	6.29942e+06	6.34227e+06	5.52405e+06	FALSE			-0.04672	0.07529	0.05163	0.1331	0.04274	0.0313	0.04102	2	524.2064	0.9999	0.9998	0.9989	0.9999	0.9999	1	1	1	1	1	0.9987
A0FGR8	ERLLDEWFTLDEVPK	MSF_Classic	150268	325922	145643	416787	329710	208115	212524	404538	115393	383179	343718	171112	228046	372281	395058	326024	190923	205675	379220	404990	177889	336738	413265	296828	FALSE			0.23621	0.21671	0.61839	0.75143	0.5302	0.67873	0.62966	3	630.6597		0.9823		0.9817		0.9995	0.9047	0.9795	0.9356	0.9091	0.9695
A0FGR8	FQLSNSGPNSTIK	MSF_Classic	2.71021e+06	2.77828e+06	2.77028e+06	2.62422e+06	2.75422e+06	2.94772e+06	2.65832e+06	2.66725e+06	2.79394e+06	2.81194e+06	3.02205e+06	2.72142e+06	169892	2.85818e+06	2.92432e+06	2.76122e+06	3.12338e+06	3.02826e+06	2.73658e+06	2.6907e+06	2.86014e+06	3.03173e+06	2.67969e+06	2.80722e+06	FALSE			-0.02453	0.10996	0.01173	0.0447	0.05091	-0.47246	0.005	2	696.8595	0.9986	0.9999	0.9998	1		1	0.9997	1	0.9992	1	0.9996
A0FGR8	LEWLTLMPNASNLDK	MSF_Classic	1.81325e+06	2.13993e+06	1.68638e+06	2.02024e+06	2.10644e+06	1.64842e+06	1.8533e+06	1.88575e+06	1.64251e+06	1.92669e+06	1.90535e+06	1.70249e+06	1.85295e+06	1.84254e+06	1.49449e+06	1.91165e+06	2.03378e+06	1.63592e+06	1.992e+06	2.17098e+06	1.74183e+06	1.97513e+06	1.96896e+06	2.16643e+06	FALSE			-0.06756	-0.01497	0.03426	0.11571	-0.02712	-0.11985	0.06631	2	872.9506	0.9991	0.9991	0.995	0.9986	0.9996	0.9986	0.9992	0.9991	0.9998	0.9979	0.9987
A0FGR8	LLDEWFTLDEVPK	MSF_Classic	628979	454612	574267	526820	539780	555972	554823	561312	586888	556279	582694	498829	498826	525761	413639	513531	493493	435615	498141	605255	508311	517276	496048	642632	FALSE			0.03878	-0.20061	-0.03104	-0.00166	-0.01756	-0.20503	-0.04073	2	802.9139	0.9577	0.988	0.9648	0.9945	0.9961	0.9552	0.9622	0.9693	0.9795	0.9842	0.9941
A0FGR8	MSGSPGPGGSNTAPSTPVIGGSDKPGMEEK	MSF_Classic	267707	323832	408286	378112	312421	421128	239325	245256	281161	415550	175917	387251	204018	452707	475398	272562	127215	273770	307909	380595	230580	366145	276413	240685	FALSE			-0.38482	-0.5699	0.15297	-0.17887	-0.03078	0.17928	-0.12148	3	943.7725	0.9985		0.9698	0.9996	0.9372	0.9695	0.9777	0.8669	0.9869	0.9902	0.9428
A0FGR8	MYLLPDK	MSF_Classic	1.23736e+06	1.20804e+06	1.11939e+06	1.29751e+06	1.2196e+06	1.26566e+06	1.35145e+06	128515	1.25799e+06	1.3299e+06	1.06796e+06	1.16479e+06	1.18248e+06	1.2812e+06	1.16336e+06	1.24397e+06	1.30843e+06	1.2716e+06	1.32412e+06	1.29373e+06	1.33889e+06	1.21446e+06	1.20372e+06	1.10096e+06	FALSE			-0.38072	0.10126	0.08563	-0.01859	-0.00087	0.02497	0.15049	2	440.2359	0.9924	0.997	0.988	0.9938	0.994	0.9966	0.9622	0.9964	0.9903	0.9923
A0FGR8	NLIAFSEDGSDPYVR	MSF_Classic	2.01789e+06	2.02494e+06	2.08048e+06	1.89293e+06	2.08964e+06	2.09362e+06	2.17169e+06	2.07448e+06	2.02263e+06	2.09337e+06	2.08431e+06	2.06374e+06	2.14287e+06	2.0433e+06	2.03309e+06	2.11492e+06	1.9728e+06	1.94818e+06	2.03985e+06	1.76832e+06	1.90077e+06	2.05606e+06	2.17197e+06	2.08966e+06	FALSE			0.03388	-0.02074	-0.01114	0.04509	0.02756	0.02243	-0.10109	2	841.9047	0.9999	0.9999	0.9999	0.9999	0.9999	0.9994	1	1	1	0.9999	0.9996
A0FGR8	RQDLEVEVRDEQHQC[Carbamidomethyl (C)]SLGNLK	MSF_Classic	203486	1.0016e+06	110440	913026	742584	887998	746065	524039	63510.6	865831	893119	95771.8	803821	919571	698283	754723	964031	973893	970255	866906	108427	867060	993489	816174	FALSE			0.0197	1.03339	0.95124	1.02483	0.49557	0.88037	0.56457	4	639.0673		0.9999	0.992	0.9942	0.8933	0.9991	0.9999	1	0.9999	0.9984	0.8651
A0FGR8	SDPYGIIR	MSF_Classic	2.61092e+06	2.53273e+06	2.96876e+06	2.40699e+06	2.90243e+06	2.9835e+06	2.83842e+06	222654	2.8016e+06	2.55916e+06	2.83381e+06	2.89844e+06	2.78919e+06	2.7425e+06	2.54496e+06	315551	267531	2.72664e+06	2.35314e+06	2.52207e+06	223143	2.60064e+06	2.59684e+06	3.25792e+06	FALSE			-0.46857	-1.29342	0.03175	0.05974	0.03149	-0.00637	-0.6701	2	460.7455	0.9996	1	0.9977	0.9999	0.9997		0.9984	0.9998	0.9996	0.9997
A0FGR8	TAPSTPVIGGSDKPGMEEK	MSF_Classic	305728	436546	361177	320139	394149	303195	353928	396260	243140	302781	413580	257755	103280	400789	249631	352744	534187	298750	387387	346391	278466	394321	367698	300226	FALSE			-0.15168	0.10369	-0.11702	-0.05491	-0.17986	-0.54996	-0.12447	3	634.3156	0.9645	0.9973	0.9985	0.973		0.9909	0.9934	0.947	0.9985	0.9771	0.9924
A0FGR8	VDVGQQPLR	MSF_Classic	921228	892783	328319	895018	914609	959036	1.05079e+06	978974	471291	872519	887488	161462	123167	253518	127493	917870	825085	194318	840557	793372	191272	699221	779406	91482.2	FALSE	0.287202	16895.1	0.22336	-0.14515	0.37001	-0.44832	-0.15697	-2.08717	-0.23113	2	506.2827	0.9457	0.9875	0.9967	0.9894		0.9972	0.9591	0.9934	0.8657	0.9901	0.9812
A0FGR8	VGNQIFQSR	MSF_Classic	1.45822e+06	1.53954e+06	1.454e+06	1.77832e+06	1.44028e+06	1.34067e+06	1.58265e+06	1.61346e+06	1.55993e+06	1.43474e+06	1.57145e+06	1.39695e+06	1.58816e+06	1.83795e+06	1.27791e+06	1.76426e+06	1.24754e+06	1.712e+06	1.70404e+06	1.59624e+06	1.48368e+06	1.78265e+06	1.69556e+06	1.25113e+06	FALSE			0.09539	0.08557	0.03443	0.08726	-0.01584	0.07952	0.10383	2	524.7803	0.9997	0.9732	0.9875	0.9992	0.9979	0.9788	0.9999	0.9723	0.9999	0.9984	0.9962
A0FGR8	VLVALASEELAK	MSF_Classic	1.94121e+06	1.52401e+06	1.89248e+06	1.76649e+06	1.53975e+06	1.8445e+06	1.78642e+06	1.65825e+06	1.93034e+06	1.97408e+06	1.9179e+06	1.97302e+06	1.86539e+06	1.76228e+06	1.83736e+06	1.93588e+06	1.89114e+06	1.97745e+06	2.01124e+06	1.17864e+06	2.03698e+06	1.69758e+06	1.58157e+06	1.93403e+06	FALSE			0.00465	0.11555	-0.05683	-0.03945	0.13052	0.02862	-0.03567	2	621.8688	1	1	1	1	1	1	1	1	1	1	0.9998
A0FGR8	VPLSQLLTSEDMTVSQR	MSF_Classic	227085	1.98962e+06	350418	1.26632e+06	1.55458e+06	1.42562e+06	1.45602e+06	1.65221e+06	279558	1.59669e+06	1.57203e+06	1.35302e+06	1.61503e+06	1.61553e+06	1.52709e+06	1.47451e+06	1.54468e+06	1.34218e+06	1.20263e+06	1.3944e+06	141873	1.63674e+06	135214	1.53456e+06	FALSE			0.40019	0.76463	0.72613	0.36516	0.81673	0.8901	0.09345	2, 3	952.4933, 635.3313	0.8898	0.9612	0.996	0.9821	0.9278	0.9895	0.9917	0.9999	0.9926	1	0.9996
A0JLT2	LSNFLPDLPGMIDLPGSHDNSSLR	MSF_Classic	3.39381e+06	2.73488e+06	2.78778e+06	3.03564e+06	2.29705e+06	2.69415e+06	3.05532e+06	2.74271e+06	3.07586e+06	3.12437e+06	2.55867e+06	2.70087e+06	3.24899e+06	3.04193e+06	2.6758e+06	2.87661e+06	3.07732e+06	2.69104e+06	2.83874e+06	2.93489e+06	3.02673e+06	2.47821e+06	2.71896e+06	3.05364e+06	FALSE			-0.00691	-0.04461	-0.15164	-0.11194	-0.08885	0.00811	-0.01891	3	865.7673	1	1	1	1	1	1	1	1	0.9997	1	0.9997
A0JLT2	RLHTGPLPEQC[Carbamidomethyl (C)]R	MSF_Classic	85844.8	223670	199067	97865.6	180332	162942	164499	199948	237530	159487	155019	243362	232656	177031	127749	143670	294296	147241	380160	202539	140502	185884	193038	201609	FALSE			0.24323	0.20247	-0.20524	0.19089	0.13344	0.07961	0.50792	3	488.5894				0.9675	0.9882			1	0.9616	0.9011
A0JNW5	LFNDFDVK	MSF_Classic	459024	483546	145659	498442	153095	480642	583230	502999	225043	404003	475504	288258	381476	519429	546248	241632	218557	153748	447143	529861	374020	521183	102071	588936	FALSE			0.26898	-0.82582	0.05712	0.15563	0.10177	0.41123	0.31207	2	499.2531	0.9641	0.9599	0.9588	0.886	0.9038		0.953	0.9184	0.8613		0.9443
A0JNW5	SC[Carbamidomethyl (C)]DNFNLLHPIFQR	MSF_Classic	481878	467849	470278	479450	516024	574387	199794	442196	574991	493722	541703	493520	546716	580375	513654	569749	481556	486629	488166	466556	434522	459419	468310	514826	FALSE			-0.22259	0.1151	0.14474	0.02273	0.10664	0.20845	-0.0316	3	587.6227	0.9942	0.9969		0.9947	0.9989	0.9994	0.9597	0.9996	0.997	0.9998	0.9396
A0MZ66	ATQPETTEEVTDLK	MSF_Classic	5.7262e+06	5.09353e+06	5.7444e+06	5.65057e+06	5.60702e+06	6.00863e+06	5.56222e+06	5.7334e+06	5.82169e+06	5.56874e+06	5.37848e+06	5.99701e+06	6.08825e+06	5.59013e+06	5.5157e+06	5.35605e+06	5.65736e+06	5.90211e+06	5.92936e+06	5.59888e+06	6.30879e+06	5.69372e+06	5.69261e+06	5.80978e+06	FALSE			0.04739	0.03029	0.05989	0.05402	0.03273	0.05385	0.10681	2	781.3832	0.9994	0.9998	0.9972	0.9983	0.9999	0.9998	1	1	0.9997	0.9974	0.9973
A0MZ66	AVEEMMDR	MSF_Classic	2.24616e+06	2.30631e+06	2.2154e+06	2.4103e+06	2.35287e+06	2.09914e+06	2.22177e+06	2.23906e+06	2.36589e+06	2.24478e+06	2.60526e+06	2.24039e+06	2.42701e+06	2.26537e+06	2.30988e+06	2.37352e+06	2.21943e+06	2.28157e+06	2.42846e+06	2.35892e+06	2.23005e+06	2.10563e+06	2.63486e+06	2.34904e+06	FALSE			0.01249	0.02256	0.01999	0.06699	0.06717	0.04912	0.05224	2	490.7124	0.9997	0.9997	0.9999	0.9997	0.9993	0.9999	0.9999	0.9998	0.9936	0.9988	0.999
A0MZ66	ELEEQLENETLHK	MSF_Classic	2.44678e+06	2.3615e+06	2.32454e+06	2.42131e+06	2.51583e+06	2.35381e+06	2.42267e+06	2.70294e+06	2.45266e+06	2.15576e+06	2.50823e+06	2.38804e+06	2.58765e+06	2.44323e+06	2.68216e+06	2.71169e+06	2.35259e+06	2.447e+06	2.1506e+06	2.6921e+06	1.61764e+06	2.58162e+06	2.24667e+06	2.56385e+06	FALSE			0.0874	0.07459	0.03163	0.05152	-0.01643	0.11283	-0.14286	2	806.3967	0.9902	0.9987	0.9982	0.9995	0.9995	0.998	0.9992	0.9967	0.9958	0.9995	0.9853
A0MZ66	ELRDQIVSVQ	MSF_Classic	1.37675e+06	1.37168e+06	1.24803e+06	1.41806e+06	1.07859e+06	1.36701e+06	1.18551e+06	1.33787e+06	1.31648e+06	1.26777e+06	1.37839e+06	1.46537e+06	1.40017e+06	1.24033e+06	1.45005e+06	1.28015e+06	1.41515e+06	1.37393e+06	1.13832e+06	1.58289e+06	1.06264e+06	1.43261e+06	1.33446e+06	1.26163e+06	FALSE			-0.05767	0.02603	-0.04875	0.01159	0.04095	0.03357	-0.07887	2	593.825	0.9989	0.998	0.9418	0.955	0.9703	0.9712	0.9998	0.9551	0.9955	0.9695	0.9538
A0MZ66	ELRDQIVSVQEEK	MSF_Classic	62710.6	114258	120686	177276	329698	238726	317565	334114	247080	183310	206094	246689	307148	381184	100654	310139	128899	246657	346674	92581.7	159882	296454	336042	273348	FALSE	-0.25273	6.98672e+25	1.5943	1.20393	1.32496	1.60563	1.0956	1.40636	1.00925	2	786.915			0.9879	0.9975	0.8733	0.9761	0.9738			0.9921	0.9552
A0MZ66	FNSPSPPTPEPGEGPR	MSF_Classic	2.31517e+06	2.29836e+06	2.32845e+06	2.72759e+06	2.79088e+06	2.10781e+06	2.51117e+06	2.05938e+06	2.66594e+06	2.61772e+06	2.73368e+06	2.25896e+06	1.90969e+06	2.86122e+06	2.76835e+06	2.56206e+06	2.37151e+06	2.91182e+06	2.61979e+06	2.29785e+06	2.34399e+06	2.66053e+06	2.65383e+06	2.48667e+06	FALSE			0.05994	0.1765	0.13563	0.16832	0.13262	0.11908	0.06495	2	833.397	0.9998	1	0.9999	1	0.9998	0.9999	0.9998	0.9993	0.9996	1	0.9996
A0MZ66	FQPPSSIGC[Carbamidomethyl (C)]R	MSF_Classic	2.05897e+06	1.98117e+06	2.02075e+06	1.81985e+06	2.24516e+06	2.05545e+06	1.99512e+06	2.2044e+06	2.37822e+06	1.89036e+06	2.35117e+06	2.04815e+06	1.96609e+06	1.76463e+06	2.17833e+06	2.26035e+06	2.41869e+06	2.24119e+06	2.08985e+06	2.2503e+06	2.09022e+06	1.80377e+06	2.04571e+06	2.33362e+06	FALSE			0.11806	0.19129	0.01411	0.0288	0.05346	-0.0366	0.08537	2	574.7795	0.9996	0.9996	0.9996	0.9994	0.9984	0.9938	0.9987	0.9376	0.9997	0.9957	0.9909
A0MZ66	HSVDELQK	MSF_Classic	965422	871465	1.05181e+06	1.1546e+06	1.19172e+06	1.17591e+06	1.00492e+06	1.17783e+06	1.02947e+06	1.18218e+06	1.112e+06	1.12737e+06	105938	931932	1.24021e+06	898196	1.00394e+06	1.28408e+06	826068	1.15722e+06	1.16966e+06	1.24769e+06	262114	1.10911e+06	FALSE			0.15315	0.14143	0.28607	-0.14145	0.24423	-0.3426	0.12628	2	478.2458	1	0.9999	1	1		0.9999	0.9995	1	1	0.9995	0.9995
A0MZ66	KILAIELENLK	MSF_Classic	483398	357041	450759	467949	382403	465165	431010	462274	529359	465611	447573	500036	527920	438006	492851	458730	520141	486605	505833	469261	506849	467610	458919	426833	FALSE			0.13986	0.18266	0.02692	0.06784	0.13028	0.17605	0.19878	3	428.6026	0.9985	0.9999	0.9989	1	1	1	1	1	1	0.9998	0.9997
A0MZ66	KVTFQPPSSIGC[Carbamidomethyl (C)]R	MSF_Classic	86829.6	558967	238740	177602	170457	529808	633490	81364.4	564090	482107	516402	556171	485379	65032.4	379710	186231	425535	171886	150393	573622	455470	94143.5	512773	564224	FALSE			0.53196	-0.17471	-0.01092	0.40492	0.81362	0.0725	0.41516	3	492.9258			0.9531	0.9209	0.9135				0.9794
A0MZ66	LVEVIEEVNK	MSF_Classic	4.07983e+06	3.66865e+06	3.83588e+06	3.54459e+06	3.88392e+06	4.23555e+06	3.9834e+06	4.14427e+06	4.33047e+06	3.62163e+06	3.98392e+06	4.11721e+06	4.17473e+06	3.83431e+06	3.861e+06	3.59884e+06	4.24603e+06	4.20331e+06	3.65006e+06	3.98992e+06	3.64863e+06	3.47268e+06	3.69059e+06	3.75877e+06	FALSE			0.10491	0.05664	0.00989	-0.08494	0.01713	0.03515	-0.03731	2	586.3321	0.9999	0.9997	0.9999	0.9999	0.9997	0.9999	1	1	1	1	0.9997
A0MZ66	PENSETELER	MSF_Classic	92161.4	896729	866914	184927	781040	868192	1.06429e+06	80170.8	832236	942078	150653	255205	254794	895240	139329	945084	160200	137419	678448	977848	806555	233194	168574	825359	FALSE			0.09105	-0.57856	-0.01693	-0.59676	-0.46129	-0.52539	0.40829	2	602.278			0.9871	0.9823		0.8438	0.9347		0.9546	0.9929
A0MZ66	QAEPVVVLDPVSTHEPQTK	MSF_Classic	2.7757e+06	2.67006e+06	2.50456e+06	2.68107e+06	2.3646e+06	2.79361e+06	2.50904e+06	2.32664e+06	2.77264e+06	2.44726e+06	2.66752e+06	2.93991e+06	2.80602e+06	2.53039e+06	2.9216e+06	2.32447e+06	2.89015e+06	2.85088e+06	2.63549e+06	2.87716e+06	2.90292e+06	2.56963e+06	2.13841e+06	2.74874e+06	FALSE			-0.06344	0.02075	-0.02029	-0.09246	0.01882	0.05478	0.08205	3	692.032	1	1	0.9997	0.9999	1	0.9999	0.9998	1	1	1	0.9996
A0MZ66	QQLELLEEDKK	MSF_Classic	521829	86485.1	715601	213634	607683	594474	537071	506959	629199	616471	655090	514649	476489	582926	691919	741573	212346	598013	486268	124657	260815	471236	622549	163378	FALSE			0.33782	0.22925	0.0968	-0.07464	0.43209	0.40364	-0.60284	3	458.2488	0.9356		0.9951	0.998	0.9882	0.9995	0.9943	0.9986		0.9917	0.9872
A0MZ66	SLDPENSETELER	MSF_Classic	7.81405e+06	7.80115e+06	7.48677e+06	7.6261e+06	7.74625e+06	7.28373e+06	7.49811e+06	7.34727e+06	7.2951e+06	7.53956e+06	7.64167e+06	7.35423e+06	7.66929e+06	7.57175e+06	7.19465e+06	7.50315e+06	7.41601e+06	7.53952e+06	7.31642e+06	8.00675e+06	6.3195e+06	7.50555e+06	7.5354e+06	7.39821e+06	FALSE			-0.06133	-0.04074	-0.02812	-0.042	-0.03582	-0.04222	-0.09414	2	759.8495	1	0.9999	1	1	1	1	1	1	1	1	0.9997
A0MZ66	TVLNSEVLEQR	MSF_Classic	1.75007e+06	1.50065e+06	1.94816e+06	1.34177e+06	1.41552e+06	1.73332e+06	1.33668e+06	1.75307e+06	1.23169e+06	1.75463e+06	1.77754e+06	1.49087e+06	1.59649e+06	1.40715e+06	1.38503e+06	1.5618e+06	1.6826e+06	1.82884e+06	1.72157e+06	1.79373e+06	1.56711e+06	2.11249e+06	1.49528e+06	1.89447e+06	FALSE			-0.26669	-0.03529	-0.21129	0.08182	-0.04964	-0.24442	-0.03269	2	644.3488	0.9876	0.9913	0.9673	0.9053	0.9962	0.9994	0.9901	0.9996	0.9919	0.9877	0.9948
A0MZ66	TVLNSEVLEQRK	MSF_Classic	450468	231816	835259	655534	621758	899398	630114	1.00523e+06	955353	907215	613455	1.11815e+06	856740	574397	1.23428e+06	923626	1.03475e+06	1.07918e+06	786234	696911	961039	833595	643376	649106	FALSE			0.7716	1.00117	0.5204	0.48646	0.79816	0.81262	0.68761	3	472.5999	0.9565	0.9996	0.9986	1	0.9995	1	1	0.999		0.9994	0.9992
A0MZ66	VTFQPPSSIGC[Carbamidomethyl (C)]R	MSF_Classic	1.99505e+06	2.18476e+06	2.4996e+06	2.21883e+06	2.55925e+06	2.21206e+06	2.38552e+06	2.37526e+06	2.06401e+06	2.37453e+06	2.12237e+06	2.41383e+06	149622	2.37164e+06	2.57774e+06	2.32607e+06	2.23489e+06	1.82274e+06	2.15243e+06	2.26188e+06	2.23148e+06	121995	2.22642e+06	2.76049e+06	FALSE			0.03106	-0.06533	0.0656	-0.38671	0.04912	-0.38951	-0.00728	2	674.8375	0.9833	0.9954	0.9923	0.9557		0.9856	0.9717		0.9635	0.9938	0.9647
A1A4S6	EMLDILVK	MSF_Classic	266240	192387	214820	246276	206588	205621	196881	244239	183884	172380	202014	205590	199616	234824	156278	151003	188121	201198	200693	195321	216706	169140	193063	279662	FALSE			-0.1077	-0.31775	-0.03241	-0.06929	-0.21555	-0.18909	-0.13634	2	480.7754	0.9998	0.9995	0.9197	0.9994	0.9976	0.9777	0.9978	0.9985	0.9989	0.9948	0.999
A1A4S6	KFNMIPFEHR	MSF_Classic	486952	643768	646146	639122	593270	486383	630613	601237	623553	543153	616635	464243	408300	629457	548095	273038	229558	436982	540014	153860	243972	710358	591871	571413	FALSE	0.364244	496021	0.0624	-0.91925	-0.04795	0.07651	-0.12976	-0.16408	-0.92191	3	440.229	0.9736	0.9969	0.9924	0.9911	0.9356		0.996	0.9903	0.9962	0.9443	0.9967
A1A4S6	LGDGEVFFLK	MSF_Classic	708720	538853	410100	630470	485266	555499	639409	641097	738702	609160	625125	734729	522610	642109	735279	590904	592096	762182	589170	330966	871064	621951	495532	687923	FALSE			0.28463	0.23075	0.01176	0.12316	0.24831	0.19684	0.11177	2	562.803	0.9329	0.9977	0.9968	0.9994	0.9945	0.9974	0.9962	0.9999	0.9956	0.9918	0.9988
A1KXE4	[Acetyl (Protein N-term)]MNPVYSPGSSGVPY	MSF_Classic	384053	304301	203738	296409	190060	384989	374757	237535	346958	265358	356407	397608	177134	359812	392441	349703	393670	386923	359806	330798	88674.8	365626	231755	141475	FALSE			0.10471	0.34144	-0.03376	-0.2719	0.19242	0.05909	-0.19505	2	748.84	0.9081	0.9887	0.9975	0.9394		0.9839	0.9872	0.8992	0.9844		0.9819
A1KXE4	FQTGYTPGTPYK	MSF_Classic	2.6828e+06	2.71048e+06	2.58968e+06	2.66182e+06	2.59545e+06	2.55257e+06	2.50517e+06	2.51827e+06	2.50152e+06	2.56951e+06	2.77697e+06	2.48116e+06	2.70016e+06	2.85784e+06	2.49143e+06	2.69881e+06	2.81339e+06	2.68609e+06	2.62011e+06	2.77207e+06	2.4657e+06	2.49747e+06	2.52443e+06	2.37002e+06	FALSE			-0.08524	0.0384	-0.03163	-0.11097	-0.02835	0.01196	-0.02278	2	680.3326	0.9971	0.9997	0.9941	0.9997	0.995	0.9999	0.9999	0.9999	0.9999	0.9999	0.9969
A1KXE4	TGYTPGTPYK	MSF_Classic	850095	958705	639060	255197	806491	730584	876020	181568	663804	168165	731156	807342	795699	204852	826913	774239	927756	667902	801076	923604	855227	115920	653758	696801	FALSE			-0.50795	-0.0467	-0.44973	-0.73916	-0.52034	-0.42168	0.0758	2	542.7691	0.9996		0.9979		0.9992	0.9259	0.9979		0.9756	0.995
A1L020	TPVRGEEPVFMVT	MSF_Classic	1.29506e+06	1.3674e+06	1.48956e+06	1.49674e+06	168372	92775.8	696590	1.52108e+06	1.6021e+06	1.54413e+06	1.75106e+06	1.49258e+06	265441	1.53643e+06	1.46767e+06	1.42552e+06	165706	1.60106e+06	1.53492e+06	1.52461e+06	83533.2	120734	1.40871e+06	1.40804e+06	FALSE			-0.12033	-0.37922	-1.23997	-0.49923	0.20554	-0.34472	-0.40164	2	731.374	0.8906	0.9858	0.8626	0.9809		0.8885	0.9706		0.955		0.8754
A1L020	VVGLVVGPK	MSF_Classic	1.17103e+06	126314	247038	170509	1.03852e+06	1.14904e+06	1.16664e+06	1.2144e+06	1.15848e+06	1.02412e+06	1.02841e+06	1.09151e+06	1.08953e+06	212732	1.23834e+06	1.21829e+06	1.07531e+06	1.28102e+06	1.08162e+06	142900	1.12461e+06	1.03456e+06	163241	1.17184e+06	FALSE			1.19652	1.21076	0.61058	0.61764	1.02559	0.71814	0.6051	2	434.2867	0.9367		0.9808	0.9834	0.8992	0.9926	0.9461	0.9716		0.8829	0.9202
A1L0T0	AAVETLGVPC[Carbamidomethyl (C)]FLGGMAR	MSF_Classic	2.24719e+06	2.40789e+06	194069	2.52736e+06	2.54897e+06	2.22472e+06	2.33535e+06	2.48454e+06	2.33008e+06	196125	2.54103e+06	331119	2.40766e+06	77543	2.30564e+06	2.35975e+06	164219	2.59119e+06	2.51884e+06	1.53924e+06	2.46495e+06	2.49178e+06	178110	87161.3	FALSE			0.5602	0.07705	0.59037	-0.81461	-0.66031	-0.01745	0.42781	2	874.9448	0.9554	0.8837	0.8679		0.9034	0.9627	0.9366	0.8956	0.9115	0.9218	0.9074
A1L0T0	DGHPVVVNILIGR	MSF_Classic	332228	273602	447921	391879	383971	186981	367135	421226	536841	361788	320814	570901	320558	397560	346360	367478	439788	488124	387045	356464	563668	337754	318979	333524	FALSE			0.33068	0.29785	-0.13018	-0.08966	0.25043	0.01461	0.31092	3	463.6051	0.9545	0.9914	0.9978	0.9987	0.9904	0.9917	0.9946	0.9973	0.9377	0.9956	0.9684
A1L0T0	GALQAVDQLSLFRPLC[Carbamidomethyl (C)]K	MSF_Classic	537556	372733	460464	440386	374488	470555	459978	468327	462577	453933	442991	456896	466273	429761	431960	386299	386902	463604	407334	384885	473746	464076	447249	433002	FALSE			0.02103	-0.14835	-0.09272	-0.02808	-0.01793	-0.04572	-0.11473	3	639.3522	1	1	1	1	1	1	1	1	1	1	0.9998
A2A3N6	DC[Carbamidomethyl (C)]LVLQSFK	MSF_Classic	488300	458380	469101	487754	508259	404071	627210	544244	187221	473671	430795	335786	603251	526547	513371	466577	210651	224032	518009	398064	383478	202427	424692	205190	FALSE			-0.0594	-0.65158	-0.01608	-0.76641	-0.19096	0.21488	-0.12358	2	555.2866	0.9441	0.9739	0.9014	0.9918	0.9946	0.9305	0.9615		0.9727	0.854	0.9893
A2A3N6	TYAPVAFR	MSF_Classic	363542	527896	675407	616469	634237	643771	660392	521031	169826	630437	592745	474574	133538	646463	262574	156658	137676	369158	496557	569462	168765	700813	715079	813364	FALSE	0.0757635	8.25802e+06	-0.21357	-1.23971	0.27394	0.5087	0.11577	-0.58771	-0.3436	2	462.7505		0.9921	0.995	0.9575			0.9835	0.9685	0.9972	0.9855	0.9869
A2RRD8	TLYRDVMLENYR	MSF_Classic	657682	727599	231715	786940	702538	678083	569996	751736	105405	573784	594164	782843	677550	683417	632650	752622	256322	705887	637885	706987	84373.8	703684	701816	720329	FALSE			-0.18019	0.08475	0.42276	0.39471	0.27074	0.30207	-0.17806	3	524.9328	0.9997	0.9993	0.9907	0.9985	0.999	0.9915	0.9999	0.9912	0.9985	0.9976	0.9979
A2RRP1	AQDLHLFETLK	MSF_Classic	85452.9	82843.3	164794	367275	372226	394930	465404	362397	175741	143724	125751	296397	129647	359708	91323.1	325197	57289.4	298518	369613	83856	313164	358813	345487	461759	FALSE	-0.372403	230846	1.59112	1.03175	1.76799	1.80766	0.76456	0.80183	1.20262	3	438.9066		0.9957	0.9984			0.996	0.9997	0.9768		0.9963	0.9967
A2RRP1	C[Carbamidomethyl (C)]SGALTVSSVK	MSF_Classic	168669	232098	129397	117493	118087	117615	146178	157378	148605	281074	85703.2	142334	140643	117820	81746	89793.3	232330	118474	186600	122676	104618	90365.6	157357	251548	FALSE			-0.2296	-0.26698	-0.58598	-0.08662	-0.05846	-0.64002	-0.35718	2	554.787	0.9996	0.9997	0.9988		0.97	0.9998				0.9139	0.9518
A2RRP1	EAGHEAEAGSLLLAVR	MSF_Classic	596650	621608	116869	738258	726418	475339	648018	610196	77844.9	661255	623446	531662	630015	686096	601010	688671	568602	568831	742581	692761	501889	755873	705788	682956	FALSE			0.00101	0.45179	0.53909	0.68374	0.44407	0.52196	0.53702	3	541.6214	0.9544	0.9677	0.9757	0.868	0.9397	0.9426	0.994	0.9872	0.9782	0.9553	0.8682
A2RRP1	EC[Carbamidomethyl (C)]ISQSPTC[Carbamidomethyl (C)]YK	MSF_Classic	748873	721230	736354	655981	830601	833569	774176	677179	866446	874424	805400	809626	868024	606475	683756	605748	666184	747552	132758	584312	951750	705473	795727	818376	FALSE			0.07102	-0.12774	0.07249	0.07213	0.1741	-0.03187	-0.4029	2	686.7972	0.9996	0.8796	0.9888	0.999	0.9993	0.9985		0.9826	0.9997	0.9995	0.9955
A2RRP1	ELLQYGLK	MSF_Classic	139106	1.37483e+06	1.53518e+06	1.46374e+06	1.35989e+06	1.30678e+06	1.64418e+06	1.5312e+06	1.74203e+06	1.66118e+06	1.48125e+06	1.38126e+06	1.46936e+06	1.35761e+06	1.39718e+06	1.36028e+06	1.58489e+06	209345	1.52955e+06	1.56642e+06	1.44718e+06	1.56095e+06	1.28136e+06	156263	FALSE			0.68951	0.04903	0.43789	-0.02411	0.56911	0.47027	0.5753	2	482.2791		0.9995	0.9734	0.9997	0.8922	0.999	0.9884	0.9958	0.9965	0.9994	0.9956
A2RRP1	EYLVTLAK	MSF_Classic	457861	277835	409665	444008	427451	428768	366597	414613	383420	386507	424753	383427	403550	313579	287061	351944	443257	459564	372146	254798	435520	357289	373064	634371	FALSE			0.02407	0.13161	0.18296	0.25281	0.06083	-0.18977	-0.10839	2	468.7737	0.9994	0.9981	0.9977	0.9994	0.9988	0.9983	0.9999	0.9995	0.998	0.9994	0.9981
A2RRP1	GADDGRFTLPGEIDID	MSF_Classic	1.01778e+06	1.01968e+06	119022	1.09761e+06	974666	162582	187894	1.05511e+06	1.36542e+06	1.28476e+06	1.29469e+06	51503.1	1.49146e+06	1.08644e+06	1.25556e+06	345744	1.40013e+06	344702	100230	227356	1.19958e+06	140632	1.06131e+06	81048.3	FALSE			0.2745	-0.04478	0.0515	-0.74917	0.28691	0.82997	-0.49782	2	845.8996	0.9131	0.9622		0.9456	0.9807				0.9626	0.9579	0.8647
A2RRP1	GTDLEALLAIGK	MSF_Classic	496829	353779	418704	489455	412948	401300	392091	469680	352349	398190	458873	435526	508324	440842	443845	336714	425037	433843	436757	393608	288295	419155	437813	415508	FALSE			-0.06414	-0.08632	0.03857	0.00359	0.02622	0.13416	-0.18228	2	600.8453	0.9993	0.9949	0.9878	0.9355	0.9992	0.999	0.9989	1	0.9993	1	0.9991
A2RRP1	LATVMLTR	MSF_Classic	209607	679224	157925	158098	955077	771726	988162	557854	245387	233602	624741	232706	112323	859998	809803	1.06446e+06	385412	374456	484380	198285	195984	843000	1.06595e+06	992915	FALSE			0.77517	0.80144	0.84856	1.47106	0.05979	0.76767	-0.25257	2	452.7679			0.9911			0.9586	0.9978	0.9784	0.9941	0.9177	0.8513
A2RRP1	LATYEEILGVPHAS	MSF_Classic	162597	488348	491545	502689	321274	452395	403485	88208.5	430214	308814	126140	395574	334302	395605	161193	122831	161615	451797	91415.4	224277	416768	231599	310266	241300	FALSE			-0.30949	-0.63393	0.15985	-0.54479	-0.46008	-0.35852	-0.64136	2	750.3907		0.9785	0.8729	0.992	0.903				0.9256
A2RRP1	LFWTGDPHLIK	MSF_Classic	368901	382649	453736	393768	363107	439788	413167	414051	385529	368074	442008	403345	423550	352109	381372	333956	421653	398144	352445	394129	399735	406941	397876	453625	FALSE			0.0089	-0.06304	-0.01036	0.06226	0.00971	-0.05895	-0.07238	3	442.9117	1	0.9999	1	1	1	1	1	1	1	1	0.9997
A2RRP1	LHPGDLITVVDAVTFSPK	MSF_Classic	675251	597997	679565	615568	709224	666824	582176	681339	703952	628855	640339	656114	648217	606481	692425	583770	646134	614309	560383	548842	705519	674249	616863	812629	FALSE			0.01079	-0.08255	0.02839	0.1074	-0.02046	-0.00421	-0.10579	3	637.0192	1	1	1	1	1	1	1	1	1	1	0.9998
A2RRP1	LLDFTQAQILQGLR	MSF_Classic	1.05132e+06	983351	1.01082e+06	1.032e+06	849863	1.01834e+06	1.03372e+06	962224	955932	988032	949373	1.06992e+06	1.13988e+06	1.01531e+06	1.11684e+06	953521	1.0631e+06	1.05064e+06	984919	992696	1.06474e+06	944851	1.00124e+06	1.05609e+06	FALSE			-0.04504	0.01028	-0.07052	-0.02066	-0.01819	0.10351	-0.00149	2	808.462	0.9988	0.9998	0.9978	0.999	0.9998	0.9994	0.9999	0.9999	0.9852	0.9987	0.9995
A2RRP1	LLDFTQAQILQGLRK	MSF_Classic	640219	696022	705921	612282	615169	739798	631114	656098	665334	643514	634786	711160	719332	611893	716834	526265	681636	687265	633462	514118	688240	698547	596235	650094	FALSE			-0.06474	-0.10777	-0.05392	-0.07042	-0.03772	0.00416	-0.15367	3	582.0087	1	1	1	1	1	1	1	1	1	1	0.9998
A2RRP1	LLGLAELLR	MSF_Classic	676478	600112	500143	642710	685370	701076	675924	713473	707103	640492	681507	733855	676129	649639	708467	630482	660779	680972	642310	692380	673137	680595	613952	764719	FALSE			0.23876	0.1506	0.19165	0.2129	0.21051	0.19526	0.17641	2	499.3239	1	1	1	1	1	1	1	1	1	1	0.9997
A2RRP1	LSIWAIPSLK	MSF_Classic	461785	508682	468403	440040	454082	538784	380520	420153	454542	399496	519345	504840	433943	419515	429126	349180	484135	474765	407796	366330	486986	491391	394379	527044	FALSE			-0.197	-0.13749	-0.00599	-0.02636	-0.01531	-0.16588	-0.19024	2	564.3448	0.9999	1	0.9997	1	1	0.9999	1	0.9999	1	0.9999	0.9997
A2RRP1	NQNIVLSAR	MSF_Classic	394533	407845	415164	394561	393571	381538	391884	335643	183189	463485	370387	348007	359322	283349	341404	327684	356626	354821	295496	342280	312169	300022	199174	446788	FALSE			-0.4189	-0.22859	-0.05787	-0.36408	-0.04289	-0.30713	-0.35806	2	507.7882	0.9996	0.9995	0.999	0.9989	0.9995	0.9944	0.9137	0.9996	0.9945	0.983	0.9735
A2RRP1	QSPGVANELLK	MSF_Classic	114125	88170.2	129412	108248	1.12908e+06	993016	200119	866456	918548	810683	157605	757441	1.22165e+06	710272	878032	810220	270660	1.01035e+06	650188	890554	868299	869518	714435	1.21479e+06	FALSE	0.61242	8.32117	2.58125	2.65637	2.74929	3.0768	2.37923	3.08257	2.86048	2	578.322				0.9784	0.9996	0.9891	0.9969	0.9714		0.9951	0.9335
A2RRP1	SIDLVLAASR	MSF_Classic	202082	294566	210646	144801	378856	275902	353798	371683	296722	340849	236377	215113	354483	362227	165238	271462	233926	265603	310796	126177	165952	371325	290036	180953	FALSE	0.137261	256315	0.5313	0.1244	0.1769	0.25205	0.16381	0.31838	-0.23033	2	522.806	0.8649		0.9367	0.9233		0.9581	0.9852	0.9572	0.9521	0.9787	0.9857
A2RRP1	TLLQDMLTMQ	MSF_Classic	49532.7	67366.3	171182	83609.1	61115.9	82680.1	50013.8	191463	74647	60519.7	67522.7	168107	64798.1	66443.4	53945.8	70883.1	265019	115326	56728.2	59712	297358	57698.7	89866	54067.4	FALSE			0.13402	0.64738	-0.34121	-0.51475	0.03985	-0.63749	0.52245	2	597.2989	0.9801	0.9931	0.9953	0.9634	0.9605	0.851	0.8927	0.9968	0.9437	0.9986
A2RTX5	EILLEMFK	MSF_Classic	525378	554640	397112	467901	545480	508351	495329	534538	459362	455165	539823	455729	448089	501900	486557	399158	472984	472228	421602	437760	442620	487058	445344	594391	FALSE			0.01177	-0.13587	0.04292	0.04771	-0.02603	-0.04019	-0.18209	2	511.7832	0.9999	0.9999	0.9993	1	1	0.9997	0.9995	0.9999	1	0.9996	0.9997
A2RTX5	FADFGVLHR	MSF_Classic	123046	208776	1.28063e+06	1.2606e+06	1.22957e+06	1.11721e+06	169575	146348	64394.7	1.06663e+06	180103	184021	1.33631e+06	1.28782e+06	1.19505e+06	1.1434e+06	151403	359075	141485	1.13066e+06	155753	1.2084e+06	111738	1.25622e+06	FALSE			-2.08398	0.0366	1.1617	0.67608	-0.17248	1.24401	-0.17536	2	531.28		0.9864		0.8802	0.9861	0.8943		0.9073		0.9626
A2RTX5	HQPIFIK	MSF_Classic	306917	359535	439718	371716	380804	198449	379767	445873	462860	375795	401873	456904	437772	400334	443947	306679	387733	381484	305756	324399	442663	378087	416032	398345	FALSE			0.22012	-0.04003	-0.2181	0.10837	0.15844	0.21288	-0.04417	2	441.7634	0.9864	0.9999	0.9991	0.9997	0.9951	0.9995	0.9998	0.9999	0.9995	0.9997	0.9939
A2RTX5	IYGISFPDNK	MSF_Classic	643227	934452	762662	1.02192e+06	1.05491e+06	736270	900151	877272	561757	956353	670466	618048	595165	887243	826613	991887	525857	633557	844444	789705	280190	1.00092e+06	826906	804297	FALSE			-0.00072	-0.12151	0.26544	0.16951	-0.06009	-0.01944	-0.28987	2	577.298	0.9998	0.9977	0.9669	0.9969	0.9981	0.9925	0.9931	0.9968	0.9937	0.9962	0.9963
A2RTX5	LRDEQLNAPYSC[Carbamidomethyl (C)]Q	MSF_Classic	288596	225195	163136	367388	217910	75134.6	451463	174169	328275	187407	359815	497885	269570	282306	357276	415232	366411	390424	349495	184713	395027	318601	391640	435324	FALSE	0.503321	0.874045	0.49485	0.79198	-0.03559	0.75899	0.62658	0.42552	0.45704	2	797.3699	0.9771	0.9991	0.9989		0.9982	0.8806	0.9978	0.9785		0.9599
A2RTX5	MNPGDGAFYGPK	MSF_Classic	1.80892e+06	1.5781e+06	1.84717e+06	1.89641e+06	1.49196e+06	1.50971e+06	1.80957e+06	1.60388e+06	1.6681e+06	1.5832e+06	1.62883e+06	1.51767e+06	1.47524e+06	1.65582e+06	1.71677e+06	1.55214e+06	1.54986e+06	1.63121e+06	1.61091e+06	1.82303e+06	1.58901e+06	1.50348e+06	1.6039e+06	1.76364e+06	FALSE			-0.0427	-0.14515	-0.09575	-0.10374	-0.14622	-0.11063	-0.05943	2	627.2846	1	1	1	1	0.9998	1	1	1	1	1	0.9995
A2RTX5	QVMVIPVGPTC[Carbamidomethyl (C)]EK	MSF_Classic	1.67099e+06	1.75456e+06	1.68813e+06	1.1068e+06	1.6299e+06	1.63847e+06	1.77789e+06	1.4362e+06	1.70533e+06	1.66808e+06	1.75576e+06	1.70545e+06	1.45821e+06	1.69306e+06	1.62973e+06	1.65102e+06	1.50569e+06	1.74311e+06	1.54328e+06	1.54461e+06	1.83936e+06	1.52176e+06	1.85334e+06	1.70153e+06	FALSE			-0.05587	-0.06163	-0.22502	-0.01049	0.0044	-0.09705	-0.05358	2	729.3782	0.9946	0.9851	0.9962	0.9982	0.9677	0.9989	0.9936	0.9979	0.9984	0.9961	0.9966
A2RTX5	VADGQTVQGEVWK	MSF_Classic	979387	882322	818457	889280	990426	753325	1.00116e+06	957592	874417	832983	960731	868230	1.02294e+06	917428	1.02707e+06	969049	1.06264e+06	894203	891546	851682	982400	880133	819747	908517	FALSE			0.08009	0.12655	-0.0256	-0.03916	-0.00984	0.1469	0.02427	2	708.8595	1	0.9996	0.9763	1	0.9992	0.9997	0.9985	0.9999	1	0.9999	0.9992
A2RUC4	[Acetyl (Protein N-term)]AGQHLPVPR	MSF_Classic	2.45351e+06	2.31532e+06	2.29787e+06	2.11281e+06	2.22348e+06	2.3643e+06	2.46327e+06	2.50686e+06	2.33799e+06	2.13138e+06	2.32382e+06	2.51711e+06	2.3737e+06	2.29345e+06	2.53619e+06	2.55971e+06	2.4499e+06	2.30887e+06	2.50349e+06	2.43725e+06	2.40729e+06	2.13167e+06	2.69431e+06	2.29789e+06	FALSE			0.04846	0.05051	-0.07675	0.01162	-0.0194	0.02763	0.05632	2	508.7854	0.9996	0.9998	0.9977	0.9985	0.9993	0.9972	0.9996	0.9994	0.998	0.9993	0.9988
A2RUC4	GDIKFPEFFK	MSF_Classic	3.31924e+06	3.55749e+06	3.47e+06	3.17033e+06	138119	3.79603e+06	3.10581e+06	150205	253910	3.26066e+06	125500	3.69357e+06	3.32029e+06	236462	119475	276120	3.55619e+06	3.35999e+06	2.67465e+06	92848.8	2.975e+06	3.18689e+06	3.4385e+06	2.65947e+06	FALSE			-1.55966	-0.52465	-0.54237	-0.15622	-0.54741	-1.49288	-0.84943	3	409.8851	0.99	0.9249	0.9234	0.9521	0.9979		0.9961	0.9063	0.9093
A2RUC4	HLPSEC[Carbamidomethyl (C)]YDK	MSF_Classic	567104	620986	833708	339520	207151	291725	193953	355086	678923	459675	217999	744220	563744	319216	588066	389630	237613	482237	69561.3	98390.4	652993	139414	617106	702221	FALSE	-0.0362536	-15609.4	-0.71937	-0.86576	-1.26993	-0.47091	-0.50782	-0.45882	-1.30028	2	574.7557	0.9404			0.9923	0.8984	0.9098			0.9262
A2RUC4	KPLVLEGIDLGPC[Carbamidomethyl (C)]TSK	MSF_Classic	1.08831e+06	1.09157e+06	1.29913e+06	824430	903870	1.13874e+06	912823	952295	1.02391e+06	975572	1.05417e+06	981804	1.08249e+06	843559	929442	845642	777490	956419	788671	623812	1.02717e+06	1.115e+06	1.09785e+06	1.17516e+06	FALSE			-0.26809	-0.43156	-0.27911	-0.03824	-0.20817	-0.28494	-0.512	3	576.3184	0.9967	0.9964	0.9996	0.9994	0.9984	0.9997	0.997	0.9963	0.9887	0.9978	0.9889
A2RUC4	PFDQLVQR	MSF_Classic	373560	380737	417894	411201	356588	398940	447461	413441	371719	343990	398596	374853	380384	395626	393755	369132	99175.5	420317	347118	486989	453329	381691	435684	458479	FALSE			0.07252	-0.39956	-0.00674	0.12226	-0.06901	-0.00299	0.13529	2	501.772	0.9893	0.9981	0.9996	0.9854	0.9977	0.9968	0.9994	0.9982	0.9933	0.8891	0.9977
A2RUC4	TLAELPEEYRDFYAR	MSF_Classic	1.5626e+06	1.79742e+06	1.77755e+06	1.60994e+06	1.64886e+06	1.55736e+06	1.78409e+06	1.69832e+06	1.76336e+06	1.72141e+06	1.41671e+06	1.66591e+06	1.56346e+06	1.66981e+06	1.44342e+06	1.82037e+06	1.57072e+06	1.63666e+06	1.77865e+06	1.67642e+06	1.54625e+06	1.76738e+06	1.76745e+06	1.7207e+06	FALSE			0.03007	-0.03117	-0.0932	0.03275	-0.09684	-0.1356	-0.03878	3	624.9758	0.9972	0.9985	0.9998	0.9989	0.9951	0.9974	0.9989	0.9972	0.9996	0.9996	0.9992
A2RUC4	TLPFDQLVQR	MSF_Classic	3.57101e+06	4.0308e+06	3.95831e+06	3.95723e+06	3.6774e+06	3.7277e+06	3.74429e+06	3.91345e+06	3.81119e+06	3.64549e+06	3.62142e+06	3.7848e+06	3.93697e+06	3.5644e+06	3.88507e+06	3.67601e+06	3.90031e+06	3.8039e+06	3.69655e+06	3.67129e+06	3.83173e+06	3.84677e+06	3.96353e+06	3.93465e+06	FALSE			-0.01143	-0.02263	-0.0249	0.02288	-0.06489	-0.02184	-0.04571	2	608.8379	0.9992	0.9995	0.9997	0.9994	0.9909	0.9966	0.9951	0.9996	0.9836	0.9993	0.9993
A2RUC4	WTVDYLSQVGGKK	MSF_Classic	161302	399536	476747	246170	201794	54732.4	179298	165185	189785	360053	360011	278551	294181	366809	318349	300385	292066	319506	133249	253880	344270	353954	107452	352794	FALSE			-0.95759	-0.18619	-1.04547	-0.34977	-0.05523	-0.08335	-0.5045	3	494.2647		0.9519		0.9996	0.9985			0.9979	0.9991
A3KMH1	NVLPVLNNLLENR	MSF_Classic	120283	1.81984e+06	2.16467e+06	142706	2.07695e+06	1.77591e+06	1.96208e+06	2.13601e+06	1.68533e+06	188807	231338	1.99181e+06	1.70818e+06	98309.6	2.11903e+06	1.88614e+06	1.9611e+06	81884.8	1.6859e+06	1.45702e+06	1.90985e+06	362511	136611	169551	FALSE			0.49461	-0.0631	-0.03891	-2.61794	-0.76711	-0.06443	0.29977	2	754.4332			0.9132		0.994	0.8854	0.9587		0.921	0.9172	0.9886
A3KMH1	SIFPIHPSFR	MSF_Classic	197893	142110	131161	114726	105696	205798	188595	206891	188855	152690	154405	158169	163203	122160	192828	141123	182590	163117	138671	87112.1	298465	157105	144223	174648	FALSE			0.31058	0.04719	-0.14463	0.01466	-0.01818	0.02136	0.15402	3	400.889	0.9952	0.9951	0.9422	0.997	0.9991		0.983	0.9991	0.9995	0.996	0.9962
A3KMH1	VIALGLPVPR	MSF_Classic	88193.6	177398	152854	279398	137089	148715	337081	331329	94244.1	263990	292777	171927	229214	314202	305702	179645	229557	254800	201187	291233	218860	310565	315962	262202	FALSE	0.33265	-6190.95	0.86599	0.66615	0.43373	1.08671	0.80028	1.02093	0.76538	2	517.8397		0.8852	0.9758	0.8696	0.9539						0.9082
A3KN83	AEYMPIK	MSF_Classic	2.61681e+06	2.93289e+06	2.65799e+06	164343	155440	2.6481e+06	2.40289e+06	2.61765e+06	2.49199e+06	195439	2.68022e+06	2.52418e+06	2.81046e+06	2.65358e+06	2.67678e+06	2.91483e+06	2.91184e+06	2.86617e+06	2.49149e+06	3.09028e+06	343466	2.30069e+06	2.9209e+06	2.62307e+06	FALSE			-0.12768	0.08285	-1.46754	-0.06527	-0.60406	-0.0118	-0.4701	2	426.2202	0.9631		0.9807		0.9501	0.9587	0.8739	0.9545	0.9858		0.8864
A3KN83	AGFLIGDGAGVGK	MSF_Classic	3.17736e+07	3.08718e+07	3.09304e+07	3.01051e+07	2.90597e+07	3.23827e+07	2.80685e+07	2.97104e+07	2.97213e+07	3.0194e+07	2.98102e+07	3.07849e+07	2.94297e+07	2.93532e+07	2.95166e+07	2.72061e+07	2.99276e+07	3.06328e+07	2.79772e+07	3.0757e+07	121143	2.91302e+07	3.01594e+07	3.22765e+07	FALSE			-0.09685	-0.09247	-0.03162	-0.03132	-0.04362	-0.08373	-0.66896	2	581.3168	0.9587	0.9966	0.96	0.9768	0.9583	0.9884	0.9533	0.9968	0.9896	0.9966	0.9852
A3KN83	AIQQFGR	MSF_Classic	5.34318e+06	5.66564e+06	5.70965e+06	5.50187e+06	5.53239e+06	5.11014e+06	5.16556e+06	5.97708e+06	333027	5.92526e+06	5.2477e+06	6.01714e+06	6.53384e+06	5.46603e+06	5.8094e+06	5.77648e+06	6.41392e+06	223604	5.48252e+06	6.02764e+06	7.9874e+06	5.72116e+06	5.80563e+06	121721	FALSE			-0.54287	-0.42947	-0.05041	-0.5213	0.04014	0.09118	0.22185	2	410.2272	0.9986	0.9978	0.9923	0.9953	0.9933	0.977	0.9931	0.9981	0.9966	0.9835	0.9485
A3KN83	ALWFSVSNDLK	MSF_Classic	577060	683981	881214	100613	1.16927e+06	793975	878895	99183.1	708377	819222	132856	79765.5	200246	901459	1.0379e+06	135719	213394	279690	276154	186145	135563	998259	104727	964833	FALSE	0.306925	0.619586	-0.34514	-1.76845	-0.05379	-0.05102	-1.05391	-0.00179	-1.84125	2	640.3377	0.8929		0.8706	0.9368				0.9341	0.9674	0.966
A3KN83	ASTRPSVSAPTVR	MSF_Classic	3.64271e+06	3.19589e+06	2.8465e+06	3.5499e+06	3.74058e+06	3.06175e+06	3.85542e+06	3.92301e+06	2.6014e+06	221313	4.81492e+06	3.78819e+06	4.45493e+06	4.62721e+06	3.08985e+06	3.61486e+06	2.86202e+06	2.53511e+06	3.25114e+06	285807	2.57725e+06	3.57785e+06	2.59144e+06	3.62626e+06	FALSE			0.09994	-0.10392	0.0961	0.01636	-0.13427	0.32973	-0.6636	3	443.5809	0.9998	0.9754	0.9128		0.9942	0.9954	0.9267	0.8869	0.9948	0.9596	0.9479
A3KN83	C[Carbamidomethyl (C)]PVGSSKPTK	MSF_Classic	391861	351495	220507	355592	343799	416657	304994	431280	345681	452881	271229	314217	299471	366896	273588	282402	341423	318926	390009	315309	366893	289337	331139	304439	FALSE			0.16674	-0.03195	0.2115	-0.05951	0.10736	-0.03624	0.15369	2	530.7764	0.9998	0.9996	0.9882	0.9981	0.9965	0.9699	0.9998	0.9934	0.9981	0.9996	0.9915
A3KN83	C[Carbamidomethyl (C)]VVIGLQSTGEAR	MSF_Classic	1.40927e+06	1.55074e+06	1.37859e+06	1.63603e+06	1.26666e+06	1.68507e+06	1.61236e+06	1.59634e+06	1.48493e+06	1.5438e+06	1.50745e+06	1.48222e+06	1.49326e+06	1.40963e+06	1.43723e+06	1.42078e+06	1.23888e+06	1.58473e+06	1.44068e+06	834509	1.44211e+06	1.32094e+06	1.31571e+06	1.57805e+06	FALSE			0.11347	-0.03167	0.08056	-0.0418	0.06339	0.00051	-0.22298	2	695.3614	0.9901	0.9936	0.9939	0.989	0.9959	0.9539	0.9828	0.998	0.9992	0.9909	0.9994
A3KN83	DLLDKLEKL	MSF_Classic	408615	330349	291109	427272	347116	373486	387208	364587	373584	338259	397706	380969	409616	349963	374943	371368	441239	336742	403609	439658	376015	370165	417436	341509	FALSE			0.12767	0.15807	0.15622	0.13244	0.1168	0.13934	0.24329	2	543.8239	0.9972	1	0.9998	0.9986	0.9991	0.9982	0.9999	0.9999	0.9992	0.9999	0.9993
A3KN83	EAASSGISLQADRR	MSF_Classic	893119	1.0824e+06	1.08824e+06	1.00203e+06	949867	969827	1.06132e+06	1.11944e+06	760130	1.24807e+06	777636	932695	959363	1.1392e+06	1.21632e+06	1.16264e+06	1.04767e+06	1.18087e+06	1.09243e+06	1.38984e+06	1.17705e+06	1.28502e+06	758394	163454	FALSE			-0.05905	0.14648	-0.06848	-0.4733	-0.05049	0.11365	0.25627	3	487.5866	0.9984	0.9999	0.9956	0.9935	0.9955	0.9999	1	0.9901	0.9953	1	0.9941
A3KN83	EFSDFIQAVER	MSF_Classic	286974	1.04594e+06	1.38531e+06	1.01776e+06	1.1802e+06	556475	1.11953e+06	1.13557e+06	290156	127628	1.31144e+06	1.19982e+06	995038	176250	132223	168297	156799	150341	116236	322300	1.04117e+06	1.01402e+06	1.15021e+06	1.54669e+06	FALSE	0.344564	17910.2	-0.09485	-2.51534	0.01909	0.44911	-0.04273	-1.06026	-0.87735	2	670.8277		0.9643	0.9287		0.9442			0.9461	0.8863	0.9703	0.8694
A3KN83	EFSDFIQAVERR	MSF_Classic	336617	463854	428147	377658	418314	421149	377961	363482	344611	372842	373800	331647	326501	383653	381304	335781	362714	351869	342123	409671	388197	415279	410038	643231	FALSE			-0.17794	-0.22615	-0.01356	0.25735	-0.18829	-0.17078	-0.10801	3	499.5879	0.9981	0.9981	0.9997	0.9834	0.8723	0.9949	0.9965	0.9997	0.9999	0.9975	0.9985
A3KN83	ELGLETEAAVPVK	MSF_Classic	3.56067e+06	3.62486e+06	3.88605e+06	3.29794e+06	3.53386e+06	3.53415e+06	3.56969e+06	3.34083e+06	3.6265e+06	3.28446e+06	3.72999e+06	3.61711e+06	3.40198e+06	3.79099e+06	4.04155e+06	3.33049e+06	3.38538e+06	3.49514e+06	3.31212e+06	3.38292e+06	3.35788e+06	3.39007e+06	3.03154e+06	3.5551e+06	FALSE			-0.07139	-0.11674	-0.09501	-0.15022	-0.05851	0.02108	-0.13925	2	678.3745	0.9997	0.9999	0.9998	0.9999	0.9998	0.9998	0.9999	0.9999	1	1	0.997
A3KN83	ERFQQAADLIDAEQR	MSF_Classic	68918.8	1.11696e+06	189679	994295	1.10083e+06	85772	1.07181e+06	849505	101856	935547	195271	1.17552e+06	152016	1.07262e+06	958097	260770	172773	158028	796902	1.00028e+06	1.37131e+06	986070	1.03279e+06	1.14554e+06	FALSE			0.5566	-1.21739	0.6649	1.20191	0.74559	0.66612	1.20378	3	597.2991		0.9684	0.9168	0.9959			0.9688	0.9991	0.9874	0.9187	0.9795
A3KN83	FQQAADLIDAEQR	MSF_Classic	113492	3.86393e+06	3.5178e+06	3.43797e+06	3.45451e+06	3.11657e+06	3.42341e+06	3.13807e+06	3.36558e+06	2.83496e+06	3.49065e+06	3.19158e+06	239965	3.42175e+06	3.03414e+06	3.23326e+06	3.37156e+06	3.3296e+06	3.21691e+06	4.32932e+06	3.73823e+06	3.43892e+06	3.90986e+06	3.86412e+06	FALSE			0.4054	0.40646	0.41726	0.58112	0.34456	-0.1627	0.59029	2	752.8732		0.9943	0.9904	0.9749		0.9867	0.9875	0.9971	0.9968	0.9879	0.861
A3KN83	GIDLTAPSNNSSPR	MSF_Classic	1.07933e+07	1.17373e+07	1.10065e+07	1.14192e+07	1.16194e+07	1.0936e+07	1.13374e+07	1.10283e+07	1.13033e+07	1.16968e+07	1.15771e+07	1.12545e+07	1.14778e+07	1.23165e+07	1.17427e+07	1.24074e+07	1.1384e+07	1.1457e+07	1.26228e+07	1.28355e+07	1.15714e+07	1.26501e+07	1.25633e+07	1.23539e+07	FALSE			0.00566	0.0718	0.0187	0.16372	0.04203	0.08356	0.14292	2	714.8575	1	1	1	1	1	1	1	1	1	1	0.9997
A3KN83	GMSWEEATK	MSF_Classic	1.17212e+06	1.33846e+06	1.53507e+06	1.30094e+06	1.25744e+06	1.80565e+06	1.75582e+06	1.38478e+06	1.13571e+06	916364	1.35991e+06	1.54625e+06	1.47851e+06	134512	1.6395e+06	1.13668e+06	1.52722e+06	1.39659e+06	302443	1.68737e+06	1.02569e+06	1.00413e+06	1.42423e+06	2.14308e+06	FALSE			0.08	0.00528	0.10929	0.17628	-0.08185	-0.31481	-0.42397	2	519.7317	0.9977	0.8857	0.9984	0.9712	0.991	0.9735		0.901	0.989	0.9445	0.9813
A3KN83	GRVVSNDDGSISYESR	MSF_Classic	692871	729673	896749	289059	681264	632573	764137	776114	74814.5	746622	598691	782492	715839	716299	675093	940530	97862.7	717456	801673	598578	92062.9	790082	662104	714397	FALSE			-0.52209	-0.40152	-0.533	-0.09826	-0.12432	-0.13834	-0.63613	3	580.9431	0.9766		0.9765	0.9986	0.9999	0.997	0.9937	0.9982	0.9888	0.9829	0.9951
A3KN83	GVGAMEIVAMDMK	MSF_Classic	807952	905284	795481	868985	954312	848592	977583	795868	762094	700822	947065	1.01135e+06	667268	689684	719410	581852	690705	845930	667608	726136	808305	983876	781946	982693	FALSE			0.01535	-0.24392	0.09091	0.1317	0.08406	-0.27289	-0.1881	2	676.3246	0.9944	0.9934	0.9995	0.9999	0.997	0.9976	0.9895	0.9997	0.9983	0.9992	0.998
A3KN83	GVIFATYSSLIGESQSGGK	MSF_Classic	1.52793e+06	1.76047e+06	1.76838e+06	1.89285e+06	2.04934e+06	1.83322e+06	1.93046e+06	2.03584e+06	1.84817e+06	1.93825e+06	1.86763e+06	1.85553e+06	1.85536e+06	1.99024e+06	1.92645e+06	1.68489e+06	1.88521e+06	1.76287e+06	1.82007e+06	1.37511e+06	1.67583e+06	2.15382e+06	1.9485e+06	1.69824e+06	FALSE			0.20143	0.07672	0.1917	0.19797	0.16294	0.19086	-0.054	2	950.9862	0.9992	1	0.9994	0.9999	0.9996	0.9998	0.9999	1	1	1	0.9973
A3KN83	GVLQSLIEK	MSF_Classic	5.47902e+06	5.14927e+06	5.43019e+06	4.8613e+06	5.42595e+06	5.13832e+06	5.32617e+06	5.38085e+06	5.14381e+06	5.32109e+06	5.41692e+06	5.39434e+06	5.44548e+06	5.18005e+06	5.54008e+06	5.15232e+06	5.3202e+06	5.51948e+06	5.11146e+06	5.1111e+06	4.8202e+06	5.1961e+06	4.82331e+06	5.26785e+06	FALSE			-0.01878	-0.00598	-0.05801	-0.07101	0.00662	0.00959	-0.09427	2	493.7977	0.9961	0.998	0.9982	0.9989	0.9933	0.998	0.9997	0.9994	0.9996	0.9986	0.9981
A3KN83	HPDAVVETSSLSSVTPPDVWYK	MSF_Classic	2.21364e+06	1.92358e+06	1.7573e+06	1.99232e+06	2.1013e+06	2.24804e+06	2.00891e+06	1.79842e+06	2.28946e+06	1.97275e+06	2.17011e+06	2.08658e+06	2.06925e+06	2.24328e+06	2.36469e+06	2.10892e+06	2.2157e+06	2.02926e+06	2.1906e+06	1.70675e+06	2.42598e+06	2.05056e+06	2.17219e+06	2.36415e+06	FALSE			0.04868	0.10826	0.10549	0.16023	0.07973	0.17987	0.10131	3	805.4007	0.9749	0.9913	0.9616	0.9881	0.9325	0.9938	0.996	0.9894	0.9152	0.9994	0.9139
A3KN83	IGLRHPDAVVETS	MSF_Classic	913734	864072	644190	608140	643636	831820	770898	791511	882356	731235	692659	948266	833719	827298	785849	792696	742978	746502	698121	1.00739e+06	745389	670153	681249	601148	FALSE			0.0135	-0.08579	-0.21712	-0.31084	-0.03	0.01474	0.01711	2	697.3754	0.9985	0.9998	0.9949	1	0.999	1	0.9999	0.9994	0.9978	0.9999	0.9996
A3KN83	LDESNEDDENDPWLIRK	MSF_Classic	905204	883502	966425	1.00808e+06	963157	887857	931089	994228	927377	918187	1.09593e+06	955043	1.08672e+06	1.0845e+06	918055	946030	1.06795e+06	883971	1.06797e+06	1.05104e+06	808175	884097	970914	952944	FALSE			0.0502	0.07291	0.05344	0.0274	0.10793	0.16515	0.08739	3	696.6554	1	0.9998	1	0.9999	0.9999	1	1	1	1	1	0.9996
A3KN83	LELPWSADR	MSF_Classic	1.7641e+06	1.97364e+06	254132	1.52592e+06	1.72033e+06	1.59776e+06	1.63758e+06	258108	1.77192e+06	167020	1.72686e+06	1.78417e+06	1.67587e+06	1.76332e+06	1.90391e+06	1.79741e+06	1.66553e+06	147588	1.74264e+06	2.42076e+06	203124	227177	1.83509e+06	1.54514e+06	FALSE			-0.12223	-0.14486	0.27914	-0.1461	-0.11813	0.42061	0.12942	2	543.7825	0.9758	0.9479	0.9556		0.9438	0.9277	0.9137		0.9718	0.8788
A3KN83	LFLVYRPNTGK	MSF_Classic	1.66145e+06	1.69433e+06	1.77399e+06	1.30987e+06	1.66613e+06	1.8756e+06	1.53836e+06	1.70367e+06	1.62154e+06	1.36949e+06	1.6905e+06	1.67526e+06	1.50832e+06	1.56674e+06	1.56101e+06	1.21707e+06	1.6326e+06	1.68547e+06	1.31476e+06	1.54321e+06	1.70818e+06	1.69928e+06	1.59814e+06	2.23917e+06	FALSE			-0.07688	-0.17775	-0.08043	0.1101	-0.11545	-0.14599	-0.16792	3	436.5872	1	1	1	1	1	1	1	1	1	1	0.9998
A3KN83	LGIWGEGTPFR	MSF_Classic	1.97246e+06	2.12826e+06	2.24666e+06	1.81445e+06	2.16689e+06	1.98776e+06	2.12414e+06	1.90826e+06	1.904e+06	1.77907e+06	2.14342e+06	1.7165e+06	1.9229e+06	1.95313e+06	1.83419e+06	1.66063e+06	1.72747e+06	1.8015e+06	1.66166e+06	2.14154e+06	2.0769e+06	1.99996e+06	1.95267e+06	3.35782e+06	FALSE			-0.09657	-0.29054	-0.08865	0.2038	-0.17072	-0.15261	-0.11032	2	616.8248	1	1	1	1	1	1	1	1	1	1	0.9998
A3KN83	LKPPANIAQPVAT	MSF_Classic	3.44814e+06	3.60063e+06	4.09068e+06	3.23727e+06	3.5058e+06	3.66388e+06	3.64928e+06	3.43082e+06	3.14577e+06	4.22681e+06	3.54164e+06	2.92113e+06	2.99201e+06	4.10075e+06	3.86767e+06	4.01504e+06	3.29727e+06	3.41273e+06	3.23393e+06	3.5117e+06	3.32267e+06	3.67977e+06	3.36274e+06	3.89465e+06	FALSE			-0.12345	-0.05469	-0.09813	-0.02644	-0.05947	-0.02337	-0.14586	2	660.3877	1	1	1	1	1	1	1	1	1	1	0.9998
A3KN83	LKPPANIAQPVATA	MSF_Classic	1.10297e+06	1.0955e+06	825860	1.02791e+06	912125	1.05634e+06	1.11102e+06	1.18743e+06	893471	1.03078e+06	970197	947523	911567	998918	905044	884840	1.04392e+06	831586	1.00824e+06	838842	945070	1.0179e+06	837521	996898	FALSE			0.07781	-0.13177	-0.0134	-0.08448	-0.03663	-0.10321	-0.11524	2	695.9062	0.9983	0.9997	0.9999	0.9987	0.9705	0.9985	0.9993	0.9984	0.9999	0.9981	0.9984
A3KN83	NALEIVMK	MSF_Classic	4.16323e+06	4.16032e+06	4.18e+06	4.14288e+06	3.80951e+06	4.18167e+06	4.21299e+06	4.32705e+06	3.52883e+06	4.18245e+06	4.15884e+06	4.26002e+06	4.12251e+06	4.14318e+06	204035	4.35732e+06	3.812e+06	4.05891e+06	4.16244e+06	4.24881e+06	3.66412e+06	4.31862e+06	4.28055e+06	4.06887e+06	FALSE			-0.05105	-0.03212	-0.04328	0.01886	0.01124	-0.56195	-0.05027	2	459.2599	0.8733	0.9911	0.9923	0.9705	0.9951	0.9656	0.9978	0.9914	0.9916	0.9487	0.9978
A3KN83	NIAIISEAASSGISLQADRR	MSF_Classic	1.1579e+06	827765	724390	801980	1.25953e+06	895882	814260	1.16557e+06	708587	988566	936513	194310	963514	923320	1.06098e+06	1.12682e+06	236673	926672	1.03314e+06	706714	801921	948217	815468	875728	FALSE			-0.01157	-0.24287	0.126	-0.03811	-0.35467	0.12132	-0.09249	3	691.3747	0.9989	0.9942	0.9756	0.998	0.9995	0.9995	0.9993	0.9996	0.9937	0.9968	0.975
A3KN83	NILVHSLNK	MSF_Classic	3.95942e+06	4.12279e+06	4.40792e+06	3.9034e+06	3.97135e+06	4.29665e+06	4.09897e+06	4.01693e+06	3.94561e+06	4.04302e+06	4.2321e+06	4.5116e+06	4.25668e+06	4.25783e+06	4.38734e+06	3.48517e+06	4.0536e+06	3.82502e+06	4.05092e+06	3.39494e+06	4.34781e+06	4.13192e+06	3.75832e+06	4.90399e+06	FALSE			-0.05038	-0.13634	-0.03729	0.0347	0.03386	0.04679	-0.08278	2	519.3087	1	1	0.9998	1	0.9999	1	1	1	1	1	0.9997
A3KN83	NLC[Carbamidomethyl (C)]PVGSSKPTK	MSF_Classic	2.18387e+06	2.28723e+06	1.94303e+06	2.2756e+06	2.16361e+06	2.422e+06	2.26745e+06	2.54155e+06	2.09132e+06	2.50097e+06	2.1871e+06	2.14341e+06	2.34845e+06	2.39653e+06	2.22621e+06	2.24816e+06	2.19271e+06	2.05304e+06	2.0811e+06	2.11898e+06	2.07837e+06	2.1267e+06	2.32843e+06	2.20574e+06	FALSE			0.10541	0.01783	0.09721	0.05446	0.09094	0.12015	-0.03085	2, 3	644.3399, 429.8957	1, 1	1, 1	1, 1	1, 1	1, 1	1, 1	1, 1	1, 1	1, 1	1, 1	0.9998, 0.9998
A3KN83	NMAYMNR	MSF_Classic	3.43208e+06	3.34723e+06	114001	3.23502e+06	163148	3.39435e+06	3.75699e+06	3.37073e+06	3.50038e+06	3.59401e+06	3.1543e+06	3.39753e+06	3.58734e+06	3.42048e+06	3.44081e+06	3.68204e+06	3.65769e+06	3.4784e+06	3.48615e+06	3.37017e+06	3.61488e+06	3.45708e+06	2.91042e+06	3.41166e+06	FALSE			0.62462	0.65018	-0.02125	0.50451	0.55762	0.60004	0.60316	2	450.1967	0.9894	0.9941	0.9922	0.9893	0.9876	0.9978	0.9885	0.9978	0.9913		0.9899
A3KN83	PPPDYPGEFFK	MSF_Classic	664257	435596	511188	540847	436568	525312	663755	564140	513642	621744	549153	505438	615547	570177	561927	575069	621604	453425	518863	548192	550077	454383	444882	649614	FALSE			0.11237	0.03456	-0.10041	-0.05677	0.05732	0.11742	0.00544	2	647.3112	1	1	1	1	1	1	1	1	1	1	0.9997
A3KN83	QGLIGVGLINVEDR	MSF_Classic	1.00863e+07	9.09574e+06	1.95468e+06	284222	1.05054e+07	9.87993e+06	9.57206e+06	8.51063e+06	341273	1.03998e+07	8.28414e+06	6.81408e+06	1.04578e+07	8.65057e+06	8.67462e+06	9.16483e+06	9.06393e+06	1.05943e+07	9.30165e+06	152430	9.38686e+06	9.94092e+06	8.13839e+06	246125	FALSE			-0.19817	0.44747	-0.03225	-0.2059	0.27063	0.39445	-0.16588	2	741.9174	0.9883		0.9768	0.9806	0.9592	0.9945	0.9813	0.9797	0.955	0.9898	0.9965
A3KN83	RLESLGALTHGDR	MSF_Classic	972041	155721	1.10321e+06	162108	765704	959973	1.01863e+06	878611	681362	248172	130508	698803	156769	168143	230894	853527	730609	140901	138299	198116	1.03365e+06	198688	166621	974544	FALSE			0.20892	-0.37104	-0.24098	-0.7356	-1.05001	-2.00502	-0.70343	3	475.5917	0.949		0.9188			0.9811				0.8609	0.9796
A3KN83	RLESLGALTHGDRR	MSF_Classic	2.31811e+06	2.75274e+06	2.65998e+06	2.53138e+06	2.72033e+06	2.54069e+06	2.27268e+06	2.7867e+06	2.46231e+06	2.49688e+06	2.25196e+06	2.48368e+06	2.25984e+06	2.36862e+06	2.2543e+06	2.28231e+06	2.40387e+06	2.37235e+06	2.48743e+06	2.25199e+06	2.63706e+06	3.1483e+06	2.60757e+06	2.44977e+06	FALSE			-0.03957	-0.13126	0.01144	0.08599	-0.09613	-0.16764	-0.06769	4	395.9709	0.9997	0.9995	0.9975	0.9996	0.9999	0.9988	0.9999	0.9995	0.9995	0.9991	0.9977
A3KN83	RPSFSSTPVISPAPN	MSF_Classic	1.47207e+06	1.36359e+06	964606	1.25191e+06	953130	1.38838e+06	1.47063e+06	1.44576e+06	1.30187e+06	1.45586e+06	1.51909e+06	1.29406e+06	1.41231e+06	1.4431e+06	1.39464e+06	1.43568e+06	1.69342e+06	1.19315e+06	1.366e+06	1.81498e+06	1.38893e+06	1.26512e+06	1.31167e+06	1.55008e+06	FALSE			0.15055	0.18568	-0.08074	0.11895	0.1678	0.16138	0.26607	2	778.907	0.9996	0.9986	0.9945	0.9999	0.9983	0.9999	0.9989	0.9999	0.9994	0.994	0.9986
A3KN83	RPSFSSTPVISPAPNSTPANSN	MSF_Classic	929273	749054	627239	831297	779599	785644	758036	269512	820686	62643.3	779605	720839	820052	664073	775227	689514	747952	811972	718524	686723	1.04265e+06	764117	986648	978000	FALSE			-0.31897	-0.03556	0.05583	0.24313	-0.56072	-0.02921	0.08642	2	1114.5508	0.9866	0.9423	0.9075		0.9526	0.854	0.9639	0.8679	0.9852	0.9377
A3KN83	SELDVPVEIL	MSF_Classic	963309	1.00571e+06	1.05624e+06	871513	1.19376e+06	1.17647e+06	1.03794e+06	1.00949e+06	1.10543e+06	943774	1.15261e+06	1.13834e+06	1.06281e+06	1.05028e+06	1.07482e+06	1.03791e+06	1.13679e+06	1.13633e+06	1.04728e+06	1.15305e+06	1.09668e+06	1.10613e+06	1.07018e+06	978110	FALSE			0.0596	0.13022	0.09971	0.06032	0.09658	0.07555	0.1241	2	557.3055	1	1	1	1	1	1	1	1	1	1	0.9998
A3KN83	SELDVPVEILNITEK	MSF_Classic	1.62973e+06	1.24972e+06	1.59153e+06	1.59575e+06	2.12193e+06	1.1668e+06	1.33888e+06	1.86042e+06	1.42075e+06	1.56703e+06	1.78682e+06	1.4979e+06	1.62777e+06	1.75112e+06	1.79661e+06	1.56836e+06	1.72513e+06	1.62801e+06	1.8629e+06	1.31117e+06	1.63218e+06	1.81084e+06	1.41572e+06	1.7774e+06	FALSE			0.04732	0.13851	0.12761	0.16248	0.11791	0.21111	0.10432	2	849.9617	0.9988	0.9947	0.9964	0.9954	0.9952	0.9999	0.9983	0.9999	0.9989	0.9999	0.9964
A3KN83	SGILTLDK	MSF_Classic	5.21503e+06	4.67137e+06	4.51346e+06	4.49989e+06	4.99833e+06	4.42519e+06	4.85522e+06	4.88694e+06	4.8629e+06	5.07725e+06	4.64026e+06	4.63839e+06	4.92036e+06	4.88625e+06	4.6621e+06	5.03439e+06	4.618e+06	4.8446e+06	4.86033e+06	4.79648e+06	4.51448e+06	5.18297e+06	4.79026e+06	5.25174e+06	FALSE			0.02041	0.0097	-0.04854	0.08038	-0.00441	0.00688	-0.02308	2	423.7502	0.9996	0.9993	0.9998	0.9999	0.9996	0.9999	1	0.9999	1	0.9997	0.9995
A3KN83	SIVNLDSPMVSPPPDYPGEFFK	MSF_Classic	1.96846e+06	1.46915e+06	2.12302e+06	1.65152e+06	1.36285e+06	1.61191e+06	2.16113e+06	1.75542e+06	1.66778e+06	2.06403e+06	1.95648e+06	1.72709e+06	1.86589e+06	1.83565e+06	1.60354e+06	1.4613e+06	1.82533e+06	1.52026e+06	1.45438e+06	1.67978e+06	1.77062e+06	1.99818e+06	1.51402e+06	2.03885e+06	FALSE			0.00614	-0.21014	-0.2654	-0.00249	0.04771	-0.06787	-0.18106	2, 3	1218.5933, 812.7313	1	1	0.8641, 1	0.9177, 1	0.9922, 1	0.8816, 1	1	0.875, 1	1	1	0.9313, 0.9998
A3KN83	SLNELMK	MSF_Classic	2.99688e+06	2.96679e+06	3.18203e+06	2.84989e+06	3.29617e+06	3.12479e+06	2.91343e+06	174759	3.18391e+06	3.10485e+06	3.06838e+06	3.2167e+06	3.06212e+06	3.19524e+06	3.19375e+06	3.15959e+06	3.25161e+06	3.35047e+06	3.2082e+06	3.17852e+06	3.18197e+06	3.24678e+06	3.28913e+06	3.03814e+06	FALSE			-0.54415	0.09403	0.01961	0.06604	0.03802	0.04739	0.06523	2	417.7231	0.998	0.9524	0.9825	0.9928	0.9969	0.9906	0.9935	0.9576	0.9968	0.9494
A3KN83	SNQVTAPEYVFLISELAGEQR	MSF_Classic	252172	145694	144296	136773	143936	284138	371942	297835	287905	185713	171007	225901	188892	195169	223600	157453	179650	243434	149358	275724	172798	126136	123498	227683	FALSE	0.282371	-7037.15	0.82082	0.09866	0.05914	-0.18378	0.10383	0.16454	0.14113	3	784.4008	1	1	1	1	1	1	1	1	1	1	0.9998
A3KN83	SVTPPDVWYK	MSF_Classic	630610	992672	1.06345e+06	954150	801085	1.00648e+06	914070	866021	227799	766947	978373	941264	965543	886816	100475	847067	1.11725e+06	821228	784015	1.23831e+06	883293	118832	996215	177107	FALSE			-0.42017	0.05211	0.03971	-1.05607	-8e-05	-0.46028	0.11299	2	596.3058	0.9499	0.9284	0.9568	0.9866	0.9792	0.8816	0.9555		0.9638	0.9936	0.9847
A3KN83	TGLAVLELQNK	MSF_Classic	7.85621e+06	8.38899e+06	7.59131e+06	7.45215e+06	7.77053e+06	7.7214e+06	8.04559e+06	7.68259e+06	7.82063e+06	7.89146e+06	7.79477e+06	7.93272e+06	7.76554e+06	8.06485e+06	7.68128e+06	7.46031e+06	7.4336e+06	7537524	7.39406e+06	7.11692e+06	8.02485e+06	7.84489e+06	7.98482e+06	8.74973e+06	FALSE			-0.01752	-0.08765	-0.05505	0.04428	-0.01323	-0.0198	-0.08095	2	593.3455	1	0.9998	0.9999	1	1	1	1	1	1	1	0.9997
A3KN83	TGLAVLELQNKLPK	MSF_Classic	1.18081e+06	958291	1.15166e+06	1.02438e+06	985965	1.23842e+06	1.19791e+06	1.14233e+06	1.22684e+06	1.1931e+06	1.11412e+06	1.21914e+06	1.2071e+06	1.16754e+06	1.32103e+06	1.2781e+06	1.32325e+06	1.33368e+06	1.14292e+06	908996	1.17466e+06	1.01655e+06	955924	800625	FALSE			0.11632	0.25795	-0.01853	-0.24692	0.09976	0.16742	-0.02842	3	508.6434	1	1	1	1	1	1	1	1	1	1	0.9998
A3KN83	TIAGIIYENYLLSR	MSF_Classic	2.03713e+06	2.33042e+06	2.14919e+06	2.2982e+06	2.22658e+06	2.09773e+06	1.97964e+06	2.10236e+06	1.82522e+06	2.11101e+06	2.12174e+06	1.92453e+06	2.25238e+06	2.33745e+06	1.95812e+06	1.91054e+06	2.08985e+06	2.07638e+06	2.20218e+06	2.03676e+06	2.12542e+06	2.29792e+06	2.33952e+06	2.27675e+06	FALSE			-0.14167	-0.10085	0.02323	0.08541	-0.08186	0.00689	-0.03414	2	813.4485	1	1	1	1	1	0.9999	1	1	1	1	0.9998
A3KN83	TKTPPVTTNR	MSF_Classic	605544	438191	597638	142477	539262	557978	617288	667362	137825	539980	597100	668275	316600	552710	599702	110647	254610	192009	550237	470163	702087	430118	206459	654642	FALSE	-0.0349817	-68475.4	-0.2065	-1.55846	-0.40489	-0.34617	0.13738	-0.16006	0.06959	2	557.8144	0.9961		0.9996	0.9928			0.9991	0.9611	0.8608	0.8683	0.9918
A3KN83	TLEALEEGGGELNDFVSTAK	MSF_Classic	1.7785e+06	1.87123e+06	2.15582e+06	1.92286e+06	2.05513e+06	1.81133e+06	1.81476e+06	1.80867e+06	1.8422e+06	1.72369e+06	1.98656e+06	1.72306e+06	2.0233e+06	2.02717e+06	1.99865e+06	1.81744e+06	1.85822e+06	1.913e+06	1.91731e+06	1.39823e+06	1.70941e+06	2.32223e+06	2.0691e+06	2.01413e+06	FALSE			-0.08705	-0.05493	-0.00404	0.14187	-0.0956	0.05929	-0.20832	2	1040.5077	1	1	0.9997	1	1	1	1	1	1	1	0.9997
A3KN83	TTASTRPSVSAPTVR	MSF_Classic	1.59858e+06	1.37312e+06	1.62022e+06	1.50008e+06	1.40009e+06	1.82058e+06	1.351e+06	1.60425e+06	1.54779e+06	1.55204e+06	1.63269e+06	1.60201e+06	2.11467e+06	1.41005e+06	1.70375e+06	1.37367e+06	1.98212e+06	1.77192e+06	1.38857e+06	207542	1.87619e+06	1.32092e+06	1.54534e+06	1.42005e+06	FALSE			-0.0282	0.15922	0.03992	-0.09936	0.05995	0.18729	-0.40321	3	510.946	0.9908	0.9933	0.968	0.9879	1	0.9885	0.9998	0.9977	0.9794	0.9988	0.9993
A3KN83	VHMTLELPWSADR	MSF_Classic	3.14082e+06	2.99906e+06	3.10092e+06	3.20746e+06	3.04639e+06	3.07022e+06	3.22378e+06	3.23533e+06	3.06691e+06	3.418e+06	3.01205e+06	3.19412e+06	3.32795e+06	3.36481e+06	3.3675e+06	3.34004e+06	2.80554e+06	3.34331e+06	3.12902e+06	3.01942e+06	3.01592e+06	3.00977e+06	2.90554e+06	3.22497e+06	FALSE			0.04386	0.03822	0.01294	-0.01578	0.05864	0.12258	-0.01198	3	518.9293	0.9989	0.9982	0.9998	0.9997	0.9999	0.9998	0.9999	0.9999	0.9999	0.9997	0.9995
A3KN83	VVYASATGASEPR	MSF_Classic	5.63566e+06	4.80383e+06	5.98563e+06	5.64094e+06	5.21625e+06	5.44863e+06	5.64595e+06	5.62055e+06	5.89156e+06	5.42836e+06	5.50945e+06	5.61055e+06	5.96904e+06	5.51864e+06	6.09658e+06	5.52581e+06	5.88548e+06	5.89161e+06	5.46402e+06	3.51105e+06	5.72148e+06	5.3771e+06	5.43502e+06	5.80741e+06	FALSE			0.06298	0.07511	-0.01052	0.01698	0.01078	0.09838	-0.16043	2	654.3331	1	1	1	1	1	1	1	1	1	1	0.9998
A3KN83	YDMGILDLGSGDEK	MSF_Classic	3.13031e+06	3.17311e+06	3.54836e+06	3.05734e+06	3.01384e+06	3.3549e+06	3.34981e+06	3.27759e+06	3.39764e+06	3.34795e+06	3.41657e+06	3.35836e+06	3.24731e+06	3.45782e+06	3.22721e+06	2.97321e+06	3.07535e+06	3.18386e+06	3.073e+06	2.9154e+06	3.4063e+06	3.19286e+06	3.25943e+06	3.89909e+06	FALSE			0.02515	-0.09367	-0.06373	0.07137	0.03916	0.01175	-0.06854	2	756.848	1	1	1	1	1	1	1	1	1	1	0.9997
A4D1E9	DFLHLFEK	MSF_Classic	318352	332995	313571	356808	391115	272922	302516	323947	327919	353731	360463	328062	309905	399734	359734	365817	319425	336435	379806	384909	303851	406167	369994	316741	FALSE			-0.01584	0.08246	0.08129	0.17969	0.11123	0.14829	0.1472	2, 3	524.7767, 350.1869	1, 0.9975	1, 0.9966	1, 0.9905	1, 0.9974	1, 0.9952	1	1, 0.9977	1, 0.9979	1, 0.9915	1, 0.9675	0.9997, 0.9753
A4D1E9	GGDVWVVAQNR	MSF_Classic	804152	178856	115454	797600	308366	193782	221444	98143.8	100498	887611	675128	685922	752879	1.01156e+06	843865	889002	164817	914049	968917	139541	196739	115279	179331	672828	FALSE			-1.38673	0.84115	0.24275	-0.18324	1.03358	1.24763	0.24878	2	600.8096	0.8871	0.9886		0.9614	0.8816	0.9799	0.9269
A4D1E9	ILVAQGGLGGK	MSF_Classic	727601	636415	602190	721076	685291	819383	712154	843977	702061	583097	691575	679850	170836	775073	691244	625300	726337	741888	642114	493825	837395	892106	167635	796912	FALSE			0.19975	0.09052	0.17888	-0.08271	-0.0086	-0.26422	0.00522	2	506.8111	0.9955	0.9986	1	0.9956		0.995	0.9996	0.9999	1	0.9975	0.9956
A4D1E9	LIADVGLVGFPNAGK	MSF_Classic	1.01529e+06	804601	1.12059e+06	755883	735393	935798	133241	908481	943040	824692	914482	812999	954574	782186	735302	739214	824720	870573	767971	863166	961032	702812	707107	934839	FALSE			-0.56709	-0.27242	-0.27683	-0.32661	-0.20433	-0.25034	-0.18189	2	735.9194	0.928	0.9977		0.8777	0.997	0.9568	0.9894	0.9981	0.9921	0.9944	0.9942
A4D1E9	LLTNFLPLK	MSF_Classic	819222	944253	1.06367e+06	873715	981671	1.07144e+06	818185	930154	1.02802e+06	926580	1.02436e+06	936711	858572	955308	870832	831731	920163	969745	912166	992082	1.00159e+06	997826	933700	1.00494e+06	FALSE			-0.02615	-0.05487	0.04999	0.05474	0.03055	-0.07458	0.03961	2	529.834	1	1	0.9999	1	1	1	1	1	1	1	0.9997
A4D1E9	PAIADYAFTTLKPELGK	MSF_Classic	321587	276051	319646	335150	243447	226075	158467	322502	261716	311032	273392	254764	322405	251947	269498	287208	196935	276581	222378	243190	246059	327866	311168	234520	FALSE			-0.30462	-0.27	-0.18897	-0.07047	-0.12838	-0.12038	-0.36625	3	612.3365	0.999	0.9958	0.9411	0.9999	0.9946	0.9512	0.954	0.9992	0.998	0.9509	0.9928
A4D1E9	QISVADLPGLIEGA	MSF_Classic	88093.2	97370.9	126912	23967.3	26583.4	204303	134602	243937	31805.2	26931.9	43182.6	47584.6	377788	47526.9	128565	49156.2	294566	65113.3	80299.9	49027.5	199635	60699.8	93050.6	167333	FALSE	0.0766139	2670.03	0.39355	0.38823	-0.29361	0.03966	-1.40818	0.82629	0.07464	2	691.8799		0.8823		0.998		0.9276	0.994	0.988		0.9914
A4D1E9	QISVADLPGLIEGAHMNK	MSF_Classic	603242	579171	649202	630803	669211	578517	626462	638988	594173	565538	633688	688989	656155	607567	630378	666367	624284	674983	649971	628010	608353	647397	647223	680784	FALSE			0.02189	0.10188	0.03649	0.10903	0.04391	0.0484	0.04247	3	631.6682	0.9999	1	0.9998	1	0.9998	0.9999	1	1	0.9999	0.9999	0.9995
A4D1E9	TAFETIILLTK	MSF_Classic	319107	296948	326207	287455	303816	325189	324224	318803	347351	306175	313637	322801	275633	275349	290937	209560	239177	244044	279067	285116	302936	292036	284585	404655	FALSE			0.07185	-0.44373	-0.04006	0.05853	0.00054	-0.16245	-0.1199	2	625.3738	0.9966	0.9973	0.9372	0.9576	0.9797	0.8693	0.9878	0.9994	0.9914	0.9993	0.9961
A4D1E9	TVEFQHIIPISAVTGEGIEELK	MSF_Classic	1.73083e+06	1.43859e+06	1.65585e+06	1.65382e+06	1.40601e+06	1.51668e+06	1.57129e+06	1.49127e+06	1.53717e+06	1.70756e+06	1.43308e+06	1.62204e+06	1.67633e+06	1.47666e+06	1.60489e+06	1.59385e+06	1.27801e+06	1.49451e+06	1.5636e+06	1.40983e+06	1.39596e+06	1.54645e+06	1.47627e+06	1.57334e+06	FALSE			-0.06906	-0.14417	-0.07636	-0.07021	-0.01884	-0.02029	-0.14318	3	804.1003	0.9999	1	1	1	1	1	0.9998	1	1	1	0.9997
A4D1P6	FIQWNIHK	MSF_Classic	128658	126635	120488	157487	196360	126110	115028	261796	71158.2	89968.4	160329	172080	130936	107012	103839	181787	169290	150456	201799	275767	204344	169841	194743	100542	FALSE	0.459163	949.831	0.25355	0.41645	0.35301	0.30773	0.16864	-0.13679	0.85969	3	362.5345			0.9951	0.9657		0.9266		0.9882	0.9838	0.989	0.9571
A4D1P6	KPEASGPEAEPC[Carbamidomethyl (C)]PELHTEPVEPL	MSF_Classic	1.10378e+06	1.43066e+06	1.30548e+06	1.65372e+06	1.88784e+06	1.83502e+06	1.08782e+06	1.28134e+06	1.06455e+06	1.45787e+06	1.2617e+06	1.18166e+06	1.15376e+06	1.35954e+06	1.79596e+06	1.69141e+06	1.26328e+06	156685	1.63416e+06	1.32041e+06	1.73756e+06	1.20752e+06	1.50778e+06	1.08479e+06	FALSE	0.0612049	764809	-0.16131	-0.30352	0.48561	-0.01504	0.02285	0.16636	0.28917	3	838.4003	0.9299	0.988	0.9054	0.993	0.9691	0.9335	0.9994	0.9925	0.9945	0.9591	0.9767
A4D1P6	KPEASGPEAEPC[Carbamidomethyl (C)]PELHTEPVEPLTR	MSF_Classic	500679	466741	418213	482712	479093	415275	451934	451859	359264	563209	445122	461689	376357	431656	358172	493651	375025	382447	518957	458098	378355	413291	449663	414390	FALSE			-0.13362	-0.14732	-0.00893	-0.1174	0.08529	-0.24875	-0.03182	3	924.1166	0.9932	1	1	1	0.9774	0.9999	1	1	1	1	0.9996
A4D1P6	LFDMQQHEC[Carbamidomethyl (C)]AMSWR	MSF_Classic	286300	140465	350983	263983	256116	462392	323895	442728	94987.7	317688	293020	196825	443143	226853	346288	184646	265205	56025.8	124412	176741	132423	144258	255253	328922	FALSE			0.14773	-0.62052	0.33714	-0.09451	0.05422	0.38593	-0.84302	3	613.5972	0.9931	0.9354	0.9984	0.9946	0.9979	0.9203
A4D1P6	LLLLGSGVGTVR	MSF_Classic	4.44641e+06	4.37499e+06	4.84462e+06	3.7461e+06	4.41489e+06	5.09546e+06	4.29882e+06	4.63589e+06	4.74454e+06	4.11187e+06	5.01605e+06	4.60736e+06	4.49096e+06	4485579	4.57762e+06	4.12783e+06	4.76908e+06	4.65515e+06	4.19073e+06	4.20198e+06	4.53083e+06	4.5576e+06	4.24089e+06	4.27802e+06	FALSE			0.0014	-0.01208	-0.0439	-0.06362	0.00729	-0.01186	-0.08059	2	592.8717	1	1	1	1	0.9999	1	1	1	1	1	0.9997
A4D1P6	LLLWDTK	MSF_Classic	2.01327e+06	1.81078e+06	1.82589e+06	1.73412e+06	1.80258e+06	1.92212e+06	2.00744e+06	2.047e+06	1.74788e+06	1.91804e+06	1.85418e+06	1.88356e+06	1.62051e+06	1.99902e+06	1.79228e+06	1.63479e+06	1.50393e+06	2.03943e+06	1.80488e+06	2.04631e+06	1.7532e+06	1.68683e+06	1.65631e+06	1.78347e+06	FALSE			0.03839	-0.1258	-0.04965	-0.14023	0.00149	-0.06212	-0.01168	2	444.7631	0.9993	0.9975	0.9996	0.9974	0.9988	0.9978	0.9991	0.9996	0.9957	0.9991	0.9991
A4D1P6	LSPAQGPPQPQSSAK	MSF_Classic	2.23088e+06	1.95054e+06	1.99692e+06	2.09105e+06	2.07754e+06	2.01368e+06	2.15998e+06	1.9419e+06	1.91083e+06	2.10476e+06	2.30575e+06	2.34243e+06	2.12163e+06	2.239e+06	2.03997e+06	2.26469e+06	1.85708e+06	1.8815e+06	2.08355e+06	2.1397e+06	2.0559e+06	2.26829e+06	1.98201e+06	2.27036e+06	FALSE			-0.0392	-0.04147	0.00092	0.0778	0.1283	0.05099	0.02335	2	746.8914	0.9999	1	0.9999	1	0.9994	0.9999	1	1	1	1	0.9995
A4D1P6	LTTLLAHKA	MSF_Classic	276389	829310	344336	798977	743243	116927	616343	585930	507116	1.011e+06	324243	449732	444479	838222	74058.5	990907	216716	125755	695814	149327	649408	879143	771766	145973	FALSE			0.23739	-0.121	0.19435	0.30941	0.29982	-0.09592	0.04362	2	484.3004		0.9997	0.9998	0.9999		0.9945	0.9778	0.9999	0.9892	0.999	0.9997
A4D1P6	LYDTEAKK	MSF_Classic	591561	669880	414162	701519	566108	417827	731541	141590	65824.5	580603	213155	436534	649110	199879	373575	669580	164886	426652	692840	231989	153282	759900	147059	105667	FALSE			-0.83555	-0.40998	0.00846	-0.72658	-0.44568	-0.45477	-0.63617	2	484.2584	0.9987	0.9984	0.922	0.9743	0.987	0.983	0.9953	0.9951	0.9968	0.9448
A4D1P6	NLC[Carbamidomethyl (C)]EININDNMPR	MSF_Classic	1.08173e+06	895353	852520	1.02128e+06	1.09226e+06	957556	1.0385e+06	943739	1.05676e+06	1.08511e+06	893236	962407	886638	1.04054e+06	929136	976314	940546	931509	1.00726e+06	895520	869268	995562	933607	958872	FALSE			0.103	0.00954	0.11815	0.02949	0.05559	0.01356	-0.02965	2	801.8718	0.9999	1	1	1	0.9971	1	1	1	1	1	0.9997
A4D1P6	SPLLSLEWATK	MSF_Classic	2.31299e+06	2.29704e+06	2.35846e+06	2.18166e+06	2.19752e+06	2.23875e+06	2.32003e+06	2.42281e+06	2.38565e+06	2.36937e+06	2.21161e+06	2.23747e+06	2.31355e+06	2.36293e+06	2.09015e+06	2.26823e+06	2.20788e+06	2.34718e+06	2.31327e+06	2.34643e+06	2.30752e+06	2.07979e+06	2.19786e+06	2.22938e+06	FALSE			0.03275	-0.03038	-0.07447	-0.09885	-0.0314	-0.04241	-0.00026	2	622.8479	1	1	1	1	1	1	1	1	1	1	0.9997
A4D1P6	TDELVREYLLFR	MSF_Classic	143138	179763	326577	208672	128461	265291	269970	243840	295679	201205	159611	215047	280430	207737	216667	190258	274188	229117	211908	246228	311355	185083	126892	238106	FALSE			0.31773	0.09475	-0.1085	-0.23964	-0.17355	0.118	0.24462	3	518.6156		0.9995	0.9188	0.9783	0.9862	0.9469	0.9991	0.9963	0.9944	0.8946	0.9465
A4D1P6	TNQVQEENEVLR	MSF_Classic	2.77396e+06	2.49071e+06	2.66906e+06	2.84542e+06	2.6606e+06	2.17041e+06	2.6637e+06	2.62915e+06	2.67989e+06	2.52436e+06	2.33453e+06	2.51323e+06	2.61046e+06	2.22787e+06	2.8085e+06	2.89986e+06	2.45693e+06	2.53677e+06	2.86294e+06	2.70327e+06	2.50045e+06	2.96433e+06	2.75151e+06	2.71647e+06	FALSE			0.00708	-0.00732	-0.04756	0.08793	-0.10592	-0.05314	0.02397	2	729.8628	1	1	1	1	1	1	1	1	1	1	0.9997
A4D1P6	VASLDVDGVIK	MSF_Classic	710080	487820	717865	270862	622568	865467	701645	746185	644941	793308	800037	120378	687320	827430	859838	793226	134471	715486	162135	610799	181933	724489	749564	414311	FALSE			0.12749	-0.22143	-0.12325	-0.02078	-0.16079	0.30976	-1.00455	2	558.319	0.9121		0.962	0.9608	0.967	0.9936		0.9467	0.9872	0.8667	0.954
A4D1P6	VDFSAPDIGSK	MSF_Classic	214171	1.32653e+06	707089	1.06596e+06	1.15524e+06	1.00834e+06	1.20304e+06	165896	112887	1.16975e+06	992554	919740	1.13657e+06	1.32948e+06	988570	98321.8	938599	996774	1.27308e+06	1.208e+06	941826	254661	1.18995e+06	798348	FALSE			-0.60113	-0.1444	0.52282	-0.0031	0.45538	0.62002	0.60671	2	568.2852		0.9998	0.9773	0.9872	0.9279		0.9996		0.9986	0.9669
A4D1P6	VLESC[Carbamidomethyl (C)]LSLGGHR	MSF_Classic	592789	161523	736952	251892	593600	713650	1.10784e+06	2.50082e+06	674340	666753	666998	125114	491220	756468	639027	893053	206831	628886	167005	172661	186144	747690	652163	910278	FALSE			1.52209	0.21321	0.06422	0.63144	-0.03169	0.33934	-1.50392	3	443.2311	0.9805		0.9749	0.9805	0.912	0.9887		0.8858		0.9989	0.9996
A4D1P6	VWSFNPIMQTK	MSF_Classic	3.67929e+06	3.56222e+06	3.60398e+06	3.59082e+06	3.33313e+06	3.74816e+06	3.38413e+06	3.44249e+06	3.63236e+06	3.42452e+06	3.71356e+06	3.68722e+06	3.48224e+06	3.58315e+06	3.70055e+06	3.34784e+06	3.58794e+06	3.68991e+06	3.4192e+06	3.59367e+06	3.59248e+06	3.34338e+06	3.61939e+06	3.87143e+06	FALSE			-0.05235	-0.02954	-0.02325	-0.0015	-0.00269	-0.01062	-0.0323	2	675.8474	1	1	1	1	1	1	1	0.9999	0.9999	0.9999	0.9997
A4D2B0	GSGGAEAALEEAAR	MSF_Classic	624316	490506	596006	593406	602581	674596	423985	589139	444387	267072	618529	534283	252813	508143	623914	543898	543232	559728	429818	303593	473959	182143	575464	469149	FALSE	0.42388	92567.6	-0.23119	-0.05498	0.12879	-0.47985	-0.26892	-0.30494	-0.50283	2	644.8101	0.9757	0.9841	0.9945			0.96	0.936		0.9816	0.9628	0.9533
A5A3E0	DFEQEM[Oxidation (M)]ATVASSSSLEKSYELPDGQVITIGNER	MSF_Classic	2.30316e+07	2.56744e+07	2.41004e+07	2.62854e+07	2.6471e+07	2.41014e+07	2.48227e+07	2.32738e+07	2.36313e+07	2.58481e+07	2.50152e+07	2.39012e+07	2.36159e+07	2.63456e+07	2.52066e+07	2.86108e+07	2.40482e+07	2.32113e+07	2.465e+07	2.71825e+07	2.25021e+07	2.4525e+07	1.71709e+07	2.19734e+07	FALSE			-0.02153	0.05947	0.07813	-0.19347	0.03829	0.04605	0.02997	4	912.4321	0.9994	0.9995	0.9961	0.9994	0.9999	0.9989	0.9982	0.9994	0.9943	0.9997	0.9985
A5A3E0	RVAPEEHPVLLTEATLNPK	MSF_Classic	8.39949e+07	8.56045e+07	9.2619e+07	8.54125e+07	7.37296e+07	1.02074e+08	1.01777e+08	8.90601e+07	1.00438e+08	7.31768e+07	8.06268e+07	9.2544e+07	8.71631e+07	8.13508e+07	7.96469e+07	8.44393e+07	8.89993e+07	9.15528e+07	7.95961e+07	8.22165e+07	9.50694e+07	7.83192e+07	8.43038e+07	7.40902e+07	FALSE			0.15161	0.01518	-0.00553	-0.14763	-0.09007	-0.07949	-0.02966	4	529.2956	0.9648	0.9828	0.992	0.9986	0.9862	0.9957	0.9841	0.9629	0.9844	0.9874	0.9242
A5D8V6	NLEFQGPLEIS	MSF_Classic	811595	755713	641532	686795	750848	828502	739364	789088	790041	786952	794956	820323	852670	804685	865462	705459	891881	861066	716750	1.14117e+06	849755	774563	793560	781318	FALSE			0.0699	0.15443	0.03695	0.08903	0.12109	0.19175	0.29377	2	623.8193	0.999	0.9992	0.9979	0.999	0.9999	0.9991	0.9973	0.9917	0.9998	0.9994	0.9993
A5D8V6	NLEFQGPLEISR	MSF_Classic	8.07409e+06	7.74728e+06	7.97039e+06	8.11129e+06	7.87938e+06	7.89896e+06	7.51939e+06	7.71537e+06	7.59621e+06	7.53342e+06	7.61667e+06	7.9805e+06	8.20077e+06	7.72971e+06	8.112e+06	8.13305e+06	8.70274e+06	8.55846e+06	8.0093e+06	8.17683e+06	8.34119e+06	7.44398e+06	7.90329e+06	8.4111e+06	FALSE			-0.05947	0.09404	0.00592	-0.00203	-0.04066	0.01512	0.04393	2	701.8699	0.9993	0.9998	0.999	0.9999	0.9998	1	0.9998	0.9999	1	0.9998	0.9997
A5D8V6	SNLSDRYQELR	MSF_Classic	721152	726678	806544	751994	814543	777116	708432	799913	734335	823621	773984	740149	800962	623791	799995	807443	760380	779176	782277	806224	794044	747235	802067	898243	FALSE			-0.0075	0.05809	0.05603	0.11861	0.0524	-0.01909	0.07978	3	460.9004	0.9983	0.9993	0.9994	0.9988	0.9998	0.9928	0.9994	0.997	0.9819	0.9946	0.9965
A5D8V6	TLQELEELQNDSEAIDQL	MSF_Classic	593494	722978	880741	741334	614098	86789.1	484031	615944	165088	723286	804060	682224	672442	646024	718575	706073	640928	686860	517035	805360	662699	729129	151268	575554	FALSE			-0.79646	-0.11145	-0.60738	-0.59371	0.00809	-0.1092	-0.14647	2, 3	1044.5026, 696.6708	0.9527	0.9889	0.9264	0.9739	0.9679	0.9924	0.8831	0.9894	0.9941	0.9992	0.9931, 0.8706
A5PL33	EIPVPVLRPAWPC[Carbamidomethyl (C)]	MSF_Classic	121381	778186	133001	303034	169254	281557	750496	194261	239339	876514	690266	796376	625289	707157	776298	782515	950480	776516	733473	883554	810842	597420	615664	492283	FALSE			0.19755	1.28117	-0.4539	0.72385	1.19448	1.03015	1.23345	2	767.416			0.9136	0.9925	0.9408	0.9924	0.9835	0.9814	0.9721
A5PLN9	[Acetyl (Protein N-term)]MEVNPPKQEHLLAL	MSF_Classic	946918	986464	853022	798950	980656	1.02903e+06	1.08386e+06	1.01561e+06	1.27443e+06	1.17513e+06	1.03856e+06	1.25569e+06	1.24318e+06	1.05415e+06	1.04754e+06	1.30973e+06	1.21001e+06	1.12348e+06	1.29628e+06	863898	1.31031e+06	1.10971e+06	1.26958e+06	816763	FALSE			0.27601	0.38681	0.01146	0.19789	0.31627	0.26355	0.31673	2	830.94	0.8823	0.9805	0.9939	0.9987	0.9912	0.9987	1	0.9998	0.9997	0.9861	0.9997
A5PLN9	ADLQTSSQR	MSF_Classic	1.45374e+06	1.77212e+06	1.56466e+06	214257	2.22713e+06	1.21272e+06	1.33231e+06	1.55638e+06	950323	1.25994e+06	1.29656e+06	1.41782e+06	1.40078e+06	1.50361e+06	1.22198e+06	1.15285e+06	1.53961e+06	1.34526e+06	1.46203e+06	117692	1.03294e+06	1.6062e+06	164336	1.13082e+06	FALSE			-0.31945	-0.24664	-0.39066	-0.72345	-0.26947	-0.21531	-0.87466	2	503.2516	0.9529		0.8797	0.996	0.908	0.9568	0.9972	0.9345	0.9325	0.9697	0.9906
A5PLN9	AYLQPMDTR	MSF_Classic	2.71112e+06	3.04078e+06	3.21318e+06	2.93457e+06	2.845e+06	2.82084e+06	2.52866e+06	3.19559e+06	2.57518e+06	3.25849e+06	2.9192e+06	2.579e+06	2.73146e+06	3.00519e+06	3.03851e+06	2.70518e+06	2.8217e+06	3.16208e+06	3.43869e+06	2.45538e+06	1.81832e+06	2.48971e+06	2.95212e+06	3.18371e+06	FALSE			-0.1113	-0.04513	-0.05991	-0.0557	-0.03393	-0.03089	-0.21714	2	547.7686	0.9999	0.9995	0.9998	0.9993	0.9999	0.9991	0.9999	0.9995	0.9998	0.9993	0.9984
A5PLN9	DLPGDLFNQLMR	MSF_Classic	600268	645611	512567	625524	423143	102470	579235	628930	243537	535823	781373	574018	705283	626884	428553	133915	602305	609134	622495	762397	640925	649422	616458	741941	FALSE			-0.27656	-0.38632	-0.61124	0.19133	0.10501	0.00186	0.2042	2	709.8585	0.9808	0.9867	0.9914	0.9646	0.8835		0.887	0.9589	0.8976		0.9914
A5PLN9	FQVLKPLDVK	MSF_Classic	1.21645e+06	1.21717e+06	1.05382e+06	1.14038e+06	176789	1.00273e+06	104976	1.39047e+06	165508	1.18385e+06	1.3468e+06	1.13589e+06	109982	1.22919e+06	1.0968e+06	213206	1.23043e+06	1.06798e+06	1.27757e+06	1.18971e+06	108636	1.16862e+06	1.23711e+06	1.04537e+06	FALSE			-1.07016	-0.47355	-0.58811	-0.01511	0.07225	-0.51767	-0.43708	2	593.8633	0.9566	0.9447		0.9521			0.9531	0.9905	0.9957		0.8719
A5PLN9	ISVHNDSNQVVK	MSF_Classic	396104	146927	617620	223573	97320.5	448274	473034	401648	494027	717596	257288	441732	497673	97837.4	412692	660428	880358	661580	204281	677161	909810	770771	378309	638142	FALSE			0.23788	0.92412	-0.59356	0.62278	0.28751	-0.20315	0.62603	2	670.3519	0.994		0.9873	0.9977	0.997	0.91		0.98			0.9995
A5PLN9	LSLEAIPDTVNLEEPFHIT	MSF_Classic	1.18488e+06	227798	955544	893175	657778	154789	943370	910058	737880	929047	826289	946806	807903	1.13613e+06	130534	108391	853165	1.01936e+06	105330	966062	841121	76224	111844	753189	FALSE			0.12988	-0.25764	-0.4734	-1.33114	0.1903	-0.19099	-0.30834	2	1069.5544	0.9396	0.8935	0.9194	0.9668	0.8815					0.8871	0.9483
A5PLN9	LSLEAIPDTVNLEEPFHITC[Carbamidomethyl (C)]K	MSF_Classic	1.30805e+06	546108	1.06458e+06	989370	784476	1.01861e+06	1.11391e+06	941191	884296	939717	1.14947e+06	1.06601e+06	1.25859e+06	1.2796e+06	971437	1.08038e+06	816393	764032	996342	632732	852371	964576	796843	1.27101e+06	FALSE			0.01018	-0.13348	-0.06381	0.05513	0.11239	0.26597	-0.23416	3	809.4139	0.9993	0.9998	1	0.9893	1	0.9997	0.9995	0.9999	0.9991	0.9947	0.9995
A5PLN9	LTDTFLKR	MSF_Classic	224666	139726	211955	533515	619599	98584.1	649142	770916	98538	565048	121270	806051	325840	735768	181595	766873	897170	240442	772410	400690	614045	133800	792684	691921	FALSE	0.4273	28.2387	1.39773	1.72439	1.11887	1.48956	1.37259	1.10905	1.63265	2	497.29		0.9879	0.9991	0.9936		0.8738	0.9891			0.9971	0.9932
A5PLN9	MAPGYGDVR	MSF_Classic	3.57791e+06	3.54589e+06	3.50452e+06	3.41592e+06	3.31855e+06	3.4853e+06	3.39422e+06	3.16138e+06	3.7403e+06	3.39711e+06	3.42987e+06	3.78624e+06	3.60997e+06	2.98224e+06	3.53137e+06	3.26003e+06	3.38766e+06	3.67131e+06	3.44918e+06	3.28387e+06	3.79523e+06	3.30934e+06	2.90748e+06	3.64953e+06	FALSE			-0.04584	-0.04261	-0.05655	-0.10733	-0.00205	-0.07019	-0.01364	2	483.2291	0.9935	0.9999	0.9997	0.9999	0.868	0.9991	0.9999	1	0.9982	0.9999	0.9995
A5PLN9	NMTTSPMFMEK	MSF_Classic	856655	823940	199708	859244	879109	818732	854573	713490	222841	1.00823e+06	127943	92936.3	765635	597762	1.01808e+06	941597	864068	897730	989652	136141	184666	791172	885630	677983	FALSE			-0.07028	0.52381	0.44353	0.32463	-0.61335	0.34089	-0.52089	2	658.7878	0.9581	0.9927	0.9998	0.9925	0.9898	0.9995	0.9992	1	0.9966	0.9976	0.9997
A5YKK6	AAANFSDR	MSF_Classic	3.51291e+06	4.31489e+06	200024	3.95336e+06	4.66769e+06	3.58987e+06	4.29499e+06	3.97569e+06	4.31161e+06	4.08108e+06	3.92439e+06	4.26137e+06	4.06518e+06	3.67346e+06	454289	3.81854e+06	3.88124e+06	3.96344e+06	3.8649e+06	4.42482e+06	3.77491e+06	4.10749e+06	4.16354e+06	4.50462e+06	FALSE			0.64831	0.53889	0.60509	0.67032	0.61168	0.02937	0.5877	2	426.2039	0.9124	0.9868	0.8682	0.9841	0.9927	0.8589	0.9979	0.9981	0.9676	0.962	0.9628
A5YKK6	AAHHMMR	MSF_Classic	635732	323157	576474	162744	97302.5	552628	488782	662603	642038	509993	590458	550091	119941	513428	49063.2	201344	664218	626456	342236	223132	544810	157796	571635	624521	FALSE			0.22414	-0.04132	-0.91783	-0.1814	0.10436	-1.16982	-0.46779	2	427.1996	0.9983		0.8762	0.9903							0.9285
A5YKK6	APPEDDNREIATWK	MSF_Classic	509103	572602	373254	513635	570578	463108	547009	509163	139685	534363	500910	502920	127060	610808	315830	578078	233986	468463	526250	650700	574588	567408	505093	501519	FALSE			-0.28293	-0.18424	0.08879	0.11348	0.08026	-0.46552	0.26764	2	821.397	0.9619	0.996	0.9934	0.9997		0.9948	0.9883	0.9807	0.9953	0.9993	0.996
A5YKK6	AQAEQQHNPAANPTMIR	MSF_Classic	2.58458e+06	3.1606e+06	2.85682e+06	3.03037e+06	3.26823e+06	2.73915e+06	2.99399e+06	2.95918e+06	2.74825e+06	2.77754e+06	3.08309e+06	2.53652e+06	2.85875e+06	3.00137e+06	2.32405e+06	2.80749e+06	2.24115e+06	2.26074e+06	3.32869e+06	2.70561e+06	2.40418e+06	3.06688e+06	3.13543e+06	3.32734e+06	FALSE			0.01658	-0.23492	0.07129	0.14775	-0.03477	-0.07184	-0.02769	3	626.3076	0.9997	1	0.9999	1	1	1	1	1	1	1	0.9997
A5YKK6	ARQPPPGVMPK	MSF_Classic	1.38377e+06	1.43219e+06	1.25001e+06	1.40716e+06	1.4984e+06	765989	1.44038e+06	1.65318e+06	1.07611e+06	1.31072e+06	1.33015e+06	1.00384e+06	1.13798e+06	1.4945e+06	1.42613e+06	1.54659e+06	117430	1.14264e+06	1.28401e+06	1.30989e+06	1.01755e+06	1.50772e+06	1.26049e+06	894691	FALSE			0.03633	-0.53474	-0.14721	-0.15061	-0.1578	-0.00261	-0.17102	2	589.3292	0.9999	0.9999	0.9989	0.9993	1	0.9998	0.9943	1	0.9998	0.9999	0.9997
A5YKK6	ASQQEIQHIVNR	MSF_Classic	1.09651e+06	1.00986e+06	961650	913040	959432	1.06848e+06	1.03556e+06	1.27044e+06	1.20985e+06	1.06506e+06	995581	1.01719e+06	1.10198e+06	1.10244e+06	1.02963e+06	1.0718e+06	1.04185e+06	1.09007e+06	1.00367e+06	1.04398e+06	1.13286e+06	949253	896621	1.05881e+06	FALSE			0.19657	0.06244	-0.06103	-0.07893	0.00461	0.07603	0.05195	2	711.876	1	1	1	1	1	1	1	1	1	1	0.9998
A5YKK6	ATDDVAQIYDK	MSF_Classic	568858	612983	420933	630525	608992	506661	592384	475385	528228	566865	525377	110394	547503	522499	522708	685871	584758	424107	534303	538231	556435	162138	571084	599991	FALSE			-0.00611	0.08049	0.12363	-0.26566	-0.41437	-0.00909	0.02339	2	619.7986	0.9972	0.9826	0.9964	0.9942	0.9969	0.9958	0.9974		0.9962	0.9119	0.9688
A5YKK6	AVQELVHPVVDR	MSF_Classic	3.94246e+06	5.04296e+06	3.61025e+06	3.77632e+06	4.16131e+06	3.77015e+06	3.90802e+06	4.0737e+06	3.76342e+06	4.30111e+06	4.01683e+06	3.75375e+06	3.99722e+06	4.10719e+06	3.56512e+06	4.067e+06	4.15431e+06	3.6451e+06	4.16028e+06	4.54622e+06	3.7355e+06	4.17149e+06	4.12289e+06	3.93468e+06	FALSE			-0.10086	-0.08604	-0.10546	-0.04261	-0.0613	-0.11018	-0.01771	2	681.3804	1	1	1	1	1	1	1	1	1	1	0.9998
A5YKK6	AWATDDVAQIYDK	MSF_Classic	1.41285e+06	1.43497e+06	1.60563e+06	1.31835e+06	1.23668e+06	1.44482e+06	1.4214e+06	1.53769e+06	1.45681e+06	1.43418e+06	1.4474e+06	1.53852e+06	1.60908e+06	1.39616e+06	1.38691e+06	1.25373e+06	1.33101e+06	1.40342e+06	1.6229e+06	1.40999e+06	1.5748e+06	1.3491e+06	1.42224e+06	1.45981e+06	FALSE			-0.01222	-0.1592	-0.15498	-0.07387	-0.01084	-0.02	0.04912	2	748.3568	0.9997	0.9999	0.9984	0.9936	0.9992	0.9855	0.999	0.9998	0.999	0.9996	0.9966
A5YKK6	AYGSPWC[Carbamidomethyl (C)]NK	MSF_Classic	213661	1.85895e+06	886669	1.54446e+06	1.64296e+06	163899	1.40799e+06	1.31705e+06	1.13457e+06	1.29026e+06	1.30718e+06	951772	1.05684e+06	1.75103e+06	1.02142e+06	1.69041e+06	1.20009e+06	1.15741e+06	1.5856e+06	1.54171e+06	1.34107e+06	1.74372e+06	1.79662e+06	1.16309e+06	FALSE			0.38321	0.45193	0.17948	0.66847	0.26225	0.37183	0.59451	2	541.7398		0.9997	0.9884	0.9999	0.9987	0.9721	1	0.9996	1	0.9993	0.9904
A5YKK6	C[Carbamidomethyl (C)]ITELEQHLHAIPPTLAMNPQAQALR	MSF_Classic	148690	870947	1.03991e+06	871607	867479	757132	377320	673946	589902	975131	932434	643887	668192	809742	228785	593512	767976	644371	791102	629756	914518	914340	866399	1.35954e+06	FALSE			-0.3276	-0.03811	0.27742	0.60857	0.30899	-0.2711	0.18133	4	738.885		0.9991		0.9977	0.9494	0.9932	0.9998	0.9904	0.9961	0.994	0.9617
A5YKK6	C[Carbamidomethyl (C)]PSILGGLAPEK	MSF_Classic	3.28226e+06	3.09832e+06	2.7246e+06	2.89383e+06	2.82725e+06	2.79922e+06	3.41565e+06	2.52901e+06	3.30459e+06	3.11801e+06	2.80976e+06	3.24794e+06	3.14399e+06	3.40023e+06	3.31618e+06	2.75463e+06	2.8849e+06	2.97514e+06	3.02423e+06	2.67685e+06	3.21277e+06	3.28381e+06	3.01253e+06	3.55907e+06	FALSE			0.02265	-0.07989	-0.09578	0.11423	0.01113	0.11496	-0.03064	2	621.3315	0.9971	0.9987	0.9845	0.9996	0.9937	0.998	0.9997	0.9992	0.9999	0.9848	0.9962
A5YKK6	C[Carbamidomethyl (C)]PSILGGLAPEKDQPK	MSF_Classic	147677	131906	111100	724752	506920	425300	637799	352112	662791	669733	285784	723170	700785	710802	722207	943099	472952	587436	831103	506851	596868	687028	806338	163596	FALSE	-0.0470002	17412.4	2.08076	2.35844	2.08448	2.08447	2.10326	2.44935	2.30813	3	570.6345		0.9436	0.9908	0.9401	0.9127	0.9712	0.9976	0.9294		0.9822
A5YKK6	C[Carbamidomethyl (C)]PVVLAPLLYPEK	MSF_Classic	3.04726e+06	2.65797e+06	2.61392e+06	2.7189e+06	2.73476e+06	2.7094e+06	2.92557e+06	2.77316e+06	2.82456e+06	2.73866e+06	2.95778e+06	2.70262e+06	2.96229e+06	2.64204e+06	2.7813e+06	2.91536e+06	2.57373e+06	2.89163e+06	2.64326e+06	2.09298e+06	2.77687e+06	2.57391e+06	2.39922e+06	2.93032e+06	FALSE			0.03497	0.01064	-0.02733	-0.07395	0.01379	0.01148	-0.14703	2	749.9205	1	1	1	1	1	1	1	1	1	1	0.9998
A5YKK6	C[Carbamidomethyl (C)]PVVLAPLLYPEKR	MSF_Classic	877165	780286	904983	1.06118e+06	754197	1.0201e+06	1.13406e+06	1.06544e+06	1.04773e+06	935742	723862	1.11369e+06	1.05296e+06	947932	1.08632e+06	1.16466e+06	918099	1.08244e+06	1.18326e+06	956483	1.06053e+06	866144	1.16173e+06	845457	FALSE			0.34169	0.30478	0.14608	0.16521	0.11409	0.26879	0.32068	3	552.3165	0.9999	1	1	1	1	1	1	1	0.9999	1	0.9995
A5YKK6	DAIAALGLLQK	MSF_Classic	3.01868e+06	3454901	3.49369e+06	3.09408e+06	3.62988e+06	3.37325e+06	3.24596e+06	3.20271e+06	2.89671e+06	3.014e+06	3.69882e+06	3.11321e+06	2.91655e+06	3.23077e+06	2.88389e+06	2.70267e+06	2.8633e+06	2.75679e+06	2.81962e+06	2.7977e+06	3.2722e+06	3.52006e+06	3.47341e+06	5.19398e+06	FALSE			-0.09295	-0.26014	0.01869	0.29013	-0.02059	-0.14228	-0.16509	2	556.8373	0.9975	0.9998	0.9993	0.9999	0.9995	1	0.9999	1	1	1	0.9997
A5YKK6	DFALDSEESR	MSF_Classic	7.87864e+06	8.5863e+06	7.72677e+06	8.46979e+06	8.29749e+06	7.57023e+06	8.20246e+06	7.87637e+06	7.77764e+06	8.14845e+06	8.19121e+06	8.12526e+06	8.41137e+06	8.00487e+06	7.73055e+06	8.60662e+06	8.97193e+06	8.13432e+06	8.36212e+06	8.10602e+06	8.22535e+06	8.12724e+06	8.36984e+06	7.54574e+06	FALSE			-0.02013	0.08798	0.00867	-0.00891	0.0162	-0.00268	0.02962	2	584.7595	1	0.9999	1	1	0.9994	1	1	1	1	1	0.9997
A5YKK6	DLDSYLK	MSF_Classic	4.42802e+06	5.75077e+06	4.73868e+06	5.75801e+06	5.24878e+06	4.56465e+06	5.69651e+06	5.65771e+06	4.33315e+06	5.79301e+06	4.58352e+06	4.92511e+06	5.09595e+06	5.20148e+06	4.95967e+06	6.00103e+06	4.94596e+06	4.20725e+06	5.90976e+06	6.2732e+06	4.51835e+06	5.4254e+06	5.80818e+06	4.91668e+06	FALSE			0.0726	0.02272	0.0619	0.11455	0.03668	0.03248	0.16296	2	427.2187	0.9998	0.9998	0.9995	0.9975	0.9991	0.9987	0.9998	0.9999	0.9992	0.9989	0.9994
A5YKK6	DLSQVWPEANQHFSK	MSF_Classic	669187	660814	417455	287066	688797	649876	857005	740775	598707	763346	544462	563509	613396	803755	639561	599999	591775	656910	852820	688987	262992	580472	728632	564924	FALSE			0.32994	0.08124	-0.10416	0.10089	0.0988	0.23508	0.04658	3	595.9567	0.9584		0.9945	0.998	0.9959	0.9948	0.9946	0.981	0.9887	0.9967	0.9896
A5YKK6	DVKQPEELPPITTT	MSF_Classic	2.09996e+06	2.23077e+06	1.99595e+06	1.64001e+06	2.25388e+06	1.89851e+06	2.28391e+06	2.35834e+06	1.7225e+06	1.90274e+06	1.96122e+06	2.45872e+06	2.37567e+06	2.06884e+06	2.17757e+06	2.26147e+06	2.05788e+06	2.37489e+06	210748	375754	1.90948e+06	2.14693e+06	2.21935e+06	1.29111e+06	FALSE			0.00866	0.08147	-0.12729	-0.16131	-0.00091	0.06584	-1.34184	2	784.4143	0.9203	0.9842	0.9836	0.9788	0.9964	0.9265		0.8775	0.992	0.9099	0.8666
A5YKK6	EADLFHTIETLMR	MSF_Classic	109610	110600	104719	103211	105684	107758	116830	100226	117250	107265	108316	108252	105985	109297	107771	117109	117446	115718	103358	155713	108507	99851.4	101186	97363.6	FALSE			0.04104	0.10836	-0.03722	-0.12287	-0.00488	-0.00835	0.17793	3	525.9327	1	0.9998	1	1	1	1	1	1	1	1	0.9998
A5YKK6	EIDDEANSYFQR	MSF_Classic	6.39916e+06	6.31003e+06	6.63003e+06	7.20329e+06	7.07159e+06	6.25414e+06	6.71426e+06	6.51371e+06	6.10649e+06	7.04856e+06	6.26776e+06	6.9291e+06	5.99682e+06	6.9655e+06	7.14837e+06	7.24431e+06	5.81515e+06	6.19023e+06	7.22691e+06	5.97549e+06	6.23152e+06	6.77428e+06	7.01146e+06	6.16249e+06	FALSE			-0.00036	-0.0067	0.08613	0.04473	0.06607	0.05643	0.00705	2	743.8259	1	1	1	1	1	1	1	1	1	1	0.9998
A5YKK6	ELNPSLNFK	MSF_Classic	9.42129e+06	9.05676e+06	8.96464e+06	8.91352e+06	8.67411e+06	9.43383e+06	9.25892e+06	9.01228e+06	9.35116e+06	8.97002e+06	9.05461e+06	9.67703e+06	9.29417e+06	8.9221e+06	8.90601e+06	8.06431e+06	8.97919e+06	8.95542e+06	8.89777e+06	9.59142e+06	9.30051e+06	8.88519e+06	9.13846e+06	9.66624e+06	FALSE			0.00941	-0.07797	-0.02232	0.01294	0.01355	-0.01694	0.01813	2	531.2849	1	1	0.9999	1	1	0.9999	1	1	1	1	0.9997
A5YKK6	EVFNC[Carbamidomethyl (C)]MLR	MSF_Classic	3.66673e+06	3.39291e+06	3.09335e+06	3.75253e+06	3.58764e+06	3.7409e+06	3.55517e+06	3.4274e+06	3.25622e+06	3.63049e+06	3.25068e+06	2.64953e+06	3.29123e+06	3.24451e+06	3.67027e+06	2.6476e+06	2.80441e+06	2.91941e+06	3.5186e+06	2.47241e+06	3.45307e+06	3.20051e+06	3.39325e+06	3.91085e+06	FALSE			0.01214	-0.27836	0.12619	0.04912	-0.09125	0.00751	-0.10442	2	534.7519	1	0.9999	0.9997	1	1	0.9991	1	0.9999	1	0.9998	0.9995
A5YKK6	EVTYELDHPGFQIR	MSF_Classic	5.91196e+06	5.41221e+06	6.04895e+06	5.6062e+06	5.72919e+06	5.93134e+06	5.84946e+06	5.91529e+06	6.11619e+06	5.88988e+06	5.47834e+06	5.82666e+06	5.84941e+06	6.00713e+06	5.93121e+06	5.91308e+06	5.5641e+06	5.85438e+06	5.50614e+06	5.84469e+06	5.67392e+06	5.50098e+06	5.59431e+06	6.07627e+06	FALSE			0.04157	-0.00346	-0.00886	-0.01684	-0.01488	0.03403	-0.02922	2, 3	852.423, 568.6178	0.998, 1	0.992, 0.9999	0.9993, 1	0.9998, 1	0.9994, 1	0.9958, 1	0.9873, 1	0.9997, 1	0.9993, 1	0.9983, 1	0.9887, 0.9997
A5YKK6	FKDSTIKR	MSF_Classic	483941	309846	367662	237233	153708	335212	277422	298929	255345	269365	173513	322683	320570	166820	376065	125458	83327.4	315019	220442	356851	445104	221520	270421	339156	FALSE			-0.4818	-1.14883	-0.67758	-0.48284	-0.60134	-0.42773	-0.18397	2	497.7877			0.9876	0.9997	0.8968		0.9991	0.9996	0.9086	0.9924	0.9982
A5YKK6	GAFGVGQEQIDAFLK	MSF_Classic	6.70179e+06	6.48978e+06	6.20629e+06	6.63237e+06	6.80429e+06	6.38745e+06	6.61636e+06	6.4663e+06	6.57368e+06	6.49576e+06	6.59024e+06	6.50748e+06	6.62617e+06	7.12646e+06	6.16874e+06	6.98468e+06	6.38758e+06	6.20772e+06	6.7396e+06	6.71748e+06	6.69151e+06	6.61214e+06	6.96301e+06	6.14688e+06	FALSE			0.0191	0.01348	0.03136	0.02391	0.01448	0.03842	0.05478	2	790.4094	1	1	1	1	1	1	1	1	1	1	0.9998
A5YKK6	GLHNVVYGIQR	MSF_Classic	5.52014e+06	6.19278e+06	5.83085e+06	5.77164e+06	6.11414e+06	6.22863e+06	5.32404e+06	6.18927e+06	5.87444e+06	5.66819e+06	5.61124e+06	5.95309e+06	5.91193e+06	5.88486e+06	6.26775e+06	5.65699e+06	6.04574e+06	6.08511e+06	5.98664e+06	5.71855e+06	5.20035e+06	5.99616e+06	5.8034e+06	5.05874e+06	FALSE			-0.01289	0.01993	0.04618	-0.0575	-0.02583	0.0422	-0.05346	2, 3	628.3489, 419.235	1, 0.9995	1, 0.9999	1, 0.9995	1, 1	1, 0.9998	1, 0.9999	1, 0.9998	1, 1	1, 0.9998	1, 0.9999	0.9997, 0.9997
A5YKK6	GLPAVNNDPFVQR	MSF_Classic	3.77069e+06	3.71474e+06	3.82676e+06	3.39994e+06	3.51136e+06	4.2122e+06	4.20249e+06	3.79528e+06	4.40871e+06	4.14213e+06	3.96681e+06	4.47331e+06	4.21074e+06	3.96227e+06	259936	4.10221e+06	4.56387e+06	4.754e+06	4.36179e+06	4.37757e+06	4.155e+06	4.07427e+06	3.82059e+06	4.29962e+06	FALSE			0.13322	0.24652	-0.02427	0.10835	0.15351	-0.42377	0.18886	2	713.8755	0.9986	0.9996	0.9952	0.9968	0.9996	0.9992	0.9993	0.9944	0.9979	0.996	0.9994
A5YKK6	GLPAVNNDPFVQRK	MSF_Classic	554655	449720	420888	569083	383930	512671	522554	533096	528438	478791	413704	608075	464221	486105	521083	492866	542727	659089	586325	438153	557089	552071	446025	491831	FALSE			0.15242	0.24979	0.04035	0.06401	0.07428	0.04597	0.15013	3	518.9511	0.9992	0.9994	0.999	0.9892	0.9801	0.9966	0.9993	0.9898	0.9726	0.9897	0.9967
A5YKK6	GNAPEGLPQLMEVVR	MSF_Classic	1.4572e+07	1.66035e+07	1.4321e+07	1.57284e+07	1.74007e+07	1.55248e+07	1.53214e+07	1.50876e+07	1.58047e+07	1.5403e+07	1.54696e+07	1.4972e+07	1.52345e+07	1.46983e+07	1.61759e+07	1.6089e+07	1.43746e+07	1.60371e+07	1.70656e+07	1.63402e+07	1.62089e+07	1.65944e+07	1.56553e+07	1.53172e+07	FALSE			0.02257	0.0315	0.0968	0.0642	0.011	0.01928	0.12501	2	805.422	1	1	0.9999	0.9996	0.9999	0.9999	1	1	1	1	0.9997
A5YKK6	GQQELLYVVPFVAK	MSF_Classic	5.93626e+06	6.38996e+06	5.77044e+06	5.95374e+06	6.77471e+06	5.48168e+06	5.77024e+06	5.55213e+06	5.55686e+06	6.01519e+06	5.82631e+06	5.96144e+06	5.40037e+06	5.97092e+06	5.30782e+06	5.79517e+06	6.10664e+06	5.84032e+06	5.63911e+06	5.84626e+06	6.09704e+06	6.28412e+06	6.04248e+06	6.82566e+06	FALSE			-0.10047	-0.02854	0.00902	0.08179	-0.02361	-0.11768	-0.04159	2	795.9481	1	1	1	1	1	1	1	1	1	1	0.9998
A5YKK6	HGPEADRHLLR	MSF_Classic	1.21963e+06	820116	1.22405e+06	982256	1.15303e+06	1.24705e+06	1.3735e+06	1.57426e+06	1.77894e+06	905794	1.14826e+06	1.39546e+06	1.51163e+06	1.36808e+06	1.28326e+06	989553	972671	1.55664e+06	972333	1.37552e+06	1.32406e+06	1.14384e+06	792475	1.16512e+06	FALSE	0.203054	82.0121	0.53428	0.10856	0.05147	-0.07361	0.07984	0.35106	0.16998	3	434.2338	0.9952	0.9999	0.9999	0.9996	0.9997	1	1	0.9992	0.9999	1	0.999
A5YKK6	IAMTTC[Carbamidomethyl (C)]EQIVR	MSF_Classic	271118	2.29139e+06	1.82254e+06	2.23343e+06	1.86116e+06	1.43186e+06	1.64885e+06	1.5795e+06	97727.1	1.51261e+06	1.84681e+06	1.9203e+06	104580	1.98193e+06	1.33654e+06	1.5028e+06	227373	1.45027e+06	1.66134e+06	142474	2.65582e+06	1.54907e+06	2.54043e+06	1.3166e+06	FALSE			-0.39877	-0.46337	0.33376	0.302	0.26787	-0.35731	0.02433	2	661.3338		0.999	1	0.9999		0.9939	0.9745	0.9978	0.8632	1	0.9965
A5YKK6	IAMTTC[Carbamidomethyl (C)]EQIVRK	MSF_Classic	817368	484914	690006	629671	633359	726288	776603	749950	725341	578501	853236	683499	706868	563346	876540	481465	630763	919603	488123	370915	403445	555418	662464	532662	FALSE	0.500044	9918.56	0.17671	0.02835	-0.00215	-0.18662	0.08639	0.10773	-0.65816	3	483.9233	1	1	1	1	1	1	1	1	0.9997	0.9998	0.9997
A5YKK6	ILDVAQDLK	MSF_Classic	1.05818e+07	1.01418e+07	1.06444e+07	8.45505e+06	1.03062e+07	1.08558e+07	1.05474e+07	1.07292e+07	1.00824e+07	9.6263e+06	1.00438e+07	1.06811e+07	1.03986e+07	9.78605e+06	9.90754e+06	9.00544e+06	9.61875e+06	9.67274e+06	9.07517e+06	1.04579e+07	1.01686e+07	9.58145e+06	8.86376e+06	1.19206e+07	FALSE			-0.00041	-0.14865	-0.08287	-0.04685	-0.04754	-0.0599	-0.07875	2	507.7951	0.9999	0.9998	0.9999	0.9997	0.9999	0.9989	0.9999	0.9998	1	0.9998	0.9993
A5YKK6	ILTNFTGVMPPQFK	MSF_Classic	9.29187e+06	9.85229e+06	9.91734e+06	9.23075e+06	9.21641e+06	9.47711e+06	9.3195e+06	8.44622e+06	151887	9.14046e+06	9.57762e+06	9.4117e+06	9.15385e+06	9.47666e+06	7.56832e+06	8.81702e+06	1.08013e+07	8.88132e+06	9.03477e+06	3.66876e+06	8.91464e+06	9.85945e+06	8.90477e+06	1.07648e+07	FALSE			-0.69773	-0.02817	-0.05759	0.02302	-0.04701	-0.14961	-0.42686	2	796.9289	0.9966	0.9874	0.8619	0.9948	0.9944	0.9617	0.9844	0.9999	0.9996	0.9917	0.998
A5YKK6	IVEPPENIQEK	MSF_Classic	1.98249e+07	1.73717e+07	1.90136e+07	1.61738e+07	1.63471e+07	1.94388e+07	1.98819e+07	1.84625e+07	1.83708e+07	1.78266e+07	1.99044e+07	2.00748e+07	1.96191e+07	1.81226e+07	1.93199e+07	1.65592e+07	1.88944e+07	1.93925e+07	1.65777e+07	1.86585e+07	1.77718e+07	1.64774e+07	1.68863e+07	1.96698e+07	FALSE			0.0129	-0.03544	-0.11344	-0.08393	0.04038	0.02169	-0.08462	2	648.3457	1	0.9999	1	1	1	0.9999	1	1	1	1	0.9997
A5YKK6	IYNHPPHPTMSVDEVLEMLQR	MSF_Classic	1.27764e+06	1.23011e+06	1.43769e+06	1.46459e+06	1.23976e+06	1.31553e+06	1.42487e+06	1.43696e+06	1.39811e+06	1.44144e+06	1.12698e+06	1.39738e+06	1.33914e+06	1.4067e+06	1.18977e+06	1.36732e+06	1.16094e+06	1.14578e+06	1.41403e+06	1.267e+06	1.38474e+06	1.44585e+06	1.27797e+06	1.73422e+06	FALSE			0.11065	-0.10282	0.02697	0.17622	0.00743	-0.0036	0.04334	4	627.3109	1	1	1	1	1	1	1	1	1	1	0.9997
A5YKK6	KDFALDSEESR	MSF_Classic	396498	387667	97747.5	437230	268750	134969	297751	272686	139313	291231	239892	76269.9	340494	363549	258182	179183	150926	132242	389505	504981	163757	419514	308100	265601	FALSE			-0.31333	-0.93165	-0.06862	0.17147	-0.538	0.12574	0.26296	2	648.8069	0.8892	0.9587		0.9167	0.9702		0.9637	0.9993	0.9621	0.8913	0.9249
A5YKK6	LAEVGQYEQVK	MSF_Classic	8.65624e+06	8.7723e+06	9.05775e+06	8.35801e+06	8.69796e+06	8.28799e+06	9.16909e+06	8.65308e+06	8.83326e+06	8.20217e+06	8.96747e+06	8.54542e+06	8.02661e+06	8.6502e+06	8.31039e+06	7.99157e+06	8.30774e+06	8.65882e+06	7.93336e+06	8.72507e+06	8.99184e+06	8.37896e+06	8.49781e+06	1.00858e+07	FALSE			0.00918	-0.08574	-0.0636	0.02571	-0.04263	-0.08406	-0.04627	2	632.3326	0.9999	0.9999	0.9999	1	1	1	1	1	1	1	0.9996
A5YKK6	LATEFELRK	MSF_Classic	206808	187440	157204	271234	173872	156148	235585	366766	91836.6	219958	303466	252062	272201	269161	287402	231445	198001	158208	260115	228945	119049	247683	300944	234346	FALSE	0.261718	10.8633	0.33209	0.09173	0.12474	0.50573	0.49187	0.58773	0.14109	3	369.545	0.9754	0.9994	0.9982	0.9985	0.9978	0.9975	0.9996	0.9999	0.9992	0.9987	0.999
A5YKK6	LFQSVAQC[Carbamidomethyl (C)]C[Carbamidomethyl (C)]MGQK	MSF_Classic	842744	820930	678450	830809	783067	848999	716883	714552	725406	889294	790158	985552	847231	861320	592843	821752	585508	839316	683802	602924	852982	907080	848919	1.2219e+06	FALSE			-0.1189	-0.06009	0.07253	0.34648	0.18632	-0.02531	-0.1304	2	778.8546	1	0.9999	0.9999	0.9998	0.9997	0.9999	1	1	1	0.9998	0.9997
A5YKK6	LPDPFTPNLK	MSF_Classic	9.29034e+06	9.16292e+06	9.81566e+06	8.88236e+06	8.3777e+06	9.37458e+06	9.32322e+06	9.08731e+06	9.34744e+06	8.8499e+06	8.95606e+06	9.82278e+06	9.10084e+06	8.8754e+06	8.99735e+06	7.48976e+06	9.5436e+06	9.14998e+06	8.86818e+06	9.39434e+06	1.02726e+07	8.84631e+06	8.94663e+06	1.08897e+07	FALSE			-0.02632	-0.11057	-0.08591	0.02096	-0.03305	-0.06767	0.01352	2	571.3162	1	0.9999	1	1	1	1	1	1	1	1	0.9997
A5YKK6	LSQVWPEANQHFSK	MSF_Classic	359501	2.12141e+06	2.46227e+06	1.77408e+06	119687	158441	178591	219141	1.94109e+06	249156	1.53662e+06	2.05828e+06	2.0397e+06	1.72145e+06	254859	2.02042e+06	131067	2.05123e+06	2.08722e+06	2.19238e+06	1.45077e+06	138579	2.00981e+06	1.06349e+06	FALSE			-1.07966	-0.23412	-1.26826	-0.62202	-0.36281	-0.29968	0.21319	3	557.6144		0.9904			0.9881	0.9585	0.9909		0.9245
A5YKK6	MKPSDLSQVWPEANQHFSK	MSF_Classic	2.417e+06	4.70788e+06	3.12196e+06	3.57318e+06	1.86769e+06	3.29815e+06	1.87042e+06	2.14668e+06	2.88279e+06	4.20333e+06	412089	2.48702e+06	2.21542e+06	3.27474e+06	2.42259e+06	3.13635e+06	2.27287e+06	3.24229e+06	2.97352e+06	2.94829e+06	3.00495e+06	1.51876e+06	122458	2.53915e+06	FALSE			-0.57053	-0.24416	-0.22964	-1.29348	-0.52879	-0.37293	-0.19897	3, 4	743.6968, 558.0244	0.9999, 0.9995	0.9553	0.9949, 0.9987	0.9992, 0.995	0.9999	0.991	0.9982	0.9525, 0.998	0.9998	0.9865, 0.9969	0.9936
A5YKK6	MLAHTPQQK	MSF_Classic	183196	250515	135614	203572	199986	259001	135579	160937	140215	210198	250113	406157	264038	371970	266175	218140	207453	127818	179748	227355	294261	225800	228406	417029	FALSE	0.295651	10.7389	-0.38251	-0.0409	0.2188	0.61381	0.60589	0.66417	0.30091	2	527.2791	0.9376	0.9683	0.9921	0.8804	0.999	0.9737		0.9024	0.9767	0.9664	0.9981
A5YKK6	MTTC[Carbamidomethyl (C)]EQIVR	MSF_Classic	1.47163e+06	1.5266e+06	1.38931e+06	1.67312e+06	1.50281e+06	1.41559e+06	1.7563e+06	1.73338e+06	1.42871e+06	1.65956e+06	1.60355e+06	1.63156e+06	1.39844e+06	1.32335e+06	1.27613e+06	1.49597e+06	1.64265e+06	1.63439e+06	1.50226e+06	1.50924e+06	1.33348e+06	1.49635e+06	1.76941e+06	1.81607e+06	FALSE			0.16477	0.12149	0.06556	0.21194	0.1578	-0.13416	-0.01406	2	569.2732	1	0.9999	0.9999	1	0.9999	0.9941	1	0.9993	1	0.999	0.9983
A5YKK6	MVLNETYR	MSF_Classic	9.86769e+06	1.07353e+07	1.06501e+07	1.09916e+07	1.14243e+07	1.02273e+07	1.08701e+07	1.11966e+07	8.93969e+06	9.89963e+06	9.51911e+06	9.05681e+06	9.38102e+06	1.05107e+07	9.77201e+06	1.05341e+07	9.90952e+06	8.95146e+06	1.06782e+07	1.06647e+07	8.93336e+06	1.02596e+07	1.05383e+07	1.02384e+07	FALSE			-0.01143	-0.08843	0.06278	-0.01004	-0.13428	-0.0753	-0.04581	2	513.2579	1	0.9992	0.9999	0.999	0.9982	1	0.9992	0.9997	0.999	0.9958	0.9995
A5YKK6	NKPILHTDLDVK	MSF_Classic	2.21479e+06	2.33236e+06	2.39049e+06	1.9455e+06	2.17207e+06	2.14085e+06	2.0084e+06	2.27466e+06	2.10811e+06	2.29564e+06	2.29259e+06	1.81495e+06	1.92038e+06	1.85015e+06	2.08544e+06	1.93454e+06	1.78577e+06	2.10021e+06	1.84509e+06	2.21484e+06	2.04265e+06	2.21718e+06	2.20353e+06	2.46393e+06	FALSE			-0.11837	-0.2533	-0.14865	-0.01106	-0.11566	-0.24454	-0.18503	2, 3	696.8959, 464.933	0.9999, 0.9462	1, 0.9995	1, 0.9999	1, 0.9999	1, 0.9784	1, 1	1, 0.9999	1, 1	1, 0.9872	1, 1	0.9997, 0.9877
A5YKK6	NLALDINELKPGNLLK	MSF_Classic	4.13741e+06	3.7064e+06	4.38773e+06	3.81963e+06	4.07949e+06	4.46087e+06	4.10761e+06	3.89527e+06	4.32349e+06	4.02826e+06	3.98919e+06	4.18112e+06	4.29258e+06	4.16868e+06	4.34556e+06	3.93803e+06	4.06704e+06	4.59738e+06	4.08892e+06	3.98229e+06	4.22426e+06	4.18408e+06	4.2316e+06	4.32568e+06	FALSE			0.01114	0.0431	0.01507	0.05891	-0.00389	0.06631	0.00752	2, 3	883.0145, 589.0121	0.9492, 1	0.9916, 1	0.9962, 1	0.9925, 1	0.978, 1	1	0.9988, 1	0.9173, 1	0.9832, 1	1	0.9996, 0.9998
A5YKK6	NLDEQLSAPK	MSF_Classic	4.75366e+06	3.89273e+06	5.0509e+06	4.31517e+06	3.84299e+06	4.92302e+06	4.56231e+06	4.64734e+06	4.80492e+06	4.13718e+06	4.5217e+06	4.89042e+06	4.36379e+06	4.15482e+06	4.5549e+06	4.70864e+06	4.29629e+06	5.09882e+06	3.83587e+06	4.30804e+06	4.48743e+06	4.63119e+06	4.3357e+06	5.11411e+06	FALSE			0.03304	0.04219	-0.0664	0.03986	-0.01567	-0.06724	-0.11688	2	557.7906	0.9998	1	1	1	0.9999	1	0.9999	0.9999	1	0.9998	0.9996
A5YKK6	NLDEQLSAPKK	MSF_Classic	2.74243e+06	1.97324e+06	2.86067e+06	1.75908e+06	2.7698e+06	2.84493e+06	3.18892e+06	3.07608e+06	3.15894e+06	2.72281e+06	2.04298e+06	2.99004e+06	2.6753e+06	3.25435e+06	3.06355e+06	3.26803e+06	1.72841e+06	2.38557e+06	2.03033e+06	2.74589e+06	2.05613e+06	3.01733e+06	2.08581e+06	2.61427e+06	FALSE			0.31483	-0.03749	-0.03909	0.02662	0.03378	0.24733	-0.14912	2	621.8381	1	1	1	1	1	1	1	1	1	1	0.9998
A5YKK6	NLFEEYR	MSF_Classic	4.52357e+06	4.73049e+06	4.22233e+06	4.53848e+06	4.82187e+06	4.07111e+06	4.46016e+06	3.96194e+06	4.07074e+06	4.35734e+06	4.28109e+06	3.93612e+06	4.08628e+06	4.6786e+06	4.3371e+06	4.15979e+06	3.18464e+06	3.81732e+06	3.70794e+06	4.83351e+06	4.02232e+06	4.6083e+06	4.20156e+06	5.56237e+06	FALSE			-0.10933	-0.27187	-0.00482	0.09285	-0.09993	-0.04065	-0.10116	2	485.7351	0.9997	1	0.9999	0.9998	0.9998	1	0.9998	1	0.9998	1	0.9937
A5YKK6	NLILSAFPR	MSF_Classic	1.12442e+07	1.24483e+07	1.23813e+07	1.18947e+07	1.3206e+07	1.20622e+07	1.21574e+07	1.24931e+07	1.17637e+07	1.2135e+07	1.17572e+07	1.251e+07	1.18206e+07	1.18516e+07	1.16103e+07	1.13739e+07	1.13609e+07	1.07314e+07	1.22341e+07	1.11115e+07	1.20299e+07	1.33434e+07	1.36197e+07	1.40939e+07	FALSE			0.01355	-0.10825	0.04291	0.18668	0.01307	-0.032	-0.0282	2	515.8058	0.9983	0.9984	0.9998	0.9993	0.9993	0.997	0.9992	0.9996	0.9994	0.9996	0.9997
A5YKK6	NLTAGMAMITC[Carbamidomethyl (C)]R	MSF_Classic	1.06399e+06	986466	1.14796e+06	1.17035e+06	1.06817e+06	1.1342e+06	1.12614e+06	1.17092e+06	1.14483e+06	1.20446e+06	1.00704e+06	1.00441e+06	1.13931e+06	1.16046e+06	902728	1.10901e+06	1.04821e+06	964347	1.10541e+06	717842	1.09905e+06	1.2553e+06	405578	1.31741e+06	FALSE			0.10584	-0.03509	0.07656	-0.10287	0.00787	0.00184	-0.13025	2	669.82	0.9994	0.9954	0.9992	0.9993	0.9903	0.9599	0.9582	0.999	0.9971	0.9974	0.9131
A5YKK6	NMRLPDPFTPNLK	MSF_Classic	1.12122e+06	972776	842955	1.19444e+06	829725	985447	1.08067e+06	979524	1.15441e+06	1.07951e+06	932236	1.1909e+06	1.1333e+06	1.0147e+06	1.1039e+06	1.01997e+06	992618	1.07529e+06	1.12994e+06	989077	1.03044e+06	919856	903423	725103	FALSE			0.13032	0.0723	0.03526	-0.20474	0.12494	0.14696	0.10078	3	514.9414	1	1	1	1	1	1	1	1	1	1	0.9997
A5YKK6	NNLSQSNMTQK	MSF_Classic	1.70208e+06	1.94248e+06	1.93862e+06	1.84217e+06	1.80132e+06	1.63926e+06	1.79703e+06	1.37305e+06	1.72404e+06	1.83867e+06	1.60567e+06	1.86982e+06	1.7422e+06	1.69286e+06	1.55811e+06	1.61675e+06	1.6096e+06	1.7887e+06	1.75914e+06	1.87772e+06	1.85825e+06	1.7786e+06	1.71942e+06	1.84657e+06	FALSE			-0.19004	-0.15482	-0.0798	-0.06301	-0.07125	-0.16113	-0.02294	2	632.8011	1	1	1	1	1	1	1	1	1	1	0.9996
A5YKK6	NSFASALR	MSF_Classic	2.50221e+06	2.15938e+06	2.2703e+06	2.20627e+06	2.73638e+06	2.6205e+06	2.2029e+06	2.66618e+06	2.28195e+06	249359	2.64826e+06	2.35017e+06	2.4083e+06	2.46677e+06	2.3544e+06	2.67511e+06	2.21235e+06	2.41967e+06	2.21467e+06	1.95458e+06	2.23564e+06	210004	2.44248e+06	2.29543e+06	FALSE			0.0449	0.07606	0.12574	-0.48643	-0.40154	0.06064	-0.11407	2	433.2299	0.9903	0.9983	0.997		0.9983	0.8954	0.9685		0.9948	0.9773	0.985
A5YKK6	NSRDAIAALGLLQK	MSF_Classic	1.42686e+06	1.35008e+06	1.33361e+06	1.45046e+06	1.49554e+06	1.3955e+06	1.48523e+06	1.43517e+06	1.3111e+06	1.41219e+06	1.35946e+06	1.35755e+06	1.45755e+06	1.38761e+06	1.34694e+06	1.2684e+06	1.3809e+06	1.40766e+06	1.41125e+06	1.26922e+06	1.39968e+06	1.38494e+06	1.41761e+06	1.27858e+06	FALSE			0.04184	-0.01893	0.07886	-0.01036	0.00653	0.02834	-0.01071	3	490.6193	1	1	1	1	1	1	1	1	1	1	0.9998
A5YKK6	NVEVLIDVLK	MSF_Classic	804047	825335	1.00235e+06	781415	773307	817789	784165	762169	881528	824034	714654	819797	794270	827165	725179	847620	652247	760316	829713	1.29197e+06	769035	737997	839350	698632	FALSE			-0.11633	-0.21957	-0.1496	-0.20953	-0.15815	-0.16543	0.13542	2	571.345	1	1	1	1	1	0.9999	1	0.9999	1	1	0.9997
A5YKK6	NVPGFLPTNDLSQPT	MSF_Classic	2.01496e+06	2.30294e+06	2.14249e+06	2.37643e+06	2.26903e+06	2.05332e+06	1.94921e+06	2.23128e+06	2.17357e+06	2.16543e+06	2.4206e+06	2.2337e+06	2.25705e+06	2.42867e+06	2.27597e+06	2.25924e+06	2.20253e+06	2.16285e+06	2.31697e+06	2.34466e+06	1.74212e+06	2.25658e+06	2.40646e+06	2.03124e+06	FALSE			-0.02394	0.03622	0.05228	0.05131	0.07809	0.10782	-0.0127	2	800.4043	0.9403	0.9724	0.9552	0.9805	0.9419	0.9446	0.9536	0.9838	0.988	0.9477	0.8641
A5YKK6	NVPGFLPTNDLSQPTGF	MSF_Classic	3.58667e+06	3.98144e+06	4.05178e+06	4.00834e+06	4.01239e+06	4.26718e+06	3.81475e+06	3.73228e+06	4.25354e+06	3.80318e+06	3.85042e+06	4.76787e+06	4.29364e+06	3.78364e+06	4.39572e+06	4.36579e+06	4.60203e+06	4.65042e+06	4.32301e+06	4.22086e+06	4.3825e+06	4.4408e+06	3.90856e+06	3.65867e+06	FALSE			0.02226	0.22894	0.08064	0.0474	0.09624	0.10221	0.15372	2	902.4492	0.9999	1	1	1	1	1	1	1	1	1	0.9998
A5YKK6	PAPHLFAQLSK	MSF_Classic	255073	324175	284192	286502	210679	309991	228139	410244	254886	235067	268277	265694	443130	343944	327592	268535	433581	92453.9	293483	208478	212709	172400	155502	390907	FALSE			0.049	-0.11992	-0.09722	-0.26449	-0.16704	0.36844	-0.27282	3	403.5644	0.9807	0.8814	0.9706	0.9917	0.9782		0.956	0.9644	0.9864	0.874	0.9992
A5YKK6	PEGLPQLMEVVR	MSF_Classic	2.16489e+06	1.91451e+06	1.92701e+06	2.0967e+06	2.01935e+06	2.05983e+06	1.92967e+06	1.81374e+06	2.29401e+06	2.13741e+06	1.88109e+06	2.22456e+06	1.99972e+06	2.08534e+06	110127	2.11178e+06	2.11508e+06	2.27624e+06	2.04045e+06	2.28431e+06	2.39522e+06	2.1029e+06	2.04573e+06	1.95134e+06	FALSE			0.00743	0.11462	0.04014	0.0223	0.05575	-0.51777	0.16195	2	684.3712	0.9033	0.9658	0.9913	0.9829	0.9253	0.9777	0.9368	0.9583	0.9831	0.9856	0.904
A5YKK6	QELVHPVVDR	MSF_Classic	1.87567e+06	1.39033e+06	1.96814e+06	1.57507e+06	1.61198e+06	1.78173e+06	1.63112e+06	1.79286e+06	1.87882e+06	1.61481e+06	1.72497e+06	1.68003e+06	1.7321e+06	1.66411e+06	1.76169e+06	1.6144e+06	1.94787e+06	1.7865e+06	1.61426e+06	1.54626e+06	2.00105e+06	1.69159e+06	1.33266e+06	1.8638e+06	FALSE			0.0188	0.03125	-0.07506	-0.09869	-0.06032	-0.02117	-0.02014	2	596.3276	0.9991	0.997	0.9998	0.9959	0.9992	1	1	0.986	0.9993	1	0.9968
A5YKK6	QKLPDLLR	MSF_Classic	130669	140105	1.33898e+06	1.36141e+06	156994	1.56541e+06	1.65443e+06	445096	1.68245e+06	1.58377e+06	1.47188e+06	1.57786e+06	271918	260615	151520	1.58608e+06	2.25753e+06	139990	164027	1.80256e+06	162017	1.60008e+06	1.42293e+06	1.8211e+06	FALSE			1.2323	1.30723	0.93788	1.58939	1.52526	-1.23466	0.40307	2	491.8058		0.9204	0.9914	0.9227		0.9784		0.9884
A5YKK6	QLAVYEEFAR	MSF_Classic	5.71931e+06	5.82122e+06	5.41243e+06	5.77221e+06	6.02203e+06	5.52142e+06	5.83572e+06	5.8324e+06	5.61304e+06	6.03991e+06	5.83029e+06	5.6894e+06	5.75317e+06	5.81629e+06	6.01339e+06	6.12689e+06	6.01858e+06	5.74378e+06	5.93334e+06	5.87662e+06	5.7667e+06	5.77207e+06	5.91131e+06	5.35944e+06	FALSE			0.02766	0.07756	0.03054	0.00763	0.05072	0.05263	0.05212	2	613.3142	1	0.9999	0.9998	1	0.9999	1	1	0.9999	1	1	0.9997
A5YKK6	QLFSFPIK	MSF_Classic	1.02724e+06	1.13792e+06	1.03632e+06	981774	1.11699e+06	1.03768e+06	996022	1.04834e+06	942737	983168	1.06994e+06	1.02618e+06	932036	1.04101e+06	994692	883628	956400	918001	904186	1.1647e+06	938959	1.03124e+06	1.01492e+06	1.06275e+06	FALSE			-0.09999	-0.2151	-0.02961	-0.04233	-0.05614	-0.10938	-0.09001	2	490.2842	0.9999	0.9999	1	1	0.9995	1	0.9999	1	1	1	0.9997
A5YKK6	QPPPGVMPK	MSF_Classic	3.86668e+06	3.66057e+06	273336	3.16649e+06	3.34792e+06	4.01241e+06	3.7751e+06	3.56344e+06	3.67195e+06	3.75632e+06	246110	212985	4.02227e+06	3.23506e+06	3.79486e+06	3.6266e+06	186562	173000	3.30548e+06	139853	3.75e+06	3.57142e+06	172057	148770	FALSE			0.49722	-0.96858	0.43242	-1.00298	-0.88791	0.50268	-0.11652	2	475.76	0.8728	0.9417	0.8729	0.9384	0.8775	0.9422	0.8791	0.8761	0.9818	0.9531	0.8635
A5YKK6	RDILMDR	MSF_Classic	893932	818628	346815	1.04107e+06	868762	706484	814648	941544	252608	809748	917842	733831	713262	180870	739229	841510	968800	586752	866133	760120	750299	727910	768793	664340	FALSE			-0.03587	0.21906	0.34533	0.06952	0.25728	-0.33436	0.20666	2	459.7449	0.997	0.9999	0.998	1	0.9989	0.9997	1	0.9998	0.9999	0.9991	0.9987
A5YKK6	RLATEFELRK	MSF_Classic	9.47844e+06	9.85027e+06	9.57683e+06	8.88394e+06	9.35954e+06	9.57592e+06	9.40461e+06	9.85672e+06	9.97501e+06	9.3696e+06	9.47666e+06	9.2184e+06	9.35357e+06	9.33482e+06	9.94241e+06	1.03092e+07	9.15973e+06	9.33753e+06	9.50483e+06	8.8507e+06	8.51749e+06	9.09674e+06	9.6662e+06	8.91593e+06	FALSE			0.01642	-0.00495	-0.05525	-0.06256	-0.04259	-0.01378	-0.10519	3	421.5787	1	1	1	1	1	1	1	1	1	1	0.9998
A5YKK6	RYC[Carbamidomethyl (C)]DPVVLTY	MSF_Classic	2.09508e+06	2.33157e+06	2.0955e+06	1.79538e+06	126093	1.37271e+06	1.91982e+06	130085	2.71017e+06	2.52822e+06	273111	2.50614e+06	202964	2.51488e+06	2.56557e+06	307593	2.34355e+06	2.95538e+06	2.2537e+06	109522	1.25377e+06	1.72887e+06	245698	1.59075e+06	FALSE			-0.45436	-0.21824	-0.98543	-0.87132	-0.29732	-0.30388	-0.85056	2	643.3159	0.9995	0.9078	0.9881	1			0.9953	0.9727	0.9997
A5YKK6	RYC[Carbamidomethyl (C)]DPVVLTYQ	MSF_Classic	896557	1.02418e+06	861331	911329	1.08171e+06	962860	812116	953835	863057	919294	956214	776092	657340	1.06204e+06	925537	1.02494e+06	796599	882750	1.13178e+06	162703	287007	957726	1.02378e+06	1.01906e+06	FALSE			-0.08164	-0.04091	0.08744	0.10908	-0.06929	-0.07294	-0.81487	2	707.3452	0.9676	0.9996	0.9816	0.9995	0.9621	0.999	0.9997	0.9976	0.9992	0.9943	0.9988
A5YKK6	SEYDDPPGLR	MSF_Classic	950539	1.25805e+06	213835	1.15686e+06	1.10195e+06	1.15656e+06	75450.2	1.11735e+06	169112	1.29316e+06	1.20785e+06	132368	862171	1.18029e+06	1.09854e+06	1.29431e+06	239015	1.0544e+06	1.21109e+06	1.11384e+06	985281	1.24895e+06	1.33449e+06	1.20726e+06	FALSE			-0.83082	0.09523	0.49559	0.64601	0.12046	0.37477	0.45047	2	574.7646	0.8635	0.9997		0.9962	0.9404	0.9831	0.9996	0.9999	0.9996	0.9915	0.9898
A5YKK6	SISAPGSGIWSDGK	MSF_Classic	1.09238e+06	1.11268e+06	1.33839e+06	1.46602e+06	1.2677e+06	1.34296e+06	1.32883e+06	1.14614e+06	1.33098e+06	1.37359e+06	1.2059e+06	1.273e+06	1.29335e+06	1.19927e+06	1.58643e+06	1.5502e+06	1.20522e+06	1.35037e+06	1.3773e+06	1.04428e+06	1.41775e+06	1.38209e+06	1.27198e+06	1.3643e+06	FALSE			0.1031	0.2125	0.20224	0.18146	0.12064	0.20308	0.1157	2	681.3384	0.997	0.9997	0.9989	0.9997	0.9996	0.9997	0.9999	0.9999	0.9999	0.9999	0.9941
A5YKK6	SLDLIESLLR	MSF_Classic	9.60091e+06	1.00679e+07	1.1357e+07	9.83903e+06	1.17091e+07	1.07048e+07	9.88222e+06	1.00923e+07	1.08014e+07	1.0456e+07	1.02611e+07	1.05886e+07	1.02343e+07	1.06406e+07	1.04241e+07	9.58519e+06	9.85205e+06	1.1331e+07	1.05888e+07	1.11821e+07	1.02159e+07	1.04608e+07	1.04653e+07	9.89139e+06	FALSE			-0.01167	-0.01203	0.05596	-0.00972	0.01296	0.01265	0.04401	2	579.8401	1	0.9999	0.9999	1	1	1	1	1	1	1	0.9997
A5YKK6	SLLEVVVLSR	MSF_Classic	2.409e+06	2.95769e+06	3.25778e+06	2.64856e+06	2.95692e+06	2.90701e+06	2.59992e+06	3.02421e+06	2.57215e+06	2.68491e+06	2.62378e+06	2.58558e+06	2.43793e+06	2.78022e+06	2.48674e+06	2.21297e+06	1.95727e+06	2.11353e+06	2.44164e+06	2.42555e+06	2.60878e+06	2.64501e+06	2.85326e+06	3.8905e+06	FALSE			-0.07347	-0.45681	-0.01885	0.1225	-0.12763	-0.16266	-0.20618	2	557.8452	1	0.9999	0.9991	0.9999	0.9999	0.9999	1	1	1	1	0.9997
A5YKK6	SLLLEAYVK	MSF_Classic	2.3763e+06	2.34055e+06	2.89115e+06	2.48682e+06	2.61768e+06	2.43212e+06	2.55412e+06	2.67545e+06	1.97424e+06	2.42556e+06	2.31943e+06	1.95127e+06	2.28322e+06	2.69692e+06	2.24707e+06	2.28307e+06	1.72032e+06	1.91805e+06	2.34305e+06	2.38977e+06	2.04017e+06	2.44419e+06	2.49894e+06	3.06639e+06	FALSE			-0.07876	-0.36157	-0.0136	0.0742	-0.18416	-0.07408	-0.16773	2	518.3079	0.9991	0.9994	0.9998	1	0.998	0.9999	0.9999	1	0.9999	0.9998	0.9995
A5YKK6	SNYEAMIDR	MSF_Classic	3.94042e+06	4.22417e+06	3.60621e+06	4.54983e+06	4.3087e+06	3.72159e+06	4.18256e+06	4.0162e+06	3.97004e+06	4.36482e+06	3.62365e+06	3.77245e+06	3.96868e+06	4.29396e+06	4.05552e+06	4.53619e+06	2375491	4.04189e+06	4.50929e+06	4.20989e+06	3.92613e+06	4.2493e+06	4.32531e+06	4.15608e+06	FALSE			0.04797	-0.10381	0.09593	0.1131	-0.00121	0.06557	0.10339	2	549.7479	0.9876	0.9988	0.9629	0.9937	0.9841	0.997	1	0.9998	0.9952	0.9999	0.9709
A5YKK6	SPVTFLSDLR	MSF_Classic	6.76472e+06	7.17243e+06	7.67566e+06	7.13127e+06	7.47671e+06	7.32504e+06	7.40363e+06	7.41366e+06	6.99915e+06	7.02803e+06	7.30346e+06	7.22729e+06	6.7667e+06	7.60657e+06	7.36984e+06	7.09118e+06	6.94878e+06	7.07521e+06	6.89632e+06	7.23885e+06	6.87953e+06	7.10702e+06	7.45483e+06	7.6386e+06	FALSE			0.01353	-0.03361	0.02122	0.0387	-0.00361	0.00867	-0.04049	2	567.8113	0.9999	0.9988	0.9997	0.9999	1	0.9999	0.9998	0.9994	0.9999	1	0.9996
A5YKK6	TDDLITRFF	MSF_Classic	87519.2	139072	131992	72088.8	84948.4	75449.6	97789.3	86305.6	95568.2	96588.7	79195.8	79817.3	100457	72939.6	113141	100929	90613.3	71761.3	86773.5	78176.3	80424.6	87251.9	110625	401076	FALSE	0.547374	1.65932e+06	-0.35862	-0.44558	-0.62516	0.74014	-0.48841	-0.32358	-0.54732	2	564.2902	0.9337	0.9961	0.9997	0.9977	0.9998	0.9987	0.9993	0.9951		0.9992	0.9796
A5YKK6	THSGLTDGIPLQ	MSF_Classic	6.54386e+06	6.543e+06	6.45343e+06	6.1984e+06	6.77396e+06	6.06307e+06	6.44915e+06	6.73855e+06	6.43835e+06	6.36399e+06	7.10989e+06	6.26926e+06	6.56315e+06	7.06316e+06	6.43989e+06	5.99932e+06	6.78426e+06	6.39864e+06	6.29984e+06	6.61633e+06	5.97837e+06	6.25989e+06	6.45423e+06	6.13129e+06	FALSE			0.00632	-0.02668	-0.03777	-0.05224	0.0149	0.03831	-0.04848	2	619.8224	0.9998	0.9996	0.9963	0.9999	0.9999	1	0.9999	0.9998	0.9999	0.9998	0.9991
A5YKK6	THSGLTDGIPLQSISAPGSGIW	MSF_Classic	1.61193e+06	2.21566e+06	1.98424e+06	2.11853e+06	2.21839e+06	1.89397e+06	2.04912e+06	1.99629e+06	1.91761e+06	2.11674e+06	1.65795e+06	2.11864e+06	1.85201e+06	2.07632e+06	1.96161e+06	2.18327e+06	1.60082e+06	2.09155e+06	2.28801e+06	1.94231e+06	1.8075e+06	2.16401e+06	2.09301e+06	2.13558e+06	FALSE			0.03705	0.01575	0.10045	0.13741	0.02009	0.01926	0.05504	2	1097.5605	0.9999	0.9995	1	1	1	1	0.9999	1	1	0.9999	0.9994
A5YKK6	THSGLTDGIPLQSISAPGSGIWSDGK	MSF_Classic	184220	986668	1.3988e+06	804158	1.29154e+06	1.32254e+06	774100	765166	1.07657e+06	1.06531e+06	793246	1.17395e+06	786838	1.05232e+06	896363	948720	755729	1.20932e+06	912152	1.00686e+06	1.03676e+06	1.41821e+06	1.01787e+06	1.15532e+06	FALSE			0.02568	0.18129	0.41166	0.48295	0.23892	0.09022	0.20194	3	861.1013		0.9965	0.9969	0.9978	0.8952	0.999	0.9978	0.9997	0.9687	0.996	0.9538
A5YKK6	TRSPVTFLSDLR	MSF_Classic	1.20567e+06	1.15846e+06	1.17331e+06	1.11729e+06	1.24245e+06	1.22489e+06	1.21504e+06	1.19863e+06	1.18848e+06	1.14689e+06	1.17227e+06	1.11354e+06	1.23279e+06	1.11111e+06	1.09217e+06	1.13937e+06	1.18183e+06	1.18494e+06	1.14016e+06	1.15141e+06	1.01168e+06	1.25298e+06	1.173e+06	1.22856e+06	FALSE			0.02615	-0.01282	0.01912	0.04698	-0.04336	-0.04195	-0.09882	3	464.5929	0.9999	0.9999	1	1	1	0.9999	1	1	1	1	0.9997
A5YKK6	VANC[Carbamidomethyl (C)]SNVMNK	MSF_Classic	397579	349308	639513	401872	182409	227009	459732	374909	489504	430652	396789	498126	444912	299895	149668	474859	390875	515780	468811	407627	400342	442921	553725	491078	FALSE			-0.06628	-0.00509	-0.77305	0.10176	-0.06473	-0.63223	-0.11883	2	568.763	0.9976	0.9989	0.9986	0.9964	0.9998	0.9997	0.9988	0.9887	0.994		0.9951
A5YKK6	VDMLSEINIAPR	MSF_Classic	1.40583e+07	1.40914e+07	1.37972e+07	1.36885e+07	1.36953e+07	1.37675e+07	1.3439e+07	1.36912e+07	1.32246e+07	1.4188e+07	1.39596e+07	1.36075e+07	1.40429e+07	1.40997e+07	1.36859e+07	1.36448e+07	1.34548e+07	1.34174e+07	1.36072e+07	1.32669e+07	1.43303e+07	1.33657e+07	1.40447e+07	1.39132e+07	FALSE			-0.05582	-0.05004	-0.02763	-0.0216	-0.00661	-0.00408	-0.02577	2	679.3608	0.9998	0.9995	0.9994	0.9999	0.9998	0.9999	0.9999	1	1	0.9999	0.9995
A5YKK6	WATDDVAQIYDK	MSF_Classic	2.41143e+06	2.42373e+06	2.5725e+06	2.19285e+06	2.20603e+06	2.50253e+06	2.31186e+06	2.32293e+06	2.60104e+06	2.72012e+06	2.44948e+06	2.64099e+06	2.61373e+06	2.58903e+06	2.70453e+06	2.46345e+06	2.7648e+06	2.74803e+06	2.40256e+06	2.35324e+06	2.77342e+06	2.28767e+06	2.33862e+06	2.55296e+06	FALSE			-0.03386	0.1067	-0.10213	-0.04518	0.07641	0.09417	0.02348	2	712.8383	0.9596	0.965	0.9929	0.9999	0.9193	0.9988	0.9683	0.9999	0.9998	0.9999	0.9976
A5YKK6	YC[Carbamidomethyl (C)]DPVVLTYQAER	MSF_Classic	1.38714e+06	944598	628536	1.14615e+06	1.39711e+06	1.0494e+06	1.10663e+06	1.42778e+06	1.12834e+06	1.2525e+06	1.2982e+06	1.21739e+06	1.12487e+06	1.24418e+06	1.21981e+06	1.39781e+06	1.22895e+06	1.11288e+06	1.51025e+06	997880	1.22765e+06	1.223e+06	1.18157e+06	1.13188e+06	FALSE			0.3072	0.33717	0.27932	0.25657	0.3481	0.27779	0.33568	2	807.3851	0.9998	0.9997	0.9858	1	0.9999	0.9999	1	0.9995	0.9996	0.9995	0.9996
A5YKK6	YELDHPGFQIR	MSF_Classic	136854	448068	146106	323475	309366	629766	334667	137836	399502	778997	237075	130504	284047	486090	551459	606414	230357	585175	209922	194924	102961	553503	431193	151530	FALSE			0.25441	0.95987	0.78841	0.63625	0.64933	0.85428	-0.52565	2	687.8437		0.9792	0.9785	0.9466		0.9657		0.9565	0.9944	0.9103
A5YKK6	YNVEAVELLIR	MSF_Classic	933801	1.12174e+06	1.14446e+06	1.00175e+06	1.08937e+06	1.05364e+06	1.04493e+06	1.04972e+06	962446	975875	917705	889990	993017	1.05959e+06	879086	892263	871016	874683	901018	886453	893434	896176	901789	1.41597e+06	FALSE			-0.06591	-0.27865	-0.02512	0.00627	-0.20114	-0.12634	-0.25535	2	659.8719	1	0.9999	1	1	0.9999	1	1	1	1	1	0.9997
A5YKK6	YREC[Carbamidomethyl (C)]HLLVLK	MSF_Classic	1.04926e+06	1.29265e+06	1.13654e+06	1.00749e+06	1.16376e+06	1.22593e+06	1.04547e+06	1.11842e+06	970547	923596	1.06886e+06	1.01415e+06	1.07203e+06	1.05003e+06	1.09576e+06	810830	767379	866435	908444	968034	896532	1.20422e+06	1.21298e+06	1.17894e+06	FALSE	0.35732	212.92	-0.15024	-0.50882	-0.03411	0.048	-0.21031	-0.11236	-0.32699	3	444.2482	1	0.9999	1	1	1	1	1	1	1	1	0.9998
A6H8Y1	FMPNPLLPAPILVK	MSF_Classic	507297	554457	488689	517130	518252	503288	502191	504539	572250	521104	629597	562204	560686	540411	568706	482780	604178	601632	579687	604447	567161	650427	566584	483243	FALSE			0.02631	0.12314	-0.011	0.13307	0.14376	0.107	0.17574	2	775.4624	1	0.9999	1	1	1	1	1	1	1	1	0.9997
A6H8Y1	SVNTEERGDMS	MSF_Classic	201235	80720.4	260050	87114.3	65988.1	126162	108524	88657.5	97997	124274	122969	207607	101742	96275.1	81168.3	208970	233106	161909	114742	111620	83251.4	147069	120369	319459	FALSE			-0.87672	0.1562	-0.95668	0.1148	-0.25292	-0.95709	-0.80784	2	612.7617		0.9924		0.9998	0.998		0.9999	0.9961	0.9961	0.975	0.9988
A6NCE7	FLVPDHVNMSELIK	MSF_Classic	1.55024e+07	1.10472e+07	1.24304e+07	1.35349e+07	1.22884e+07	1.40971e+07	1.47319e+07	7.82186e+06	7.65263e+06	1.29016e+07	1.06604e+07	1.27356e+07	1.21191e+07	1.22015e+07	8.29008e+06	1.23175e+07	9.6975e+06	1.31653e+07	1.26798e+07	1.02215e+07	9.37966e+06	1.36129e+07	1.25839e+07	1.27482e+07	FALSE			-0.36788	-0.14797	0.03439	-0.0013	-0.10286	-0.25739	-0.27205	2, 3	821.4371, 547.9605	0.9327, 0.9999	0.9946, 0.9935	0.9393, 0.9996	0.978, 0.9991	0.964, 0.9998	0.8912, 0.9592	0.875, 0.9649	0.9628, 0.9956	0.9189, 0.9951	0.9721, 0.9968	0.9992
A6NCE7	IPVIIER	MSF_Classic	2.42515e+07	2.15247e+07	2.26358e+07	2.15154e+07	2.05221e+07	2.4374e+07	2.25368e+07	2.25088e+07	2.37489e+07	2.11422e+07	2.08976e+07	2.24518e+07	2.40325e+07	2.09386e+07	2.20168e+07	2.0088e+07	2.22186e+07	2.24328e+07	2.0271e+07	2.25232e+07	2.33833e+07	2.0466e+07	2.08439e+07	2.25116e+07	FALSE			0.00804	-0.07961	-0.04282	-0.10021	-0.08514	-0.03035	-0.04791	2	420.2711	0.9996	0.9988	0.9994	0.9998	0.9998	0.999	0.9996	0.999	0.9998	0.9995	0.9996
A6NCE7	LIREQHPTK	MSF_Classic	155374	1.05598e+06	144936	260318	193158	927035	464275	293739	195924	969637	802904	973977	1.05028e+06	187071	1.19641e+06	1.71898e+06	661981	107215	1.03999e+06	1.26693e+06	1.15278e+06	1.11652e+06	953472	231463	FALSE			-0.5077	0.87542	0.02554	0.76288	1.01794	0.84352	1.35098	3	374.5524				0.9772	0.9943	0.9714	0.9643	0.9669	0.9682
A6NCE7	PDHVNMSELIK	MSF_Classic	1.32017e+06	1.09331e+06	1.3254e+06	1.06669e+06	969357	1.23151e+06	1.34953e+06	1.23212e+06	1.19739e+06	1.07412e+06	1.09998e+06	1.229e+06	1.37685e+06	1.02701e+06	1.27113e+06	985227	257575	1.18107e+06	981261	850549	1.29367e+06	1.1427e+06	1.07525e+06	1.25661e+06	FALSE			0.01541	-0.62529	-0.19439	-0.10578	-0.13576	-0.02487	-0.25853	2	641.8267	0.9999	0.9996	0.9999	1	1	0.9995	0.9999	1	0.9999	1	0.9997
A6NCE7	QLPVLDK	MSF_Classic	7.02758e+06	6.68315e+06	7.07875e+06	7.1183e+06	6.6815e+06	6.90966e+06	6.95303e+06	7.52358e+06	7.20776e+06	7.10598e+06	7.14298e+06	6.60251e+06	6.87127e+06	7.2156e+06	6.85317e+06	7.47106e+06	6.79834e+06	6.35332e+06	7.25496e+06	7.43758e+06	7.17828e+06	6.94293e+06	7.14333e+06	6.60746e+06	FALSE			0.0608	-0.01162	-0.00556	-0.00666	0.0043	0.01041	0.07315	2	406.7475	0.917	0.9469	0.9798	0.9463	0.9296	0.863	0.8989	0.9904	0.9082	0.9672	0.8589
A6NCE7	TFEQRVEDVR	MSF_Classic	7.19828e+06	224061	7.25385e+06	204077	3.16858e+06	6.11213e+06	7.66623e+06	3.33174e+06	121478	191004	6.85185e+06	6.283e+06	6.85304e+06	184547	7.63599e+06	3.64183e+06	7.09891e+06	6.68335e+06	131660	5.55008e+06	5.57536e+06	3.3883e+06	3.78251e+06	209441	FALSE			-0.40039	0.24761	-0.62979	-0.99174	-0.13925	-0.00026	-0.38264	2	639.8255	0.9625		0.9984		0.9858	0.989		0.9539		0.9831	0.9412
A6NCE7	VPDHVNMSELIK	MSF_Classic	604974	563626	594983	152699	406014	640925	660845	599808	747795	443097	574164	119005	660118	634659	521735	391159	633050	635283	385526	579126	650383	249990	456312	660772	FALSE			0.18757	-0.08777	-0.55591	-0.36742	-0.63421	0.04266	-0.12694	2	691.3608	0.9975		0.9943	0.9426	0.9963	0.845	0.9662		0.9643	0.9218	0.9996
A6NDG6	AQRQADIIGKPSR	MSF_Classic	4.57491e+06	4.37039e+06	4.91234e+06	4.41086e+06	4.56928e+06	4.7667e+06	5.23005e+06	5.85991e+06	4.43795e+06	324030	4.36712e+06	4.54201e+06	4.49107e+06	4.47121e+06	4.47914e+06	5.23984e+06	169835	4.77999e+06	4.55403e+06	4.504e+06	4.29818e+06	4.61328e+06	4.42452e+06	4.47428e+06	FALSE			0.16418	-0.44358	-0.01158	-0.03643	-0.58579	-0.044	-0.05317	4	360.7074	0.9353	0.9471	0.9545		0.9794	0.9635	0.9689	0.9759	0.9383	0.8815	0.9148
A6NDG6	AVEMAAQR	MSF_Classic	5.96282e+06	5.22538e+06	5.95233e+06	5.57791e+06	6.07235e+06	6.12302e+06	5.98187e+06	6.32618e+06	6.0591e+06	6.10321e+06	6.21305e+06	6.10389e+06	5.87727e+06	5.87814e+06	6.37204e+06	6.18113e+06	5.79483e+06	5.97391e+06	5.90346e+06	5.34563e+06	6.21264e+06	5.61539e+06	5.56044e+06	5.62412e+06	FALSE			0.09972	0.06656	0.0523	-0.02895	0.10387	0.08076	0.02678	2	438.2238	0.9993	1	1	1	1	0.9999	1	1	1	1	0.9997
A6NDG6	AVVVGFDPHFSYM[Oxidation (M)]K	MSF_Classic	613854	582296	719639	558616	530921	632646	584114	675476	633823	640955	686646	748261	796346	622141	661123	728649	702724	686771	655405	512590	583782	679811	608090	659795	FALSE			-0.01695	0.14486	-0.1537	0.02383	0.11577	0.11837	-0.12912	2, 3	806.8951, 538.2658	0.9999	0.9999	0.998	0.9993	0.9995	1	0.9999	0.9999	0.9998	0.9996	0.9361, 0.9996
A6NDG6	AVVVGFDPHFSYMK	MSF_Classic	1.3067e+07	1.23806e+07	1.29405e+07	1.2172e+07	1.17685e+07	1.36479e+07	1.28412e+07	1.34515e+07	1.27985e+07	1.23554e+07	1.24864e+07	1.25148e+07	1.26416e+07	1.20999e+07	1.27295e+07	1.19477e+07	1.20666e+07	1.23779e+07	1.18197e+07	1.20174e+07	1.27822e+07	1.26572e+07	1.29811e+07	1.32184e+07	FALSE			0.02618	-0.07703	-0.03037	0.0175	-0.0393	-0.03488	-0.06805	3	532.9341	1	0.9999	1	1	1	0.9999	1	1	1	1	0.9997
A6NDG6	FIAGTGC[Carbamidomethyl (C)]LVR	MSF_Classic	3.41742e+07	3.2501e+07	3.01061e+07	3.14253e+07	3.09163e+07	3.42172e+07	3.34175e+07	3.41654e+07	3.31202e+07	3.28326e+07	2.99769e+07	3.36881e+07	3.4542e+07	3.16608e+07	3.5052e+07	3.0999e+07	2.9827e+07	3.25411e+07	3.16406e+07	2.7692e+07	3.06625e+07	3.18595e+07	3.37174e+07	3.27396e+07	FALSE			0.05731	-0.05181	-0.00332	0.02271	-0.00424	0.06519	-0.10488	2	547.2948	1	1	1	1	0.9999	0.9999	1	1	1	1	0.9997
A6NDG6	FIFDC[Carbamidomethyl (C)]VSQEYGINPER	MSF_Classic	6.32514e+06	7.68168e+06	5.80093e+06	7.32867e+06	7.51957e+06	6.35942e+06	6.45618e+06	6.47485e+06	5.75757e+06	6.68183e+06	6.33614e+06	6.04206e+06	6.66285e+06	6.72854e+06	7.0948e+06	7.46341e+06	5.80563e+06	6.08081e+06	7.42616e+06	6.63161e+06	6.58808e+06	6.97843e+06	7.32659e+06	6.16325e+06	FALSE			-0.08391	-0.03374	0.09852	0.04732	-0.05551	0.04859	0.05979	2	987.4567	1	1	0.9998	1	1	1	1	1	1	1	0.9997
A6NDG6	GETAVPGAPEALR	MSF_Classic	3.20143e+07	3.50573e+07	3.41203e+07	3.29237e+07	3.40015e+07	3.30087e+07	3.20073e+07	3.23908e+07	3.18321e+07	3.27404e+07	3.21128e+07	3.26468e+07	3.15804e+07	3.29132e+07	3.00814e+07	3.19111e+07	3.16784e+07	3.08108e+07	3.37628e+07	3.48296e+07	3.35006e+07	3.36262e+07	3.477e+07	3.65016e+07	FALSE			-0.07253	-0.10023	-0.01805	0.05189	-0.05362	-0.09756	0.01279	2	634.3357	1	0.9999	0.9999	1	1	1	1	1	1	1	0.9996
A6NDG6	GFDPHFSYMK	MSF_Classic	2.32866e+06	2.12735e+06	2.42169e+06	2.15035e+06	2.03377e+06	2.38951e+06	2.20242e+06	2.43616e+06	2.38741e+06	2.22776e+06	2.21978e+06	2.38004e+06	2.35511e+06	2.21931e+06	2.35027e+06	2.16218e+06	2.2293e+06	2.31581e+06	2.07652e+06	2.18187e+06	2.43587e+06	2.0805e+06	2.29196e+06	2.40949e+06	FALSE			0.03078	-0.0362	-0.06524	-0.02023	-0.01055	0.00982	-0.039	2	614.7764	1	1	1	1	1	1	1	1	1	1	0.9998
A6NDG6	LADVDTLLFDC[Carbamidomethyl (C)]DGVLWR	MSF_Classic	503524	512970	112943	396606	437303	401332	577436	351616	472441	569424	212091	392890	555423	463792	426531	544577	312844	372305	435032	442355	404381	93239.3	105156	507280	FALSE			0.31136	0.12273	0.12919	-0.67853	0.05633	0.35621	0.18253	2	1004.4958	0.9994	0.9118	0.9964	0.997	0.9978	0.9992	0.9979		0.9964	0.9992	0.953
A6NDG6	LAGAPAPK	MSF_Classic	1.02404e+07	9.6612e+06	1.10996e+07	1.00293e+07	9.61021e+06	9.61785e+06	9.4852e+06	9.60246e+06	1.03212e+07	9.77085e+06	8.48143e+06	1.04923e+07	1.01146e+07	8.19885e+06	359211	9.74407e+06	1.01421e+07	9.61065e+06	9.36776e+06	8.50342e+06	1.09067e+07	8.90651e+06	1.02441e+07	1.04931e+07	FALSE			-0.07607	-0.07176	-0.08353	-0.0646	-0.10903	-0.7314	-0.10736	2	362.7213	0.9997	0.9991	0.9949	0.9904	0.9828	0.9911	0.9976	0.9979	0.998	0.9962	0.9336
A6NDG6	LGFGGPAGPGASLEVF	MSF_Classic	462088	661091	384872	391462	531623	484361	552866	468914	492601	490780	561526	549015	524027	485060	432966	448874	709557	507099	511647	1.24175e+06	576945	493879	566905	437233	FALSE			0.00604	0.1433	-0.09961	-0.00963	0.08658	-0.06456	0.62786	2	738.3801	0.9985	1	0.9999	1	1	0.9999	1	1	1	0.9999	0.9997
A6NDG6	LGFITNNSSK	MSF_Classic	1.02047e+07	9.82646e+06	1.13551e+07	1.12634e+07	1.0297e+07	1.06613e+07	1.11571e+07	1.11815e+07	1.02364e+07	1.17328e+07	9.94052e+06	1.05377e+07	1.04904e+07	1.14027e+07	1.10871e+07	1.11227e+07	1.03074e+07	1.04555e+07	1.10374e+07	8.18411e+06	1.01847e+07	1.17229e+07	1.15285e+07	1.05194e+07	FALSE			0.05363	0.02277	0.0379	0.10564	0.03742	0.07147	-0.09401	2	540.7878	1	1	1	1	1	1	1	1	1	1	0.9997
A6NDG6	QADIIGKPSR	MSF_Classic	2.68697e+06	2.84543e+06	2.49873e+06	2.90449e+06	2.81904e+06	2.66109e+06	2.84506e+06	2.80095e+06	2.61035e+06	2.86e+06	2.68156e+06	2.67922e+06	2.7192e+06	2.85016e+06	2.53615e+06	2.5929e+06	2.40859e+06	2.64276e+06	2.94596e+06	2.75594e+06	2.57923e+06	2.97751e+06	2.96315e+06	2.73999e+06	FALSE			0.0399	-0.07123	0.06214	0.1122	0.03367	0.0133	0.04422	2	542.8091	1	1	0.9999	1	1	1	1	1	1	0.9999	0.9997
A6NDG6	RLGFITNNSSK	MSF_Classic	746340	774144	556672	939809	764546	696496	624653	899138	744305	812281	677899	694047	668988	594922	602888	584215	720896	551367	913246	718384	628923	942366	891229	594088	FALSE			0.12687	-0.16204	0.20894	0.22497	0.07251	-0.15404	0.12207	2	618.8384	1	0.9999	0.9997	0.9991	0.9999	1	0.9998	1	1	0.9999	0.9989
A6NDG6	RQADIIGKPSR	MSF_Classic	2.07942e+06	2.41109e+06	91082.1	2.1219e+06	2.04958e+06	2.32236e+06	2.3155e+06	68702.3	2.09472e+06	1.89283e+06	159623	2.35253e+06	1.98379e+06	2.19498e+06	1.85161e+06	2.09174e+06	2.5105e+06	1.96401e+06	2.13613e+06	2.37274e+06	1.86196e+06	2.11432e+06	2.2195e+06	348435	FALSE			-0.0327	0.51922	0.50322	0.03135	-0.05671	0.3964	0.47563	3	414.2422	0.971	0.9888	0.9956	0.9982	0.9907	0.9178	0.9998	0.9994	0.9903	0.9992
A6NDG6	SIADLLPALQG	MSF_Classic	731188	800043	712500	682391	772325	949324	879207	758223	838175	676881	893929	885496	803161	800389	889824	703592	1.05088e+06	903301	819172	1.27966e+06	961334	765053	765915	690968	FALSE			0.14188	0.24432	0.09956	-0.01408	0.13059	0.1522	0.44771	2	549.3137	1	1	1	1	1	1	1	1	1	1	0.9998
A6NDG6	SVGVGPEPLQGEGPGDWLHAPLEPDVR	MSF_Classic	7.19246e+06	8.34196e+06	7.54332e+06	7.39577e+06	7.1374e+06	7.07835e+06	7.61196e+06	6.34384e+06	7.52734e+06	8.0798e+06	5.9103e+06	7.43761e+06	7.38269e+06	6.84042e+06	6.34595e+06	7.3599e+06	8.01068e+06	6.92829e+06	7.18863e+06	279814	7.31057e+06	6.70069e+06	7.14292e+06	7.85933e+06	FALSE			-0.1033	-0.04953	-0.0947	-0.08861	-0.10702	-0.16603	-0.64295	3	936.8032	1	1	1	1	1	1	1	1	1	1	0.9998
A6NDG6	TVMVGDRLDTDILLGATC[Carbamidomethyl (C)]GLK	MSF_Classic	5.45701e+06	4.35626e+06	5.20253e+06	5.03475e+06	4.4794e+06	5.30423e+06	5.43803e+06	5.68472e+06	5.18744e+06	5.11239e+06	4.62894e+06	5.14254e+06	5.23978e+06	5.37698e+06	4.79578e+06	4.60834e+06	4.30393e+06	4.74954e+06	4.90509e+06	4.31635e+06	5.07733e+06	4.46368e+06	5.16781e+06	5.21568e+06	FALSE			0.11929	-0.13633	-0.01909	-0.01629	-0.01273	0.03762	-0.07059	3	750.0607	1	0.9996	0.999	1	1	0.9999	0.9999	1	0.9999	1	0.9997
A6NDG6	VGFDPHFSYMK	MSF_Classic	2.63477e+06	3.01014e+06	2.67106e+06	1.87537e+06	2.38159e+06	2.8413e+06	2.4007e+06	2.06377e+06	2.54941e+06	162632	2.84023e+06	2.56926e+06	2.44515e+06	2.1805e+06	2.79518e+06	2.31422e+06	2.92637e+06	2.41893e+06	90939.1	2.21491e+06	2.5016e+06	192003	2.41504e+06	2.77705e+06	FALSE			-0.24567	-0.11863	-0.22842	-0.62718	-0.57766	-0.16431	-0.79061	2	664.3106	0.9897	0.9802	0.9971		0.9702	0.9682			0.9993	0.9502	0.9819
A6NDG6	VVGFDPHFSYMK	MSF_Classic	2.25248e+06	2.05035e+06	2.35249e+06	2.0187e+06	2.07031e+06	2.47714e+06	2.35699e+06	2.33505e+06	2.59459e+06	2.16099e+06	2.20299e+06	2.57498e+06	2.13337e+06	2.04218e+06	2.41005e+06	1.81941e+06	2.37364e+06	2.61907e+06	2.06406e+06	2.2772e+06	2.51399e+06	1.78634e+06	1.9345e+06	2.40099e+06	FALSE			0.13074	0.0336	-0.01946	-0.12054	0.06021	-0.01519	0.0427	2, 3	713.8448, 476.2323	1, 0.9987	0.9997, 0.9993	0.9996, 0.9999	0.9999, 0.9999	1, 0.9998	0.9997, 0.9953	0.9997, 1	0.9997, 1	0.9999, 1	0.9977, 0.9998	0.9996, 0.9635
A6NDG6	YLQQPGC[Carbamidomethyl (C)]LLVGTNMDNR	MSF_Classic	3.27213e+06	4.39209e+06	3.16556e+06	4.84735e+06	4.16768e+06	3.27539e+06	3.93198e+06	3.58629e+06	3.27712e+06	3.89946e+06	4.01208e+06	3.51813e+06	3.61376e+06	4.01414e+06	3.11896e+06	3.55068e+06	2.94905e+06	3.15575e+06	3.8029e+06	3.07779e+06	3.17642e+06	3.9393e+06	4.47036e+06	4.63432e+06	FALSE			-0.00459	-0.16558	0.18253	0.26838	0.07778	-0.01109	-0.10679	2	989.9773	1	1	1	0.9997	1	1	1	1	1	1	0.9997
A6NDG6	YLQQPGC[Carbamidomethyl (C)]LLVGTNMDNRLPLENGR	MSF_Classic	8.714e+06	8.61851e+06	6.22687e+06	9.46607e+06	8.89964e+06	9.00602e+06	8.95572e+06	8.77634e+06	9.18312e+06	9.3435e+06	7.61838e+06	7.88056e+06	9.12998e+06	7.43025e+06	8.57232e+06	9.89464e+06	7.28185e+06	8.15253e+06	8.96534e+06	6.82576e+06	7.51496e+06	8.91055e+06	8.90268e+06	8.54068e+06	FALSE			0.19212	0.10449	0.21639	0.16172	0.07651	0.09326	-0.0156	3	920.1303	0.9936	0.9976	0.9996	0.9997	0.9992	0.9995	0.9994	0.9991	0.9996	0.9996	0.9996
A6NDU8	DDHFLIR	MSF_Classic	547899	482970	618883	467567	581260	567564	523517	580002	473569	441336	595202	552704	442710	621533	576887	557467	615400	524193	355756	477044	407762	428782	377795	325634	FALSE	0.760247	9316.29	-0.06499	0.04079	-0.02947	-0.54311	-0.05391	-0.00756	-0.41126	2	458.2378	0.9092	0.9922	0.9721	0.9989	0.9891	0.9317	0.998	0.9648	0.9245	0.9949	0.9949
A6NDU8	EC[Carbamidomethyl (C)]SNPSNLLELY	MSF_Classic	859856	1.17717e+06	774157	1.04044e+06	1.17811e+06	966238	899203	1.01764e+06	863131	892474	1.03672e+06	813972	975060	982406	964783	1.09757e+06	1.08341e+06	1.06857e+06	1.08055e+06	1.00317e+06	818943	1.24758e+06	927897	634608	FALSE			-0.01611	0.20906	0.18002	-0.00056	-0.03534	0.0559	0.0462	2	719.8296	1	1	0.9999	1	1	0.9997	1	0.9999	1	0.9977	0.9997
A6NDU8	ELISFLSEPEILVK	MSF_Classic	1.93054e+06	1.72205e+06	1.90722e+06	1.8665e+06	1.65352e+06	1.90691e+06	1.78248e+06	1.88767e+06	1.88004e+06	1.78008e+06	1.64058e+06	2.19186e+06	1.97187e+06	1.7279e+06	1.98941e+06	1.71824e+06	1.65337e+06	2.32284e+06	2.17995e+06	1.459e+06	1.96601e+06	1.81733e+06	1.79532e+06	1.98684e+06	FALSE			-0.0025	0.03452	-0.0349	0.01026	0.01361	0.03319	0.01167	2	808.9609	0.9999	1	0.9999	1	1	1	1	1	1	1	0.9997
A6NDU8	GEDDHFLIR	MSF_Classic	1.18884e+06	133975	839979	1.32624e+06	1.3071e+06	1.07493e+06	1.32596e+06	1.20515e+06	327419	1.14929e+06	1.03298e+06	163542	122134	1.28931e+06	980564	192126	144599	211114	135264	777534	156028	1.41963e+06	269138	92586.1	FALSE			0.40238	-1.98107	0.77785	-0.27992	0.11719	0.14533	-1.01687	2	551.2698	0.9106	0.9335	0.9291	0.8992				0.9636		0.9019	0.9006
A6NDU8	LSEPEILVK	MSF_Classic	2.0371e+06	1.90103e+06	1.93052e+06	1.98794e+06	1.97823e+06	2.12491e+06	2.05226e+06	2.04644e+06	2.09706e+06	2.02496e+06	2.05121e+06	2.10418e+06	2.02982e+06	1.7556e+06	1.9686e+06	1.95666e+06	2.01081e+06	2.10129e+06	2.03456e+06	2.14952e+06	2.04612e+06	2.04351e+06	2.04624e+06	2.0294e+06	FALSE			0.07825	0.04837	0.05367	0.0603	0.07466	-0.02846	0.08625	2	514.3054	0.9999	0.9999	0.9996	1	0.9999	0.9998	0.9996	0.9999	0.9999	0.9998	0.9996
A6NDU8	LVDEDFPEDSSSQK	MSF_Classic	1.89727e+06	2.24429e+06	2.2584e+06	2.09588e+06	1.88985e+06	2.18234e+06	2.21508e+06	1.96562e+06	2.27737e+06	1.83468e+06	2.10842e+06	2.31065e+06	2.02568e+06	2.13769e+06	2.31937e+06	2.10074e+06	120460	2.15551e+06	2.10526e+06	138065	2.48354e+06	2.20067e+06	1.89254e+06	2.4408e+06	FALSE			0.01304	-0.54822	-0.05324	0.02991	-0.03334	0.01854	-0.43718	2	798.3572	0.985	0.9576	0.9957	0.9845	0.9552	0.967	0.9803	0.9648	0.9679	0.9905	0.9757
A6NDU8	RVEELGDLA	MSF_Classic	6.03268e+06	5.78968e+06	6.59647e+06	5.76107e+06	5.97954e+06	5.87221e+06	5.12488e+06	5.74756e+06	6.33285e+06	6.22754e+06	5.86424e+06	5.80688e+06	5.90296e+06	6.79868e+06	6.11492e+06	6.01747e+06	6.19766e+06	6.52562e+06	5.55639e+06	6.22762e+06	5.71164e+06	6.35656e+06	6.26699e+06	5.31136e+06	FALSE			-0.09833	0.025	-0.06456	-0.03841	-0.04133	0.03082	-0.07419	2	501.2668	0.9982	0.9931	0.9992	0.9995	0.9998	0.9985	0.9924	0.9997	0.9953	0.9992	0.9986
A6NDU8	RVEELGDLAQAH	MSF_Classic	801247	866051	728368	1.11508e+06	1.10123e+06	1.31488e+06	712191	658437	882507	965199	747344	1.10711e+06	867426	874200	995424	676099	870911	1.07015e+06	942642	755983	318501	1.07784e+06	797358	139477	FALSE	0.398909	101168	-0.08849	0.12758	0.55973	-0.24988	0.23509	0.1922	-0.24813	3	446.5651	0.9935	0.9998	0.9994	0.9999	0.9933	0.9999	0.997	0.9993	0.9999	0.9965	0.9988
A6NDU8	SEAAGEDDHFLIR	MSF_Classic	2.41713e+06	2.5027e+06	2.76284e+06	2.48491e+06	2.6775e+06	2.34444e+06	2.65549e+06	2.58593e+06	2.39711e+06	2.68544e+06	2.68093e+06	2.6782e+06	2.75225e+06	2.87394e+06	2.48003e+06	2.57128e+06	2.69432e+06	2.57899e+06	2.78251e+06	2.75964e+06	2.48239e+06	2.4114e+06	2.59788e+06	2.61796e+06	FALSE			-0.00831	0.03009	-0.0334	-0.01045	0.06641	0.07742	0.06281	2, 3	730.3442, 487.2319	1, 1	1, 1	1, 1	1, 1	1, 1	1, 1	1, 1	1, 1	1, 1	1, 1	0.9998, 0.9998
A6NDU8	TYKEPLDFR	MSF_Classic	758614	789744	843637	812200	882934	820222	872114	774326	726234	803266	899019	805610	751712	754981	842122	891863	878101	812262	871556	831385	251907	798730	870530	715694	FALSE			-0.0117	0.1104	0.07255	-0.00425	0.06826	-0.02628	-0.29116	3	390.2047	0.9996	0.9889	0.9974	0.9954	0.9886	0.9922	0.9735	0.978	0.9842	0.9942	0.988
A6NDU8	YC[Carbamidomethyl (C)]ADQQPENHEVDTS	MSF_Classic	668054	607993	612065	705527	670325	563278	713145	540145	613769	613354	669290	622838	496034	641998	608128	637876	643595	679469	702146	694627	666570	738149	650865	695644	FALSE			-0.01618	0.0546	0.03846	0.14287	0.01321	-0.11276	0.12804	2	896.8576	0.9999	1	1	1	0.9989	1	1	1	1	1	0.9997
A6NED2	APFYRPLAPELR	MSF_Classic	3.02364e+06	3.16062e+06	3.21195e+06	3.05879e+06	2.77521e+06	3.30297e+06	3.16112e+06	3.2004e+06	3.33007e+06	2.89199e+06	3.02137e+06	3.36465e+06	3.17695e+06	3.12199e+06	2.97214e+06	2.72244e+06	3.43337e+06	3.29822e+06	2.78317e+06	3.09214e+06	3.35582e+06	2.75297e+06	2.94099e+06	3.15235e+06	FALSE			0.04465	0.00885	-0.04036	-0.087	-0.01826	-0.01934	-0.02557	3	477.2699	1	1	1	1	1	1	1	1	1	1	0.9997
A6NED2	AVTC[Carbamidomethyl (C)]GPWNTYVYAVEK	MSF_Classic	445287	166683	767405	1.06417e+06	830727	809127	868362	641842	203972	189541	807549	252330	190546	711877	879360	786892	642461	693950	168869	130709	152045	694328	49200.1	699269	FALSE			0.3135	0.6223	0.97109	0.06485	-0.14276	0.36931	-1.61082	2	929.4456		0.9002	0.9759			0.941		0.9851		0.9442	0.9962
A6NED2	DAWASEGLLAVLR	MSF_Classic	621318	741917	566862	664218	770521	705715	569497	658140	536826	721250	648087	573078	601168	634733	614596	717702	510913	694924	721933	697864	603973	755594	630115	563183	FALSE			-0.12944	-0.00491	0.14924	0.01398	0.00918	-0.06076	0.06837	2	700.8802	0.9983	0.9996	0.9998	0.9996	0.9999	0.9997	1	1	0.9992	0.9999	0.9996
A6NED2	NLAEDGETVAR	MSF_Classic	2.28014e+06	2.53119e+06	2.49113e+06	2.8559e+06	2.68942e+06	2.48982e+06	2.43961e+06	2.65692e+06	2.09501e+06	2.37406e+06	2.72488e+06	2.81113e+06	2.4688e+06	3.27251e+06	3.63765e+06	3.08631e+06	2.33112e+06	2.30547e+06	2.72489e+06	2.72394e+06	2.30687e+06	3.15788e+06	2.41065e+06	2.22034e+06	FALSE			-0.02208	0.08076	0.13794	0.09303	0.11531	0.36104	0.08687	2	587.7886	0.9999	0.9992	0.9937	0.9998	0.9997	0.9998	0.9994	0.9936	0.9999	0.9961	0.941
A6NED2	RVEYFVDK	MSF_Classic	1.2674e+06	1.6767e+06	1.30063e+06	1.43406e+06	1.50519e+06	1.39474e+06	1.39896e+06	1.50254e+06	1.41659e+06	1.79219e+06	1.26395e+06	1.37592e+06	1.45618e+06	1.53797e+06	1.41464e+06	1.30633e+06	1.38865e+06	1.47712e+06	1.31526e+06	1.28279e+06	1.94608e+06	1.2884e+06	1.23571e+06	1.16153e+06	FALSE			0.02472	-0.0249	0.03002	-0.20376	0.0623	0.05471	0.09833	2	528.2797	0.9998	0.9968	0.9995	0.9966	0.9919	0.9987	0.9998	0.9981	0.9997	0.9974	0.9951
A6NED2	TELNEDGSQVK	MSF_Classic	183861	125180	219169	288881	145480	204333	164844	163743	206467	136441	167891	224599	192986	145643	206406	156471	198502	163102	136599	272147	191882	118909	127673	182154	FALSE			0.01857	-0.02795	0.27401	-0.30102	0.00197	0.04524	0.18536	2	610.2937	0.9994		0.9984		0.9831	0.9875	0.996	0.9156	0.9468	0.9219	0.9977
A6NED2	TGELYTWGWGK	MSF_Classic	410430	967629	223968	1.26461e+06	1.08163e+06	911949	1.0008e+06	805536	176190	1.10338e+06	982770	467631	204465	208373	119036	1.10375e+06	1.09775e+06	427289	111703	153426	186988	1.0497e+06	1.03856e+06	109973	FALSE			0.30744	0.7145	1.02417	0.45645	0.67274	-1.59074	-1.82513	2	649.3142	0.9857	0.938	0.9703	0.9624		0.9916		0.9183	0.9206	0.8869	0.8841
A6NED2	YGQLGHEDTTSLDRPR	MSF_Classic	1.08057e+06	983863	872331	1.11908e+06	1.05588e+06	908532	922201	949757	1.03603e+06	1.11922e+06	968357	1.08629e+06	981218	1.02908e+06	901663	981102	1.04156e+06	911049	976420	924777	1.0095e+06	921909	949575	951833	FALSE			-0.01421	-0.0015	0.07034	-0.05684	0.11201	-0.01224	-0.01286	3, 4	615.6344, 461.9776	1	0.9999, 0.9035	1	1, 0.9585	1, 0.8604	1, 0.9957	1, 0.9101	0.9999	1, 0.9917	0.9999, 1	0.9997, 0.9759
A6NFI3	AVAPPAGRPETTC[Carbamidomethyl (C)]DVC[Carbamidomethyl (C)]GK	MSF_Classic	1.24259e+06	1.1002e+06	1.38752e+06	968079	1.36232e+06	1.12287e+06	1.38106e+06	134880	1.20173e+06	118807	1.22695e+06	1.30112e+06	1.21893e+06	975152	1.34629e+06	122511	162712	1.06068e+06	187375	1.24821e+06	1.01032e+06	1.03113e+06	1.2459e+06	1.23389e+06	FALSE			-0.45692	-1.47072	-0.11133	-0.08745	-0.495	-0.07539	-0.60893	3	629.3013	0.9935	0.9992	0.9999		0.9963			0.9982	0.9925	0.9972
A6NFI3	AVHTADRPHC[Carbamidomethyl (C)]C[Carbamidomethyl (C)]PDC[Carbamidomethyl (C)]GQAFR	MSF_Classic	157728	293228	113611	323775	262064	252957	256499	210179	275691	291428	287960	101505	354329	238809	340904	275225	221325	91049.7	261484	262167	179087	258970	268189	109317	FALSE			0.39499	0.05769	0.57118	0.17296	0.27028	0.72634	0.31584	4	564.4968	0.9405	0.9989	0.9846	0.9622		0.9783	0.9966		0.9599	0.9314	0.9754
A6NFI3	C[Carbamidomethyl (C)]AFC[Carbamidomethyl (C)]GAGFGR	MSF_Classic	447460	540851	431616	538078	665559	420532	425790	268850	413926	462561	508315	358053	386390	489034	458030	388669	197406	407641	389056	310493	112854	387201	204361	359813	FALSE			-0.35712	-0.51491	0.19389	-0.57773	-0.09555	-0.09065	-0.80555	2	551.7315	0.9595	0.996	0.9982	0.9385	0.9119	0.9982	0.949	0.9926	0.9997	0.9138
A6NFI3	ERLPVDGRPLPAPLGGPL	MSF_Classic	991895	849304	947165	886578	878833	965275	789585	914927	973526	984514	915085	985775	942681	942261	1.02149e+06	859629	823010	905191	979822	831548	840562	888377	770738	918871	FALSE			-0.05824	-0.10768	-0.03016	-0.11317	0.04934	0.05983	-0.07238	3	618.6914	0.9309	0.9996	0.9417	0.9987	0.982	0.9563	0.9997	0.9996	0.984	0.9986	0.9988
A6NFI3	FGQSAALTR	MSF_Classic	1.28379e+06	1.41603e+06	1.37445e+06	1.42364e+06	1.41334e+06	1.28005e+06	1.6034e+06	1.41839e+06	1.19476e+06	1.46426e+06	1.47656e+06	1.27599e+06	1.58773e+06	1.39043e+06	1.26155e+06	1.15211e+06	1.31763e+06	1.21835e+06	1.3015e+06	292096	1.26309e+06	1.57413e+06	1.48032e+06	1.36283e+06	FALSE			0.04952	-0.14367	0.01506	0.11662	0.04961	0.05742	-0.5122	2	475.7563	0.9996	0.9989	0.9991	0.9997	0.9985	0.9882	0.9998	0.9996	0.9994	0.9974	0.9992
A6NFI3	GATAAPGSGSAPAPAPKPEAA	MSF_Classic	1.63585e+06	1.67929e+06	1.80127e+06	1.56935e+06	1.53024e+06	1.74872e+06	1.69382e+06	1.36416e+06	1.77744e+06	1.70387e+06	1.56014e+06	1.74702e+06	1.69647e+06	1.65433e+06	1.74927e+06	1.50486e+06	1.7552e+06	1.79956e+06	1.58495e+06	1.60202e+06	1.89003e+06	1.54007e+06	1.61848e+06	1.89237e+06	FALSE			-0.08149	-0.0161	-0.07765	-0.01859	-0.03002	-0.00461	-0.01116	2	888.4498	1	0.9999	1	1	1	1	1	1	1	1	0.9997
A6NFI3	GATAAPGSGSAPAPAPKPEAAAK	MSF_Classic	262347	66236.9	257028	252475	193997	219575	268712	171245	112591	245837	238082	110193	142465	142255	275152	221100	168041	207950	241282	184958	186141	283289	212624	89029.3	FALSE			-0.08384	0.02801	0.18568	-0.00165	0.02079	-0.06485	0.06448	3	659.0129	0.9869	0.978	0.9728	0.9748		0.9393	0.9825	0.9334		0.9055
A6NFI3	GGGC[Carbamidomethyl (C)]AEAGGDGPR	MSF_Classic	187441	239411	275177	204884	278818	124132	201830	269961	133053	205341	123978	157574	112558	193293	180934	245087	149645	75116	214468	188440	159339	144155	239369	155077	FALSE			-0.21497	-0.57934	-0.20785	-0.38231	-0.52792	-0.52825	-0.32033	2	580.7411	0.9963	1	0.9839	1	0.9679	0.9452	0.9999		0.9973	0.9969
A6NFI3	GGGC[Carbamidomethyl (C)]AEAGGDGPRREPGETA	MSF_Classic	368644	492578	355122	512467	610378	430871	405009	347100	267660	286566	429922	393905	416565	423098	404792	455093	330037	381652	479279	376133	336436	414340	440075	258645	FALSE			-0.25431	-0.06002	0.35317	-0.12802	-0.13148	0.03296	-0.02935	3	634.2783	0.9888	0.999	0.9924	0.9987	0.9983	0.9994	0.9988	0.9992	0.9988	0.9981	0.9942
A6NFI3	GYPIPKPDLIFR	MSF_Classic	366222	499022	584330	484786	435800	550007	419841	468050	381705	446241	642951	459013	489408	547677	554141	387049	630782	382300	511923	532819	527123	394060	470520	484788	FALSE			-0.19126	-0.05007	0.02077	-0.10334	0.09497	0.13451	0.11685	3	472.6064	1	1	1	1	1	1	1	1	1	1	0.9997
A6NFI3	LHPDSFPILGLPDFR	MSF_Classic	638252	579772	639370	670680	603249	662954	633374	579691	610401	656535	625097	673256	683716	627193	591095	641826	679754	665600	598171	658906	670026	669411	641141	744056	FALSE			-0.0266	0.09744	0.06046	0.14558	0.07381	0.03424	0.05315	3	575.3104	1	1	1	1	1	1	1	1	1	1	0.9998
A6NFI3	LPVDGRPLPAPL	MSF_Classic	732377	771216	800653	610850	116038	191414	111171	812633	669979	511172	858327	687544	703472	783010	671207	132479	980549	779884	163518	747995	797108	212753	641891	209788	FALSE			-0.53184	-0.28369	-1.32725	-1.11421	-0.16372	-0.09481	-0.43146	2	622.8717	0.9682	0.9826		0.9928	0.99				0.9437		0.9342
A6NFI3	LPVDGRPLPAPLGGPL	MSF_Classic	1.2788e+06	1.39151e+06	1.37261e+06	1.30646e+06	1.21045e+06	1.10523e+06	1.2692e+06	1.19788e+06	884615	1.15628e+06	1.45705e+06	1.1003e+06	1.46768e+06	1.36446e+06	1.3254e+06	1.29689e+06	1.15215e+06	1.41477e+06	1.32043e+06	1.31224e+06	1.14931e+06	1.33924e+06	1.15051e+06	195735	FALSE			-0.27051	-0.06537	-0.15856	-0.59021	-0.12257	0.04033	-0.09626	2	784.9616	0.9877	0.999	0.9831	0.9948	0.986	0.9981	0.9904	0.9929	0.9744	0.9716	0.982
A6NFI3	SFPILGLPDFRER	MSF_Classic	65391.7	47676.5	55804.3	71296.2	29702.7	64225.6	56916.9	88964.5	87918.5	71346.4	80878.9	74956.3	79690.9	49087.8	69661.5	86399.1	85539.4	70234.5	48675.7	73338.8	72229.4	70974.6	63441.3	39395.9	FALSE	0.225462	40763.6	0.46934	0.5201	-0.03151	0.04159	0.42791	0.23277	0.20194	3	516.2841	0.9985	0.9211	0.9998	0.9968	0.998	0.9872	0.9956	0.9975	0.9963	0.9933	0.9961
A6NFI3	SFSQSSALAR	MSF_Classic	2.18663e+06	2.12466e+06	222256	60135.5	1.70151e+06	1.93905e+06	114005	341162	163684	135185	91667.3	1.9247e+06	2.38357e+06	2.918e+06	1.9958e+06	154449	1.57937e+06	1.73039e+06	154030	210808	1.26077e+06	392824	2.26458e+06	165930	FALSE			-2.87298	-0.38811	-0.29284	-0.68324	-1.07526	0.68674	-1.47966	2	527.2698	0.9801				0.9892				0.9257	0.9607
A6NFI3	SFVYGSHLAR	MSF_Classic	2.02848e+06	2.32312e+06	2.27379e+06	2.47976e+06	2.54552e+06	2.13478e+06	1.88346e+06	2.44406e+06	2.06791e+06	2.24935e+06	2.33285e+06	1.79525e+06	2.12575e+06	2.44845e+06	2.54708e+06	2.62463e+06	1.85625e+06	1.9922e+06	2.57075e+06	2.06433e+06	1.42078e+06	2.84438e+06	2.37938e+06	2.27157e+06	FALSE			-0.05096	-0.03355	0.11197	0.17799	-0.05503	0.10413	-0.12967	2	568.796	1	0.9998	1	0.9983	0.9999	0.9999	0.9999	1	0.9999	1	0.9996
A6NFI3	SVLVTHQR	MSF_Classic	761480	645956	718066	950664	637156	477689	610429	924768	177223	908896	768371	759158	771712	629636	515338	159111	845238	564916	768775	715800	779539	789979	850492	851821	FALSE			-0.31177	-0.43771	-0.04131	0.22967	0.19696	-0.14919	0.09114	2	470.2722	1	1	1	1	1		1	0.9998	0.9999	1	0.9996
A6NFI3	SYLVTHQR	MSF_Classic	538134	499283	418945	550843	533382	518770	496626	452794	531096	519891	547455	491175	541678	395237	585557	326554	430358	463789	501448	429526	494587	492780	502890	489422	FALSE			0.02373	-0.25466	0.1384	0.02818	0.09781	0.06405	-0.03084	2	502.2696	0.9999	0.9994	0.9996	0.9958	0.9989	0.998	0.9884	0.9996	0.9997	0.9872	0.9951
A6NFI3	YHAAVKPFGC[Carbamidomethyl (C)]EEC[Carbamidomethyl (C)]GK	MSF_Classic	308631	237016	201382	296589	233474	295828	171756	119976	255063	309082	222261	411590	345078	234603	247937	223902	285006	180075	253079	131000	339058	305563	308192	339175	FALSE			-0.45016	-0.1167	0.14479	0.3512	0.33599	0.1478	-0.0469	3	584.9326	0.9966	0.9997	0.9962	0.9945	0.9973	0.997	0.9992	0.9856	0.9989	0.9844	0.9266
A6NFQ2	AGC[Carbamidomethyl (C)]FPVPTPEMR	MSF_Classic	5.73138e+06	5.70606e+06	3.58322e+06	2.44098e+06	4.16668e+06	6.17147e+06	5.42524e+06	4.87456e+06	4.02107e+06	4.68004e+06	5.7035e+06	5.49928e+06	187081	4.9298e+06	4.36415e+06	4.31998e+06	4.05736e+06	4.39939e+06	5.2239e+06	4.3598e+06	4.51711e+06	4.40395e+06	5.11874e+06	5.62844e+06	FALSE			-0.06883	-0.23343	-0.23316	0.01248	0.08052	-0.66383	-0.09117	2	681.3207	0.9944	0.9961	0.9996	0.9997		0.9998	0.9999	0.9996	0.9999	0.9972	0.9997
A6NFQ2	EIINEMDMR	MSF_Classic	1.26655e+06	1.25725e+06	1.22387e+06	1.32339e+06	1.21764e+06	1.25719e+06	1.26436e+06	1.25274e+06	1.24207e+06	1.29849e+06	1.15266e+06	1.32117e+06	1.28689e+06	1.26818e+06	1.13718e+06	1.23408e+06	1.09454e+06	1.27972e+06	1.28788e+06	1.2776e+06	1.26961e+06	1.25703e+06	1.26034e+06	1.24265e+06	FALSE			0.00442	-0.05466	0.01933	0.00475	0.00946	-0.02149	0.03327	2	575.7652	0.9999	0.9996	0.9999	0.9999	0.9999	0.9998	0.9999	0.9999	1	0.9998	0.9994
A6NFQ2	EVADSLASLPEWQENPMQVYLR	MSF_Classic	384847	219007	308376	375686	160066	187508	341041	260634	287128	262069	289387	222805	264066	278233	164315	221891	278516	202506	189358	159538	245746	183805	146668	359470	FALSE			-0.03753	-0.37605	-0.33488	-0.40292	-0.23658	-0.36848	-0.61738	3	859.0881	0.9999	1	0.9995	1	0.9998	1	0.9983	0.9915	1		0.9997
A6NFQ2	GAVPAPYYK	MSF_Classic	4.77386e+06	3.42971e+06	3.83238e+06	3.64783e+06	3.28995e+06	4.9031e+06	4.36578e+06	3.5562e+06	3.06836e+06	4.10958e+06	3.66599e+06	4.33578e+06	3.24942e+06	3.29243e+06	5.38604e+06	3.61428e+06	3.83464e+06	3.63653e+06	3.09791e+06	4.97099e+06	4.54907e+06	3.27445e+06	2.92748e+06	4.59892e+06	FALSE			-0.13111	-0.11868	-0.02357	-0.15621	0.00901	-0.01301	0.06813	2	483.2582	0.9879	0.9995	0.9973	0.9997	0.9849	0.9969	0.9989	0.9993	0.999	0.9991	0.9931
A6NFQ2	GSQLGPVPVTIR	MSF_Classic	7.01706e+06	6.81954e+06	6.72278e+06	6.75787e+06	6.90789e+06	6.79127e+06	7.19415e+06	6.85426e+06	6.96452e+06	6.92161e+06	6.60672e+06	6.63036e+06	6.92376e+06	6.64849e+06	6.77358e+06	6.6756e+06	6.54078e+06	6.58911e+06	6.85243e+06	6.77868e+06	6.79142e+06	6.66675e+06	6.81492e+06	6.7231e+06	FALSE			0.03148	-0.0539	-0.0072	-0.0251	-0.02839	-0.01506	-0.00963	2	612.3589	1	1	0.9999	1	1	0.9999	1	1	1	1	0.9997
A6NFQ2	GVWGPIHELGHNQQR	MSF_Classic	147888	174763	394757	295042	162098	410338	199169	401548	148481	498502	342336	183440	153930	324189	210063	304497	275419	462102	212465	353106	224611	365384	156542	461362	FALSE			0.06255	0.53851	0.27403	0.45482	0.51374	-0.06	0.13939	4	432.7236		0.9856	0.9784	0.9717		0.9692		0.9973			0.9522
A6NFQ2	LAAEPFPFR	MSF_Classic	4.77585e+06	5.25796e+06	5.43402e+06	4.71194e+06	5.12581e+06	5.09399e+06	5.34561e+06	4.61076e+06	4.46338e+06	4.78371e+06	5.22316e+06	4.84392e+06	4.61893e+06	4.87952e+06	4.7048e+06	4.62376e+06	4.94552e+06	4.5797e+06	4.58443e+06	5.2703e+06	4.8137e+06	4.94375e+06	5.55746e+06	6.31401e+06	FALSE			-0.10122	-0.12857	-0.05089	0.1205	-0.05873	-0.12305	-0.07656	2	524.2847	0.9998	0.9998	0.9999	0.9998	0.9999	0.9995	0.9999	1	0.9998	0.9997	0.9997
A6NFQ2	LAAEPFPFRRPER	MSF_Classic	601559	342795	198803	626339	513596	110323	533417	540134	251384	673718	143777	597459	669190	479189	118666	187630	80731.4	610538	622174	617498	177045	529314	484506	194031	FALSE			0.2129	-0.37925	0.1292	0.07942	0.30773	0.14844	0.30953	4	397.2204	0.93	0.9973	0.9979	0.9768	0.9999		0.9962	0.9808		0.883	0.9719
A6NFQ2	LWDEMMQAVAR	MSF_Classic	5.22806e+06	5.08819e+06	4.94767e+06	4.87691e+06	4.68038e+06	5.07954e+06	5.03597e+06	4.76335e+06	5.28201e+06	5.05167e+06	4.89843e+06	5.1556e+06	4.93949e+06	4.96334e+06	4.94734e+06	4.9172e+06	5.20318e+06	4.98309e+06	4.81381e+06	4.91611e+06	5.63753e+06	4.59977e+06	5.08066e+06	5.39017e+06	FALSE			-0.01736	-0.01524	-0.06052	-0.01839	-0.01503	-0.03965	0.00975	2	675.3207	0.999	0.9992	0.9999	0.9999	0.9985	0.9999	0.9998	1	0.9968	0.9998	0.9996
A6NFQ2	MGPFLLNAVR	MSF_Classic	5.99251e+06	6.2177e+06	6.34781e+06	6.30814e+06	6.47625e+06	6.45838e+06	6.00686e+06	6.72325e+06	5.8287e+06	6.02542e+06	6.29161e+06	5.88837e+06	6.01448e+06	6.00483e+06	6.32153e+06	5.36974e+06	6.00612e+06	5.81996e+06	6.31951e+06	4.60174e+06	6.22637e+06	6.13901e+06	6.10879e+06	6.53737e+06	FALSE			6e-05	-0.10998	0.05227	0.01755	-0.02768	-0.01698	-0.11403	2	559.313	1	1	1	1	1	1	1	1	1	1	0.9997
A6NFQ2	TSLEEWKR	MSF_Classic	3.01193e+06	2.57832e+06	3.51429e+06	2.43394e+06	2.00965e+06	3.32468e+06	3.44062e+06	3.09572e+06	3.66762e+06	3.29116e+06	3.26495e+06	3.7002e+06	3.22526e+06	2.31045e+06	2.87893e+06	3.79132e+06	2.82539e+06	2.28528e+06	2.64508e+06	2.99556e+06	2.41672e+06	2.26589e+06	2.81606e+06	3.43176e+06	FALSE			0.16447	-0.03246	-0.22899	-0.0968	0.17185	-0.11369	-0.17628	2	524.7747	0.9958	0.9951	1	0.9998	0.9965	0.9999	0.9979	0.9988	0.995	0.9998	0.9991
A6NFQ2	VQIGC[Carbamidomethyl (C)]HTDDLTK	MSF_Classic	2.82983e+06	3.25696e+06	3.37939e+06	4.02764e+06	124144	2.02905e+06	210721	2.94151e+06	2.22637e+06	112184	3.14753e+06	3.75759e+06	3.3324e+06	110899	3.03622e+06	3.43861e+06	3.1376e+06	3.22106e+06	3.09917e+06	1.73876e+06	3.85591e+06	2.79595e+06	90511.7	2.99685e+06	FALSE			-0.81555	0.0496	-0.61498	-0.68615	-0.43187	-0.5469	-0.12279	3	462.8943	0.9838	0.9222			0.9825	0.877	0.9982	0.9945	0.9073		0.8752
A6NFQ2	VTSVAGVYFTDTYGDRDR	MSF_Classic	570231	606882	799501	615966	221643	700660	702346	462919	641854	664710	761665	577868	542512	973166	760650	757047	541965	654607	553200	170066	301626	884186	896128	1.05901e+06	FALSE	0.159508	4640.75	-0.12934	-0.01688	-0.36172	0.52252	0.02003	0.20368	-0.94756	3	674.657	0.8981	0.9928	0.9981	0.9985	0.9838	0.9883	0.9741	0.9957	0.9915		0.9418
A6NHL2	SFGGGTGSGFTSLLMERL	MSF_Classic	1.04042e+06	1.0403e+06	982979	1.01513e+06	919134	912337	968680	940570	977696	972020	726036	995922	936134	1.00344e+06	714127	1.08824e+06	1.04818e+06	971284	1.09364e+06	1.1853e+06	1.03746e+06	1.03426e+06	939986	607985	FALSE			-0.08573	0.02057	-0.10603	-0.24666	-0.18554	-0.20727	0.11434	2	908.9485	0.994	0.9998	0.9995	1	0.9999	1	1	1	0.9999	1	0.9995
A6NHR8	DFILSKGYEMPGIIER	MSF_Classic	111668	186511	170625	146263	98769.4	73608.5	151218	150275	101049	114750	140023	131745	125181	383946	146738	130248	366422	180668	93238.8	134160	162730	127219	140725	210462	FALSE			-0.21985	0.53089	-0.55705	0.02925	-0.27845	0.48441	-0.26504	4	467.746			0.9104		0.9174		0.9369			0.9098	0.8837
A6NHR9	AHVEGDGVVEGIIR	MSF_Classic	1.22555e+06	1.22266e+06	1.07683e+06	1.41507e+06	1.21894e+06	980004	1.30919e+06	108487	809888	136546	1.22773e+06	1.13627e+06	1.19312e+06	1.07311e+06	1.1572e+06	1.3518e+06	1.30023e+06	1.1422e+06	1.26636e+06	1.08236e+06	892302	1.23833e+06	227770	1.32716e+06	FALSE			-0.66217	0.10617	0.03596	-0.33569	-0.4954	-0.0422	-0.12119	2, 3	725.886, 484.2598	0.9997	0.9994	0.9996		0.9839	0.9993	0.9997	0.9996	0.9376, 0.9932	0.9999
A6NHR9	ANLGVFSVFAPR	MSF_Classic	5.69382e+06	5.78938e+06	6.32549e+06	6.07182e+06	5.83983e+06	6.41387e+06	5.74777e+06	6.31913e+06	5.95258e+06	5.93984e+06	6.3807e+06	6.0117e+06	5.92291e+06	5.90529e+06	5.97795e+06	5.52934e+06	6.02256e+06	6.10863e+06	5.86467e+06	3.88697e+06	6.01824e+06	6.79622e+06	6.44119e+06	6.48838e+06	FALSE			0.01698	-0.01205	0.04127	0.1475	0.0418	-0.00021	-0.17541	2	639.3537	1	1	1	1	1	1	1	1	1	1	0.9998
A6NHR9	ARIEIPSC[Carbamidomethyl (C)]K	MSF_Classic	242035	383230	1.75919e+06	1.71632e+06	1.51142e+06	471330	1.65276e+06	1.65265e+06	310369	1.76304e+06	1.54315e+06	1.7442e+06	579807	483314	287086	385873	74486.4	1.89447e+06	372839	295211	458268	1.4706e+06	1.70054e+06	664168	FALSE			0.60065	-0.01804	0.6335	0.68568	1.08274	-0.82048	-1.08204	2, 3	537.2922, 358.5306		0.9857, 0.9614	0.9962, 0.9501	0.9978, 0.9418	0.9997	0.9901	0.9785	0.9986, 0.9342	0.9898	0.9355, 0.9478	0.8896
A6NHR9	DLNSQLEYLR	MSF_Classic	3.83207e+06	2.96153e+06	3.63285e+06	3.84502e+06	3.08934e+06	4.01681e+06	3.32114e+06	3.58826e+06	3.7274e+06	3.35738e+06	3.26904e+06	3.97033e+06	4.02735e+06	3.31846e+06	3.97367e+06	3.56854e+06	3.72062e+06	4.1705e+06	3.14586e+06	3.1008e+06	3.89622e+06	3.32466e+06	3.09745e+06	3.95287e+06	FALSE			0.02882	0.13632	0.07084	-0.00714	0.02337	0.11856	-0.03978	2	625.8224	1	0.9991	0.9999	0.9998	0.9999	0.9999	1	0.9998	1	0.9996	0.9982
A6NHR9	DLQNPIIVQLC[Carbamidomethyl (C)]DQWDNPAPVQHVK	MSF_Classic	3.14781e+06	2.94233e+06	208599	3.06006e+06	2.90064e+06	2.73587e+06	3.18352e+06	3.0169e+06	2.84802e+06	3.3965e+06	3.03538e+06	2.64359e+06	2.67435e+06	3.25265e+06	2.80187e+06	3.18074e+06	2.8525e+06	2.51599e+06	3.09265e+06	74641.5	2.6491e+06	2.97794e+06	3.01419e+06	3.34312e+06	FALSE			0.52261	0.44073	0.46538	0.56763	0.52691	0.47073	-0.11494	3	943.1447	0.9707	0.9992	0.9994	0.9554	0.9912	0.9571	0.9993	0.9967	0.8906	0.9198	0.9942
A6NHR9	DSTEYFIVFEPR	MSF_Classic	1.0919e+06	1.12624e+06	1.16788e+06	1.03767e+06	1.09691e+06	963315	1.08723e+06	1.03136e+06	157543	989115	1.15125e+06	958417	1.09811e+06	1.01004e+06	950482	1.14539e+06	1.00839e+06	891897	908896	1.10185e+06	1.10393e+06	1.10806e+06	945059	209768	FALSE			-0.57301	-0.15283	-0.1283	-0.58143	-0.12789	-0.1467	-0.12051	2	751.8618	0.9914	0.9893	0.9992	0.9995	0.9999	1	0.9971	0.9999	1	0.9997	0.9975
A6NHR9	EAIYSGYIR	MSF_Classic	5.11412e+06	4.91177e+06	4.75009e+06	5.67135e+06	4.90621e+06	5.00069e+06	5.21192e+06	4.84721e+06	5.38607e+06	5.62251e+06	4.78759e+06	5.08343e+06	5.35096e+06	5.21379e+06	5.59129e+06	5.61528e+06	4.59086e+06	5.78146e+06	5.76345e+06	4.72275e+06	4.87729e+06	5.30554e+06	4.80248e+06	4.91623e+06	FALSE			0.0639	0.1137	0.07628	0.02404	0.06841	0.12882	0.05625	2	536.2771	0.9993	0.9999	0.9994	1	0.999	0.9999	0.9998	0.9999	1	0.9999	0.9993
A6NHR9	EAQLRNELK	MSF_Classic	258574	150669	98241	221034	158115	124933	77413.2	75022.6	242292	217401	159852	229291	231360	195970	220783	321421	240165	266100	292942	161580	203263	126453	269255	105981	FALSE			-0.3625	0.70572	-0.0097	-0.01657	0.25725	0.35288	0.37425	2	550.8066	1	0.9996		0.9958	0.9994	0.9862	1		0.9994	0.9838
A6NHR9	EFSDFIR	MSF_Classic	193312	4.23111e+06	48792.6	3.80248e+06	4.12772e+06	3.71933e+06	3.80031e+06	250880	172487	3.4199e+06	3.91956e+06	3.72253e+06	127396	3.40489e+06	2.90058e+06	3.00405e+06	2879129	3.10729e+06	3.74817e+06	3.69046e+06	3.42233e+06	3.63319e+06	3.94146e+06	5.34458e+06	FALSE			-0.08281	1.00708	1.38089	1.53014	1.30623	0.52415	1.27977	2	457.2243		0.996	0.9964	0.9944		0.9825	0.9936	0.9988	0.9979	0.9658
A6NHR9	EHLLQGLLPDVQVPTSVK	MSF_Classic	6.18248e+06	6.14031e+06	6.47454e+06	6.0749e+06	6.34599e+06	6.55213e+06	6.24432e+06	6.20282e+06	6.14087e+06	6.03642e+06	6.30386e+06	6.16939e+06	6.304e+06	6.47257e+06	6.36056e+06	5.56469e+06	5.96502e+06	6.08761e+06	5.91408e+06	6.15811e+06	6.17759e+06	6.16378e+06	5.81696e+06	6.76519e+06	FALSE			-0.01616	-0.09353	0.01342	-0.00395	-0.02225	0.02585	-0.04265	2, 3	987.0569, 658.3737	0.9996, 1	0.9956, 1	0.9999, 1	1, 1	0.9996, 1	0.9999, 1	0.9912, 1	0.9998, 1	0.9986, 1	0.9999, 1	0.9997, 0.9998
A6NHR9	EITC[Carbamidomethyl (C)]DNFDETVK	MSF_Classic	2.90917e+06	2.68037e+06	2.79756e+06	2.80993e+06	2.90027e+06	2.44985e+06	2.63436e+06	2.761e+06	2.51776e+06	2.82867e+06	2.87426e+06	2.60525e+06	2.72562e+06	3.05658e+06	2.58664e+06	2.63966e+06	2.99e+06	2.8202e+06	3.3192e+06	2.48096e+06	2.64892e+06	2.96054e+06	2.49111e+06	2.87164e+06	FALSE			-0.08392	0.01076	-0.03959	-0.01102	-0.01364	-0.00314	0.01062	2	735.8245	0.9998	0.9999	0.9999	1	0.9999	1	1	1	1	1	0.9997
A6NHR9	ERIDFLPHYDTLVK	MSF_Classic	394846	326054	443900	366701	343762	357391	373805	327088	229790	323029	353698	384150	337192	363636	428498	396460	294300	398343	402596	319306	397240	399137	306741	401055	FALSE			-0.32372	-0.09694	-0.12537	-0.07351	-0.13482	-0.04462	-0.05769	3, 4	582.6456, 437.236	0.9951	0.9995	0.9997	0.9966	0.9996	0.9998	0.959, 0.9977	0.9905, 0.9992	0.901, 0.9961	0.9723, 0.9979	0.9997
A6NHR9	ESELGDRPLQVGER	MSF_Classic	1.12044e+07	1.1427e+07	1.1706e+07	1.14544e+07	1.14484e+07	1.07757e+07	1.15367e+07	1.12916e+07	1.24126e+07	1.14662e+07	1.20522e+07	1.17481e+07	1.16559e+07	1.18856e+07	1.16781e+07	1.18013e+07	1.17884e+07	1.15175e+07	1.17127e+07	1.14449e+07	1.14762e+07	1.18822e+07	1.21698e+07	1.23849e+07	FALSE			0.03747	0.03199	-0.02795	0.08562	0.03852	0.0366	0.0124	3	528.9374	1	1	1	1	1	1	1	1	1	1	0.9997
A6NHR9	ESELGDRPLQVGERS	MSF_Classic	279096	874027	174710	835986	848523	171436	879175	189362	881867	847576	704562	160409	891889	924798	153735	745171	936607	122135	935097	832459	668001	736241	934886	227957	FALSE			0.5547	0.44206	0.48308	0.51623	0.36707	0.56943	0.87518	3	557.9481		0.9331	0.8731	0.8952	0.9304	0.9647	0.9898	0.982	0.9915	0.9603
A6NHR9	ESELGDRPLQVGERSDYAGF	MSF_Classic	840518	334241	297669	976501	625088	739643	711767	650710	141235	913349	730750	710713	721595	711130	747685	669050	522182	984808	737839	566732	729654	713994	799120	234295	FALSE			0.03033	0.56351	0.66907	0.24702	0.67741	0.5664	0.46628	3	742.3538	0.9788	0.9993	0.981	0.9991	0.9982	0.9944	0.9998	0.9979		0.906	0.9737
A6NHR9	FIPGPPGNK	MSF_Classic	6.25927e+06	6.31565e+06	6.89506e+06	6.15263e+06	6.09364e+06	6.76557e+06	6.44799e+06	6.53935e+06	6.57906e+06	6.45372e+06	6.09719e+06	6.59143e+06	6.38803e+06	5.765e+06	6.94904e+06	5.43367e+06	6.44644e+06	6.49399e+06	5.88702e+06	6.30022e+06	6.51669e+06	6.31116e+06	5.81063e+06	7.03921e+06	FALSE			0.00713	-0.08358	-0.03435	-0.02308	-0.02448	-0.02752	-0.05791	2	463.7584	0.9999	1	1	0.9999	0.9997	0.9999	0.9998	0.9993	0.9999	0.9999	0.999
A6NHR9	FKPIGDPVFAR	MSF_Classic	1.12288e+06	1.09495e+06	150072	1.24007e+06	1.39967e+06	1.2447e+06	1.48975e+06	176522	436641	1.43689e+06	91763.6	1.18943e+06	1.19248e+06	1.10187e+06	1.19849e+06	1.4269e+06	1.20239e+06	883789	1.11127e+06	1.25898e+06	879696	1.11145e+06	1.40238e+06	1.02655e+06	FALSE			-0.17122	0.56913	0.7141	0.58029	0.19898	0.56079	0.45681	2	623.8508	0.9954	0.9988	0.9813	0.9909	0.9939	0.9915	0.9819	0.9451	0.9431	0.8822
A6NHR9	GDFESDHSGYVRPVPVPR	MSF_Classic	2.75479e+06	2.65022e+06	2.75228e+06	2.34937e+06	2.41834e+06	3.05518e+06	2.53647e+06	2.39202e+06	2.99227e+06	2.31377e+06	2.81353e+06	2.57707e+06	2.80564e+06	2.31716e+06	2.28595e+06	2.38656e+06	3.00075e+06	2.39701e+06	2.43979e+06	2.93906e+06	2.63163e+06	2.66448e+06	2.57206e+06	2.29411e+06	FALSE			-0.04245	-0.06752	-0.06039	-0.11532	-0.08241	-0.13886	-0.0262	3, 4	671.9974, 504.2499	0.9927, 0.9702	1, 0.9999	1, 0.9994	1, 1	0.9977, 0.9973	1, 0.9997	1, 1	1, 0.9999	1, 0.9996	1, 0.9999	0.9997, 0.9996
A6NHR9	GEHTLQVK	MSF_Classic	878457	1.08362e+06	1.24331e+06	302566	204266	314174	1.18399e+06	1.28516e+06	1.0589e+06	544842	539426	1.20381e+06	1.1549e+06	94341	1.10975e+06	139660	903903	1.17422e+06	116027	1.06296e+06	1.07499e+06	268863	985636	1.13516e+06	FALSE	0.247265	3.33561e+06	0.13837	-0.53138	-1.96503	-0.42369	-0.48636	-0.44233	-0.50803	2	456.2509	0.9996		0.9867		0.9992				0.9969		0.9846
A6NHR9	GKRPIFEC[Carbamidomethyl (C)]F	MSF_Classic	414641	288695	496980	481229	360384	455963	383220	378817	607951	458188	512593	497133	363494	453164	436653	497690	390166	397944	386222	489605	536312	379891	485879	282150	FALSE			0.19075	0.09925	0.1124	-0.06439	0.29035	0.06233	0.23447	2	577.2948	0.9998	1	1	1	1	1	1	0.9999	1	0.9976	0.9958
A6NHR9	GLAPIEC[Carbamidomethyl (C)]YNR	MSF_Classic	5.02461e+06	4.48082e+06	4.16542e+06	4.78736e+06	4.49892e+06	4.5285e+06	4.57959e+06	4.57945e+06	4.36436e+06	4.54996e+06	4.6879e+06	4.87351e+06	4.93654e+06	4.67685e+06	4.80363e+06	4.64171e+06	4.10843e+06	4.75738e+06	4.71733e+06	3.86386e+06	5.0455e+06	4.58911e+06	4.0201e+06	5.40484e+06	FALSE			-0.01564	-0.01734	0.01511	0.03577	0.04576	0.07667	-0.00467	2	596.7926	1	1	1	1	1	1	1	1	1	1	0.9997
A6NHR9	GLLPDVQVPTSVK	MSF_Classic	2.36155e+06	2.3656e+06	2.47422e+06	2.15089e+06	1.8911e+06	2.61769e+06	2.60667e+06	2.25771e+06	2.84223e+06	2.19174e+06	2.27326e+06	2.82853e+06	2.39226e+06	2.09732e+06	2.48146e+06	2.34841e+06	2.75248e+06	2.36226e+06	2.2936e+06	3.24548e+06	2.93578e+06	2.20205e+06	2.79789e+06	2.06418e+06	FALSE			0.09782	0.05151	-0.11282	-0.02776	0.01835	-0.0469	0.23492	2	676.8928	1	1	1	1	1	0.9999	1	1	1	1	0.9997
A6NHR9	GMVFGAPVPK	MSF_Classic	4.00062e+06	3.71742e+06	4.04509e+06	3.97668e+06	3.92677e+06	3.92125e+06	3.7262e+06	3.91022e+06	4.06576e+06	3.97998e+06	4.14313e+06	3.92284e+06	3.93671e+06	3.79995e+06	3.71273e+06	3.72766e+06	3.7642e+06	3.81006e+06	3.82031e+06	3.8388e+06	3.935e+06	3.77376e+06	3.83287e+06	4.19051e+06	FALSE			-0.00749	-0.0577	0.00753	0.00416	0.03428	-0.039	-0.02088	2	501.7757	1	1	1	1	0.9999	1	1	1	1	1	0.9997
A6NHR9	GSNEEDTDTPLFIGK	MSF_Classic	5.04831e+06	5.05597e+06	5.04359e+06	5.01534e+06	5.02087e+06	5.13591e+06	4.74272e+06	4.82105e+06	4.97382e+06	4.93948e+06	4.81967e+06	4.87434e+06	4.89728e+06	4.99623e+06	5.00676e+06	4.7589e+06	4.88065e+06	4.85065e+06	4.75515e+06	4.97709e+06	5.1479e+06	4.8464e+06	4.83365e+06	5.18751e+06	FALSE			-0.05933	-0.06404	0.00231	-0.02695	-0.04984	-0.02378	-0.02573	2	811.8809	1	1	1	1	1	1	1	1	1	1	0.9998
A6NHR9	GVITRPDLPSK	MSF_Classic	891673	514874	1.08706e+06	814682	582446	1.09942e+06	866822	799669	1.17186e+06	606442	943765	901326	978952	680785	802581	91072.5	971826	1.10286e+06	225593	544160	1.1221e+06	557297	521878	1.12231e+06	FALSE			0.18682	-0.20336	0.0017	-0.17976	-0.02455	-0.01822	-0.39843	2, 3	591.8457, 394.8996	0.9967	0.9896, 0.899	0.9997, 0.9166	1	0.9529, 0.9933			0.9906	0.8965	0.861	0.9891
A6NHR9	GVITRPDLPSKK	MSF_Classic	756013	730829	653485	290255	964238	883933	546555	865962	1.15565e+06	1.00993e+06	673044	736490	629344	1.32345e+06	818798	699386	215055	1.07493e+06	435149	450148	730398	116410	930814	627818	FALSE			0.26291	-0.10552	-0.00128	-0.35363	0.17686	0.37288	-0.40568	2	655.8932	0.9998	0.9811	0.999	0.9654	1	0.9965	0.912		0.9966	0.9861	0.9873
A6NHR9	HC[Carbamidomethyl (C)]PTLLTR	MSF_Classic	1.80553e+06	1.86288e+06	107148	1.53856e+06	1.53767e+06	2.06097e+06	1.68712e+06	1.70941e+06	111180	1.73692e+06	1.66227e+06	1.818e+06	1.76966e+06	1.60282e+06	1.60813e+06	1.80996e+06	1.81819e+06	200682	1.48734e+06	1.55339e+06	1.67039e+06	1.61931e+06	1.49902e+06	1.64545e+06	FALSE			-0.10616	0.02021	0.44429	0.33542	0.46658	0.39963	0.31938	2	499.266	0.9901	0.9996	0.9927	0.9998	0.9085	0.9863	1	0.9948	0.9991	0.9989	0.9937
A6NHR9	IDFLPHYDTL	MSF_Classic	2.18442e+06	1.72096e+06	2.24902e+06	1.82053e+06	1.7655e+06	2.23304e+06	1.89817e+06	2.09258e+06	2.24448e+06	1.77163e+06	1.85328e+06	2.06084e+06	2.16757e+06	1.99945e+06	2.07421e+06	1.93279e+06	2.13503e+06	2.01931e+06	1.72932e+06	2.25895e+06	1.78879e+06	1.76039e+06	2.09752e+06	2.24729e+06	FALSE			0.01882	-0.01586	-0.08083	-0.01158	-0.11427	0.02021	-0.09128	2	617.3112	0.9562	0.9962	0.9952	0.9975	0.9599	0.9849	0.9984	0.9959	0.999	0.9945	0.9372
A6NHR9	IDFLPHYDTLVK	MSF_Classic	558730	543595	632608	645808	545694	655654	493174	490643	666226	545720	462332	711001	561907	497605	580934	639009	579640	738918	608178	498749	673708	625407	448070	706909	FALSE			-0.07238	0.17418	0.09043	0.03731	-0.01327	-0.08079	0.03751	3	487.5977	0.9997	0.9994	0.972	0.999	0.9999	0.9986	0.9998	0.9995	0.9999	0.9191	0.9942
A6NHR9	IDREFALWLK	MSF_Classic	242941	311069	264912	255835	243226	292309	311943	275488	246155	264634	261552	191888	246781	252646	243152	256962	232659	245447	251235	230459	256052	252220	223130	333621	FALSE			0.0256	-0.15585	-0.04937	-0.01764	-0.18959	-0.14118	-0.1506	3	430.9117	1	1	1	1	1	1	1	1	1	1	0.9998
A6NHR9	IEIPSC[Carbamidomethyl (C)]K	MSF_Classic	79749.6	2.54483e+06	167609	148361	2.85336e+06	2.8073e+06	2.87729e+06	2.91437e+06	186915	2.73796e+06	2.76478e+06	3.06849e+06	2.24259e+06	2.81636e+06	2.73514e+06	2.71599e+06	122690	2.41669e+06	2.55127e+06	2.28286e+06	243065	2.59706e+06	2.71407e+06	3.13839e+06	FALSE			1.0984	0.9124	1.0569	1.59747	1.61811	1.48098	0.86263	2	423.7231			0.9842	0.9967	0.946	0.9972	0.9867	0.9317	0.9669	0.9993	0.9905
A6NHR9	IHNIDIPTTQQVPHIEALLK	MSF_Classic	2.18298e+06	1.54653e+06	1.84037e+06	1.93587e+06	2.01532e+06	1.72703e+06	1.92249e+06	2.0575e+06	1.73141e+06	1.91822e+06	1.85195e+06	1.94117e+06	1.98183e+06	1.936e+06	1.94712e+06	1.95313e+06	1.92929e+06	1.997e+06	1.85186e+06	1.67293e+06	1.91258e+06	1.96647e+06	1.62734e+06	2.13692e+06	FALSE			0.0362	0.07803	0.02779	0.04107	0.03618	0.07447	-0.03474	4	570.8232	0.9999	1	1	1	1	1	1	1	1	1	0.9997
A6NHR9	IKPPTPAVSNVR	MSF_Classic	6.63624e+06	6.02051e+06	7.1273e+06	5.6319e+06	5.70404e+06	6.89209e+06	5.90452e+06	7.13547e+06	6.5024e+06	5.85857e+06	6.63465e+06	7.06761e+06	6.84214e+06	5.23879e+06	7.15853e+06	6.18534e+06	5.95314e+06	6.62717e+06	5.99231e+06	6.15539e+06	6.40282e+06	5.94385e+06	5.9638e+06	6.36415e+06	FALSE			-0.01773	-0.07624	-0.11818	-0.11472	-0.01637	-0.04027	-0.09288	3	426.9225	1	0.9998	1	1	1	1	1	1	1	1	0.9997
A6NHR9	ISGALFTNDK	MSF_Classic	3.03602e+06	2.68351e+06	3.73086e+06	108129	231907	194736	196802	2.46186e+06	223667	2.45546e+06	228207	268699	2.25183e+06	73349.2	3.37677e+06	1.74603e+06	2.30979e+06	3.47311e+06	204556	276983	2.65649e+06	2.61048e+06	247731	2.57181e+06	FALSE	-0.0895049	132.453	-1.71314	-0.32793	-4.14338	-0.79942	-1.6785	-0.72892	-1.59052	2	533.2824	0.9945			0.9984	0.8925	0.9252		0.9939	0.9759		0.9945
A6NHR9	ITHC[Carbamidomethyl (C)]PTLLTR	MSF_Classic	3.13187e+06	3.89629e+06	3.3116e+06	4.13274e+06	3.58706e+06	2.96524e+06	3.27096e+06	4.4444e+06	3.81991e+06	4.00246e+06	3.13979e+06	3.22264e+06	3.64875e+06	4.17203e+06	2.83877e+06	4.20791e+06	3.34775e+06	3.51193e+06	4.52064e+06	2.88417e+06	3.64098e+06	3.90068e+06	4.12032e+06	3.35903e+06	FALSE			0.15785	0.09814	0.04739	0.1383	0.0035	0.04394	0.09529	2, 3	606.3319, 404.557	1, 0.9998	0.9998, 0.9999	0.9999, 0.9999	0.9999, 1	0.999, 0.9998	0.9999, 1	1, 0.9999	1, 1	1, 1	1, 1	0.9997, 0.9997
A6NHR9	IVNLREIQDDMQTL	MSF_Classic	227034	144879	204366	392576	362049	251636	347492	199160	299855	433300	108757	392895	414359	446773	155957	497482	310555	563067	588516	416702	237253	300717	348260	142951	FALSE	0.402041	0.283333	0.55475	1.2505	0.80417	0.4586	0.69812	0.81961	1.10837	2	844.4378		0.9851	0.8566	0.9819	0.9613	0.9207	0.9807	0.9826		0.9717
A6NHR9	IYDETQGR	MSF_Classic	134908	2.11303e+06	205389	2.14246e+06	76179.1	2.08015e+06	2.96384e+06	2.17182e+06	2.10159e+06	1.40736e+06	2.37872e+06	2.61674e+06	2.66349e+06	185888	2.87558e+06	2.20285e+06	1.72576e+06	3.22427e+06	2.00799e+06	2.56797e+06	2.66846e+06	2.10216e+06	198601	2.50099e+06	FALSE			1.5607	1.54378	0.80919	0.96882	1.38397	1.22253	1.56213	2	491.2354		0.9551	0.9728	0.9542	0.9837	0.9472	0.9705	0.9493	0.8914		0.9824
A6NHR9	KLLVELK	MSF_Classic	719547	547574	138889	444101	555468	662110	494575	446249	413329	572803	620898	348724	627785	555133	596978	167677	199256	556841	428208	708864	446724	544195	699679	682503	FALSE			-0.05422	-0.60599	0.24103	0.45428	0.13359	0.34019	0.17178	2	421.7891	0.9958	0.9826	0.9641	0.9999	0.9963		0.9885	0.9957	0.9925	0.999	0.9267
A6NHR9	KYVEDEMAR	MSF_Classic	1.48703e+06	1.59301e+06	1.2875e+06	1.71084e+06	1.68377e+06	1.24832e+06	1.69353e+06	1.21819e+06	1.41067e+06	1.69932e+06	1.44695e+06	1.42554e+06	1.48735e+06	1.60573e+06	1.53265e+06	1.61835e+06	1.36387e+06	1.35697e+06	1.65828e+06	1.72654e+06	1.39977e+06	1.74909e+06	1.4563e+06	1.47371e+06	FALSE			-0.01499	-0.00939	0.08822	0.09941	0.06595	0.08286	0.13157	2	570.7714	1	0.9997	0.9999	1	1	1	1	1	1	1	0.9996
A6NHR9	LGMTPIR	MSF_Classic	5.46648e+06	4.80255e+06	5.49006e+06	5.62109e+06	5.15427e+06	5.90028e+06	5.34036e+06	6.06263e+06	5.96953e+06	5.51949e+06	5.79922e+06	5.7773e+06	5.40085e+06	5.38038e+06	5.65852e+06	5315739	5.77884e+06	5.94835e+06	4.95358e+06	5.74338e+06	5.33593e+06	4.9772e+06	5.42959e+06	5.41915e+06	FALSE			0.14062	0.11299	0.08156	0.00611	0.11748	0.061	0.02485	2	394.2284	0.999	0.9996	0.9979	0.9989	0.9997	0.9996	0.9993	0.9985	0.9986	0.9801	0.9991
A6NHR9	LGMTPIRK	MSF_Classic	1.5455e+06	1.77884e+06	1.50711e+06	1.3391e+06	1.37056e+06	1.77176e+06	1.58751e+06	1.78108e+06	1.81738e+06	1.4585e+06	1.61142e+06	1.71697e+06	1.64696e+06	1.62702e+06	1.58765e+06	1.30762e+06	1.67481e+06	1.53316e+06	1.67252e+06	1.45913e+06	1.65503e+06	1.71022e+06	1.32465e+06	1.74158e+06	FALSE			0.10216	-0.09754	-0.1085	-0.01652	-0.01337	0.00898	-0.01343	2	458.2758	1	0.9999	0.9982	1	1	0.9931	1	1	1	1	0.9995
A6NHR9	LIPYTSVEDFDWC[Carbamidomethyl (C)]TPPK	MSF_Classic	4.14371e+06	182472	115035	4.60096e+06	4.43239e+06	252016	3.78712e+06	118456	99806.2	4.23938e+06	3.6689e+06	4.01261e+06	176689	145922	167025	3.57953e+06	3.6686e+06	5.07074e+06	4.26387e+06	3.83748e+06	3.89617e+06	4.05578e+06	152074	4.22433e+06	FALSE			-0.14902	1.47184	1.064	0.92495	1.42446	-3.18117	1.43371	2	1034.4902	0.9767	0.9678	0.964	0.958		0.9147	0.9289	0.9993		0.9448
A6NHR9	LKDEDDEDDC[Carbamidomethyl (C)]FIL	MSF_Classic	42373	1.50384e+06	1.8884e+06	877670	1.60698e+06	1.96569e+06	1.77644e+06	1.35712e+06	1.51284e+06	1.73429e+06	2.05699e+06	1.61505e+06	116981	1.8323e+06	1.80588e+06	1.62671e+06	1.40847e+06	1.75041e+06	1.72091e+06	965072	1.65164e+06	1.77112e+06	1.81161e+06	1.48594e+06	FALSE			0.43596	0.47855	0.37377	0.56146	0.6545	0.12873	0.33676	2	813.8456		0.9934	0.9986	0.9985		0.9889	0.984	0.9994	0.9203	0.9981	0.9511
A6NHR9	LLFDETQGKPAVAVIDNGR	MSF_Classic	3.68463e+06	3.40145e+06	3.83815e+06	3.78471e+06	3.4888e+06	3.73228e+06	3.57426e+06	3.53799e+06	3.68144e+06	3.68483e+06	4.04232e+06	3.98273e+06	4.17063e+06	3.7462e+06	4.2361e+06	3.71593e+06	3.92195e+06	4.27067e+06	3.97228e+06	3.59857e+06	4.05105e+06	3.83685e+06	3.5067e+06	3.82057e+06	FALSE			-0.01734	0.12447	0.01073	0.03134	0.1002	0.15377	0.08932	3	681.7005	1	1	1	1	1	1	1	1	1	1	0.9997
A6NHR9	LLGDTIILDNLDAANHYRK	MSF_Classic	60515.2	149891	156830	113793	124017	138514	117530	84385.4	109649	96145.4	78888.8	104793	122090	117885	115248	120021	125717	68544.4	124851	380942	207182	123670	149350	223608	FALSE			-0.23718	-0.22465	0.03527	0.43546	-0.39217	-0.04798	0.95714	4	539.5431	0.9596	1	0.9949	1	0.9326	1	0.9989	1	1	1	0.98
A6NHR9	LLLIDWPELK	MSF_Classic	3.79805e+06	3.67422e+06	4.10926e+06	3.65899e+06	3.6482e+06	4.17379e+06	4.11283e+06	3.81235e+06	4.03594e+06	3.7063e+06	3.66632e+06	3.85822e+06	3.96474e+06	3.77587e+06	3.80386e+06	3.64167e+06	3.75571e+06	4.08321e+06	3.71244e+06	3.99849e+06	3.81956e+06	3.67976e+06	3.38666e+06	4.28425e+06	FALSE			0.04653	-0.01263	-0.01258	-0.02905	-0.04436	-0.00462	-0.00637	2	620.371	1	0.9999	1	0.9999	0.9999	0.9999	0.9999	1	1	1	0.9997
A6NHR9	LLPSSHVAR	MSF_Classic	4.95189e+06	4.90526e+06	5.25533e+06	4.19631e+06	4.28701e+06	4.91614e+06	4.81464e+06	5.68179e+06	4.87428e+06	4.7172e+06	5.09322e+06	4.61408e+06	5.00896e+06	4.87514e+06	4.77334e+06	4.52101e+06	5.48473e+06	5.39995e+06	4.40222e+06	4.78886e+06	5.66158e+06	4.66358e+06	4.79254e+06	5.56915e+06	FALSE			0.02444	0.02772	-0.17357	-0.00835	-0.06722	-0.04411	-0.02502	2	490.2878	0.9999	0.9957	0.9922	0.998	0.9998	0.9988	0.9612	0.9998	0.9971	0.9926	0.9979
A6NHR9	LMILPDPEKPVR	MSF_Classic	6.57734e+06	6.48235e+06	7.42143e+06	6.11446e+06	6.59304e+06	6.87804e+06	6.99222e+06	6.71916e+06	6.01895e+06	5.99821e+06	6.47951e+06	6.09289e+06	6.72168e+06	6.63154e+06	6.83145e+06	5.92113e+06	5.67076e+06	6.3692e+06	6.0226e+06	6.57784e+06	6.32804e+06	6.44755e+06	6445154	7.28343e+06	FALSE			-0.05388	-0.18942	-0.06451	-0.02164	-0.14127	-0.02103	-0.11374	2, 3	704.405, 469.9391	0.9999, 0.9999	0.9998, 0.9995	0.9998, 0.9992	0.9998, 0.9998	0.9978, 0.9999	0.9999, 0.9998	1, 1	1, 1	0.9999, 1	0.9999, 0.9998	0.9995, 0.9996
A6NHR9	LQIFSVEGQK	MSF_Classic	7.05696e+06	6.37133e+06	7.24929e+06	7.18276e+06	6.99389e+06	6.82318e+06	7.3291e+06	7.45206e+06	6.85008e+06	7.093e+06	7.06925e+06	6.87213e+06	7.03266e+06	6.85543e+06	6.62031e+06	7.10662e+06	6.58181e+06	6.88688e+06	6.83584e+06	4.61938e+06	7.07832e+06	7.23484e+06	6.64699e+06	6.77786e+06	FALSE			0.06505	-0.00715	0.02231	-0.00125	0.02468	-0.01185	-0.15793	2	574.8192	1	1	1	1	1	0.9999	1	1	1	1	0.9996
A6NHR9	LQVVLNESNADTYAGRPLPSK	MSF_Classic	4.22789e+06	4.37232e+06	4.38822e+06	4.38418e+06	4.08987e+06	4.41254e+06	4.56476e+06	4.18388e+06	4.20556e+06	4.31464e+06	4.40771e+06	4.16018e+06	4.086e+06	4.04404e+06	4.31161e+06	3.94918e+06	3.96657e+06	4.11731e+06	3.85589e+06	4.15877e+06	4.27975e+06	4.21902e+06	3.6998e+06	4.25884e+06	FALSE			-0.00381	-0.11022	-0.01136	-0.09299	-0.01181	-0.06205	-0.07922	3	758.0693	1	1	1	1	1	1	1	1	1	1	0.9998
A6NHR9	LRGMVFGAPVPK	MSF_Classic	834625	682311	675402	680629	597560	736752	685830	862045	846155	677002	824043	689841	744629	725648	804146	670687	789674	607363	754549	471201	706552	722164	611724	556130	FALSE			0.12697	-0.08443	-0.12173	-0.21407	-0.00096	0.05303	-0.18215	3	424.5813	1	0.9998	0.9994	1	0.9996	0.9998	1	1	0.9998	0.9999	0.9997
A6NHR9	LSTSGNRPPANAETF	MSF_Classic	828867	971732	1.03219e+06	1.01694e+06	928049	1.04796e+06	1.00054e+06	796639	972540	946110	882067	993495	931625	932683	886234	904756	782099	746064	962579	1.16204e+06	727325	889965	1.00936e+06	918089	FALSE			-0.03248	-0.21954	0.07934	-0.00785	-0.00567	-0.04251	0.00972	2	781.3839	0.9941	0.9998	1	1	0.9998	0.9999	1	1	0.9998	1	0.9994
A6NHR9	LSTSGNRPPANAETFSC[Carbamidomethyl (C)]N	MSF_Classic	465487	305410	93951.9	393090	347217	353119	285736	355728	434898	365198	372257	454239	447484	368843	306961	333529	385537	376200	444495	204164	431827	328656	369709	365704	FALSE			0.31564	0.34076	0.33834	0.29907	0.46249	0.37721	0.32116	2	961.9367	0.9994	1	0.9995	0.9974	0.9998	0.9979	1	0.8951	0.988	0.9999	0.9992
A6NHR9	LSTSGNRPPANAETFSC[Carbamidomethyl (C)]NK	MSF_Classic	2.59454e+06	2.48809e+06	2.67362e+06	2.91082e+06	2.70714e+06	2.65219e+06	2.50064e+06	2.57666e+06	2.6242e+06	2.95141e+06	2.50507e+06	2.69229e+06	2.56704e+06	2.94141e+06	2.86225e+06	2.86962e+06	2.31336e+06	2.65692e+06	2.89993e+06	2.39948e+06	2.51667e+06	2.88672e+06	2.70749e+06	2.56677e+06	FALSE			-0.01022	0.01548	0.09255	0.07338	0.07122	0.10999	0.01109	3	684.3252	1	1	1	1	1	1	1	1	1	1	0.9998
A6NHR9	LTFMDLELK	MSF_Classic	2.04084e+06	1.87039e+06	2.07585e+06	1.86358e+06	1.94889e+06	2.01286e+06	1.87633e+06	2.1128e+06	1.89139e+06	1.8837e+06	2.02167e+06	1.91167e+06	1.91711e+06	1.91307e+06	1.89578e+06	1.67548e+06	1.77299e+06	1.96175e+06	1.75368e+06	1.97631e+06	1.94821e+06	1.7845e+06	1.73103e+06	2.3495e+06	FALSE			-0.02591	-0.14617	-0.03951	-0.02971	-0.04157	-0.06433	-0.07642	2	555.2992	1	1	0.9998	0.9999	1	1	1	1	1	1	0.9997
A6NHR9	LYDRETYPDDPC[Carbamidomethyl (C)]FPSK	MSF_Classic	2.17374e+06	2.02852e+06	2.42778e+06	2.35597e+06	2.33083e+06	2.46333e+06	2.34265e+06	2.29243e+06	1.87775e+06	2.335e+06	2.1125e+06	2.40404e+06	2.34805e+06	2.36139e+06	2.28976e+06	2.27467e+06	1.99899e+06	2.07796e+06	2.08582e+06	2.0154e+06	2.16864e+06	2.07208e+06	2.17688e+06	2.07817e+06	FALSE			-0.02573	-0.06189	0.10895	-0.06747	0.04741	0.07817	-0.08058	3	668.2999	1	1	1	1	1	1	1	1	1	1	0.9997
A6NHR9	LYFKPIGDPVFAR	MSF_Classic	4.80051e+06	4.87362e+06	4.80354e+06	5.07793e+06	4.91475e+06	5.21437e+06	4.89372e+06	5.21871e+06	5.1937e+06	4.74564e+06	4.68212e+06	5.20629e+06	5.0067e+06	4.64248e+06	4.73505e+06	4.66334e+06	4.99515e+06	4.16296e+06	4.86399e+06	4.87858e+06	4.73389e+06	5.126e+06	4.99273e+06	5.15244e+06	FALSE			0.08028	-0.06692	0.07091	0.07698	0.0155	-0.00934	-0.00012	3	508.2854	1	1	1	1	1	1	1	1	1	1	0.9998
A6NHR9	MEPQALYDEVR	MSF_Classic	1.55947e+06	2.07545e+06	1.73808e+06	1.29193e+06	1.66628e+06	121200	1.66148e+06	1.71224e+06	1.66315e+06	1.44146e+06	233287	125251	132665	1.54445e+06	105443	1.54352e+06	1.76247e+06	1.36756e+06	1.31975e+06	4.16605e+06	166154	1.17426e+06	1.58483e+06	141159	FALSE			-0.0932	-0.20121	-0.80307	-0.88955	-1.57773	-1.59178	0.07302	2	675.8215	0.908	0.9965	0.8982	0.9976		0.9682	0.9949	0.9564	0.9206	0.994	0.9196
A6NHR9	MISKPADSQDVHELVLSKEDFEK	MSF_Classic	158489	271585	99528.8	985423	837219	788798	682246	303382	781330	130997	873958	813356	753431	750669	1.1583e+06	906904	222871	1.21627e+06	1.05333e+06	145447	1.03127e+06	957256	965828	75830.5	FALSE	-0.0065	1.00814e+06	1.73829	2.14725	2.30186	1.91623	1.77962	2.32974	2.07409	4	662.0836		0.9944	0.9954		0.9545	0.9912	0.8753	0.993		0.9865
A6NHR9	MISVISEDDSIIK	MSF_Classic	1.18081e+06	1.44928e+06	949159	93914.9	1.35586e+06	1.36935e+06	66622.4	165698	1.56316e+06	111476	1.34997e+06	159696	122224	1.0603e+06	254379	266504	1.33605e+06	1.21898e+06	1.32798e+06	1.97809e+06	1.41778e+06	144024	1.32666e+06	155843	FALSE			-0.99529	-0.34318	-0.34441	-1.13786	-1.14265	-1.3167	0.40031	2	725.3789	0.9406						0.9925		0.9428	0.924
A6NHR9	NIDIPTTQQVPHIEALLK	MSF_Classic	3.25178e+06	3.17325e+06	3.22757e+06	3.31382e+06	3.20763e+06	3.53152e+06	3.25568e+06	3.20169e+06	3.35624e+06	3.4095e+06	3.21102e+06	3.35958e+06	3.17815e+06	3.19908e+06	3.18817e+06	3.27646e+06	3.3878e+06	3.60283e+06	3.36122e+06	2.98994e+06	3.43752e+06	3.10604e+06	3.16181e+06	2.95272e+06	FALSE			0.02387	0.08904	0.05863	-0.06606	0.04814	-0.01309	0.0202	3	677.3809	1	0.9998	0.9999	1	0.9999	1	1	1	1	1	0.9997
A6NHR9	NRKPSDSVHIT	MSF_Classic	1.53093e+06	1.77606e+06	1.41356e+06	1.54284e+06	1.41993e+06	1.69287e+06	1.49576e+06	2.12817e+06	1.77596e+06	1.5126e+06	1.46972e+06	1.74267e+06	1.75538e+06	1.8757e+06	1.47869e+06	2.03996e+06	1.90716e+06	1.66631e+06	1.34982e+06	1.94372e+06	1.80693e+06	1.55141e+06	1.72653e+06	1.53323e+06	FALSE			0.19397	0.24993	-0.01998	0.02743	0.00136	0.1143	0.11168	2	627.3335	1	1	1	1	0.9999	0.9936	1	1	1	1	0.9997
A6NHR9	NRKPSDSVHITNDDER	MSF_Classic	577700	460813	166525	182475	93968.9	445825	53497.6	242736	499602	161035	557556	492143	498057	102923	465825	467612	265455	331820	459169	454734	482736	504371	190612	598802	FALSE			-0.59854	-0.17838	-0.73847	0.10252	0.0068	-0.17578	0.21288	4	471.4805	0.9799	0.9886			0.994	0.9816	0.9421	0.9249	0.9998		0.9579
A6NHR9	NYFHLWTR	MSF_Classic	533305	680737	646522	609510	645647	660240	614561	733134	705014	529017	664576	644515	624882	530994	531050	540397	650923	629948	579065	601160	602064	576476	602167	711429	FALSE			0.14179	-0.0308	0.0419	0.0227	-0.01752	-0.14134	-0.06201	3	379.5261	0.9999	1	1	1	0.9999	1	1	1	1	0.9999	0.9997
A6NHR9	PDVQVPTSVK	MSF_Classic	416543	381373	429693	376266	411581	380178	377054	315910	329355	380214	381409	375172	397224	370764	404298	379590	364805	355500	369514	362576	355217	413597	420404	388922	FALSE			-0.26401	-0.15849	-0.07178	-0.00552	-0.11088	-0.06653	-0.17509	2	535.298	1	1	0.9998	0.9998	1	0.9999	0.9997	1	1	0.9999	0.9996
A6NHR9	PLFYGSIVR	MSF_Classic	1.08722e+06	1.18824e+06	1.2643e+06	1.07529e+06	1.24658e+06	1.24868e+06	1.12917e+06	1.18037e+06	1.08221e+06	1.05545e+06	1.21904e+06	1.19488e+06	1.13114e+06	1.13595e+06	1.17607e+06	1.00042e+06	1.18116e+06	1.16258e+06	1.09809e+06	1.12215e+06	1.1245e+06	1.39236e+06	1.2173e+06	1.23437e+06	FALSE			-0.06162	-0.08201	0.0125	0.11897	-0.02898	-0.03992	-0.08176	2	526.3004	0.9997	0.9994	0.9985	0.9995	0.9997	0.9997	0.9995	0.9996	0.998	0.9998	0.9995
A6NHR9	PSSHVAR	MSF_Classic	1.93437e+06	2.10523e+06	1.93836e+06	156060	2.13617e+06	1.73654e+06	1.41535e+06	248146	1.80803e+06	2.04094e+06	272336	1.77832e+06	2.0074e+06	1.92096e+06	2.27565e+06	1.86498e+06	1.77192e+06	2.13238e+06	1.80883e+06	2.18347e+06	2.24743e+06	64945.2	2.19813e+06	1.94058e+06	FALSE			-0.78408	-0.05126	-0.56931	-0.50801	-0.54699	0.05355	0.06183	2	377.2037	0.9934		0.9903	0.987	0.9989	0.9983	0.9796		0.9679	0.9873
A6NHR9	QAVFFVGQSAR	MSF_Classic	2.40425e+06	2.36676e+06	2.88689e+06	2.6293e+06	2.80517e+06	2.5702e+06	2.40079e+06	2.24865e+06	2.25917e+06	2.45924e+06	2.74498e+06	2.20292e+06	2.17265e+06	2.55942e+06	2.71778e+06	2.61541e+06	2.06196e+06	2.93884e+06	2.46661e+06	2.08634e+06	2.10222e+06	2.48047e+06	2.61573e+06	2.45361e+06	FALSE			-0.14855	-0.00788	0.06389	-0.02051	-0.04803	-0.03974	-0.20247	2	605.3224	0.9933	0.9997	0.9981	0.9998	0.9989	0.9999	0.9997	0.9998	0.9967	0.9995	0.9997
A6NHR9	QGDFESDHSGYVRPVPVPR	MSF_Classic	397385	335721	340015	285843	265913	262847	354426	220042	389989	364994	256187	333256	386146	238474	347790	260899	195962	274175	363995	417427	482264	451756	384880	375791	FALSE	0.632738	4386.06	-0.15402	-0.5538	-0.39764	0.17609	-0.16909	-0.14218	0.23582	3	714.6836	1	1	1	1	1	0.9993	1	1	0.9998	0.9998	0.9902
A6NHR9	QQVLPLDSIYK	MSF_Classic	2.00401e+06	1.61291e+06	1.27779e+06	1.20285e+06	1.56118e+06	1.66355e+06	1.37341e+06	1.44384e+06	1.70057e+06	2.05747e+06	1.56468e+06	1.95442e+06	1.72167e+06	2.09294e+06	1.46914e+06	1.77686e+06	1.64839e+06	1.97982e+06	1.43274e+06	1.68044e+06	1.58054e+06	1.70163e+06	1.75968e+06	1.47794e+06	FALSE			-0.1156	0.14309	-0.1447	0.01307	0.18816	0.11034	-0.06049	2	652.3665	0.9977	0.9995	0.9733	0.9448	0.999	0.9846	0.9972	0.8714	0.9888	0.9976	0.9882
A6NHR9	QQVLPLDSIYKK	MSF_Classic	4.22018e+06	4.1049e+06	4.21817e+06	4.2651e+06	4.20359e+06	4.24133e+06	4.35245e+06	4.32426e+06	4.44187e+06	4.43065e+06	4.23785e+06	4.49186e+06	4.17073e+06	4.40576e+06	4.71465e+06	4.35352e+06	4.43316e+06	4.86143e+06	4.21274e+06	4.21138e+06	4.35021e+06	4.07611e+06	4.55572e+06	4.2614e+06	FALSE			0.0647	0.12179	0.01906	0.0397	0.06929	0.08355	0.02634	3	477.945	0.9997	0.9988	0.9988	1	0.9981	1	1	1	1	0.9999	0.9997
A6NHR9	QVPHIEALLK	MSF_Classic	165643	160921	190673	184162	193303	240983	204710	171367	195642	205141	190414	188887	201909	192137	209696	188777	202072	207832	181666	257257	221226	192674	193452	177551	FALSE			0.14448	0.21096	0.25783	0.12404	0.17623	0.22311	0.35197	3	383.2326	0.9996	0.9998	0.9997	1	0.9995	1	0.996	0.9999	1	0.9995	0.9996
A6NHR9	RIYDETQGR	MSF_Classic	716862	728850	637211	850934	579262	636365	823028	703686	804787	574093	817055	719844	189305	575778	410660	759817	554083	490601	727108	230110	691707	719788	813181	466565	FALSE			0.16265	-0.20701	-0.01138	-0.05895	0.01931	-0.82504	-0.33708	2	569.286	0.9989	0.9995	1	0.9997		0.9997	0.9996	0.9999	0.9997	0.9998	0.9988
A6NHR9	RPIFEC[Carbamidomethyl (C)]F	MSF_Classic	1.23654e+06	1.85868e+06	2.03008e+06	1.8822e+06	1.8779e+06	1.64306e+06	2.20375e+06	2.16512e+06	2.20068e+06	1.98971e+06	2.03192e+06	1.81551e+06	1.90741e+06	1.90778e+06	1.972e+06	1.62076e+06	1.72011e+06	1.73831e+06	1.46225e+06	1.86504e+06	1.78271e+06	1.78543e+06	1.87569e+06	1.56886e+06	FALSE			0.35816	-0.01304	0.07617	0.02917	0.18762	0.17523	-0.00431	2	484.7366	0.9972	0.9995	0.9992	0.9999	0.9975	0.9997	0.9969	0.9998	0.9972	0.9842	0.9989
A6NHR9	SC[Carbamidomethyl (C)]TLPNYTK	MSF_Classic	1.176e+06	1.28874e+06	1.12766e+06	1.32047e+06	1.34255e+06	1.07558e+06	1.20581e+06	1.15391e+06	1.04367e+06	1.2866e+06	1.22374e+06	842967	1.28549e+06	1.25341e+06	1.33921e+06	1.11641e+06	1.0906e+06	1.20377e+06	1.3226e+06	1.20303e+06	1.0707e+06	1.31512e+06	1.25346e+06	1.37112e+06	FALSE			-0.07798	-0.07485	0.05755	0.13314	-0.09936	0.11041	0.00158	2	542.2606	1	1	0.9998	1	0.9999	1	1	1	1	1	0.9886
A6NHR9	SDYAGFR	MSF_Classic	2.06262e+06	1.79547e+06	90688	2.04093e+06	2.00214e+06	1.44842e+06	1.93863e+06	159713	1.44986e+06	1.83919e+06	2.03985e+06	359483	1.96568e+06	1.83767e+06	333765	1.83316e+06	183286	1.78663e+06	2.02472e+06	206046	120267	137727	103477	1.40278e+06	FALSE			-0.15432	-0.05424	0.47579	-1.26421	0.10215	0.06722	-0.74811	2	408.1878	0.9705	0.9071	0.981	0.9755	0.995	0.9888	0.9919		0.9279	0.9709
A6NHR9	SFGLLDLPFR	MSF_Classic	185239	185436	177895	185879	344469	235237	236259	139009	218292	209495	185516	187557	165111	172292	229217	153396	220147	192820	181559	217906	216560	176544	206231	181996	FALSE			0.11372	0.04605	0.48089	0.04199	0.08675	0.04671	0.16731	2	582.8242	1	0.9998	0.9953	0.9994	1	0.9506	0.9854	0.9924	0.9997
A6NHR9	SIIEGPIIK	MSF_Classic	8.76718e+06	8.69026e+06	9.2182e+06	8.88421e+06	8.52052e+06	8.84643e+06	8.61654e+06	8.70545e+06	9.10932e+06	8.85347e+06	8.53931e+06	8.86522e+06	8.68277e+06	9.02286e+06	8.5148e+06	8.40507e+06	8.6785e+06	8.73538e+06	8.55686e+06	8.99036e+06	9.24009e+06	8.74929e+06	8.40398e+06	9.26687e+06	FALSE			-0.01327	-0.04709	-0.02314	-0.01388	-0.02277	-0.02483	0.00603	2	485.3026	1	1	1	1	1	1	1	1	1	0.9999	0.9997
A6NHR9	SLFEASQQLLNEMK	MSF_Classic	867421	553642	735983	800021	653698	694885	676720	625550	751857	673311	754819	740283	852449	766135	872025	843757	694088	944127	1.03172e+06	689786	805161	742163	762339	947521	FALSE			-0.07053	0.20243	-0.00566	0.18492	0.00758	0.20744	0.22818	2, 3	819.4138, 546.6116	0.9998	0.9999	0.9989	1	0.9998	0.9992	1, 0.878	1	0.9999	0.9997	0.9997, 0.9794
A6NHR9	SLNSDISYFGVGGK	MSF_Classic	1.49218e+06	1.30373e+06	1.52301e+06	1.66924e+06	1.52148e+06	1.52901e+06	1.62577e+06	1.36864e+06	1.29151e+06	1.34002e+06	1.53741e+06	1.70471e+06	1.67466e+06	1.4273e+06	1.78229e+06	1.63218e+06	1.51107e+06	1.67492e+06	1.69495e+06	1.21206e+06	1.33606e+06	1.55211e+06	1.31283e+06	1.64103e+06	FALSE			-0.01107	0.15782	0.12803	0.06117	0.08535	0.17747	-0.02556	2	722.3594	0.9999	1	0.9997	0.9999	0.9996	0.9997	1	1	0.9999	0.9999	0.9997
A6NHR9	SVGTEEDGGGVGHR	MSF_Classic	1.25992e+06	1.15706e+06	1.15705e+06	1.04989e+06	1.16924e+06	1.21405e+06	1.08648e+06	1.22729e+06	1.13369e+06	1.21101e+06	1.22573e+06	1.16181e+06	1.1663e+06	1.18879e+06	1.19381e+06	1.08422e+06	1.30164e+06	1.12558e+06	1.28206e+06	1.24485e+06	1.10914e+06	1.22208e+06	1.06455e+06	1.19432e+06	FALSE			-0.05202	-0.02549	-0.05801	-0.03807	0.00986	-0.01018	0.02482	2	678.8105	1	1	1	1	1	1	1	1	1	1	0.9998
A6NHR9	TLEPYILPF	MSF_Classic	239827	19997.3	17646.6	8976.51	96401.5	21500.2	15296.3	119118	36264.6	135916	16355.3	24341.3	29682.4	13393.9	20415.9	9515.63	32391.5	33380.2	83495	24282.1	76106.9	223806	201767	26411.2	FALSE			-0.70105	-1.88186	-1.12889	0.70394	-0.65174	-2.12768	-0.59354	2	546.8024		0.8639	0.9941		0.8924	0.9925			0.9958
A6NHR9	TLPLFYGSIVR	MSF_Classic	6.19808e+06	7.09499e+06	6.87149e+06	6.07733e+06	6.88781e+06	7.40961e+06	6.88693e+06	6.98826e+06	6.96831e+06	6.25475e+06	7.084e+06	6.66017e+06	6.25576e+06	6.51997e+06	6.75565e+06	5.75917e+06	6.26062e+06	6.74068e+06	5.9255e+06	7.26656e+06	6.51019e+06	7.31664e+06	6.63955e+06	6.91973e+06	FALSE			0.04778	-0.10413	0.01496	0.05002	-0.0119	-0.04603	-0.03346	2	633.3663	0.9999	0.9999	0.9999	0.9999	1	1	1	1	0.9999	1	0.9997
A6NHR9	TNILNSEQVIVEVLPNQPVK	MSF_Classic	1.86367e+06	2.84547e+06	2.49746e+06	2.12569e+06	2.4705e+06	2.48492e+06	2.39258e+06	2.25856e+06	2.08053e+06	2.19355e+06	2.08204e+06	2.30838e+06	2.10831e+06	2.75357e+06	2.42486e+06	2.1061e+06	2.12575e+06	2.52219e+06	2.33005e+06	1.97273e+06	2.47692e+06	2.51985e+06	2.55327e+06	1.94408e+06	FALSE			-0.09835	-0.09357	-0.02534	-0.03842	-0.13036	0.01596	-0.0881	2, 3	1117.6232, 745.4179	0.9435, 0.9995	0.9992, 0.9948	0.9477, 0.9994	0.9821, 1	0.9917, 1	0.9998, 0.9997	1, 0.9962	0.9999, 1	0.9999, 0.9999	0.9998, 0.9999	0.9996, 0.9992
A6NHR9	TSVEDFDWC[Carbamidomethyl (C)]TPPK	MSF_Classic	4.76538e+06	4.38646e+06	161490	285137	175567	3.89793e+06	4.04868e+06	4.78158e+06	323797	4.37486e+06	5.12585e+06	194559	211729	4.62933e+06	257481	4.28809e+06	189471	4.01496e+06	4.79352e+06	4.98305e+06	4.30517e+06	146408	4.22561e+06	4.71051e+06	FALSE			-0.02489	-0.1331	-1.09542	-0.0362	0.05798	-0.86921	0.59646	2	791.3481	0.947		0.9962	0.9701		0.9606	0.974		0.9424		0.8838
A6NHR9	TTFQENTQSISVR	MSF_Classic	7.54659e+06	7.45575e+06	7.56065e+06	7.64079e+06	7.36137e+06	7.37658e+06	7.23607e+06	7.21162e+06	7.37656e+06	7.71594e+06	7361232	7.46208e+06	7.64266e+06	7.35455e+06	7.6162e+06	7.27127e+06	6.97263e+06	7.6347e+06	7.43538e+06	7.77272e+06	7.47042e+06	7.14777e+06	7.66984e+06	7.61152e+06	FALSE			-0.04803	-0.04444	-0.01183	-0.00858	-0.00152	0.00322	0.00737	2	755.8785	1	1	1	1	1	1	1	1	1	1	0.9998
A6NHR9	TVYLFDRR	MSF_Classic	519369	554316	259925	116675	150525	454361	255044	207665	139377	148294	110162	478754	406107	412176	253905	507616	329731	430814	552769	544779	369687	176498	401814	469734	FALSE	0.423503	96.3747	-1.1473	-0.0726	-0.88614	-0.34764	-0.85519	-0.31478	0.13776	2	535.2931	0.915				0.9735	0.9964	0.9177		0.9672
A6NHR9	VEGDGVVEGIIR	MSF_Classic	4.67042e+06	4.93596e+06	4.55382e+06	4.50371e+06	4.5787e+06	4.18958e+06	4.89355e+06	4.80241e+06	4.84438e+06	4.79337e+06	4.94873e+06	4.74238e+06	4.52634e+06	4.92373e+06	4.83985e+06	5.0733e+06	4.74553e+06	4.72806e+06	4.56418e+06	4.9034e+06	4.14509e+06	4.88095e+06	4.6985e+06	4.3436e+06	FALSE			0.03822	0.03887	-0.09346	-0.02437	0.03267	0.01316	-0.05689	2	621.8381	0.9999	0.9999	1	1	0.9999	1	0.9999	1	1	1	0.9997
A6NHR9	VFGAPVPK	MSF_Classic	1.10265e+06	1.04553e+06	835691	815235	858588	1.03863e+06	957745	1.04504e+06	1.12131e+06	900250	1.02304e+06	1.05554e+06	146080	908013	1.0696e+06	1.00759e+06	981108	1.10459e+06	886266	993627	1.08258e+06	120693	1.05151e+06	884389	FALSE			0.06625	0.05196	-0.13759	-0.53693	-0.00244	-0.49061	-0.01038	2	407.7447	0.9985	0.9971	0.9969	0.9858		0.9307	0.9964		0.9951	0.9666	0.9585
A6NHR9	VIDNGRGMTSKQLNNWAVYR	MSF_Classic	1.59479e+06	1.40025e+06	1.71243e+06	1.76299e+06	1.53043e+06	1.66123e+06	1.45321e+06	1.60534e+06	1.77894e+06	1.50371e+06	1.38825e+06	1.7167e+06	1.54001e+06	1.51301e+06	1.79972e+06	1.44577e+06	1.7087e+06	1.78154e+06	1.75548e+06	1.38655e+06	1.81204e+06	1.53884e+06	1.21939e+06	1.67722e+06	FALSE			0.03931	0.06839	0.07383	-0.08587	-0.0306	0.04385	0.07366	4	581.2997	0.9961	0.9888	0.9838	0.9846	0.9504	0.9955	0.9276	0.9985	0.9889	0.9997	0.9905
A6NHR9	VNWTPEINK	MSF_Classic	4.4416e+06	4.03324e+06	4.4062e+06	3.47121e+06	4.10104e+06	4.00115e+06	3.63436e+06	3.45709e+06	191393	3.95277e+06	3.6407e+06	4.13499e+06	4.42158e+06	4.08385e+06	4.18795e+06	3.52208e+06	140244	3.77952e+06	3.60418e+06	4.93947e+06	138119	3.31219e+06	214222	4.49948e+06	FALSE			-0.82268	-0.79152	-0.15444	-0.68252	-0.13524	-0.02117	-0.56919	2	550.7904	0.969	0.9863	0.9757	0.984	0.9036	0.9962	0.9498	0.9545	0.9926	0.9871	0.9986
A6NHR9	VQLISGPPAK	MSF_Classic	4.59811e+06	5.09403e+06	5.5303e+06	4.4034e+06	5.06073e+06	5.06532e+06	5.06375e+06	5.15406e+06	4.83627e+06	4.71559e+06	4.91496e+06	4.86691e+06	4.78833e+06	4.88589e+06	4.82647e+06	4.26994e+06	4.44878e+06	4.62583e+06	4.38276e+06	4.46891e+06	4.82672e+06	4.85735e+06	4.99416e+06	6.15431e+06	FALSE			-0.01605	-0.18995	-0.06722	0.0724	-0.0704	-0.07008	-0.1543	2	505.3057	1	1	1	1	1	1	1	1	1	1	0.9997
A6NHR9	VTLPGLKEDSQILK	MSF_Classic	4.5931e+06	3.71471e+06	4.85719e+06	4.46201e+06	3.99386e+06	4.25267e+06	4.53082e+06	4.61452e+06	5.10506e+06	4.83216e+06	4.35748e+06	4.7687e+06	4.94695e+06	4.63557e+06	4.92042e+06	5.04889e+06	4.78825e+06	5.14371e+06	4.89102e+06	4.44337e+06	5.02492e+06	4.58257e+06	3.9544e+06	3.58174e+06	FALSE			0.1143	0.18641	-0.05091	-0.11947	0.08442	0.13964	0.12528	3	514.303	1	1	1	1	1	1	1	1	1	1	0.9997
A6NHR9	YVEDEMAR	MSF_Classic	2.16435e+06	2.49048e+06	2.27181e+06	1.90054e+06	2.06651e+06	2.21682e+06	2.33024e+06	1.87679e+06	2.1354e+06	2.25717e+06	1.9229e+06	2.18199e+06	2.0602e+06	88168.2	2.15427e+06	2.49977e+06	2.04013e+06	2.04663e+06	2.40994e+06	111398	1.92226e+06	2.50333e+06	2.06252e+06	2.39901e+06	FALSE			-0.12712	-0.07264	-0.16364	0.00794	-0.12266	-0.68693	-0.64043	2	506.7238	0.9541	0.9777	0.958	0.8821	0.9147	0.9615	0.9867	0.9828	0.912	0.9685	0.9019
A6NHR9	YVEDEMARLPDR	MSF_Classic	672286	351690	511425	338359	196290	731919	356703	468229	726617	241003	534316	92163	707790	500510	662741	395110	692615	851533	402576	428745	709081	118606	76627.5	590882	FALSE			0.01509	0.33689	-0.27769	-0.9658	-0.82371	0.28523	0.00469	3	498.5733	1				0.9042	0.9819			0.9879		0.9573
A6NHT5	FEIPAQRF	MSF_Classic	157625	327200	338925	167939	296172	122270	422291	242963	414993	401625	396016	255736	336604	351193	194922	427218	425437	234048	391491	142595	397943	468657	128795	410930	FALSE			0.39108	0.39968	-0.49037	0.29176	0.35474	0.09975	0.17817	2	504.2691			0.9013	0.9935		0.9902	0.9037	0.9982	0.8969	0.984	0.9888
A6NHT5	SVPLLRPV	MSF_Classic	573028	570306	587564	581808	608425	654187	682717	576792	661617	589526	651833	621848	663987	593951	619710	617781	686209	624024	668332	660153	654252	600735	562453	623970	FALSE			0.15043	0.15559	0.09165	0.04615	0.10627	0.11741	0.19597	2	440.7844	0.9997	1	0.9999	1	0.9999	0.9998	1	1	0.9999	0.9997	0.9996
A6NHX0	[Acetyl (Protein N-term)]MELHILEHR	MSF_Classic	1.27087e+06	1.36823e+06	1.23397e+06	1.30087e+06	1.33037e+06	1.29421e+06	1.4288e+06	1.36531e+06	1.19891e+06	1.41492e+06	1.2465e+06	1.15618e+06	1.20612e+06	1.26979e+06	1.27895e+06	1.29815e+06	1.25587e+06	1.18513e+06	1.30179e+06	1.1189e+06	1.22713e+06	1.36844e+06	1.27831e+06	1.35639e+06	FALSE			0.044	-0.05077	0.01938	0.04765	-0.02081	-0.04472	-0.08644	3	407.2133	1	0.9999	1	1	1	1	1	0.9999	1	0.9998	0.9997
A6NHX0	ESIPLFTYGLIK	MSF_Classic	1.38393e+06	1.50721e+06	1.66629e+06	1.59974e+06	1.81448e+06	1.60622e+06	1.44397e+06	1.4743e+06	1.35526e+06	1.53832e+06	1.53138e+06	1.49908e+06	1.30028e+06	1.48571e+06	1.44657e+06	1.47334e+06	1.28986e+06	1.4272e+06	1.37739e+06	1.58866e+06	1.44684e+06	1.56759e+06	1.43112e+06	1.81823e+06	FALSE			-0.09279	-0.12113	0.13959	0.0799	0.00359	-0.10669	-0.0465	2	690.8923	0.9995	0.9994	0.9984	0.9998	0.9986	0.9999	0.9999	0.9999	1	0.9998	0.9995
A6NHX0	LVQRPVIHPL	MSF_Classic	94067	306822	569441	234976	330849	454028	91779.1	454154	264213	236596	464444	224656	142828	379181	167017	288393	241292	277803	282730	200289	177307	282658	285637	170610	FALSE			-0.26029	-0.26504	0.07181	-0.39309	-0.06794	-0.49392	-0.5553	3	391.2485		0.9019		0.9806		0.9368	0.8943	0.9803	0.9111	0.9536	0.903
A6NHX0	LVQRPVIHPLSSPSNR	MSF_Classic	548186	507733	555653	656965	378754	609271	516473	630425	550412	484881	595072	659116	633415	412868	534751	472959	524243	577394	614576	517572	678988	503344	465895	635534	FALSE			0.07478	-0.03349	0.02961	-0.0061	0.10985	-0.0276	0.16843	3	600.6795	1	1	1	1	1	1	1	1	0.9999	0.9994	0.9997
A6NHX0	QTDFILVR	MSF_Classic	832366	212533	794497	100316	115578	778976	824100	134703	820475	571056	770849	771859	730540	661757	833019	678267	199715	843574	496255	733494	725669	768636	157742	812767	FALSE			-0.04794	-0.09552	-0.88665	-0.08085	0.20058	0.27478	0.08825	2	496.2822	0.9976		0.9891	0.9716	0.9439	0.9908	0.9619	0.9874
A6NHX0	SSSQPIGVTK	MSF_Classic	175007	366256	234259	579183	504584	602769	410728	464385	551898	423720	439260	637494	118966	223360	184208	482038	949053	91673.6	420780	268008	641719	234928	151510	487547	FALSE	0.187279	-43245.5	0.87976	0.97345	1.12082	0.17244	0.95218	-0.55864	0.77874	2	502.2746		0.9823	0.9855	0.936		0.8713	0.9933		0.9169	0.8894	0.92
A6NHX0	SVIAPLADQNISVF	MSF_Classic	1.02155e+06	1.16352e+06	1.07748e+06	1.10057e+06	1.36647e+06	1.15193e+06	1.15953e+06	1.2081e+06	1.09722e+06	1.12431e+06	1.21975e+06	1.10866e+06	1.16981e+06	1.15402e+06	1.16898e+06	1.27903e+06	1.15712e+06	1.04947e+06	1.16013e+06	1.3511e+06	1.02522e+06	1.28694e+06	1.16698e+06	913810	FALSE			0.08679	0.09542	0.14958	0.04578	0.08173	0.09839	0.1163	2	737.401	0.9999	1	1	1	1	1	1	1	1	1	0.9997
A6NIH7	AVTEQELLALDTIRPEHVLR	MSF_Classic	203113	212636	97620.2	206115	85954.5	187315	232579	231805	252380	201556	165764	151901	184838	200930	197287	156634	229636	211476	244932	239630	191731	231952	163035	232002	FALSE			0.4815	0.21953	-0.09881	0.28844	0.01635	0.18363	0.39765	4	576.5734	0.9626		0.997	0.9665	0.9721				0.9683		0.9505
A6NIH7	LMIENPYETR	MSF_Classic	4.96459e+06	4.97736e+06	5.27211e+06	5.47498e+06	5.35061e+06	4.91734e+06	5.12027e+06	4.81171e+06	4.57579e+06	5.73942e+06	4.99311e+06	5.43729e+06	5.3005e+06	5.09632e+06	5.47925e+06	5.20736e+06	5.20221e+06	5.13111e+06	5.50588e+06	5.16298e+06	4.6865e+06	4.94092e+06	5.13127e+06	5.04785e+06	FALSE			-0.06858	0.03064	0.0493	-0.00894	0.0879	0.06145	0.01334	2	633.3134	0.9987	0.9998	0.9994	1	0.9997	0.9998	1	0.9999	0.9999	0.9999	0.999
A6NIH7	NTC[Carbamidomethyl (C)]EHIYEFPQLSEDVIR	MSF_Classic	2.5108e+06	2.5518e+06	2.26227e+06	2.99942e+06	2.54944e+06	2.19024e+06	2.74879e+06	2.31782e+06	2.47413e+06	2.91863e+06	2.30237e+06	2.52958e+06	2.57278e+06	2.76788e+06	2.38199e+06	2.69167e+06	2.0542e+06	2.22872e+06	2.88622e+06	2.06844e+06	2.63444e+06	2.61646e+06	2.87906e+06	2.65726e+06	FALSE			0.0419	-0.07069	0.07936	0.15449	0.0815	0.07629	0.05113	3	750.688	1	1	1	1	1	1	1	1	1	1	0.9998
A6NIH7	RQAPHHAADDGVGAA	MSF_Classic	361131	390687	425502	446805	448351	406576	435682	356641	439617	432215	424193	452249	333918	404613	421020	537642	444021	384755	565095	492671	346307	487906	452228	346623	FALSE			0.06543	0.21489	0.14493	0.12823	0.15258	-0.02194	0.25411	3	491.5712	1	0.9834	0.9997	0.9999	0.9993	0.9998	0.9899	0.9597	0.9999	0.9055	0.9978
A6NIH7	RVTENYLC[Carbamidomethyl (C)]KPEDNIYSIDFTR	MSF_Classic	1.05102e+06	884163	1.06162e+06	884386	778837	1.02769e+06	883738	871613	953055	821094	895028	1.00737e+06	861675	749712	738335	901910	745753	842555	922372	894451	884578	1.08722e+06	772060	955711	FALSE			-0.14598	-0.26715	-0.15533	-0.09029	-0.13797	-0.35093	-0.14972	3, 4	878.427, 659.0721	0.9984	1	0.9998	0.955, 0.999	0.9995	1	1	0.9999	0.9909	0.9999	0.9984
A6NIH7	VTENYLC[Carbamidomethyl (C)]KPEDNIYSIDFTR	MSF_Classic	1.62625e+06	1.75305e+06	206295	1.93298e+06	1.1703e+06	146286	1.43082e+06	125183	1.34739e+06	1.62108e+06	161455	180620	1.68684e+06	1.37692e+06	246104	1.27183e+06	1.22167e+06	1.40822e+06	1.59526e+06	238541	278648	1.20929e+06	1.38877e+06	145851	FALSE			-0.30447	0.1219	-0.14197	-0.38598	-0.86904	-0.11544	-0.7633	3	826.3933	0.9989	0.9999	0.9836	0.982	0.996	0.987	0.9999	0.9991	1	0.9817
A6NIH7	VTEQELLALDTIRPEHVLR	MSF_Classic	886235	816227	839460	957207	708639	879935	719958	726317	789788	743055	716199	912278	995998	873452	633240	538407	825107	839430	877055	1.03175e+06	1.01669e+06	817320	906512	869235	FALSE			-0.18496	-0.20649	0.00219	0.02874	-0.1001	-0.02244	0.20276	4	558.8141	0.9999	0.9999	0.9966	1	1	0.9941	1	1	0.9999	0.9997	0.9995
A6NIH7	YQFTPAFLR	MSF_Classic	6.66871e+06	8.26206e+06	6.21677e+06	8.08092e+06	7.57559e+06	8.13614e+06	7.59295e+06	8.85925e+06	8.15378e+06	7.25716e+06	7.9056e+06	7.45726e+06	238742	1.90227e+06	7.06621e+06	7.33056e+06	8.0207e+06	7.16027e+06	7.99373e+06	7.75221e+06	7.41606e+06	8.86227e+06	8.16551e+06	8.26463e+06	FALSE			0.21852	0.09017	0.17003	0.25822	0.09711	-1.19965	0.13127	2	571.8033	0.9489	0.9791	0.9728	0.9956		0.9888	0.9605	0.9457	0.8832	0.9968	0.9912
A6NJ78	LVALSFHSLEDR	MSF_Classic	128755	118547	135322	110242	99019.5	189561	149203	152953	143179	127794	135869	167072	134087	130972	146379	114838	102044	132651	118656	89803.3	138175	142128	110628	188186	FALSE			0.21896	-0.1305	0.05982	0.20466	0.17087	0.10475	-0.14251	3	462.9174	0.9983	0.9999	0.9999	1	0.9999	0.9964	1	1	1	1	0.9992
A6NJ78	VLSPQDQDVQDNPR	MSF_Classic	2.36401e+06	1.92155e+06	2.38088e+06	1.75606e+06	1.24227e+06	2.20779e+06	2.15303e+06	1.74156e+06	2.32953e+06	1.79758e+06	2.09457e+06	2.48429e+06	2.47884e+06	1.43429e+06	2.34175e+06	1.50944e+06	2.21356e+06	2.309e+06	1.65481e+06	2.27685e+06	2.43146e+06	1.16716e+06	1.21882e+06	2.12007e+06	FALSE			-0.09905	-0.14428	-0.35671	-0.56505	-0.06417	-0.09193	-0.06718	2	805.8921	1	1	1	1	1	0.9999	1	0.9993	1	0.9994	0.9997
A6NKD9	ASLSGPLSGGAPGAGAR	MSF_Classic	914769	734338	988937	918204	908289	860396	836431	745034	871187	906962	1.03234e+06	865631	959742	982343	958680	838699	844760	887537	781391	846124	859365	847864	784097	749689	FALSE			-0.10513	-0.03714	0.02647	-0.14751	0.0885	0.13696	-0.08513	2	713.3759	0.9503	0.9998	0.9985	0.9996	0.9998	0.9998	0.996	0.9991	0.996	0.9988	0.9903
A6NKD9	QLQDSC[Carbamidomethyl (C)]EEDLSEK	MSF_Classic	470563	463504	316119	519765	536808	360685	443891	424065	372815	488943	425615	395532	342420	514597	386607	478956	337316	379747	486413	506877	296840	526296	529705	392625	FALSE			-0.01091	-0.0639	0.18096	0.21254	0.06752	-0.00759	0.04537	2	790.8409	1	1	1	1	1	1	1	1	1	1	0.9997
A6NKD9	SEELSQVPDEELLR	MSF_Classic	1.91265e+06	2.49206e+06	257533	1.94861e+06	2.29766e+06	212911	1.99029e+06	2.27063e+06	1.89241e+06	1.97802e+06	2.02007e+06	1.93889e+06	1.88889e+06	1.97817e+06	2.00011e+06	2.23847e+06	1.92892e+06	1.90945e+06	102267	1.87362e+06	195748	2.21108e+06	2.16371e+06	1.71086e+06	FALSE			0.40034	0.3823	-0.06424	0.38439	0.34871	0.33164	-1.10224	2	822.4098	0.9529	0.961	0.9921	0.9977	0.9991	0.9936		0.9738	0.9999	0.9963	0.9973
A6NKD9	VGLMLEHGGLMR	MSF_Classic	287012	365592	155602	308550	423032	285204	446222	381096	363362	369556	361232	321006	184066	390230	212472	323657	294956	233439	339375	433020	265817	409534	342119	383976	FALSE			0.55899	0.07622	0.33122	0.4907	0.38006	-0.03878	0.36131	3	438.2337	0.9967	0.9966	0.9957	0.9989	0.9985	0.8945	0.9999	0.9999	0.9765	0.9909	0.997
A6NKF1	ALAVDAAFR	MSF_Classic	3.26069e+06	3.32095e+06	3.56754e+06	3.44014e+06	3.20146e+06	3.65983e+06	3.42339e+06	3.32759e+06	3.21212e+06	3.19897e+06	3.36791e+06	3203178	3.18271e+06	3.18448e+06	3.16458e+06	3.05709e+06	2.91316e+06	3.11233e+06	2.9403e+06	3.44503e+06	3.01875e+06	3.17385e+06	3.32238e+06	3.85259e+06	FALSE			-0.0267	-0.16019	0.02148	0.0281	-0.05492	-0.09055	-0.11	2	467.2613	0.982	0.9963	0.9985	0.999	0.9959	0.9955	0.9974	0.9975	0.9978	0.9994	0.9927
A6NKF1	DLC[Carbamidomethyl (C)]QAHGLPLDGEER	MSF_Classic	1.7156e+06	1.33888e+06	1.38141e+06	1.43734e+06	1.51132e+06	1.41681e+06	1.44063e+06	1.50791e+06	1.67809e+06	1.55557e+06	1.47019e+06	1.69235e+06	1.63775e+06	1.39897e+06	1.57036e+06	1.36319e+06	1.65105e+06	1.71742e+06	1.45043e+06	1.49374e+06	1.741e+06	1.2498e+06	1.19802e+06	1.68303e+06	FALSE			0.06074	0.09312	-0.02309	-0.10279	0.08899	0.05463	0.07888	2, 3	855.3992, 570.6019	0.9923, 0.9999	0.9991, 0.9997	0.9999, 1	0.9998, 1	1	0.9999, 1	0.9999, 1	0.9999, 1	0.9985, 1	1, 1	0.9973, 0.9997
A6NKF1	GPADPVLLQAQVQEGFGSLRR	MSF_Classic	2.27606e+06	2.08042e+06	2.28311e+06	1.83475e+06	1.93394e+06	2.14783e+06	2.19403e+06	2.08097e+06	2.01396e+06	1.85614e+06	2.00226e+06	2.02166e+06	1.97351e+06	1.99298e+06	1.93046e+06	1.85724e+06	2.01707e+06	2.15534e+06	1.8197e+06	1.48059e+06	2.08089e+06	1.8828e+06	2.01492e+06	2.56703e+06	FALSE			-0.07827	-0.13902	-0.16634	-0.0385	-0.17526	-0.17112	-0.30317	3	746.7379	1	1	0.9999	1	1	1	1	1	1	1	0.9998
A6NKF1	LHRLEVVPGC[Carbamidomethyl (C)]R	MSF_Classic	1.63383e+06	1.45035e+06	1.46847e+06	1.28017e+06	1.25629e+06	1.77626e+06	1.49973e+06	1.49304e+06	1.50327e+06	1.42389e+06	1.63462e+06	1.34509e+06	1.66383e+06	1.52249e+06	1.42911e+06	1.2715e+06	1.56654e+06	1.838e+06	1.32453e+06	1.20183e+06	1.41654e+06	1.58236e+06	1.56523e+06	1.67087e+06	FALSE			-0.01805	0.03858	-0.07811	0.08187	-0.04802	0.01976	-0.20745	3	445.9153	1	1	1	1	1	1	1	1	0.9996	0.9999	0.9997
A6NKF1	PGC[Carbamidomethyl (C)]ELPVGTC[Carbamidomethyl (C)]PDMC[Carbamidomethyl (C)]PAAER	MSF_Classic	3.24606e+06	3.62641e+06	3.35492e+06	3.74242e+06	3.54137e+06	3.36781e+06	3.3869e+06	3.46362e+06	3.2421e+06	3.42592e+06	3.68318e+06	3.53674e+06	3.78659e+06	4.02938e+06	3.47533e+06	3.79675e+06	3.24955e+06	3.65665e+06	3.56804e+06	3.2723e+06	3.31778e+06	3.47962e+06	3.96069e+06	3.76878e+06	FALSE			-0.01914	0.06557	0.05863	0.13223	0.05785	0.14277	-0.0098	2	1058.9496	0.9986	0.9972	0.9999	1	1	0.9998	1	0.9998	1	0.9999	0.9983
A6NKG5	ALPIPAWESQPR	MSF_Classic	2.06058e+06	2.29077e+06	2.20552e+06	2.50503e+06	2.25232e+06	2.34984e+06	2.35736e+06	2.24577e+06	2.23504e+06	2.2863e+06	2.15439e+06	2.28275e+06	2.47174e+06	2.16816e+06	2.29065e+06	2.34982e+06	2.28918e+06	2.39787e+06	2.24971e+06	2.3137e+06	2.30376e+06	2.34242e+06	2.38201e+06	2.3885e+06	FALSE			0.0606	0.10193	0.11627	0.11744	0.03619	0.07996	0.06671	2	682.8697	0.9995	0.9084	0.9921	0.9856	0.9969	0.9985	0.9999	0.9816	0.9972	0.9979	0.9445
A6NKG5	FSIIAEPLVR	MSF_Classic	441769	509081	494079	435685	476662	348299	410005	421117	416135	395470	483001	418343	404185	411450	392832	306173	394792	359211	399754	452683	443554	373594	446224	695285	FALSE			-0.21224	-0.4467	-0.19684	0.06842	-0.15603	-0.25782	-0.15694	2	572.8399	0.9991	0.9992	0.9999	0.9998	0.9968	1	0.9982	0.9996	0.9893	0.9989	0.999
A6NKG5	HLMDPQVLEFLGSR	MSF_Classic	308998	128402	122394	101173	125711	109588	67271.1	92973.5	164524	86260.2	113330	371703	121197	112127	114447	106536	100996	129142	125840	146269	200620	160247	115273	120884	FALSE			-0.78548	-0.73354	-0.73441	-0.49792	0.02934	-0.68676	-0.24388	3	547.9521		0.9984	0.8964	0.9773	0.987	0.9998	0.9905	0.9994	0.9674	0.9993	0.9559
A6NKG5	NLTWIDSPAPER	MSF_Classic	765502	872431	773530	850840	820608	728713	704248	881762	782181	708733	705874	766197	719398	702895	637198	931569	688740	660545	832116	749543	738747	749574	931452	684352	FALSE			-0.02612	-0.08033	-0.00678	-0.02784	-0.14505	-0.22762	-0.05553	2	699.8542	0.9935	0.999	0.984	0.998	0.9787	0.9934	0.9999	0.9885	1	0.9921	0.9542
A6ZKI3	LALPIRPATR	MSF_Classic	576376	567722	587979	573721	520767	675662	607087	628349	647549	504078	620552	600554	618746	567456	709600	477331	609099	569296	514028	536152	579997	587805	515695	652007	FALSE			0.12052	-0.06504	0.03137	0.01938	-0.00575	0.13031	-0.08747	3	369.9048	0.9999	0.9995	0.9998	1	0.9997	0.9999	0.9994	0.9999	0.9967	0.9994	0.9985
A6ZKI3	VTFLITR	MSF_Classic	916630	926300	932589	801644	803816	951828	835639	879970	812472	740849	902911	821324	830445	861485	801122	694725	892844	826872	709931	926681	887611	806300	822727	946316	FALSE			-0.13471	-0.20107	-0.11814	-0.10799	-0.17112	-0.15484	-0.13692	2	425.2633	0.9999	0.9993	0.9989	0.9997	0.9996	0.9996	0.9996	0.9989	0.9999	0.999	0.9991
A7E2V4	DRPRPLPTEPAVRPK	MSF_Classic	625459	808560	898994	501309	225477	769342	166339	131813	1.18175e+06	136804	1.00639e+06	841124	557347	1.10613e+06	1.0873e+06	1.12747e+06	72911	231428	431814	959852	520535	135861	559511	1.12579e+06	FALSE			-0.65669	-0.70436	-0.64096	-0.35734	-0.23355	0.23764	-0.28696	4	433.0021	0.994	0.9618			0.9898	0.9064	0.9996		0.9991
A7E2V4	GAYNVAVMFDR	MSF_Classic	549525	104815	542170	111649	178568	499091	371972	534658	148487	112466	463273	596235	94094.9	425880	445959	192944	530269	175995	177179	69412.6	388705	156721	301568	556493	FALSE			-0.18143	-0.41211	-0.60017	-0.23766	-0.02989	-0.30884	-0.91333	2	621.8004	0.962		0.9472								0.9632
A7E2V4	MRDGLVIPLVELSAK	MSF_Classic	460183	440208	460973	465574	442905	403226	440175	449787	402178	470148	458244	440762	474639	501525	475178	414424	535602	493490	483708	505945	400900	474789	420382	389274	FALSE			-0.07529	0.08453	-0.05361	-0.08391	0.00823	0.09234	0.03061	3	547.6517	0.9906	0.9997	0.9934	0.9993	0.9942	0.9993	0.9999	0.9992	0.9993	0.9992	0.9955
A7E2V4	QVAFHIPFEVVEK	MSF_Classic	369077	514304	783059	550588	708055	650326	637137	657991	546583	578032	667512	674186	533963	740935	555128	756533	525540	614722	747161	562399	406684	757328	539867	506600	FALSE			0.14428	0.18679	0.19602	0.11427	0.20413	0.13509	0.04248	3	514.9487	0.9976	1	0.9883	0.9999	1	0.9955	0.9971	0.9998	0.9975	0.9996	0.997
A8CG34	AAPAPATAPTPAPASTIK	MSF_Classic	296483	258088	259452	277960	227995	350805	293285	355814	402028	309282	306985	340383	366333	321583	263419	327461	244091	396865	235284	300304	335664	256667	230097	280847	FALSE			0.3688	0.25056	0.07382	-0.08469	0.23292	0.22488	0.09802	2	816.9514	0.9907	0.909	0.9777	0.9994	0.996	0.9795	0.9104	0.99	0.9952	0.9925	0.9929
A8CG34	GLIPAPSMVPATDTK	MSF_Classic	1.03305e+06	970186	1.09356e+06	1.0442e+06	935068	1.19079e+06	1.07891e+06	1.17248e+06	132263	1.05203e+06	983659	1.12438e+06	159343	978838	1.28533e+06	973522	1.16541e+06	1.23462e+06	1.17839e+06	1.08384e+06	1.44346e+06	1.07903e+06	812081	129743	FALSE			-0.3776	0.12349	0.03373	-0.61581	0.02918	-0.35368	0.25897	2	749.4027	0.9258	0.999	0.9987	0.9997		0.9985	0.9804	0.9997	0.9206	0.9909	0.9955
A8CG34	GPPASVPLPAPFFK	MSF_Classic	872399	1.10995e+06	1.04262e+06	1.19242e+06	931266	1.19912e+06	1.04787e+06	1.04072e+06	1.16308e+06	1.19636e+06	1.15206e+06	1.18175e+06	1.12584e+06	1.08311e+06	1.12134e+06	917992	1.17173e+06	1.2125e+06	1.11104e+06	1.1727e+06	1.18783e+06	1.19245e+06	1.01664e+06	1.22884e+06	FALSE			0.10426	0.12652	0.13548	0.18462	0.22282	0.13873	0.19867	2	712.9005	0.9998	0.9993	0.9996	0.9989	0.9982	0.9972	0.9977	1	0.9992	0.999	0.9997
A8CG34	TPSLLPPLGL	MSF_Classic	200126	189295	117775	143724	156798	174713	173719	195989	172559	157462	224581	176670	181466	174404	156676	180792	226237	198449	171992	212483	174249	160697	178751	123663	FALSE			0.09646	0.25553	-0.0939	-0.13119	0.13956	0.01514	0.13959	2	504.3104	0.9953	0.9991	0.992	0.9996	0.9953	0.9984	0.9995	0.9988	0.998	0.9938	0.9991
A8K7I4	ADYVRPK	MSF_Classic	252683	335351	142650	141218	297360	182230	269969	145607	362287	335058	202723	165230	113725	207767	313551	252365	209036	212626	184165	249797	208866	282196	289597	183374	FALSE			0.09027	-0.11644	-0.2351	0.04755	-0.0557	-0.20239	-0.18481	2	424.7349	0.9984	0.9146	0.9983	0.9991			0.9987	0.985	0.9993	0.9968	0.9346
A8K7I4	ASVTALIESVNGK	MSF_Classic	943765	160057	195493	890927	884580	1.04242e+06	909743	743050	172726	88694.4	902094	934452	1.04271e+06	181711	80058.4	215729	100968	114466	231969	92257.6	152962	900473	898511	866601	FALSE			0.49055	-1.59145	1.11688	1.0367	0.56729	0.00572	-1.44512	2	644.859	0.9312	0.9494	0.8572		0.9469			0.9967		0.9587	0.9783
A8K7I4	GC[Carbamidomethyl (C)]EFVLQSR	MSF_Classic	745777	677714	452464	775475	725486	572624	705032	774854	650902	839290	596564	750984	694690	567986	388038	722998	674314	597347	887826	518272	729530	756730	790169	627540	FALSE			0.18376	0.08852	0.1445	0.21302	0.22122	-0.18454	0.18704	2	548.2662	0.9994	0.9982	0.9981	0.9981	0.9997	0.9999	0.9998	0.9995	0.9996	0.9936	0.9782
A8K7I4	IHLTPDFIAGK	MSF_Classic	1.07615e+06	860592	1.07038e+06	950883	913882	1.07195e+06	1.01287e+06	1.07103e+06	1.008e+06	1.0002e+06	1.03532e+06	1.07622e+06	1.0195e+06	965477	1.07368e+06	971496	960187	1.01067e+06	945277	933675	983630	930082	979020	985941	FALSE			0.04011	-0.03141	-0.03418	-0.0548	0.04934	0.02452	-0.07107	3	404.5643	0.9994	1	1	1	1	1	1	1	0.9999	0.9998	0.9998
A8K7I4	IHLTPDFIAGKK	MSF_Classic	744260	840900	925825	846451	789946	978604	872497	829669	918669	800445	951521	808409	819337	794874	898093	784954	845508	844374	787633	786469	1.09638e+06	878855	815739	849732	FALSE			0.06177	-0.02092	0.05856	0.01903	0.0281	0.00076	0.08885	3	447.2626	0.998	1	0.9999	1	1	1	1	1	1	1	0.9997
A8K7I4	MAYLQIPGIAK	MSF_Classic	1.58142e+06	1.52701e+06	1.30502e+06	1.53268e+06	1.41053e+06	1.67913e+06	1.55151e+06	1.47387e+06	1.62614e+06	1.43857e+06	1.39138e+06	1.42954e+06	1.49448e+06	1.31671e+06	1.56897e+06	1.38415e+06	1.43412e+06	1.50892e+06	1.54881e+06	1.53615e+06	1.59224e+06	1.47934e+06	1.50714e+06	1.52044e+06	FALSE			0.0758	-0.02848	0.06672	0.03023	-0.05123	-0.01092	0.08374	2	602.8416	0.9984	0.9987	0.9999	0.9995	0.9988	0.9984	0.9973	0.9999	0.9997	0.9998	0.9994
A8K7I4	NVAILIPETWK	MSF_Classic	1.75181e+06	1.81474e+06	1.69842e+06	1.86117e+06	1.86485e+06	1.76111e+06	1.73451e+06	1.7361e+06	1.75987e+06	1.78584e+06	1.77693e+06	1.78926e+06	1.69016e+06	1.77388e+06	1.80566e+06	1.84111e+06	1.81705e+06	1.88525e+06	1.89269e+06	1.89197e+06	1.78896e+06	1.87804e+06	1.66828e+06	1.78193e+06	FALSE			-0.00948	0.07435	0.05963	0.01724	0.02366	0.00129	0.08219	2	642.3715	0.9989	0.9994	0.9936	0.9988	0.9998	0.9982	0.9997	0.9998	0.9997	0.9996	0.9982
A8K7I4	QSGAIIHTVALGPSAAQELEELSK	MSF_Classic	769134	1.00434e+06	1.18598e+06	1.14586e+06	962692	1.24508e+06	993845	166534	144120	1.04397e+06	853958	1.05884e+06	863575	915085	997866	1.1156e+06	848687	283834	1.1142e+06	134354	934734	1.08869e+06	912079	164439	FALSE			-1.18184	-0.39661	0.18039	-0.45083	-0.00131	-0.09205	-0.43883	3	817.1026	0.8663	0.9998	0.9975	0.9882	0.9658	1	0.9998	1	0.9935	1
A8K7I4	RLPAAASGGTSIC[Carbamidomethyl (C)]SGLR	MSF_Classic	1.0131e+06	1.13105e+06	1.32668e+06	1.09408e+06	1.11264e+06	1.23397e+06	1.15371e+06	1.13889e+06	1.12968e+06	1.14867e+06	1.16695e+06	1.27519e+06	1.2469e+06	1.11836e+06	1.15037e+06	1.13153e+06	1.16607e+06	1.16438e+06	1.01459e+06	893853	1.32513e+06	1.19542e+06	1.04637e+06	1.15226e+06	FALSE			-0.02032	-0.00368	-0.01258	-0.03227	0.04903	0.0185	-0.10215	3	558.6299	0.9997	0.9998	0.9984	0.9972	0.998	0.9999	0.9983	0.9995	0.9979	0.9993	0.9988
A8K7I4	SAFTVIR	MSF_Classic	2.51482e+06	2.24037e+06	2.62246e+06	2.22106e+06	376078	170976	2.51358e+06	2.6545e+06	2.5866e+06	2.4718e+06	2.47308e+06	2.48148e+06	2.41559e+06	2.32906e+06	2.53237e+06	2.30602e+06	2.51267e+06	2.63036e+06	2.26631e+06	2.41739e+06	2.2957e+06	2.27427e+06	2.34538e+06	2.58608e+06	FALSE			0.07191	0.01389	-1.41426	-0.03402	0.00949	-0.01981	-0.08006	2	397.232	0.8607	0.9876	0.8638	0.9504	0.9805	0.8449	0.9977	0.9385	0.9704		0.9393
A8K7I4	SAFTVIRK	MSF_Classic	935703	1.07146e+06	996139	768878	918587	698352	901472	841867	1.17534e+06	974692	973214	919038	1.03696e+06	993473	950827	866900	1.02536e+06	682253	950132	782120	615725	886880	864800	776480	FALSE			-0.04123	-0.22225	-0.33207	-0.24846	-0.06704	-0.01063	-0.35513	2	461.2794	1	1	1	1	1	1	1	1	1	1	0.9997
A8K7I4	STWEVIRDSEDFKK	MSF_Classic	1.0604e+06	1.06207e+06	1.19693e+06	1.41861e+06	1.23089e+06	721072	1.19104e+06	206418	1.02218e+06	1.18208e+06	877314	1.1766e+06	1.23675e+06	1.14845e+06	1.18043e+06	1.46316e+06	1.22023e+06	902983	1.28986e+06	1.29188e+06	979803	1.29582e+06	1.36187e+06	1.04547e+06	FALSE			-0.45613	0.1116	0.02207	0.15783	-0.03671	0.10324	0.10158	3	580.6248	0.9997	0.9654	0.991	0.9252	0.9967	0.9935	0.9837	0.8859	0.9835	0.9713
A8K7I4	TTPMTTQPPNPTFSLL	MSF_Classic	182685	130825	246628	185862	1.05634e+06	181769	848132	93908.3	131320	1.04984e+06	982387	771023	993573	787355	811335	126641	1.02717e+06	219114	953725	353230	894745	1.08981e+06	767573	197873	FALSE	0.432406	0.0548082	0.93828	1.2934	1.34606	1.87546	2.32324	2.21036	1.97476	2	873.4426			0.9122	0.9787	0.9568		0.9896	0.9472		0.8547
A8K7I4	TTPMTTQPPNPTFSLLQIGQR	MSF_Classic	456339	295744	437875	289455	349900	403954	270938	356904	236573	366500	317577	428361	267561	353968	332700	271788	500313	346276	338355	385790	361465	558896	406189	396139	FALSE			-0.46111	-0.0895	-0.18974	0.19399	-0.09719	-0.3185	-0.1324	3	776.7387	0.9921	0.9934	0.9952	0.9987	0.999	0.9952	0.9997	0.9999	0.9706	0.9845	0.9964
A8K7I4	TVTLELLDNGAGADATKDDGVYSR	MSF_Classic	876532	168029	808326	869662	756213	793123	827000	873963	831624	834801	832263	799521	836552	43503.2	833887	781471	539404	709321	814861	825510	760901	846155	754786	736297	FALSE			0.45084	0.13184	0.38463	0.33503	0.41274	-0.11246	0.37402	3	827.7416	0.9957	0.9976	0.9997	0.9996	0.996	0.9981	0.9996	0.9993		0.9975	0.9994
A8MPP1	DFASIVLLDQR	MSF_Classic	582683	531170	597214	607661	708331	561936	553904	587427	569086	596119	589303	477619	561444	607045	587055	652785	604931	637359	718189	552686	495695	740776	713705	498470	FALSE			-0.00055	0.14736	0.13425	0.19076	-0.04107	0.03702	0.04606	2	638.8484	1	0.9999	0.9998	1	0.9999	0.9999	1	0.9999	1	0.9999	0.9998
A8MPS7	AAVGPFSR	MSF_Classic	8.09432e+06	6.99238e+06	8.81841e+06	6.49812e+06	7.6014e+06	181503	7.19776e+06	8.19231e+06	7.625e+06	284529	7.68221e+06	7.4191e+06	207532	8.34986e+06	7.18966e+06	6.40273e+06	7.21128e+06	8.18026e+06	7.42091e+06	7.13422e+06	6.94841e+06	8.13386e+06	7.37578e+06	8.36691e+06	FALSE			-0.05474	-0.13337	-0.74322	-0.00172	-0.63572	-0.60224	-0.15275	2	402.7218	0.9767	0.9902	0.8793			0.9007	0.9633	0.9228	0.9728	0.956	0.9165
A8MPS7	ADDFGYC[Carbamidomethyl (C)]PR	MSF_Classic	2.25904e+06	2.56736e+06	1.71152e+06	2.68597e+06	2.32643e+06	1.42438e+06	2.37157e+06	1.78444e+06	2.00805e+06	2.54014e+06	2.24257e+06	2.13852e+06	2.2909e+06	2.557e+06	1.70792e+06	2.53367e+06	1.8855e+06	2.16427e+06	2.73321e+06	2.52872e+06	2.06882e+06	2.41615e+06	2.47143e+06	2.03211e+06	FALSE			-0.08495	0.01001	-0.02249	0.08188	0.0822	0.00394	0.16513	2	550.7269	1	1	1	1	0.9999	1	1	1	1	1	0.9993
A8MPS7	AFAC[Carbamidomethyl (C)]AVER	MSF_Classic	5.07098e+06	4.83897e+06	4.89436e+06	5.13812e+06	5.53288e+06	5.63478e+06	5.30882e+06	6.43743e+06	5.10889e+06	5.54711e+06	5.01314e+06	5.02317e+06	5138308	5.87328e+06	5.75955e+06	5.79114e+06	3.8579e+06	5.33734e+06	5.36318e+06	3.86325e+06	4.38958e+06	4.88501e+06	4.71458e+06	5.31612e+06	FALSE			0.18717	0.01763	0.13937	0.01082	0.07399	0.17996	-0.12071	2	462.2238	1	1	0.9999	1	1	1	1	1	1	0.9999	0.9997
A8MPS7	APTHADGHQHVHVLPGVC[Carbamidomethyl (C)]	MSF_Classic	1.00347e+06	1.12664e+06	899470	880611	913338	947260	896956	756919	979102	973421	915735	1.03162e+06	896364	918922	895397	855242	930709	962635	1.12337e+06	1.02495e+06	1.03456e+06	1.02507e+06	922433	957035	FALSE			-0.20242	-0.14043	-0.14431	-0.06081	-0.05277	-0.16046	0.07122	3	644.6479	0.9999	0.9999	0.9998	1	0.9999	1	0.9991	0.9999	1	0.9998	0.9983
A8MPS7	EAVAAGDVDLPQVREELEAQLSC[Carbamidomethyl (C)]FR	MSF_Classic	1.21961e+06	805113	1.08163e+06	1.13299e+06	791850	900984	1.07208e+06	1.04525e+06	739764	865373	872321	955048	1.00437e+06	1.00112e+06	739087	1.05179e+06	540214	728433	906687	723198	884551	916587	826115	1.34674e+06	FALSE			-0.12067	-0.42083	-0.13655	-0.00788	-0.20615	-0.17864	-0.30499	3	934.7958	0.9998	0.9998	0.9991	0.9999	1	0.999	0.9999	1	0.9987	0.9979	0.9997
A8MPS7	GASSLLGPEGFFLGK	MSF_Classic	6.95857e+06	7.18736e+06	7.06775e+06	7.52135e+06	7.08846e+06	7.32266e+06	7.11019e+06	6.79844e+06	7.22023e+06	7.55904e+06	7.24865e+06	7.00212e+06	7.27461e+06	7.1043e+06	7.13008e+06	7.43755e+06	7.57044e+06	7.71032e+06	7.36689e+06	7.16007e+06	7.19938e+06	7.47128e+06	7.82673e+06	6.87488e+06	FALSE			-0.00578	0.09886	0.04807	0.0638	0.03998	0.01995	0.03445	2	740.3958	1	1	1	1	1	1	1	1	1	1	0.9997
A8MPS7	GVGGC[Carbamidomethyl (C)]TWLEAPAR	MSF_Classic	7.21068e+06	6.64369e+06	6.08918e+06	7.09845e+06	6.45981e+06	6.45563e+06	6.82407e+06	6.8805e+06	6.56947e+06	7.2753e+06	6.34056e+06	6.874e+06	6.66746e+06	6.85457e+06	7.12228e+06	6.6374e+06	5.91714e+06	6.63666e+06	7.14422e+06	5.5659e+06	7.36868e+06	6.78326e+06	6.75077e+06	7.54108e+06	FALSE			0.02371	-0.05548	0.00508	0.07962	0.03899	0.04982	0.00975	2	687.3351	0.9999	0.9998	0.9995	0.9999	0.9999	0.9995	1	1	1	0.9999	0.9991
A8MPS7	HSIPTGLHANLSEGRPVGPAR	MSF_Classic	3.71288e+06	3.80724e+06	3.89751e+06	3.90656e+06	3.59957e+06	3.8881e+06	3.59019e+06	3.44155e+06	3.52645e+06	3.39791e+06	3.66358e+06	3.78661e+06	3.73554e+06	3.66589e+06	3.7689e+06	3.68321e+06	3.47096e+06	3.31711e+06	3.82176e+06	3.39059e+06	3.77058e+06	4.08518e+06	3.60467e+06	4.43035e+06	FALSE			-0.1129	-0.12483	-0.00296	0.08615	-0.07382	-0.03159	-0.056	4	542.2936	1	1	1	1	1	1	1	1	1	1	0.9997
A8MPS7	LVVTADDFGYC[Carbamidomethyl (C)]PR	MSF_Classic	7.79014e+06	7.05221e+06	6.74763e+06	8.28171e+06	7.27844e+06	7.49298e+06	7.14431e+06	7.47887e+06	6.98573e+06	7.34048e+06	7.56649e+06	7.62102e+06	7.57738e+06	7.88938e+06	7.28515e+06	7.20619e+06	7.58789e+06	6.92375e+06	6.78172e+06	5.97271e+06	6.33504e+06	6.92612e+06	7.1308e+06	8.20742e+06	FALSE			0.00126	0.00852	0.0946	0.04437	0.06136	0.07563	-0.17758	2	756.8612	0.9998	0.9998	1	0.9999	0.9999	1	1	1	1	1	0.9992
A8MPS7	RDEGIVEAF	MSF_Classic	1.80058e+06	3.03299e+06	2.86647e+06	2.08638e+06	1.93256e+06	2.14348e+06	2.36103e+06	2.04737e+06	2.10795e+06	2.91699e+06	1.90977e+06	2.14517e+06	2.30624e+06	2.71618e+06	2.6794e+06	2.52862e+06	2.4511e+06	2.74949e+06	2.70576e+06	3.65153e+06	71948.1	2.65586e+06	2.76574e+06	1.4964e+06	FALSE			-0.2408	0.00545	-0.32137	-0.15451	-0.14331	0.00033	-0.26022	2	518.2589	0.9929	0.9714	0.9877	0.9988	0.9974	0.9973	0.9966	0.9903	0.997	0.9777	0.9016
A8MPS7	RGASSLLGPEGFFLGK	MSF_Classic	1.83353e+06	1.93949e+06	2.12431e+06	2.01663e+06	2.04672e+06	1.99169e+06	1.84095e+06	1.90538e+06	2.00605e+06	1.97624e+06	1.92643e+06	1.89593e+06	2.02473e+06	1.97971e+06	2.05413e+06	1.99359e+06	2.04266e+06	2.09414e+06	2.08574e+06	2.00845e+06	1.95779e+06	2.05708e+06	2.06023e+06	1.89782e+06	FALSE			-0.0359	0.05592	0.03808	0.02853	-0.02436	0.03892	0.03735	3	545.9666	1	0.9999	1	1	1	1	1	1	1	1	0.9997
A8MPS7	RPGEEVPC[Carbamidomethyl (C)]EPTLEPF	MSF_Classic	5.26813e+06	5.6509e+06	210074	6.67263e+06	5.60187e+06	4.92739e+06	3.5509e+06	5.16294e+06	4.86624e+06	5.667e+06	5.60897e+06	4.69197e+06	4.26495e+06	5.33787e+06	3.36717e+06	4.82764e+06	4.26449e+06	4.66533e+06	4.83008e+06	5.05388e+06	5.39664e+06	4.93728e+06	5.34697e+06	5.57945e+06	FALSE			0.28715	0.30588	0.62823	0.51139	0.52084	0.22084	0.45736	2	878.9142	0.9903	0.9999	0.9521	0.9918	0.9916	0.9977	0.9894	0.997	0.998	0.9997	0.9938
A8MPS7	TWLEAPAR	MSF_Classic	698868	906891	695795	872456	836947	1.07157e+06	881558	926297	997443	688211	775858	888926	929705	919285	930594	933047	898117	1.08374e+06	988212	1.48689e+06	982067	833591	956966	903575	FALSE	0.447928	270512	0.28555	0.34084	0.27298	0.22721	0.03189	0.27226	0.58698	2	472.2534	0.9606	0.9901	0.9789	0.9945	0.9634	0.9342	0.9895	0.9616	0.9989	0.9892	0.9491
A8MPS7	VLEGTLAGHTL	MSF_Classic	1.67638e+06	1.71287e+06	1.64745e+06	1.42482e+06	1.55629e+06	1.64983e+06	1.73254e+06	1.43757e+06	1.6536e+06	1.61279e+06	1.91056e+06	1.83781e+06	1.60037e+06	1.46729e+06	1.79272e+06	1.38432e+06	1.78942e+06	1.83425e+06	1.61777e+06	1.88379e+06	1.88264e+06	1.31617e+06	1.48428e+06	1.69262e+06	FALSE			-0.06234	-0.00825	-0.12117	-0.16478	0.09007	-0.05141	0.09625	2	555.8113	0.9999	1	1	0.9999	1	1	1	1	0.9999	0.9999	0.9997
A8MPS7	VLTAPTLR	MSF_Classic	4.90406e+06	4.31922e+06	4.6137e+06	4.48531e+06	4.876e+06	4.62744e+06	4.36334e+06	5.18431e+06	4.50815e+06	4.83754e+06	4.9836e+06	4.72978e+06	4.91408e+06	4.94485e+06	4.81747e+06	4.60845e+06	5.05273e+06	4.59749e+06	4.3913e+06	4.55665e+06	4.24063e+06	4.75463e+06	4.38398e+06	5.00969e+06	FALSE			0.02264	0.04331	0.01574	0.0321	0.07258	0.08497	-0.06924	2	435.774	0.9964	0.9989	0.9983	0.9977	0.9978	0.9964	0.9904	0.9921	0.9803	0.9894	0.9922
A8MPS7	WTDAFVGLSTC[Carbamidomethyl (C)]GR	MSF_Classic	3.36503e+06	3.20438e+06	2.99682e+06	3.29357e+06	3.29918e+06	2.98308e+06	3.1897e+06	3.54784e+06	3.10188e+06	3.47734e+06	3.38768e+06	3.28848e+06	3.28046e+06	3.15135e+06	2.99254e+06	3.36175e+06	3.13153e+06	3.02388e+06	3.21084e+06	2.81915e+06	2.99324e+06	3.31525e+06	3.37076e+06	3.4196e+06	FALSE			0.04062	-0.00742	0.00145	0.07913	0.08595	-0.02156	-0.08431	2	735.3457	1	0.9997	1	1	1	1	1	1	1	0.9999	0.9997
A8MQ14	IHTGEKPYEC[Carbamidomethyl (C)]K	MSF_Classic	597456	585562	657764	507972	502138	621414	691157	651004	562590	597747	642964	796379	605419	551514	681766	567491	685780	663522	478192	676824	706503	482154	475317	655198	FALSE			0.04928	0.05838	-0.1741	-0.19087	0.14619	-0.00163	0.01616	2	681.3295	1	1	1	1	1	1	1	1	1	1	0.9997
A8MQ14	RIHTGEKPYEC[Carbamidomethyl (C)]K	MSF_Classic	151643	144722	112064	170649	106535	172393	185936	165088	217304	156597	192705	183079	179158	200026	196167	130480	216046	192321	120906	148368	192951	125626	155472	174089	FALSE	-0.266393	3.50989e+110	0.47664	0.39979	0.13848	0.15637	0.38237	0.49436	0.17851	3	506.5892	1	1	1	1	1	1	1	1	1	1	0.9997
A8MT69	[Acetyl (Protein N-term)]MEGAGAGSGFRK	MSF_Classic	159603	146200	342483	240109	195786	257106	159032	208434	284274	186578	180144	268904	238243	97622.6	185819	170386	165990	251533	215568	129160	388716	172019	163931	334382	FALSE			0.00767	-0.14104	0.09623	0.04824	-0.02845	-0.31345	0.17806	2	605.2877					0.9873		0.9821	0.8745	0.9301		0.9383
A8MT69	QAQAEDALRVDVDQLEK	MSF_Classic	327689	148528	545570	265185	458328	265399	105306	413190	347971	452618	514840	425772	243796	465143	517006	417198	347611	201969	488016	284369	243932	505367	364648	392924	FALSE			-0.23788	-0.07984	-0.04718	0.30569	0.44734	0.2628	-0.00774	3	643.3289	0.9852			0.9947	0.8759	0.97	0.9966	0.9695		0.9941	0.8993
A8MUU1	GAMAKPDC[Carbamidomethyl (C)]IIT	MSF_Classic	5.69088e+06	6.50147e+06	5.8151e+06	6.18573e+06	6.78985e+06	5.32423e+06	6.0912e+06	7.09115e+06	5.14343e+06	6.31713e+06	4.91392e+06	5.91953e+06	4.98231e+06	6.22212e+06	6.30928e+06	7.2156e+06	4.71244e+06	5.67175e+06	7.0002e+06	5.79125e+06	5.60153e+06	5.76758e+06	6.14468e+06	6.5401e+06	FALSE			0.02528	-0.03304	0.02324	0.03521	-0.07034	-0.04011	0.03056	2	588.7912	1	1	0.9999	1	0.9997	0.9999	1	1	1	1	0.9997
A8MWY0	AC[Carbamidomethyl (C)]ALGSEQSGSSC[Carbamidomethyl (C)]VPC[Carbamidomethyl (C)]PPGHYIEK	MSF_Classic	2.80382e+06	2.67127e+06	2.71196e+06	3.08089e+06	2.75284e+06	2.89789e+06	3.05557e+06	2.65571e+06	2.67119e+06	3.00443e+06	2.49904e+06	3.17066e+06	3.03007e+06	2.91844e+06	3.07063e+06	3.02938e+06	2.75995e+06	2.98497e+06	3.10146e+06	2.08869e+06	2.83335e+06	2.76537e+06	2.9019e+06	2.8271e+06	FALSE			0.03403	0.09994	0.09291	0.05316	0.08338	0.13965	-0.02911	3	864.3823	1	1	1	1	1	1	1	1	1	1	0.9997
A8MWY0	DDSQFSEEGSSEC[Carbamidomethyl (C)]TERPPC[Carbamidomethyl (C)]TTK	MSF_Classic	1.33782e+06	1.24172e+06	1.1574e+06	1.21587e+06	1.14509e+06	194378	1.24485e+06	901109	1.06109e+06	1.26903e+06	1.10549e+06	983034	1.15431e+06	1.11008e+06	1.13176e+06	1.19419e+06	907146	1.08801e+06	1.26334e+06	1.23343e+06	99445.3	1.1459e+06	1.23289e+06	991510	FALSE			-0.22061	-0.2286	-0.54834	-0.14898	-0.15445	-0.13796	-0.52545	3	849.6797	1	1	1	1	1	1	1	1	1	1	0.9997
A8MWY0	EAC[Carbamidomethyl (C)]IPC[Carbamidomethyl (C)]GPGSK	MSF_Classic	49788.5	193480	222014	5.85608e+06	3.48863e+06	3.32501e+06	255298	218890	138819	5.8549e+06	3.65781e+06	93106.5	197271	182425	4.55133e+06	4.82966e+06	3.901e+06	3.7587e+06	3.59123e+06	270022	1.96773e+06	4.51381e+06	4.92988e+06	4.97195e+06	FALSE	0.462172	600059	0.3978	4.74645	4.76713	4.95338	4.36773	3.40571	3.64706	2	588.2628		0.9355		0.9841		0.9501	0.9685	0.8706		0.9058
A8MWY0	EC[Carbamidomethyl (C)]PPDTYLSIHQVYGK	MSF_Classic	2.1919e+06	2.31943e+06	2.00039e+06	2.30491e+06	2.09429e+06	2.31286e+06	2.25202e+06	2.22849e+06	2.35081e+06	2.38795e+06	2.11138e+06	2.39891e+06	2.27587e+06	2.29359e+06	2.25172e+06	2.38953e+06	2.25122e+06	2.45281e+06	2.2177e+06	1.66428e+06	2.3252e+06	2.08544e+06	2.20794e+06	2.57796e+06	FALSE			0.06913	0.12347	0.04372	0.07755	0.08319	0.06698	-0.0691	3	636.305	0.9998	0.9996	0.9998	0.9998	1	1	0.9998	0.9998	0.9999	0.9982	0.9997
A8MWY0	EC[Carbamidomethyl (C)]RPC[Carbamidomethyl (C)]PAGTEPALGFEYK	MSF_Classic	2.63339e+06	2.53522e+06	2.23644e+06	2.86242e+06	2.87197e+06	2.43938e+06	2.50286e+06	2.27015e+06	2.46888e+06	2.65452e+06	2.33638e+06	2.5982e+06	2.66162e+06	2.67094e+06	2.55745e+06	2.84263e+06	2.27573e+06	2.0644e+06	2.7959e+06	2.68274e+06	1.94642e+06	2.59713e+06	2.83921e+06	2.6267e+06	FALSE			-0.03214	-0.04397	0.14249	0.12281	0.03542	0.09152	0.00389	3	694.6522	1	1	1	1	1	1	1	1	1	1	0.9998
A8MWY0	FINDMVK	MSF_Classic	2.05315e+06	1.79907e+06	1.94288e+06	1.88703e+06	1.83686e+06	1.91778e+06	1.83881e+06	1.8817e+06	1.60881e+06	1.84414e+06	1.86776e+06	2.07258e+06	1.98666e+06	1.69624e+06	1.65819e+06	1.8539e+06	2.04701e+06	1.58373e+06	1.74553e+06	1.99755e+06	2.21957e+06	1.88064e+06	1.867e+06	1.92379e+06	FALSE			-0.12088	-0.07944	-0.03871	-0.03112	-0.00265	-0.1177	0.04112	2	433.7257	0.9972	0.9986	0.998	0.9983	0.9988	0.9988	0.9956	0.9964	0.9984	0.9962	0.9959
A8MWY0	GDLPSSSSRPLPPC[Carbamidomethyl (C)]QEK	MSF_Classic	700866	839472	125463	685345	146592	649989	610324	158938	462351	174557	808310	125018	783547	747146	823958	862055	744718	85422.1	675093	584552	465115	72028.2	277008	616933	FALSE			-0.43567	0.02268	-0.16874	-0.78617	-0.58841	0.4993	0.05018	3	618.972	0.952	0.9839	0.9201		0.8701	0.8997	0.9568		0.9453
A8MWY0	IC[Carbamidomethyl (C)]REDLTDAIR	MSF_Classic	1.59689e+06	1.41835e+06	1.60891e+06	1.5205e+06	1.46355e+06	1.50342e+06	1.41871e+06	1.32373e+06	1.58958e+06	1.4957e+06	1.45197e+06	1.44915e+06	1.57231e+06	1.54649e+06	1.48954e+06	1.42623e+06	1.57477e+06	1.69953e+06	1.25776e+06	1.40456e+06	1.5826e+06	1.53688e+06	1.52768e+06	1.62149e+06	FALSE			-0.09415	0.02364	-0.04329	0.01918	-0.07273	-0.00494	-0.12345	3	454.5663	0.9999	1	0.9999	1	0.9994	1	1	1	1	1	0.9997
A8MWY0	IYSITATNAVDGVASSC[Carbamidomethyl (C)]R	MSF_Classic	1.11036e+06	1.54603e+06	1.64836e+06	1.38514e+06	1.45414e+06	978179	1.39269e+06	1.36182e+06	228397	1.91631e+06	1.43461e+06	1.30908e+06	1.36348e+06	1.23897e+06	1.56302e+06	242026	97949.7	1.52315e+06	1.32672e+06	153137	278525	1.05681e+06	193244	1.28425e+06	FALSE			-0.52921	-1.2082	-0.17332	-0.76434	0.1144	-0.04745	-1.29168	2	942.9597	0.9777	0.9965	0.9979	0.9985	0.9458		0.9791	0.933	0.9734	0.9567	0.9984
A8MWY0	LTDNGEWGSHSVMLK	MSF_Classic	801188	197655	801622	625705	519542	622618	216474	667807	669427	554389	714004	829225	817842	510543	71697.1	132211	881681	607705	626410	512705	120455	670175	499050	789665	FALSE			-0.21265	-0.15096	-0.02636	0.12167	0.22038	-0.36286	-0.51544	3	558.6033	0.9925	0.8721		0.9936	0.9989		0.9553	0.9669		0.9929	0.9648
A8MWY0	RGFQETLYVWNEPK	MSF_Classic	1.21234e+06	840900	912896	1.39211e+06	275767	107577	1.01608e+06	1.01052e+06	1.24939e+06	1.03371e+06	1.04064e+06	1.193e+06	1.29022e+06	831238	1.05954e+06	924163	1.1022e+06	1.274e+06	1.18037e+06	125799	1.33431e+06	852611	1.03415e+06	1.28059e+06	FALSE			0.14335	0.15404	-0.7404	0.09469	0.13954	0.1009	-0.16779	3	589.6335	0.9876	0.9907	0.9713	0.9925	0.9908	0.9907	0.9891	0.9957	0.9994		0.9591
A8MWY0	SGAGVISVPSK	MSF_Classic	2.36266e+06	2.12998e+06	2.57965e+06	2.30304e+06	2.42925e+06	2.48037e+06	2.21183e+06	2.34113e+06	2.36188e+06	2.37948e+06	2.18562e+06	2.46074e+06	2.65989e+06	2.29224e+06	2.61066e+06	2.36697e+06	2.59309e+06	2.62775e+06	2.1787e+06	2.34796e+06	2.76464e+06	2.46006e+06	2.29759e+06	2.73168e+06	FALSE			-0.03248	0.10151	0.02836	0.08266	-0.00951	0.09674	0.044	2	501.2849	0.9999	0.9998	0.9998	1	0.9999	1	0.9996	1	0.9999	1	0.9992
A8MWY0	SGTNILYWR	MSF_Classic	1.24152e+06	1.29946e+06	1.25122e+06	1.77226e+06	1.60108e+06	1.1616e+06	1.37142e+06	1.7351e+06	1.21691e+06	1.13596e+06	1.27065e+06	1.14079e+06	1.18948e+06	1.60117e+06	1.3958e+06	1.41489e+06	1.3574e+06	1.06699e+06	1.18745e+06	1.17194e+06	972716	1.71482e+06	1.475e+06	1.43656e+06	FALSE			0.18914	0.0178	0.25805	0.28685	-0.09627	0.14269	-0.1866	2	555.2905	0.9782	0.9985	0.9991	0.9986	0.9833	0.9762	0.9952	0.9925	0.9832	0.9994	0.9941
A8MWY0	SSTATTSC[Carbamidomethyl (C)]INGR	MSF_Classic	121346	236694	224142	236695	263418	259284	277204	220486	264977	280738	249393	192027	320258	289246	252225	225910	242729	270200	298874	187643	188386	225953	278046	208828	FALSE			0.38958	0.34379	0.38338	0.29208	0.31084	0.56576	0.21321	2	627.7908		0.9992	0.9993	0.9982	0.9998	0.9998	0.9997	0.9997	0.9972	0.9999	0.9993
A8MWY0	STNVVESWGGTK	MSF_Classic	2.07979e+06	2.4352e+06	1.79707e+06	2.46386e+06	2.49704e+06	1.95571e+06	2.663e+06	2.24967e+06	1.92047e+06	2.53004e+06	2.12091e+06	1.84485e+06	2.19912e+06	2.41837e+06	2.09193e+06	2.47727e+06	1.67171e+06	1.95161e+06	2.46791e+06	2.35636e+06	2.16406e+06	2.44839e+06	2.42862e+06	2.21135e+06	FALSE			0.11444	-0.04916	0.13195	0.16734	0.0414	0.08808	0.14684	2	632.8121	1	0.9992	0.9997	1	1	1	0.9998	1	1	0.9998	0.9982
A8MWY0	TSC[Carbamidomethyl (C)]FNVGNSK	MSF_Classic	1.3479e+06	1.16129e+06	1.39974e+06	1.53145e+06	1.40946e+06	1.17745e+06	1.47448e+06	1.10382e+06	1.33705e+06	1.11657e+06	1.15127e+06	1.55193e+06	1.47478e+06	1.1323e+06	1.25458e+06	1.2558e+06	1.22983e+06	1.27093e+06	1.12457e+06	1.19737e+06	1.49112e+06	1.39403e+06	1.14216e+06	1.30236e+06	FALSE			0.00237	-0.05736	0.0753	-0.02621	-0.03329	-0.01755	-0.03582	2	557.2533	0.9999	0.9996	0.9999	1	0.9997	0.9985	1	1	0.9999	1	0.9997
A8MWY0	TTGILMGSK	MSF_Classic	1.42857e+06	118795	1.38302e+06	144553	285448	1.40986e+06	1.55387e+06	109755	1.57522e+06	133576	154177	1.45524e+06	1.81966e+06	185117	1.62079e+06	1.9976e+06	1.43024e+06	1.3582e+06	198460	1.34559e+06	1043720	218615	249004	1.53855e+06	FALSE			0.14439	0.70774	-0.67149	-0.54665	-0.74952	0.30712	-0.17938	2	454.2495	0.9952		0.8754		0.9411	0.923
A8MWY0	VAIPNSAVDC[Carbamidomethyl (C)]SGLPDPVR	MSF_Classic	1.78786e+06	1.98258e+06	1.92363e+06	1.79884e+06	113605	2.0657e+06	2.03287e+06	1.90062e+06	104089	1.98138e+06	2.0456e+06	88025.4	2.02948e+06	2.06829e+06	1.97352e+06	215078	1.70116e+06	1.85143e+06	1.62831e+06	170654	273397	1.86292e+06	1.98548e+06	2.04112e+06	FALSE			-0.49597	-0.59579	-0.51736	0.04869	-0.46857	0.09254	-1.45819	2	933.9725	0.9884	0.9974	0.9999	0.9993	0.9953		0.9732	0.9992	0.9972		0.9962
A8MWY0	VAIPNSAVDC[Carbamidomethyl (C)]SGLPDPVRGK	MSF_Classic	1.34241e+06	1.18035e+06	1.40904e+06	1.28918e+06	1.12767e+06	1.56622e+06	1.29227e+06	1.31408e+06	1.61835e+06	1.40233e+06	1.2309e+06	1.58587e+06	1.5312e+06	1.27775e+06	1.51809e+06	1.29597e+06	1.55039e+06	1.63905e+06	1.20335e+06	1.23595e+06	1.64905e+06	1.17915e+06	1.15074e+06	1.11842e+06	FALSE			0.10366	0.19005	0.01869	-0.1893	0.10174	0.13819	0.05633	3	684.6896	0.9992	1	1	1	0.9999	1	0.9996	0.9999	1	1	0.9997
A8MWY0	WWNVLPGNMK	MSF_Classic	1.4753e+06	1.44839e+06	1.38172e+06	1.65843e+06	1.57494e+06	1.56709e+06	1.52507e+06	1.56462e+06	1.5982e+06	1.53638e+06	1.3961e+06	1.52171e+06	1.37949e+06	1.46788e+06	1.59583e+06	1.52743e+06	1.42027e+06	1.51711e+06	1.54291e+06	1.50958e+06	1.45168e+06	1.69251e+06	1.52514e+06	1.49522e+06	FALSE			0.12279	0.05245	0.15702	0.13046	0.04901	0.04545	0.06511	2	622.8159	1	0.9999	1	1	0.9999	0.9998	1	0.9999	1	0.9998	0.9997
A8MXV4	[Acetyl (Protein N-term)]SSSLRPGPSR	MSF_Classic	1.44247e+06	152685	182809	1.18999e+06	1.25075e+06	1.2785e+06	204486	288856	1.25501e+06	163408	1.41259e+06	1.2488e+06	1.37516e+06	136783	209582	130751	1.45237e+06	223603	105293	1.32356e+06	1.38412e+06	1.37561e+06	197539	1.25195e+06	FALSE			-0.02423	0.02315	1.06478	0.66807	0.66792	-0.04654	0.66187	2	543.2885	0.9296	0.8788			0.9791			0.9113		0.959
A8MXV4	EAFEEAGVLLLRPR	MSF_Classic	2.8278e+06	3.14716e+06	3.11727e+06	2.94143e+06	2.88529e+06	3.24697e+06	3.0633e+06	2.91379e+06	3.01218e+06	3.17523e+06	2.85649e+06	2.84512e+06	2.90285e+06	3.02824e+06	2.75703e+06	3.05046e+06	2.53912e+06	2.94904e+06	3.09627e+06	2.38882e+06	3.04897e+06	3.07531e+06	3.1984e+06	3.27327e+06	FALSE			-0.01643	-0.09063	-0.00294	0.07041	-0.03459	-0.06559	-0.0914	3	533.9666	0.9999	0.9992	0.9999	0.9999	0.9997	0.9997	0.9999	0.9988	0.9999	0.9988	0.9997
A8MXV4	FGLGPAPFSR	MSF_Classic	4.09474e+06	4.28901e+06	4.34786e+06	4.14721e+06	4.18267e+06	4.36274e+06	4.1485e+06	4.32076e+06	4.33101e+06	4.21981e+06	3.92525e+06	4.21449e+06	4.17264e+06	4.09626e+06	4.25698e+06	3.88198e+06	4.17933e+06	4.07231e+06	4.10433e+06	4.20305e+06	4.21599e+06	4.3567e+06	4.31063e+06	4.11579e+06	FALSE			0.00776	-0.0694	-0.00442	0.00583	-0.04279	-0.0235	-0.02379	2	524.7823	1	1	1	1	1	1	1	1	1	1	0.9998
A8MXV4	GWSRPETATPPSRPPPAEGFR	MSF_Classic	1.54502e+06	1.1928e+06	1.37642e+06	858915	801193	1.4496e+06	99285.6	229417	1.52004e+06	806782	1.31376e+06	1.30456e+06	692978	878407	1.24847e+06	928473	1.21098e+06	1.44561e+06	887690	1.58749e+06	1.56383e+06	715813	938664	633897	FALSE	0.300479	0.217057	-1.15408	-0.19863	-0.40385	-0.8463	-0.26448	-0.545	-0.02662	4	574.0423	0.9983	0.9991		0.9993	0.9847	0.9868	0.998	0.9791	0.9968	0.9932
A8MXV4	HLYDIHVTVQPK	MSF_Classic	700897	868639	881900	779892	949152	1.03942e+06	877285	923187	825365	880077	967347	834051	904384	976893	944227	824052	754633	823891	879574	685845	680862	801597	1.15237e+06	843032	FALSE			0.09915	-0.02904	0.17546	0.19025	0.1294	0.20488	-0.12609	3	483.9331	1	1	1	1	0.9999	1	1	1	0.9994	0.9997	0.9997
A8MXV4	LANFASLSDLHK	MSF_Classic	1.44603e+06	1.29985e+06	1.36794e+06	1.30127e+06	1.2379e+06	1.46565e+06	1.42648e+06	1.47146e+06	1.35354e+06	1.33953e+06	1.34289e+06	1.46612e+06	1.34132e+06	1.28307e+06	1.33337e+06	1.20536e+06	1.3584e+06	1.4481e+06	1.24124e+06	1.11142e+06	1.39813e+06	1.34831e+06	1.31523e+06	1.52077e+06	FALSE			0.04749	-0.03621	-0.03874	0.02451	0.01212	-0.05579	-0.13328	3	439.2383	0.9999	0.9999	0.9998	1	1	1	1	1	1	1	0.9997
A8MXV4	RLANFASLSDLHK	MSF_Classic	1.17726e+06	1.16995e+06	165977	1.28302e+06	1.12766e+06	222350	170311	1.22166e+06	1.32605e+06	155337	1.18075e+06	1.33505e+06	1.26277e+06	352876	1.24134e+06	211304	1.48531e+06	1.25896e+06	198526	1.05405e+06	1.2801e+06	1.21264e+06	148729	1.15329e+06	FALSE			0.11304	0.23392	0.06721	0.00084	0.08794	0.18498	0.01114	3	491.2721	0.9952	0.9958			0.9997			0.9969	0.9555	0.9056	0.994
A8MXV4	SADWLGLFAPHHGPPR	MSF_Classic	633303	748838	639964	812903	665924	634831	687846	684183	717539	577933	642707	598242	561975	640232	631030	661851	534406	692086	671185	746004	494329	709698	734968	685278	FALSE			0.04735	-0.09874	0.06388	0.07496	-0.15281	-0.14146	-0.08114	4	440.2272	0.9984	0.9997	0.9996	0.9994	0.9941	0.999	0.9998	1	0.9989	0.9998	0.998
A8MXV4	SPHQGFMPGAHVFSGGVLDAADR	MSF_Classic	1.11095e+06	1.02376e+06	1.22953e+06	1.2231e+06	1.09785e+06	1.07625e+06	1.13152e+06	1.0798e+06	1.01235e+06	1.08016e+06	1.10196e+06	1.11696e+06	1.12138e+06	1.14693e+06	973405	1.12004e+06	1.0574e+06	1.12075e+06	1.06037e+06	718216	1.13694e+06	1.1711e+06	1.14148e+06	1.30507e+06	FALSE			-0.06158	-0.02861	0.01407	0.10477	-0.02822	-0.05352	-0.20652	4	589.034	1	1	1	1	0.9998	0.9999	1	1	1	1	0.9996
A8MXV4	TAFPSLPDTDDHKTDNTGTLPEDVAFR	MSF_Classic	2.13576e+06	1.90524e+06	2.11234e+06	2.24919e+06	2.09845e+06	2.2592e+06	2.22172e+06	2.02464e+06	2.17417e+06	2.07464e+06	2.06712e+06	1.72153e+06	2.33446e+06	2.0758e+06	2.1507e+06	2.11486e+06	1.97896e+06	2.12414e+06	2.13699e+06	2.07412e+06	1.96712e+06	2.07993e+06	2.11817e+06	2.14188e+06	FALSE			0.06132	0.01507	0.10259	0.04311	-0.06966	0.09254	0.00582	4	740.8531	0.9993	1	0.9998	0.9999	0.9999	0.9999	1	1	0.9999	0.9997	0.9997
A8MXV4	TSPPGPAPGPGLALEPPPGLASWR	MSF_Classic	1.87645e+06	1.82076e+06	280304	2.30144e+06	2.3466e+06	1.28118e+06	1.97434e+06	1.68597e+06	1.63179e+06	2.1448e+06	1.4925e+06	1.51664e+06	1.70066e+06	1.61677e+06	1.96295e+06	1.9242e+06	1.71158e+06	1.59334e+06	1.88165e+06	1.68345e+06	1.75591e+06	2.00974e+06	1.80649e+06	2.03836e+06	FALSE			0.41197	0.3947	0.57597	0.5577	0.37381	0.40877	0.41983	3	774.7462	0.9976	0.9991	0.9979	0.9997	0.9992	0.9981	0.9999	0.9999	0.9857	0.9991	0.9973
A9UHW6	[Acetyl (Protein N-term)]GEPSREEYK	MSF_Classic	1.10949e+06	964152	1.15711e+06	1.04615e+06	906217	948269	997475	686089	1.23184e+06	239219	789927	1.0807e+06	1.0277e+06	727057	763958	1.07188e+06	1.13798e+06	1.16424e+06	1.26136e+06	1.16253e+06	1.06466e+06	1.09506e+06	868986	1.0177e+06	FALSE			-0.14817	0.06263	-0.1555	-0.11571	-0.61473	-0.35918	0.11076	2	568.7646	0.9999	0.9974	1		1	0.9994	1	0.9999	0.9976	0.9797	0.9958
A9UHW6	LAQPDSLSKEEEVDC[Carbamidomethyl (C)]LVLQLHR	MSF_Classic	2.21555e+06	1.76145e+06	1.71387e+06	2.1779e+06	1.71688e+06	2.07778e+06	2.1864e+06	1.93081e+06	1.91458e+06	2.21389e+06	1.93807e+06	1.94936e+06	2.19726e+06	1.95877e+06	1.90333e+06	2.02441e+06	1.56959e+06	1.85688e+06	1.89287e+06	1.3094e+06	1.86317e+06	1.8798e+06	2.02879e+06	2.06016e+06	FALSE			0.08394	-0.06216	0.0697	0.06878	0.10047	0.09052	-0.16796	3, 4	860.4426, 645.5838	0.9944, 1	0.9999, 1	0.9989, 1	0.9989, 1	0.9942, 1	0.9869, 0.9999	0.9986, 1	0.9999, 1	0.9998, 0.9999	0.9958, 0.9997	0.996, 0.9998
A9UHW6	LKDPGAVDLEK	MSF_Classic	2.05304e+06	165880	287870	118809	2.11749e+06	2.19238e+06	2.03016e+06	193411	2.15586e+06	2.00591e+06	2.26418e+06	2.06136e+06	1.85316e+06	1.77709e+06	344379	167311	159819	209344	222022	1.91119e+06	88677.9	199303	246952	1.82404e+06	FALSE			0.8049	-2.22426	0.82104	-0.14296	1.3367	0.66498	-0.17405	3	395.5556	0.9773		0.9021	0.9805	0.962					0.8798
A9UHW6	LQQEYQAR	MSF_Classic	1.85412e+06	2.03654e+06	1.88096e+06	2.23377e+06	2.27645e+06	1.89454e+06	1.97782e+06	1.89267e+06	1.26647e+06	2.12299e+06	1.94457e+06	1.85345e+06	187212	2.11847e+06	1.87539e+06	148425	131197	1.67304e+06	2.29797e+06	2.00222e+06	1.82183e+06	2.08264e+06	2.09612e+06	2.05699e+06	FALSE			-0.16806	-1.56354	0.15017	0.11159	0.03687	-0.4651	0.08503	2	518.2645	0.9995	0.9721	0.9977	0.9996			0.9989	0.9465	0.9962	0.9961	0.9493
A9UHW6	MDELFVLIR	MSF_Classic	131459	203744	187054	171163	199547	186315	192795	156366	160801	196717	153964	220985	346150	203708	216461	136233	229585	211146	104965	171945	141421	128287	129051	303681	FALSE			-0.03437	0.14372	0.09298	0.10329	0.13041	0.55319	-0.32012	2	568.3126	0.9282	0.9978	0.9648	0.9845		0.9237		0.9635	0.9957	0.9998	0.9842
A9UHW6	SFDAETQQLLK	MSF_Classic	2.94825e+06	2.80894e+06	2.88933e+06	3.08411e+06	3.01286e+06	2.90929e+06	2.94072e+06	3.06958e+06	2.97633e+06	2.9859e+06	3.07686e+06	2.76428e+06	2.99042e+06	3.0007e+06	2.97166e+06	3.09484e+06	2.89583e+06	2.93519e+06	3.05239e+06	2.77667e+06	2.7665e+06	2.95313e+06	2.86148e+06	2.99257e+06	FALSE			0.05566	0.04587	0.05881	0.02656	0.02981	0.05183	-0.00853	2	640.3301	0.9996	0.9992	0.995	0.9977	0.9932	0.9884	0.9999	0.9992	0.9962	0.9996	0.9709
A9UHW6	TALKDPGAVDLEK	MSF_Classic	829670	748038	693678	759637	731979	919196	869499	951401	866908	885729	712255	644544	842805	698065	768020	787575	848354	747672	850220	898774	219071	738868	673460	778306	FALSE			0.24286	0.06957	0.08595	-0.05222	-0.01845	0.02363	-0.20679	2	678.8721	0.9851	0.9994	0.9994	0.9999	0.9886	0.9998	1	1	0.9997	1	0.9991
A9UHW6	VANVIVDHSLQDC[Carbamidomethyl (C)]VFSK	MSF_Classic	1.21047e+06	1.40963e+06	1.1404e+06	1.28911e+06	1.31912e+06	1.11585e+06	1.22345e+06	1.15805e+06	1.01427e+06	1.36645e+06	1.16415e+06	1.01109e+06	1.04653e+06	1.27084e+06	1.2157e+06	1.2687e+06	985432	1.00162e+06	1.2162e+06	1.21398e+06	1.18236e+06	1.22972e+06	1.27708e+06	1.01462e+06	FALSE			-0.14719	-0.20793	-0.01404	-0.09477	-0.08649	-0.09	-0.05791	2	965.9882	0.999	0.9861	0.9995	0.9998	0.9984	0.9993	0.9995	0.997	0.9952	0.999	0.9976
B2RTY4	FNIQDFFR	MSF_Classic	68501.5	71360.7	80541.4	60078.2	76087	76359.9	89553.7	71684.6	269824	60651.7	75304.9	69258.3	82085	50889.9	79008	224502	75406.5	125903	69763.8	90624.8	72278.9	68934.9	50029.6	106431	FALSE			0.96775	0.95007	-0.05252	0.03231	-0.10301	-0.0562	0.07812	2	543.772	0.9972	0.9899	0.971	0.9383	0.962		0.8936	0.9983	0.9993	0.9093	0.93
B2RUZ4	[Acetyl (Protein N-term)]MQPQESHVH	MSF_Classic	1.67288e+06	1.54341e+06	1.53149e+06	1.62914e+06	1.69205e+06	1.76187e+06	1.58647e+06	1.68406e+06	1.83002e+06	1.68634e+06	1.59796e+06	1.80436e+06	1.69726e+06	1.60804e+06	1.63415e+06	1.77141e+06	1.65653e+06	1.89378e+06	1.78713e+06	1.61176e+06	1.94678e+06	1.67929e+06	1.52464e+06	1.81809e+06	FALSE			0.1034	0.16464	0.09844	0.08102	0.10003	0.0571	0.17112	2	567.7535	0.9986	0.9999	0.9998	0.9999	0.9993	0.9996	1	0.9995	0.9991	0.9997	0.9986
B7ZAP0	RKQEEETAQLK	MSF_Classic	443243	334680	283027	350425	368289	276192	406330	279608	295608	351788	336045	430650	238733	399707	425912	409194	393324	324907	288758	383935	368772	383826	381598	317576	FALSE			-0.11223	0.08768	-0.09272	0.02968	0.07619	0.00462	-0.02674	3	453.9124	0.9999	0.9999	1	1	0.9968	0.9995	0.9999	1	1	1	0.9995
B7ZAP0	RLVETEEEK	MSF_Classic	431309	759018	517294	551934	641903	448929	740557	723980	471354	485833	200975	754918	606299	185965	651168	554884	455685	555083	550518	803585	579124	921865	737556	112352	FALSE			0.18101	-0.12522	-0.05586	0.05321	-0.24419	-0.24249	0.17902	2	566.7958		0.9984	0.9367	0.9839	0.9452	0.8897	0.8991	0.9752	0.9529	0.9899	0.9789
B7ZAP0	TGTQPLQPAPVTQPPK	MSF_Classic	3.19118e+06	3.16824e+06	2.61297e+06	3.28611e+06	2.93923e+06	2.92289e+06	2.78863e+06	3.04026e+06	2.52585e+06	2.88622e+06	3.16985e+06	2.77324e+06	2.76598e+06	3.02182e+06	3.0471e+06	3.42009e+06	3.23953e+06	2.51477e+06	2.90163e+06	3.33098e+06	3.06613e+06	3.0289e+06	3.16507e+06	3.09716e+06	FALSE			-0.1029	0.03212	0.028	0.05036	-0.02319	-0.02228	0.05154	2	830.4568	1	1	1	1	1	1	1	1	1	1	0.9997
B7ZAQ6	LGDPFPILS	MSF_Classic	331173	297719	422054	121183	178329	445996	310234	320051	297677	102218	176347	153198	153754	198443	168541	155153	271610	136109	235483	349250	187805	120429	235320	258700	FALSE	0.486654	0.387226	-0.17955	-0.90081	-0.49539	-0.77432	-1.28338	-1.01306	-0.44401	2	479.7658	0.9999	0.9994	0.9989	0.9464	0.9875	0.9985	0.9999	0.9931	0.9998	0.9875	0.9997
B7ZAQ6	TMDMIISK	MSF_Classic	3.0521e+06	3.10115e+06	126757	3.53692e+06	3.82381e+06	114305	3.83145e+06	4.30175e+06	1.69871e+06	3.01158e+06	228851	280056	161972	3.68603e+06	3.26902e+06	3.54531e+06	3.16969e+06	146618	4.08664e+06	2.79374e+06	2.03714e+06	3.43202e+06	3.11206e+06	152261	FALSE			0.64671	0.12778	0.25131	0.09261	-0.83499	0.18051	0.50588	2	469.7379	0.9664	0.9115	0.9713	0.9479		0.9969	0.9953	0.9973	0.9776	0.9997	0.9928
C9J7I0	DIEANQPLETNK	MSF_Classic	2.74192e+06	3.8469e+06	3.74114e+06	3.52533e+06	4.09384e+06	3.58913e+06	3.99716e+06	3.72006e+06	3.02634e+06	3.67038e+06	3.66064e+06	2.54772e+06	3.28694e+06	3.64962e+06	3.73772e+06	3.8859e+06	3.18792e+06	3.46385e+06	3.17827e+06	2.43439e+06	2.27229e+06	4.00639e+06	3.85146e+06	3.10385e+06	FALSE			0.05664	0.02872	0.11773	0.08564	-0.06444	0.0473	-0.38966	2	686.3412	0.9998	0.9994	0.9862	0.9908	0.9989	0.9571	0.9999	0.9705	0.9975	0.9862	0.9116
C9J7I0	GTITDLPDHLLSYDGSENLSR	MSF_Classic	404848	339714	221942	379103	501070	250779	173500	315343	137901	463237	451265	330663	434339	610740	365341	638037	422142	464833	437475	463173	400617	408590	377284	395004	FALSE			-0.6249	0.65797	0.22669	0.28901	0.36549	0.54528	0.42907	3	768.3765	0.9983	0.9998		0.9971	0.9205	0.991	0.9959	0.9998	0.9991	0.9898	0.9833
C9J7I0	KPSVPETEADGF	MSF_Classic	3.59298e+06	2.90867e+06	3.99746e+06	3.06892e+06	2.77449e+06	3.9153e+06	2.87138e+06	2.65782e+06	3.65668e+06	2.57719e+06	3.44263e+06	3.52504e+06	3.93516e+06	3.34347e+06	3.51716e+06	2.50466e+06	3.72564e+06	3.70376e+06	3.12776e+06	3.14376e+06	3.53806e+06	3.18826e+06	2.51045e+06	3.4578e+06	FALSE			-0.19278	-0.07981	-0.1055	-0.1974	-0.13747	0.0402	-0.098	2	638.8065	1	1	0.9999	1	1	1	1	1	1	0.9997	0.9997
C9J7I0	TSDIEANQPLETNK	MSF_Classic	1.53606e+06	1.47135e+06	1.54393e+06	1.55458e+06	1.74884e+06	1.66645e+06	1.49815e+06	1.53167e+06	1.45513e+06	1.47637e+06	1.52712e+06	1.65121e+06	1.53195e+06	1.48398e+06	1.40485e+06	1.60978e+06	1.47655e+06	1.68134e+06	1.55158e+06	1.51181e+06	1.46143e+06	1.67271e+06	1.51197e+06	1.50208e+06	FALSE			-0.0212	0.06699	0.12692	0.0423	0.0324	-0.04199	-0.00843	2	780.381	1	1	1	1	1	1	1	1	1	1	0.9997
C9J7I0	VLLGDTTDEQR	MSF_Classic	1.02112e+06	1.10828e+06	1.26263e+06	946517	1.00655e+06	139507	997151	1.09531e+06	1.05057e+06	1.03162e+06	149538	950018	1.08875e+06	1.49186e+06	1.02974e+06	1.25609e+06	674365	1.20314e+06	1.32018e+06	1.11352e+06	1.03414e+06	1.40943e+06	1.25162e+06	968748	FALSE			-0.10999	-0.11433	-0.69687	0.09774	-0.6705	0.08999	0.03189	2	623.8173	0.9251	0.9919	0.9572	0.9839	0.8905	0.9657	0.9775	0.8633	0.9793	0.9933	0.9772
C9J7I0	VSDPEMENK	MSF_Classic	3.47939e+06	3.40309e+06	3.67574e+06	3.52917e+06	3.46119e+06	3.40147e+06	3.5445e+06	3.30155e+06	3.46916e+06	3.33862e+06	3.70702e+06	3.29773e+06	3.48661e+06	3.34795e+06	3.47146e+06	3.60064e+06	3.52958e+06	3.77041e+06	3.40595e+06	3.67197e+06	3.18562e+06	3.61634e+06	3.34105e+06	3.61034e+06	FALSE			-0.03359	0.04604	-0.02292	0.0013	-0.02966	-0.03488	-0.04084	2	524.7344	0.9851	0.9799	0.9292	0.9992	0.9843	0.9827	0.9989	0.9556	0.9966	0.9721	0.9784
C9JLW8	DLRGQVPGGER	MSF_Classic	4.25243e+06	3.9463e+06	1.76532e+06	3.42144e+06	3.74764e+06	4.43375e+06	4.23658e+06	4.39436e+06	4.9697e+06	4.11288e+06	4.63962e+06	5.07881e+06	5.39731e+06	4.27289e+06	5.50144e+06	3.99488e+06	5.2903e+06	5.34712e+06	4.09569e+06	3.39384e+06	4.88419e+06	3.5259e+06	3.59581e+06	3.72103e+06	FALSE			0.44887	0.55435	0.21967	0.12193	0.47313	0.60657	0.31248	2, 3	592.3126, 395.2108	0.9999, 0.9964	0.9999, 0.9988	0.9998, 0.9899	0.9988, 0.9887	0.9977, 0.9996	0.9998, 0.997	0.9997, 0.9969	0.9999, 0.9965	0.9998, 0.9973	0.9991, 0.995	0.999, 0.9953
C9JLW8	EAWQGVER	MSF_Classic	1.99732e+06	2.1943e+06	1.76254e+06	2.45582e+06	2.1925e+06	1.59022e+06	2.26373e+06	2.01734e+06	2.30361e+06	197607	1.86777e+06	2.10339e+06	2.12432e+06	2.17783e+06	1.99581e+06	2.04636e+06	1.80023e+06	2.27331e+06	2.48988e+06	1.89052e+06	1.83299e+06	2.26e+06	168493	2.10884e+06	FALSE			0.14522	0.03961	0.06731	-0.39205	-0.51428	0.08099	0.06148	2	487.7382	0.9679	0.992	0.9441		0.9921	0.9869	0.9608	0.9748	0.9438	0.8694	0.9157
C9JLW8	FIYEAWQGVER	MSF_Classic	1.14976e+06	195020	66201.2	204272	908304	653335	87158.3	1.19454e+06	384488	163819	919345	207106	747692	1.16607e+06	1.07355e+06	756832	965778	741467	884954	159206	350600	774334	625125	64263.1	FALSE			0.23985	0.80435	0.32371	0.05294	-0.12903	1.08215	-0.01668	2	699.3461	0.8659				0.9598	0.9772	0.9183	0.9505		0.9574	0.997
C9JLW8	GLVEEYVEK	MSF_Classic	7.62945e+06	7.44559e+06	7.41784e+06	7.60004e+06	6.41655e+06	7.88275e+06	7.07128e+06	7.03972e+06	7.83601e+06	5.71671e+06	7.01674e+06	7.7244e+06	6.87588e+06	7.81307e+06	7.83075e+06	7.19834e+06	7.79373e+06	7.15929e+06	7.23578e+06	6.9517e+06	7.33237e+06	7.3964e+06	7.31093e+06	7.68478e+06	FALSE			-0.03544	-0.02207	-0.03858	-0.00648	-0.13681	0.00172	-0.0638	2	533.2768	1	0.9999	0.9999	0.9998	0.9999	0.9998	1	0.9985	1	0.9992	0.9995
C9JLW8	KPIDLSDLK	MSF_Classic	391437	382749	408065	370164	467625	475050	490105	529204	601895	463735	458474	525789	474458	514614	559903	425872	488380	548618	489515	396098	420333	344627	430297	478176	FALSE			0.45553	0.30727	0.15115	0.08397	0.29252	0.38978	0.14356	2	514.803	0.9791	0.996	0.999	0.9928	0.9995	0.9986	0.9992	0.9966	0.994	0.9996	0.9995
C9JLW8	SPPSSSEIFTPAHEENVR	MSF_Classic	3.56262e+06	3.29946e+06	3.1738e+06	3.70889e+06	3.7554e+06	3.15139e+06	3.30489e+06	3.15433e+06	3.24577e+06	3.98452e+06	3.56385e+06	3.29556e+06	2.74721e+06	3.62182e+06	3.37486e+06	3.74956e+06	3.1077e+06	3.5012e+06	3.92912e+06	3.43048e+06	2.8518e+06	3.61564e+06	3.65003e+06	3.32871e+06	FALSE			-0.04837	0.04564	0.08103	0.07813	0.11172	-0.0426	0.02501	2, 3	992.474, 661.985	0.9942, 0.9999	0.9998, 1	0.9914, 0.9953	0.9987, 0.9977	0.996, 1	0.9971, 0.9989	0.9943, 1	0.9983, 0.9997	0.9823, 0.9999	0.9992, 1	0.999, 0.9996
C9JLW8	TFKPIDLSDLK	MSF_Classic	4.84337e+06	4.30989e+06	5.18218e+06	4.16233e+06	4.83723e+06	5.13261e+06	5.12577e+06	5.03708e+06	4.77736e+06	4.702e+06	5.12408e+06	4.72797e+06	4.95421e+06	5.05797e+06	4.95305e+06	4.65809e+06	5.10724e+06	4.90106e+06	4.79343e+06	4.28049e+06	4.75035e+06	4.84644e+06	4.4611e+06	4.26665e+06	FALSE			0.05961	0.03293	-0.0206	-0.07872	0.02183	0.06203	-0.05238	3	426.2431	1	1	0.9999	1	1	1	1	1	1	0.9999	0.9997
C9JLW8	VPNPSLK	MSF_Classic	1.64182e+07	1.60752e+07	1.72939e+07	1.63116e+07	1.5748e+07	1.77402e+07	1.65739e+07	1.84618e+07	1.69009e+07	1.57972e+07	1.77287e+07	1.76337e+07	1.73719e+07	1.73294e+07	1.69e+07	1.65998e+07	1.78988e+07	1.76067e+07	1.55011e+07	1.54862e+07	1.76646e+07	1.63703e+07	1.60713e+07	1.76861e+07	FALSE			0.06097	0.06565	0.00036	0.00983	0.03923	0.05163	-0.03328	2	377.7265	0.986	0.9951	0.994	0.9958	0.9914	0.9978	0.9966	0.9958	0.9942	0.9856	0.9814
C9JQL5	EEHKVAVLGVPHNPAPPTSTVIHIR	MSF_Classic	1.54725e+06	1.23811e+06	1.28805e+06	1.10973e+06	1.28196e+06	1.35239e+06	1.22849e+06	1.26953e+06	1.43914e+06	1.32324e+06	1.34485e+06	1.33926e+06	1.31303e+06	1.21923e+06	1.23121e+06	1.24835e+06	1.47686e+06	1.42595e+06	1.16685e+06	799242	1.41034e+06	1.25438e+06	1.26606e+06	1.51038e+06	FALSE			-0.04908	0.02728	-0.12163	-0.01516	-0.02359	-0.11417	-0.27074	4	675.3751	0.992	0.96	0.943	0.9754	0.9557	0.9749	0.9473	0.9917	0.9284	0.9613	0.9979
E9PAV3	AAAEIDEEPVSK	MSF_Classic	4.87563e+07	4.83816e+07	5.17472e+07	4.83393e+07	4.73379e+07	4.95823e+07	5.00646e+07	4.66355e+07	5.23181e+07	5.03691e+07	4.67778e+07	4.96326e+07	5.0115e+07	5.06394e+07	4.93013e+07	4.87873e+07	5.04863e+07	5.22586e+07	4.94587e+07	4.81201e+07	5.1654e+07	4.94313e+07	4.80803e+07	4.98239e+07	FALSE			0.00129	0.02543	-0.03557	-0.01509	-0.02055	0.0113	0.00337	2	629.8117	0.9998	0.9978	0.9998	0.9996	0.9998	0.9998	1	1	1	1	0.9995
E9PAV3	AAEIDEEPVSK	MSF_Classic	1.33955e+07	1.32433e+07	1.4622e+07	1.28398e+07	1.36688e+07	1.57981e+07	1.35519e+07	1.41427e+07	1.60052e+07	1.32971e+07	1.28164e+07	1.47595e+07	1.46068e+07	1.40907e+07	1.53371e+07	1.39506e+07	1.19579e+07	1.61802e+07	1.26502e+07	1.23467e+07	1.39614e+07	1.20043e+07	1.21611e+07	1.35915e+07	FALSE			0.08285	0.02866	0.03611	-0.12803	-0.01362	0.09386	-0.08284	2	594.2932	1	1	1	1	1	1	1	1	1	1	0.9997
E9PAV3	AEIDEEPVSK	MSF_Classic	9.89184e+07	9.69469e+07	1.03443e+08	9.76587e+07	9.74209e+07	1.02521e+08	1.02609e+08	9.59397e+07	1.03116e+08	1.07097e+08	9.66548e+07	1.03274e+08	9.90505e+07	1.01198e+08	1.05506e+08	1.0335e+08	9.67278e+07	9.91831e+07	1.0057e+08	9.9913e+07	9.88724e+07	9.64169e+07	1.01708e+08	9.88292e+07	FALSE			0.01131	-0.00023	-0.00826	-0.01139	0.03673	0.03074	0.00023	2	558.7746	0.9965	0.9965	0.9981	0.9973	0.9983	0.9992	0.9998	0.9998	0.9998	0.9999	0.998
E9PAV3	ASDTYIVFGEAK	MSF_Classic	184749	2.90565e+06	2.38019e+06	1.50271e+06	2.62435e+06	2.29688e+06	65662.4	2.05643e+06	1.41991e+06	1.84137e+06	1.77078e+06	2.59973e+06	146470	2.3586e+06	3.26467e+06	2.34551e+06	2.01332e+06	114058	2.09395e+06	1.05012e+06	1.88589e+06	118398	1.86694e+06	2.02262e+06	FALSE			-0.62713	-0.29049	0.23176	-0.44883	0.18333	0.07681	-0.12115	2	650.8246		0.9738		0.9203		0.9257	0.9677		0.9978	0.9895	0.9869
E9PAV3	DIELVMSQ	MSF_Classic	3.68528e+06	3.26454e+06	4.75729e+06	237122	3.30521e+06	4.04448e+06	4.37141e+06	4.42119e+06	3.6358e+06	3.20058e+06	3.73347e+06	3.40787e+06	3.54659e+06	4.11233e+06	4.20937e+06	3.49671e+06	3.14108e+06	3.77486e+06	2.70759e+06	3.50639e+06	3.95905e+06	3.42963e+06	3.01441e+06	3.50912e+06	FALSE			0.08626	-0.16905	-0.62582	-0.23416	-0.17888	0.01973	-0.20264	2	467.7311	1		0.9986	0.9998	1	0.9765	0.9998	0.9833	0.9993	0.9931	0.9995
E9PAV3	DIELVMSQA	MSF_Classic	3.26682e+06	1.62573e+06	3.21535e+06	2.55612e+06	1.80073e+06	3.27436e+06	1.76513e+06	3.27691e+06	3.13521e+06	1.74413e+06	1.63378e+06	3.11962e+06	3.15002e+06	1.9105e+06	1.58037e+06	1.72069e+06	3.24525e+06	3.37089e+06	1.27621e+06	1.75105e+06	3.41587e+06	1.60576e+06	1.58667e+06	3.47232e+06	FALSE			0.01229	0.04017	-0.08742	-0.28278	-0.31944	-0.28795	-0.33157	2	503.2497	0.9476	0.8787	0.999	0.9997	0.9724	0.9999	0.9996	0.9997	0.9997	0.9999	0.9947
E9PAV3	DIELVMSQANVSR	MSF_Classic	1.65908e+07	1.2692e+07	1.27296e+07	1.53776e+07	1.97995e+07	1.13619e+07	1.07837e+07	1.66984e+07	1.06928e+07	1.38616e+07	1.9181e+07	1.13732e+07	1.31377e+07	1.93156e+07	1.3165e+07	1.5102e+07	1.64157e+07	1.24273e+07	1.55731e+07	9.82524e+06	1.07662e+07	1.60205e+07	1.51616e+07	1.27992e+07	FALSE			-0.13819	0.06488	0.14762	0.06607	0.08026	0.1188	-0.21624	2	731.3719	0.9995	0.9993	0.9997	0.9999	0.9999	1	1	1	0.9999	1	0.9997
E9PAV3	EIDEEPVSK	MSF_Classic	5.57881e+07	5.19895e+07	5.70263e+07	5.29893e+07	5.02886e+07	5.62117e+07	5.7002e+07	5.04609e+07	5.64889e+07	5.403e+07	5.27141e+07	5.66581e+07	5.78205e+07	5.44919e+07	5.56465e+07	5.66442e+07	5.30849e+07	5.85249e+07	5.57389e+07	5.83985e+07	5.55241e+07	5.28945e+07	5.37232e+07	5.27982e+07	FALSE			-0.00748	0.02989	-0.04729	-0.04795	-0.01232	0.02736	0.04191	2	523.256	0.9999	0.9995	0.9995	0.9994	0.9997	0.9998	1	1	1	0.9999	0.9994
E9PAV3	ENTQTPTVQEESEEEEVDETGVEVK	MSF_Classic	176083	279466	477676	486064	391514	314613	232758	331036	175023	159843	142614	448170	531612	403257	32192.6	414194	115553	200825	386618	52895.1	154366	378341	498528	448258	FALSE			-0.33701	-0.3532	0.35332	0.50583	-0.31413	0.05138	-0.65206	3	945.7561		0.8702			0.9564	0.9493	0.9503	0.9894		0.9456	0.9543
E9PAV3	IDEEPVSK	MSF_Classic	2.11115e+06	168575	253940	2.19997e+06	2.42654e+06	2.32147e+06	1.88524e+06	2.38073e+06	2.33759e+06	200210	199710	2.19295e+06	158996	2.00397e+06	2.26228e+06	2.23587e+06	2.17791e+06	2.44925e+06	2.1822e+06	1.95334e+06	1.89826e+06	2.08305e+06	2.30698e+06	1.59077e+06	FALSE			1.38202	1.43762	1.45537	1.23911	0.03332	0.80453	1.25184	2	458.7347	0.9882	0.9781	0.9116			0.9775	0.9358	0.9805		0.9755	0.9549
E9PAV3	IEDLSQQA	MSF_Classic	4.18003e+06	3.51843e+06	4.68721e+06	3.5027e+06	3.08428e+06	4.25532e+06	49807.4	4.57657e+06	4.53202e+06	3.21584e+06	4.13382e+06	4.30166e+06	4.92999e+06	3.80537e+06	3.86185e+06	3.06561e+06	4.26995e+06	4.83082e+06	3.41625e+06	3.51797e+06	4.28174e+06	3.10537e+06	3.59455e+06	5.05209e+06	FALSE			-0.4355	-0.02577	-0.192	-0.07576	-0.08818	0.02443	-0.14312	2	452.2245	0.9737	0.9661		0.9944	0.9939	0.96	0.962	0.9909	0.9582	0.9943	0.876
E9PAV3	IEDLSQQAQ	MSF_Classic	7.39983e+06	6.74084e+06	8.44482e+06	7.13634e+06	6.96063e+06	7.25657e+06	8.04705e+06	6.97782e+06	7.68617e+06	6.89945e+06	6.53591e+06	7.40579e+06	7.08536e+06	7.41526e+06	7.99523e+06	6.93038e+06	7.46295e+06	7.62391e+06	6.8999e+06	6.01636e+06	7.7641e+06	7.04321e+06	6.83453e+06	8.10174e+06	FALSE			0.008	-0.03676	-0.08092	-0.03924	-0.11596	-0.00574	-0.12714	2	516.2538	1	0.9999	1	1	1	1	1	1	1	1	0.9997
E9PAV3	IEDLSQQAQLA	MSF_Classic	131993	77419.2	1.23766e+06	161648	615033	239746	768544	95538.4	1.29743e+06	785636	156079	1.47632e+06	1.19215e+06	763251	1.23938e+06	1.10732e+06	1.24963e+06	1.28184e+06	555358	223655	1.76645e+06	1.01271e+06	560957	1.43838e+06	FALSE			0.57891	1.33032	-0.50963	1.05761	0.7407	1.14258	0.81479	2	608.3144			0.9986	0.9967	0.9327	0.9994		0.9693		0.9989
E9PAV3	IEDLSQQAQLAAAEK	MSF_Classic	1.03988e+06	895741	966740	162795	932745	768018	779990	296676	746904	970233	901740	798368	624531	900050	803105	975238	246730	855855	162334	289045	70626.9	959444	153886	689487	FALSE	0.441359	14296.9	-0.67046	-0.48215	-0.63917	-0.68697	-0.1202	-0.31833	-2.47509	2	807.9203	0.9932		0.9999	0.9989	0.966	0.9981		0.9998	0.9892	0.9544
E9PAV3	KNNSNDIVNAIM[Oxidation (M)]ELTM	MSF_Classic	427863	233666	565986	422910	205989	433343	176949	365201	374071	392184	384859	471615	419981	209986	451463	314321	324638	447470	354534	373951	444100	462496	426067	168230	FALSE			-0.42197	-0.17615	-0.20863	-0.21605	0.02464	-0.1828	-0.06605	2	911.9373	0.9984	0.9999	0.9924	0.9995	0.9999	0.9999	1	0.9931	0.9983	0.9886	0.9887
E9PAV3	KNNSNDIVNAIMELTM	MSF_Classic	1.66957e+06	1.54904e+06	1.63293e+06	2.4369e+06	526831	2.21465e+06	173122	1.79181e+06	1.45121e+06	2.27925e+06	2.45695e+06	2.55758e+06	1.79111e+06	3.4477e+06	393477	2.16308e+06	1.1795e+06	260980	1.27533e+06	983819	1.07076e+06	2.03872e+06	2.09375e+06	426593	FALSE	0.0752716	-62299.4	-0.50608	-0.42902	0.09406	-0.08971	0.58822	0.21528	-0.54296	2	903.9399	1	1	1	1	1	1	1	1	1	1	0.9998
E9PAV3	KNNSNDIVNAIMELTM[Oxidation (M)]	MSF_Classic	2.02384e+06	1.83764e+06	2.69538e+06	2.60697e+06	2.11314e+06	2.41714e+06	1.95987e+06	1.97203e+06	2.70109e+06	1.98455e+06	2.01167e+06	2.48848e+06	2.45112e+06	2.17042e+06	2.46769e+06	2.19858e+06	3.19963e+06	2.49868e+06	2.42796e+06	2.12619e+06	2.63679e+06	2.16283e+06	2.22219e+06	2.31437e+06	FALSE			0.01665	0.26828	0.12236	0.03103	-0.01597	0.11262	0.13317	2	911.9373	1	1	1	1	1	1	1	1	1	1	0.9998
E9PAV3	LFVITKPDVYK	MSF_Classic	9.52684e+06	9.05124e+06	1.15275e+07	8.12175e+06	8.76028e+06	1.22584e+07	1.06129e+07	1.11123e+07	1.06703e+07	8.51566e+06	1.04005e+07	9.90842e+06	9.61673e+06	8.92921e+06	1.00557e+07	7.97274e+06	9.67071e+06	1.02781e+07	7.95924e+06	9.39036e+06	1.02701e+07	7.95474e+06	8.33245e+06	9.94227e+06	FALSE			0.10576	-0.10865	-0.04701	-0.19884	-0.06273	-0.07393	-0.12433	2	661.8896	1	1	1	1	1	1	1	1	1	1	0.9997
E9PAV3	LGLRQVTGVTR	MSF_Classic	837750	814420	744802	896249	658075	707051	674854	732364	165468	688610	674971	983260	1.03133e+06	778654	1.02004e+06	732738	992310	939853	847928	930436	825651	733968	764252	243299	FALSE			-0.60798	0.15287	-0.08401	-0.46087	-0.03049	0.2396	0.11952	3	400.5788	1	0.9983	0.9988	0.9997	0.9971	0.9989	0.9965	0.9999	0.9986	0.999	0.9962
E9PAV3	NILFVITKPDVY	MSF_Classic	255210	167463	2.11489e+06	190788	357281	1.71317e+06	121196	127914	1.78105e+06	2.10625e+06	221350	333246	2.1957e+06	2.3609e+06	2.0789e+06	171680	2.18891e+06	1.42846e+06	100235	1.68457e+06	1.46183e+06	205790	269674	2.05437e+06	FALSE			-0.32185	0.57839	-0.16633	-0.0044	0.06844	1.38676	0.3555	2	711.4056				0.9729	0.8907
E9PAV3	NILFVITKPDVYK	MSF_Classic	8.08759e+07	9.21863e+07	7.58975e+07	9.59128e+07	9.173e+07	7.59241e+07	7.68819e+07	7.54768e+07	8.14477e+07	8.38829e+07	8.12569e+07	8.10791e+07	7.88839e+07	7.73867e+07	6.88697e+07	8.12012e+07	7.73684e+07	7.04754e+07	7.88186e+07	8.85911e+07	8.01118e+07	9.41664e+07	8.58825e+07	7.71529e+07	FALSE			-0.0906	-0.12028	0.08226	0.04699	-0.01597	-0.14509	-0.00836	2, 3	775.4531, 517.3044	1, 1	1, 0.9999	1, 1	1, 1	1, 1	1, 1	1, 1	1, 1	1, 1	1, 1	0.9997, 0.9997
E9PAV3	NNSNDIVNAIM	MSF_Classic	806228	952586	876373	778099	837735	766734	836902	837885	827760	874726	952598	858475	747911	763376	875760	817879	797579	901292	873510	982908	865750	843733	912519	667711	FALSE			-0.07451	-0.06634	-0.14539	-0.12054	0.02745	-0.14268	0.04685	2	602.785	0.9799	0.9788	0.9971	0.995	0.9881	0.9946	0.9878	0.9892	0.9992	0.9895	0.9937
E9PAV3	PGEATETVPATEQ	MSF_Classic	1.54171e+06	1.56869e+06	1.66414e+06	1.49354e+06	1.54434e+06	1.51002e+06	1.66221e+06	1.57848e+06	1.4161e+06	1.71422e+06	1.65577e+06	1.4513e+06	1.35546e+06	1.75692e+06	1.52541e+06	1.60695e+06	1.2794e+06	1.32578e+06	1.46887e+06	1.60937e+06	1.15826e+06	1.45551e+06	1.56909e+06	1.48703e+06	FALSE			-0.03603	-0.18081	-0.07016	-0.08171	0.01406	-0.04192	-0.17249	2	665.3121	0.9998	0.9978	0.9998	0.9279	0.9999	0.9762	0.9877	0.9926	0.9997	0.9393	0.9698
E9PAV3	PGEATETVPATEQELPQPQ	MSF_Classic	5.04619e+06	5.45302e+06	5.17618e+06	5.41675e+06	6.95982e+06	5.52364e+06	5.71487e+06	5.76772e+06	5.53108e+06	5.65952e+06	6.21025e+06	5.55373e+06	4.91306e+06	6.28363e+06	5.97005e+06	6.71142e+06	5.42013e+06	4.76864e+06	5.85241e+06	6.2776e+06	4.46035e+06	6.43012e+06	6.25482e+06	5.55688e+06	FALSE			0.11819	0.10854	0.19148	0.21875	0.15253	0.13111	0.08184	2	1011.4868	1	1	1	1	0.9999	1	1	1	1	1	0.9997
E9PAV3	QVTGVTR	MSF_Classic	4.41909e+07	3.59658e+07	268123	3.50792e+07	3.88743e+07	4.80451e+07	3.84133e+07	4.79215e+07	3.89892e+07	4.1347e+07	3.71845e+07	3.92019e+07	4.34606e+07	3.9205e+07	4.4017e+07	3.58343e+07	4.28451e+07	4.79564e+07	3.90636e+07	4.0715e+07	4.32677e+07	3.99068e+07	3.75842e+07	4.36275e+07	FALSE			0.63995	0.65497	0.60115	0.59071	0.54981	0.65551	0.61349	2	380.7192	0.9237	0.9824	0.9748	0.9891	0.8861	0.9906	0.9713	0.9213	0.9935	0.9841	0.9697
E9PAV3	SKNILFVITKPDVYK	MSF_Classic	577710	511288	644663	590022	555941	686933	653249	548816	678271	604423	550999	629840	654043	552917	639848	750430	639995	637307	707883	677464	672566	752234	740351	349189	FALSE			0.11717	0.22605	0.0803	0.08727	0.04231	0.09121	0.24736	4	442.0119	0.9999	1	1	1	1	1	1	1	0.9998	1	0.9997
E9PAV3	SPASDTYIVF	MSF_Classic	1.00006e+06	1.59019e+06	1.12716e+06	1.07485e+06	1.48255e+06	1.18625e+06	1.17764e+06	984751	1.08079e+06	1.11956e+06	1.08178e+06	1.03322e+06	1.05651e+06	1.14293e+06	967660	1.0879e+06	1.35433e+06	1.09122e+06	1.09628e+06	3.73214e+06	1.13872e+06	1.14117e+06	1.25839e+06	1.16817e+06	FALSE			-0.19689	-0.07322	0.01015	-0.05929	-0.20073	-0.23114	0.68274	2	550.2689	0.9992	1	1	1	0.9994	0.9974	0.9996	1	1	1	0.9996
E9PAV3	SPASDTYIVFGEAK	MSF_Classic	1.06415e+08	1.16751e+08	1.05439e+08	1.15164e+08	1.13203e+08	1.04115e+08	1.05088e+08	1.01281e+08	1.07194e+08	1.10635e+08	1.12241e+08	1.04388e+08	1.00534e+08	1.08648e+08	1.02558e+08	1.05612e+08	1.04312e+08	1.02385e+08	1.02513e+08	9.08768e+07	1.07129e+08	1.0923e+08	1.09873e+08	1.20071e+08	FALSE			-0.0676	-0.07338	0.01692	0.04567	-0.0059	-0.07601	-0.1289	2	742.867	0.9999	1	1	1	1	1	1	1	1	1	0.9997
E9PAV3	SPASDTYIVFGEAKIEDLSQQAQ	MSF_Classic	282359	104369	605701	727980	599864	833555	612117	697993	697645	784648	583000	831250	767603	763817	799054	896886	98849.3	843388	831151	241497	760515	681908	615219	135983	FALSE			1.01655	0.88998	1.12293	0.53011	1.14775	1.23159	0.8853	2	1249.1083		0.9818	0.9806	0.9949	0.9762	0.9811	0.9278	0.9993		0.9918	0.9893
E9PAV3	VITKPDVYK	MSF_Classic	86693.8	773603	818534	534507	633843	744183	598793	531543	753980	522379	601102	117865	505559	710519	750925	721771	607485	894256	123595	864157	759353	580149	813015	862212	FALSE			0.16658	0.40538	0.18803	0.42591	-0.43555	0.22854	0.05751	2	531.8134		0.9896	0.995	0.995	0.9622	0.9333		0.9999	0.9722	0.998	0.8985
E9PRG8	ANITLSGK	MSF_Classic	2.91913e+06	2.48939e+06	176917	2.11638e+06	2.70641e+06	2.76138e+06	2.66651e+06	3.56443e+06	2.49786e+06	2.7462e+06	3.17323e+06	2.38375e+06	2.88423e+06	2.68837e+06	3.08032e+06	2.89899e+06	2.97688e+06	2.87321e+06	2.44768e+06	1.95011e+06	3.28828e+06	2.07218e+06	2.44675e+06	2.9575e+06	FALSE			0.64411	0.64746	0.44132	0.42068	0.57199	0.63152	0.46058	2	402.2347	0.9604	0.964	0.9834	0.9985	0.9939	0.9984	0.9965	0.9455	0.9797	0.9951	0.9966
E9PRG8	ANITLSGKK	MSF_Classic	1.38545e+06	1.39514e+06	1.52646e+06	1.55752e+06	1.68833e+06	1.36297e+06	1.47157e+06	1.5632e+06	1.34131e+06	1.63545e+06	1.49816e+06	1.29645e+06	1.61412e+06	1.57457e+06	1.51375e+06	1.67907e+06	1.50045e+06	1.30184e+06	1.53412e+06	1.05212e+06	1.27666e+06	1.62739e+06	1.45824e+06	1.19356e+06	FALSE			0.02294	0.05724	0.0977	-0.00936	0.04063	0.12671	-0.15702	2	466.2822	1	1	1	1	1	1	1	1	1	1	0.9997
E9PRG8	EVEAPSKPAR	MSF_Classic	957614	855481	621991	911139	807458	1.05498e+06	818693	918534	992151	832512	773797	1.01003e+06	843318	732570	621434	1.05742e+06	1.13514e+06	1.05312e+06	786329	991298	1.17759e+06	863301	601546	1.0292e+06	FALSE			0.1646	0.41455	0.18777	0.03451	0.10358	-0.14823	0.27929	2	542.2933	0.9949	0.9497	0.9816	0.9989	0.9989	0.9998	0.9466	0.9657	0.9289	0.9907	0.9927
E9PRG8	HRVVGAVIDQ	MSF_Classic	351528	109783	287772	308310	294157	318074	436862	336250	350491	309055	352235	340319	220610	335573	300784	354610	251523	335762	280061	299274	301976	370646	193901	211380	FALSE			0.58493	0.33044	0.29736	0.05079	0.41912	0.19411	0.23452	2	547.3093	0.9997	1	0.9996	0.9983	0.9179	0.9996	1	1		0.9983	0.9746
E9PRG8	HRVVGAVIDQGLITR	MSF_Classic	4.28887e+06	3.73907e+06	3.86806e+06	4.07187e+06	3.88107e+06	3.94702e+06	3.94172e+06	4.23673e+06	4.09102e+06	4.00412e+06	4.51147e+06	4.27999e+06	4.38373e+06	4.41448e+06	4.53128e+06	4.48208e+06	3.99362e+06	4.16009e+06	4.37428e+06	3.86785e+06	3.66601e+06	4.65222e+06	4.13321e+06	3.45965e+06	FALSE			0.0446	0.08704	0.00048	0.04173	0.10517	0.16415	0.00147	3	545.3214	1	1	1	1	1	1	1	1	1	1	0.9997
E9PRG8	MEVEAPSKPAR	MSF_Classic	1.49745e+06	1.32823e+06	1.14387e+06	1.27615e+06	1.04693e+06	1.5763e+06	1.48814e+06	1.51863e+06	1.555e+06	1.35066e+06	1.4823e+06	1.64985e+06	1.40137e+06	1.50525e+06	962916	1.20016e+06	1.69197e+06	1.49091e+06	1.36384e+06	1.38539e+06	1.7728e+06	1.11669e+06	1.16801e+06	1.69496e+06	FALSE			0.20062	0.14296	-0.02573	0.00367	0.17543	-0.03682	0.188	2, 3	607.8135, 405.5448	0.9966, 0.9314	0.9934, 0.9995	0.9978, 0.9887	0.9998, 0.9991	0.9974, 0.9479	0.9968, 0.9996	0.9992, 0.9957	0.9953, 0.9992	0.994, 0.9993	0.9929, 0.9995	0.9996, 0.9936
E9PRG8	RANITLSGK	MSF_Classic	384563	336174	443511	467300	313702	343191	447231	398196	280285	335607	318110	414977	453471	414559	461352	138944	198088	384177	484775	114214	441550	181552	237994	332559	FALSE			-0.04856	-0.69091	-0.05051	-0.63039	-0.12355	0.19136	-0.16207	2	480.2853	1	0.9561	0.9984	0.9974	0.9982		0.9205		0.9997		0.9972
E9PRG8	TAMEVEAPSK	MSF_Classic	3.82706e+06	3.77782e+06	3.37354e+06	3.15813e+06	3.50928e+06	3.78094e+06	3.60894e+06	3.6195e+06	3.24504e+06	3.65223e+06	3.61094e+06	3.54126e+06	3.31871e+06	3.46611e+06	3.75246e+06	3.12453e+06	2.96417e+06	3.42809e+06	3.13498e+06	3.4286e+06	3.18355e+06	3.42018e+06	3.08171e+06	3.54442e+06	FALSE			-0.06793	-0.20612	-0.0714	-0.128	-0.02305	-0.05917	-0.17162	2	531.7604	0.9998	0.9998	0.9997	0.9999	0.9998	0.9999	0.9999	1	1	1	0.9997
E9PRG8	TAMEVEAPSKPA	MSF_Classic	1.11061e+06	555535	201301	189702	166762	200879	731173	693815	185859	522913	875263	1.05481e+06	730979	149793	660320	721892	202360	134113	763077	132018	640746	840064	609951	124496	FALSE			-0.21325	-0.81923	-1.74443	-0.24616	0.39347	-0.27711	-0.28204	2	615.8054	0.9621		0.9702	0.9343	0.9648	0.9918	0.951	0.8996	0.8971		0.9962
E9PRG8	TAMEVEAPSKPAR	MSF_Classic	6.38629e+06	4.99029e+06	7.56572e+06	6.12852e+06	6.05091e+06	6.79606e+06	6.40419e+06	6.85359e+06	6.42326e+06	5.69157e+06	7.00831e+06	6.50798e+06	6.64654e+06	5.72447e+06	8.19185e+06	7.96488e+06	6.51316e+06	7.3009e+06	6.28703e+06	6.32496e+06	6.34062e+06	6.06907e+06	5.8286e+06	6.49374e+06	FALSE			0.0552	0.20132	0.00253	-0.04258	0.02009	0.11843	0.00079	2, 3	693.856, 462.9064	1, 1	1, 1	1, 1	1, 1	1, 1	1, 1	1, 1	1, 1	1, 1	1, 1	0.9997, 0.9997
E9PRG8	TKAPQDVEMK	MSF_Classic	5.36252e+06	5.53228e+06	5.17225e+06	6.57191e+06	5.33083e+06	5.01907e+06	6.3646e+06	5.27602e+06	5.86906e+06	5.91236e+06	5.64464e+06	5.56526e+06	5.9504e+06	5.67064e+06	5.59674e+06	6.6959e+06	6.63667e+06	5.35387e+06	6.43329e+06	6.31397e+06	5.92796e+06	5.79063e+06	6.5516e+06	5.31559e+06	FALSE			0.12405	0.21789	0.07478	0.1362	0.09177	0.09979	0.21702	2	573.7948	1	1	1	1	1	1	1	1	1	1	0.9997
E9PRG8	VIDQGLITR	MSF_Classic	5.31385e+06	5.30493e+06	5.98716e+06	5.18407e+06	5.07716e+06	5.75385e+06	5.81052e+06	5.37161e+06	5.88468e+06	5.35102e+06	5.10252e+06	5.78315e+06	5.42405e+06	5.21238e+06	6.16118e+06	5.90542e+06	5.71482e+06	6.12234e+06	5.56176e+06	5.7085e+06	5.72124e+06	5.78057e+06	5.96181e+06	5.10669e+06	FALSE			0.03949	0.09552	-0.05227	0.02097	-0.03244	0.01656	0.03311	2	507.8008	0.9913	0.9975	0.9966	0.9989	0.998	0.9936	0.9976	0.9964	0.9984	0.9937	0.9898
E9PRG8	VVGAVIDQGLIT	MSF_Classic	181255	453204	444532	475027	515916	543650	536862	564278	546645	440393	451052	137469	400112	488782	535079	134167	83677.8	266989	559754	287131	218649	498854	507843	162889	FALSE			0.61085	-1.15412	0.50817	0.11632	-0.06856	0.40024	-0.01811	2	592.8479		0.917	0.9497	0.9647			0.9513	0.8896	0.9694	0.978	0.9093
E9PRG8	VVGAVIDQGLITR	MSF_Classic	1.4886e+07	1.37005e+07	1.4462e+07	1.44371e+07	1.52823e+07	1.41386e+07	1.38725e+07	1.42615e+07	1.36669e+07	1.40141e+07	1.48078e+07	1.5016e+07	1.45128e+07	1.51385e+07	1.36508e+07	1.43224e+07	1.50698e+07	1.45543e+07	1.46439e+07	1.40539e+07	1.41276e+07	1.54651e+07	1.49222e+07	1.59098e+07	FALSE			-0.04243	0.02979	0.02688	0.10496	0.02621	0.00847	-0.0075	2	670.8984	0.9998	0.9998	0.9999	0.9998	0.9996	0.9997	0.9999	1	1	0.9996	0.9989
L0R819	ADRTEMLSESK	MSF_Classic	357507	118261	141632	336414	208289	308252	379453	176152	307232	278857	374971	288263	308233	290078	301983	231736	350278	353879	354389	153418	304171	121115	331485	402743	FALSE			0.48288	0.60014	0.46626	0.4703	0.60966	0.54419	0.39523	2	633.8033	0.9981	0.9433	0.9638	0.8869	0.9997		0.9983
L0R819	EYQEIENLDK	MSF_Classic	6.08212e+06	6.33298e+06	5.83864e+06	6.9159e+06	6.60903e+06	5.57138e+06	6.11979e+06	5.97669e+06	5.3333e+06	6.69452e+06	6.17511e+06	5.76042e+06	5.65109e+06	6.83785e+06	5.98958e+06	6.98196e+06	5.13272e+06	5.64932e+06	6.89086e+06	6.62551e+06	5.41578e+06	6.51368e+06	6.3421e+06	6.2472e+06	FALSE			-0.06664	-0.03924	0.0651	0.06561	0.02944	0.01766	0.05265	2	640.8039	1	0.9999	1	1	1	1	1	1	1	1	0.9997
L0R819	FLADRTEMLSESK	MSF_Classic	433337	383701	491336	160610	395196	370986	425444	84860.2	450530	307257	335428	165768	432595	403842	394426	356823	459876	460882	387598	489526	478750	382435	375773	506189	FALSE			-0.44542	-0.03436	-0.49746	-0.04933	-0.69454	-0.0881	0.05145	3	509.5888	0.9734		0.9943	0.921	0.9332	0.9997	0.9828	0.9492	0.9869	0.9991
L0R819	GTRPEDSSVLIPTDNSTPHK	MSF_Classic	2.62365e+06	3.08279e+06	2.39273e+06	2.74701e+06	2.95683e+06	2.35647e+06	2.40244e+06	2.22029e+06	2.25824e+06	2.78726e+06	2.73893e+06	2.44969e+06	2.42491e+06	2.83822e+06	2.47725e+06	2.68621e+06	2.67609e+06	2.19967e+06	2.67756e+06	2.53518e+06	2.40625e+06	2.86968e+06	2.72424e+06	2.64345e+06	FALSE			-0.23516	-0.09901	-0.00694	0.02441	-0.02213	-0.06537	-0.08817	3, 4	717.6941, 538.5224	1, 0.9978	1	1	1	1	1	1	1	1, 0.922	1	0.9998
L0R819	GTRPEDSSVLIPTDNSTPHKEDLSSK	MSF_Classic	2.61871e+06	2.74069e+06	2.17176e+06	2.63655e+06	2.51265e+06	2.45741e+06	2.48946e+06	2.72617e+06	2.84872e+06	2.57618e+06	2.48191e+06	2.94785e+06	3.13377e+06	2.4188e+06	2.46679e+06	2.64511e+06	3.49769e+06	2.57858e+06	2.87245e+06	3.3621e+06	2.90711e+06	2.49873e+06	2.58767e+06	2.58479e+06	FALSE			0.09869	0.21168	0.01438	0.02658	0.0882	0.09061	0.27958	3	937.465	1	1	1	1	1	1	1	1	1	1	0.9998
L0R819	IVVDELSNLK	MSF_Classic	8.89883e+06	8.77311e+06	9.50768e+06	7.94757e+06	9.01972e+06	9.21162e+06	8.51723e+06	9.36254e+06	9.01122e+06	9.0278e+06	9.76503e+06	9.48117e+06	9.44844e+06	9.47109e+06	9.4287e+06	8.84997e+06	9.541e+06	9.44779e+06	8.98945e+06	9.53897e+06	8.69816e+06	9.18034e+06	8.43309e+06	9.43139e+06	FALSE			-0.0154	0.03457	-0.05412	-0.00717	0.05695	0.06073	0.00249	2	565.3268	0.9953	0.9734	0.9647	0.9829	0.9805	0.9862	0.9258	0.9694	0.9884	0.978	0.9754
L0R819	IVVDELSNLKK	MSF_Classic	3.72695e+06	2.9788e+06	3.6091e+06	3.22065e+06	3.19588e+06	3.56956e+06	3.13179e+06	3.31563e+06	3.36694e+06	3.46459e+06	3.6858e+06	3.48258e+06	3.54554e+06	3.37141e+06	3.73221e+06	3.24148e+06	3.49767e+06	3.89457e+06	3.22881e+06	3.50717e+06	3.18316e+06	3.22886e+06	3.30684e+06	3.37544e+06	FALSE			-0.07176	0.04392	-0.04673	-0.0576	0.04382	0.04602	-0.05643	2, 3	629.3743, 419.9186	1, 0.9999	1, 0.9996	0.9997, 0.9994	1, 0.999	1, 0.9999	1, 0.9998	1, 1	1, 1	1, 0.9999	1, 0.9998	0.9997, 0.9996
L0R819	KIVVDELSNLK	MSF_Classic	616169	641316	680827	600812	622461	686537	666401	577823	635574	671424	618221	644474	551851	634674	679202	698840	664591	643319	644682	592008	682970	658111	647988	645070	FALSE			-0.04422	0.05006	-0.02137	0.00954	-0.00312	-0.05506	-0.01395	3	419.9186	1	1	1	1	0.9998	1	1	1	1	1	0.9997
L0R819	KIVVDELSNLKK	MSF_Classic	1.171e+06	993822	1.00676e+06	1.08e+06	911636	1.00185e+06	900144	1.00371e+06	1.02278e+06	1.0808e+06	1.087e+06	1.10656e+06	1.10906e+06	932172	1.02087e+06	1.06431e+06	1.24954e+06	1.1597e+06	1.0588e+06	1.04225e+06	1.18566e+06	1.07736e+06	1.17455e+06	927459	FALSE			-0.11596	0.13121	-0.08338	0.00354	0.04601	-0.05068	0.05144	3	462.6169	1	1	1	1	1	1	1	1	1	1	0.9998
L0R819	NILDELKK	MSF_Classic	8.05461e+06	8.70699e+06	6.87587e+06	9.12569e+06	9.73114e+06	7.76765e+06	8.3714e+06	7.80471e+06	8.31474e+06	8.78769e+06	9.04626e+06	8.89428e+06	6.64367e+06	8.24339e+06	7.40364e+06	7.90633e+06	8.30828e+06	6.86989e+06	9.29562e+06	8.85388e+06	7.94567e+06	8.9197e+06	7.98502e+06	7.6418e+06	FALSE			0.05117	-0.03415	0.17168	0.05444	0.17729	-0.08463	0.14271	2	486.7899	0.9999	0.9999	0.9999	1	1	0.9997	1	1	0.9999	1	0.9997
L0R819	PTDNSTPHKEDLSSK	MSF_Classic	204166	124987	155591	254557	177053	244585	157835	210089	280336	240196	271540	215192	99695.3	156985	119210	295883	237708	193140	211177	237575	249575	289043	250877	301997	FALSE	0.426072	133.039	0.41935	0.5842	0.48022	0.79646	0.58459	-0.36691	0.52668	3	552.6006	0.966	0.9522		0.9942			0.8784			0.97	0.998
L0R819	QQQNSNIFFLADR	MSF_Classic	474350	461963	227455	82538.6	661920	296817	569130	277577	87980.6	347501	586716	281820	531038	563984	526628	468397	189845	132265	88877.8	428041	96753	140374	656726	808879	FALSE			-0.31625	-0.55795	-0.16045	0.46465	0.06338	0.47866	-0.92326	2	790.8944	0.9886		0.9113		0.9098	0.8408			0.8653	0.9966
L0R819	QQQNSNIFFLADRTEMLSESK	MSF_Classic	1.84816e+06	1.6653e+06	1.64918e+06	1.61531e+06	1.71973e+06	1.73922e+06	1.54937e+06	1.54107e+06	1.76491e+06	1.67241e+06	1.71599e+06	1.66702e+06	1.81432e+06	1.85584e+06	1.7159e+06	1.8281e+06	1.77107e+06	1.71378e+06	1.72953e+06	1.33355e+06	1.4082e+06	1.69677e+06	1.86331e+06	1.66673e+06	FALSE			-0.08853	0.0414	-0.02491	0.01782	-0.03028	0.06112	-0.20742	3	829.4042	0.9999	1	0.9999	1	1	1	1	1	1	1	0.9997
L0R819	VDELSNLKK	MSF_Classic	474527	317045	513206	362925	326427	516149	252052	453697	507177	365995	331623	359467	385004	406286	487589	322799	477636	495393	347354	326362	292328	310842	345480	375131	FALSE			-0.10531	-0.00993	-0.11417	-0.33913	-0.30371	-0.02893	-0.43364	2	523.298	1	0.9999	0.9998	0.9999	1	1	1	0.9998	0.9992	0.9995	0.9997
L0R819	VVDELSNLKK	MSF_Classic	1.74428e+06	1.60486e+06	1.7133e+06	1.54431e+06	111530	1.90274e+06	1.81501e+06	1.81519e+06	1.71921e+06	1.74918e+06	1.73634e+06	364623	1.60122e+06	1.7426e+06	1.80241e+06	1.57695e+06	384582	1.88524e+06	1.6719e+06	1.69523e+06	202526	1.66768e+06	1.68061e+06	2.03971e+06	FALSE			0.07955	-0.39618	-0.50853	0.08992	-0.39492	0.02368	-0.50405	2	572.8323	0.9999	0.9974	0.9975	0.9933	0.9969	0.9841	0.9982	0.9969	0.928		0.9228
L0R8F8	EAVLSLYR	MSF_Classic	1.36375e+06	1.35106e+06	1.23105e+06	1.5559e+06	1.55099e+06	1.43529e+06	1.48693e+06	1.50774e+06	1.37264e+06	1.52272e+06	1.39224e+06	1.49261e+06	1.4295e+06	1.34003e+06	1.25634e+06	1.35123e+06	1.39678e+06	1.40998e+06	1.54914e+06	1.34445e+06	1.40214e+06	1.50709e+06	1.24211e+06	1.49532e+06	FALSE			0.14641	0.07555	0.20305	0.10526	0.15964	0.02896	0.12256	2	475.7689	0.9995	0.9999	0.9992	0.9997	0.9995	0.9992	0.9995	0.9997	0.9996	0.9998	0.9986
L0R8F8	GLVFLNGK	MSF_Classic	323862	396285	234677	425680	373259	378214	512679	487875	408103	151916	350573	353799	405568	337477	310931	394968	447578	152853	310756	279452	337660	428775	344192	376928	FALSE	-0.122942	149097	0.56102	0.06004	0.302	0.2682	-0.15714	0.14254	-0.04131	2	424.2555	0.8867	0.9425	0.9851		0.9883	0.9687		0.9951	0.9711	0.8779	0.9963
L0R8F8	YTDRDFYFASIR	MSF_Classic	353312	509173	412971	263954	583281	451623	503515	477389	466477	494701	416648	453094	374854	427415	393065	344256	420592	435740	120704	251974	511446	153538	651644	476332	FALSE			0.18243	-0.08727	0.02623	0.00684	0.0973	-0.0936	-0.52869	3	518.5843	0.9906		0.9879	1	0.9921				0.9951	0.9986	0.9975
O00115	AFQPLVK	MSF_Classic	8.74835e+06	8.39884e+06	8.91412e+06	8.90468e+06	9.5355e+06	8.93807e+06	9.21581e+06	1.01477e+07	9.8892e+06	9.5999e+06	7.89918e+06	8.77266e+06	8.72036e+06	9.14261e+06	8.65738e+06	9.60168e+06	9.06864e+06	9.06276e+06	9.24964e+06	8.26073e+06	9.41365e+06	9.59423e+06	9.13266e+06	7.94142e+06	FALSE			0.16666	0.0897	0.07112	0.03322	0.0116	0.02519	0.04698	2	401.7447	0.9998	1	1	1	0.9997	1	1	1	1	1	0.9997
O00115	ALINSPEGAVGR	MSF_Classic	4.22665e+07	3.95193e+07	3.92051e+07	4.08041e+07	3.94251e+07	4.02396e+07	4.20533e+07	4.25354e+07	4.2683e+07	4.26937e+07	4.15528e+07	4.13373e+07	4.32099e+07	4.21369e+07	3.90281e+07	4.01373e+07	3.97394e+07	4.16054e+07	4.07462e+07	3.5423e+07	4.25645e+07	4.06512e+07	4.08942e+07	3.93975e+07	FALSE			0.07301	0.00585	-0.00624	-0.00057	0.05375	0.0398	-0.02717	2	592.3251	1	0.9999	1	0.9999	1	1	1	1	1	1	0.9997
O00115	EFPDLENVVK	MSF_Classic	1.56479e+06	3.46066e+06	1.73475e+06	1.51883e+06	3.20508e+06	1.20658e+06	1.78698e+06	372269	1.54976e+06	1.22936e+06	1.80819e+06	1.53191e+06	1.71483e+06	2.10308e+06	1.66009e+06	1.77246e+06	2.57533e+06	1.56531e+06	1.73799e+06	1.16779e+07	1.36561e+06	1.81045e+06	2.32181e+06	1.671e+06	FALSE			-0.86603	-0.19315	-0.18891	-0.2202	-0.56504	-0.30342	1.12866	2	595.3086	0.9963	0.9937	0.9649	0.9928	0.9988	0.9468	0.9848	0.9699	0.9938	0.9992
O00115	GGGTLC[Carbamidomethyl (C)]AQLPALWK	MSF_Classic	1.55689e+07	1.48316e+07	1.47235e+07	1.43287e+07	1.24401e+07	1.26779e+07	1.68001e+07	1.39459e+07	1.49555e+07	1.68166e+07	6.88399e+06	1.38909e+07	1.48921e+07	1.53577e+07	1.54529e+07	1.67186e+07	238872	1.19352e+07	1.41478e+07	7.87438e+06	1.97683e+07	1.44244e+07	1.38069e+07	1.54327e+07	FALSE			0.01835	-0.64319	-0.19399	-0.04745	-0.26349	0.01838	-0.11072	2	736.39	0.997	0.9996	0.9998	0.9146	0.9748	0.9995	0.9981	0.9995	0.999	1	0.9917
O00115	GPWTC[Carbamidomethyl (C)]VGDMNR	MSF_Classic	1.52603e+07	1.50666e+07	1.21282e+07	1.6533e+07	1.50346e+07	1.376e+07	1.70456e+07	1.54177e+07	1.45636e+07	1.62857e+07	1.39813e+07	1.56625e+07	1.49987e+07	1.55936e+07	1.44268e+07	1.57364e+07	1.48898e+07	1.56258e+07	1.6773e+07	1.46358e+07	1.32255e+07	1.50656e+07	1.54792e+07	1.49954e+07	FALSE			0.14755	0.12358	0.09445	0.1012	0.11348	0.0846	0.07221	2	646.7792	1	1	1	1	1	1	1	1	1	1	0.9998
O00115	LTC[Carbamidomethyl (C)]YGDSGQPVDWFVVYK	MSF_Classic	1.30722e+06	1.54506e+06	1.32766e+06	1.75702e+06	1.44879e+06	1.27239e+06	1.43654e+06	277352	1.13166e+06	1.58526e+06	1.31774e+06	1.23413e+06	1.28236e+06	1.45512e+06	1.07622e+06	1.56552e+06	1.10873e+06	57707.1	1.45775e+06	1.23277e+06	1.1974e+06	1.53052e+06	87537.9	1.39109e+06	FALSE			-0.55477	-0.61355	0.09944	-0.47413	-0.01485	-0.13229	-0.10448	2	1067.5011	0.9989	0.9996	0.9979	1	0.9873	1	0.9974	0.9999	0.9973	0.9974
O00115	NQGEEQRGGGTLC[Carbamidomethyl (C)]AQLPALWK	MSF_Classic	3.69123e+06	3.24439e+06	3.06835e+06	3.85966e+06	3.2264e+06	3.54077e+06	3.21802e+06	3.22455e+06	3.56817e+06	3.75706e+06	2.85092e+06	3.88776e+06	3.5948e+06	3.32639e+06	3.72841e+06	3.74723e+06	3.13162e+06	3.71146e+06	3.9259e+06	2.33545e+06	3.16948e+06	3.38812e+06	3.23688e+06	166664	FALSE			0.00098	0.08217	0.08714	-0.55874	0.06923	0.09023	-0.08512	3	771.7183	0.9965	0.9993	0.9999	0.9995	0.9951	0.9999	0.9987	0.9892	0.9979	0.9798	0.9989
O00115	NYQPC[Carbamidomethyl (C)]NGMAR	MSF_Classic	742575	780776	805791	151094	718340	743599	764930	615963	921886	733437	673067	834812	135189	746466	140449	885656	701199	840756	873921	811934	730529	220740	717586	701013	FALSE			-0.01642	0.05974	-0.53002	-0.50668	-0.05545	-1.18825	0.05305	2	605.7582	0.967		0.9581	0.9683		0.8809	0.9926		0.9898	0.9442	0.9889
O00115	SLQPLYR	MSF_Classic	2.31484e+07	2.24709e+07	2.30304e+07	2.29473e+07	2.34195e+07	2.36018e+07	2.08817e+07	2.27518e+07	2.37537e+07	2.30037e+07	2.34424e+07	2.28416e+07	2.32032e+07	2.32987e+07	2.34195e+07	2.28539e+07	2.47714e+07	2.3324e+07	2.33787e+07	2.0454e+07	2.37103e+07	2.36327e+07	2.29051e+07	2.30711e+07	FALSE			-0.02678	0.04753	0.02745	0.02002	0.01335	0.02648	-0.02345	2	438.7505	0.9932	0.9984	0.9978	0.9967	0.9973	0.9977	0.9958	0.9974	0.9989	0.9972	0.9979
O00115	YLDESSGGWR	MSF_Classic	1.18862e+07	1.31255e+07	1.23272e+07	1.35892e+07	1.27842e+07	1.17739e+07	1.21158e+07	1.06846e+07	1.13698e+07	1.2439e+07	1.31174e+07	1.17138e+07	1.15322e+07	1.23635e+07	1.08261e+07	1.187e+07	1.16373e+07	1.16127e+07	1.24709e+07	1.24107e+07	1.12064e+07	1.2991e+07	1.28308e+07	1.49476e+07	FALSE			-0.12794	-0.08839	0.0309	0.12681	-0.00266	-0.10484	-0.04916	2	585.2647	1	1	1	1	1	1	1	1	1	1	0.9998
O00115	YLDESSGGWRDGR	MSF_Classic	1.02386e+07	9.34089e+06	9.78966e+06	1.06644e+07	9.91187e+06	1.05356e+07	9.6298e+06	9.46224e+06	9.40605e+06	1.10949e+07	1.0561e+07	1.11995e+07	1.05799e+07	9.72826e+06	1.18207e+07	1.12975e+07	1.09023e+07	1.15533e+07	1.1601e+07	1.09521e+07	1.06383e+07	9.62476e+06	9.79319e+06	8.51376e+06	FALSE			-0.04344	0.20072	0.08316	-0.0724	0.16183	0.12957	0.17651	2, 3	749.3395, 499.8954	0.9979, 0.9995	0.9997, 0.9999	0.9992, 0.9999	0.997, 0.9998	0.9999, 0.9996	0.9901, 0.9999	1, 1	0.9998, 1	1, 1	0.9987, 0.9999	0.9991, 0.9981
O00116	AASAATAAPTATPAAQESGTIPK	MSF_Classic	4.07344e+06	4.258e+06	3.70999e+06	3.80544e+06	3.73652e+06	3.68623e+06	4.14238e+06	2.88353e+06	4.23571e+06	4.46e+06	4.02389e+06	3.88677e+06	4.52229e+06	4.06546e+06	4.00772e+06	3.82857e+06	3.9851e+06	4.33729e+06	3.9052e+06	2.58683e+06	4.19323e+06	3.70418e+06	3.96283e+06	4.30228e+06	FALSE			-0.09659	0.01306	-0.10088	-0.00867	0.03892	0.0649	-0.17239	2	1042.037	1	1	1	1	1	1	1	1	1	1	0.9997
O00116	AASAATAAPTATPAAQESGTIPKK	MSF_Classic	162570	80632	101316	121781	100684	112504	144557	175051	412643	138677	99616.9	259238	66270	83667.2	250156	142921	207903	201629	156184	168713	237942	134877	142776	206943	FALSE			1.08776	0.68127	-0.04055	0.4922	0.53021	0.21576	0.70815	3	737.7253		0.9932	1	0.9997	0.9752	0.9967		1	0.972	1	0.9978
O00116	ASLNPSDTPPSVVNEDFLHDLK	MSF_Classic	3.00124e+06	3.5969e+06	3.68365e+06	3.57011e+06	3.74139e+06	3.71556e+06	3.24155e+06	3.41766e+06	3.81263e+06	3.60093e+06	3.76011e+06	3.94066e+06	3.58523e+06	3.58457e+06	3.43324e+06	3.71955e+06	3.55765e+06	3.63898e+06	3.76238e+06	3.90805e+06	3.10419e+06	3.56948e+06	3.73828e+06	3.50902e+06	FALSE			0.02642	0.08638	0.10096	0.07318	0.13645	0.04439	0.06755	3	799.064	0.9994	0.9998	0.9997	0.9996	0.9997	0.9997	1	1	1	0.9999	0.9996
O00116	EALSTNEC[Carbamidomethyl (C)]K	MSF_Classic	1.04658e+06	1.58939e+06	1.81236e+06	1.42774e+06	1.22604e+06	1.59377e+06	1.60702e+06	1.22599e+06	1.51984e+06	1.22304e+06	1.2229e+06	1.40167e+06	1.23859e+06	1.28749e+06	1.47688e+06	1.4304e+06	1.85493e+06	1.82267e+06	1.3269e+06	1.04553e+06	1.70454e+06	1.1644e+06	1.37778e+06	1.38526e+06	FALSE			-0.0313	0.19949	-0.06663	-0.17968	-0.2093	-0.1522	-0.12577	2	526.2399	0.9999	1	0.9998	0.9998	0.999	1	1	0.9999	0.9999	1	0.9988
O00116	ESGYC[Carbamidomethyl (C)]TGHEPDSLEFSTVGGWVSTR	MSF_Classic	1.97809e+06	1.7096e+06	1.51759e+06	2.12364e+06	2.0443e+06	1.87906e+06	2.40718e+06	2.00362e+06	1.73352e+06	2.10375e+06	1.96504e+06	1.93517e+06	1.90137e+06	2.13777e+06	1.96267e+06	2.24163e+06	2.06766e+06	1.7876e+06	2.41824e+06	1.27417e+06	1.93026e+06	1.60786e+06	1.50799e+06	2.53548e+06	FALSE			0.23928	0.2281	0.21624	0.11861	0.20594	0.20542	0.11128	3	920.0732	0.9991	0.9999	0.9996	1	0.9997	0.9997	0.9999	0.9996	1	0.9998	0.9996
O00116	ESISDVGFGMLK	MSF_Classic	4.66367e+06	4.68957e+06	4.87042e+06	4.88003e+06	4.80251e+06	4.57294e+06	4.83084e+06	4.87808e+06	4.8643e+06	5.0929e+06	4.62784e+06	4.84453e+06	4.94187e+06	4.7158e+06	4.71674e+06	4.99177e+06	4.72185e+06	4.72355e+06	5.04792e+06	4.76227e+06	4.98286e+06	4.83253e+06	5.07757e+06	4.49196e+06	FALSE			0.03503	0.0215	0.00322	0.01798	0.03424	0.01521	0.05663	2	641.821	1	1	1	1	1	1	1	1	1	1	0.9997
O00116	ETNISYSQEADDR	MSF_Classic	175677	842491	261414	805689	687047	214997	626985	325612	236758	799328	156009	114739	199469	520063	326195	706398	583339	196816	675651	440288	329220	700038	599788	790371	FALSE			-0.10549	0.2163	0.41641	0.70797	-0.25796	-0.29117	0.17556	2	764.3315		0.9932	0.9962	0.9954		0.9913	0.9941	0.9985	0.9997	0.9568	0.969
O00116	ETNISYSQEADDRVFR	MSF_Classic	2.78894e+06	2.61917e+06	2.81899e+06	2.82171e+06	2.58597e+06	2.87009e+06	2.69104e+06	2.46263e+06	2.62232e+06	3.10667e+06	2.69736e+06	2.82484e+06	3.11291e+06	2.88291e+06	2.97115e+06	2.97785e+06	2.64136e+06	2.64353e+06	2.64004e+06	2.67475e+06	2.49572e+06	2.64891e+06	2.68286e+06	2.53576e+06	FALSE			-0.08136	0.00624	0.00886	-0.06447	0.06879	0.12424	-0.07497	3	643.9694	1	1	1	1	1	1	1	1	1	1	0.9997
O00116	EYVDPNNIFGNR	MSF_Classic	5.50475e+06	5.782e+06	5.20371e+06	5.22397e+06	5.30985e+06	5.30446e+06	5.4396e+06	5.24815e+06	5.58423e+06	5.14926e+06	5.13503e+06	5.26531e+06	5.35957e+06	5.26531e+06	5.49651e+06	5.85989e+06	5.81774e+06	5.40626e+06	4.74982e+06	5.93611e+06	6.04207e+06	5.21788e+06	5.52082e+06	5.40354e+06	FALSE			-0.01924	0.051	-0.05822	-0.03079	-0.08475	-0.03266	0.02063	2	719.3415	0.9992	1	0.9988	1	0.9994	0.9996	0.9989	0.9999	1	1	0.9996
O00116	GFDPNQLSVATLLFEGDREK	MSF_Classic	2.28087e+06	1.73274e+06	2.19558e+06	2.38544e+06	1.71173e+06	2.25497e+06	2.19587e+06	1.99445e+06	2.22656e+06	2.40055e+06	1.79745e+06	2.30219e+06	2.38315e+06	2.24083e+06	1.97441e+06	2.23593e+06	2.12869e+06	2.26098e+06	2.26642e+06	918363	2.1008e+06	2.18119e+06	2.03304e+06	2.2498e+06	FALSE			0.04747	0.09365	0.03284	0.05803	0.06608	0.08771	-0.23234	3	746.0463	1	1	1	1	1	1	1	1	1	1	0.9998
O00116	GLMC[Carbamidomethyl (C)]PADETR	MSF_Classic	141869	342227	239962	126479	175849	257297	153190	219724	173656	226441	204083	222387	242817	175413	141484	184227	231486	234437	102394	543565	84982	138244	288135	438907	FALSE			-0.4057	-0.15533	-0.37165	0.25707	-0.14922	-0.37142	0.01365	2	575.255	0.8745			0.9873	0.9395				0.9274		0.9885
O00116	GVQFAPFSTC[Carbamidomethyl (C)]R	MSF_Classic	4.55648e+06	3.43392e+06	3.81327e+06	3.35695e+06	3.32937e+06	4.49082e+06	3.9986e+06	3.14828e+06	4.32129e+06	4.67043e+06	4.05677e+06	3.52309e+06	4.14917e+06	3.85928e+06	4.60716e+06	4.34897e+06	3.64025e+06	4.13745e+06	3.32785e+06	166649	4.47641e+06	4.15122e+06	3.53276e+06	4.11534e+06	FALSE			-0.0416	0.03895	-0.07868	-0.00053	0.05358	0.09597	-0.56642	2	635.3058	0.9999	0.993	0.9942	1	0.9991	0.9931	0.9946	0.9996	0.9994	0.996	0.9881
O00116	IPDIVLWPTC[Carbamidomethyl (C)]HDDVVK	MSF_Classic	2.33358e+06	2.49301e+06	2.07158e+06	2.60266e+06	2.66929e+06	2.46372e+06	2.41065e+06	2.12373e+06	2.26593e+06	2.45382e+06	2.11801e+06	2.33553e+06	2.60421e+06	2.40444e+06	1.92238e+06	2.24324e+06	2.14718e+06	2.60569e+06	2.30662e+06	3.36599e+06	2.6637e+06	2.44066e+06	2.60418e+06	2.87367e+06	FALSE			-0.02061	0.02034	0.16531	0.19901	0.00192	0.00686	0.2732	3	636.3292	0.9875	0.9958	0.9997	0.987	0.9577	0.9785	0.9454	0.9999	0.9982	0.9999	0.9979
O00116	IRPVPEYQK	MSF_Classic	469549	415177	447928	553513	369657	544193	385551	519574	612132	420711	338326	494935	511760	460116	510756	525730	247230	333611	442985	451043	472408	485900	479947	477944	FALSE			0.18716	-0.26821	0.13892	0.11556	-0.0878	0.15386	0.03612	2	565.3218	0.9997	0.9949	0.9918	0.876	0.9996	0.9998	0.996	0.9992	0.9974	0.9953	0.9993
O00116	KNIYGNIEDLVVHIK	MSF_Classic	375383	388280	461932	389186	485825	249228	271774	339628	268059	336337	385038	328460	340215	507071	344842	462220	242116	234362	540007	222811	381702	439293	415171	229336	FALSE	-0.020668	-51245.8	-0.47879	-0.38475	-0.12453	-0.17738	-0.22332	-0.03994	-0.09874	3, 4	585.6649, 439.5005	0.9994, 0.9939	0.9998	0.9961, 0.9735	0.9966, 0.982	0.9992, 0.9567	0.9992, 0.9746	0.9997	1, 0.9137	0.9956	0.9994	0.9993, 0.9997
O00116	NIYGNIEDLVVHIK	MSF_Classic	951163	834665	982082	1.03914e+06	987767	964551	1.04158e+06	1.01065e+06	990997	992539	896294	980293	927796	994910	953775	1.03253e+06	948651	968809	1.01413e+06	1.00621e+06	1.02897e+06	955788	1.00026e+06	984908	FALSE			0.13681	0.09191	0.11205	0.08749	0.05181	0.05551	0.13969	3	542.9665	1	1	1	1	1	1	1	1	1	1	0.9998
O00116	RAASAATAAPTATPAAQESGTIPK	MSF_Classic	1.54821e+06	1.53411e+06	1.51168e+06	1.7536e+06	1.52831e+06	1.53714e+06	1.68895e+06	1.55818e+06	1.62725e+06	1.6145e+06	1.51076e+06	1.45444e+06	1.66728e+06	1.39939e+06	1.61189e+06	1.68798e+06	1.15226e+06	1.53705e+06	1.53194e+06	904829	1.58278e+06	1.62868e+06	1.81536e+06	1.45917e+06	FALSE			0.08547	-0.06971	0.069	0.09398	-0.0045	0.02631	-0.19272	3	747.0607	1	1	1	1	1	0.9999	1	1	1	1	0.9997
O00116	TIISLDTSQMNR	MSF_Classic	5.50571e+06	6.00562e+06	6.41996e+06	6.00765e+06	5.65575e+06	6.41866e+06	6.17073e+06	6.01284e+06	6.12115e+06	6.02742e+06	5.84331e+06	5.90606e+06	6.46132e+06	5.94529e+06	6.17411e+06	5.88753e+06	5.67846e+06	6.02415e+06	6.01742e+06	5.53912e+06	5.67569e+06	6.07202e+06	5.75433e+06	5.94203e+06	FALSE			0.02974	-0.02771	0.01208	-0.01317	-0.01248	0.05133	-0.05737	2	689.8534	0.9997	0.9989	0.9991	0.9999	0.9998	0.9999	1	0.9999	1	1	0.9994
O00116	YGSVAFPNFEQGVAC[Carbamidomethyl (C)]LR	MSF_Classic	4.47751e+06	4.5795e+06	3.54658e+06	4.77936e+06	4.31836e+06	3.96484e+06	4.28609e+06	3.8851e+06	3.80714e+06	4.497e+06	4.01458e+06	4.05895e+06	4.20787e+06	4.21166e+06	4.18476e+06	4.5567e+06	3.85079e+06	3.85957e+06	4.4521e+06	3.24858e+06	4.09572e+06	4.20788e+06	4.59921e+06	4.97413e+06	FALSE			-0.07341	-0.03905	0.0516	0.12887	-0.00379	8e-05	-0.09549	2, 3	957.962, 638.9771	1, 1	1, 0.9969	0.9997, 0.9999	1, 1	1, 1	1, 1	1, 0.9995	1, 1	1, 1	1, 1	0.9998, 0.9997
O00139	AALQEEEQASK	MSF_Classic	1.95796e+06	1.45873e+06	1.68131e+06	1.46175e+06	1.79533e+06	1.65192e+06	1.30285e+06	1.46076e+06	1.65001e+06	1.33721e+06	1.75025e+06	1.68037e+06	1.32479e+06	1.77497e+06	1.35143e+06	1.25797e+06	1.89558e+06	1.8225e+06	1893361	1.44293e+06	1.18566e+06	1.15494e+06	1.48341e+06	1.84123e+06	FALSE			-0.20797	-0.03493	-0.0545	-0.18657	-0.0966	-0.19574	-0.17299	2	602.2962	0.9999	0.9994	0.9972	0.9999	1	1	0.9999	0.9798	0.997	0.997	0.9989
O00139	ARPSQFPEQSSS	MSF_Classic	468559	419453	380412	435638	531917	393317	366162	90674.9	406203	443201	414474	438144	255892	448016	439029	488595	193013	421485	503519	476761	170709	473031	420654	307275	FALSE			-0.55554	-0.20148	0.10149	-0.07885	0.03083	-0.15029	-0.14016	2	660.8126	0.9631	0.9957	0.9024	0.987		0.9962	0.9889	0.9952	0.992	0.9995
O00139	ARPSQFPEQSSSAQ	MSF_Classic	745735	685654	791703	746820	759426	823318	824088	611617	861241	711365	717123	795059	765303	689394	844957	805244	843812	918367	734257	694256	756738	861869	661864	849552	FALSE			0.04715	0.20775	0.06749	0.09432	0.0003	0.04885	-0.02477	2	760.3604	1	1	1	1	1	1	1	1	1	1	0.9997
O00139	ATC[Carbamidomethyl (C)]FAYGQTGSGK	MSF_Classic	4.75797e+06	4.68824e+06	4.05363e+06	5.46281e+06	5.36802e+06	4.21291e+06	5.05182e+06	4.25829e+06	4.2583e+06	5.23567e+06	4.86097e+06	4.5707e+06	4.63413e+06	5.00312e+06	5.10596e+06	5.38397e+06	3.81845e+06	4.50896e+06	5.18508e+06	3.65928e+06	4.40598e+06	5.34592e+06	4.92579e+06	4.96412e+06	FALSE			0.00731	0.02243	0.15622	0.17453	0.11966	0.12711	-0.02691	2	674.3035	1	1	1	1	1	1	1	1	1	1	0.9998
O00139	ATQLEAILEQK	MSF_Classic	2.28294e+06	2.32327e+06	2.14261e+06	2.24264e+06	2.95984e+06	2.06931e+06	2.2662e+06	2.47517e+06	1.99194e+06	2.49269e+06	2.73317e+06	2.05827e+06	2.23984e+06	2.54483e+06	2.28591e+06	2.60614e+06	2.39878e+06	2.17279e+06	2.53733e+06	2.67972e+06	1.93795e+06	2.70014e+06	2.60508e+06	2.33357e+06	FALSE			-0.00332	0.08889	0.10768	0.17871	0.11012	0.06719	0.08432	2	622.3483	0.9998	0.9991	0.9996	1	0.9999	0.9997	1	1	0.9994	1	0.9995
O00139	AVFQESIR	MSF_Classic	1.07695e+07	9.32318e+06	1.01714e+07	1.0207e+07	1.12454e+07	8.905e+06	9.09596e+06	1.07034e+07	8.97059e+06	1.02669e+07	1.18138e+07	9.03713e+06	1.02931e+07	1.1082e+07	9.66767e+06	1.01897e+07	1.01838e+07	9.7363e+06	9.95648e+06	9.98013e+06	8.37486e+06	1.05723e+07	9.83933e+06	1.06136e+07	FALSE			-0.07304	-0.00737	0.00444	0.03584	0.04013	0.03665	-0.09622	2	475.2587	0.9991	0.9996	0.9971	0.9981	0.9996	0.9992	0.9998	0.9994	1	0.9997	0.9986
O00139	C[Carbamidomethyl (C)]VEDVLK	MSF_Classic	4.09998e+06	3.35194e+06	3.99002e+06	3.53456e+06	3.4777e+06	3.9947e+06	3.7538e+06	4.29166e+06	3.80336e+06	4.16712e+06	3.91363e+06	4.00992e+06	4.12274e+06	3.80827e+06	4.04858e+06	3.9872e+06	3.52345e+06	4.01247e+06	3.65073e+06	2.9648e+06	3.07838e+06	3.79e+06	3.83352e+06	3.63712e+06	FALSE			0.05041	0.0102	-0.05592	-0.02304	0.07956	0.06625	-0.23918	2	431.7206	1	1	1	1	1	0.9999	1	1	1	1	0.9997
O00139	DFRGSLDYRPL	MSF_Classic	220937	150821	164866	78702.5	180508	338833	221949	215758	220313	233560	214529	224981	235316	240275	242798	284708	285296	295958	175675	249821	252154	143512	171644	89520.7	FALSE	0.49428	41668.5	0.29422	0.69039	0.15634	-0.40714	0.32684	0.42085	0.33663	3	446.8982	0.9987		0.9475	0.9978	0.9713	0.9883	0.9967		0.9985	0.9163	0.9925
O00139	DFRGSLDYRPLTTADPIDEHR	MSF_Classic	2.29932e+06	1.82776e+06	1.61178e+06	2.35614e+06	1.98689e+06	1.79611e+06	2.00172e+06	2.06661e+06	2.01736e+06	2.13281e+06	1.88897e+06	2.01717e+06	2.17385e+06	1.97516e+06	2.10482e+06	2.23954e+06	1.99814e+06	2.13196e+06	2.37105e+06	1.84743e+06	2.02024e+06	1.95512e+06	2.09164e+06	1.45641e+06	FALSE			0.08466	0.15045	0.09727	-0.0605	0.07353	0.12398	0.12049	4	619.3069	1	1	1	1	1	1	1	1	1	1	0.9998
O00139	DILTELRDK	MSF_Classic	1.25347e+06	828762	721571	283472	1.05496e+06	981910	840950	903738	927075	806201	1.1673e+06	999040	1.26606e+06	1.14689e+06	1.18212e+06	1.04474e+06	1.11176e+06	894110	1.15412e+06	994295	1.04679e+06	890218	832785	75992.2	FALSE			-0.06959	0.12171	-0.27305	-0.64019	0.08431	0.35863	0.18852	2	551.8088	0.9966		0.8816	0.9891	0.9907	0.8732	0.9612	0.9979	0.984	0.9996	0.9987
O00139	DLDVITIPSK	MSF_Classic	3.08769e+07	2.7894e+07	3.07589e+07	2.88179e+07	2.90438e+07	3.19215e+07	3.03128e+07	3.05581e+07	3.06887e+07	2.93221e+07	3.07318e+07	3.0946e+07	3.00701e+07	3.02709e+07	3.1262e+07	3.04893e+07	3.09856e+07	3.06364e+07	2.99257e+07	3.0821e+07	3.13436e+07	2.89813e+07	3.03373e+07	2.88552e+07	FALSE			0.03234	0.04101	0.00408	-0.02202	0.0235	0.03303	0.04068	2	550.8135	1	0.9997	0.9999	0.9985	1	0.9985	1	1	1	1	0.9997
O00139	DSFIGENSR	MSF_Classic	173295	214201	3.00515e+07	3.03912e+07	249842	95162	155601	425159	2.7957e+07	253896	173186	3.02639e+07	2.94164e+07	346418	3.02275e+07	285500	3.26103e+07	3.12532e+07	3.0955e+07	2.88355e+07	3.07097e+07	2.96608e+07	71310.7	268827	FALSE			-0.09305	1.07551	0.01402	-0.02091	0.0119	0.97881	1.572	2	512.7383		0.8806			0.9022		0.8768	0.9281
O00139	DVFLMLK	MSF_Classic	8.07338e+06	8.0767e+06	3.50853e+06	7.67175e+06	7.17874e+06	8.19417e+06	7.44388e+06	8.69069e+06	7.75301e+06	7.45949e+06	7.86408e+06	5.47194e+06	8.04524e+06	7.38695e+06	6.99148e+06	6.19614e+06	7.78552e+06	7.95315e+06	7.87182e+06	6.02703e+06	8.35344e+06	6.90022e+06	7.55171e+06	1.04272e+07	FALSE			0.2811	0.15806	0.22927	0.33977	0.08111	0.18986	0.17879	2	433.2462	0.9966	0.9991	0.999	0.9983	0.9997	0.9967	0.9909	0.9986	0.9985	0.9993	0.9939
O00139	DVVMVHEPK	MSF_Classic	1.8011e+07	1.87009e+07	1.71046e+07	1.97854e+07	1.9856e+07	1.65405e+07	1.78709e+07	1.71636e+07	1.75675e+07	1.94442e+07	1.77014e+07	1.71444e+07	1.82378e+07	1.92493e+07	1.72888e+07	1.84248e+07	1.69816e+07	1.63814e+07	1.87434e+07	1.89195e+07	1.78834e+07	1.83536e+07	1.93226e+07	1.76508e+07	FALSE			-0.03293	-0.05544	0.06206	0.03994	0.01264	0.02549	0.04564	2	527.2735	1	0.9999	1	1	1	1	1	1	1	1	0.9997
O00139	DYRPLTTADPIDEHR	MSF_Classic	859720	798998	1.01651e+06	580633	761893	996276	858968	694747	880359	644266	891626	850859	762976	902742	823914	755158	789037	911930	615097	631487	937098	726728	684338	1.12318e+06	FALSE			-0.13629	-0.12328	-0.19389	-0.0781	-0.16461	-0.10373	-0.2929	3	600.2955	0.9997	0.9998	0.9998	0.9996	0.9999	0.9999	0.9999	1	1	0.9999	0.976
O00139	EAILEQK	MSF_Classic	4.10062e+06	3.89607e+06	208763	4.24476e+06	4.70857e+06	3.94478e+06	4.08646e+06	3.91078e+06	3.59129e+06	3.98662e+06	4.42903e+06	3.72174e+06	3.70122e+06	3.95098e+06	4.15066e+06	3.89065e+06	4.00137e+06	4.24913e+06	4.26732e+06	4.08796e+06	3.48963e+06	4.1407e+06	4.18503e+06	4.23177e+06	FALSE			0.49804	0.56525	0.6525	0.61389	0.5648	0.52448	0.52961	2	415.7346	0.9887	0.9992	0.9975	0.9992	0.994	0.9451	0.9998	0.9977	0.9994	0.9998	0.9872
O00139	EFGPPSR	MSF_Classic	1.11197e+07	1.21877e+07	44895.9	1.20664e+07	1.13407e+07	1.0464e+07	1.13996e+07	1.25368e+07	1.27651e+07	1.04454e+07	1.26984e+07	1.08133e+07	1.05859e+07	1.13578e+07	1.10946e+07	1.02053e+07	9.9385e+06	1.2127e+07	1.23316e+07	1.19302e+07	9.98768e+06	1.13423e+07	1.09514e+07	9.70606e+06	FALSE			0.65227	0.46666	0.53649	0.4545	0.54015	0.50057	0.55252	2	395.1981	0.9669	0.9916	0.9337	0.958	0.9717	0.9795	0.9797	0.9605	0.9615	0.9586	0.9755
O00139	EIDLESIF	MSF_Classic	80944.3	59452.3	103325	46686.1	59016.9	111857	103776	111609	77362.7	51062.9	98666.5	105935	99416.5	57118.1	89409.8	60122.7	88812.2	86905.3	72989.6	77492.5	102184	40051.7	159113	69367.2	FALSE			0.26442	-0.04743	-0.16382	0.13986	0.06902	0.0131	0.052	2	483.2449	0.9974	0.9938	0.9799	0.9986	0.9934	0.9968	0.9942	0.9679	0.9947	0.9968	0.9963
O00139	EMEEQVVEDHR	MSF_Classic	666727	291806	722958	704304	638558	805375	555570	654902	829758	625060	789867	842741	573679	689857	520522	491382	797922	849244	584038	691083	824240	580337	606109	1.27705e+06	FALSE			0.27899	0.34689	0.35341	0.55097	0.42509	0.08542	0.32021	2	700.8092	0.9846	0.9844	0.9784	0.9984	0.9951	0.9952	0.9714	0.9858		0.9991	0.9629
O00139	FAYGQTGSGK	MSF_Classic	2.3033e+06	2.46274e+06	2.83101e+06	2.22642e+06	2.50378e+06	2.24939e+06	1.68924e+06	1.8926e+06	2.93346e+06	2.18818e+06	2.02744e+06	2.91833e+06	1.69702e+06	1.87677e+06	2.03664e+06	1.567e+06	2.37373e+06	2.24307e+06	1.98139e+06	3.09988e+06	2.34498e+06	2.04333e+06	2.16171e+06	2.15094e+06	FALSE			-0.22161	-0.29695	-0.1223	-0.25733	-0.09074	-0.43733	-0.03281	2	508.2458	0.9991	1	1	1	0.9993	1	1	0.9999	1	0.9996	0.9978
O00139	FDLLNRK	MSF_Classic	153000	567468	129342	55050.6	425383	579090	531794	511543	148842	302912	144598	289409	303107	481941	345976	363338	273008	203825	264950	310527	182408	293190	406904	517649	FALSE			0.48839	-0.01646	0.31821	0.519	-0.20563	0.41242	-0.16516	2	453.2638			0.9456	0.9238	0.955	0.9828	0.9781		0.9665	0.9873	0.9854
O00139	FDYAFDDSAPNEMVYR	MSF_Classic	8.4192e+06	9.37973e+06	8.07837e+06	9.4741e+06	9.4436e+06	8.10108e+06	8.40767e+06	8.20028e+06	7.319e+06	9.13272e+06	8.49452e+06	7.64873e+06	8.00768e+06	9.234e+06	8.45322e+06	8.79757e+06	7.78448e+06	8.13385e+06	9.03199e+06	1.02227e+07	7.52434e+06	9.08579e+06	9.14317e+06	9.74003e+06	FALSE			-0.11305	-0.06625	0.06228	0.11214	-0.03392	-0.0102	0.04942	2	970.412	1	1	1	1	1	1	1	1	1	1	0.9998
O00139	FSLIDLAGNER	MSF_Classic	1.83511e+07	1.91634e+07	1.79393e+07	1.95587e+07	1.99226e+07	1.92666e+07	1.91029e+07	1.86795e+07	1.86829e+07	1.90997e+07	1.85487e+07	1.91739e+07	1.87493e+07	1.90597e+07	1.866e+07	1.86152e+07	1.86351e+07	1.86202e+07	1.9209e+07	1.915e+07	1.93314e+07	1.96248e+07	2.0223e+07	1.88492e+07	FALSE			0.02608	0.0108	0.08325	0.082	0.03517	0.02617	0.05704	2	617.825	1	0.9997	0.9999	0.9999	1	1	1	1	1	1	0.9997
O00139	FTARPLVETIFER	MSF_Classic	1.1237e+07	1.02775e+07	1.04992e+07	1.1174e+07	1.20284e+07	1.03686e+07	1.08098e+07	1.09561e+07	1.05498e+07	1.14263e+07	1.09811e+07	1.05087e+07	1.14861e+07	1.12226e+07	1.12827e+07	1.14579e+07	1.08308e+07	1.09177e+07	1.10632e+07	1.05762e+07	1.09744e+07	1.162e+07	1.08282e+07	1.05752e+07	FALSE			0.01355	0.05277	0.06853	0.0448	0.0401	0.08648	0.02679	3	526.9595	1	0.9999	1	1	1	1	1	1	1	1	0.9998
O00139	GIYALAAR	MSF_Classic	9.65433e+06	9.25372e+06	1.01016e+07	9.8479e+06	1.02454e+07	1.00129e+07	1.03992e+07	1.02425e+07	9.43603e+06	9.77707e+06	9.70646e+06	9.46364e+06	9.10269e+06	9.89028e+06	9.56804e+06	9.24732e+06	9.36348e+06	9.69759e+06	1.01644e+07	6.62816e+06	9.7667e+06	1.05678e+07	9.9719e+06	1.15048e+07	FALSE			0.05216	-0.0353	0.05353	0.14354	-0.00311	-0.02249	-0.12732	2	417.7452	0.9999	0.9997	0.9997	1	0.9999	0.9999	0.9999	1	1	0.9999	0.9996
O00139	GMATC[Carbamidomethyl (C)]FAYGQTGSGK	MSF_Classic	7.17841e+06	6.73107e+06	5.61654e+06	7.30961e+06	6.32821e+06	6.02208e+06	6.95557e+06	6.48318e+06	6.02341e+06	7.15945e+06	6.68634e+06	6.72724e+06	6.72448e+06	6.67817e+06	6.81299e+06	7.0639e+06	5.89788e+06	6.21562e+06	7.5318e+06	3.79146e+06	6.47596e+06	7.02417e+06	6.70626e+06	7.29795e+06	FALSE			-0.00472	-0.02599	0.00986	0.10694	0.07536	0.05007	-0.13358	2	768.3345	1	1	1	1	1	1	1	1	1	1	0.9998
O00139	GSLDYRPL	MSF_Classic	5.37504e+06	6.40451e+06	6.36905e+06	6.10127e+06	5.6472e+06	6.51731e+06	6.62496e+06	5.56019e+06	6.13115e+06	6.37219e+06	5.71122e+06	5.74054e+06	5.29744e+06	6.39969e+06	6.00495e+06	6.20987e+06	5.99202e+06	5.54403e+06	6.31405e+06	6.47013e+06	5.6094e+06	5.62032e+06	6.46123e+06	5.38145e+06	FALSE			0.01327	-0.03237	0.00929	-0.05556	-0.02604	-0.03594	0.01934	2	460.7455	0.9995	0.9999	0.9997	1	0.9997	1	1	0.9999	1	0.9999	0.9989
O00139	GSLDYRPLTTADPIDEHR	MSF_Classic	9.21998e+06	9.28147e+06	9.2278e+06	1.01307e+07	1.02425e+07	8.75478e+06	8.90662e+06	9.1572e+06	8.53419e+06	9.83496e+06	9.33142e+06	8.58614e+06	8.81482e+06	9.24416e+06	8.73736e+06	9.14729e+06	9.47481e+06	8.52564e+06	9.63413e+06	9.06866e+06	8.87966e+06	1.0172e+07	9.69601e+06	1.11845e+07	FALSE			-0.06009	-0.03058	0.071	0.1633	0.00121	-0.04937	-0.00766	3, 4	686.008, 514.7578	1, 1	1, 1	1, 1	1, 1	1, 1	1, 1	1, 1	1, 1	1, 1	1, 1	0.9997, 0.9997
O00139	GSLDYRPLTTADPIDEHRIC[Carbamidomethyl (C)]	MSF_Classic	1.8531e+06	2.1093e+06	1.69628e+06	2.2339e+06	2.14706e+06	1.86992e+06	1.94015e+06	2.16346e+06	2.02082e+06	1.98922e+06	1.93623e+06	1.74879e+06	1.92846e+06	2.01324e+06	1.90137e+06	2.1207e+06	1.90434e+06	1.90426e+06	2.01338e+06	2.04361e+06	1.73677e+06	1.80977e+06	2.02337e+06	1.67893e+06	FALSE			0.11411	0.0674	0.14359	-0.03787	0.00396	0.04626	0.03403	3	777.0462	0.9998	0.9962	0.9983	1	0.9989	0.9951	0.9999	0.9995	1	1	0.9993
O00139	IDILTELR	MSF_Classic	2.78391e+06	2.45892e+06	2.77125e+06	2.54513e+06	3029562	2.52659e+06	2.58484e+06	2.89591e+06	2.46803e+06	2.4904e+06	3.13581e+06	2.47182e+06	2.47481e+06	2.81948e+06	2.41318e+06	2.45463e+06	2.70732e+06	2.38613e+06	2.5591e+06	2.93201e+06	2.4818e+06	2.7096e+06	2.67552e+06	3.4443e+06	FALSE			-0.0118	-0.08643	0.01561	0.13978	0.01503	-0.05628	-0.00743	2	486.7899	0.9989	0.9785	0.9941	0.971	0.9982	0.9602	0.9962	0.9944	0.996	0.9942	0.9988
O00139	IDILTELRDK	MSF_Classic	6.78222e+06	5.03158e+06	6.39074e+06	5.98205e+06	7.08898e+06	6.18078e+06	6.54288e+06	7.15414e+06	5.91367e+06	6.27072e+06	6.87073e+06	6.01991e+06	6.35807e+06	6.97233e+06	6.46619e+06	6.57729e+06	6.82765e+06	6.64843e+06	6.99072e+06	6.73065e+06	5.8138e+06	6.46697e+06	5.82366e+06	5.81657e+06	FALSE			0.10734	0.13955	0.0807	-0.00774	0.0739	0.12095	0.10177	2, 3	608.3508, 405.903	0.9998, 1	0.9976, 0.9989	0.9951, 0.9999	0.9977, 0.9997	0.9999, 1	0.9998, 0.9999	1, 1	0.9999, 1	0.9999, 1	0.9999, 0.9998	0.9992, 0.9995
O00139	KIDILTELR	MSF_Classic	803703	854309	405446	1.06676e+06	1.24809e+06	675189	1.0736e+06	943019	644142	674900	1.12828e+06	792686	712821	1.08395e+06	866698	1.06809e+06	540780	519901	994058	795836	722653	1.32904e+06	1.10532e+06	1.06049e+06	FALSE			0.36678	0.04496	0.5351	0.76017	0.33115	0.36824	0.28409	2, 3	550.8373, 367.5606	0.9998	0.9999, 0.8577	0.9909	0.9998, 0.9735	0.9409, 0.9805	0.9946	0.9998, 0.9989	0.9978, 0.9139	0.9999, 0.9845	0.9989, 0.9465	0.9795
O00139	KIDILTELRDK	MSF_Classic	2.11294e+06	2.06207e+06	2.0336e+06	2.16164e+06	1.92944e+06	2.29482e+06	2.24456e+06	2.65455e+06	2.41722e+06	2.08478e+06	2.02969e+06	2.47114e+06	2.38286e+06	2.00591e+06	2.23304e+06	2.25031e+06	2.18253e+06	2.45371e+06	2.36322e+06	1.94234e+06	2.34567e+06	2.27272e+06	2.01228e+06	1.88269e+06	FALSE			0.23685	0.14951	0.04062	-0.00954	0.08505	0.09296	0.09935	3	448.6013	1	1	1	1	1	1	1	1	1	1	0.9997
O00139	KLTQVLR	MSF_Classic	2.75422e+06	3.59112e+06	3.04134e+06	3.03832e+06	3.22656e+06	3.02784e+06	2.8804e+06	2.77807e+06	2.95847e+06	2.90635e+06	3.0334e+06	2.86913e+06	3.00505e+06	3.41226e+06	2.67803e+06	3.23718e+06	2.83724e+06	2.72564e+06	2.77864e+06	3.18696e+06	60270.1	2.91374e+06	3.50903e+06	2.49984e+06	FALSE			-0.12344	-0.0931	-0.01451	-0.07315	-0.09166	-0.04549	-0.63945	2	429.282	0.9902	0.9975	0.9993	0.9931	0.9999	0.9991	0.9988	0.9989	0.9991	0.9995	0.9971
O00139	LEGAEINK	MSF_Classic	4.95127e+06	4.36314e+06	6.89344e+06	4.53624e+06	5.67001e+06	4.5285e+06	5.0644e+06	6.0593e+06	5.26335e+06	4.48391e+06	4.6454e+06	4.75978e+06	4.78122e+06	5.06659e+06	5.18954e+06	4.39061e+06	4.82985e+06	4.6562e+06	4.50785e+06	122380	198701	4.56055e+06	113852	4.46423e+06	FALSE			0.01586	-0.22403	-0.13747	-0.82664	-0.22274	-0.10814	-1.74692	2	437.2375	0.992	0.9996	0.9903	0.9996	0.9955	0.993	0.9976	0.9996	0.9999	0.9996	0.9981
O00139	LIDIGNSC[Carbamidomethyl (C)]R	MSF_Classic	2.20025e+07	1.97421e+07	2.16838e+07	2.01595e+07	2.03235e+07	2.22219e+07	2.16447e+07	2.14704e+07	2.28995e+07	2.14358e+07	2.0139e+07	2.17282e+07	2.09093e+07	2.10161e+07	2.27284e+07	2.08422e+07	1.92202e+07	2.29456e+07	2.02611e+07	1.90486e+07	2.30809e+07	1.95151e+07	2.01805e+07	2.17073e+07	FALSE			0.05766	-0.00959	-0.01655	-0.04682	-0.00285	0.02761	-0.0238	2	524.2662	1	0.9999	0.9999	0.9999	1	0.9997	1	1	1	1	0.9997
O00139	LQQQELR	MSF_Classic	3.18753e+06	2.7474e+06	2.8937e+06	3.42663e+06	2.88304e+06	3.27456e+06	3.07017e+06	3.11313e+06	3.48132e+06	2.6906e+06	2.76384e+06	3.37732e+06	3.3072e+06	2.7654e+06	3.52594e+06	3.16008e+06	3.03728e+06	3.58537e+06	3.12224e+06	2.44191e+06	3.57965e+06	3.44343e+06	2.94039e+06	3.63698e+06	FALSE			0.13052	0.14805	0.11847	0.18274	0.00051	0.12063	0.0506	2	457.7563	0.9964	0.9919	0.993	0.9998	0.9982	0.9741	0.9999	0.9942	0.9997	0.9987	0.9067
O00139	LRVLEDGK	MSF_Classic	1.81461e+06	131078	1.81636e+06	2.00135e+06	1.85212e+06	1.94096e+06	2.09276e+06	152513	2.01852e+06	1.88272e+06	1.87223e+06	1.73938e+06	2.02986e+06	1.97271e+06	2.06611e+06	240144	1.79403e+06	2.01034e+06	1.95118e+06	331688	2.07019e+06	1.79591e+06	68346	1.6537e+06	FALSE			0.18062	0.10445	0.62315	-0.09678	0.54643	0.68987	0.21051	2	465.2744	0.9896	0.9944	0.9586	0.9454	0.9989		0.999	0.9769		0.8683
O00139	MVEMEEQVVEDHR	MSF_Classic	3.02865e+06	3.96721e+06	3.20124e+06	3.55743e+06	3.54861e+06	3.37815e+06	3.07059e+06	3.58012e+06	3.618e+06	3.48575e+06	3.42009e+06	3.15459e+06	3.48271e+06	3.56665e+06	3.35315e+06	3.34876e+06	3.36901e+06	3.40884e+06	3.48001e+06	3.65259e+06	2.29543e+06	3.38679e+06	3.37962e+06	3.42361e+06	FALSE			0.0101	-0.01001	0.04006	-0.001	-0.01947	0.02877	-0.11313	2	815.8636	1	1	1	1	1	1	1	1	1	1	0.9997
O00139	NKPHTPFR	MSF_Classic	3.23665e+06	2.76394e+06	3.16466e+06	2.42007e+06	2.09088e+06	3.75308e+06	2.837e+06	4.92842e+06	3.5755e+06	2.30614e+06	3.59537e+06	3.66224e+06	2.64688e+06	2.96372e+06	3.23473e+06	2.15211e+06	3.35682e+06	3.32956e+06	2.38246e+06	2.73547e+06	3.05716e+06	2.60285e+06	1.97532e+06	3.41637e+06	FALSE			0.30729	-0.05237	-0.14933	-0.19716	0.0614	-0.05126	-0.16494	2	498.7723	1	1	1	1	1	1	1	1	1	1	0.9997
O00139	PLVETIFER	MSF_Classic	2.4883e+06	2.64615e+06	2.80839e+06	2.41068e+06	2.79456e+06	2.40479e+06	2.59923e+06	2.57788e+06	2.25596e+06	2.41145e+06	2.65318e+06	2.21055e+06	2.37738e+06	2.56705e+06	2.36823e+06	2.27952e+06	2.371e+06	2.25075e+06	2.37825e+06	2.61334e+06	2.32856e+06	2.87414e+06	2.67241e+06	3.43704e+06	FALSE			-0.0957	-0.20279	-0.06175	0.17764	-0.12667	-0.11926	-0.11778	2	552.3084	0.9999	0.9999	1	1	1	0.9999	0.9999	1	1	1	0.9997
O00139	QQVQVVGLQER	MSF_Classic	9.5605e+06	9.64271e+06	9.36701e+06	1.00534e+07	1.05567e+07	9.42058e+06	9.85468e+06	9.07997e+06	9.52435e+06	1.05306e+07	9.1229e+06	9.81627e+06	9.71192e+06	9.41017e+06	9.65733e+06	9.24073e+06	8.91952e+06	9.75196e+06	9.67659e+06	8.87733e+06	9.25973e+06	1.03599e+07	1.00274e+07	9.34145e+06	FALSE			-0.00563	-0.03362	0.07193	0.05735	0.04472	0.01053	-0.03872	2	642.3569	1	1	1	1	1	1	1	1	1	1	0.9997
O00139	QTRLEGAEINK	MSF_Classic	727367	797417	470666	829179	727050	579533	802129	746135	433770	884827	710479	566010	790300	656217	567626	890305	856792	743644	848446	861792	809149	732273	826406	668894	FALSE			-0.00973	0.31986	0.09804	0.15876	0.1152	0.01345	0.33636	2	629.8411	0.9999	1	1	1	0.9988	1	1	1	1	0.9999	0.9997
O00139	RAALQEEEQASK	MSF_Classic	1.32527e+06	1.21337e+06	1.14915e+06	1.21545e+06	1.06933e+06	1.22687e+06	1.2818e+06	1.40123e+06	1.31713e+06	1.28463e+06	1.26593e+06	1.22118e+06	1.37177e+06	1.18474e+06	1.2402e+06	1.19431e+06	1.33625e+06	1.33449e+06	1.27283e+06	1.27e+06	1.28789e+06	1.19052e+06	1.17142e+06	1.23865e+06	FALSE			0.1173	0.06773	-0.07061	-0.03452	0.03247	0.04199	0.05486	2	680.3468	1	1	1	1	1	1	1	1	1	1	0.9998
O00139	RAQDVDATNPNYEIM	MSF_Classic	4.31817e+06	4.48638e+06	4.42246e+06	4.55913e+06	4.32954e+06	4.76436e+06	4.62333e+06	4.26096e+06	4.7312e+06	4.51168e+06	4.40503e+06	4.70293e+06	4.59593e+06	4.34726e+06	4.84871e+06	4.63477e+06	4.54461e+06	4.87307e+06	4.40003e+06	4.70373e+06	4.3598e+06	3.98828e+06	4.27425e+06	4.39362e+06	FALSE			0.04176	0.08733	0.04573	-0.06365	0.0422	0.06033	0.02557	2	868.899	1	1	1	1	1	1	1	1	1	1	0.9998
O00139	RAQDVDATNPNYEIM[Oxidation (M)]	MSF_Classic	491636	546207	499588	582079	494907	467692	476856	488290	542579	522069	486273	607321	442136	570770	421642	572990	480524	527715	511786	615744	158711	545250	598823	495764	FALSE			-0.02815	0.04052	0.00678	0.09303	0.0716	-0.09993	-0.25736	2	876.8965	0.9676	0.9909	0.9948	0.9893	0.9868	0.9819	0.9964	0.9871	0.9872	0.9944	0.9962
O00139	RAQDVDATNPNYEIMC[Carbamidomethyl (C)]MIR	MSF_Classic	2.2289e+06	1.89973e+06	1.76703e+06	1.86951e+06	1.90412e+06	1.69053e+06	1.98729e+06	1.93013e+06	1.79173e+06	1.84929e+06	1.80533e+06	1.97264e+06	2.00759e+06	1.89214e+06	1.76652e+06	2.19608e+06	1.71189e+06	2.1794e+06	156866	1.6301e+06	1.72538e+06	1.97724e+06	1.62401e+06	1.8109e+06	FALSE			-0.04638	0.04617	-0.10965	-0.12345	-0.06722	-0.05726	-0.74722	3	766.3539	0.9786	0.9975	0.9994	0.9968	0.995	0.9995		0.9941	0.9951	0.9905	0.9983
O00139	SC[Carbamidomethyl (C)]ENTLNTLR	MSF_Classic	1.27955e+06	1.29479e+06	1.11255e+06	1.32922e+06	1.30676e+06	1.10021e+06	1.06236e+06	1.20169e+06	1.08706e+06	1.1452e+06	1.27267e+06	1.02141e+06	1.26576e+06	1.31834e+06	936677	1.18369e+06	1.32755e+06	1.05211e+06	1.34961e+06	1.54568e+06	1.07277e+06	1.22682e+06	1.24953e+06	1.22404e+06	FALSE			-0.13777	-0.04917	0.01916	0.00527	-0.1003	-0.06651	0.10603	2	604.2904	0.9998	0.9999	0.9999	1	0.9999	1	1	1	1	1	0.9997
O00139	SHAVFQIILR	MSF_Classic	3.33116e+06	3.1165e+06	3.65984e+06	3.11957e+06	3.30922e+06	3.53066e+06	3.16015e+06	3.5426e+06	3.33735e+06	3.03394e+06	3.2353e+06	3.15173e+06	3.29154e+06	3.27115e+06	3.00248e+06	2.98e+06	2.90808e+06	2.94427e+06	3.11984e+06	2.91385e+06	2.65805e+06	3.48098e+06	3.7222e+06	2.93095e+06	FALSE			-0.00965	-0.19456	-0.02129	0.0038	-0.10148	-0.07956	-0.21771	3	395.2364	0.9979	0.9935	0.982	0.994	0.9969	0.891	0.9994	0.9773	0.9997	0.9725	0.9879
O00139	SSPQRDDLK	MSF_Classic	268251	331418	134736	381327	435525	146192	292780	293325	334080	404262	259441	98924.6	241968	319878	145758	202536	79484.1	143818	332279	292849	200031	366048	350783	187093	FALSE			0.32535	-0.78627	0.39102	0.29962	0.0544	-0.05363	0.16809	2	523.2673	0.996	0.9951	0.9943	0.991	0.9461		0.8812	0.9872	0.9986	0.9777	0.9622
O00139	TARPLVETIFER	MSF_Classic	2.55917e+06	2.41013e+06	2.70092e+06	2.46444e+06	2.35138e+06	2.81933e+06	2.54461e+06	2.49338e+06	2.86226e+06	2.56597e+06	2.70559e+06	2.68827e+06	2.59085e+06	2.63271e+06	2.69996e+06	2.50154e+06	2.65481e+06	2.64746e+06	2.58965e+06	2.64263e+06	2.88243e+06	2.50638e+06	2.81104e+06	2.46696e+06	FALSE			0.04263	0.02491	-0.00661	0.02131	0.05347	0.04687	0.08127	3	477.9367	1	1	1	1	1	1	1	1	1	1	0.9998
O00139	THTMGGDFSGK	MSF_Classic	5.74069e+06	6.81503e+06	5.56712e+06	6.99277e+06	7.06072e+06	5.12507e+06	6.34204e+06	5.65099e+06	4.92713e+06	6.80067e+06	5.72738e+06	5.34896e+06	5.8334e+06	6.35466e+06	5.52317e+06	6.70711e+06	5.68665e+06	5.05314e+06	6.45694e+06	6.00535e+06	5.29752e+06	6.71337e+06	6.81523e+06	6.10109e+06	FALSE			-0.09907	-0.05484	0.08169	0.11523	-0.0197	-0.03314	-0.02919	2	569.2533	1	1	1	1	1	1	1	1	1	1	0.9998
O00139	TISPGMASC[Carbamidomethyl (C)]ENTLNTLR	MSF_Classic	3.53552e+06	3.6128e+06	3.13196e+06	3.26201e+06	4.25898e+06	3.03949e+06	2.84973e+06	3.34121e+06	2.67821e+06	3.20191e+06	4.0912e+06	3.00705e+06	3.63776e+06	3.98571e+06	3.23281e+06	3.51011e+06	3.72192e+06	3.40707e+06	3.73096e+06	3.98239e+06	2.94839e+06	3.64012e+06	2.9954e+06	3.28051e+06	FALSE			-0.21301	0.0495	0.0388	-0.05204	0.00279	0.07865	0.05256	2	932.9482	1	0.9999	0.9988	0.9999	1	0.9962	0.9998	0.9995	0.9992	0.9999	0.9996
O00139	TTADPIDEHR	MSF_Classic	1.93376e+06	2.14715e+06	2.03398e+06	1.84846e+06	2.10762e+06	1.91092e+06	1.87986e+06	1.88886e+06	1.81263e+06	2.10964e+06	2.05688e+06	1.75738e+06	1.75363e+06	2.07293e+06	1.91406e+06	1.87144e+06	1.857e+06	1.8939e+06	2.01448e+06	2.43896e+06	1.84585e+06	1.85267e+06	2.2674e+06	2.11353e+06	FALSE			-0.13171	-0.12115	-0.0597	0.02774	-0.04578	-0.09112	0.04286	2	577.7755	0.9997	0.9986	0.9932	0.9994	0.9986	0.9954	0.9996	0.9994	0.9969	0.9995	0.9975
O00139	VFDLLNR	MSF_Classic	2.29725e+06	2.6583e+06	2.46192e+06	1.97645e+06	2.50047e+06	1.93317e+06	2.21457e+06	2.28153e+06	1.67353e+06	2.24449e+06	2.30844e+06	2.20195e+06	1.96391e+06	2.14166e+06	2.11417e+06	1.72182e+06	1.88089e+06	2.00561e+06	1.90457e+06	2.43755e+06	1.93148e+06	2.24432e+06	2.05854e+06	3.98846e+06	FALSE			-0.26574	-0.40336	-0.21058	0.16067	-0.135	-0.25407	-0.24163	2	438.7505	0.9999	1	0.9997	0.9998	0.9993	0.9999	0.9997	0.9997	1	0.9991	0.9996
O00139	VFDLLNRK	MSF_Classic	1.71691e+06	2.17575e+06	1.48072e+06	1.69106e+06	2.06097e+06	1.43909e+06	1.8205e+06	1.77304e+06	1.08362e+06	1.69438e+06	1.73554e+06	1.63404e+06	1.48079e+06	1.82019e+06	1.66135e+06	1.41645e+06	1.52262e+06	1.2963e+06	1.65123e+06	2.0295e+06	298546	1.82068e+06	1.986e+06	1.77811e+06	FALSE			-0.2002	-0.34334	-0.04978	0.05567	-0.08556	-0.11481	-0.43332	2	502.798	0.9999	1	1	1	0.9999	1	1	1	1	1	0.9997
O00139	VMVHEPK	MSF_Classic	2.8034e+06	2.10397e+06	3.02494e+06	2.01782e+06	2.20127e+06	3.43489e+06	2.43782e+06	3.02189e+06	2.50217e+06	2.24473e+06	2.81923e+06	2.67221e+06	2.58848e+06	2.2248e+06	2.94382e+06	2.24653e+06	2.70333e+06	2.88429e+06	1.9097e+06	2.5037e+06	2.6752e+06	2.05894e+06	2.01643e+06	2.69519e+06	FALSE			0.00537	-0.01796	-0.05153	-0.22847	-0.03612	-0.03222	-0.16224	2	420.2258	1	0.9997	0.9996	1	1	0.9998	0.9998	0.9991	1	0.9999	0.9997
O00139	WGVGSSPQRDDLK	MSF_Classic	267702	253869	342592	141566	431699	106759	315896	312941	318316	304436	274395	100937	289793	531742	259889	487085	134837	241946	406286	331398	271690	478950	365698	216875	FALSE			0.13229	-0.00049	-0.34572	0.29676	-0.34626	0.32356	0.22409	2	722.8626	0.892		0.9685	0.983	0.9824	0.9997	0.9762	0.9983	0.9629	0.9894	0.9141
O00139	YLENQTFR	MSF_Classic	7.24922e+06	7.04158e+06	6.41703e+06	7.63281e+06	7.90535e+06	6.23818e+06	7.16771e+06	6.8513e+06	6.51324e+06	6.94605e+06	7.31761e+06	6.56624e+06	6.66903e+06	7.21136e+06	6.28892e+06	6.68547e+06	6.9956e+06	6.35163e+06	7.22314e+06	6.53782e+06	6.26198e+06	7.479e+06	7.50024e+06	8.16122e+06	FALSE			-0.01228	-0.04782	0.07259	0.16024	0.00848	-0.03801	-0.04852	2	535.7669	0.9666	0.9981	0.9932	0.985	0.9999	0.981	0.9933	0.9933	0.9985	0.9933	0.9922
O00148	[Acetyl (Protein N-term)]AEQDVENDLLDYDEEEEPQAPQESTPAPPK	MSF_Classic	6.51568e+06	7.69416e+06	6.72609e+06	6.8597e+06	7.38271e+06	5.21808e+06	6.04515e+06	6.10144e+06	5.99019e+06	6.55449e+06	6.60874e+06	6.43182e+06	6.55756e+06	6.97553e+06	6.33443e+06	6.87005e+06	6.78582e+06	6.0826e+06	7.04983e+06	5.91008e+06	7.21119e+06	6.93495e+06	6.94676e+06	6.52444e+06	FALSE			-0.20706	-0.08497	-0.10543	-0.03698	-0.09549	-0.07557	-0.05369	3	1142.5057	1	1	1	1	1	1	1	1	1	1	0.9998
O00148	[Acetyl (Protein N-term)]AEQDVENDLLDYDEEEEPQAPQESTPAPPKK	MSF_Classic	141159	5.02969e+07	4.71732e+07	4.79533e+07	4.69501e+07	3.09758e+07	3.92973e+07	3.53278e+07	3.72971e+07	4.29972e+07	4.27438e+07	3.83406e+07	4.87137e+07	4.73281e+07	3.97965e+07	4.38634e+07	4.17793e+07	4.09967e+07	65096.3	2.14255e+07	4.20239e+07	4.25864e+07	4.92029e+07	3.50844e+07	FALSE			0.19738	0.37561	0.36692	0.37827	0.34617	0.47677	-0.61996	3	1185.2041		1	1	1	1	0.9998		1	1	1	0.9997
O00148	AILGMDVLC[Carbamidomethyl (C)]QAK	MSF_Classic	8.54897e+06	9.14267e+06	8.98606e+06	8.88498e+06	9.05467e+06	9.09446e+06	9.50558e+06	8.64576e+06	8.81983e+06	8.88592e+06	8.7408e+06	9.34856e+06	8.88214e+06	8.59209e+06	9.00542e+06	7.98789e+06	7.84258e+06	8.65324e+06	8.19055e+06	8.74561e+06	8.55727e+06	8.35933e+06	8.98642e+06	8.53879e+06	FALSE			0.01578	-0.12381	0.01915	-0.04354	0.016	-0.01075	-0.06551	2	659.8465	0.9999	0.9994	1	0.9999	0.9999	1	1	1	1	1	0.9997
O00148	AITFVSDENDAK	MSF_Classic	4.49901e+06	4.71612e+06	4.69988e+06	4.68995e+06	4.19081e+06	4.86117e+06	4.67443e+06	4.29184e+06	4.80167e+06	4.52778e+06	4.51673e+06	4.73477e+06	4.62773e+06	4.58817e+06	4.72672e+06	4.9542e+06	4.66747e+06	4.97844e+06	4.66284e+06	4.89729e+06	4.96234e+06	4.5135e+06	4.74112e+06	4.33453e+06	FALSE			-0.01533	0.06934	-0.01806	-0.03419	-0.01414	0.00286	0.06165	2	655.3171	1	1	1	1	1	1	1	1	1	1	0.9998
O00148	AIVDC[Carbamidomethyl (C)]GFEHPSEVQ	MSF_Classic	460936	521874	542732	474563	498579	555457	106007	353811	509621	530313	471215	261424	534432	194296	490140	644338	125730	563153	309173	710051	406107	195572	110015	469773	FALSE			-0.6541	-0.19441	0.00289	-0.97638	-0.27252	-0.32378	-0.09803	2	794.359	0.9937	0.9999		0.9974	0.9998	0.998	0.9224		0.9212	0.9092	0.999
O00148	AIVDC[Carbamidomethyl (C)]GFEHPSEVQHE	MSF_Classic	1.37829e+07	1.45233e+07	1.50842e+07	1.34506e+07	1.38842e+07	1.54114e+07	1.44939e+07	1.28584e+07	1.58891e+07	1.43596e+07	1.43957e+07	1.54291e+07	1.51743e+07	1.48224e+07	1.43735e+07	1.39758e+07	1.40479e+07	1.45197e+07	1.40213e+07	1.63581e+07	1.51106e+07	1.36282e+07	1.55381e+07	1.40411e+07	FALSE			-0.00496	-0.02844	-0.02158	-0.0061	0.02616	0.03222	0.06817	2, 3	927.4098, 618.6089	1, 1	1, 1	1, 1	1, 1	1, 1	1, 1	1, 1	1, 1	1, 1	1, 1	0.9998, 0.9998
O00148	AIVDC[Carbamidomethyl (C)]GFEHPSEVQHEC[Carbamidomethyl (C)]IPQ	MSF_Classic	8.8303e+06	9.03063e+06	8.79729e+06	9.46867e+06	8.99853e+06	8.76273e+06	8.82913e+06	8.82781e+06	9.14454e+06	9.02172e+06	9.18765e+06	9.27478e+06	9.29507e+06	9.26052e+06	9.4609e+06	9.06123e+06	8.82897e+06	9.00464e+06	9.27071e+06	8.71699e+06	9.00387e+06	8.6571e+06	8.81632e+06	8.31307e+06	FALSE			0.00773	0.01275	0.03061	-0.04797	0.04402	0.0717	0.01793	2, 3	1176.5228, 784.6843	1	0.9986, 1	1	1	1	0.9417, 1	1	0.9011, 1	0.9649, 1	1	0.9583, 0.9998
O00148	AIVDC[Carbamidomethyl (C)]GFEHPSEVQHEC[Carbamidomethyl (C)]IPQAILGMDVLC[Carbamidomethyl (C)]QAK	MSF_Classic	2.30299e+07	1.82951e+07	1.55722e+07	2.34013e+07	1.56358e+07	1.60232e+07	2.32117e+07	1.74007e+07	1.69575e+07	2.26427e+07	1.70344e+07	1.7944e+07	2.02321e+07	1.95544e+07	1.65436e+07	1.97389e+07	1.29124e+07	1.31209e+07	1.87191e+07	1.16333e+07	1.67082e+07	1.73006e+07	1.81763e+07	2.72615e+07	FALSE			0.01696	-0.31389	-0.04735	0.14099	0.01824	-0.01445	-0.27384	3, 4	1217.907, 913.682	0.9997, 1	0.9995, 1	0.9999, 1	0.9999, 1	0.9999, 1	0.9998, 1	0.9999, 1	0.9996, 1	1, 1	0.9998, 1	0.9997, 0.9998
O00148	AQLLVEQNFPAIAIHR	MSF_Classic	2.3694e+06	2.89876e+06	2.6338e+06	2.38514e+06	2.50415e+06	2.50179e+06	2.48886e+06	2.41055e+06	2.57237e+06	2.23353e+06	2.43669e+06	2.49095e+06	2.52961e+06	2.39167e+06	2.24016e+06	2.17378e+06	2.57467e+06	2.33036e+06	2.14794e+06	4.5087e+06	2.47748e+06	2.0233e+06	2.56331e+06	2.2124e+06	FALSE			-0.08076	-0.1587	-0.09643	-0.21689	-0.14202	-0.14196	0.20906	3	607.3441	1	1	1	1	1	1	1	1	1	1	0.9997
O00148	C[Carbamidomethyl (C)]IPQAILGMDVLC[Carbamidomethyl (C)]QAK	MSF_Classic	122013	175537	254217	81252.1	206591	174852	76515.3	116786	130248	130900	223299	152347	115291	119985	178418	127678	176495	136811	95583.6	405655	185347	141143	126419	97961.4	FALSE			-0.77008	-0.32333	-0.254	-0.5941	-0.12337	-0.4155	0.31538	3	606.3088	0.9812	0.9792		0.9971	0.9948		0.9967	0.9992	0.9996	0.9976
O00148	C[Carbamidomethyl (C)]M[Oxidation (M)]ALAQLLVEQNFPAIAIHR	MSF_Classic	814515	799791	738918	998488	703458	873230	907428	853141	1.04969e+06	168500	804460	807734	220682	771766	849164	918516	739687	699688	811604	759107	700367	1.06116e+06	854276	916613	FALSE			0.25606	0.00286	0.13003	0.26721	-0.4022	-0.35367	-0.05126	3	771.0732	0.9999	0.9998	0.9992			0.9994	0.9981	0.9998	0.9966	0.9974	0.9959
O00148	C[Carbamidomethyl (C)]PHVVVGTPGR	MSF_Classic	2.32108e+06	386235	235672	1.83297e+06	1.65991e+06	2.50983e+06	2.07084e+06	158904	2.12972e+06	1.76999e+06	120880	112020	2.36161e+06	59670.6	197057	216757	2.18921e+06	221519	1.82619e+06	1.97813e+06	2.55733e+06	113089	216900	62842.5	FALSE			0.56687	-0.1636	1.02833	-2.9053	-0.5552	-0.16863	1.11212	2	589.8086	0.9531	0.9344	0.9099	0.9456	0.9076		0.8953			0.9536
O00148	DEEVLKK	MSF_Classic	5.45976e+06	6.5993e+06	6.78856e+06	6.13402e+06	5.43642e+06	5.26531e+06	6.4425e+06	6.13612e+06	5.03106e+06	5.68638e+06	5.69006e+06	6.0732e+06	5.94212e+06	5.91849e+06	5.58262e+06	3.60661e+06	5.73426e+06	5.44218e+06	4.5971e+06	5.19551e+06	5.2624e+06	6.09863e+06	5.99323e+06	9.05073e+06	FALSE			-0.09801	-0.35044	-0.16285	0.16577	-0.11118	-0.11171	-0.32414	2	430.7398	0.9991	0.9998	1	1	1	1	1	1	1	0.9999	0.9997
O00148	DFLLKPELL	MSF_Classic	1.56673e+06	1.97285e+06	1.90411e+06	1.57371e+06	1.72798e+06	2.09036e+06	1.81941e+06	1.67874e+06	2.02065e+06	1.61697e+06	2.0167e+06	1.85322e+06	1.62034e+06	1.77744e+06	1.72155e+06	1.52089e+06	1.87574e+06	1.77629e+06	1.55667e+06	1.96831e+06	2.02818e+06	1.83762e+06	1.99364e+06	2.26647e+06	FALSE			0.01977	-0.07361	-0.01375	0.16369	0.0114	-0.08863	0.02872	2	544.3235	1	0.9998	0.9999	0.9999	1	1	1	1	1	1	0.9998
O00148	DFLLKPELLR	MSF_Classic	1.88036e+07	2.2599e+07	2.0619e+07	2.13181e+07	2.38818e+07	1.8684e+07	2.08253e+07	2.00621e+07	1.93752e+07	2.13035e+07	2.2295e+07	1.91831e+07	1.90438e+07	2.0869e+07	1.86111e+07	2.05664e+07	1.94071e+07	1.71832e+07	2.09275e+07	2.40495e+07	2.05106e+07	2.44468e+07	2.42226e+07	3.25039e+07	FALSE			-0.04151	-0.11785	0.04268	0.38823	0.01757	-0.08374	0.07845	2, 3	622.3741, 415.2518	0.9997, 0.9773	0.9994, 0.983	0.9996, 0.9927	0.9998, 0.9974	0.9998, 0.9969	0.9996, 0.9977	1, 0.9995	0.9999, 0.9961	1, 0.9976	1, 0.9994	0.9994, 0.9899
O00148	DFLLKPELLRA	MSF_Classic	112865	156313	152857	104630	103319	155138	143866	115529	157622	121542	136666	130629	125595	121867	90053.2	79874	141358	119739	124684	133987	153726	92498.2	138212	160989	FALSE			-0.01726	-0.30771	-0.21705	-0.10762	-0.1182	-0.32241	-0.03333	3	438.9308	0.9999	0.9997	0.9999	0.9989	0.9991	0.9908	0.9988	0.9571	0.9998	0.9952	0.9992
O00148	DIRPVC[Carbamidomethyl (C)]R	MSF_Classic	8.80976e+07	9.96709e+07	7.69719e+07	9.55744e+07	9.02101e+07	7.88732e+07	9.11754e+07	8.74407e+07	8.2589e+07	1.00404e+08	8.09329e+07	8.26333e+07	8.40881e+07	9.17066e+07	8.68078e+07	9.484e+07	7.83912e+07	7.99666e+07	1.0069e+08	8.62248e+07	8.65744e+07	9.64033e+07	1.06966e+08	8.61387e+07	FALSE			-0.0194	-0.06431	-0.00045	0.12903	-0.0042	-0.0117	0.04691	2	458.2451	0.9998	0.9996	0.9997	0.9999	0.9998	0.9997	1	0.9999	1	0.9999	0.9995
O00148	DVENDLLDYDEEEEPQAPQESTPAPPKK	MSF_Classic	365487	388184	253119	285678	463982	247983	286495	292614	241629	358588	340145	269003	274541	338833	247294	292237	279424	293269	249642	321805	226364	273423	312638	293143	FALSE			-0.29477	-0.21911	-0.01317	-0.19549	-0.05708	-0.22623	-0.33564	3	1061.8212	0.9994	0.9979	0.9972	0.9997	1	0.9617	0.9876	0.9981	0.9965	1	0.9746
O00148	DVQEIFR	MSF_Classic	1.37104e+08	1.31461e+08	8.40233e+07	1.382e+08	1.23857e+08	1.0622e+08	1.29319e+08	1.25856e+08	1.26217e+08	1.20074e+08	1.30521e+08	1.29942e+08	1.3368e+08	1.22616e+08	1.12247e+08	1.28617e+08	1.38675e+08	1.23551e+08	1.34896e+08	1.34369e+08	1.36025e+08	1.29051e+08	1.33009e+08	1.33036e+08	FALSE			0.11329	0.1486	0.06281	0.16422	0.11005	0.06385	0.20097	2	453.7376	0.9996	0.9992	0.9998	0.9997	0.9998	0.9996	0.9998	0.9998	1	0.9999	0.9996
O00148	ELAFQISK	MSF_Classic	2.30881e+07	2.59062e+07	2.69894e+07	2.47949e+07	2.83851e+07	2.48319e+07	2.52087e+07	2.38796e+07	2.00266e+07	2.61339e+07	2.46685e+07	2.34587e+07	2.22018e+07	2.56034e+07	2.32881e+07	2.27792e+07	2.03663e+07	2.2101e+07	2.2938e+07	2.53374e+07	2.24848e+07	2.67839e+07	2.80185e+07	2.98673e+07	FALSE			-0.13669	-0.21979	0.038	0.15616	-0.03308	-0.09598	-0.10275	2	468.2635	0.9999	0.9999	0.9997	1	0.9999	0.999	0.9999	0.9999	1	1	0.9996
O00148	ELAFQISKEYER	MSF_Classic	114916	1.05286e+06	1.40248e+06	116462	962952	80187.4	1.20045e+06	112560	152237	1.21545e+06	1.15096e+06	947848	186921	1.25386e+06	1.02452e+06	865579	1.36463e+06	264168	1.19588e+06	998056	1.39267e+06	1.24758e+06	947838	1.27416e+06	FALSE			-0.81077	-0.04323	-1.14828	0.43285	0.36677	-0.06015	0.48071	3	504.9279			0.9357	0.9545		0.9452	0.9884	0.9945	0.9903	0.9452
O00148	ENDLLDYDEEEEPQAPQESTPAPPKK	MSF_Classic	2.79323e+06	2.22288e+06	2.57146e+06	2.42049e+06	2.44264e+06	2.75612e+06	2.67402e+06	2.81962e+06	3.01711e+06	2.41628e+06	2.68106e+06	2.63289e+06	2.61516e+06	2.39044e+06	2.68848e+06	2.70008e+06	2.55844e+06	2.58705e+06	2.52882e+06	221302	2.6696e+06	2.14012e+06	2.33593e+06	2.89431e+06	FALSE			0.16565	0.04824	0.00601	-0.0419	0.02687	0.02011	-0.48542	3	990.456	0.9998	0.9996	0.9998	1	0.999	0.9999	1	1	0.9996	1	0.9987
O00148	FM[Oxidation (M)]QDPMEVFVDDETK	MSF_Classic	1.58998e+06	1.91146e+06	1.72146e+06	1.91946e+06	2.10336e+06	1.696e+06	1.5127e+06	1.63606e+06	1.62299e+06	1.82378e+06	2.00329e+06	1.7118e+06	1.95031e+06	2.07777e+06	1.92375e+06	2.38577e+06	1.69554e+06	1.69277e+06	1.81584e+06	1.82224e+06	1.40747e+06	2.19599e+06	2.05317e+06	2.04206e+06	FALSE			-0.13033	0.14474	0.13087	0.26849	0.08474	0.18848	-0.04984	2	923.8973	0.9994	0.9982	0.9985	0.9997	0.9994	0.9997	0.9982	0.9999	1	0.9999	0.9967
O00148	FMQDPMEVF	MSF_Classic	1.23464e+06	1.33368e+06	1.25692e+06	1.18526e+06	1.32838e+06	1.33574e+06	1.23045e+06	1.33475e+06	1.21344e+06	1.30204e+06	1.47331e+06	1.24014e+06	1.33469e+06	1.33308e+06	1.34126e+06	1.34898e+06	1.46904e+06	1.29078e+06	1.28328e+06	1.7137e+06	1.21513e+06	1.28031e+06	1.30038e+06	1.12358e+06	FALSE			-0.01768	0.10317	0.00908	-0.04636	0.07003	0.0677	0.13899	2	572.2461	0.9999	1	1	1	1	1	1	1	1	1	0.9997
O00148	FMQDPMEVFVDDETK	MSF_Classic	2.11985e+07	2.35205e+07	1.91513e+07	1.94872e+07	2.38852e+07	1.99598e+07	1.81542e+07	1.97898e+07	1.6374e+07	1.91597e+07	2.03675e+07	1.90081e+07	1.74843e+07	1.98285e+07	1.97528e+07	2.05192e+07	1.87753e+07	1.97785e+07	2.0966e+07	1.84293e+07	1.89921e+07	2.15594e+07	2.08144e+07	2.28091e+07	FALSE			-0.23371	-0.11265	-0.01221	0.02935	-0.12584	-0.16252	-0.12949	2	915.8999	1	1	1	1	1	1	1	1	1	1	0.9998
O00148	FNYDMPEDSDTYLHR	MSF_Classic	7.8362e+06	9.52226e+06	7.98816e+06	8.46278e+06	7.65683e+06	7.75233e+06	8.22246e+06	7.30012e+06	8.48036e+06	7.85662e+06	7.83954e+06	7.76702e+06	8.19949e+06	8.32063e+06	7.06756e+06	8.56466e+06	8.8226e+06	8.11664e+06	8.75079e+06	1.28644e+07	8.63521e+06	8.24264e+06	8.86498e+06	7.6945e+06	FALSE			-0.07858	0.00892	-0.08648	-0.03133	-0.11139	-0.10376	0.25516	3	634.937	0.9999	0.9998	0.9999	0.9999	1	1	1	1	1	1	0.9997
O00148	FVSDENDAK	MSF_Classic	6.90958e+06	8.86745e+06	7.91853e+06	7.4018e+06	9.09786e+06	7.26655e+06	7.74245e+06	6.90459e+06	7.36195e+06	6.93378e+06	6.89408e+06	7.07011e+06	7.4159e+06	7.03322e+06	6.85639e+06	8.00878e+06	7.73733e+06	7.45364e+06	7.83114e+06	1.93892e+07	7.29424e+06	8.10697e+06	9.2588e+06	6.90567e+06	FALSE			-0.10652	-0.03051	0.00429	0.03464	-0.18125	-0.15339	0.54259	2	512.7327	0.9997	0.9999	1	1	0.9992	0.9999	1	1	1	0.9999	0.9992
O00148	GFRDFLLKPELLR	MSF_Classic	1.4364e+07	1.09826e+07	1.6079e+07	1.23081e+07	1.10816e+07	1.78091e+07	1.49137e+07	1.54446e+07	1.7211e+07	1.23235e+07	1.34014e+07	1.51917e+07	1.50051e+07	1.31038e+07	1.37622e+07	1.23891e+07	1.36961e+07	1.54889e+07	1.3495e+07	1.52049e+07	1.49996e+07	1.13533e+07	1.18628e+07	1.34367e+07	FALSE			0.19951	0.00516	-0.00792	-0.1766	-0.01784	0.01543	0.07709	3	535.3155	1	1	1	1	1	1	1	1	1	1	0.9998
O00148	GLAITFVSDENDAK	MSF_Classic	1.84326e+08	1.7633e+08	1.87208e+08	1.84042e+08	1.81914e+08	1.75332e+08	1.75618e+08	1.87302e+08	1.774e+08	1.98208e+08	1.86652e+08	1.66304e+08	1.84629e+08	2.0262e+08	1.85563e+08	1.99906e+08	1.60302e+08	1.71191e+08	1.92537e+08	1.25289e+08	1.7271e+08	1.89318e+08	1.92817e+08	1.80438e+08	FALSE			-0.02	-0.04402	-0.01742	0.03822	0.00866	0.06424	-0.15946	2	740.3699	0.9997	0.9984	0.9999	0.9994	0.9999	0.9998	1	1	1	0.9999	0.9996
O00148	GMAQEER	MSF_Classic	3.08682e+07	3.442e+07	3.5392e+07	3.3857e+07	3.1417e+07	3.32886e+07	3.05704e+07	3.247e+07	3.21837e+07	3.49708e+07	3.21865e+07	3.2689e+07	3.4179e+07	3.19226e+07	3.35473e+07	1.5112e+07	3.23479e+07	3.4471e+07	3.20118e+07	2.89981e+07	3.20877e+07	3.07911e+07	3.66071e+07	3.28879e+07	FALSE			-0.08038	-0.2973	-0.03067	-0.00566	-0.012	-0.01485	-0.11296	2	410.6845	0.9997	0.9991	0.9992	0.9998	0.9998	0.9994	0.9999	0.9985	0.9999	0.9996	0.9989
O00148	HFVLDEC[Carbamidomethyl (C)]DK	MSF_Classic	8.48217e+07	8.73941e+07	7.30514e+07	8.59122e+07	8.62505e+07	8.14174e+07	8.66664e+07	8.53271e+07	7.53903e+07	8.7463e+07	8.3319e+07	7.97926e+07	8.45821e+07	8.32722e+07	7.79948e+07	7.98618e+07	7.07504e+07	7.44289e+07	8.8059e+07	7.69757e+07	8.17477e+07	8.45265e+07	8.68222e+07	9.19763e+07	FALSE			0.0124	-0.12417	0.04809	0.10249	0.03089	0.00342	0.00889	2	581.7635	1	1	1	1	1	1	1	1	1	1	0.9998
O00148	HGLQQYYVK	MSF_Classic	2.18211e+06	2.31798e+06	2.11512e+06	2.18346e+06	2.45908e+06	2.46336e+06	2.24944e+06	2.37326e+06	2.08594e+06	2.11834e+06	2.19168e+06	2.27126e+06	2.04833e+06	2.05077e+06	1.95802e+06	1.91802e+06	2.14617e+06	1.93814e+06	1.98686e+06	1.93019e+06	2.01879e+06	2.49606e+06	2.07108e+06	2.50055e+06	FALSE			0.02023	-0.14026	0.10323	0.09545	-0.00742	-0.12715	-0.15633	2	568.2984	0.9997	0.9999	0.9944	0.9956	0.9999	0.9996	1	1	1	1	0.9973
O00148	ILNDVQDR	MSF_Classic	282856	110514	3.16441e+06	238954	2.91645e+06	3.20696e+06	3.69986e+06	3.62439e+06	2.99666e+06	203966	3.97996e+06	3.01354e+06	3.33951e+06	3.29809e+06	3.38702e+06	2.73309e+06	251665	160747	149963	2.79354e+06	121892	223071	4.02358e+06	4.51969e+06	FALSE			1.53652	-0.17769	0.83859	1.301	1.01651	1.4945	-0.2149	2	486.7591			0.9916		0.8758	0.8546				0.9727	0.9847
O00148	ILNDVQDRFEVN	MSF_Classic	2.29543e+07	2.41323e+07	2.39907e+07	2.22389e+07	2.32524e+07	2.38223e+07	2.28384e+07	2.2404e+07	2.36936e+07	2.31409e+07	2.24294e+07	2.31195e+07	2.35474e+07	2.28603e+07	2.32868e+07	2.31614e+07	2.31847e+07	2.39574e+07	2.29655e+07	3.30593e+07	2.39393e+07	2.15895e+07	2.3177e+07	2.1875e+07	FALSE			-0.04413	-0.01579	-0.03625	-0.09297	-0.04929	-0.02834	0.16996	2	731.3702	1	1	1	0.9999	1	1	1	1	1	1	0.9997
O00148	ILNDVQDRFEVNVA	MSF_Classic	363790	1.22888e+06	1.61009e+06	206438	1.36239e+06	1.29611e+06	1.24817e+06	1.23177e+06	1.35943e+06	1.72382e+06	1.27378e+06	1.55944e+06	1.35639e+06	1.51184e+06	1.48416e+06	1.579e+06	143761	67070.2	1.34382e+06	1.50805e+06	946391	1.34036e+06	1.53066e+06	1.25554e+06	FALSE			0.26155	-0.83949	-0.16081	0.36562	0.50878	0.44249	0.24602	2	816.423			0.9955	0.9985	0.9969	0.9988	0.9992	0.9999	0.908	0.9973	0.9983
O00148	ILVATNLFGR	MSF_Classic	3.20637e+08	2.99996e+08	3.44397e+08	3.10821e+08	3.08213e+08	3.53823e+08	3.10716e+08	3.52416e+08	3.30614e+08	3.01946e+08	3.30374e+08	3.41422e+08	3.23559e+08	3.19132e+08	3.28791e+08	2.84773e+08	3.1941e+08	3.21762e+08	3.02103e+08	2.37584e+08	3.36278e+08	3.22163e+08	3.17156e+08	3.44197e+08	FALSE			0.0423	-0.05965	0.01165	0.02738	0.01297	0.00961	-0.1397	2	552.3322	0.9987	0.9984	0.9998	0.9975	0.9996	0.9991	0.9998	0.9974	0.9999	0.9998	0.9995
O00148	ITFVSDENDAK	MSF_Classic	691120	91829.1	993726	164588	563996	647987	682072	623599	705931	578338	642084	180740	793057	465131	893432	829277	511106	757346	686679	437981	105384	701132	610749	721625	FALSE			0.17916	0.23965	-0.3681	0.19479	-0.34256	0.27624	-0.53047	2	619.7986	0.9646		0.9894	0.9674	0.9878	0.9993	0.8805	0.999		0.9587	0.8719
O00148	KDEEVLKK	MSF_Classic	1.19968e+06	1.33903e+06	161590	665178	221837	1.37515e+06	1.35318e+06	1.40439e+06	217335	803204	1.32443e+06	921256	1.09352e+06	741290	1.009e+06	208405	823719	906942	816585	1.0057e+06	931611	695939	1.15957e+06	1.70982e+06	FALSE			0.13972	-0.47776	-0.25542	0.40092	0.17516	0.07471	0.02836	2	494.7873	0.9845	0.9655	0.9763	0.971	0.9844		0.9761	0.9541	0.9943		0.9715
O00148	KFMQDPMEVFVDDETK	MSF_Classic	1.03281e+07	1.02507e+07	9.91939e+06	9.72244e+06	1.09404e+07	9.37002e+06	9.27458e+06	9.74724e+06	7.87504e+06	9.49088e+06	1.04771e+07	8.56426e+06	9.204e+06	1.03007e+07	9.42698e+06	9.0463e+06	8.59545e+06	9.39312e+06	9.37452e+06	9.95302e+06	8.41552e+06	1.01146e+07	9.55959e+06	1.21158e+07	FALSE			-0.18129	-0.1739	-0.02218	0.05985	-0.09613	-0.07607	-0.1366	2, 3	979.9473, 653.634	0.9895, 1	1	0.9807, 1	0.9984, 1	1	0.9874, 1	1	0.9846, 1	0.8855, 1	0.9936, 1	0.9767, 0.9998
O00148	KNC[Carbamidomethyl (C)]PHVVVGTPGR	MSF_Classic	1.41936e+07	1.34243e+07	1.29567e+07	1.18718e+07	1.34445e+07	1.36792e+07	1.21743e+07	1.39126e+07	1.34494e+07	1.29429e+07	1.37217e+07	1.42376e+07	1.30305e+07	1.26785e+07	1.37894e+07	1.13518e+07	1.3393e+07	1.34304e+07	1.19323e+07	1.20216e+07	1.37245e+07	1.2582e+07	1.26083e+07	1.4237e+07	FALSE			-0.0374	-0.08794	-0.05727	-0.04138	0.0116	-0.03878	-0.10684	3	474.2541	1	1	1	1	1	1	1	1	1	1	0.9998
O00148	LEQLDMRR	MSF_Classic	2.46531e+06	2.15812e+06	2.43133e+06	2.40938e+06	2.31426e+06	2.8104e+06	2.46205e+06	2.74157e+06	3.28314e+06	2.47318e+06	2.57372e+06	2.97024e+06	2.8209e+06	2.7487e+06	3.00453e+06	2.52647e+06	2.68638e+06	3.21843e+06	2.67129e+06	2.97216e+06	2.60823e+06	2.16261e+06	2.21264e+06	2.01953e+06	FALSE			0.26662	0.25715	0.09483	-0.1417	0.18449	0.28139	0.22609	2	530.782	1	0.9999	0.9999	1	1	1	0.9999	1	0.9999	0.9999	0.9997
O00148	LLDYDEEEEPQAPQESTPAPPKK	MSF_Classic	692948	768535	610385	715282	879486	642364	862562	919754	772657	846195	763203	637776	552489	985231	630939	748507	743704	728304	984860	765411	518474	802170	943474	652192	FALSE			0.30238	0.09996	0.11072	0.2108	0.11718	0.06587	0.13096	3	871.0852	0.9997	0.9999	1	1	0.9979	0.9997	1	1	0.9992	1	0.9997
O00148	LLVEQNFPAIAIHR	MSF_Classic	2.30342e+06	4.49697e+06	2.92798e+06	2.1958e+06	3.90023e+06	2.6315e+06	2.33582e+06	2.42628e+06	2.76273e+06	2.1575e+06	2.72859e+06	2.56015e+06	2.42407e+06	2.63577e+06	2.23952e+06	2.13651e+06	3.02372e+06	2.3822e+06	2.33901e+06	1.24201e+07	2.53289e+06	2.46541e+06	3.14816e+06	2.15139e+06	FALSE			-0.37054	-0.36717	-0.15662	-0.32522	-0.38569	-0.41443	0.82984	3	540.9789	1	1	1	1	1	1	1	1	1	1	0.9997
O00148	LSRYQQFK	MSF_Classic	259240	282705	146361	332042	314153	214934	115157	363737	381502	275210	421041	337711	326550	292946	360093	376466	247797	302473	235282	345409	289191	309644	215567	177327	FALSE			0.32195	0.42911	0.32318	0.02953	0.58706	0.50913	0.33777	2	535.2931	0.9731	0.9861		0.994	0.9995	0.9965	0.9984	0.9969	0.987	0.9903	0.9856
O00148	LTLHGLQQYYVK	MSF_Classic	3.49925e+07	3.45901e+07	3.38091e+07	3.18097e+07	3.56978e+07	3.63329e+07	3.4624e+07	3.80796e+07	3.36832e+07	3.21363e+07	3.18415e+07	3.36123e+07	2.97919e+07	3.18292e+07	3.16347e+07	2.88938e+07	3.30728e+07	3.14906e+07	3.09608e+07	2.86038e+07	3.77669e+07	3.59094e+07	3.26784e+07	4.08918e+07	FALSE			0.0412	-0.14574	0.00625	0.08254	-0.08331	-0.14886	-0.08714	2, 3	731.9062, 488.2733	1, 1	1, 0.9997	1, 1	1, 1	1, 1	1, 1	1, 1	1, 1	1, 1	1, 1	0.9998, 0.9997
O00148	LVATNLFGR	MSF_Classic	993051	912550	1.09556e+06	889917	933021	1.13343e+06	936212	1.09647e+06	1.04226e+06	940202	1.02669e+06	1.07661e+06	1.04349e+06	926109	977970	903423	1.00442e+06	1.11803e+06	919070	795006	1.09987e+06	983703	1.02183e+06	1.0987e+06	FALSE			0.03504	0.01183	-0.02169	0.04872	0.02021	-0.026	-0.09293	2	495.7902	0.9999	0.9999	0.9903	0.9998	0.9989	0.9983	0.9995	0.9997	0.9992	0.9982	0.9903
O00148	M[Oxidation (M)]LEQLDMR	MSF_Classic	1.84704e+06	2.17196e+06	2.20053e+06	2.12292e+06	2.04759e+06	1.98421e+06	2.02059e+06	2.09289e+06	1.81857e+06	1.9367e+06	2.12027e+06	1.84323e+06	2.01692e+06	1.91849e+06	1.86577e+06	1.87371e+06	1.97261e+06	2.04209e+06	2.0108e+06	2.08046e+06	1.94201e+06	2.2035e+06	2.04144e+06	2.52856e+06	FALSE			-0.06828	-0.07893	-0.01511	0.1231	-0.07604	-0.10046	-0.04386	2	526.2492	0.9998	0.9999	0.9993	0.9999	0.9996	0.9998	0.9999	0.9999	0.9998	1	0.9993
O00148	MFSATLSK	MSF_Classic	2.12785e+06	1.78105e+06	1.10426e+06	1.43116e+06	1.85338e+06	1.35632e+06	1.767e+06	1.71561e+06	1.27573e+06	1.64894e+06	124939	1.28555e+06	1.74083e+06	1.99776e+06	211821	1.19251e+06	1.76216e+06	1.66996e+06	1.69664e+06	934191	1.55982e+06	1.92459e+06	1.14309e+06	2.47563e+06	FALSE			-0.07526	-0.11638	-0.11133	0.14503	-0.71246	-0.34372	-0.25855	2	442.731	0.9993	0.9122	0.8656	0.914	0.9992	0.9985	0.9534	0.9902	0.9934	0.9753	0.9691
O00148	MLEQLDM[Oxidation (M)]R	MSF_Classic	822189	889678	1.18763e+06	833634	880849	1.10635e+06	1.00591e+06	1.27504e+06	1.0753e+06	823619	1.0808e+06	1.12934e+06	1.1396e+06	1.23768e+06	931313	890321	1.16571e+06	980294	843376	1.04942e+06	1.18207e+06	961140	912525	1.38563e+06	FALSE			0.21105	0.06652	-0.03968	0.16876	0.0653	0.19042	0.08472	2	526.2492	0.9993	0.9961	0.9983	0.9965	0.9997	0.9732	0.9983	0.9946	0.9876	0.9751	0.9979
O00148	MLEQLDMR	MSF_Classic	1.05278e+08	1.08737e+08	1.10207e+08	1.02834e+08	1.02512e+08	1.09017e+08	1.05947e+08	1.0356e+08	1.04006e+08	1.00664e+08	1.05693e+08	1.03821e+08	1.01664e+08	1.08447e+08	1.05306e+08	1.00877e+08	1.03564e+08	1.03121e+08	1.03361e+08	1.08059e+08	1.10996e+08	1.02857e+08	1.05844e+08	1.27484e+08	FALSE			-0.04846	-0.07611	-0.04455	0.05227	-0.06389	-0.03972	-0.00806	2	518.2517	0.9997	0.9993	0.9997	0.9996	0.9999	0.9998	1	0.9999	1	1	0.9995
O00148	MLEQLDMRR	MSF_Classic	7.73832e+07	6.5378e+07	7.10591e+07	7.45008e+07	6.52262e+07	7.6216e+07	7.84697e+07	7.9682e+07	8.46553e+07	7.79282e+07	6.7095e+07	7.70841e+07	7.98901e+07	7.57432e+07	8.10536e+07	7.5418e+07	8.2178e+07	8.65724e+07	7.81562e+07	6.95541e+07	7.48354e+07	6.90477e+07	6.52211e+07	5.77413e+07	FALSE			0.18341	0.19148	0.01425	-0.15522	0.05486	0.14658	0.0577	2, 3	596.3023, 397.8706	0.9999, 1	0.9999, 0.9998	0.9992, 0.9999	0.9995, 1	0.9994, 0.9999	1, 1	0.9921, 1	0.9994, 1	0.9998, 1	0.9998, 1	0.9997, 0.9997
O00148	MQDPMEVFVDDETK	MSF_Classic	2.85785e+07	3.4094e+07	2.77714e+07	2.81547e+07	2.91852e+07	3.40948e+07	3.04579e+07	2.63166e+07	3.16459e+07	2.72861e+07	2.67991e+07	2.89778e+07	2.82061e+07	2.88395e+07	2.97617e+07	2.74776e+07	2.91671e+07	3.02385e+07	2.81842e+07	3.2024e+07	3.35493e+07	2.74046e+07	3.01954e+07	3.14384e+07	FALSE			-0.03264	-0.05795	0.01572	-0.0226	-0.12282	-0.05921	0.05191	2	842.3657	1	0.9999	1	1	1	1	1	1	1	1	0.9997
O00148	NC[Carbamidomethyl (C)]PHVVVGTPGR	MSF_Classic	2.84811e+07	3.10513e+07	2.87096e+07	3.08814e+07	3.15231e+07	3.28533e+07	3.01409e+07	2.95436e+07	3.18707e+07	2.87882e+07	2.86443e+07	2.85798e+07	3.25345e+07	3.27494e+07	2.76856e+07	3.09299e+07	2.7562e+07	3.05369e+07	3.00475e+07	3.04547e+07	3.3219e+07	2.93773e+07	3.24152e+07	3.0112e+07	FALSE			0.05318	0.01281	0.11037	0.05867	-0.03692	0.07529	0.08691	2	646.8301	1	1	0.9999	0.9999	1	1	1	1	1	1	0.9997
O00148	NYDMPEDSDTYLHR	MSF_Classic	8.26346e+06	9.76314e+06	8.60671e+06	9.11067e+06	8.01269e+06	8.14878e+06	8.97503e+06	7.46405e+06	8.60859e+06	8.69755e+06	8.40635e+06	8.1793e+06	8.3882e+06	8.59659e+06	8.07354e+06	8.67e+06	9.66219e+06	8.41408e+06	8.64471e+06	1.48744e+07	8.26278e+06	8.24537e+06	8.86975e+06	8.03954e+06	FALSE			-0.08856	0.0061	-0.07568	-0.08241	-0.07505	-0.08794	0.25497	2, 3	878.3676, 585.9141	1, 1	0.9998, 0.9998	1, 1	1, 1	1, 1	1, 1	1, 1	1, 1	1, 1	1, 1	0.9998, 0.9997
O00148	PHVVVGTPGR	MSF_Classic	4.50078e+06	4.61944e+06	3.19713e+06	3.97741e+06	4.26237e+06	5.03001e+06	3.84066e+06	92399.8	276498	311555	111596	4.65094e+06	4.10041e+06	3.4295e+06	4.1005e+06	3.40527e+06	343443	3.77155e+06	297271	3.90143e+06	125072	4.50908e+06	171115	5.15592e+06	FALSE			-1.54895	-0.71184	0.10745	-0.32453	-1.27947	-0.08279	-1.51033	2	509.7933	0.9324	0.9961	0.9846		0.9761	0.9066		0.9883	0.9503	0.9899
O00148	PQAPQESTPAPPKK	MSF_Classic	3.90324e+06	3.32487e+06	3.81374e+06	3.8611e+06	3.1383e+06	3.36309e+06	3.72915e+06	3.8114e+06	3.9516e+06	3.42032e+06	3.64874e+06	4.26427e+06	4.44446e+06	3.70874e+06	3.25804e+06	3.54255e+06	4.86244e+06	3.87775e+06	3.40471e+06	4.30722e+06	4.45253e+06	3.28639e+06	3.03833e+06	3.57194e+06	FALSE			0.05767	0.15365	-0.09161	-0.15797	0.03759	0.04747	0.13969	2	738.3963	1	1	1	1	1	0.9999	1	1	0.9999	1	0.9997
O00148	QC[Carbamidomethyl (C)]MMFSATLSK	MSF_Classic	1.26049e+07	1.16867e+07	1.17719e+07	1.44968e+07	1.2315e+07	1.18244e+07	1.42965e+07	1.39459e+07	1.05173e+07	1.42971e+07	1.24502e+07	1.15621e+07	1.20414e+07	1.39401e+07	1.35472e+07	1.46129e+07	8.60673e+06	1.13304e+07	1.28497e+07	5.51526e+06	9.55788e+06	1.49443e+07	1.25808e+07	1.1378e+07	FALSE			0.10402	-0.06185	0.09941	0.10935	0.08716	0.13236	-0.36909	2	652.2958	1	1	1	1	1	1	1	1	1	1	0.9998
O00148	QDVENDLLDYDEEEEPQAPQESTPAPPKK	MSF_Classic	3.18781e+06	3.22134e+06	3.30404e+06	3.19028e+06	2.99951e+06	3.44012e+06	3.32434e+06	3.26905e+06	3.53868e+06	3.27633e+06	3.0621e+06	3.4099e+06	3.48968e+06	3.3196e+06	3.49165e+06	3.49037e+06	4.14222e+06	3.5232e+06	3.25872e+06	151346	3.91345e+06	2.97167e+06	3.25155e+06	3.35089e+06	FALSE			0.06091	0.19978	-0.01242	-0.02081	0.00521	0.08476	-0.40741	3	1104.5073	0.9993	0.9999	1	0.9986	0.9988	0.9999	0.9996	1	0.9996	1	0.9997
O00148	RDVQEIFR	MSF_Classic	9.19393e+06	9.45473e+06	8.54159e+06	9.61553e+06	9.17348e+06	8.83985e+06	9.24257e+06	9.58952e+06	9.41626e+06	9.68982e+06	8.8168e+06	9.01916e+06	8.88919e+06	9.3506e+06	8.48721e+06	1.0279e+07	9.72059e+06	8.53214e+06	1.01423e+07	9.5544e+06	9.52144e+06	1.00822e+07	9.67666e+06	8.90051e+06	FALSE			0.05508	0.06948	0.02309	0.07592	0.01769	-0.02479	0.10378	2	531.7881	1	1	1	1	1	1	1	1	1	1	0.9998
O00148	RILVATNLFGR	MSF_Classic	2.22814e+07	2.05174e+07	2.51633e+07	2.13841e+07	2.09927e+07	2.5322e+07	2.26848e+07	2.6323e+07	2.49466e+07	2.18088e+07	2.32097e+07	2.25442e+07	2.21252e+07	2.30338e+07	2.39211e+07	2.02355e+07	2.18054e+07	2.2968e+07	2.29086e+07	1.40886e+07	2.23818e+07	2.57084e+07	2.32445e+07	2.15464e+07	FALSE			0.12191	-0.06409	-0.0056	0.05288	-0.0085	0.02354	-0.19478	3	420.5909	0.9999	0.9997	0.9998	0.9998	1	1	1	1	1	1	0.9997
O00148	SGFRDFLLKPELLR	MSF_Classic	9.44718e+06	6.95689e+06	1.06468e+07	8.04372e+06	7.12327e+06	1.11516e+07	9.49502e+06	9.53973e+06	1.09305e+07	7.89513e+06	8.52884e+06	1.01659e+07	9.72037e+06	8.20392e+06	9.00516e+06	7.88934e+06	8.87655e+06	1.05546e+07	8.22647e+06	9.24997e+06	9.53293e+06	6.81352e+06	7.03998e+06	8.58816e+06	FALSE			0.14762	0.01431	-0.03959	-0.2695	-0.0248	-0.00649	-0.00221	3	564.3262	0.9999	1	1	1	1	1	1	1	1	1	0.9998
O00148	SIKKDEEVLK	MSF_Classic	93676.4	130312	118555	77804.6	233390	108324	74673.6	88793.5	254839	102102	107353	92386.9	137081	104845	129464	108777	106567	107065	88050.9	660669	170965	75564.5	117845	71517.2	FALSE			0.28827	-0.08739	0.29245	-0.37069	-0.18249	0.11665	1.42485	2	594.8453	0.9571	0.9906	0.8779	0.9999	0.9991	0.9993	0.9978	0.9531	0.9996		0.8799
O00148	SSGFRDFLLKPELLR	MSF_Classic	1.25266e+08	1.23906e+08	1.29404e+08	1.56777e+08	1.2663e+08	1.27357e+08	1.27092e+08	1.28998e+08	1.41348e+08	1.40366e+08	1.1864e+08	1.37757e+08	1.41195e+08	1.24529e+08	1.23971e+08	1.3998e+08	1.28291e+08	1.3013e+08	1.37787e+08	1.35288e+08	1.29044e+08	1.51764e+08	1.42212e+08	1.03486e+08	FALSE			0.07015	0.07364	0.11773	0.07023	0.06769	0.04176	0.08704	3, 4	593.3369, 445.2545	0.9999, 0.9999	0.9999, 0.9992	1, 0.9999	1, 0.9998	1, 0.9986	1, 0.9996	1, 0.9997	1, 0.9996	1, 0.9999	1, 0.9999	0.9997, 0.9997
O00148	TLHGLQQYYVK	MSF_Classic	144868	5.06147e+06	5.78269e+06	4.83799e+06	5.14276e+06	6.23264e+06	4.9105e+06	5.29452e+06	5.93675e+06	4.60225e+06	5.52225e+06	6.08561e+06	5.36839e+06	5.02278e+06	5.37903e+06	3.98277e+06	5.23109e+06	5.57545e+06	4.3329e+06	4.29253e+06	5.6242e+06	5.4096e+06	4.89524e+06	6.79315e+06	FALSE			0.55473	0.42849	0.56112	0.63776	0.56083	0.52114	0.37486	2	675.3643		0.9942	0.9018	0.9505	0.9803	0.9566	0.9427	0.9943	0.9833	0.9899	0.939
O00148	TYIEQSR	MSF_Classic	1.36531e+07	1.42289e+07	1.4379e+07	1.55777e+07	1.56006e+07	1.3044e+07	1.42106e+07	1.30246e+07	1.42548e+07	1.58636e+07	1.49005e+07	1.38199e+07	1.40814e+07	1.45347e+07	1.39624e+07	1.50984e+07	1.41239e+07	1.42821e+07	1.61308e+07	1.44791e+07	1.47308e+07	1.53394e+07	1.54218e+07	1.49785e+07	FALSE			-0.02656	0.04183	0.06545	0.11412	0.0772	0.0108	0.10148	2	448.7273	0.9999	0.9998	1	1	1	0.9999	0.9995	0.9999	0.9999	0.9995	0.9994
O00148	VAELPEEIDISTYIEQSR	MSF_Classic	4.82936e+06	2.05991e+06	5.56562e+06	6.1018e+06	2.39544e+06	5.02829e+06	2.5611e+06	5.02854e+06	5.56661e+06	5.23551e+06	4.31466e+06	5.5087e+06	4.84097e+06	5.1497e+06	4.76353e+06	5.42412e+06	4.37724e+06	5.60008e+06	5.33454e+06	6.58858e+06	4.54377e+06	2.01426e+06	5.26265e+06	4.90929e+06	FALSE			0.07904	0.30635	0.11897	-0.03146	0.2739	0.24441	0.40286	2, 3	1046.5259, 698.0197	0.9238, 0.9999	0.9521, 0.9995	1	0.986, 0.9999	0.9041, 0.9999	0.8509, 0.9999	0.9668, 1	0.9994	0.9999	1	0.9588, 0.9997
O00148	VATNLFGR	MSF_Classic	1.8612e+06	1.84612e+06	2.07999e+06	1.71771e+06	1.83434e+06	2.08006e+06	1.57917e+06	1.90299e+06	1.99152e+06	1.74353e+06	1.92424e+06	1.85463e+06	1.93479e+06	1.90895e+06	1.94782e+06	1.67006e+06	1.89403e+06	1.83032e+06	1.78059e+06	1.38357e+06	1.92802e+06	1.94336e+06	1.84392e+06	1.89747e+06	FALSE			-0.08038	-0.10143	-0.03922	-0.0258	-0.0676	0.00106	-0.18461	2	439.2482	0.9765	0.984	0.9979	0.9977	0.9818	0.9962	0.9989	0.9902	0.9978	0.992	0.9992
O00148	VENDLLDYDEEEEPQAPQESTPAPPKK	MSF_Classic	161983	367447	221396	215565	284983	191083	248134	294468	201996	215214	331276	216779	256283	198906	194171	219288	244775	249734	225082	167339	356819	159763	315694	235189	FALSE			-0.01202	-0.07296	-0.11848	-0.07935	0.02371	-0.20946	-0.00305	3	1023.4788		0.8642	0.999	0.9997	0.9551	0.9939	0.9902	0.9359	0.9872	0.9998	0.982
O00148	VLDEC[Carbamidomethyl (C)]DK	MSF_Classic	6.38532e+06	6.63146e+06	7.64544e+06	6.12296e+06	5.24655e+06	7.12414e+06	7.02935e+06	6.31988e+06	7.51336e+06	6.44351e+06	5.91396e+06	6.95928e+06	6.5955e+06	6.13377e+06	5.70157e+06	4.15408e+06	7.15676e+06	7.1235e+06	6.0868e+06	6.13455e+06	7.50228e+06	6.03391e+06	7.06872e+06	6.64404e+06	FALSE			0.01392	-0.1646	-0.15997	-0.06539	-0.09714	-0.16487	-0.06707	2	439.6999	0.9998	0.9999	0.9999	0.9996	0.9999	0.9884	0.9998	0.9997	1	0.9999	0.9983
O00148	VNIVFNYDM[Oxidation (M)]PEDSDTYLHR	MSF_Classic	2.55186e+06	2.6161e+06	2.88413e+06	2.75759e+06	2.63169e+06	2.74497e+06	2.67001e+06	2.5114e+06	3.06103e+06	2.75856e+06	2.42695e+06	2.83052e+06	2.75843e+06	2.91194e+06	2.74439e+06	2.96031e+06	3.01344e+06	2.69932e+06	2.75705e+06	2.51619e+06	2.92448e+06	2.82211e+06	2.63324e+06	3.11165e+06	FALSE			0.03371	0.10718	0.01465	0.08943	-0.00648	0.06356	0.02586	3	782.0232	1	0.9999	0.9999	1	0.9999	0.9999	1	1	0.9994	1	0.9997
O00148	VNIVFNYDMPEDSDTYLHR	MSF_Classic	3.83154e+07	3.35159e+07	3.63947e+07	3.65433e+07	2.79379e+07	3.06643e+07	3.70167e+07	3.56924e+07	3.31143e+07	3.60587e+07	2.96967e+07	3.16305e+07	3.34159e+07	3.43713e+07	3.0983e+07	3.42999e+07	2.96155e+07	3.09165e+07	3.31843e+07	3.07461e+07	3.31364e+07	2.86636e+07	3.14945e+07	4.06723e+07	FALSE			-0.03239	-0.1906	-0.18584	-0.10212	-0.15226	-0.1319	-0.157	2, 3	1164.5337, 776.6916	0.9825, 0.9999	0.9651, 0.9999	0.99, 1	0.9997, 1	0.9547, 1	0.9848, 1	0.9983, 1	0.9968, 1	0.9957, 1	0.9709, 1	0.9888, 0.9997
O00148	VSVFFGGLSIK	MSF_Classic	1.52028e+07	1.66429e+07	141806	324887	1.74513e+07	1.71842e+07	1.5168e+07	1.66061e+07	1.39086e+07	1.38267e+07	1.69612e+07	1.57903e+07	1.38263e+07	1.58421e+07	1.41021e+07	1.16698e+07	1.36166e+07	1.41129e+07	1.31099e+07	1.17805e+07	348050	1.68459e+07	1.64753e+07	2.50504e+07	FALSE			0.51414	0.30066	0.12821	0.86776	0.54215	0.45245	-0.34189	2	577.3344	0.9999		0.9997	1	0.9999	1	1	1	1	1	0.9997
O00148	VSVFFGGLSIKK	MSF_Classic	2.86417e+06	3.01252e+06	3.28316e+06	2.53577e+06	2.80831e+06	3.12155e+06	2.55895e+06	2.91113e+06	2.57192e+06	2.1907e+06	3.15528e+06	2.76843e+06	2.55364e+06	2.23686e+06	2.55872e+06	1.90172e+06	2.66962e+06	2.63755e+06	2.17266e+06	2.18147e+06	3.01428e+06	2.94067e+06	2.79209e+06	4.31554e+06	FALSE			-0.18777	-0.34555	-0.11371	0.13356	-0.17484	-0.31773	-0.31397	3	427.9237	1	1	1	1	1	1	1	1	1	1	0.9997
O00148	VSVFFGGLSIKKDEEVLK	MSF_Classic	4.1778e+06	3.2535e+06	4.83376e+06	3.9853e+06	3.55926e+06	5.97146e+06	4.35877e+06	4.33964e+06	5.22196e+06	3.54777e+06	3.60009e+06	4.28931e+06	4.05303e+06	3.71973e+06	4.09486e+06	3.68974e+06	3.70481e+06	4.72422e+06	3.66866e+06	3.68844e+06	5.3997e+06	3.83806e+06	3.27383e+06	4.37988e+06	FALSE			0.18264	-0.01731	0.14012	-0.09395	-0.10082	-0.04752	0.05671	4	499.5345	1	1	1	1	1	1	1	1	1	1	0.9997
O00151	[Acetyl (Protein N-term)]TTQQIDLQGPGPW	MSF_Classic	1.93518e+06	2.32244e+06	1.94109e+06	1.95241e+06	2.08717e+06	2.06706e+06	2.14121e+06	2.1291e+06	2.13796e+06	2.12875e+06	2.2735e+06	2.06738e+06	1.8655e+06	2.06335e+06	2.43298e+06	2.14417e+06	2.17542e+06	2.14862e+06	2.35612e+06	2.39255e+06	2.26512e+06	1.87302e+06	2.29228e+06	2.0939e+06	FALSE			0.04797	0.0614	-0.02159	0.01401	0.06172	0.03747	0.17823	2	741.8648	1	0.9993	0.9987	0.9998	1	0.9992	0.9996	0.9998	1	0.9999	0.9963
O00151	[Acetyl (Protein N-term)]TTQQIDLQGPGPWGFR	MSF_Classic	3.43711e+07	3.27926e+07	3.13939e+07	3.68013e+07	3.67161e+07	2.9368e+07	3.15072e+07	3.26191e+07	2.87659e+07	3.57254e+07	3.42654e+07	3.02443e+07	3.17605e+07	3.4534e+07	3.12303e+07	3.50557e+07	3.48192e+07	3.3547e+07	3.67514e+07	3.06441e+07	2.94376e+07	3.41437e+07	3.42937e+07	3.13847e+07	FALSE			-0.08541	0.0695	0.062	0.01839	0.02435	-0.0152	-0.02547	2	921.9603	1	1	1	1	1	1	1	1	1	1	0.9998
O00151	AALANLC[Carbamidomethyl (C)]IGDVITAIDGENTSNMTHLEAQNR	MSF_Classic	1.39861e+06	870820	1.18464e+06	1.27799e+06	1.09635e+06	949597	961004	1.20744e+06	941025	1.06883e+06	1.41624e+06	847341	1.11202e+06	1.36017e+06	959335	1.04402e+06	1.02158e+06	1.03794e+06	924944	159591	844055	1.11815e+06	1.12075e+06	1.23457e+06	FALSE			-0.15163	-0.15438	-0.0554	0.00808	-0.05173	-0.00945	-0.84075	3	1104.8698	0.9997	0.992	0.9969	0.9999	0.998	0.9997	0.9988	0.9989	0.9914	0.9995	0.9988
O00151	AIDGENTSNMTHLEAQNR	MSF_Classic	524855	104084	584524	90193.2	213094	468674	340440	462780	448692	147831	100208	572811	175664	275727	536944	421288	486291	548584	435175	451312	332990	164376	177637	578621	FALSE			0.045	0.26304	-0.65253	-0.39843	-0.56394	-0.29606	0.00713	3	667.6412	0.9608		0.9806			0.9913	0.9632			0.8928	0.9756
O00151	C[Carbamidomethyl (C)]GTGIVGVF	MSF_Classic	134903	121563	417314	83598.3	134297	145144	161378	146015	207153	176378	271008	103598	107491	125723	146818	109262	150083	157252	89610.6	219544	105035	96030.3	467424	150494	FALSE			-0.38897	-0.69362	-0.89215	0.08354	-0.29026	-0.82615	-0.70198	2	455.2286		0.917	0.995		0.8691	0.8526	0.8996	0.9004	0.9914	0.9867	0.9394
[truncated: 135,844 more rows]
[truncated: 13 more columns]
