# Supplementary material for: Benchmarking of Quantitative Proteomics Workflows for Limited Proteolysis Mass Spectrometry
Source: Mol Cell Proteomics. 2025 Mar 13;24(4):100945. doi: 10.1016/j.mcpro.2025.100945 (PMC12022698; doi:10.1016/j.mcpro.2025.100945)
Supplement: S2_Koudelka_Classic_SN [file mmc2.xlsx]

## Sheet: Sheet1
ProteinID	ModifiedSequence	experiment	0.0_1	0.0_2	0.0_3	0.1_1	0.1_2	0.1_3	1.0_1	1.0_2	1.0_3	10.0_1	10.0_2	10.0_3	100.0_1	100.0_2	100.0_3	1000.0_1	1000.0_2	1000.0_3	10000.0_1	10000.0_2	10000.0_3	50000.0_1	50000.0_2	50000.0_3	Kinase	Correlation.coefficient..r.	EC50	Log2.FC.1.0_vs_0.0	Log2.FC.1000.0_vs_0.0	Log2.FC.0.1_vs_0.0	Log2.FC.50000.0_vs_0.0	Log2.FC.10.0_vs_0.0	Log2.FC.100.0_vs_0.0	Log2.FC.10000.0_vs_0.0	Precursor.Charge	Precursor.Mz	CScore_0_1	CScore_0.1_1	CScore_1_1	CScore_10_1	CScore_100_1	CScore_1000_1	CScore_10000_1	CScore_50000_1	CScore_0_2	CScore_0.1_2	CScore_1_2
A0A024RBG1	GIFEQNQDRK	SN_Classic	47765.9	31403.9	40634.5	39664.5	31086.3	41520.8	38154.6	25313.4	44895.4	50452.7	47131.1	44530.3	40515.5	38711.8	35058.6	47100.3	41308.8	48255.6	42530.1	54027.4	27921.2	30754.3	37552.4	41636.4	FALSE			-0.1448	0.18996	-0.09369	-0.12392	0.24637	-0.06803	0.05522	2, 3	617.8124, 412.2107	33.92, 15.06	32.42, 0.49	52.55, 6.64	35.91	32.83, -0.94	37.31	37.69, 3.81	33.91, 8.03	33.55, 13.32	37.11, 6.92	20.53, 6.06
A0A024RBG1	LLGIFEQNQDRK	SN_Classic	50429.2	42110.9	52425.4	49087.5	48727.6	46738.8	42314.3	44345.8	37131.5	40709	43112	42967.8	40881.4	34007.8	48323.4	43740.6	44305	52751.4	40962.1	48849.5	31465.4	45272.3	39911.5	52304	FALSE			-0.2278	-0.04209	-0.0041	-0.0764	-0.19328	-0.23456	-0.2574	3	487.6001	39	44.45	48.81	41.63	39.97	40.78	54.34	44.63	39.61	43.13	39.65
A0A0B4J2D5	AANHDAAIFPGGFGAAK	SN_Classic	77722.4	8348.97	69252.4	75946	65819.9	75548.8	73363.2	9535.42	80567.7	58517.8	80197.8	81406	71081.5	69486.9	6608.04	67236	94843.2	72785.1	74424.8	177907	77966.8	73067.1	76085	68503.8	FALSE			0.07372	0.59655	0.48451	0.48677	0.50302	-0.07773	1.08849	3	538.939	14.54	7.4	19.33	16.57	3.73	21.78	15.12	-0.07		22.23
A0A0B4J2D5	EFHQAGKPIGLC[Carbamidomethyl (C)]	SN_Classic	27431.8	36357.7	27293.4	25069.4	30204.8	30811.3	31858.8	28387.8	26276.4	27909	30118	24843.1	30550.2	32963.4	31630.8	33333	32459.9	28098	7832.79	65175.9	29648.5	28673.4	32524	26994.3	FALSE			-0.0741	0.04381	-0.08141	-0.04654	-0.13633	0.06294	0.17258	2	678.8401	26.26	13.41	37.74	21.61	24.68	39.86		17.82	42.97	19.99	27.05
A0A0B4J2D5	EFHQAGKPIGLC[Carbamidomethyl (C)]C[Carbamidomethyl (C)]IAPVLAAK	SN_Classic	250663	210134	192663	260110	231285	247848	240720	248262	233656	246041	232544	238810	240246	234737	237186	241745	200377	229444	251460	137128	238660	252421	247643	242728	FALSE			0.14517	0.03943	0.17795	0.18486	0.13467	0.12412	-0.05906	4, 3	570.8052, 760.7379	30.91, 28.03	39.93, 38.63	33.3, 49.18	39.73, 40.29	33.36, 32.89	41.07, 46.21	33.9, 33.82	32.03, 35.99	38.27, 37.09	36.86, 34.05	31.18, 32.81
A0A0B4J2D5	EVVEAHVDQK	SN_Classic	239557	251112	244481	253391	236322	258252	259727	250994	250737	243266	246748	267469	254043	253849	237808	229213	251347	245766	235693	244006	274393	240734	234618	239577	FALSE			0.05073	-0.01742	0.02493	-0.04024	0.04318	0.02056	0.0367	2, 3	577.296, 385.1998	40.05, 22.57	43.85, 30.87	39.96, 24.01	46.22, 38.03	39.44, 25.11	40.38, 27.28	36.26, 38.41	36.09, 24.55	38.61, 23.95	33.02, 23	43.86, 23.55
A0A0B4J2D5	GGAEVQIFAPDVPQMHVIDHTK	SN_Classic	422912	358262	421053	409862	358294	392925	387234	397934	398769	406852	373945	387866	403946	392516	397255	395015	358882	378079	407210	213971	394993	382032	393335	371405	FALSE			-0.02212	-0.08687	-0.05024	-0.06813	-0.04085	-0.01025	-0.24256	3, 4	797.0705, 598.0547	36.79, 37.22	41.88, 38.59	41.83, 37.91	44.85, 49.01	37.05, 33.92	35.35, 39.26	47.54, 45.3	36.68, 47.05	32.65, 46.35	30.8, 35.09	44.56, 37.96
A0A0B4J2D5	GKITDLANLSAANHDAAIFPGGFGAAK	SN_Classic	92441.7	70557	118247	112326	90633	94514.9	111323	103913	125198	113833	79593.8	97330.2	114151	93993.9	103032	122652	92907.9	106976	131142	85773.6	86433.2	94177.5	119749	67566.7	FALSE			0.27554	0.19763	0.08093	0.00127	0.04798	0.1459	0.10914	4, 3	657.5948, 876.4574	40.33, 29.01	43.92, 42.24	38.46, 27.15	32.8, 35.5	29.81, 28.58	39.58, 46.08	35.64, 41.79	32.33, 29.64	44.27, 26.72	30.65, 36.29	37.61, 25.55
A0A0B4J2D5	GVEVTVGHEQEEGGK	SN_Classic	9140	9496.7	11541.5	9417.6	8725.53	9613.53	9221.84	9654.3	12056.9	8944.43	9699.11	10586.1	7376.28	16021.9	11016.1	9380.58	8286.34	13482.9	3310.41	14777.8	11338.2	17618.8	2541.95	10704	FALSE			0.03564	0.04572	-0.12067	0.03245	-0.04607	0.1895	-0.03639	2, 3	777.8734, 518.918	27.98, 13.85	34.25, 17.65	36.08, 1.19	19.4	39.16, 44.65	33.06, 28.72		27.35, -0.75	20.24, 21.85	28.94	47.62
A0A0B4J2D5	GVEVTVGHEQEEGGKWPYAGTAEAIK	SN_Classic	248957	209470	237813	250526	225706	239628	206194	231147	261924	275512	228855	246705	194732	260109	252028	261450	207700	200128	257721	188362	263186	250650	250550	241411	FALSE			0.00625	-0.05698	0.04009	0.09302	0.10937	0.02186	0.02675	4, 3	686.3397, 914.7838	44.97, 39.51	46.88, 40.11	50.6, 49.9	44.19, 37.19	45.02, 44.58	46, 48.98	41.69, 47.13	45.54, 41.75	45.64, 50.7	45.63, 41.84	47.19, 42.25
A0A0B4J2D5	GVYDGTEIHEASAILVHLSR	SN_Classic	29370.9	37831.3	29641.3	31597	39756.8	31806.8	17480.5	36023	27615.2	29202.1	17505.1	28636.2	29204.2	30469.1	28945.7	34939.1	33316.7	30931.9	28911.3	35207.9	28317.7	32914	34379.7	25471.7	FALSE			-0.25562	0.03451	0.09116	-0.06207	-0.36217	-0.12804	-0.06719	4, 3	542.534, 723.0429	46.75	38.09	41.8, 1.75	44.66	44.72	44.01	41.79	46.04	43.62	46.38	43.16
A0A0B4J2D5	IAPVLAAK	SN_Classic	14219.2	5129.83	20472.6	5448.38	5323.94	8120.5	17137.4	15612.2	16941.9	15866.3	14202.2	24389.6	20128.2	9962.53	14528.3	19220.9	24475.8	8337.05	15151.4	22103	23091.7	16032.2	6703.64	16850.2	FALSE			0.31945	0.3859	-1.07571	-0.00856	0.4516	0.16411	0.59971	2	391.7604	27.68		41.23	19.94	40.85	33.89	13.52	9.67			30.55
A0A0B4J2D5	IFAPDVPQMHVIDHTK	SN_Classic	36321.9	51198.1	52819.1	15758.8	40418.2	45849.7	45746.7	34254	29712.8	45364.6	52392.9	46151.5	45402.1	27588	44948.6	40014.5	39003.8	27631.1	33432.5	112676	30411.5	40179.3	52347.7	45676.7	FALSE			-0.35518	-0.39604	-0.45997	-0.02212	0.03624	-0.25088	0.33091	4, 3	462.7423, 616.6539	48.76	43.45, 11	42.63	48.1	43.16	37.4	45.18, 15.97	39.49	49.59, 26.8	50.39, 26.43	42.94
A0A0B4J2D5	ITDLANLSAANHDAAIFPGGFGAAK	SN_Classic	361920	342658	540699	381110	483877	365371	515894	484390	354667	512851	511500	346756	523063	482647	514908	515801	473794	1.05165e+06	503433	347487	324110	575062	481295	996923	FALSE			0.12177	0.71299	-0.01739	0.72146	0.13888	0.28819	-0.08377	3, 2, 4	814.7519, 1221.6243, 611.3157	36.13, 37.63, 23.3	37.59, 17.57, 14.43	31.35, 7.47	27.04, 28.09	27.78, 21.36	42.58, 38.28	27.36, 28.04	35.58, 14.14, 5.36	29.09, 26.43, 1.66	37.71, 19.5	36.88, 37.66
A0A0B4J2D5	KVLELTGK	SN_Classic	90301.3	73145.6	135050	62640.4	133783	65269.1	104475	84677.7	72439.9	104026	72949.7	59360.6	80436.3	126795	85009.7	136673	27046	61627	74990.5	72679.9	24280.1	133289	71621.6	70599.8	FALSE			-0.1904	-0.40558	-0.18985	-0.11561	-0.33688	-0.03056	-0.79573	2	444.2816	44.71	31.53	39.48	43.74	35.5	39.37	47.9	34.77	42.44	35.89	35.35
A0A0B4J2D5	NHDAAIFPGGFGAAK	SN_Classic	33307.1	49583.6	36331.8	9133.76	59080.1	33860.9	26377.6	41529.4	34889.8	30390.6	27362.3	36631.6	50167.8	53453.8	52056.8	63981.1	45329.2	58581.3	25083.8	117957	45548.6	33886.9	28022.7	50019.2	FALSE	0.236556	10.9582	-0.21386	0.49387	-0.22403	-0.09108	-0.33703	0.38491	0.6616	3, 2	491.5809, 736.8677	32.97, 3.19		29.42, 25.98	13.24	22.45	36.32	26.96, 14.38	13.23	40.98, 19.37	35.73	10.06
A0A0B4J2D5	NLSTFAVDGK	SN_Classic	793694	630112	769411	764721	680309	772564	764457	788196	758952	787316	757074	740847	784429	802877	773110	796871	678781	764400	746857	357194	753514	766478	733864	743983	FALSE			0.07585	0.03048	0.01595	0.03323	0.0593	0.10599	-0.23963	2	526.2745	42.41	44.34	34.67	42.77	36.08	41.95	39.5	35.22	39	33.81	34.32
A0A0B4J2D5	NVLTESAR	SN_Classic	1.00775e+06	984999	1.05894e+06	983191	938432	1.08444e+06	1.01879e+06	1.08896e+06	1.03843e+06	1.04866e+06	1.05779e+06	1.03866e+06	1.01579e+06	988391	1.03567e+06	1.03372e+06	1.00279e+06	1.08193e+06	985831	925402	1.0088e+06	959904	998325	1.04334e+06	FALSE			0.04399	0.03121	-0.02173	-0.02389	0.04351	-0.0056	-0.06362	2	445.2405	38.4	48.93	38.95	43.95	36.8	46.52	39.63	42.25	38.39	43.45	40
A0A0B4J2D5	VEAHVDQK	SN_Classic	11039.3	55396	12420.2	4979.89	36603.4	29079.3	12584.6	27636.9	4589.02	16691.2	5608.1	16215.3	10176.9	31454	20342.5	37149.5	23516.3	11463.7	8487.45	3731.88	11365.4	6153.63	17716.9	35260.4	FALSE			-0.81537	-0.12862	-0.15826	-0.4153	-1.03381	-0.34756	-1.74136	2	463.2405				17.07		2.21	19.39		-0.55	6.26	12.63
A0AVF1	GGEGALQVLPPLVDVIPEAR	SN_Classic	5808.63	5490.45	12011.3	7516.63	2754.96	6227.49	4702.19	11747	5167.03	3318.59	13348.8	10105.1	3539.75	6561.93	6718.65	6640.08	8036.16	7866.06	15980.3	7807.84	3804.25	7616.74	10857.8	6421.01	FALSE			-0.10886	-0.04834	-0.49858	0.09492	0.19978	-0.47076	0.2433	3, 2	677.3809, 1015.5677		9.85, -0.76			0.05	27.85					2.85
A0AVF1	GVVNAALGQEMGSR	SN_Classic	6140.64	10255.5	6194.33	22274.3	13955.4	11698.8	13910.3	13034.7	12135.8	6830.71	4076.84	17724.7	17445	12146.1	5365.06	4186.36	22340.2	14166.3	18690.8	17813.1	8824.2	17904.8	22210.1	27161.9	FALSE	0.560278	95665.3	0.79075	0.84906	1.08517	1.57439	0.34193	0.62983	1.00469	2	694.8512		32.77	26.47		33.77	33.78	37.64	32.89			41.6
A0AVT1	AADIVESLGKPEC[Carbamidomethyl (C)]EEFLPR	SN_Classic	81802.8	57993.7	43964.6	86536.1	54348.5	58141	77664.6	48250.4	58025.8	49151	73214.3	74835.5	91831.3	54911.2	52537.4	48594.8	54575.2	57802.4	70300	93837.5	71926.3	42832.4	70618.9	59877.2	FALSE			0.00141	-0.19102	0.11512	-0.08432	0.10183	0.11696	0.36135	3	720.6929	9.43	11.46	19.93	18.19	33.51	29.36	23.41	36.07	14.57	34.26	23.82
A0AVT1	AC[Carbamidomethyl (C)]IGDTLC[Carbamidomethyl (C)]QK	SN_Classic	525133	427084	351106	479672	435434	483588	477523	435491	383971	441087	469515	527117	461615	448302	474260	395861	366523	430315	471997	330012	516963	416206	474975	589110	FALSE			-0.00703	-0.12797	0.10189	0.18369	0.14159	0.08683	0.01722	2	583.2706	44.14	41.67	37.07	45.46	45.85	35.32	34.44	40.28	47.21	37.18	38.65
A0AVT1	AILSNEATK	SN_Classic	722042	706340	12995.6	686228	818456	644496	622563	806293	703031	709275	708056	3962.06	707379	741056	666477	699129	702826	679091	703872	679682	641979	666579	604866	715151	FALSE			0.56468	0.52986	0.57634	0.46285	-0.02024	0.55315	0.49085	2	473.7638	21.04	36.05	29.38	24.9	27.87	26.59	36.33	27.03	20.23	35.55	30.58
A0AVT1	AILSNEATKS	SN_Classic	110592	111965	151176	129022	113301	156290	131347	134121	99841.7	123986	131718	101606	126516	109607	149627	158644	114397	142511	154052	132215	139485	110369	117308	131424	FALSE			-0.03289	0.15302	0.09298	-0.05762	-0.06484	0.04566	0.188	2	517.2798	27.77	38.56	33.72	41.42	32.61	39.76	34.03	30.67	45.43	24.09	33.44
A0AVT1	ALDNVEAR	SN_Classic	285100	332539	315803	310007	327119	324592	344589	279242	340976	325369	311884	336855	331933	278050	316671	335224	340947	372984	359718	388654	353278	322825	312458	311032	FALSE			0.04768	0.16859	0.04305	0.01976	0.06152	-0.01053	0.23903	2	444.2327	29.79	40.39	44.32	45.51	32.11	42.65	39.69	35.11	40.72	40.34	20.21
A0AVT1	ALQLLHC[Carbamidomethyl (C)]FPLDIR	SN_Classic	217614	233148	194190	241444	227781	225544	215256	231031	204362	233057	213935	230737	211582	224596	210756	206696	173204	191010	221099	209977	203460	248402	223108	225179	FALSE			0.01269	-0.17593	0.10734	0.11132	0.07151	0.00442	-0.02349	3, 2	532.6291, 798.4399	35.08, 26.37	47.01, 29.19	39.89, 35.77	40.36, 27.27	39.33, 26.15	41.82, 27.26	42.9, 28.37	39.33, 39.87	44.35, 23.43	37.65, 23.93	33.8, 22.21
A0AVT1	ANLRPLLDSGTMGTK	SN_Classic	42542.6	60269.8	66249.9	3912.46	7173.97	69194	31899.3	54867.6	82327.4	65563.7	60880.5	67528.1	61340.7	41390.4	43315.8	63588.6	43240.6	56351.8	33884.4	63785.5	60685.4	41314.1	48808.7	35866	FALSE			0.00027	-0.05108	-1.07443	-0.42426	0.1983	-0.21112	-0.09439	3, 2	525.2838, 787.4219	24.81		50.16, 1.64	29.02	31.29	49.74	19.62	32.54	30.43		27.87
A0AVT1	ASVEIDDALYSR	SN_Classic	13845.6	6263.85	8021.75	93510.7	83954.3	121112	4656.94	5897.06	7900.61	88622.2	111991	74236.7	9245.39	113359	69552.2	89057.3	16226.8	131998	4011.3	70531.8	59855.5	97610.8	76815.6	66420.3	FALSE	0.441195	1.1838e+07	-0.60819	3.07636	3.40786	3.09787	3.2884	2.77204	2.25628	2	669.8304		21.25		11.65		28.44		28.95		4.53
A0AVT1	AVGGVASQEVLK	SN_Classic	81805.3	158933	97399.5	92601.9	155345	80535.2	146018	135669	44063.8	121648	167147	168618	34284.4	107686	154715	153778	6661.92	58324.4	107065	168898	67896.6	5948.2	128712	8431.45	FALSE			-0.05385	-0.62823	-0.0418	-1.24067	0.43588	-0.18868	0.02421	2	579.3299	26.31	4.37	12.28	18.32	12.79	12.32	11.78		24.29	15.31	18.31
A0AVT1	AVTIHDTEK	SN_Classic	357610	333723	340672	367987	359450	342171	397739	331470	340910	374194	329640	361460	375813	362244	308606	322402	320719	327035	342165	381999	318274	326040	368467	361869	FALSE			0.05232	-0.08916	0.05163	0.03367	0.0458	0.02035	0.01451	2	507.2667	28.52	42.07	38.58	45.68	32.97	46.56	41.65	42.8	38.2	42.56	39.41
A0AVT1	C[Carbamidomethyl (C)]LANLRPLLDSGTMGTK	SN_Classic	500223	439562	404033	853677	790411	485591	530252	527982	468555	491803	509499	498212	518117	509494	505759	527758	803647	482807	609812	419421	485314	456692	493429	419874	FALSE			0.18416	0.43301	0.6643	0.02783	0.15816	0.19037	0.17255	3, 2	616.322, 923.9793	35.23, 9.2	40.03, 8.64	41.23, 18	39.67, 32.12	42.48, 11.6	41.58, 28.65	44.2, 20.23	34.63, 16.87	40.28, 15.99	35.83, 13.69	41.19, 31.84
A0AVT1	C[Carbamidomethyl (C)]LANLRPLLDSGTM[Oxidation (M)]GTK	SN_Classic	86060.1	7676.71	115123	68573.7	5536.78	6286.07	28432.9	23188.1	51992.6	6628.38	5801.1	99959.3	42561.9	89036.3	48150.1	53767.3	76458.9	96883	8232.81	76039.3	7295.1	9309.91	7710.2	5913.47	FALSE			-1.01132	0.12085	-1.37733	-3.187	-0.89403	-0.21655	-1.18963	3, 2	621.6536, 931.9768	21.96	8.85			25.83, -0.49	12.33					13.33, 1.49
A0AVT1	C[Carbamidomethyl (C)]QAWDLGTNFFLSEDDVVNKR	SN_Classic	63532.8	52945.7	52226.2	65526.3	49567.6	40795.9	55137.6	56016.4	52554.2	56387.8	46813.3	45253.8	52822.6	53498.7	46886	58750.3	37084.1	45369.4	57147.1	48585.3	47645.2	57776	51728.3	66246	FALSE			-0.04337	-0.25672	-0.11397	0.05903	-0.18448	-0.13902	-0.13741	3	838.7288	19.74	40.67	28.18	15.49	13.53	12.9	34.45	23.52	21.54	17.49	17.53
A0AVT1	DDDHNGHIDFITA	SN_Classic	19561.7	36336.7	6196.6	21142.6	18800.2	25936	17196.4	28975.9	30310.5	24353.5	20910.6	26049.5	16682.1	36027.2	22940.5	18383.1	31630.3	28133.3	26420	33234.2	32550.1	32534.9	21659.4	27247.2	FALSE			0.30066	0.33171	0.08534	0.39129	0.1997	0.28486	0.57036	2	735.3182	10.47	39.46	37.22	28.41	26.24	17.05	26.92	17.27	31.58	4.04	16.66
A0AVT1	DDDHNGHIDFITAA	SN_Classic	87387	95357.9	68561.1	77116.2	83962.1	84592.2	90553.1	86850.8	94753.8	80707.5	85808.4	84231.7	74876.5	87611.4	80786.2	88896	87120	85851.3	83788.2	88124	78479.1	86994.1	87295.3	72492.5	FALSE			0.115	0.05939	-0.03272	-0.02621	-0.00321	-0.04686	-0.00526	2, 3	770.8368, 514.2269	39.5, 26.02	39.58, 43.2	37.37, 30.3	32.77, 39.47	38.54, 44.59	37.78, 32.31	36.59, 38.18	45.19, 28.29	45.09, 50.55	36.89, 36.04	38.98, 32.48
A0AVT1	DDDHNGHIDFITAASNLR	SN_Classic	120365	96768.8	98142.4	115013	126961	86367.5	91928.7	110068	94020.8	105858	111097	101467	98082.8	113084	99994.6	96362.2	100019	96817	106155	75289	78187.6	111618	89738.6	115371	FALSE			-0.09093	-0.10474	0.05858	0.00663	0.01433	-0.01895	-0.28015	3, 4	670.9803, 503.4871	41.06, 33.88	41.59, 48.3	43.23, 41.14	32.01, 38.34	41.72, 36.84	38.11, 41.07	38.4, 46.29	41.8, 47.55	44.15, 40.43	38, 44.43	25.57, 32.96
A0AVT1	DGSLFWQSPK	SN_Classic	1.46293e+06	1.60111e+06	1.44647e+06	1.60853e+06	1.51026e+06	1.42783e+06	1.52623e+06	1.45821e+06	1.44667e+06	1.54594e+06	1.42836e+06	1.5249e+06	1.44441e+06	1.50995e+06	1.45469e+06	1.4737e+06	1.41317e+06	1.37223e+06	1.51058e+06	1.48424e+06	1.47615e+06	1.52222e+06	1.5027e+06	1.63361e+06	FALSE			-0.02562	-0.08274	0.0115	0.04659	-0.00362	-0.03282	-0.0127	2	582.7878	35.2	40.95	37.76	39.2	36.51	43.09	39.53	39.88	44.38	38.11	30.49
A0AVT1	DIVESLGKPEC[Carbamidomethyl (C)]EEFLPR	SN_Classic	4242.97	43556.7	37615.2	4704.78	50333	18211.7	16572.5	10409.1	19812.3	21954.3	44907.3	27878	26978	26155.2	7681.63	33229.7	36852.3	2848.38	3674.61	95362.7	4741.22	2733.94	66988.8	3333.51	FALSE			-0.86817	-0.22797	-0.22167	-0.22548	0.14948	-0.49006	0.28095	3	673.3348			36.2	30.21	25.86	30.69			47.39	37.29
A0AVT1	DKFESSFSHK	SN_Classic	15810.5	21415.6	9410.1	20127.5	24875.6	6608.59	20354.8	17467.6	11343.2	17821.2	19206.1	16378.2	7002.8	22345.3	3763.56	17713	14157.4	14154.4	16458.2	14864.4	7297.97	20266.1	15628.3	21509	FALSE			0.0762	-0.01904	0.14625	0.29969	0.19553	-0.49411	-0.27208	2, 3	606.2882, 404.5279	6.63	27.9	13	33.08		21.49	34.37	13.81	28.76	18.1	11.22, 11.02
A0AVT1	DKFESSFSHKPSLFNK	SN_Classic	209639	235295	215233	214318	246503	226779	209122	234626	207655	220488	199826	213109	219096	264055	200090	189528	204280	212184	224185	219671	214719	237702	215897	222248	FALSE			-0.01928	-0.12353	0.05874	0.03387	-0.05966	0.04956	-0.00348	3, 4, 2, 5	633.3196, 475.2415, 949.4758, 380.3947	30.37, 26.92, 37.54	25.49, 33.47, 33.84	37.59, 34.22, 35.61	29.5, 33.03, 28.45	35.79, 38.17, 24.55, 5.42	32.13, 24.64, 24.62	26.65, 24.67, 12.83, 4.79	36.59, 26.39, 17.85	27.52, 29.25, 26.43	22.03, 18.61, 11.9	26.71, 30.89, 38.25, 6.45
A0AVT1	DLGTNFFLSEDDVVNK	SN_Classic	331674	253903	341726	143540	280125	265807	206319	204461	6574.62	337579	275666	246043	301289	274564	320750	287501	338835	296388	287607	234708	289049	273958	307164	230624	FALSE			-1.15177	-0.00714	-0.42755	-0.19201	-0.1099	-0.04857	-0.19269	2	906.9362	18.53	18.01	22.08	18.22	31.34	13.54	24.2	23.81	18.85	16.32	24.73
A0AVT1	DLGTNFFLSEDDVVNKR	SN_Classic	85728.3	84996.1	91467.4	100112	89722.5	84575.2	82155	87652.5	98599.1	87980.9	89450.8	94530.7	101001	88534.2	89655.4	97519.3	96788	92103.9	99012.9	139120	100087	57462.1	103322	79447.5	FALSE			0.0338	0.12747	0.06571	-0.1262	0.05278	0.09063	0.36734	3, 2	656.9936, 984.9867	39.2	32.39	35.71	33.8	30.18	35.25	35.53	37.93, 20.3	33.72	30.88	35
A0AVT1	EIFISNITQANPGIVTC[Carbamidomethyl (C)]L	SN_Classic	21638.6	10468.4	26667.2	30488.7	18184.8	22982.5	23474.1	21933.2	28023.4	27573.2	26882.4	21723	28520.2	24741.2	33961.6	28750.1	13792.1	21425.7	9703.41	16919.7	23930.4	17009.7	28755.9	19380.2	FALSE			0.3212	0.12216	0.2859	0.14849	0.3742	0.56952	-0.21737	2	995.5193	11.34	8.07	25.6	10.51	6.57	17.16		9.96		13.77	22.4
A0AVT1	EIFISNITQANPGIVTC[Carbamidomethyl (C)]LENHPHK	SN_Classic	39272.5	37482.8	34641.8	44152.3	32273	23509	35794.5	43494.3	22202.7	50817.7	24128.1	26479	27036.2	46926.2	42541.6	52336.9	40766.7	26502.3	29915.8	61537.1	32297.8	48375.3	42527	46688.7	FALSE			-0.13435	0.10258	-0.15666	0.30467	-0.1353	0.06467	0.15172	4, 3	683.8511, 911.4657	30.15, 32.9	36.48, 22.8	30.48, 12.86	34.86, 24.86	39.7	23.33, 12.55	25.85	21.54, 20.81	20.18, 5.11	35.21	26.54, 0.18
A0AVT1	ENHPHKLETGQFLTFR	SN_Classic	32584.8	29143.4	43935.2	34682.5	27444.3	35330.9	36955.1	33864.5	48325.8	30258.3	38509.5	37935.2	32902.5	29778	38144.3	40058.4	21033	9571.6	31890.2	33157.6	19996	47069.3	38673.9	30681	FALSE			0.17325	-0.58045	-0.11663	0.13992	0.01413	-0.06762	-0.3132	4, 3	489.2537, 652.0025	30.32, 0.82	37.08, 3.1	34.63, 5.13	40.62, 19.64	34.28, 16.07	44.77, 33.08	38.26, 26.64	37.8	33.58, 20.62	31.81, 21.25	32.44
A0AVT1	FAPDIDGDEDLPGPPVR	SN_Classic	271470	311063	236092	263595	248973	291739	265514	254208	300679	249272	285480	276701	261704	270505	269361	228407	292940	277576	245822	468660	291563	232242	291988	261375	FALSE			0.00313	-0.03515	-0.02546	-0.0594	-0.0127	-0.03037	0.29742	2, 3	905.4363, 603.96	43.4, 33.62	33.01, 28.59	41.16, 32.34	40.17, 32.99	31.86, 25.38	36.19, 39.15	38.48, 23.14	35.87, 34.37	37.92, 26.91	35.22, 26.26	31.53, 18.69
A0AVT1	FDLNEPLHLSFLQNAAK	SN_Classic	18245.5	28961.3	23839.7	23155.4	21486.6	23261	21296.1	25686.1	19401.7	24736.4	24174.5	24187.3	20621.1	20482.1	22090.2	18650.8	22166.5	18743	18645.6	21328.6	20326.1	22337.9	21855.7	32678	FALSE			-0.09793	-0.25441	-0.06529	0.11368	0.04107	-0.16899	-0.2366	3	653.0108	30.4	36.89	28.63	23.54	33.06	30.42	24.67	37.29	39.53	33.06	31.08
A0AVT1	FESSFSHKPSLFNK	SN_Classic	54637.8	22773.8	32252.5	8018.98	27598.8	29589.5	72089.9	24841.6	41768	35510.2	33115.1	31130.9	46291.6	4103.52	57524.3	8607.66	70622	29956.7	21824.7	73847.2	29862.6	54384.3	12762.2	31659.2	FALSE			0.33887	-0.0063	-0.74999	-0.15042	-0.13661	-0.02314	0.19499	3, 4	552.279, 414.4611	22.1		10.35	19.51	17.98	20.27	17.52, 22.33	12.65	29.79, 25.29	21.19, 6.55	21.74, 26.62
A0AVT1	FFESLER	SN_Classic	27610.7	32590	8026.87	38446.1	32891.5	19397.3	38558.2	37853.5	3902.28	35708.8	18366.8	21644.8	22532.3	36166.2	19163.9	38607.8	29594.9	17140.2	38090.3	37634.1	26611.2	33333.9	36608.5	29780.4	FALSE			0.2353	0.32292	0.4113	0.54757	0.15033	0.19057	0.58488	2	464.2322	28.74	28.29	26.03	32.88	34.88	33.62	22.79	22.02	29.75	32.68	35.65
A0AVT1	FFLSEDDVVNK	SN_Classic	7588.87	6827.44	6684.9	57651.4	6519.85	6776.39	35546.6	6719.91	31079.5	30520.8	58093.7	37504.9	40787.3	24988	10539.9	7619.69	39260.9	7793.81	5634.47	4452.74	47952.2	6045.69	18146.7	55638	FALSE	0.333536	0.0342346	1.79739	1.37354	1.74943	1.91961	2.57939	1.85465	1.45971	2	656.8246		19.02	5.55	14.91	24.02
A0AVT1	FISADVHGIWSR	SN_Classic	524063	501295	463596	519199	520195	484515	478374	521343	477853	494684	516482	473780	479082	509612	422020	481358	488891	459427	489857	459520	414389	500513	546196	470354	FALSE			-0.01107	-0.05861	0.03348	0.02698	-0.00389	-0.07787	-0.1267	3, 2	463.2421, 694.3595	32.67, 33.71	33.33, 33.66	40.94, 30.81	43.02, 31.41	37.92, 39.56	40.39, 31.18	39.6, 34.46	39.08, 34.37	51.81, 38.8	37.19, 21.23	31.44, 32.46
A0AVT1	FWQTYSSAEEVLQK	SN_Classic	361692	400564	356117	429903	410087	366623	398285	369642	360670	413569	339516	378706	346381	375945	352656	385157	334128	356231	374073	301886	319512	384942	402864	392291	FALSE			0.01313	-0.05637	0.10956	0.0775	0.01721	-0.05709	-0.16795	2, 3	858.4174, 572.614	32.82, 33.63	44.36, 43.15	29.11, 43.64	40.51, 45.26	33.71, 36.96	35.23, 42.41	33.22, 40.18	30.9, 44.5	32.44, 33.39	31.55, 35.56	36.08, 40.98
A0AVT1	GAIGC[Carbamidomethyl (C)]EMLK	SN_Classic	29750.2	45544.4	79297.9	37459.9	42377.2	49632.5	47175.5	2134.32	4908.62	38623.9	32618	45761.8	43920.8	43112.9	8542.06	36077.3	6007.77	5548.93	36269.2	86473.3	34549.7	38438.6	48892.7	29817.7	FALSE			-1.51162	-1.69841	-0.25586	-0.40013	-0.40192	-0.69375	0.02498	2	489.741	2.27	30.51	22.3	10.15	15.88	26.16	20.89	25.93	25.57	21.55
A0AVT1	GDRYDALR	SN_Classic	103645	139545	89460.7	128674	120161	105181	109653	90612.9	100487	115661	100374	96582.6	103866	114921	81269.6	55116.2	108772	97485.4	100816	98329.5	106915	118970	117490	130329	FALSE			-0.14543	-0.3479	0.08981	0.14094	-0.08961	-0.14877	-0.12019	2	483.2436	23.07	29.27	37.96	28.23	34.12	31.55	27.39	30.3	34.05	41.62	23.74
A0AVT1	GFLSPLAAAVGGVASQEVLK	SN_Classic	8408.55	13082.3	12843.6	11137.6	10977.1	9700.09	10411.5	8018.49	10464.3	9733.93	8735.58	10778.3	13886	9271.93	11270	11111.8	10561.9	10223.1	9503.01	10873.5	11195.9	10492.6	8496.53	6917.28	FALSE			-0.24887	-0.10624	-0.10996	-0.40634	-0.23133	0.00392	-0.12099	3, 2	638.6947, 957.5384	38.02, 21.79	39.92, 4.45	39.18, 10.17	36.46, 23.85	30.59	43.89, 18.1	41.96, 16.18	34.96, 10.7	41.47, 7.55	43.67, 18.98	41.57, 9.99
A0AVT1	GGLGLEIAK	SN_Classic	161869	7403.19	10170	3658.7	10220.4	270611	206594	200826	225733	195930	174846	197533	16218.1	8288.5	5815.87	4684.87	187847	248006	178358	187663	211412	3563.99	11422.4	185962	FALSE			1.81904	1.29575	0.66486	0.16331	1.66316	-2.56506	1.68614	2	429.2582	0.26		7.4	9.28			0.12				3.78
A0AVT1	GHTEVIVPHLTESY	SN_Classic	18439.4	21128.3	13920.9	12811.7	17839.2	14297.8	11908.7	16345	10568.8	18458.3	11925.9	20877.5	18199	8672.43	23205.9	22098.9	14057.4	5066.87	16791.3	15052	24723	17776.8	21327.8	19357.9	FALSE			-0.46234	-0.37578	-0.25096	0.12828	-0.06135	-0.09508	0.08071	3, 2	527.9351, 791.399	8.47		2.69	20.81	6.99	28.54	12.66, 15.46	34.61, 3.21	19.03, 2.8	5.69	14.58
A0AVT1	GHTEVIVPHLTESYNSHRDPPEEEIPFC[Carbamidomethyl (C)]TLK	SN_Classic	168602	124455	148327	200953	136513	150934	162067	147749	160302	184330	110643	151721	163442	139566	143077	183389	138518	157993	177813	150252	160016	160059	164058	159409	FALSE			0.09099	0.1207	0.14603	0.13156	0.01725	0.01528	0.14509	5, 4, 6	727.1555, 908.6926, 606.1308	38.98, 42.32, 40.66	40.98, 37.96, 35.05	38.25, 37.19, 46.97	42.41, 33.83, 27.32	32.94, 31.98, 26.78	43.86, 41.98, 37.16	45.41, 36.58, 30.9	44.24, 41.68, 38.21	46.96, 38.88, 35.23	48.42, 32.86, 42.61	42.64, 37.48, 40.32
A0AVT1	GLVALEMIK	SN_Classic	7606.87	23070.6	8758.72	10451.8	17001.6	11145.9	7117.66	13399.6	15108.5	5640.56	8590.42	12689.3	5531.78	6057.31	11022.6	12811.2	14286.4	8426.57	6112.02	72813.6	9658.42	12536.5	11193.8	12081.9	FALSE			-0.1466	-0.15072	-0.03095	-0.13906	-0.55083	-0.80245	1.16753	2	487.2912		4.5	14.52			5.72		29.33	25.98	14.49	22.24
A0AVT1	GMGGLGLEIAK	SN_Classic	34630.5	62571.5	9601.83	30398.3	14100	4825.95	54436.1	30245.2	41017.7	46795.1	6929.06	43330.6	39577.3	42060.9	44940.2	37755.8	36721.8	34703.3	5094.56	167312	30232.4	37170.8	28121	2977.06	FALSE			0.23501	0.03176	-1.1146	-0.64566	-0.13809	0.24507	0.92395	2	523.2892	28.23	32.3	38.77	19.85	31.83	30.88		18.5	34.03		35.15
A0AVT1	GMITVTDPDLIEK	SN_Classic	2.64509e+06	2.57162e+06	2.51968e+06	2.62824e+06	2.51909e+06	2.50276e+06	2.55732e+06	2.62217e+06	2.59274e+06	2.63497e+06	2.44934e+06	2.75762e+06	2.70952e+06	2.62694e+06	2.64967e+06	2.59679e+06	2.62996e+06	2.69159e+06	2.58112e+06	2.49071e+06	2.63687e+06	2.55905e+06	2.5142e+06	2.54636e+06	FALSE			0.00667	0.03354	-0.01618	-0.02194	0.01955	0.04584	-0.00517	2	716.3736	38.81	44.02	38.79	43.59	36.62	43.58	38.51	38.42	37.4	37.37	44.49
A0AVT1	GM[Oxidation (M)]ITVTDPDLIEK	SN_Classic	82188.9	9354.45	89218.5	78715.7	106389	75345.5	90943.3	88693.7	80281.6	92430.8	93752.6	79674.5	72241.4	99747.9	102650	112211	77750.2	78456.6	82068.7	81924.2	12016.5	98152.5	57791.9	71333.8	FALSE			0.52397	0.57039	0.52692	0.33037	0.55656	0.60345	-0.03844	2	724.3711	36.42	17.38	29.19	18.53	33.85	41.19	30.4	20.48		27.2	35.31
A0AVT1	HIAELNPYVHVT	SN_Classic	192062	240458	194554	227663	229235	186808	196326	199208	210276	202232	173037	221850	205198	176324	185561	211828	194408	194229	212791	309705	184176	209508	212558	176025	FALSE			-0.04977	-0.06256	0.03777	-0.06827	-0.07062	-0.14507	0.1724	2	696.8671	37.23	35.28	48.74	49.22	42.35	48.33	37.45	30.45	41.86	33.27	41.96
A0AVT1	HIAELNPYVHVTSS	SN_Classic	36407.2	51873.8	23024.5	35255.6	51045.2	35002	34630.2	25749.4	10803.9	39504.4	24433.3	30487.1	35901.9	33276.5	31734.4	27309	27494.4	28069	43557.9	72484.3	5003.39	40592.9	30632.2	26204.2	FALSE			-0.64491	-0.42556	0.12409	-0.1921	-0.23729	-0.14142	0.12103	2, 3	783.8992, 522.9352	0.83, 8.24	25.68	17.22, 17.92	14.83	13.21	12.34, 12.16	25.92	30.42	19.39, 10.37	24.88	12.02, 8.09
A0AVT1	IDAHLNK	SN_Classic	222733	191388	189647	217155	183600	177740	195024	220963	193064	199970	215150	130042	199807	192898	208479	182047	177425	165663	193054	165301	182850	179755	189744	157877	FALSE			0.01257	-0.20131	-0.06169	-0.19516	-0.14731	-0.00619	-0.15782	2	405.7271	28.68	22.83	28.96	29.83	34.08	31.84	26.74	36.56	36.35	29.78	37.84
A0AVT1	IQEFKPSNK	SN_Classic	205739	190934	188357	167057	206131	182487	196775	212969	173370	185025	157540	172001	173839	199609	164624	189855	153656	180916	178174	147264	160182	181458	184263	191186	FALSE			-0.00473	-0.15777	-0.07427	-0.07108	-0.18516	-0.12071	-0.26869	2, 3	545.7982, 364.2012	42.94	41.75, 21.45	41.75	46.32, 18.56	40.6, -0.13	44.71	42.15, 31.14	40.7, 9.25	44.99, 23.91	43.75, 23.88	42.94
A0AVT1	IQSGHSLEGC[Carbamidomethyl (C)]FQVIK	SN_Classic	177999	177505	161755	184182	168120	174356	176076	173507	148408	179929	174549	175678	168569	163517	157974	158638	127396	163894	161533	141914	162717	176987	179852	169708	FALSE			-0.05476	-0.2012	0.02598	0.02568	0.03553	-0.07793	-0.15005	3, 2	568.2909, 851.9327	41, 39.96	33.5, 47.44	42.51, 40.53	47.26, 41.44	34.6, 36.99	43.3, 45.68	40.8, 39.56	47.37, 41	48.22, 38.59	36.02, 36.41	41.63, 44.64
A0AVT1	KINDFC[Carbamidomethyl (C)]R	SN_Classic	283266	289400	263137	298109	261633	255620	281485	251508	265570	309833	263792	269140	267133	294617	280811	317102	244038	242828	307876	262724	305564	286680	287371	264961	FALSE			-0.06576	-0.05602	-0.03572	0.00553	0.01197	0.01162	0.06804	2	476.7371	39.48	44.34	32.76	37.14	39.93	29.77	38.5	44.19	38.94	38.49	37.71
A0AVT1	KPDHVPISSEDER	SN_Classic	193560	219832	225409	195237	202686	204056	201744	191927	170446	198197	219254	183203	185665	200527	190405	183380	190128	174093	180636	217053	194655	210717	216954	285786	FALSE			-0.17937	-0.22224	-0.08565	0.15946	-0.08883	-0.1478	-0.10893	3, 2	503.5828, 754.8706	36.04, 34.42	32.17, 39.87	34.24, 33.84	40.88, 34.15	31.3, 43.34	34.33, 40.21	38.07, 35.58	41.14, 40.27	43.81, 36.26	30.53, 37.16	44.97, 39.91
A0AVT1	KPDHVPISSEDERNAIFQ	SN_Classic	67821.2	82493.1	4014.16	9667.33	5377.85	3736.08	96253.7	7952.5	84535.3	74407.1	98419.6	6668.26	93143.9	6672.39	4072.55	13755.7	39786	50765.1	89393.9	90784.1	128365	6389.79	3528.16	19512.3	FALSE			0.29041	-0.56517	-3.03864	-2.39063	0.21794	-0.57096	0.99947	3	694.6799	-0.88		-0.87	17.24	16.55		9.56		16.65
A0AVT1	KPDHVPISSEDERNAIFQLEK	SN_Classic	113999	87667.8	46413.3	8405.63	114782	105864	128222	52124.6	78878.9	131092	157778	102771	72731.2	55787.6	58801.1	124537	108220	125191	139801	91135.4	117793	68401.1	105421	47232.7	FALSE			0.0634	0.52894	-0.11513	-0.1664	0.65872	-0.4053	0.4913	3, 4, 5	818.0871, 613.8171, 491.2552	29.8, 16.11	9.14, 6.26	21.64, 22.14	17.89, 44.6	38.18, 18.02	9.34, 21.27	17.2, 18.76	28.34, 17.96	30.13, 14.65	23.86, 30.58	12.26, 18.43
A0AVT1	KPNVGC[Carbamidomethyl (C)]QQDSEELLK	SN_Classic	410336	359129	449439	413452	379853	416924	400468	367914	421580	401271	428216	420025	386971	397666	423995	408429	393459	436471	429126	383235	414542	381990	405333	436639	FALSE			-0.03467	0.02284	-0.0103	0.00597	0.03578	-0.01221	0.00944	3, 2	582.2893, 872.9304	40.8, 42.3	33.8, 46.05	42.59, 46.35	39.62, 53.71	32.68, 41.53	38.56, 48.48	42.85, 51.87	40.41, 48.78	42.85, 50.7	40, 51.04	41.69, 43.96
A0AVT1	KVC[Carbamidomethyl (C)]PTTETIYNDEFYTK	SN_Classic	15151.3	26307.7	10765.1	13442	22164	9403.69	14464.7	5798.99	6149.6	4122.25	12271.8	28688.2	11766.6	33237.1	12600.9	15282.4	7641.47	14424.8	29388.7	20570	14876.9	19931.2	5152.51	25170.3	FALSE			-0.98345	-0.48366	-0.21448	-0.05548	-0.21216	0.14147	0.31207	3	703.6663	9.4	13.5	34.38		16.97	19.52	21.6	10.39	34.12	11.06
A0AVT1	KYVDLTVS	SN_Classic	93955.8	55514.8	12296.8	70665.3	84072.2	91884.5	90236.9	6054.96	83763.1	7277.05	82335.6	4508.91	6927.96	2655.02	69430.3	9978.46	7734.44	68784.2	51842.1	88152.5	13626.1	6733.27	70648.1	2801.97	FALSE			0.15452	-0.9032	0.60838	-1.01255	-0.78132	-1.03375	-0.07455	2	462.7555	5.78	0.55	3.78				9.99		7.41	9.47
A0AVT1	KYVDLTVSFAPDIDGDEDLPGPPVR	SN_Classic	121510	83557.8	114999	105577	91506.6	93030.8	98003.2	95219.6	100154	85593.1	67367	87279.8	100442	111445	91529.1	84291.5	83590.1	94546.2	92689	72182.3	81408.1	64359.2	88152	107830	FALSE			-0.12562	-0.28645	-0.14175	-0.29797	-0.4139	-0.07708	-0.37808	3	905.7886	34.27	45.53	34.65	28.7	41.19	41.84	43.13	48.24	44.6	38.61	34.74
A0AVT1	LALDQFQEK	SN_Classic	79159.7	96445.6	86845.2	77644.7	71126	89006.7	79261.5	62399.3	103190	74146.7	8283.05	85375.2	84834	66522.7	80414.4	70758.6	90254.3	75762.6	64682.1	146119	89037.7	79055.9	74828.2	80644.7	FALSE			-0.10014	-0.14853	-0.14243	-0.16228	-0.64526	-0.17935	0.19214	2	546.2902	36.07	22.95	33.1	40.35	36.3	33.87	14.56	36.83	31.06	24.85	32.62
A0AVT1	LETGQFLTFR	SN_Classic	1.11585e+06	1.1415e+06	1.03944e+06	1.09023e+06	1.2068e+06	1.07604e+06	1.01946e+06	1.07662e+06	1.04025e+06	1.0946e+06	1.11837e+06	1.05612e+06	1.02967e+06	1.08651e+06	1.05218e+06	1.04259e+06	1.02257e+06	1.04034e+06	1.01062e+06	1.12629e+06	982510	1.11508e+06	1.07058e+06	1.26732e+06	FALSE			-0.07198	-0.08624	0.033	0.06678	-0.01217	-0.05732	-0.07978	2	606.3246	25.74	30.42	30.39	36.37	26.75	31	31.63	32.61	26.14	29.7	30.3
A0AVT1	LFC[Carbamidomethyl (C)]DFGDEFEVLDTTGEEPK	SN_Classic	79761.6	72943.6	74314.6	71202.3	69776.9	82472.3	82729	70161	71249.8	72980.9	77659.7	75852.4	74174.9	72703.6	76314.2	75136.9	62799.7	71802	59344.2	56835.4	74162.6	77846.6	68482.6	81265.3	FALSE			-0.01842	-0.11423	-0.02286	0.00365	-0.00335	-0.02453	-0.25422	2, 3	1174.5173, 783.3474	27.47, 43.51	37.03, 45.08	41.51, 40	29.88, 44.36	39.1, 43.03	33.83, 43.7	32.89, 45.6	32.75, 40.76	33.84, 38.69	26.52, 39.28	39.22, 48.8
A0AVT1	LRPLLDSGTMGTK	SN_Classic	23428.4	21417	29753.7	29600.8	21551.7	27839.9	33374.8	23328.8	30839.8	25902.8	30601.5	30913.3	33828.2	22798.7	30902.3	26300.6	20748.3	21871	24883.4	25531.7	25627.3	31744.7	26293.6	17592.4	FALSE			0.23084	-0.11424	0.08255	0.01981	0.22876	0.2306	0.02764	3, 2	463.5904, 694.882	27.26	38.64	43.99	31.54	38.55	32.24	31.96	22.41	32.23, 7.42	19.99	33.1, 23.72
A0AVT1	LSPLAAAVGGVASQEVLK	SN_Classic	5715.07	9855.52	5631.05	3917.93	11107.7	8158.61	7314.21	5597.1	7203.52	6047.95	7001.45	8556.04	8235.29	6583.8	4652.03	5876.5	8943.48	5971.7	6803.19	35932.9	7981.73	5793.13	6788.02	4000.07	FALSE			-0.07592	-0.02817	0.12896	-0.35463	0.02722	-0.12284	1.25832	3, 2	570.6647, 855.4935	24.83	7.8	12.64	35.34	42.14	20.23	47.44	34.86	46.34	44.8	31.29
A0AVT1	LVKPTTEK	SN_Classic	120933	99300.8	113834	98731.4	94921.8	119842	101973	135960	104615	102654	107018	113834	120388	110196	113375	99917.8	104558	118965	93120.5	103986	125338	97454.2	89532.1	124849	FALSE			0.03617	-0.04664	-0.0917	-0.09935	-0.04635	0.04209	-0.05109	2	458.2791	33.56	43.3	37.57	46.21	30.38	33.62	44.33	33.23	39.88	40.65	37.89
A0AVT1	LVKPTTEKK	SN_Classic	21503	14385.5	7608.35	22924.5	24748.3	21338.2	26094.2	9923.58	25624.7	29571.4	27475	28514.9	39932.3	10478.8	6285.46	8276.92	4475.55	29698.3	10427.9	30272.8	13344.7	13304.2	8964.14	38763.6	FALSE			0.50302	-0.03512	0.66592	0.48866	0.97605	0.38235	0.31326	2	522.3266	26.54	43.3	27.99	29.13	30.98	40.7	19.51	22.08	31.18	40.73	41.57
A0AVT1	MLALDQFQEK	SN_Classic	489905	575222	462910	513507	569191	423187	515850	497014	488590	480809	486255	489187	481833	507369	458312	502831	504426	521646	507221	995225	453718	462104	485764	435748	FALSE			-0.02532	0.00082	-0.02107	-0.14324	-0.06942	-0.0781	0.35635	2	611.8105	35.03	29.98	37.66	44.35	33.24	40.2	34.19	29.26	31.47	28.34	33.5
A0AVT1	MLYVPVMPGHAK	SN_Classic	918198	1.00337e+06	922051	907907	928432	1.06553e+06	911996	1.03222e+06	965551	859214	981438	935345	892144	894446	887939	786663	939857	895729	881540	942215	990590	992824	951045	1.04526e+06	FALSE			0.03317	-0.11692	0.02925	0.07199	-0.03472	-0.08844	-0.01493	3, 2	448.2385, 671.8541	31.91, 28.38	34.94, 34.75	37.41, 34.26	37.66, 36.7	37.52, 29.3	33.8, 34.21	35.04, 38.33	31.62, 41.81	37.84, 43.84	25.89, 32.14	33.35, 37.62
A0AVT1	MLYVPVMPGHAKR	SN_Classic	20480.4	18904.2	22298.1	26143.2	23111.1	25897.4	24834.8	23495.8	22319.3	22938.6	16345.4	18126.5	20348.8	23436.1	29658.6	26169.2	14420.7	21602.9	24719.4	22332.4	11613	19551	17635.5	10335	FALSE			0.19583	0.01188	0.28494	-0.37628	-0.10355	0.25177	-0.07237	4	375.456	45.27	49.83	47.32	35.4	41.76	45.13	41.4	37.42	45.07	41.24	38.45
A0AVT1	MYSIEPADR	SN_Classic	173352	191696	173786	171551	203918	169910	168114	153685	148571	190822	152078	141413	159639	174674	149376	169616	142275	167459	181761	176594	137310	184380	183443	219367	FALSE			-0.19605	-0.16876	0.01742	0.12399	-0.1539	-0.15576	-0.12048	2	541.2527	34.25	40.49	35.57	42.83	39.74	45.77	41.43	48.65	37.33	42.09	36.57
A0AVT1	MYSIEPADRFK	SN_Classic	527366	532313	481125	567978	554261	483768	560218	542336	552204	538783	508451	485028	548227	536340	550850	564433	551712	552773	535756	568947	494906	504158	544580	501677	FALSE			0.10294	0.11523	0.05979	0.00897	-0.00802	0.08597	0.05404	3, 2	452.8921, 678.8345	33.6, 31.79	39.28, 39.97	35.39, 23.7	39.12, 26.19	29.22, 29.48	32.84, 43.51	34.33, 34.9	31.06, 43.13	36.3, 27.11	28.68, 36.96	36.79, 41.81
A0AVT1	NAIFQLEK	SN_Classic	529500	533208	569314	591199	603730	521179	514879	562688	469139	553735	549619	506163	485707	515743	519060	539588	539044	493348	566620	521778	416669	552268	558478	611726	FALSE			-0.07746	-0.05408	0.07248	0.07782	-0.02003	-0.1021	-0.11683	2	481.7689	26.7	25.46	29.73	35.72	22.86	35.49	39.11	34.38	35.34	24.94	33
A0AVT1	NFALLGVGTSK	SN_Classic	1.6534e+06	1.61152e+06	1.62911e+06	1.55757e+06	1.61141e+06	1.63777e+06	1.64042e+06	1.5257e+06	1.61863e+06	1.63382e+06	1.57948e+06	1.50276e+06	1.58441e+06	1.60596e+06	1.68083e+06	1.53983e+06	1.52256e+06	1.57571e+06	1.59716e+06	1.34338e+06	1.56926e+06	1.67994e+06	1.6258e+06	1.67699e+06	FALSE			-0.03258	-0.07749	-0.02596	0.02591	-0.05344	-0.00675	-0.11796	2	553.8138	29.13	33.07	32.22	34.66	25.03	36.06	37.74	33.38	27.15	25.46	40.85
A0AVT1	NLVLAGIK	SN_Classic	1.17927e+06	1.09589e+06	1.15963e+06	1.07463e+06	1.1022e+06	1.258e+06	1.07708e+06	1.15632e+06	1.17049e+06	1.13844e+06	1.18952e+06	1.14799e+06	1.14148e+06	1.09889e+06	1.1689e+06	1.11069e+06	1.12549e+06	1.14815e+06	1.19576e+06	1.07122e+06	1.18759e+06	1.10433e+06	1.0743e+06	1.20243e+06	FALSE			-0.01303	-0.02134	2e-05	-0.02274	0.01719	-0.01076	0.00829	2	414.2711	25.09	29.64	29.64	36.26	26.65	35.04	26.25	24.4	29.71	33.69	26.27
A0AVT1	NRAEAVLK	SN_Classic	339545	330964	289576	369239	375855	285718	320863	363134	325788	394293	362142	359403	327071	357822	338102	370239	335787	322210	373025	351005	337440	370598	349168	351041	FALSE			0.07281	0.09894	0.10255	0.15746	0.21689	0.09157	0.14483	2	450.7667	37.64	43.95	34.31	42.41	32.62	37.31	23.36	34.19	41.26	37.79	41.78
A0AVT1	NSHRDPPEEEIPFC[Carbamidomethyl (C)]TLK	SN_Classic	12710.1	14614	22427.7	12971.1	9998.5	8798.69	13443.1	17908.2	37475.6	16449.1	14634.6	17128.1	9441.47	13507.1	15092.8	9634.55	37878.4	12123.9	15081	24195.2	44624.3	9785.91	9709.72	12876.6	FALSE			0.46822	0.26146	-0.64716	-0.61999	-0.04536	-0.38718	0.75393	4, 3	517.9994, 690.3301	33.25	23.58, 13.75	28.2	38.77, 10.3	32.1	19.19, -0.34	-0.1, 1.03	14.35	33.6	10.95	24.06
A0AVT1	NWSQC[Carbamidomethyl (C)]VELAR	SN_Classic	682853	700759	189252	657046	697754	670057	716067	707873	603219	703696	713203	647407	664539	694268	674760	661425	549991	606821	657242	604891	694329	677490	728381	755817	FALSE			0.36607	0.20915	0.36443	0.45876	0.39226	0.37062	0.31485	2	631.801	36.28	39.21	39.98	39.88	34.07	35.46	44.37	38.52	36.5	28.79	41.33
A0AVT1	PAAIEHTIQWAR	SN_Classic	96565.8	101745	111879	87865.8	93784.5	113415	115154	100105	102908	93515.2	100029	103068	97586.9	93996	110246	91078	92407.3	99877.5	95115.2	83931.3	106840	97552.9	97762.5	103218	FALSE			0.03663	-0.1305	-0.07212	-0.05526	-0.06457	-0.03942	-0.11771	2, 3	696.8727, 464.9176	18, 52.11	28.03, 44.9	26.79, 46.22	38.09, 42.73	24.85, 45.64	34.67, 39.37	27.8, 39.53	21.66, 46.65	20.83, 38.48	34.42, 45.28	20.23, 47.04
A0AVT1	QDVIITALDNVEAR	SN_Classic	418048	362897	373999	386998	429570	386520	366016	405092	375336	383925	436333	399942	369620	425203	399660	378978	396149	403536	377763	281324	369126	398030	377660	411535	FALSE			-0.01066	0.02933	0.05892	0.03977	0.07929	0.04856	-0.16768	2, 3	778.9175, 519.6141	39.53, 33.26	45.43, 34.05	43.65, 41.69	47.61, 39.64	40.27, 34.99	42.52, 34.47	41.23, 36.13	45.95, 34.48	40.66, 42.36	37.04, 34.29	43.86, 39.23
A0AVT1	QDVIITALDNVEARR	SN_Classic	140084	106208	115261	118479	120824	136512	119795	145172	133938	126376	115260	134737	144603	144431	146145	129671	134879	146419	132080	69844.2	119592	109597	106369	92180	FALSE			0.14183	0.18482	0.05581	-0.23059	0.05795	0.2674	-0.16932	3	571.6478	41.74	42.13	35.96	34.9	41	43.14	33.71	27.55	36.64	30.96	28.42
A0AVT1	QRYVLGDTAMQK	SN_Classic	36572.8	31566.7	7706.51	32064.7	27684.8	12109.1	31688.5	28092.6	32656.9	34066.7	27726.4	25228.6	29179.1	27830.1	23937.4	38609	26414.3	32293.7	28864.2	15938.5	28763.6	19707	33439.1	21941.5	FALSE			0.28541	0.35962	-0.07791	-0.0145	0.1983	0.0939	-0.04403	2, 3	705.3639, 470.5784	40.62, 23.79	36.57, 43.92	39.79, 37.31	25.53, 37.06	36.7, 45.01	44.21, 34.75	49.01, 45.24	26.24	44.35, 38.22	49.56, 27.79	36.69, 34.16
A0AVT1	RAC[Carbamidomethyl (C)]IGDTLC[Carbamidomethyl (C)]QK	SN_Classic	9860.14	8782.3	8370.41	10517.4	11006.8	9201.28	8501.52	4933.28	7326.14	11006.7	6404.44	6592.45	6837.43	6907.18	6387.95	11115	11851.3	7912.16	7157.45	10207.7	9660.95	7881.25	8751.28	8188.5	FALSE			-0.37977	0.19296	0.18579	-0.12208	-0.17039	-0.42412	0.00071	2	661.3212	26.62	34.54	36.39	30.14	35.7	37.22	32.42	3.73	23.7	26.32	10.31
A0AVT1	RNRAEAVLK	SN_Classic	145558	79130.8	110683	76527.2	6074.71	86465.9	83565.4	108862	100753	168308	6398.53	69675.3	84123.2	71125.4	2698.8	6382.9	119767	108170	11018.4	60742.7	77520.3	85168.4	11881.4	53813	FALSE			-0.19397	-0.51728	-0.98816	-1.15253	-0.45662	-1.08632	-1.16773	3	352.8806	29.71	22.93	5.46	4.5	18.1			17.19	13.8		14.93
A0AVT1	RYVLGDTAMQK	SN_Classic	63695.3	79190.9	2339.97	73358.2	78844.9	52615.9	71143.4	70596.4	57784.3	66468.3	67679.3	58983.2	47733.4	65096.9	24014.1	53679.1	8241.88	68058.1	50984.6	19556.8	56559.3	46028.4	40808.9	62430.2	FALSE			0.45826	-0.16002	0.49605	0.0396	0.41128	-0.08576	-0.19233	2, 3	641.3347, 427.8922	29.53	24.27	14.16	18.38	35.4	29.5	31.45, 15.74	16.8	38.64	29.86	35.98
A0AVT1	SADVHGIWSR	SN_Classic	330721	205892	286026	160723	271125	287234	281885	302432	315576	256892	134266	289108	294143	292760	314638	278505	248107	282416	284847	248532	63012.6	289433	296190	103685	FALSE			0.12949	-0.02407	-0.1941	-0.25511	-0.27416	0.13213	-0.464	2	564.2833	36.91	43.43	48.07	41.58	33.73	37.43	37.33	49.06	39.42	36.71	44.06
A0AVT1	SDLQMAVL	SN_Classic	64627.1	17761.6	66571.6	3420.82	7949.4	55305.7	43728.9	22678.3	75950.5	63352.5	71195.8	74884.9	81531.9	69763.9	50396.3	3926.27	58228.9	39269.1	2820.15	28718.3	48384.4	10178.2	1850.83	28519.2	FALSE			-0.06541	-0.55453	-1.15969	-1.87722	0.49156	0.43723	-0.89825	2	438.7284	27.73	12.03	22.68	4.17	21.99	20.52	18.35		8.42		26.01
A0AVT1	SFEKDDDHNGHIDFITAASNLR	SN_Classic	28903.5	26436.9	23393.8	48071.9	33084	31937.1	32456.6	39339.3	26924.1	32923.5	31649.9	33037.5	30657.1	43278.4	31168.2	46319	45088	44421.9	29536.7	54200.8	35339.2	19264.6	39838	31678.6	FALSE	0.16268	2039.91	0.32635	0.78673	0.52245	0.2054	0.31005	0.41675	0.59683	4, 5, 3	626.2966, 501.2387, 834.7263	24.2	39.92	44.48	34.51	39.59	41.54	42.8	35.94, -0.07	25.78	41.45, 14.52, 1.58	10.92
A0AVT1	SFPAAIEHTIQ	SN_Classic	141486	152420	130893	124584	114615	155996	120057	117398	134084	127869	141989	132628	138348	125883	125616	120684	148726	119355	120394	179107	158258	127296	125662	91504.9	FALSE			-0.19326	-0.12788	-0.10422	-0.30244	-0.07784	-0.12387	0.10781	2	607.3142	28.58	28.86	37.46	43.42	22.34	31.68	34.29	26.35	34.66	36.73	34.55
A0AVT1	SFPAAIEHTIQWAR	SN_Classic	809155	789089	797792	803559	781354	840596	823421	840394	819041	780944	757612	771208	787349	781448	804381	764350	791531	790764	787246	755893	814474	814348	802238	855339	FALSE			0.05135	-0.03005	0.01764	0.04499	-0.0529	-0.01383	-0.02332	3, 2	542.9511, 813.923	33.79, 42.65	39.3, 38.55	33.35, 41.41	43.43, 39.25	38.74, 37.3	37.27, 49.2	33.08, 37.19	37.33, 42.66	45.97, 42.13	37.03, 28.75	30.14, 30.98
A0AVT1	SIEPADRFK	SN_Classic	155472	163026	153448	174871	135143	186745	169223	148740	181611	162207	155378	187915	180647	146470	174005	190192	211834	186715	164271	183785	211167	147301	157584	144434	FALSE			0.08208	0.31901	0.07392	-0.07088	0.09909	0.08654	0.2448	2, 3	531.7825, 354.8575	28.08, 32.22	44.31, 22.94	31.42, 40.58	31.44, 33.89	47.23, 34.03	33.96, 39.89	31.11, 35.95	40.43, 32.47	28.58, 46.8	32.37, 26.35	34.16, 36.12
A0AVT1	SQC[Carbamidomethyl (C)]PPIK	SN_Classic	564459	497344	499035	497064	523932	556517	604126	516770	545900	545943	546818	546693	573324	533256	571206	525727	481188	520620	514274	459305	555904	570926	561177	573221	FALSE			0.09476	-0.03111	0.01533	0.12772	0.0709	0.10424	-0.02928	2	415.2155	34.11	35.23	26.24	42.34	31.96	36.84	43.43	32.92	35.51	41.64	38.47
A0AVT1	SSAEEVLQK	SN_Classic	21661	20568.8	25591.3	14741	21368.4	31034.4	9018.64	11714.4	25016.9	31415.5	25879.1	21598.1	21070.9	20649.4	25938.2	23562.8	3256.3	10265.5	26270.7	47164.7	3977.94	24562.2	23197.8	22047	FALSE			-0.56797	-0.87092	-0.01448	0.04164	0.21816	-0.00346	0.19085	2	495.7588	21.72	33.24		22	30.52	19.14	16.82	25.42	24.38	19.71	1.55
A0AVT1	SSSVPFNETTDLSFLDK	SN_Classic	469898	568308	478628	281240	472498	465043	495403	249906	522532	456329	445067	518148	480612	437357	505131	468896	259981	501768	491804	654417	529528	429569	482368	425353	FALSE			-0.25869	-0.30165	-0.31562	-0.18175	-0.09564	-0.09203	0.14374	2, 3	943.9545, 629.6388	32.2	36.73, 4.92	30.59	44.29	29.5	49.42	39.99	41.14	36.8	39.17	33.46, 7.42
A0AVT1	SVEIDDALYSR	SN_Classic	475412	475568	497619	508670	531706	492616	496349	446137	483073	503639	505556	484180	481671	512200	516721	512579	475516	489839	490832	498675	432300	507851	488729	538866	FALSE			-0.02313	0.02892	0.08169	0.084	0.04392	0.06046	-0.02693	2	634.3119	39.49	34.95	40.64	38.28	36	45.32	36.54	43.39	44.8	36.25	43.7
A0AVT1	SVPFNETTDLSFLDK	SN_Classic	318262	449341	379560	368196	380322	401746	389206	342987	392621	312153	381380	399234	395304	355523	392389	351729	420629	408849	362788	700931	359116	381535	372211	314966	FALSE			-0.02838	0.04219	0.00389	-0.1022	-0.07008	-0.00497	0.3107	2	856.9225	40.64	36.85	43.22	37.55	32.69	35.67	32.85	36.94	42.19	30.42	26.29
A0AVT1	SYTAADATLK	SN_Classic	573221	517896	565430	605482	579646	569274	395134	590215	583908	567384	532598	601917	573175	543815	604834	554603	551822	602717	610764	502116	503839	609185	570954	568062	FALSE			-0.0781	0.04509	0.0828	0.07769	0.03897	0.05576	-0.03511	2	520.7666	37.69	45.3	40.54	41.1	37.42	20.44	38.72	35.33	32.54	34.9	23.22
A0AVT1	TIHDTEK	SN_Classic	121692	102786	134107	9686.44	85308.8	133857	96044.6	142250	129027	80217.6	115203	129759	101222	105439	122531	57665.9	114888	153487	9205.06	76269.9	160682	81469.2	9793.44	103723	FALSE			0.03473	-0.13726	-0.6479	-0.87895	-0.14108	-0.12338	-0.54273	2	422.214	25.15		20.89	12.78	32.4	10.05		24.61	15.2	22.48	17.19
A0AVT1	TVFFESLER	SN_Classic	3.52324e+06	3.27917e+06	3.39368e+06	3.61826e+06	3.46224e+06	3.56857e+06	3.47612e+06	3.456e+06	3.56108e+06	3.5372e+06	3.50472e+06	3.50934e+06	3.52378e+06	3.5691e+06	3.55254e+06	3.58155e+06	3.56797e+06	3.32655e+06	3.47219e+06	3.48e+06	3.52159e+06	3.53869e+06	3.54353e+06	3.43917e+06	FALSE			0.04144	0.03908	0.06271	0.04531	0.0494	0.06222	0.03877	2	564.2902	30.04	38.29	39.17	33.35	34.47	37.18	35.71	37.77	42.82	36	27.41
A0AVT1	VC[Carbamidomethyl (C)]PTTETIYNDEFYTK	SN_Classic	401685	415334	382655	392093	417698	398165	352263	402313	355855	358650	432257	387195	409271	429321	415894	407409	344690	399308	375512	375074	327713	384627	405933	425105	FALSE			-0.11152	-0.05924	0.00993	0.0191	-0.02618	0.06445	-0.15388	2, 3	990.9484, 660.968	34.28, 26.44	47.63, 10.41	29.25, 25.42	40.81, 15.29	38.24, 27.09	38.64, 29.57	42.06, 23.7	38.61, 27.43	38.63, 29.66	36.24, 27.56	41.74, 41.23
A0AVT1	VC[Carbamidomethyl (C)]PTTETIYNDEFYTKQ	SN_Classic	120743	65562.3	90492.8	77691.8	104157	59994.3	73310.8	67869.2	134212	107085	72690.4	132251	85555.5	68050.6	58937.9	140592	66189.8	72905.2	57382.4	81959.1	54836.2	69618.9	150938	68981	FALSE			-0.00735	0.01498	-0.19476	0.06492	0.17283	-0.38107	-0.51146	2, 3	1054.9777, 703.6542	38.74	24.03, 5.44	29.46, 40.87	37.55	40.55, 18.02	30.31	33.92, 22.47	24.11, 18.49	37.52, 7.69	38.77	44.48, 4.41
A0AVT1	VTDPDLIEK	SN_Classic	284476	363501	385681	313242	321619	277710	336084	268883	293255	324755	315433	260410	279180	331147	245702	329049	259765	298759	300625	354792	313830	359778	312186	276216	FALSE			-0.20261	-0.21982	-0.17975	-0.12453	-0.1988	-0.27203	-0.09282	2	515.2768	32.63	21.01	34.61	26.69	25.78	23.49	36.51	38.25	20.48	17.83	30.3
A0AVT1	VTGGYPFEAYK	SN_Classic	264892	495282	446339	510226	474861	436353	441608	206240	404692	447417	267835	453473	428356	444126	409142	268562	443173	452701	458900	464479	444049	434049	463319	539881	FALSE			-0.19697	-0.05121	0.23651	0.25247	-0.04591	0.08713	0.18062	2	616.3033	39.55	41.89	38.64	35.17	29.63	27.35	39.7	35.27	37.66	30.79	37
A0AVT1	VTIHDTEK	SN_Classic	7581.44	23878	6282.14	17682.1	25162.3	31860.8	8546.01	12991.2	26079.6	22549.8	3219.47	30623.3	18828.2	15207.3	26074.4	5483.63	26977.9	22039.9	18148.7	4907.02	30064.8	18339.1	22704.8	3825.81	FALSE			0.33532	0.53014	0.98506	0.24959	0.57935	0.67145	0.49312	2	471.7482		17.81		3.88	21.99		11.52	22.4	20.3	9.6
A0AVT1	VVQTDETAR	SN_Classic	291936	319285	348524	314297	336099	319997	310303	316526	273548	309857	283611	291413	259490	312277	320087	304882	279085	296358	283320	304803	316368	335117	333727	396369	FALSE			-0.09212	-0.12462	0.01592	0.15042	-0.11717	-0.10584	-0.08555	2	509.7618	36.44	41.9	40.1	50.41	41.17	51.69	47.47	47.49	41.53	43.31	44.61
A0AVT1	VVQTDETARKPDHVPISSEDER	SN_Classic	255505	246303	250201	262932	249154	251086	262876	237200	277931	259349	261165	272869	262444	247086	259867	248244	271502	265122	248510	274723	283737	256903	253900	274406	FALSE			0.04903	0.0617	0.02126	0.06233	0.07727	0.03298	0.10176	4, 3, 5	627.8136, 836.749, 502.4523	38.68, 39.56, 39.24	40.49, 46, 40.42	35.07, 41.68, 35.61	40.47, 45.8, 42.11	36.59, 38.53, 35.28	41.64, 36.5, 36.81	31.88, 35.94, 39.38	35.52, 43.08, 36.83	38.61, 46.17, 42.94	36.26, 42.18, 37.11	40.14, 44.79, 38.97
A0AVT1	YGIEPTMVVQGVK	SN_Classic	391207	393772	410483	397602	398458	395810	368993	382739	365294	355813	385257	390596	367147	382070	370459	336378	353405	366833	334934	292740	375022	386317	364607	546021	FALSE			-0.09791	-0.17812	-0.00434	0.11755	-0.07912	-0.09449	-0.25368	2	710.8788	45.3	36.73	46.99	43.71	40.59	40.57	39	38.96	44.29	38.08	45.65
A0AVT1	YQC[Carbamidomethyl (C)]VVLTEMK	SN_Classic	549125	582029	507683	588263	599309	534189	542920	543597	476713	553879	577817	537322	503771	535987	543948	489389	398531	506407	528055	459107	487052	576941	567337	619269	FALSE			-0.06814	-0.2331	0.07121	0.10581	0.02633	-0.04937	-0.15273	2	635.8121	45.42	46.29	42.62	49.29	49.02	45.28	49.61	47.42	44.95	41.5	39.42
A0AVT1	YQC[Carbamidomethyl (C)]VVLTEMKLPLQK	SN_Classic	43852.9	32654	38709.9	45457.3	33614.5	43870.8	39694.2	41758.4	40328.7	47541.9	42251.1	44804.4	47910	42755.4	46605.3	41955	37109.4	45882.3	46269.7	37578.1	42226.3	37658.5	39328.1	28863.3	FALSE			0.07994	0.11696	0.09363	-0.12233	0.2243	0.25267	0.12992	3	617.3353	44.26	25.6	45.99	44.21	37.49	30.74	40.56	35.8	42.36	39.98	45.05
A0AVT1	YSIEPADRFK	SN_Classic	73116.5	59263.5	72309.4	66760.5	57854.4	9894.59	57575.2	60606.4	10177.7	65040.9	74886.4	51213.8	47925.5	61655.7	74480.8	62233	71010.9	67804.4	71972.5	75142.4	18073.6	54236	5308.8	71328.6	FALSE			-0.67325	-0.02589	-0.60573	-0.64526	-0.0988	-0.15324	-0.30932	2	613.3142	4.33	29.73	40.81	25.85	10.72	28.86	27.99	28.56	31.67	39.18	25.76
A0AVT1	YSRKPNVGC[Carbamidomethyl (C)]QQDSEELLK	SN_Classic	40211.6	33916.9	29419.8	44348.1	32027.3	52241.7	41967.2	33076	33360.4	41675.1	53671	46499	44708.9	46254.9	42952.8	39291.1	35633.3	43428.4	53072.5	51258.5	35857.2	29517.6	44760.7	29785.3	FALSE			0.06611	0.19279	0.31278	0.00716	0.45401	0.37103	0.43706	4, 3	538.5179, 717.6882	20.83, 42.61	41.06, 38.6	36.39, 35.45	26.5, 36.8	37.66, 30.57	45.01, 33.35	28.26, 36.05	38.71, 47.17	24.18, 43.43	37.58, 36.01	27.28, 36.53
A0AVT1	YVLGDTAMQK	SN_Classic	297788	580976	604742	592906	546024	612990	576637	262170	306041	568525	572406	308383	596627	558183	301644	560522	548680	620903	593191	286118	670594	305116	542458	665944	FALSE			-0.37385	0.22185	0.23993	0.0289	-0.03364	-0.02655	0.06317	2, 1	563.2841, 1125.5609	43.88, 8.66	40.55	43.96	46.11	40.89	47.48	49.22	34.73, 12.26	37.61	46.76	36.12, 8.19
A0AVT1	YYFSHDTD	SN_Classic	331168	330784	313264	363384	368366	285459	335537	307810	287572	345093	340348	315184	355233	315374	307546	380241	319643	338659	376078	332337	295202	372991	386018	332613	FALSE			-0.06707	0.09077	0.06082	0.16268	0.03711	0.00434	0.04142	2	524.2064	38.58	39.8	27.6	34.44	32.04	42.93	37.27	32.47	28.1	31.98	32.81
A0AVT1	[Acetyl (Protein N-term)]MEGSEPVAAH	SN_Classic	75681.8	68545.9	74134.9	66104.2	53878.1	68505.4	61689.8	51853.3	69560.8	73200.4	77405.8	10413.8	69756.3	58262.5	46551	55125.4	8509.53	72562.4	66615.2	57795.6	3890.15	58949	88234.8	83396.9	FALSE			-0.25406	-0.68103	-0.21226	0.07855	-0.43949	-0.32292	-0.76719	2	535.2346	26.49	13.2	33.01	5.4	7.55	9.62	16.12	21.88	17.17	19.57	21.75
A0AVT1	[Acetyl (Protein N-term)]MEGSEPVAAHQ	SN_Classic	66908.2	78745.1	82786	99370.4	87451.7	77710.4	93159.8	71788.1	80553.6	94189.4	82511.3	84260.1	84979.2	98902.8	94429.7	94613.4	74188.2	85665.1	94906.2	82851.1	91310.2	85448.6	88680.1	90536.2	FALSE			0.10392	0.15567	0.21163	0.21236	0.19202	0.28489	0.23616	2	599.2639	23.84	33.63	31.52	26.12	32.64	27.37	33.56	30.68	32.07	25.64	14.75
A0FGR8	ERLLDEWFTLDEVPK	SN_Classic	19794.7	19197.5	21219.1	23168.7	19093.3	6685.44	20379.6	24849.8	20952.6	23424.8	18555.9	20852	22003.4	19577	20057.8	19342.6	5603.65	9899.03	22197.5	21745.4	14529.4	21576.3	23053.5	17300.6	FALSE			0.13641	-0.78907	-0.2988	0.04062	0.06148	0.03379	-0.04228	3	630.6596	19.12	29.9	33.44	33.66	7.73	37.1	27.87	7.21	14.82	2.94	12.26
A0FGR8	FQLSNSGPNSTIK	SN_Classic	142559	179666	129270	149582	163810	137434	162594	155276	126629	154304	150734	118175	152713	122995	126696	131481	155566	149954	172809	163203	140411	183434	162023	158545	FALSE			-0.02253	-0.04707	-0.00214	0.15872	-0.09333	-0.16607	0.07753	2	696.8595	35.16	29.06	20.91	14.74	36.1	33.14	36.43	44.76	40.98	43.19	40.44
A0FGR8	IHFIEAQDLQGK	SN_Classic	36250.5	35503.1	30152.8	53303.4	41720.7	28181.6	45722.9	45132.8	36764.7	34097.6	38173.3	42602.8	32082.2	42245.7	35062.3	41346.5	34265.1	34972.6	35723.7	40507.2	35341.8	32950.7	39704.5	34758.1	FALSE			0.32462	0.1179	0.27382	0.07593	0.1728	0.10224	0.13074	2	699.8724	20.17	28.65	20.27	30.81	37	30.18	32.04	28.4	42.61	34.62	26.5
A0FGR8	LEWLTLMPNASNLDK	SN_Classic	103656	143913	111809	148655	133480	141434	124618	101149	100449	109307	126868	111317	103578	125415	153551	128408	130738	120170	128299	155703	117087	134602	132954	155063	FALSE			-0.13968	0.07789	0.23709	0.23385	-0.04852	0.09012	0.15842	2	872.9506	40.84	39.61	38.03	49.3	31.86	41.3	42.1	43.63	34.64	37.43	42.5
A0FGR8	LLDEWFTLDEVPK	SN_Classic	25057.9	20507.1	24577.4	28490.5	26455.4	22517.7	27900.4	30477.7	30712.7	26519	22565.5	20455.3	30378.3	28093.2	26017	28395	27543.5	22372.1	30968.7	28826.6	20748.1	23965.1	19692.5	21425.1	FALSE			0.34499	0.15892	0.14323	-0.10801	-0.01245	0.26847	0.19948	2	802.9139	25.62	34.89	41.42	24.88	28.27	22.97	29.37	27.34	24.4	17.64	17.35
A0FGR8	MSGSPGPGGSNTAPSTPVIGGSDKPGMEEK	SN_Classic	31838.5	26284.2	28970.6	30025.6	30213.4	41691.2	29027.6	24596.9	24700.4	24459.8	31054.5	31266.8	27984.5	30678.6	29812.3	30294.5	21330.8	32815.1	30768.8	28031.1	30046.8	29151.6	27048.3	34903.9	FALSE			-0.15309	-0.04463	0.22695	0.06495	-0.00518	0.02272	0.02876	3	943.7725	31.07	24.74	40.6	40.51	43.84	32.17	24.11	25.28	36.33	37.21	4.04
A0FGR8	MYLLPDK	SN_Classic	67723.5	66757.7	69271.2	75109.4	64756.1	76207.6	69935.2	71835	72711.5	71633.6	66054.6	64731.7	64216.9	68787.1	68131.2	64569.4	71100.9	76379.6	72159.5	76326.4	78306	65553	68018.6	61046.3	FALSE			0.07404	0.05759	0.0847	-0.06617	-0.00947	-0.01865	0.15455	2	440.2359	42.73	30.16	23.27	23.22	37.7	31.58	34.47	36.88	21.03	32.56	22.96
A0FGR8	NLIAFSEDGSDPYVR	SN_Classic	115496	121847	117983	112279	115329	116656	123729	115661	109811	120963	109590	125571	113353	117629	115657	116542	113712	113654	115112	100853	109275	120673	115912	125150	FALSE			-0.02509	-0.04712	-0.04563	0.02579	0.00324	-0.03571	-0.12764	2	841.9047	36.18	36.57	39.05	30.09	21.76	26.36	36.55	40.02	23.66	34.79	27.85
A0FGR8	RERPPDHQHSAQ	SN_Classic	149758	7909.44	4119.61	116103	73293.7	161826	113683	1283.19	5772.32	8470.69	61800.5	8057.6	119202	15823.4	122530	81717.6	4865.77	12723.8	312995	74901.4	126785	203780	4798.95	92342.9	FALSE			-0.42221	-0.70413	1.11829	0.89529	-1.04648	0.67078	1.66958	4, 3	365.1803, 486.5713	6.84	17.1	25.42, 1.86		19.89, 12.27	3.54	12.86	2.63		7.82
A0FGR8	RQDLEVEVRDEQHQC[Carbamidomethyl (C)]SLGNLK	SN_Classic	18918.9	52852.2	38629.2	49248.1	33349.6	29214.6	36251.9	23048.9	25108.8	39272.2	49173.8	19374.7	20249.8	38679.2	38034.1	39200	55850.3	40932.7	48919.5	50298.4	9616.4	44684.1	54272.9	46770	FALSE			-0.38727	0.30068	0.01833	0.40052	-0.03411	-0.18724	-0.02061	4, 5	639.0673, 511.4553	16.99	35.46	36.23	28.93	15.24	31.86	38.26	44.17	35.46	38.16	15.44
A0FGR8	SDPYGIIR	SN_Classic	86306.6	93323.6	107192	100424	112524	100792	114615	88236.1	104252	108450	104993	104875	106218	99917.9	107651	104016	117159	109825	108272	95566	116101	99693.5	103845	102526	FALSE			0.09857	0.20668	0.12941	0.09368	0.15032	0.12963	0.15764	2	460.7455	23.15	34.83	34.21	29.69	23.52	33.44	30.54	42.2	25.63	29.62	29.71
A0FGR8	SVELPGLLAQLAR	SN_Classic	35393.1	20454.5	35592.4	37171.3	50847.1	34456.3	18514	39808.3	36793.3	30163.8	42661.9	34872	39529.6	45252.5	37583.4	18664.4	23477.6	33513.4	35885.8	27049.1	32028	50338	51474.9	39669.6	FALSE			0.05686	-0.27338	0.42159	0.62973	0.23609	0.4203	0.05454	2, 3	683.9062, 456.2733	28.08	36.61	24.43, 18.47	31.39	14.44	26.84, 22.53	26.4	23.78	37.16, 8.17	37.89	37.21
A0FGR8	TAPSTPVIGGSDKPGMEEK	SN_Classic	24142	27194.9	22002.1	21825.3	26007.7	16999.4	28553.9	26207.7	17505.7	24482.2	16833.3	9097.21	25012.2	31869.6	18469.9	19620.8	28516	6454.95	22256.1	27791.5	9500.4	28395.1	21349.2	26027.7	FALSE			-0.02124	-0.4259	-0.17787	0.04708	-0.54079	0.03906	-0.30053	3	634.3156	28.6	43.49	27.37	27.97	27.62	34.35	34.13	32.5	40.53	24.01	33.58
A0FGR8	VDVGQQPLR	SN_Classic	88563.7	71879.7	77194.3	81932.8	85385.7	86407.5	82394.3	93162.1	65591.7	72683.9	84698.6	77607.6	56580.9	77967.1	5891.51	70604.2	73891.7	90923.2	65684.8	70343.4	73113.6	68414.3	85326.3	90951.8	FALSE			0.02116	-0.01353	0.09451	0.04221	-0.01616	-0.75881	-0.18428	2	506.2827	30.94	39.56	35.59	27.37	24.11	29.19	24.83	32.98	32.12	15.23	26.53
A0FGR8	VGNQIFQSR	SN_Classic	83961.5	79258.4	96355.8	96605.9	80180.5	76479.6	83093.8	91899.9	97254	94859.7	81331.2	75550.7	87132	97759.6	86897.5	89563.2	72542.1	84673.3	96460.2	84477.4	77456.9	102711	90216.2	62981.7	FALSE			0.06876	-0.07294	-0.0355	-0.02053	-0.04421	0.06633	-0.00658	2	524.7803	24.96	47.35	39.16	40.78	31.06	43.62	31.03	27.63	41.11	22.75	35.54
A0FGR8	VLVALASEELAK	SN_Classic	149128	119244	140951	132184	123982	135989	125370	131622	142397	134649	140886	144748	139325	135491	140446	141470	139894	144368	136707	88873	158602	133032	130269	140266	FALSE			-0.03545	0.0567	-0.06182	-0.02043	0.03812	0.02078	-0.09145	2	621.8688	43.22	40.69	36.53	46.8	42.59	49.67	33.3	32.6	36.4	31.03	45.44
A0FGR8	VPLSQLLTSEDMTVSQR	SN_Classic	77059	86020.2	278137	69282.7	178285	52420.4	80987	58320.4	43488.2	109076	110904	120040	75303.7	84092.1	75882.9	51141.8	58153	24973.4	113437	102449	31641.8	75744.2	87808.6	41303.8	FALSE			-1.27125	-1.71637	-0.55658	-1.10687	-0.37586	-0.90711	-0.83389	3, 2	635.3313, 952.4933	23.64	31.67	35.71	30.82	44.8	22.65	15.65	39.06	26.48	38.86, -1.1	40.75, 4.24
A0FGR8	WYDLTEDGTRPQAMT	SN_Classic	75845.7	61267.4	51897.8	41652.5	57524.8	85733.5	82177.2	6705.02	69151.9	98187.6	71080.9	10279.1	80281.8	79662.9	94406.5	95812.9	79686.9	56182	75743.2	84867.6	72419.3	99239	46293.4	54910.7	FALSE			-0.25823	0.29368	-0.03164	0.08472	-0.0741	0.42835	0.30205	2	892.4014	20.19	15.96	36.31	16.42	22.64	21.08	13.35	25.22	13.39	23.23
A0JLT2	LSNFLPDLPGMIDLPGSHDNSSLR	SN_Classic	148729	122443	114327	139323	103992	114582	132196	123000	130709	141441	114160	122075	146081	131934	124381	135123	137646	127449	128640	125767	129098	117419	123538	135767	FALSE			0.00152	0.05406	-0.10718	-0.03322	-0.02958	0.06189	-0.00748	3	865.7672	43.37	44.89	38.09	41.96	41.7	45.3	39.11	41.79	51.08	35.38	40.12
A0JLT2	SLIEKPPILSS	SN_Classic	36558.9	45528.4	9915.2	47693.4	52302.8	30008.9	24868.5	56834.1	40829.2	17878.2	41749.7	55175.1	58425.5	57152.4	64428.7	101883	41289.9	52855	66372.5	62451.6	43537.9	10447.4	75604.2	55494.5	FALSE			0.41341	1.09131	0.49882	0.62153	0.31941	0.9683	0.9057	2	592.3503	24.64	34.12	22.93	21.94	22.46	16.49	14.87		26.26	28.85	32.33
A0JNW5	FVIPSEVK	SN_Classic	93665.9	74001.5	80096.9	67164.7	57393.8	84097.3	85885.4	68360.6	101072	84722.2	85866.7	87660.3	98047.8	69368	86253.1	73120.1	94000.1	97024.7	75919.4	82101.2	85131.5	78985.3	76826	99701	FALSE			0.04333	0.09236	-0.24784	0.04442	0.0598	0.03398	-0.02711	2	459.7684	22.35	32.02	35.27	35.72	23.33	21.38	19.03	38.56	23.19	25.14	38.46
A0JNW5	IQDPQRGEVLTFK	SN_Classic	9981.23	42142.5	61328.7	3086.27	51092.9	9625.08	56545.6	3925.9	60817.3	50721.3	58228.8	59943.6	9459.51	36419.4	54644.4	55814	8823.02	11773.3	3189.48	13454.1	6028.47	39895.9	35332.6	4095.27	FALSE	0.396311	299.618	0.09636	-0.57025	-0.83036	-0.51626	0.57403	-0.17456	-2.3231	3	510.9473			3.13	16.79		19.57		0.11	19.37	18.41
A0JNW5	LFNDFDVK	SN_Classic	6783.83	12131	7166.11	14057.9	14251.1	8837.71	13009.4	14521.4	2531.8	13022.2	8433.22	13453	7798.43	13667.1	4119.06	13800.1	4695.05	12452.6	5508.97	13303.8	14931.7	10533.5	11398.4	11888.5	FALSE			0.20497	0.24683	0.51024	0.37489	0.42058	-0.02772	0.37165	2	499.2531		4.15	1.54	1.91							14.81
A0JNW5	SC[Carbamidomethyl (C)]DNFNLLHPIFQR	SN_Classic	25842.7	18880.8	18217.5	22920	28213.5	26076.3	28846.1	24846.6	27185.9	23661.3	26754.1	29595	27263.2	26782.5	27621.2	28918.4	30389.1	22682.6	29909.8	26643.5	27377.3	30302.4	13310	29375	FALSE			0.36176	0.38145	0.29478	0.21365	0.34619	0.37575	0.41519	3	587.6227	28.66	38.55	11.07	18.53	35.72	32.65	22.8	27.01	39.13	42.27	32.87
A0JNW5	SVDLSHIPLKDPLLFK	SN_Classic	2340.78	1422.19	2409	2371.27	2325.12	2063.31	2879.04	1793.21	3889.26	2510.79	1901.83	2809.72	2416.86	3736.6	1797.58	3679.77	2435.58	2097.1	1292.16	2344.37	3782.61	1639.35	1261.23	2693.07	FALSE			0.47213	0.41208	0.13123	-0.14194	0.22674	0.36541	0.26552	4, 3	456.2673, 608.0206	42.81, 16.12	35.57, 10.27	18.1	31.42	20.4, 6.61	37.1	11.83	13.86, 18.54	9.01	12.65	34.62
A0MZ66	AEPVVVLDPVSTHEPQTK	SN_Classic	4483.1	11387.8	9661.19	21380.3	12495.9	10638.2	15066	13554.8	12255.5	18653.1	16094.1	9434.65	6085.61	14787	10625.1	6740.39	1288.53	4165.34	14398.3	14168.8	2617.74	13260.4	12906	14026.7	FALSE			0.67895	-1.06611	0.80196	0.65463	0.79114	0.30294	0.28853	3	649.3458		31.49	9.78		20.92	16.69	10.33	26.56	35.7	19.37	33.97
A0MZ66	AIELENLK	SN_Classic	6623.91	491153	516741	508612	4384.1	423332	480716	521195	5375.84	481483	464919	8191.51	6003.15	12468.3	400089	5073.75	520887	460340	498327	550407	570928	494354	485667	9507.27	FALSE			-0.01032	-0.04069	-0.11571	-0.03598	-0.08784	-1.27729	0.6749	2	465.2687		2.32	-0.04	7.68			6.99	4.49	2.72		1.5
A0MZ66	ATQPETTEEVTDLK	SN_Classic	331593	286378	342149	325941	304065	335332	320032	311666	334644	291004	339830	371008	353262	301385	338865	309468	346801	368488	335181	304257	393946	294029	304486	346649	FALSE			0.00932	0.09399	0.00782	-0.02265	0.06137	0.04932	0.10609	2	781.3832	25.83	26.42	32.3	39.1	31.07	31.65	35.53	26.59	44.21	31.39	30.97
A0MZ66	AVEEMMDR	SN_Classic	154749	61775.4	135771	140110	172312	149427	148096	127967	111165	151408	148890	132259	143067	151639	133608	160501	110311	140180	145935	161742	108210	155503	142506	131718	FALSE			0.1364	0.22232	0.39063	0.28663	0.2961	0.28188	0.23941	2	490.7124	34.27	30.51	37.57	23.53	34.13	24.81	29.17	30.71	29.33	32.31	29.3
A0MZ66	EAEFNSPSPPTPEPGEGPR	SN_Classic	62096.2	42759	50642.3	102753	89966.6	76152.8	105266	45245.7	47937.5	42060.6	9644.21	48553.7	95262.4	36927.7	57609.1	45480.7	47163.5	55098.5	82341.8	128730	4507.07	26860.4	81880.1	48465.8	FALSE	0.100893	0.12106	0.35188	-0.0738	0.79003	0.01577	-0.63317	0.28758	0.47132	2	997.9581	26.99	24.09	22.18	31.47	36.79	21.62	24.16	2.58	-0.78	30.59	22.76
A0MZ66	ELEEQLENETLHK	SN_Classic	76947.3	63544.9	82828.8	69154.1	76620.2	87578.9	76775.5	82184.6	101264	80606.4	74786.3	74617.6	77555.7	80187.1	77719.4	77102.7	70382.8	75113.5	79561	73514.1	66479.1	79238.2	74224.2	75363.9	FALSE			0.22063	-0.00467	0.0634	0.03513	0.04258	0.07638	-0.02454	2, 3	806.3967, 537.9335	20.78, 32.68	43.76, 40.15	26.35, 35.82	31.74, 36.79	30.75, 39.95	26.13, 37.26	36.88, 45.7	23.93, 36.21	33.66, 32.72	25.27, 46.05	21.97, 27.09
A0MZ66	ELRDQIVSVQ	SN_Classic	74310.5	80399.1	77115.8	75717.4	71271.8	80914.3	82090.3	70588.6	81425.4	78468.7	80318	82629.3	83939.2	75261.5	80925.4	77018.4	79952.8	79420	76962	89779	73315.2	79493.5	75811.2	73173.5	FALSE			0.01411	0.02814	-0.02461	-0.02098	0.05848	0.05075	0.05033	2	593.825	41.61	38.75	27.71	47.52	30.93	35.74	41.68	32.41	43.02	37.14	26.07
A0MZ66	ELRDQIVSVQEEK	SN_Classic	33347.7	34553.4	37945.1	38828.8	43627.7	43339.6	40798.9	45464.6	35773.9	37626.8	41738.1	35622.1	31732.2	46054.4	43574.7	33691.2	33075.5	33050.1	42585.3	34957	26050.7	43368.1	40382.6	34689.9	FALSE			0.20535	-0.08461	0.24912	0.16219	0.1195	0.19734	-0.03104	3, 2	524.9458, 786.915	43.97, 30.29	37.02, 31.25	31.44, 33.55	21.82, 38.49	32.67, 23.14	44.89, 39.83	33.85, 38.51	35.22, 21.23	42.81, 28.1	38.96, 39.57	32.04, 26.11
A0MZ66	ELRDQIVSVQEEKK	SN_Classic	40421.6	53306.3	59138.6	43691.3	53372.2	31166.2	47832.9	41989.2	11551.2	46397.1	29758.6	18978.3	47132.3	49902.6	44310.9	58367.4	20303.7	30516.3	32041.3	56043.8	21486.2	27051.8	40233.9	28672.9	FALSE	0.36103	1000.08	-0.59259	-0.48546	-0.25354	-0.67179	-0.68424	-0.11304	-0.4804	3, 4	567.6441, 425.9849	36.39	27.46, 21.12	29.33, 31.09	38.3, 0.12	33.38, 19.31	37.72, 20.94	54.58	31.88, 1.57	41.53, 30.19	29.36, 28.05	36.87, 25.97
A0MZ66	FNSPSPPTPEPGEGPR	SN_Classic	252194	194900	215602	211123	219440	160371	228048	194807	238922	214988	225132	230997	138478	254437	176504	234739	272967	230854	205441	250822	244387	182601	207942	155738	FALSE			-0.002	0.15637	-0.16535	-0.2787	0.01822	-0.21886	0.08035	2	833.397	28.4	24.08	41.97	39.09	35.56	29	39.11	42.51	39.69	37.1	39.07
A0MZ66	FQPPSSIGC[Carbamidomethyl (C)]R	SN_Classic	143061	107960	53063.2	128841	104528	144216	119128	144563	137143	129826	169217	140665	142224	89430.9	112669	148568	153138	147951	123462	157929	108956	162776	120912	140393	FALSE			0.39854	0.56436	0.31233	0.47987	0.53208	0.1793	0.36029	2	574.7795	38.05	36.64	32.44	34.36	37.45	30.9	37.7	13.07	40.51	31.53	29.04
A0MZ66	ILAIELENLK	SN_Classic	226045	229505	229137	200334	254211	238362	215809	249414	219049	214723	244567	221881	222661	264018	249617	220332	225264	249554	232025	201021	198948	228883	225043	219908	FALSE			-0.00088	0.02188	0.01721	-0.02305	-0.00743	0.10484	-0.11554	2	578.3528	39.32	36.55	37.08	32.33	25.69	28.92	33.41	18.86	27.88	21.9	31.85
A0MZ66	IRQERDEAVK	SN_Classic	87453	9769.01	3539.64	21608.5	14610.9	13840.7	4632.77	676.2	3737.45	13708.7	4789.38	3750.26	8804.42	19607.8	46978.1	20752.5	12596.6	6289.4	4134.42	75735.3	42369.7	8297.64	1116.28	42279.2	FALSE			-3.47746	-1.34597	-1.00921	-0.9629	-2.17917	-0.41849	0.27876	3, 2	415.2299, 622.3413	22.33	16.56				18.16, 11.6				12.83	6.28
A0MZ66	KHSVDELQK	SN_Classic	13753.2	14462.6	22651.4	14524.4	21848.1	18872.5	14255.7	16195.1	14615.7	42403.6	18248.5	12702.5	15653.9	16062.9	17139.1	21715.1	21330.5	17777.4	10934.1	13641.5	20451.7	14281.4	15059.7	13949	FALSE			-0.17468	0.25788	0.11911	-0.2327	0.52815	-0.0582	-0.17594	2, 3	542.2933, 361.8646	20.22, 3.94	22.53	34.27, 11.52	24.54, -0.46	16.08	23.95, 7.11	8.05	20.79, 1.81	28.11, 7.52	39.69, 10.43	12.32
A0MZ66	KILAIELENLK	SN_Classic	26467.3	19933.9	26341.4	26141.6	21885.2	24414.4	23019.9	20821	30474.8	25914.8	26833.5	23352	30046.2	26878.8	27808.7	24939.1	30044.3	28230.5	29562.8	16554.8	47826.5	25849.6	25095.2	24911.6	FALSE			0.03087	0.19402	-0.00599	0.06047	0.0651	0.22014	0.369	3, 2	428.6026, 642.4003	26.34	38.43	37.65	34.51	23.8	41.22	33.5	40.17	36.01	37.36	44.23
A0MZ66	LVEVIEEVNK	SN_Classic	480407	440565	434080	420231	461481	482333	481901	487638	493832	444190	471929	521389	497056	458202	445137	448833	506214	484121	459171	445570	428278	428814	403058	467969	FALSE			0.11095	0.08689	0.00954	-0.06001	0.08522	0.04748	-0.02365	2	586.3321	32.24	39.87	34.07	51	46.25	35.31	49.1	39.01	36.78	39.59	43.43
A0MZ66	QAEPVVVLDPVSTHEPQTK	SN_Classic	213530	196222	205805	206616	188708	218897	162142	132415	229724	199248	194343	229007	221284	212310	215007	206232	221240	193546	196579	205582	226140	180216	199273	203583	FALSE			-0.23155	0.01274	-0.00314	-0.07822	0.01641	0.07544	0.02956	3	692.032	45.16	46.89	40.71	40.74	35.17	34.8	33.22	36.2	45.28	36.78	26.14
A0MZ66	QLELLEEDKK	SN_Classic	6309.95	26307.1	12660.1	17695.7	59422.7	8966.29	24555.8	5124.82	5432.93	16890.8	5711.5	5218.94	23672.3	18252.4	6295.53	4951.74	4921.01	57550.7	36568.8	17130.2	21490	14752.3	10021.6	37511.4	FALSE			-0.36675	0.57447	0.92697	0.46011	-0.7026	0.09086	0.73174	3	415.5626		38.29	8.31	20.4	30.44		19.95	25.79	44.16	0.08
A0MZ66	QQLELLEEDKK	SN_Classic	22194.1	18933	25961.6	9241.13	40279.4	25395.8	38080.7	20194.4	28651.7	32220.6	24113.7	25198.9	22541	21631.2	27803.2	43573.5	18266.6	22950	34449.3	17574.2	16965	43886.2	37172	19248.3	FALSE			0.37373	0.33782	0.15921	0.58027	0.28132	0.10143	0.04028	3, 2	458.2488, 686.8696	23.86, 19.39		26.95	6.62	32.64, 22.9	32.41	8.3	21.23	22.16, 1.55	-0.22	19.37, 6.66
A0MZ66	RVNQSENSVPPPPPPPPPLPPPPPNPIR	SN_Classic	32033.8	66243.9	77309.5	36819.9	73181.7	71476	85809.8	72724.7	74455	62452	85521.2	56869.9	69440.4	80453.1	46589.2	36573.1	82545.4	18851.6	35698.1	10112.6	59863.5	23843.1	67247.1	64721.9	FALSE			0.40808	-0.34783	0.0476	-0.17238	0.22233	0.16222	-0.73256	3, 4	995.5417, 746.9081	23.05	28.42	30.89, 24.69	21.98, 16.18	25.37, 26.14	26.53	35.54, 14.59	41.25	27.45, 25.7	22.69	21.4, 16.48
A0MZ66	SLDPENSETELER	SN_Classic	507393	483508	466381	475936	502104	490096	462141	472124	469615	473979	471463	501076	483100	472998	447113	469522	485702	529920	523619	500370	467843	477881	489007	507714	FALSE			-0.05386	0.02732	0.01071	0.01705	-0.01069	-0.05455	0.03381	2	759.8495	38.87	38.67	44.5	39.59	35.94	51.4	45.58	39.11	42.64	43.71	33.31
A0MZ66	SSIPDQQLLK	SN_Classic	53615.2	35654.5	48383.7	1652.56	44881.2	44304.7	48490.5	2194.93	46552.9	40068.1	51817.7	16353.6	35613.8	43110.5	51836.9	46620.3	3279.4	45487.1	7234.47	4100.82	29921	46086.1	10322.7	30918.9	FALSE			-0.50144	-0.52918	-0.59967	-0.65653	-0.34682	-0.07631	-1.73835	2	564.8166	18.09	4.51	20.37	19.63	27.63	21.49	0.04	11.13	21.26	25.56	1.8
A0MZ66	TLEAEFNSPSPPTPEPGEGPR	SN_Classic	26404.2	37225.5	13492.9	11577.4	16881.5	28734.1	22397.9	33537.3	34599.8	27251.5	7259.7	51113.6	36222.5	40459.5	9619.1	25009.8	32357.6	32537.8	44538.2	35089.2	31104.5	52624.4	29177.6	4157.79	FALSE			0.23132	0.22125	-0.43131	0.15651	0.15088	0.16223	0.52184	3, 2	737.0184, 1105.024	30.68		22.07	3.81, -0.1	4.5	25.59, 4.04	12.49	13.77	-0.84	11.94	16.96
A0MZ66	TVLNSEVLEQR	SN_Classic	116170	126514	141758	109737	122894	119691	119420	127246	136448	118326	122657	149498	139680	100780	135841	101820	113884	145349	122007	119721	119124	135495	130648	141878	FALSE			-0.00499	-0.09055	-0.12587	0.08588	0.02249	-0.03088	-0.09136	2	644.3488	20.45	24.31	24.49	17.08	24.36	12.95	21.34	22.73	9.6	18.33	18.34
A0MZ66	TVLNSEVLEQRK	SN_Classic	31080.9	16038	29443.8	22998.6	35193.4	34561.5	30026.9	36097.7	35721.4	32454.9	26441.9	39468.5	31902.7	23029.5	44052.8	34433.3	34668.8	38870.8	30875.3	27238.3	36399.3	33929.9	22663.1	25887.3	FALSE			0.41168	0.49596	0.27676	0.10741	0.36151	0.37057	0.30387	3, 2	472.5999, 708.3963	28.88, 24.38	42.53, 32.28	34.31, 29.97	36.19, 16.82	52.08, 30.54	45.17, 25.76	49.9, 21.9	41.25, 25.82	23.6, 28.95	39.2	33.08, 32.87
A1A4S6	EMLDILVK	SN_Classic	12487.5	10639.5	11156.5	13174	11517.4	12478	12104.5	10038.5	9073.59	11368.3	10726.2	10971.5	12078.5	13025.3	8459.96	7923.51	10245	10589.7	8533.97	11247.8	13775.9	9315.1	11398.7	15035.6	FALSE			-0.1352	-0.25354	0.1166	0.06041	-0.05217	-0.03061	-0.03088	2	480.7754	34.83	28.09	6.36	45.24	24.61	32.98	16.39	30.84	29.47	29.11	41.96
A1A4S6	KFNMIPFEHR	SN_Classic	32227.5	36921.4	36699.6	33987.2	38372.9	30661	32800.3	36854.2	28651.7	33141.4	37237.9	26612.5	34574.6	36496	28826	35133	32778.7	27710.3	36886.8	37733.1	28395.7	38755.2	41763.4	30305.9	FALSE			-0.10665	-0.14658	-0.03906	0.06628	-0.12607	-0.08349	-0.03914	3	440.229	43.43	31.21	39.38	42.16	36.02	31.69	42.14	50.19	44.8	30.96	36.49
A1A4S6	LGDGEVFFLK	SN_Classic	34156.4	26473.1	32284.7	26861.6	22756.3	28371.5	36283.2	30817.4	40298.3	24462	22517.3	43570.2	31150.1	31738.9	40415.3	29995	30645.8	38901.3	31112.3	9818.36	45363.8	27463.1	24577	36098.9	FALSE			0.20901	0.09941	-0.25262	-0.07612	-0.03719	0.15293	-0.10663	2	562.803	36.12	37.12	28.29	29.25	40.66	46.26	24.5	50.66	36.44	30.72	38.04
A1A4S6	M[Oxidation (M)]LDILVK	SN_Classic	65830.9	66201.5	68963.5	61583.9	67514.1	73330.4	66468.5	62963.4	69965.7	63995.7	69946.3	68936.6	62905.3	63465	71888.9	63314.9	67834.1	70383.6	64165	72947.8	59896	66817.7	67496.6	66824.9	FALSE			-0.01152	0.00385	0.01025	0.00103	0.01345	-0.01978	-0.02891	2	424.2515	28.53	31.41	13.97	27.42	25.54	21.26	38.32	28.97	23.42	27.03	19.04
A1KXE4	FQTGYTPGTPYK	SN_Classic	146218	134664	131863	148168	140501	133545	126507	144885	134959	136049	156169	139715	134029	159958	140461	128192	154406	145344	132184	123289	139389	140269	122598	128501	FALSE			-0.02252	0.05217	0.03273	-0.07672	0.06556	0.07393	-0.0639	2	680.3326	34.13	42.26	27.55	38.9	46.93	38.97	48.16	42.45	42.03	43.35	32.84
A1KXE4	GMPATVYPAPIPPPR	SN_Classic	55034.8	8725.08	46992.4	15508.8	6153.95	53401.3	67557.5	35010.5	161777	4771.19	58996.6	36944.6	33261.6	79995.8	46173.1	7523.82	94033.6	36012.1	61200	4990.32	79381.2	41856.4	27261.8	9918.84	FALSE			1.25509	0.31282	-0.56114	-0.48674	-0.13709	0.52559	0.39439	2	782.4213	21.1		4.29		6.48		4.86	31.11			14.64
A1KXE4	MYPGANPTFQTGYTPGTPYK	SN_Classic	133488	128659	161965	173784	148752	118653	126042	122552	119883	150010	138935	163900	159391	161218	155870	146626	139058	153165	120688	146592	82253.5	144311	77472.2	192844	FALSE			-0.20287	0.04928	0.05695	-0.03263	0.09457	0.16797	-0.27902	2, 3	1096.0118, 731.0103	32.2	19.31	28.22, 10.61	31.28	39.89	38.88	42.39, 25.19	29.28	33.95, 3.07	41.76	29.78
A1KXE4	TGYTPGTPYK	SN_Classic	29755.5	27962.7	35996.6	24390	34615.9	30711.9	35235.6	26079.7	34902.5	36650.5	26995.5	29499.5	25343.1	27766.7	26361	26445	34810.7	36355.9	34840.3	32954.1	32172.9	11033.1	23024	26493.3	FALSE			0.03803	0.05878	-0.06288	-0.63014	-0.00879	-0.23785	0.09318	2	542.7691	42.17	41.51	37.04	29.09	34.29	32.59	40.6	2.4	28.25	26.41	11.37
A1KXE4	[Acetyl (Protein N-term)]MNPVYSPGSSGVPY	SN_Classic	20922.8	15499.8	17923.5	16405.7	19664.4	17806.7	20405.5	13292.3	18034.8	13572.9	18413.4	22443	18989.6	7937.72	21369.3	18461.2	19944.4	21171.2	17384.9	17360.2	25146.5	22303.5	10677	20198.7	FALSE			-0.0711	0.13257	-0.01251	-0.03132	0.00221	-0.17026	0.14018	2	748.84	47.8	41.31	38.79	38.82	36.46	45.46	40.57	33.62	47.82	41.46	46.44
A1L020	GVAPALPGQVTIR	SN_Classic	52041.1	23346.7	36726.2	2932.68	2660.21	46523.5	49005.6	10214.6	9146.88	36110.8	40446.9	44350	43463.6	54685.5	14359.2	42608.4	46633	17560.1	42485.8	39792.9	43215.1	4093.88	5336.92	38275	FALSE			-0.71359	-0.07003	-1.10515	-1.23273	0.10894	0.00506	0.16265	2	639.8801	5.91		17.01	23.12	11.68	2.33	-0.61		15.95
A1L020	TPVRGEEPVFMVT	SN_Classic	88294.2	90604.1	87203.9	95351.6	5835.68	116188	101353	99834.2	120140	108671	127624	112842	103945	5203.35	12858.6	95523.1	67905.5	113345	94574.6	93731.5	80331.9	83753.1	94030.3	106571	FALSE			0.27206	0.05673	-0.29179	0.09571	0.39181	-1.12502	0.01368	2	731.374	20.26	39.38	21.18	31.15	43.55	21.02	32.27	32.81	26.9		30.22
A1L0T0	DGHPVVVNILIGR	SN_Classic	9514.69	10522.2	9791.05	12254.4	9464.25	8751.09	9907.69	10341.8	10144.6	9339.87	8763.64	11328.4	6112.51	10716.3	8812.11	8318.79	8813.07	9438.25	9864.11	10196.8	9473.11	9760.37	7667.28	12571.9	FALSE			0.02713	-0.16686	0.03071	0.00828	-0.01928	-0.21822	-0.01429	3	463.6051	27.02	21.58	34.6	47.56	34.04	34.21	23.3	39.61	29.43	40.1	23.78
A1L0T0	GALQAVDQLSLFRPLC[Carbamidomethyl (C)]K	SN_Classic	23043.4	17843.3	19065.2	21102.8	17883.3	20635.2	20216.8	21739.4	21251	19649.9	20560.3	21016.8	22612.9	19901.9	20186.5	17537.3	17056.2	20383.9	20003.6	18322.7	21149	20788.1	19721.2	22045.3	FALSE			0.07628	-0.12497	-0.00798	0.06131	0.03036	0.06469	-0.01152	3	639.3522	46.26	36.64	29.84	44.9	31.13	34.3	36.05	39.97	29.35	36.71	41.42
A1L0T0	VLHDAQQQC[Carbamidomethyl (C)]R	SN_Classic	8631.77	6195.95	2092.42	2221.38	5926.53	7689.77	5158.9	1588.44	6063.75	7001.55	6031.31	6334.52	7483.53	6228.79	7002.81	10162.4	7166.47	7343.57	6134.81	5442.02	6362.36	5287.01	1392.68	8764.5	FALSE			-0.40135	0.54416	-0.09538	-0.13168	0.19489	0.29194	0.08437	2	627.804	28.8	21.18		40.71	27.71	19.42			18.61
A2RRP1	C[Carbamidomethyl (C)]SGALTVSSVK	SN_Classic	8388.06	4677.18	6779.8	6819.63	10992.9	5232.48	7996.46	8676.89	7748.35	10805.7	4640.32	6855.96	7885.2	6785.33	5505.56	6280.97	4228.6	7927	11604	14231.3	10798.7	2883.59	5461.42	4532.5	FALSE	0.244263	-1873.99	0.29939	-0.10621	0.21567	-0.62392	0.16839	0.02387	0.88441	2	554.787	29.49	43.42	29.18		35.86				1.44		17.07
A2RRP1	C[Carbamidomethyl (C)]VSTPFYPR	SN_Classic	51882	7327.06	51507.8	40138.5	5323.47	12877	8780.75	7649.86	46092.7	10058.8	6573.22	55405.4	49155	51409.3	43765.8	50426.9	6210.67	56807.4	11514	51893.1	6429.11	33789.6	33433	2782.91	FALSE			-0.82441	0.03512	-0.92434	-0.66133	-0.62006	0.3825	-0.66483	2	563.7711	26.79	11.19			14.68	16.32		24.19
A2RRP1	EAGHEAEAGSLLLAVR	SN_Classic	33831.5	30703.8	28567.6	33081.6	29309.2	14088.7	28213	28562.5	29266.8	31042.7	25352.9	29954.4	37345.2	30554.3	22313.7	29812.3	30567.1	33713.7	37522.6	28945.4	20069.4	27881.1	35952.5	29617.3	FALSE			-0.11378	0.01526	-0.28376	0.00538	-0.10863	-0.04549	-0.1055	3	541.6214	52.54	37.94	45.07	45.68	36.22	42.33	33.83	44.98	32.77	48.22	39.93
A2RRP1	EC[Carbamidomethyl (C)]ISQSPTC[Carbamidomethyl (C)]YK	SN_Classic	43924.3	40894.4	43984.1	30586.3	43603.5	36646.8	40642	39634.8	46536.4	41875.3	46707.6	54404.2	43601.3	32285.5	48099.5	34824.6	41331.6	36379.6	40291.8	26816.7	42873.4	37531.6	48166.6	54777.1	FALSE			-0.02246	-0.19478	-0.21673	0.12515	0.15072	-0.05499	-0.2279	2	686.7972	37.42	42.28	44.39	35.05	40.17	29.22	37.87	27.95	34.77	35.92	40.39
A2RRP1	ELLQYGLK	SN_Classic	44089.3	60283.9	64110.9	61508.9	70315.4	41332.7	64912	59015.2	34958.9	58114.3	59637.9	49415.1	47801.7	50974.2	48920.8	62551	35798.1	40852.4	64947.1	46190.8	29178.7	54289.9	60310.3	32328.4	FALSE			-0.08462	-0.27544	0.03947	-0.1975	-0.01132	-0.18997	-0.26393	2	482.2791	18.9	5.91	24.26	30.41	10.28	33.69	22.84	34.49	18.92	18.44	24.09
A2RRP1	EYLVTLAK	SN_Classic	24588.7	19016.5	21817.6	24208.3	23914.1	24266	18723.1	22607.1	20620.7	18491.1	23330.6	13596.5	22074.2	18508.8	17413.7	16441.4	22389.2	22784.6	20322.3	12146.5	25193.7	19400.5	19931.6	32785.8	FALSE			-0.07867	-0.08651	0.14596	0.14056	-0.23944	-0.17382	-0.18216	2	468.7737	27.15	21.15	38.13	33.65	33.27	33.75	39.81	37.33	30.81	31.49	46.62
A2RRP1	GADDGRFTLPGEIDID	SN_Classic	92109.7	89421.4	90925.8	79468.2	88266.6	99807.9	63264.4	90310.8	88854.9	95188	92394.3	105946	109712	90451.4	95696.6	90703.7	93020.1	103165	91898.9	58754.5	99115.5	86358	101363	88711.6	FALSE			-0.16846	0.07447	-0.02626	0.0209	0.10747	0.11889	-0.12543	2	845.8996	26.89	31.48	16.45	34.4	20.91	44.68	28.88	41.64	26.98	30.8	23.07
A2RRP1	GLDTDLVYQR	SN_Classic	46087.4	39969.7	5840.02	55988.1	53869.5	69572.9	64760.1	61330.2	109438	57712.8	57924.6	8918.43	69481.4	55679.4	70814.4	54853.4	17226.4	2271.32	5131.15	62795.1	67153.4	50828.7	53468.5	51166.9	FALSE			1.35781	-0.30566	0.96533	0.75849	0.4387	1.09258	0.55572	2	590.3038	24.98	37.11	20.31	34.13	31.55	32.75		31.04	19.21	38.06	1.92
A2RRP1	IVDHLLASLQQGR	SN_Classic	14811.6	42688.3	64629.1	51064.6	76140.7	5135.76	62411.2	97029.7	12076.5	72541	56239	63965.5	81186.5	69260.1	74803.6	45883.1	10755.6	62345.4	84521.2	3013.57	6904.94	85310.9	68773.7	98108	FALSE			0.48995	-0.03764	0.11586	1.04612	0.65829	0.88312	-0.37094	3, 2	483.9439, 725.4122		22.55	36.44	21.93	28.97	14.1	1.54	30.54	7.26, -0.48	27.75	36.61
A2RRP1	LFWTGDPHLIK	SN_Classic	26791.5	33866.4	42734.5	34761.5	24027.2	41222.5	32145.1	34841.3	29817.3	29755.1	47314	36688.1	37120.8	36653.2	31523.6	33240	29538	26930.6	30608.9	32332.8	32204.6	30367	33546.4	39972.4	FALSE			-0.095	-0.20481	-0.04797	0.00687	0.13783	0.02634	-0.11991	3, 2	442.9117, 663.8639	38.16, 25	32.08, 41.4	31.68, 34.47	39.22, 25.48	31.39, 29.53	29.66, 28.05	36.11, 27.44	24.51, 36.17	19.82, 41.83	35.38, 28.23	29.7, 35.99
A2RRP1	LHDMVDQLEQIL	SN_Classic	10827.1	7604.96	20403.8	5575.51	6465.44	3679.45	7222.05	7207.13	12872.1	7551.9	7582.94	4593.9	10547.9	11018	6353.63	7183.52	2866.32	12686.9	7326.93	11336.5	17703.7	9076.48	9964.48	3562.9	FALSE	0.379817	9860056104114338	-0.50842	-0.77236	-1.30475	-0.78082	-0.97709	-0.47611	-0.09475	2	727.3714	15.11	11.3	29.79	8.51	4.54	22.82		24.63		20.97	5.59
A2RRP1	LHPGDLITVVDAVTFSPK	SN_Classic	25971.4	27071.7	30252.3	29265.9	29029.6	29027.9	26477.1	29224	29139.1	25877.3	29054.9	27163.4	26878.2	26864.1	26057.6	26355.2	25535.4	25580.7	30243.3	25432.2	30444	30142.8	28194.2	37455.9	FALSE			0.02651	-0.10458	0.06813	0.20168	-0.02093	-0.06185	0.04811	3	637.0192	43.04	46.36	43.54	27.95	36.7	32.36	32.54	42.25	45.21	41.15	42.68
A2RRP1	LLDFTQAQILQGLR	SN_Classic	41610.4	43358.5	25982.8	44181.9	38232.1	39633.4	39514.3	32661.3	9596.05	39956.4	38047	40638.4	36234.8	33335.7	50730.3	40724.8	46695.5	39213.6	41706.2	39348.3	40312.5	35991.4	45688.4	50653.3	FALSE			-0.44026	0.19073	0.13751	0.25424	0.09668	0.11671	0.12944	2	808.462	19.67	18.88	11.04	14.86	24.68	34.64	23.8	13.79	12.04	20.84	17.8
A2RRP1	LLDFTQAQILQGLRK	SN_Classic	33205.4	31406.4	32163.7	29583	32917.8	38160.9	31701.2	30793.5	35557.2	32452.4	34160.7	35794.8	35291.9	28549.1	33335.1	26817	35438.6	34719.8	29473.7	26862.4	33803	30563.2	27551.9	29338.6	FALSE			0.0189	0.00298	0.0568	-0.14612	0.08161	0.00596	-0.10249	3	582.0087	36.4	42.33	38.85	29.44	37.27	36.7	43.16	29.29	40.57	33.52	33.71
A2RRP1	LLGLAELLR	SN_Classic	26581.9	27104.6	27921	26312.7	29050.8	29012.4	27615.9	28247.4	27445.5	26598.1	27156.1	29504.9	27082.9	26179.7	27899.2	26224.6	26761	28294	26986.7	27751.9	28920	29587.6	26721.4	29969.1	FALSE			0.02977	-0.00581	0.04813	0.08029	0.02891	-0.0079	0.03581	2	499.3239	43.73	43.5	41.81	41.5	41.96	45.35	42.34	26.82	37.48	37.45	43.52
A2RRP1	LLMNSC[Carbamidomethyl (C)]SEDK	SN_Classic	57887.8	56238.3	15246.3	56416.2	55095.9	56333.6	68053.3	70029.7	40970.9	69872.3	65678.7	52389.2	7243.44	71145.9	7319.17	70596.4	11483.4	11200.9	53547.2	10305.3	6893.69	73615.1	58648.5	63529	FALSE			0.46886	-0.47188	0.37561	0.5978	0.53874	-0.59402	-0.8708	2	598.7679	27.45	21.39	0.03	20.44		26.24	21.4	25.91	15.86	31	15.23
A2RRP1	LSIWAIPSLK	SN_Classic	24125.2	28147.2	26135.8	24270.7	25525	29524.9	21500	23489.2	24199.4	22477.8	28327.7	27715.7	22016.5	24471.1	22383.8	19482.4	26816.1	25030.9	21362.9	21904.4	26863.2	27201.4	22748.1	30309.7	FALSE			-0.18047	-0.13651	0.01669	0.03366	0.00208	-0.1871	-0.16096	2	564.3448	23	33.16	30.62	25.97	32.8	29.87	27.47	29.56	31.2	30.39	29.61
A2RRP1	QLHC[Carbamidomethyl (C)]YNER	SN_Classic	8532.99	7870.12	298336	10055.6	9330.24	8296.13	9353.54	283347	7904.69	8822.76	9117.07	6962.99	8707.73	7935.16	8726.11	12684.2	224545	7560.45	10062.6	6676.81	9574.04	312713	6936.35	7811.06	FALSE			-0.06629	-0.36261	-3.50714	0.05716	-3.65977	-3.63302	-3.58028	2, 3	560.2537, 373.8382	32.57	29.17	33.59	18.1	22.37		33	23.07, -0.08	27.23	28.22	33.17, -0.09
A2RRP1	QSPGVANELLK	SN_Classic	45661.6	10233	4052.91	3725.27	57722.4	45026.9	49375.4	44455.9	55799.3	35385.2	4843.19	6466.15	55545.6	38774.4	45648.9	47882.6	21310.4	33416.5	16634.2	40630.1	25598.3	5764.71	28866.5	65663.8	FALSE			1.31963	0.77539	0.82874	0.74248	-0.36045	1.22333	0.46702	2	578.322	3.01		15.59	12.04	40.13	30.64				20.34	21.65
A2RRP1	QVDC[Carbamidomethyl (C)]ALSLIR	SN_Classic	28247.7	32146.6	22021.8	32398.2	28711.4	35584	38202.4	31341.1	38357.7	35153.8	22896.4	26896	28445	27185	32041.8	32832.8	30136.9	21652.2	30744.6	23506.3	32374.9	24186.1	25467.1	29529.8	FALSE			0.38871	0.0381	0.23049	-0.05774	0.04362	0.08918	0.07187	2	587.8161	31.63	19.34	35.96	32	36.92	28.51	17.56	18.07	27.24	30.26	30.04
A2RRP1	SAKDDFTSIIGK	SN_Classic	9972.73	19673.5	16498.6	17027	16974.4	8190.1	17265.5	16038.7	7134.55	21534.8	7417.49	17317	3815.35	11890.8	14288.5	17644.9	8591.89	18528.7	13880.3	19213.1	12090.5	15181.1	19812.9	8554.91	FALSE			-0.19043	-0.04378	-0.12922	-0.08353	0.00389	-0.62146	-0.03036	3, 2	427.8943, 641.3379	20.09	31.61	41.69	28.38		18.47	24.82	31.68	20.67	18.64	27.89
A2RRP1	SEYVITNNPWVR	SN_Classic	60717.9	5620.26	8030.11	30736.1	58981.2	42309.9	27338.9	12754	6154.38	50686.6	5702.44	67132.9	12132.8	42784.5	41818.6	57003.6	50338.6	7696.62	6886.08	47166.6	8451.02	54454.8	40975.1	50716.4	FALSE			-0.68532	0.62936	0.82807	0.97465	0.73201	0.37936	-0.25075	2	739.3754	21.42	16.59	13.8	17.3		16.34		25		19.83
A2RRP1	SLTYLRPLQGQ	SN_Classic	5399.87	13854.1	12851.1	11654	3394.68	6671.31	9476.21	3584.42	12707.2	2385.69	13708.1	9504.85	15048.8	4183.12	13253	13559.9	12543.3	13860.3	4753.61	8241.21	19434.8	11720.8	12643.9	10525.8	FALSE			-0.31723	0.31588	-0.56378	0.12003	-0.32673	0.01697	0.01451	2	638.3564		14.39				7.93		36.42
A2RRP1	STTPEELYQR	SN_Classic	10982.8	311758	18105.8	344758	339626	240497	336785	319214	301747	245700	308397	227059	213523	349732	281183	6006.09	281392	3966.34	336662	15549.9	311471	257675	249658	187085	FALSE			1.49052	-0.2263	1.44014	1.02668	1.19649	1.30887	0.96137	2	612.2988		-0.62	4.64	38.55	3.39		2.82	30.45	0.04	19.69	13.48
A2RRP1	TDPEAFHQHMVK	SN_Classic	8595.78	5401.78	9363.88	9625.44	12779	10348.6	5961.75	16887.5	7848.81	10855.3	2610.46	7691.15	10695.6	12927.7	10668.7	12284.1	11462.8	9614.97	14037.8	6481.39	19124.1	10303.5	11467.3	13220.9	FALSE			0.39402	0.51407	0.4875	0.58288	-0.143	0.55374	0.76295	2	720.3405		32.38		13.1	20.42			15.57		4.48	26.1
A2RRP1	TLLQDMLTMQ	SN_Classic	2790.56	2879.64	9324.17	2823.59	3263.28	3592.85	1018.73	2201.81	3204.48	2720.18	2693.41	5649.46	3173.91	3068.93	3093.68	2617.01	2370.24	3846.49	3463.53	3919.21	3418.98	2558.23	3613.22	1102.88	FALSE			-1.22265	-0.76332	-0.63138	-1.04353	-0.43867	-0.68346	-0.47316	2	597.2989	38.08	36.03	15.86	29.88	30.24	30.34	34.98	47.79	11.91	9.89	24.51
A2RRP1	VTYADTLNHLEK	SN_Classic	6042.59	12373.8	5499.43	16140.7	9408.78	12748.2	19500.9	13325	11645.3	17367.1	6559.79	3507.9	9820.01	11797.5	10190.5	12304.9	5333.71	9343.35	7600.97	6992.51	11120.5	10709.5	10366.8	8507.71	FALSE			0.8949	0.17403	0.67929	0.30685	0.19804	0.41142	0.10459	3, 2	468.577, 702.3619	10.2, -0.09	17.97	35.92	4.34	26.86, 21.19	11.22, 28.08		29.02	16.97	22.29, 15.57	24.87, 23.81
A2RRP1	YDLLEC[Carbamidomethyl (C)]LPER	SN_Classic	11625.3	6557.3	10267.7	32780.5	12773.2	12220.8	20266.3	30412.7	7657.58	32023.7	32718.7	27830.8	2978.39	23719.2	17963.5	29326.4	35331	17623.6	4704.03	37153.5	8710.77	5151.69	5523.45	20206.2	FALSE	0.276008	5940.28	1.03596	1.53212	1.02199	0.11829	1.70215	0.65058	0.82979	2	654.3187		25.37	19.6	11.68		12.3					2.66
A2RTX5	EILLEMFK	SN_Classic	28169.5	30318.3	27285.8	25977.2	31164.5	27752.1	30783.9	34687.1	25407.6	26760.2	29432	24732.5	25227.7	27853	25892.1	21902.2	25716.1	26661.5	24177	25542.7	25157.7	28504.7	25645.9	32788.3	FALSE			0.08341	-0.20756	-0.01487	0.01947	-0.08395	-0.11918	-0.196	2	511.7832	40.1	42.56	36.87	50.82	44.54	41.7	46.22	43.12	42.2	48.33	33.71
A2RTX5	FADFGVLHR	SN_Classic	38196.8	19169.2	41018.5	17386.9	16569.8	40098	17941.2	19470	42124.6	13851.5	50152.7	36775.6	38537.8	38131.8	15993.2	13319.6	15791.5	18444.6	16716.1	15760.7	32436.5	18861.6	18640.2	37980.7	FALSE	0.254215	0.194244	-0.30683	-1.04881	-0.40984	-0.38229	0.0347	-0.08644	-0.59992	3, 2	354.5224, 531.28	36.82, 16.93	45.91	46.22	37.88	44.26, 4.59	38.72	44.51	38.72	35.85	40.07	52.34
A2RTX5	HQPIFIK	SN_Classic	14175.1	19408.6	26053.9	19252.7	21022.4	22742.7	20268.1	23107	22383.7	17813.6	21266.2	25167.7	26026.8	19892.8	23881.2	17452.6	18899.2	20666.7	17352.3	9968.66	22503.8	21666.7	17288.8	19285.1	FALSE			0.14096	-0.0648	0.07954	-0.0342	0.10742	0.22702	-0.25936	2	441.7634	10.8	40.46	16.45	49.16	19.63	34.18	38.29	30.94	36.85	28.73	22.87
A2RTX5	IYGISFPDNK	SN_Classic	30213.2	32160.2	29344.3	39541.8	27388.8	8665.13	5963.21	32992.6	20552.8	38238.8	18312.3	27873.8	24300.1	33608	27261.5	4297.77	14107.1	6787.21	36772.7	34947.4	8887.03	22502.4	29636.7	30661.3	FALSE	0.218149	190491	-0.6241	-1.86423	-0.2789	-0.14756	-0.11953	-0.10686	-0.18629	2	577.298	-0.17	15.97		9.31	19.96		7.89	4.38	10.5	17.43	1.89
A2RTX5	LRDEQLNAPYSC[Carbamidomethyl (C)]Q	SN_Classic	24277.7	3013.27	10280.9	20173.5	13313.6	25167.3	22449.3	15131	19618.4	15947.1	19840.1	26960.8	19196	14267.7	19912.8	21478.7	3308.32	22905	21297.6	4915.73	24750.7	23659.5	14975.3	21458	FALSE			0.60633	0.3441	0.64259	0.67754	0.73992	0.50656	0.43983	2	797.3699	25.82	24.38	42.39	0.87	22.15	28.75	25.23	39.03	5.17	34.71	25.46
A2RTX5	MNPGDGAFYGPK	SN_Classic	105606	89341.7	105543	106174	78183.2	96758.8	103801	92322.7	94707.4	94325.2	96526	97960	91463.9	94434.8	92800	80997.6	94505.1	96271.2	93491.8	103044	106784	91177.4	84979.5	106117	FALSE			-0.04714	-0.14492	-0.09615	-0.09023	-0.0572	-0.10862	0.01352	2	627.2846	31.63	31.35	20.3	34.92	32.54	47.93	42.09	41.89	26.51	27.97	34.37
A2RTX5	NSSTYWEGNPEMETLQR	SN_Classic	68112.5	27179.8	42985.2	47156.4	35338.6	69251.9	49737	40100.6	27559.7	51036.8	33856.5	11545.4	54951.5	27450.8	43567.5	52493.5	13174.2	39086.6	36499.7	28714.2	38920.9	53002.1	6461.89	47357	FALSE			-0.23617	-0.40056	0.1341	-0.37237	-0.51988	-0.13449	-0.40911	2	1021.4496	20.07	16.6	15.46	32.02	17.66	18.66	20.77	22.3	26.02	21.28	-0.29
A2RTX5	QLQNSLMDFGEPWK	SN_Classic	6780.61	45347.6	39961.4	50097.5	40131.2	38952.7	32245.4	44364.1	22400.9	48268.6	54391.9	38942	34219.3	53775	43080	46328.1	10473.8	30592.3	38463.7	47664.4	38729.5	47962	51667.3	28734.5	FALSE			0.10454	-0.0755	0.48829	0.47913	0.62074	0.50927	0.43917	2	846.9061		40.69	26.2	39.06	26.48	12.48	42.26	24.83	30.57	34.31	11.35
A2RTX5	QVMVIPVGPTC[Carbamidomethyl (C)]EK	SN_Classic	141836	105564	121785	136473	117927	15146.3	3174.1	112765	138564	113622	4220.3	108716	7924.73	100833	123851	9721.42	139497	13576.3	123051	6940.88	142560	121334	5788.56	99421.8	FALSE			-0.53666	-1.18129	-0.45382	-0.70455	-0.70446	-0.66644	-0.43782	2	729.3782	20.09	5.1		15.31			8.27	5.94	6.01	14.75	-0.46
A2RTX5	VADGQTVQGEVWK	SN_Classic	35494.6	35994.2	31975	32980.4	31417	32298	33320.5	34095.9	35419.1	30982.8	34555	30164.2	34983.9	28476.6	40371.3	33855.4	33575.6	35767.8	33538.8	30947.3	35682	32082.7	28396.6	35214	FALSE			-0.00879	-0.0037	-0.09761	-0.11263	-0.11251	0.00512	-0.0467	2	708.8595	51.66	38.4	49.75	45.4	33.86	47.64	42.28	43.75	41.2	35.95	27.78
A2RTX5	WLWSEVER	SN_Classic	36765.7	34440.8	33047.7	42919.2	20096.3	32396.3	8038.98	5472.81	55809	34532.8	36795.2	51157.7	34041.6	40916.8	45465.5	16885.5	44931	4018.56	41782.4	35644.7	53907.8	23392	42475.6	49909.8	FALSE			-0.58874	-0.66318	-0.12787	0.15125	0.23251	0.20802	0.33315	2	552.7773	18.01	23.4		25.75	24.35	18.38	27.69	21.49	8.98	18.15
A2RUC4	EFFVSEDEK	SN_Classic	78829.6	81032	101636	83886.4	6583.78	98162.5	68141.7	83975.6	84188.7	11134.1	78038.6	92260.6	76636	89471	72330.9	5946.49	51689.9	82048	81264.1	90286.5	94046.8	6323.45	92369.2	71943.6	FALSE			-0.14614	-0.90463	-0.47122	-0.61588	-0.52736	-0.13319	0.02244	2	565.256	31.87	9.99	11.92		23.36		28.58		23.33		26.42
A2RUC4	GDIKFPEFFK	SN_Classic	197165	236523	224322	152634	145419	195431	136162	5880.99	187736	198665	193728	121415	176440	121614	10835.2	172182	8734.15	203099	183392	117484	105234	197453	143205	158480	FALSE	0.417154	11763.7	-0.99661	-0.77695	-0.41511	-0.39867	-0.35688	-1.09102	-0.69624	3	409.8851	8.79	29.33	26.52	16.02	23.64	10.92	28.9	29.44	20.92	16.6
A2RUC4	KPLVLEGIDLGPC[Carbamidomethyl (C)]TSK	SN_Classic	35149.2	33278	48855.6	30762.6	31937.9	34056.1	38047.8	38928.1	39611.6	36223.8	45036.5	46080.2	47338	34317.3	33534.5	35288.4	28053.8	37754.7	28952.1	22367	47050.3	39905.7	46028.5	47768.7	FALSE			-0.00858	-0.21425	-0.27756	0.18904	0.1187	-0.02598	-0.25371	3	576.3184	31.88	34.55	23.98	30.15	35.91	33.83	13.51	31.54	27.13	29.45	33.9
A2RUC4	TLAELPEEYRDFYAR	SN_Classic	713858	985002	750124	592552	806459	732303	713437	624837	740470	714909	788805	717475	721462	790334	523644	764874	781387	737812	780956	1.74745e+06	576360	628163	851900	611327	FALSE			-0.23647	-0.10057	-0.20044	-0.22772	-0.14085	-0.26684	0.3423	3	624.9757	33.92	32.43	26	28.41	38.08	34.52	33.33	39.06	38.84	34.8	32.1
A2RUC4	TLPFDQLVQR	SN_Classic	3838.58	206481	217911	208065	194371	207017	200757	202519	202287	209562	203927	211788	214002	193809	211104	189339	216078	205397	200072	179904	212880	202146	202223	210072	FALSE			0.49989	0.51234	0.50913	0.52088	0.54611	0.53135	0.4693	2	608.8379		23.03	39.2	19.81	23.38	17.29	14.83	24.76	21.66	16.73	35.06
A2RUC4	WTVDYLSQVGGKK	SN_Classic	22641.5	23157.8	18540.5	8440.31	23195.2	17779.2	14346.5	16882	17299.9	19188.2	17486.4	15625.9	15623.9	19245.5	19346.1	15619.5	18797.1	18038.1	21396.6	15247.3	20330.8	19754.2	8317.76	19303.1	FALSE			-0.40688	-0.29464	-0.38077	-0.44159	-0.29889	-0.24701	-0.17539	3	494.2647	20.34		18.44	31.7	18.26	24.21	26.68	18.9	46.72	29.53	21.61
A2RUC4	[Acetyl (Protein N-term)]AGQHLPVPR	SN_Classic	142349	122257	136607	110428	122273	139513	124174	132306	138536	127333	134372	149099	15926.2	122741	144712	134288	140611	129808	128439	62342	139525	119961	140024	123200	FALSE			-0.02246	0.01251	-0.10823	-0.06633	0.03408	-0.50164	-0.28057	2	508.7854	45.59	40.51	44.48	44.72		36.01	38.37	41.11	32.54	36.01	37.4
A3KMH1	DLLGQDVFLIGPPGPLRR	SN_Classic	3629.46	2247.7	7021.59	1334.06	5149.46	5196.7	5435.09	1898.4	5375.3	4530.75	5407.31	7521.16	7536.85	4019.34	8401.32	4576.53	1373.17	7636.37	7879.88	2842.74	2594.6	3934.75	5011.41	3591.27	FALSE			-0.0214	0.0749	-0.14316	-0.04099	0.43676	0.6297	0.04606	3	655.0423	35.26	23.66		19.49	15.46	-0.51		16.08	17.9		19.38
A3KMH1	NVLPVLNNLLENR	SN_Classic	6030.94	58684.4	16191.3	9564.78	4597.18	24739.5	74514.9	12158.1	30172.2	17807.3	11593.9	5033.37	18584.5	21020.2	26277.7	16524.8	42645.5	34859.3	7012.37	4914.14	28031.5	31990.6	5705.6	8077.84	FALSE			0.53027	0.21686	-1.05643	-0.82173	-1.2324	-0.29637	-1.01777	2	754.4332			-0.57	9.45	21.38			20.27	19.36
A3KMH1	SIFPIHPSFR	SN_Classic	26271.7	9287.28	6766.54	9751.15	13056.5	17096	16454.1	7215.55	11310.6	11204.6	16395.3	3158.78	15862	19273.8	9936.45	11216.9	14150.3	8553.05	10751	17578	23590.6	11120.1	16721.3	11072.4	FALSE			-0.27499	-0.31938	-0.085	-0.12124	-0.46053	0.09071	0.29475	3	400.889	18.76	37.48	20.06	32.09	25.25	38.05	26.35	35.36	33.92	25.25	27.6
A3KMH1	VIALGLPVPR	SN_Classic	12549.8	12025.4	8115.8	12659.9	12489.5	16038.5	15423.6	17261.8	14590	7755.45	15658.6	14313.5	13154.1	14773.3	14254.4	13672.4	14700.8	16417	14906.3	12615.1	13310	13841.2	14077.4	15096.3	FALSE	-0.132443	5.38964e+13	0.5322	0.45429	0.33332	0.39594	0.20673	0.36773	0.32078	2	517.8397	25.69	31.37	20.38		27.9	32.2	25.32	23.58	24.02	16.15	39.88
A3KN83	AEYMPIK	SN_Classic	6548.34	150826	5947.28	135855	5368.49	119566	127025	4339.72	134326	139080	11178.3	119775	147597	140223	131983	137431	136313	150657	139343	142918	5102.3	116259	33803.1	127690	FALSE			0.70204	1.37772	0.67517	0.76608	0.72542	1.362	0.81517	2	426.2202		4.19	25.9	19.64	20.27	21.78	20.15	21.68	28.52
A3KN83	AGFLIGDGAGVGK	SN_Classic	628135	549657	610653	546537	634686	561046	562530	520088	494781	600414	587602	612174	613416	624005	515319	547085	560171	571541	575428	808089	622895	621169	617987	672512	FALSE			-0.18116	-0.09128	-0.03774	0.09613	0.00944	-0.02909	0.16591	2	581.3168	32.9	19.08	31.54	23.88	20.58	23.05	16.39	23	26.64	18.06	22.68
A3KN83	ASTRPSVSAPTVR	SN_Classic	39966.7	139430	53182.7	156857	126272	49312.3	67557.4	64365.5	115112	142039	71552.7	74411.7	91928.3	82443.9	106938	129447	45509.7	93658.4	133219	180388	122479	149133	119487	36195.1	FALSE			0.087	0.20782	0.51538	0.39021	0.30837	0.27444	0.90689	3, 2	443.5809, 664.8677	41.85, 24.15	31.25	39.26, 30.03	29.25	4.23, 14.22	40.7	24.74	32.59	42	23.65	30.7, 22.89
A3KN83	C[Carbamidomethyl (C)]PVGSSKPTK	SN_Classic	20797.6	20039	18465.8	19668.7	19461	23406.1	6010.08	20279.5	17802.1	23141.7	6545.5	14301.8	20922.1	17774.8	16065.7	3465.92	24737.5	16871.7	22595.4	17164.3	20414.8	16539.6	8938.37	16572.7	FALSE			-0.42759	-0.39576	0.07659	-0.49596	-0.43095	-0.1149	0.02106	2	530.7764	25.04	33.93		33.88	31.6		42.44	34.37	37.22	33.17	42.03
A3KN83	C[Carbamidomethyl (C)]VVIGLQSTGEAR	SN_Classic	51023.2	64159	61358.4	54871.3	86461.1	53988.2	49382.9	52979.5	49574.7	68766.8	57917.2	69919.3	58981	63370.2	61749	64389.2	42544.1	195077	61907.1	28964.1	55755.7	66876.2	63248.3	62474.9	FALSE			-0.21653	0.7746	0.14584	0.1256	0.15529	0.06049	-0.26785	2	695.3614	27.91	13.16	7.98	17.33	33.55	13.32	26.33	31.28	35.5	24.2	24.01
A3KN83	DLLDKLEK	SN_Classic	127059	101970	128807	141753	123672	123673	107327	126841	130652	121899	126060	142273	119769	127412	135421	142607	136171	135900	131776	131759	124498	117128	125169	125985	FALSE			0.02789	0.2127	0.12084	0.04152	0.12504	0.09655	0.11688	2	487.2819	51.18	38.19	46.99	45.35	39.13	35.7	33.02	32.44	35.5	39.93	38.75
A3KN83	DLLDKLEKL	SN_Classic	11015.7	10602	11247.8	11478.1	9709.61	12021.3	13864.6	13738	13385.2	10982.2	11867.6	12668.6	12995.8	12649.9	12740.2	12403	14352.6	11200.8	12837	13810.3	13396.4	11760.9	12325.6	10082.6	FALSE			0.31862	0.20776	0.015	0.05611	0.11199	0.224	0.285	2, 3	543.8239, 362.885	30.67, 35.87	45.04, 43.64	48.75, 36.42	35.8, 47.06	35.76, 39.27	39.33, 41.78	45.72, 38.1	33.89, 19.77	33.41, 36.04	39.32, 40.7	40.23, 28.15
A3KN83	DLSRFNFDNK	SN_Classic	8065.65	4602.94	9087.48	2508.33	15574.7	29379.4	5330.95	10924.4	9580.98	3719.11	38825.4	23382.4	25770.8	15937.2	24631.4	30167.9	12454.8	27146.9	35075.5	7562.34	29742.8	4086.09	11686	5747.28	FALSE	0.316129	543.409	0.24799	1.68118	1.12537	-0.01578	1.59945	1.60845	1.73419	3, 2	419.207, 628.3069					26.58	13.08	2.04			7.12	15.58
A3KN83	DYNNIGK	SN_Classic	236030	255696	6818.09	311856	312787	221179	27649.7	270496	10294.4	306235	257124	28298.3	274921	283298	285745	323294	3244.74	223016	287188	236565	35417.5	293057	278376	221186	FALSE			-0.69273	0.14054	0.76264	0.66891	0.24704	0.75946	0.16557	2	412.2009	13.29	15.58	30.25	32.79	14.74	22.17	16.53	5.56	19.5	8.36	6.47
A3KN83	EAASSGISLQADRR	SN_Classic	11271.2	29790.9	8577.6	38082.4	35710	34026	38583.9	40732.1	31645.3	43021.8	31631.3	29130.7	31681.1	43551.7	29945.3	48708.8	39377	49042.6	34106	37162.9	43563.2	49335.6	37538.3	16394.8	FALSE	0.0376453	-15876.2	1.16049	1.46596	1.11904	1.05684	1.06402	1.08327	1.20996	3	487.5866		46.47	41.76	45.94	37.31	49.12	35.55	23	42.16	42.58	40.5
A3KN83	EALEEGGGELNDFVSTAK	SN_Classic	6141.23	37765.3	7104.31	39419.9	38278.1	33395.1	8662.86	6226.21	52847.1	31005.6	39593.6	42094.1	40767.8	30842	30213.2	49065.5	36602.7	13557.7	12021	6078.37	49072.9	35792.8	45121.6	46282.9	FALSE			0.40912	0.95991	1.12289	1.31819	1.14353	0.99719	0.39706	2	933.4418		16.57		0.99	26.62	34.55		20.5	30.1	17.65
A3KN83	EFSDFIQAVERR	SN_Classic	20713.6	28168.3	24019.7	20198.2	23860.5	23480.4	23435.5	21709.9	19760.3	20873.9	24418.5	19723.3	21602.9	20102.4	22635.4	17795.8	20633.1	20079.1	19194.6	17828.7	23021.4	24100.1	24912.2	40460.8	FALSE			-0.1676	-0.31732	-0.11023	0.2955	-0.16516	-0.18022	-0.27991	3	499.5879	22.06	34.34	31.54	31.52	12.9	35.66	29.53	48.6	31.54	31.95	27.57
A3KN83	ELGLETEAAVPVK	SN_Classic	134895	131564	128792	122396	121926	132759	118538	122626	137839	122049	128692	135623	131743	129493	137868	115921	132314	137914	123164	123901	132645	127282	118169	136169	FALSE			-0.06056	-0.03361	-0.06789	-0.05063	-0.03281	0.01399	-0.05787	2	678.3745	38.18	35.46	37.92	37.57	39.47	44.59	34.02	37.5	44.89	37.28	36.24
A3KN83	ERFQQAADLIDAEQR	SN_Classic	48917.2	48330.1	64249.2	40236	54243.7	35791.1	34489.6	34968.8	53649.4	44584.7	57371.4	146864	182695	47620.9	49218.7	57110.8	51275.2	65453.8	40852.8	35340	81481.1	44415.2	50299.2	62434.4	FALSE			-0.39158	0.10626	-0.30999	-0.03937	0.6236	0.79152	-0.03456	3	597.2991	20.56	43.15	45.66	39.24	1.14	20.36	30.52	49.05	43.9	24.6	23.03
A3KN83	FNFDNK	SN_Classic	71842.7	70468.7	68775	136005	73275.4	50104.9	71132.6	76602.7	49488.7	76428.8	65764.4	49462	64128.5	70892	111858	126968	54594	114273	69759.5	75575.8	69979.4	106924	59231.1	73869.4	FALSE			-0.098	0.48696	0.29726	0.18535	-0.13932	0.22596	0.02861	2, 1	392.6848, 784.3624	26.37, 0.32	36.66	36.35, 26.41	30.7, 17.59	32.88, 13.96	36.43	27.06, 11.79	29.32	33.54, 14.51	36.46, 20.94	20.5, 21.37
A3KN83	FQQAADLIDAEQR	SN_Classic	169511	174107	155362	173425	155828	139856	171089	160348	162968	152688	156316	165139	165620	167425	157054	127620	169230	159147	151949	169028	191653	167110	175768	196014	FALSE			-0.01329	-0.12996	-0.08906	0.11102	-0.07366	-0.02591	0.03894	2	752.8732	30.3	23.8	36.96	22.14	31.53	27.38	25.03	23.21	33.98	24.35	26.9
A3KN83	GIDLTAPSNNSSPR	SN_Classic	637568	689166	634494	653440	680014	653971	667710	644004	652214	690322	683389	675124	656990	717827	700668	707616	699856	661993	736019	728281	695683	745066	728788	725693	FALSE			0.00198	0.0775	0.01914	0.16545	0.06305	0.08169	0.13926	2	714.8575	46.28	42.11	33.33	41.2	32.43	42.04	35.7	37.21	37.61	37.87	41.34
A3KN83	GLETEAAVPVK	SN_Classic	50997	62624.5	4798.04	55147	36631.4	44105.6	48560.1	58675.9	4674.19	43197.7	5110.71	51712	46395	57743.2	6478.41	6498.39	5958.46	36447	32026.3	58827.4	65298.1	6868.49	48447.2	50176	FALSE			-0.08157	-1.27589	0.19847	-0.16678	-0.24361	-0.09834	0.39904	2	557.3112	22.05	13.53	8.93	1.55	6.29		9.69		19.38	6.84	15.1
A3KN83	GMSWEEATK	SN_Classic	35879.1	186172	54388.6	33228.2	36730.9	45865.9	35449.9	26438.9	20720.3	9801.76	36456.7	40591.8	32079.1	11920.7	60739.8	32296.1	28713.1	37357.4	5865.79	39395.3	7752.45	28483.2	41081.9	63851.4	FALSE	-0.000491034	-439797	-1.74259	-1.49072	-1.25502	-1.05103	-1.67036	-1.40016	-2.38253	2	519.7317	38.96	33.68	45.25		27.52	34.89		25.98	6.79	48.59	45.49
A3KN83	GRVVSNDDGSISYESR	SN_Classic	30468.9	25570.7	37774.8	26402	26772.1	6069.37	25161.2	5375.93	9080.62	45770.9	24091.7	29452.6	32422.8	41804.4	34425.4	51859.2	5171.25	9859.26	34471.9	23949.7	10925.7	43924.4	41390.9	24069.6	FALSE			-1.24366	-0.48803	-0.66315	0.22153	0.0822	0.21184	-0.43597	3	580.9431	28.48		26.38	29.2	21.22	35.55	27.49	31.76	32.61	15.27
A3KN83	GVGAMEIVAMDMK	SN_Classic	38287.4	57263.8	51847.1	67747	47731.4	49821.3	50202.8	38426.2	53017.4	63040.6	57885.7	71803.5	44996.2	46734.4	41617.5	40714.8	53762.5	49341.3	42088.5	37407.8	47699.2	58694.2	53508.6	77445.2	FALSE			-0.05742	-0.03547	0.16536	0.36361	0.38686	-0.14452	-0.21267	2	676.3246	37.25	32.28	34.46	50.67	41.58	42.93	25.87	43.8	45.6	37.15	34.88
A3KN83	GVIFATYSSLIGESQSGGK	SN_Classic	79901.7	66376.1	71826.3	76777.4	71197.2	57055.3	70046.1	80406	88258.8	72453.9	82287.6	75015.1	76162.5	90391	58210.4	69657.7	62215.9	73109.2	68965.1	67652.6	68999.4	72006.4	82520.2	66742.5	FALSE			0.13025	-0.08951	-0.08918	0.02079	0.07509	0.04339	-0.08506	2, 3	950.9862, 634.3265	4.13, 47.87	30.15, 46.22	11.95, 22.61	27, 27.66	22, 44.42	10.43, 29.49	25.96, 39.19	27.33, 47.18	38.66, 32.7	25.77, 42.77	15.48, 37.25
A3KN83	GVLQSLIEK	SN_Classic	376415	357545	382177	355031	384525	361740	354447	377258	343485	368276	374064	377676	372249	371346	388861	366412	357898	390670	354495	361138	335216	366949	350588	389918	FALSE			-0.05392	-0.0015	-0.01931	-0.01127	0.005	0.02094	-0.08696	2	493.7977	38.23	44.95	37.89	46.5	38.48	37.96	36.69	38.4	41.86	38.59	37.99
A3KN83	HFPAPDR	SN_Classic	294995	233768	352176	65420.8	394073	337168	80958.3	70581.6	275221	360106	313350	7917.88	360085	72888.9	354112	360214	6865.53	90315.1	240093	218932	318380	288677	4210.99	327657	FALSE			-1.04561	-0.9456	-0.14507	-0.50551	-0.37059	-0.16252	-0.18037	2	420.2116	24.15	-0.35	16.48	20.23	8.77	15.28	24.58	20.12	17.74	2.35	9.04
A3KN83	HPDAVVETSSLSSVTPPDVWYK	SN_Classic	82115.4	89887.1	103790	91220.3	90210.6	78035.3	74752.2	82276	73440.9	92042.3	80189	83161.3	87178	91069.2	72817.1	95243.9	70116.4	86245.3	91957.9	81663.3	105627	77878.2	78269.3	92856.9	FALSE			-0.25901	-0.13242	-0.08804	-0.14741	-0.11087	-0.13553	0.01797	3	805.4006	39.85	49.31	44.02	50.56	37.3	37.75	46.71	49.3	42.39	43.9	32.87
A3KN83	IGLRHPDAVVETS	SN_Classic	45847.2	54531.1	41005.1	41442.5	24725.4	50734.3	20493.5	32062.7	44795.9	36303.5	42712.2	58841.3	55779.3	60423.3	49582.4	39570.6	32914.4	42749.4	49763.9	51144.7	77253.5	22993.8	30982.7	26935	FALSE	0.461017	42616.2	-0.53833	-0.29504	-0.27431	-0.8052	-0.03644	0.2297	0.33358	2, 3	697.3754, 465.2527	32.92	42.64	31.49	26.3	28.53	34.2	38.61	26.26, 32.59	31.62	29.54, 38.82	42.53, 27.39
A3KN83	IGLRHPDAVVETSSLSSVTPPDVWYK	SN_Classic	29109	17065	25896.2	19858.3	19580.5	18766.2	27155.7	35244.7	32509.3	26290.6	4809.47	27268	26904.7	25082.9	25620.7	24915.2	23848.5	22229.4	27332.6	17302.8	4379	21060.7	20040.1	30071.1	FALSE			0.39715	-0.02172	-0.30826	-0.01809	-0.30422	0.10681	-0.5562	4, 3	714.125, 951.8309	24.38	24.72, 3.72	8.3, 37.07	12.11	16.8	31.51	11.8, 4.38	13.54	27.38	16.33	23.63, 23.17
A3KN83	LDESNEDDENDPWLIRK	SN_Classic	97313.4	48067.3	100184	91824.7	50919.3	77020.7	47356.3	48090.8	89469	90085.3	58399.2	47735.5	49724.5	107644	45444.3	95637.3	109775	48388.4	54668.5	52598	47078.4	89120.3	91170.9	53700.8	FALSE			-0.40923	0.0476	-0.16014	-0.06964	-0.32363	-0.27595	-0.66994	3, 2	696.6554, 1044.4795	43.73	35.04	40.83, 21.46	50.68	45.15, 23.39	41.35	40.09, 6	44.75	50.9, 0.86	48.48, 12.72	43.48, 9.2
A3KN83	LEIYADLK	SN_Classic	6800.34	24560.6	72414.2	4492.56	5538.35	29479.6	44675.3	49512.2	23880.2	40287.4	11395.8	44203.6	4770.51	38648.8	38779.1	30770.3	33418.4	30641	57991.2	29365.1	48028.7	46637.4	51128.1	72284.3	FALSE			0.18615	-0.13005	-1.39315	0.7125	-0.11406	-0.33628	0.38361	2	482.7711			39.88	-0.84		0.13	15.48	13.69	14.86	2.4	34.08
A3KN83	LEIYADLKK	SN_Classic	8993.99	9192.34	8670.45	10689.7	8880.57	9214.76	9071.24	7139.06	9221.2	11022.7	5757.48	3991.88	7820.94	10442.8	6823.74	8624.05	3687.12	9561.8	9776.47	7600.32	5663.03	5146.85	7690.14	6883.99	FALSE			-0.07867	-0.29614	0.10003	-0.44556	-0.37064	-0.09832	-0.22116	3	364.8815	16.39	45.49	48.42	28.69	18.02	3.23	43.35	30.33	5.95	17.59	33.19
A3KN83	LFLVYRPNTGK	SN_Classic	175545	195196	187376	149754	172728	209526	154020	178908	171747	138476	183105	182515	170377	166674	168241	126189	172518	177002	141836	172929	181752	185870	174372	246706	FALSE			-0.14521	-0.23049	-0.06912	0.12101	-0.14687	-0.14345	-0.16872	3	436.5872	42.86	53.1	50.83	45.07	37.68	43.75	45.48	38.63	55.2	47.27	45.92
A3KN83	LGIDLTAPSNNSSPR	SN_Classic	4984.11	123310	8883.84	156600	4079.87	5911.43	179367	105694	4109.96	180118	190771	131991	5313.6	204438	180689	160976	162219	24133.6	157677	10882.8	5514.63	165199	4771.36	202335	FALSE			1.07587	1.34025	0.28026	1.44043	1.87416	1.50905	0.34365	2	771.3995		15.53	9.72	12.35		11.39	14.44	14.09	22.42		19.69
A3KN83	LGIWGEGTPFR	SN_Classic	111623	138458	142414	111328	126495	126911	118687	122281	121338	115420	125050	107926	113895	112043	117002	104012	110426	114748	113491	128165	118707	114598	110047	189537	FALSE			-0.11547	-0.25377	-0.10583	0.07759	-0.17195	-0.19472	-0.12322	2	616.8248	48.32	43.61	42.66	44.57	35.64	39.35	47.27	47.31	38.19	35.24	45.03
A3KN83	LKPPANIAQPVAT	SN_Classic	275593	257636	266227	216231	246405	287812	249930	253807	286081	254752	274688	275399	276812	264033	276821	242405	295449	292867	247930	260581	302771	245548	213146	284025	FALSE			-0.0175	0.05535	-0.09127	-0.1062	0.00968	0.03249	0.02119	2	660.3877	53.36	47	31.26	43.25	42.52	24.56	42	40.51	50.33	38.37	36.15
A3KN83	LKPPANIAQPVATA	SN_Classic	46579.6	55809.9	59632	49082.8	41358.1	57730.9	49404.8	66185.6	54276	47277.8	51280.5	50044.6	48248.5	56152.9	40004.1	45333.1	60531.2	49027.7	38796.1	51068.1	49645.4	48229.3	41139.5	55314.3	FALSE			0.06822	-0.06492	-0.12891	-0.16329	-0.12472	-0.16606	-0.21582	2	695.9062	38.37	32.7	34.8	31.56	37.76	45.34	34.87	46.65	40.18	38.62	31.82
A3KN83	NALEIVMK	SN_Classic	313987	297336	330458	309681	290733	337885	324484	320276	326427	305644	288764	326686	298748	319004	305102	327164	311844	317260	301620	322048	327860	316843	315727	306464	FALSE			0.04436	0.02202	-0.00534	-0.00421	-0.03204	-0.02929	0.01485	2	459.2599	15.73	25.01	21.19	6.77	19.1	13.33	8.85	8.98	17.18	15.95	26.74
A3KN83	NGRYDMGILDLGSGDEK	SN_Classic	28579.1	27346.6	28632.8	48797.4	32910.3	17276.3	23903.9	23747.8	35357.1	44501	32885.4	45960.2	38002.2	40486.2	33996.1	55343.2	35082.9	25378.6	28793.9	21774.6	55017	47324.8	42861.4	31140.8	FALSE	0.424398	3.09042	-0.02668	0.45367	0.22725	0.52088	0.5447	0.4117	0.32039	3	613.9562	31.99	31.19	32.67	29.16	28.91	30.44	22.56	35.67	33.96	25.32	16.68
A3KN83	NIAIISEAASSGISLQADRR	SN_Classic	127709	92880.4	122096	100136	127052	120978	106144	113713	108778	114922	102493	162394	104323	104611	128494	141397	114040	148351	132181	87153.8	150652	109583	103502	106134	FALSE			-0.0604	0.23671	0.02288	-0.10234	0.14839	-0.02231	0.11059	3	691.3747	31.74	14.29	22.29	36.05	40.43	25.53	18.77	32.73	26.71	29.51	15.48
A3KN83	NILVHSLNK	SN_Classic	256006	255599	283791	230261	245401	272007	238397	234456	255112	235428	252804	260616	261350	257625	268371	202224	230311	232073	241781	199838	247904	246042	226253	293709	FALSE			-0.1278	-0.25917	-0.08927	-0.05432	-0.087	-0.01467	-0.20608	2	519.3087	36.75	33.93	39.72	39.66	36.41	36.5	34.52	36.24	33.27	35.56	38.92
A3KN83	NLC[Carbamidomethyl (C)]PVGSSKPTK	SN_Classic	214914	220107	205962	215009	210792	232151	228095	239963	206053	233992	203671	215838	229661	227848	225366	226283	212634	197980	217819	203145	231881	221432	203931	227628	FALSE			0.0727	-0.00923	0.0377	0.02678	0.0279	0.09133	0.02645	2, 3	644.3399, 429.8957	30.12, 27.39	47.66, 41.3	33.68, 36.68	43.97, 27.86	40.64, 35.87	38.37, 33.22	41.83, 33.72	39.77, 34.61	42.48, 28.85	42.56, 43.33	47.27, 37.95
A3KN83	NMAYMNR	SN_Classic	308210	299392	273182	305063	254538	251823	316336	275227	314578	340210	308855	290387	281362	277087	311470	296628	303267	280477	339953	296490	351522	332031	276999	284591	FALSE			0.04095	-0.00068	-0.11833	0.02088	0.09303	-0.01791	0.16567	2	450.1967	34.7	34.36	30.96	36.42	33.88	21.87	41.05	34.05	37.04	29.86	28.35
A3KN83	QEPETVPTPALL	SN_Classic	16439.7	1.75232e+06	26411.2	1.44731e+06	1.70519e+06	6355.8	4978.85	1.5006e+06	943538	1.54897e+06	1.85793e+06	911023	1.58474e+06	1.21529e+06	1.94219e+06	1.71866e+06	7873.17	876369	8557.39	1.34857e+06	1.34135e+06	1.46794e+06	1.8535e+06	798772	FALSE			0.44814	0.536	0.81528	1.1986	1.26622	1.40144	0.58803	2	647.8481		27.96		25.9	25.86	42.67		46.9	31.83	44.74	35.9
A3KN83	QGLIGVGLINVEDR	SN_Classic	674869	673681	697840	730438	673545	367493	799882	700057	825373	767828	735752	673288	793210	617254	719809	705176	645887	731050	836880	759040	919345	773021	701799	662578	FALSE			0.18434	0.02497	-0.20813	0.06277	0.08917	0.05796	0.29763	2, 3	741.9174, 494.9473	37.94	28.25	28.89	26.05	28.08	39.58	23.33	34.1	28.63	28.39	27.85
A3KN83	QRFMDGDK	SN_Classic	40999	51280.9	36632.8	58284.5	55876.6	44816.3	50328.9	54227.3	42041	73526.3	81788.1	44758.9	5508.75	66621	58230.8	70872.7	33260.9	5859.65	77340.4	59176.5	23228.8	70258	50985.3	24611.9	FALSE			0.18546	-0.22898	0.30243	0.17814	0.63414	0.01611	0.30938	2	498.732	9.32	17.91	26.47	19.09		7.19	32.38	28.55	30.89	13.11	27.99
A3KN83	RLESLGALTHGDR	SN_Classic	28694.3	14665.6	6896.83	2917.62	22355.9	4694.35	12689.4	21383.3	28174.9	5095.38	4644.87	29200.2	32269.2	20180.2	9081.47	7657.33	36595.3	30571.3	27190.2	12159.2	35050	12599	4467.85	21914.9	FALSE			0.3087	0.57418	-0.7459	-0.36652	-0.36805	0.29199	0.56598	3	475.5917	16.99				26.34		2.99			14.22	24.3
A3KN83	RLESLGALTHGDRR	SN_Classic	104442	151049	75397.1	68269.9	78861.8	76190.9	55525.2	78873.3	71903.9	54732.7	116190	71576.9	111037	78646.4	66764.9	122522	120462	61450.9	131759	64994.1	137048	75139.9	140598	71410.5	FALSE			-0.68158	-0.1202	-0.56721	-0.20454	-0.44836	-0.36767	0.01265	4, 3	395.9709, 527.6254	37.97	30.76, 18.57	28.65, 11.09	27.37, 25.36	29.07	28.9	31.19	32.38, 5.11	34.35	29.47, 33.17	28.88, 24.25
A3KN83	RPSFSSTPVISPAPN	SN_Classic	84270.2	71919.8	73400.4	63705	69513.4	78760.5	68899.6	73937.6	82115.5	65898.8	86625.5	83689.1	82228.6	79815.5	81804.4	71660.9	89052.2	84901.9	70579.3	83617.6	85273.2	67506	78812.7	80140.8	FALSE			-0.02944	0.09734	-0.11514	-0.01981	0.04103	0.08692	0.06078	2	778.907	30.43	28.89	39.08	26.95	36.65	32.46	42.44	40.99	37.93	24.1	30.06
A3KN83	RPSFSSTPVISPAPNSTPANSN	SN_Classic	54064.9	58621.3	68144.1	43371.2	59639	36338.7	49181	44273.7	53033	54161.4	53293.9	37731	63943.9	51369.7	20335.5	50061.1	53443.8	32269.5	56094	38555.4	2289.41	51600.4	56461.2	46435.5	FALSE			-0.30386	-0.41343	-0.37593	-0.22706	-0.31673	-0.41476	-0.89949	2, 3	1114.5508, 743.3696	13.43, 13.02	42.63	29.42, 18.78	27.84	45.59, 14.62	38.88	25.73	37.03	30.48	19.62	42.66
A3KN83	SELDVPVEIL	SN_Classic	51298.4	56136.9	54937.9	47315.5	67548.1	65477.2	55493.7	54433.6	60040.4	51562.3	64988	60892.2	55708.9	56989.4	58197.2	57465.2	59712.1	62446.9	56422.2	62529.3	60333.1	61320.1	60262.9	53455.7	FALSE			0.06595	0.14567	0.15141	0.10836	0.12804	0.0738	0.14294	2	557.3055	44.56	45.41	41.52	38.32	34.89	38.62	38.51	31.83	36.87	27.67	39.65
A3KN83	SELDVPVEILNITEK	SN_Classic	97768.3	89532.1	47215	99045.8	64788.4	83919.5	41477.6	99549.1	84004.9	47620.3	57197.6	90767.3	49695.1	48724.3	55847.7	46970	54033.2	53677.4	113587	44556.8	99817.6	52844.8	77507.6	102918	FALSE			-0.05955	-0.60039	0.07922	-0.00768	-0.26189	-0.60425	0.13747	2, 3	849.9617, 566.9769	46.17	46.51	44, 0.54	43.53, 19.37	44.79, 18.06	48.06, 14.39	48.21	39.77, 13.72	43.29	39.06, 20.38	40.11
A3KN83	SGILTLDK	SN_Classic	146948	252115	132546	139401	153358	125891	150523	148180	138367	147246	253677	135395	137626	138451	131732	262338	126187	262631	145990	258229	128006	151747	259399	141581	FALSE			-0.2825	0.29264	-0.34462	0.0562	0.01273	-0.38247	0.00167	2, 1	423.7502, 846.4931	36.64, 13.96	35.53, 20.3	34.45, 13.59	39.12, 38.52	33.52, 13.95	33.97	38.47, 24.22	31.43, 31.63	32.71	31.67, 18.03	37.21, 18.71
A3KN83	SIVNLDSPMVSPPPDYPGEFFK	SN_Classic	114826	112989	103323	112954	100772	97973.3	108308	101147	98876.2	111867	110248	100863	103992	110981	100808	107912	108037	97600.7	97679.7	118065	103694	109704	119240	114719	FALSE			-0.10295	-0.07874	-0.08727	0.05356	-0.036	-0.06851	-0.05189	2, 3	1218.5933, 812.7313	36.4, 39.5	36.8, 47.24	38.9, 31.82	45.58, 38.17	37.5, 43.52	42.93, 40.44	45.05, 42.2	40.07, 40.77	43.74, 42.03	36.05, 43.66	41.85, 41.22
A3KN83	SLNELMK	SN_Classic	93507.7	149073	107553	79645.8	100126	100842	112335	142179	178137	106459	101508	156654	161912	103706	168724	105421	93409.1	176096	107092	102954	165768	98920.2	105252	98105.2	FALSE			0.30529	0.0987	-0.31932	-0.21204	0.05849	0.31092	0.10211	2, 1	417.7231, 834.439	28.02, 19.2	5.64, 3.88	23.92	23.13, 24.31	25.71	24.42	17.55, 15.95	23.93, 14.29	28.53	16.86, 5.03	21
A3KN83	SNDDGSISYESR	SN_Classic	4178.59	4848.24	6621.9	6209.65	4120.39	7323.53	5088.81	9448.13	9446.98	6361.95	1969.28	8154.05	5984.43	5765.63	4995.12	6198.19	5473.56	9012.32	4512.84	3682.95	4884.76	2687.84	7751.82	4725.72	FALSE			0.61602	0.40247	0.17391	-0.04526	0.07513	0.0977	-0.25862	2	665.2813	25.64	29.39	33.64	12.76	16.8	0.4	19.29	2.43
A3KN83	SNQVTAPEYVFLIS	SN_Classic	8830.39	9164.09	5077.41	7189.38	5813.72	6070.57	8593.66	8470.27	4007.39	8425.81	5257.04	4475.51	7464.86	8578.52	6095.73	14583.2	5773.53	5979.57	9687.67	13363.3	11608.1	4407.44	6653.31	10715.5	FALSE			-0.13086	0.19092	-0.27455	-0.08338	-0.3455	-0.05954	0.5871	2	784.4037	13.21	1.55	25.64	7.64	10.06	27.02	16.13		24.28	7.53	8.14
A3KN83	SNQVTAPEYVFLISELAGEQR	SN_Classic	17536.1	12614.9	15010.1	17124	14568.5	18367.3	23281	23567	18164.4	18295.3	12782.8	11927.1	10805.1	13257	14275.3	16726.4	12399	11425.7	13405.8	17266.8	13249.4	14507.5	13850.8	16953	FALSE	0.549535	6.49448	0.52563	-0.15534	0.14857	0.00479	-0.07058	-0.23633	-0.04014	2, 3	1176.0975, 784.4008	43.63, 43.91	46.63, 44.99	42.54, 38.05	36.75, 44.4	21.39, 38.18	43.27, 40.74	47.15, 40.07	33.33, 43.95	33.74, 38.83	34.98, 45.89	46.52, 42.55
A3KN83	SSVTPPDVWYK	SN_Classic	38257.3	51503.8	6361.57	42699.8	29805.8	5591.65	44076.1	8463.43	40143.6	45336.2	7711.37	5662.01	4400.61	37916.4	22993.2	38509.6	5976.42	21526.7	2543.27	56065.4	7724.98	1923.62	8694.23	14568.6	FALSE			-0.05257	-0.54213	-0.29961	-1.93223	-0.71128	-0.55757	-0.53514	2	639.8219	-0.25	7.37	15.48	0.65		5.42			3.41	18.35
A3KN83	STRPSVSAPTVR	SN_Classic	1.41286e+06	5859.23	3747.42	1.02827e+06	1.08263e+06	620036	1.24193e+06	201728	1.25364e+06	789946	1.33327e+06	1.2205e+06	592314	1.08768e+06	1.264e+06	5579.61	1.16917e+06	1.32287e+06	1.13719e+06	1.08893e+06	1.1366e+06	1.30059e+06	702564	1.1651e+06	FALSE			0.92312	0.81216	0.941	1.1553	1.23306	1.04938	1.24123	3	419.9019	4.28	1.65	7.45	-0.73	3.04		1.28	5.52		0.2	0.94
A3KN83	SVTPPDVWYK	SN_Classic	55975.8	19298.6	44389.6	49137.4	49989.9	4190.71	7973.92	51703.6	12451.9	53421.9	42975.5	45092	6581.56	11702	9262.29	38872.9	51893.4	9618.52	38394.8	63403.5	6233.43	16516.3	63378.5	39890.6	FALSE	0.128176	45.4709	-0.73033	-0.25345	-0.2119	0.00146	0.2417	-2.11908	-0.14753	2	596.3058	2.5	10.09		0.75		3.74	3.69			14.08	19.53
A3KN83	TGLAVLELQNK	SN_Classic	697607	732837	687083	687087	696348	695521	676958	671729	709085	677417	707008	680072	669935	710707	708385	668945	668061	685046	627135	644540	687463	686845	702731	798044	FALSE			-0.0413	-0.06656	-0.02652	0.04698	-0.03659	-0.01955	-0.11216	2	593.3455	39.01	40.03	43.37	53.37	33.07	47.71	38.81	39.73	45.68	40.27	41.2
A3KN83	TGLAVLELQNKLPK	SN_Classic	53132.3	39278.7	49117.6	54539.5	43291.4	51305.8	50315.9	45147.8	61415.3	53382.5	45355.2	54137.8	56408.7	48040.1	60438.2	58716	55824.5	57127.1	48518.9	50502.2	48684.1	44364.5	50726.1	53656	FALSE			0.14856	0.27852	0.07554	0.07176	0.11126	0.22038	0.06163	3, 2	508.6434, 762.4614	40.44, 38.56	42.47, 24.55	33.7, 33.85	47.19, 30.27	36.24, 24.96	47.33, 37.44	47.71, 26.55	41.31, 44.77	45.12, 12.66	39.61, 11.61	36.9, 40.06
A3KN83	TIAGIIYENYLLSR	SN_Classic	143564	158620	156339	161653	142301	137031	134014	135007	138964	138201	130994	137430	73627.7	142628	131046	127378	147490	145304	149755	134451	140125	156257	153648	165972	FALSE			-0.16848	-0.12601	-0.05626	0.0536	-0.17329	-0.4008	-0.1118	2, 3	813.4485, 542.6348	50.72	35.25	49.21	46.79	41.13, 10.38	45.94	38.27	40.28	43.8	45.73	48.93
A3KN83	TLEALEEGGGELNDFVSTAK	SN_Classic	184257	121004	188350	141307	169680	137625	144471	142566	131006	145014	154224	187354	156716	134283	172128	159502	138101	120062	151757	99406.7	143705	178152	185790	186866	FALSE			-0.23972	-0.24103	-0.13791	0.15818	-0.02066	-0.09197	-0.322	2, 3	1040.5077, 694.0076	38.68, 11.44	40.98	42.52, 12.92	42.02	39.23	50.89	39.44	36.82	43.76, 8.37	44.99	36.15, 10.99
A3KN83	TTASTRPSVSAPTVR	SN_Classic	75636.6	7314.84	8406.53	17489.6	19609.5	77822.6	74006.8	84573.6	80069.3	15781.3	61494.6	72084.5	90761.5	23038.9	87741.1	57702.8	93822.3	72871.4	17892	17558.3	27468.6	54331.6	79033.7	72117.1	FALSE			1.38529	1.29645	0.33105	1.16941	0.7092	1.14148	-0.53804	3	510.946	36.4	7.21	35.22	10.29	36.59	31.38	21.9	8.14		31.2	46.04
A3KN83	VHMTLELPWSADR	SN_Classic	232774	225973	217304	228514	233958	219339	215205	218025	233815	244180	231171	239106	227099	245377	237589	228927	222392	232126	233836	204460	216350	233783	216000	239367	FALSE			-0.01935	0.01569	0.01224	0.02768	0.07972	0.07082	-0.04642	3	518.9293	41.12	45.8	35.96	35.36	40.6	41.97	41.77	39.73	45.93	46.18	41
A3KN83	VPVVKEDDEPEEEDEEEMGHAETYAEYMPIK	SN_Classic	21744.6	3091.34	5752.48	5968.61	3930.99	7042.42	27522.5	37726.8	10514.7	23764.3	22920.9	15373.4	27063.5	23311.4	25486.4	13194.5	26497.5	26174.4	20745.9	13588.3	20347.1	28336.2	5877.08	12095.2	FALSE			1.30852	1.10655	-0.85238	0.59829	1.02065	1.31038	0.83806	4	910.1484	23.18		6.85	7.34	22.67	19.7	21.04	29.18			15.29
A3KN83	VVSNDDGSISYESR	SN_Classic	10314.9	21345.2	9523.8	16427	19647.5	10426.9	15103.1	9116.58	15498.7	16796.7	15514.2	11072	8613.3	18027.4	15593.4	20514.7	5830.39	15309.8	9986.66	10510.2	11755.2	20009.6	16176.5	17957.8	FALSE			-0.05227	0.01641	0.1752	0.39472	0.07505	0.03633	-0.35269	2	764.3497	-0.34	19.22	2.6	20.78		28.96		35.37	15.39	32.16	14.42
A3KN83	VVYASATGASEPR	SN_Classic	587422	493600	538411	547004	517493	553475	548136	538868	597873	547862	557221	584443	595078	535320	605163	575518	581616	600544	520014	362498	594688	517306	540698	591027	FALSE			0.05715	0.11818	-0.0013	0.02613	0.06113	0.09991	-0.13262	2	654.3331	38.37	38.87	37.78	34.61	39.41	37.26	29.14	31.7	38.36	35.65	38.32
A3KN83	YDMGILDLGSGDEK	SN_Classic	250199	257531	266572	240423	262375	256320	261681	254051	257122	250270	275278	243424	244958	257726	256478	224171	227983	244230	239884	223815	250186	266019	264330	300029	FALSE			-0.0027	-0.15301	-0.02857	0.10087	-0.00996	-0.02849	-0.1172	2	756.848	34.47	36.76	44.21	47.96	42.02	44.52	43.57	38.31	45.62	39.75	28.59
A4D126	AAESIIK	SN_Classic	1.53063e+06	1.22581e+06	1.5718e+06	1.40489e+06	1.20935e+06	1.41878e+06	1.3477e+06	1.42631e+06	1.65346e+06	1.30492e+06	1.19275e+06	1.44225e+06	1.51628e+06	1.29542e+06	1.51614e+06	10409.9	1.55803e+06	1.6045e+06	1.26341e+06	1.21859e+06	1.66116e+06	1.21571e+06	1.28955e+06	1.47954e+06	FALSE			0.0327	-0.44796	-0.10192	-0.11928	-0.13562	-0.00014	-0.06305	2	366.2185	31.05	30.17	36.59	31.73	18.28		29.98	23.84	28.8	18.68	29.38
A4D126	DLYAAESIIK	SN_Classic	10023.5	39450.7	9364.05	8841.15	23435.2	19666.7	30451.9	4924.85	24282.6	22717.3	4668.78	11873.5	4706.88	33668.2	5137.89	12156	29745.3	24647.1	28480.5	7905.45	13217.2	13733.1	25345.3	11657.6	FALSE			0.01999	0.17765	-0.17982	-0.21374	-0.58371	-0.43531	-0.24632	2	561.8057			26.44	16.01			7.53		3.01	22.78
A4D1E9	DC[Carbamidomethyl (C)]EIPVPVGISVTDENGK	SN_Classic	26547.7	10746.6	45516.3	21256.6	15792.5	21565.7	8958.43	22666.4	20650.8	30912.8	9796.35	30575.4	25299.9	12803.8	29553.5	28917.4	34434.5	24341.5	34842.5	14594.7	26933.5	20824.5	13166.6	21853.2	FALSE			-0.66368	0.08265	-0.49855	-0.56841	-0.21623	-0.29157	-0.1168	2, 3	964.9671, 643.6472	11.68	4.53	8.62	23.94	31.07	19.83	21.49	19.18	8.25	-0.11	18.04
A4D1E9	DFLHLFEK	SN_Classic	12026.7	10423.9	12844.8	12038.9	12942.4	11141.2	11264.9	11503.9	11335.5	10319.5	12031.3	11673.6	10843.9	13021.8	12053.5	9799.51	9337.17	10050.1	10301.2	11613	10631.5	11895.4	10513.8	12826.5	FALSE			-0.04952	-0.27416	0.03342	-0.00244	-0.05291	0.02527	-0.11701	2, 3	524.7767, 350.1869	34.3, 36.16	40.85, 29.85	33.42, 39.39	27.17, 41.06	40.83, 30.53	39.01, 38.41	37.62, 36.64	34.48, 47.16	43.89, 41.04	35.66, 41.92	38.46, 36.81
A4D1E9	GGDVWVVAQNR	SN_Classic	7309.59	28699.1	9688.41	15281.5	12874.4	32874.3	21027.1	22657.5	14808.5	22134.8	17683.6	19342.3	8715.02	32139.3	30021.4	22298	4169.26	3202.17	23702.6	11167.4	7155.27	28573.7	15858	35293.3	FALSE			0.35616	-0.62313	0.41742	0.80293	0.37254	0.63319	-0.12085	2	600.8096		25.4	30.57	23.89		25	23.64	29.97	17.51	19.29	2.73
A4D1E9	ILVAQGGLGGK	SN_Classic	35476.7	35458.1	50837.7	38652.5	35371.8	40190.4	40933.4	45456.6	35230	33990.1	41151.5	35256.7	35018.9	44790.2	45743.1	9003.91	35242.4	41122.8	34254.3	25070	45186.6	44086.1	36912.1	45698.6	FALSE			-0.00181	-0.5124	-0.09244	0.05719	-0.14147	0.0441	-0.22054	2	506.8111	28.15	28.56	36.04	41.02	26.33		29.49	37.31	35.26	15.63	23.87
A4D1E9	LIADVGLVGFPNAGK	SN_Classic	63823.9	57992.5	76189	47347.9	48676.6	64601.3	42705.8	61728	59188	62796.5	60932.1	54912	56621.7	53781.3	55451.1	53184.7	57178	51945.3	52469.9	59697.9	64178.3	5037.34	45150.1	65187.2	FALSE			-0.27518	-0.28681	-0.30184	-0.77921	-0.14848	-0.25563	-0.16713	2	735.9194	33.84	29.25	28.41	27.36	33.24	36.46	33.26		25.89	33.77	30.42
A4D1E9	PAIADYAFTTLKPELGK	SN_Classic	15842.8	13656.8	17073.9	19512.2	14518.1	13684	19310.7	18866.6	6835.95	10178.8	20776.6	17549.9	20636.1	13052.9	19797.2	15390.1	12155.5	12904.7	11381.1	21379.5	8889.52	15515.7	15317.4	24964.7	FALSE			-0.04916	-0.20336	0.03491	0.2607	0.05863	0.19966	-0.16119	3	612.3365	23.81	13.17	18.05	15.8	25.3	10.68	21.36	22.24	31.27	19.34	19.18
A4D1E9	QISVADLPGLIEGA	SN_Classic	4487.79	6840.49	7934.9	6715.94	3245.34	2360.25	9402.93	6042.85	4204.95	3721.2	2290.57	3006.59	2350.01	9188.12	3256.48	3151.73	3198.11	4788.29	3528.57	2707.64	7107.3	3112.85	15042.6	4902.76	FALSE	0.328074	424241	0.02874	-0.79034	-0.64467	0.25944	-1.09491	-0.38077	-0.52971	2	691.8799	23.49			28.74	4.22	11.9	12.77	26.39		0.43
A4D1E9	QISVADLPGLIEGAHMNK	SN_Classic	25554.2	26238.4	24782.8	28629.9	27883.2	24678.4	29534.3	26835.1	26537.1	30253.2	28895.8	26279.1	28536.9	26170.9	28411.9	29544	24973	29044	29790.7	28590.4	8205.09	27739.2	28373.5	25415.3	FALSE			0.1146	0.12595	0.08445	0.09041	0.15783	0.11831	-0.20166	3	631.6682	29.84	38.72	47.01	39.77	38.2	35.62	35.9	37.56	42.39	34.84	35.75
A4D1E9	TAFETIILLTK	SN_Classic	15919.5	15937.2	15434.3	13528.6	14688.4	16384.1	16974.2	17158.2	12987.8	15781.2	16246.6	17286.4	14892.6	14507.7	15498.8	10489.4	10698.9	14407.6	14961.7	18211.1	15457.8	16044.1	14679.1	21273.4	FALSE			-0.00522	-0.40986	-0.08449	0.13685	0.06044	-0.07488	0.0403	2	625.3737	44.39	39.62	21.58	40.62	33.39	35.69	42.25	35.47	32.92	31.99	43.94
A4D1E9	TVEFQHIIPISAVTGEGIEELK	SN_Classic	59644.1	53901.2	56247.4	64947.3	56421.1	52909.3	57430	55685.3	58886.2	66798.6	52386	58116.4	61219.2	53907.9	55517.2	65511.8	52376.8	58849.9	59660.6	60418.1	53220.6	60819.7	52785	53638.1	FALSE			0.01865	0.05784	0.03761	-0.02183	0.06243	0.00722	0.02949	3	804.1003	45.24	50.01	45.27	41.18	42.46	40.51	45.23	42.1	43.6	45.03	39.67
A4D1P6	DRLLLLGSGVGTVR	SN_Classic	20750.2	9542.07	7198.3	31939.2	17400.3	8021.17	8303.02	8746.27	18896.5	22045.9	7961.68	25798.2	25208.5	21314.2	21711	11186.7	2306.22	13972.9	16764.4	6622.93	15517.9	8633.17	18592.1	19404.5	FALSE			-0.0607	-0.44889	0.61353	0.31472	0.57389	0.86396	0.05344	3	485.9596	4.34	36.71	3.93	20.12	26.4	21.12	23.13		18.61	28.71	17.62
A4D1P6	KPEASGPEAEPC[Carbamidomethyl (C)]PELHTEPVEPL	SN_Classic	60585.4	64837.3	60222.4	61486.7	74101.4	9064.86	68672.8	54562.8	72038	4896.13	86530.4	78583.7	70591.2	2990.34	6698.59	71572.6	70252.5	15450.2	60805	51932.3	4544.54	53464.4	68763.3	64356.8	FALSE			0.07295	-0.23926	-0.35995	0.00728	-0.12693	-1.20943	-0.66257	3	838.4003	1.02	30.37	13.48		29.63	8.87	5.72	40.89	0.91	-0.1	27.68
A4D1P6	KPEASGPEAEPC[Carbamidomethyl (C)]PELHTEPVEPLTR	SN_Classic	59620.1	51817.2	53857.1	54097.2	50419.3	56993.3	46173.3	49021.9	54669.5	53693.1	57063.7	62275.8	58089.4	54005.1	56087.5	54700	52532.2	56070.8	51131.5	52048.5	57964.4	55920.4	55109.8	52709.2	FALSE			-0.14138	-0.01749	-0.03342	-0.01364	0.06601	0.02499	-0.03668	4, 3	693.3393, 924.1166	42.53, 28.9	43.61, 43.49	40.13, 44.91	53.35, 48.26	38.89, 32.53	51.44, 42.14	47.96, 43.73	45.33, 43.63	44.29, 39.86	46.06, 43.98	42.42, 38.09
A4D1P6	LFDMQQHEC[Carbamidomethyl (C)]AMSWR	SN_Classic	7419.08	12690.4	18661.1	10557.1	15002.1	9976.68	11760.8	6507.28	11869.1	14595.7	15056.8	9042.73	21388.4	9588.36	14162	8163.69	5209.03	8200.63	3839.4	8543.8	5695.31	8346.22	15021.7	14871.9	FALSE			-0.36342	-0.84571	-0.12568	-0.01989	-0.00281	0.21941	-1.10069	3	613.5972			17.54	25.93	25.44	4.69		6.7	3.55	-0.25	22.02
A4D1P6	LLLLGSGVGTVR	SN_Classic	268698	256881	284455	233408	245976	301287	250243	289540	265573	229084	296872	267709	272585	258920	286364	232767	295200	288940	243743	231023	287007	277948	241734	264963	FALSE			-0.00836	0.01219	-0.05327	-0.04594	-0.02945	0.01389	-0.08862	2	592.8717	31.23	37.72	36.67	33.3	28.73	34.89	34.86	31.85	29.51	32.19	29.91
A4D1P6	LLLWDTK	SN_Classic	108056	94859	128424	91570.4	93012.6	104319	91523.8	110250	104849	112221	107969	102127	80448.7	103757	103995	95516.1	112214	108497	96443.1	124087	106051	100201	99035.2	109622	FALSE			-0.11184	-0.06735	-0.19773	-0.10136	-0.03983	-0.20124	-0.02087	2	444.7631	44.77	47.86	46.1	43.72	37.41	37.97	43.81	40.67	38.13	38.63	47.57
A4D1P6	LSPAQGPPQPQSS	SN_Classic	125354	11215.7	130589	9507.05	10836.8	6759.55	140205	3748.32	62283.4	109903	125576	126481	105677	124016	92716.7	124270	7926.68	81443.4	112111	7349.45	7740.83	8033.07	127302	137135	FALSE			-0.3734	-0.32252	-3.30116	0.0284	0.43813	0.27119	-1.07058	2	647.3253	0.59		1.87	4.38	18.46	2.78	2.39
A4D1P6	LSPAQGPPQPQSSAK	SN_Classic	127474	108965	93695.5	117089	114667	121965	115170	124227	96778	116256	126053	121887	132370	117306	111469	113334	92707.3	125909	121745	129496	122336	126333	110197	127730	FALSE			0.02616	0.00792	0.09956	0.14192	0.14166	0.12953	0.17835	2	746.8914	29.74	49.14	26.06	22.46	36.73	40.22	39.26	33.8	35.91	29.41	36.64
A4D1P6	LTTLLAHKA	SN_Classic	10324.8	15289.7	4622.17	11447.6	13688.6	6675.2	8483.3	17037.8	5581.01	18546.3	14836.9	19779.9	5667.55	16061.1	14906.7	11419	16081.5	14373.2	15818	5506.17	11362.4	13109.6	13633.5	17128.6	FALSE			0.04071	0.46974	0.07324	0.53699	0.81412	0.27694	0.11239	2	484.3004		37.65	48.74	34.4		31	39.36	32.37	23.25	41.12	40.37
A4D1P6	LYDTEAKK	SN_Classic	26209.4	29501.3	5968.09	31513.2	26339.7	21206.5	5531.16	7816.75	19229.2	2728.92	7283.93	24564.7	25404.1	4577.39	19273.4	4844.15	19047.6	17127.2	35817.9	23123.8	9260.29	36935.5	29128.9	25461.4	FALSE			-0.92092	-0.58848	0.35816	0.5694	-0.83494	-0.3245	0.14504	2	484.2584	7.5	12.17			19.89		3.7	19.52	32.86	-0.69
A4D1P6	NLC[Carbamidomethyl (C)]EININDNMPR	SN_Classic	75853.8	75511.7	60089.7	89019.5	83668.4	71101.8	64608.7	70913.1	67358.1	69154.6	70638.3	70737.2	54933	77454.3	74275.7	88016.9	61352.7	55934.1	83033.1	71147.8	73108.1	80958	85248.5	66888.8	FALSE			-0.05973	-0.04259	0.20529	0.14057	-0.00632	-0.03307	0.10418	2	801.8718	42.45	49.49	43.43	43.95	46.33	44.29	44.09	48.72	43.53	52.52	37.84
A4D1P6	SPLLSLEWA	SN_Classic	221580	304876	190859	242086	277743	211562	223108	249366	251875	248747	277468	237650	247134	260338	254623	250561	263953	219168	247866	282626	220540	255931	278434	154000	FALSE			0.01408	0.03255	0.02804	-0.05943	0.09071	0.08736	0.06627	1	1015.5459	21.19	28.64	23.03	25.2	20.06	32.29	22.36	22.82	31.68	24.6	22.72
A4D1P6	SPLLSLEWATK	SN_Classic	92854.3	92442.4	96585.6	95492.7	95798.8	90344.7	92412.6	97483.7	94783.4	96817.3	90995.6	93663.3	96257.1	98904.5	88041.1	92909.5	94263.3	92402.3	96645.6	97196.5	92857.8	89959.9	87668.7	94917.9	FALSE			0.01425	-0.01186	-0.00126	-0.04859	-0.00208	0.00674	0.02445	2	622.8479	36.84	34.62	39.51	43.43	44.37	35.14	39.88	37.59	42.23	37.09	45.95
A4D1P6	TNQVQEENEVLR	SN_Classic	109191	104111	113894	128363	121528	101773	114711	116930	111804	116136	106728	108868	111257	107495	108422	120418	94612.5	100566	120173	116053	100497	122736	117842	110016	FALSE			0.06992	-0.05207	0.10405	0.09965	0.01987	-9e-05	0.04141	2	729.8628	38.27	27.57	43.72	38.04	30.6	42.06	32.05	32.51	38.76	35.05	30.25
A4D1P6	VASLDVDGVIK	SN_Classic	8298.98	55746.2	4228.62	31075.4	49442.9	53193.8	61196.4	47218.5	28109.8	56339.7	49531.8	21008.3	33592.7	48070.7	56815.9	58835.8	22648.9	33835.8	4130.75	35617.5	30016.9	51371.6	48641.4	13768.5	FALSE			0.99976	0.75624	0.96973	0.73686	0.89406	1.02026	0.03117	2	558.319		19.73	11.66	29.33	20.1	25.83		1.6	6.18	16.66	14.39
A4D1P6	VDFSAPDIGSK	SN_Classic	8885.74	58361.3	5942.83	36333.3	11549.9	7610.91	5157.66	66717.1	40617.1	47779.1	55524.1	37391.4	54385.9	69894.5	53414.8	2790.17	51256.9	13890.2	46909.4	49270.1	47657	31210.5	50761.8	11766.7	FALSE			0.6201	-0.10744	-0.39931	0.35701	0.94285	1.27969	0.97471	2	568.2852		22.88		12.32	16.03		4.72	6.9	9.83		25.69
A4D1P6	VLESC[Carbamidomethyl (C)]LSLGGHR	SN_Classic	28586	30205.1	25830.1	34733.4	24592.8	26177.3	32495.5	33314	25418.6	22315.8	25811.1	25522.7	20846.4	32865.2	30295.3	27579.8	21486.9	22158.3	15078.1	23643.5	25466.7	34268.2	27171.7	40639.4	FALSE			0.10846	-0.24863	0.01497	0.2706	-0.20034	-0.01051	-0.39871	2, 3	664.343, 443.2311	43.32, 27.98	27.98, 28.54	40.73, 28.54	38.02	40.79	44.99, 19.36	17.76	47.58, 27.29	42.62	49.82	40.57, 34.79
A4D1P6	VWSFNPIMQTK	SN_Classic	252705	257552	234473	244361	228133	242314	223353	220344	247455	245781	248180	236392	222956	227310	211318	225504	239118	231286	235413	225532	245254	225602	194768	235231	FALSE			-0.10771	-0.09782	-0.05916	-0.1839	-0.02812	-0.17079	-0.07664	2	675.8474	31.56	39.62	32.17	35.09	35.56	32.36	30.9	30.89	35.55	29.64	30.94
A4D2B0	GSGGAEAALEEAAR	SN_Classic	41527.8	15774.9	35167.9	28033.1	3796.72	3892.71	24276.9	34789	20961.2	14899.8	35356.2	34248.7	36512.5	27903	33493.1	29765.8	33662.6	30770.2	15293.2	28119.6	26254	20138.6	31810.5	16077.5	FALSE			-0.20851	0.02671	-1.37216	-0.44289	-0.12996	0.08244	-0.40852	2	644.8101	29.36	35.14	37.69	23.64	34.75	23.18		23.19			46.79
A4D2B0	YLPHGLGEGQPLR	SN_Classic	8997.24	6499.16	27676.1	5535.39	3417.6	8012.95	9596.82	7007.16	3566.83	13104.5	9820.08	7936.18	21322.8	7019.07	18071.9	4366.2	9478.93	11142.8	9051.33	24473.9	9150.33	10729.3	8087.07	8733.65	FALSE			-1.09784	-0.78888	-1.34747	-0.64806	-0.48434	0.10444	-0.0167	3	479.593		11.23			7.13	8.1	26.9	4.62
A5D8V6	FLEGEVPLETF	SN_Classic	6660.18	8261.29	15279.5	8538.26	8546.29	9085.73	7751.63	9862.78	9368.36	8441.44	7327.52	7330.75	8862.75	5630.92	6055.26	8991.84	11487.6	6685.45	9375.94	6599.61	6674.41	9886.49	6511.32	7654.81	FALSE			-0.16255	-0.15285	-0.20666	-0.3284	-0.38672	-0.55553	-0.41508	2	640.8241	16.13	30.17	20.95	15.84	19.42	36.55	29.28	24.46	26.88	37.28	29.37
A5D8V6	KLQEVVR	SN_Classic	46305	37017.7	7049.24	31232.7	36950.4	7500.19	18663.6	32467.4	34304	45175.7	30934.2	27569.1	26795.8	29008.2	24760	32527.2	30622.8	9504.14	29575.4	45804.4	33760.4	7668.46	36337	27467.6	FALSE			-0.08105	-0.31483	-0.2559	-0.33847	0.19818	-0.16574	0.27224	2	436.2716	30.6	3.3	34.26	9.62	18.85	26.08	23.76		14.81	14.32	10.02
A5D8V6	NLEFQGPLEIS	SN_Classic	44013.3	45369.5	45702.9	45880.6	9260.42	49596	36795.7	44080.7	48352.5	47347.2	48340.9	51014.8	48977.5	43678.1	49724.9	51031.9	52743.9	48108.2	36790.6	60942	45753.3	47093.6	40700.1	41570.1	FALSE			-0.06395	0.16909	-0.3671	-0.06244	0.11902	0.07588	0.08703	2	623.8193	29.1	30.33	27.43	39.17	34.99	28.53	41	37.57	30.73	4.07	31.21
A5D8V6	SNLSDRYQELR	SN_Classic	34033.8	5847.03	7275.85	35710	35170.5	30848.1	32375.4	32207.7	32665.1	34923.3	36655.3	32799.9	32686.8	27197.1	35485.9	35641.4	35165.2	32912.5	38174.4	33415.7	36518	35016.7	38984.7	43374.5	FALSE			1.04421	1.13715	1.10919	1.3156	1.14629	1.01607	1.19694	3	460.9004	33.51	39.8	43.67	40.94	48.26	33.54	45.42	32.41	12.7	29.33	36.63
A5D8V6	SNLSDRYQELRK	SN_Classic	78333	73710.8	71291.2	50908.8	82710.9	65226.4	66112.9	72064	54460.5	72176.6	51560.7	74682.2	70154.4	56476.2	77725.1	73722.8	61254.2	72260.9	73171.9	83365.1	74026	55995.1	74038	59856	FALSE			-0.21332	-0.10792	-0.16756	-0.23405	-0.17066	-0.12813	0.04595	3	503.5987	30.47	37.95	26.21	31.7	24.06	29.3	33.65	33.19	28.09	31.84	33.59
A5D8V6	TLQELEELQNDSEAIDQL	SN_Classic	16301.3	33828.1	50228	36475.3	30462.3	32241.6	18911.2	16295	34810.6	16237.2	39928.4	27062.8	19347.8	28800.8	34556.7	28071.6	40542.6	23212.9	30519.3	25067.1	23019.4	31941.3	42421.2	10149.2	FALSE			-0.51937	-0.12815	-0.01704	-0.24792	-0.27	-0.27909	-0.35244	2, 3	1044.5026, 696.6708	24.34, 26.47	42.67	38.78, 22.28	32.58, 30.8	33.98, 30.07	36.97	40.37	41.1	31.49	33.15	31.21, 22.96
A5PL33	EIPVPVLRPAWPC[Carbamidomethyl (C)]	SN_Classic	15574	47195.1	43769.9	38265	41330.9	38731.7	45960.3	45489.6	4773.47	6932.59	56361.6	55183.3	36474.5	33970.8	10713.1	39180.7	52528.4	41680.1	38312.9	5983.35	35320.8	35312.5	36975	39752.7	FALSE			-0.14692	0.32426	0.15141	0.07263	0.15323	-0.39257	-0.42023	2	767.416		30.46	19.73		25.91	34.7	20.68	26.35	37.89	16.64	32.13
A5PLN9	ADLQTSSQR	SN_Classic	113803	129476	130802	92490.6	3828.01	125604	97737.7	88633.6	15956.4	125836	95427.8	8738.46	73879.5	62464.5	142861	170755	128622	118083	86476.8	179388	129666	127509	107297	4538.91	FALSE			-0.88666	0.15828	-0.75329	-0.64426	-0.7017	-0.42203	0.08044	2	503.2516	18.04	10.5	8.65	10.43	11.97	25.53	15.86	25.48	15.52		0.27
A5PLN9	AYLQPMDTR	SN_Classic	192153	191975	11115.8	222313	193622	190481	185369	205622	198111	209410	184260	159987	177110	204752	196367	188629	183742	183844	218550	187671	165355	220742	200039	201057	FALSE			0.57577	0.4929	0.61757	0.65379	0.48625	0.5489	0.5322	2	547.7686	26.55	21.55	35	28.97	35.59	18.51	26.47	23.47	34.03	18.83	36.15
A5PLN9	ELNSVSQAGEC[Carbamidomethyl (C)]VSTFGSR	SN_Classic	7926.32	37176.1	11967	30818.8	41835.5	56136.5	31290	8431.81	2017.63	36462.2	61081.1	46823.4	27459.3	35060.1	43852.2	40812.1	5785.02	37600.3	42461.4	14664.9	22353.6	11542.3	39161.5	47556.7	FALSE			-0.45131	0.56106	1.17424	0.78389	1.33895	0.89832	0.47787	2	964.4443		12.09	5.43	40.27	21.8	23.31	34.93		18.14	25.11
A5PLN9	FQVLKPLDVK	SN_Classic	47067.3	51449.7	45350.7	44782.7	59888	46783.8	46383	52635	65802.4	48451.9	54806.1	43892.7	64594.3	53640.9	43615.9	53692.5	47814.1	64511	50864.9	43374.7	41938.9	50815.6	52912.4	49785.9	FALSE			0.19615	0.20659	0.07414	0.09363	0.03255	0.16992	-0.07924	2, 3	593.8633, 396.2447	40.15, 41.69	33.56, 35.18	28.69, 34.43	35.07, 31.17	37.58, 43.93	25.69, 38.14	35.84, 36.96	30.62, 36.63	37.34, 37.05	30.56, 45.64	41.21, 43.34
A5PLN9	IQNMTTSPMFMEK	SN_Classic	59069.2	73916.9	69391.6	75356.1	69470.6	64744.1	65444.1	35414	60392.5	69343	60079.9	37871.2	72899.6	61587.5	65342.4	81393.4	81397.9	76931.5	64500.8	76990.9	60364	76816	63338.9	69739.6	FALSE			-0.32775	0.24432	0.05039	0.05261	-0.27466	-0.01828	-0.00373	2	779.3591	27.17	8.13	29.15	19.97	8.49	25.65	16.74	18.11	27.31	16.42	21.02
A5PLN9	ISVHNDSNQVVK	SN_Classic	9371.13	3791.03	26240.3	9176.04	2728.33	15764.1	11930.7	8875.2	11367	10086	9733.8	9436.01	8789.96	11676.6	10320.2	13062.4	11569.9	9144.28	6009.7	9543.25	10597.6	8981.66	6426.29	14121.3	FALSE			-0.29244	-0.22226	-0.51004	-0.41614	-0.42956	-0.35597	-0.59144	2	670.3519	18.7	12.9	18.84	33.94	25.41	5.3	8.02	23.83			29.21
A5PLN9	LDIVWK	SN_Classic	33059.9	25083.3	33405.4	25389.4	28957.4	29076.6	24533.2	21938.7	28858.8	23940.2	31235.1	34745.8	29742.3	26023.7	29985.6	21757.5	27270	30056.5	26724.2	32272.1	20125.5	16175.1	23426.5	31895.6	FALSE			-0.2813	-0.21115	-0.13409	-0.35665	-0.02588	-0.09438	-0.21046	2	387.2314	31.95	21.65	25.74	38.92	20.08	31.17	21.49	29.65	28.12	34.58	35.86
A5PLN9	LQTSQLQR	SN_Classic	1.18385e+06	734273	7197.16	8384.88	538680	9182.27	944497	1.13476e+06	1.81759e+06	15988.2	5176.1	1.4531e+06	1.5522e+06	305992	8350.23	489795	8369.33	1.54053e+06	1.00349e+06	1.02602e+06	6664.73	470866	427263	1.14564e+06	FALSE			1.01721	0.08255	-1.7913	0.08614	-0.3851	-0.04473	0.08077	2	487.2749	3.02		11.58		11.26	30.64	8.04	12.55	6.22	20.67	19.78
A5PLN9	LSLEAIPDTVNLEEPFHIT	SN_Classic	36129.3	43422.4	39090.5	5105.71	30360.8	6045.51	36992	33482.3	38121.8	40680.7	47152	46079.1	35242	42489	41117.6	31532.9	37472	30691.2	6126.42	44009.3	32183.6	28983.5	24914.5	22516.9	FALSE	0.225259	0.083703	-0.12764	-0.25101	-1.51501	-0.63469	0.17467	0.00251	-0.52731	2	1069.5544	29.87		6.11	28.08	22.83	31.41		15.77	12.18	28.43	31.37
A5PLN9	LSLEAIPDTVNLEEPFHITC[Carbamidomethyl (C)]K	SN_Classic	77638.1	54053.5	58059.4	64202.4	48619	60712.4	62637.5	69315.1	54750.6	71168.6	66245	62868.2	75274.3	66628.8	60649.7	60920.6	50128.7	67774.2	61685.9	36184.1	52223.7	59757.4	59470.6	73737.8	FALSE			-0.02336	-0.08557	-0.12889	0.02424	0.07792	0.09419	-0.33824	3	809.4139	43.09	37.83	49.49	45.68	42.08	40.21	45.49	41.9	45.88	43.02	32.51
A5PLN9	LTDTFLK	SN_Classic	368524	331364	291158	227328	9406.08	337751	262103	359582	364509	265930	354030	368793	420760	213374	251309	313785	429258	5961.76	315436	359562	345190	280664	284550	151093	FALSE			-0.00708	-0.40397	-0.78668	-0.46837	-0.00334	-0.16255	0.04181	2	419.2395	18.24	12.84	17.61	22.66	18.63	6.66	29.75	2.57	11.11		13.69
A5PLN9	LTDTFLKR	SN_Classic	13402	15825.7	2745.78	16419.5	12757.3	14901.6	12450.8	16015.9	12927.6	13883	15253.3	8796.21	14929.6	15142.9	7939.23	2727.44	21334.3	3284.75	4214.47	4185.57	15536.1	12804.3	21363.7	16275.1	FALSE			0.37256	-0.22552	0.4632	0.65778	0.24656	0.24957	-0.41768	2	497.29	11.17	27.04	36.98	21.73	15.04			35	17.38	23.87	31.32
A5PLN9	LTKPTLF	SN_Classic	5105.02	3109.34	8402.79	9432.79	3380.52	15512.8	9338.44	3363.32	8419.01	24412.2	5557.05	8793.63	3490.97	9992.62	5508.53	12068.2	8948.73	7346.4	6961.74	8544.69	9205.77	9519.03	7587.31	4052.29	FALSE			0.34599	0.77136	0.76946	0.34857	1.222	0.19273	0.57255	2	410.2524	4.01	15.94	13.96			1.15					8.42
A5PLN9	LTKPTLFTNIPVTC[Carbamidomethyl (C)]EEK	SN_Classic	197723	151784	184114	202108	222843	185364	181887	189092	152731	133441	230952	165529	196730	97370.7	214594	221635	140590	203638	227542	143503	169540	108552	185477	160970	FALSE			-0.02705	0.08464	0.19374	-0.22996	-0.01004	-0.06902	0.01871	3, 2	664.3555, 996.0295	35	43.39	32.11	36.47, -1	45.35	32.38	32.96	47.36, -0.62	36.61	40.58	17.98
A5PLN9	MAPGYGDVR	SN_Classic	193769	215853	211980	250248	209217	159118	201555	199077	237774	203064	124817	205807	178150	187246	194381	228261	4240.46	203694	293346	205521	277641	211377	194350	160769	FALSE			0.03849	-0.51102	-0.00702	-0.13392	-0.21999	-0.15114	0.32101	2	483.2291	39.17	38.2	32.03	51.91	21.68	41.86	43.43	43.98	44.17	38.71	35.48
A5PLN9	NMTTSPMFMEK	SN_Classic	6249.07	7826.46	47950.3	2810.34	41827.2	6548.13	39081.7	49175.3	51979.3	5321.11	21997.8	57215	45768.5	15362.3	57128.1	24547.2	50151.9	53617.4	28308.2	10259.5	7173.22	32667	36717.7	28422	FALSE			1.17692	1.04877	-0.27713	0.65706	0.44666	0.93101	-0.43939	2	658.7878			37.19		29.44	35.18	28.45	29.64		51.33	47.12
A5PLN9	QYLYC[Carbamidomethyl (C)]LKPK	SN_Classic	35861.2	21763.3	4320.01	60701.7	89240.1	88623.5	51906.5	56166.1	96770.9	64408.8	89656.8	23320.1	17095.8	93511.2	93280.1	84746.3	24774.1	8366.57	63629.8	22748.1	9038.7	38065.6	64555.2	73083.4	FALSE			1.72547	0.92836	1.94534	1.5041	1.51784	1.71872	0.62326	3	404.8864	10.75	10.92	16.16	33.74	20.06	28.72	22.24	31.72	9.21	12.51	29.41
A5PLN9	RLTKPTLFTNIPVTC[Carbamidomethyl (C)]EEK	SN_Classic	1559.43	4753.36	7910.61	11245.3	2464.53	5119.25	2698.47	14929.5	3691.37	2046.89	4486.31	6854.9	7042.31	10375.5	2240.61	2365.24	11221.1	1885.86	1422.19	6195.16	6581.83	8926.99	5330.49	3456.8	FALSE			0.58389	0.12141	0.4047	0.31665	-0.08732	0.46688	-0.00246	4	537.5437	2.23	19.78	3.79	2.56	2.8	9.01	7.27	9.47	18.7	18.06
A5PLN9	SSYISVHNDSNQVVK	SN_Classic	8802.27	7561.53	5700.48	5240.95	3609.87	17792.9	9948.14	9673.38	8195.9	6255.4	8482.12	9730.36	4741.9	5031.63	12828.1	6324	6808.92	10391.3	7686.64	18603	8542.07	11653.6	13632.8	3507.64	FALSE			0.33428	0.09244	0.27208	0.38406	0.14918	0.03471	0.65869	2, 3	838.9156, 559.6128	37.11, 27.75	23.81	35.89, -0.26	14.71, 27.17	6.74	19.87, 28.06	10.41	25.72	19.26, 22.5	21.85
A5PLN9	[Acetyl (Protein N-term)]MEVNPPKQEHLLAL	SN_Classic	95502	111655	86692.1	109415	97627.3	95845.9	99670.5	75324.6	96003.4	110227	80713.4	103114	111429	99844.6	108047	102362	100489	98764.7	106256	83868	100429	101018	93328.9	78048.1	FALSE			-0.11679	0.03763	0.04371	-0.10938	0.001	0.11993	-0.01628	2	830.94	14.94	27.3	39.7	38.84	27.25	31.83	43.37	33.67	27.34	23.09	37.26
A5PLN9	[Acetyl (Protein N-term)]MEVNPPKQEHLLALK	SN_Classic	34474.6	14027.1	27039.7	7555.49	18862.5	4727.09	7142.16	16001	18745.3	8281.17	21473.5	35555.9	20377.3	23321.5	18439.2	7752.37	14863.9	8043.17	27641.5	6175.79	23374.7	15332.2	4469.61	3832.68	FALSE	0.376434	0.910359	-0.85071	-1.30093	-1.27826	-1.67637	-0.20995	-0.28179	-0.40145	3	596.9941	17.46		13.47	18.52	15.36		27.65	21.53	10.12	12.55	21.32
A5YKK6	AAANFSDR	SN_Classic	191504	235570	202794	218381	245941	195375	230675	209877	212117	252685	207374	227362	214388	201366	195844	206113	208754	211957	212292	240636	178921	225466	225943	235901	FALSE			0.0513	-0.00699	0.06675	0.12591	0.12614	-0.04247	0.00453	2	426.2039	31.36	38.7	25.25	34.99	35.9	30.23	39.97	19.03	32.44	18.2	32.79
A5YKK6	AAHHMMR	SN_Classic	24209.9	3750.89	25673.2	23005.4	18341.9	23650.9	17977.5	25360.4	29405.8	21542.7	25235.2	25027.7	7821.25	20890.5	23283.6	19641.2	25641.2	5058.61	4501.45	7085.17	23898.5	24993	19213.2	27895.8	FALSE			0.43968	-0.09141	0.27725	0.42689	0.42095	-0.04476	-0.59593	2	427.1996	24.79	25.14	32.4	20.81		15.89		21.11			21.8
A5YKK6	AGPEMDK	SN_Classic	129676	136936	151702	144149	113914	153733	132738	111265	135059	135745	104555	137257	156469	127790	157364	85874.6	155430	170771	135130	117749	144143	138655	126137	154146	FALSE			-0.14215	-0.02168	-0.02266	0.00215	-0.14789	0.07823	-0.07537	2	374.1707	32.12	16.96	18.11	8.6	38.46	25.89	44.03	22.63	26.52	5.92	22.24
A5YKK6	ALDINELKPGNLLK	SN_Classic	1681.89	3904.36	9258.85	4341.03	6767.67	4134.35	3458.55	12305.2	6048.6	6405.7	331.259	1177.54	1098.21	5805.15	2306.52	5925.17	796.465	4033.5	2676.56	4904.12	10397.6	5790.84	15780.1	7355.23	FALSE			0.55516	-0.46496	0.03817	0.96239	-0.90742	-0.68873	0.27627	3	513.3031	22.24	30.91	30.11	19.41	22.55	35.99	32.41	37.86	30.4		26.59
A5YKK6	APLAGQVS	SN_Classic	114619	108900	114742	107063	105142	125626	117256	98323.4	116957	104681	108680	121245	118880	106094	132297	106536	116129	119020	109507	103276	118319	100386	108683	121865	FALSE			-0.02462	0.01453	-0.00184	-0.0316	-0.01567	0.07888	-0.03086	1	742.4094	22.11	21.39	33.59	23.21	8.4	33.49	22.02	27.91	13.18	32.68	41.6
A5YKK6	APPEDDNREIATWK	SN_Classic	165736	106800	124538	162476	181740	162398	44161.7	180436	70384.9	171042	119628	164470	112131	94462.3	112755	165770	256943	63377.8	151548	164336	115512	131183	126748	188007	FALSE			-0.42878	0.29182	0.35148	0.16744	0.1969	-0.31428	0.1196	3, 2	547.9338, 821.397	39.4, 17.53	29.88, 32.39	16.25, 16.93	46.05, 23.36	39.45, 26.28	41.75, 29.34	31.72, 22.95	34.61, 28.38	34.22, 29.32	45.46, 27.56	31.06
A5YKK6	AQAEQQHNPAANPTMIR	SN_Classic	52079	68946.1	53004.9	68254.7	71602.1	54930.4	68778.6	60866.8	57780.9	62854.1	58939.3	62038.6	59448.3	62899.9	41699.7	59550.4	50388.5	53118.3	69280.8	56476.8	60110	68758.5	68665	74946.6	FALSE			0.10699	-0.09396	0.16256	0.28724	0.07905	-0.08522	0.09494	3, 2	626.3076, 938.9578	26.13, 34.98	35.29, 19.87	34.25, 40.73	39.77, 32.8	24.55, 37.18	27.15, 10.07	35.24, 25.77	34.11, 29.01	37.55, 27.05	36.87, 30.89	31.41, 33.64
A5YKK6	ARQPPPGVMPK	SN_Classic	177767	165518	145624	186002	159411	139857	180920	184062	140200	175393	162081	175789	170194	155487	165166	177076	186095	156088	181077	174863	142696	164745	184093	134931	FALSE			0.04724	0.08689	-0.01078	-0.01525	0.07013	0.00571	0.02842	3, 2	393.2219, 589.3292	28.79, 39.2	28.8, 40.19	31.57, 39.04	25.03, 36.51	40.79, 37.31	15.35, 26.32	28.93, 28.98	35.08, 30.23	24.87, 35.78	23.15, 33.03	28.2, 36.91
A5YKK6	ASQQEIQHIVNR	SN_Classic	95555.6	81110.5	88192.9	83826	85390.7	90478.2	88338.9	92329.6	91821.7	99875.6	92996.1	98890.5	94453.5	83910.9	75921.3	98695	98161.2	101385	87628	89009.6	93057.6	79119.7	79542.8	86237.2	FALSE			0.04098	0.17126	-0.02841	-0.11303	0.13957	-0.05877	0.0261	3, 2	474.9198, 711.876	31.56, 42.11	36.07, 44.17	32.48, 46.95	33.5, 49.93	31.6, 45.5	36.09, 43.02	34.49, 41.56	28.78, 45.75	41.26, 56.86	28.11, 37.06	39.03, 43.2
A5YKK6	ATDDVAQIYDK	SN_Classic	37704.7	32664.2	37579.4	35185.8	34512.3	7203.32	35885.2	30974.1	36034	28387	34666.7	29653.1	37888	30170.4	29734.7	36357.4	42423.8	26949.7	43515.8	28528.1	33526.5	32778.2	25150.2	36229.7	FALSE			-0.06919	-0.02994	-0.48926	-0.19718	-0.21959	-0.14253	-0.03214	2	619.7986	22.92	27.35	30.21	31.57	4.22	35.69	39.13	26.02	29.49	18.7	32.76
A5YKK6	AVQELVHPVVDR	SN_Classic	447332	449709	432762	448842	439174	456163	456726	475307	463961	463726	458670	437809	465054	475395	435396	444566	442592	445722	449147	454484	457822	450864	442618	461099	FALSE			0.07008	0.00333	0.01551	0.02663	0.03261	0.0491	0.03393	3, 2	454.5894, 681.3804	36.33, 41.41	32.76, 45.08	34.73, 34.26	39.28, 42.74	40.33, 28.89	39.01, 35.85	33.17, 35.93	38.53, 34.08	41.54, 39.87	40.31, 33.73	38.73, 38.87
A5YKK6	AVYEEFAR	SN_Classic	6081.69	184111	13323.5	168781	4098.15	60212.1	6665.51	7865.84	202042	78009.2	59397.1	108008	74311	105835	50376.1	6706.33	84912.2	189018	220616	9094.58	235214	8515.21	6139.43	241055	FALSE			0.08971	0.46356	0.19575	0.32936	0.27007	0.17976	1.19185	2	492.7429		7.86		12.49	11.92		4.04		-0.9
A5YKK6	AWATDDVAQIYDK	SN_Classic	78514.9	75226.8	93045.1	83720.7	87609.1	82823.4	83063.1	79153	89490.9	83079.5	80973	83209.5	103036	92453	83117.9	73978.5	84654.9	93675.2	100147	94452.8	92588	37882.9	78742.5	87048.9	FALSE			0.02848	0.03192	0.04243	-0.277	0.00278	0.17497	0.21873	2	748.3568	9.56	37.04	40.05	25.97	29.07	30.26	30.25	6.41	34.1	32.37	28.6
A5YKK6	AYGSPWC[Carbamidomethyl (C)]NK	SN_Classic	72169.2	91529.5	68613.5	78264	85889.6	52705.8	94194.6	74755.8	60082.3	76163.4	62103	65547	54268.7	72256.3	72004.5	67507.7	50046.8	59073.4	70053.1	46491.5	71992	81632.6	73260.2	86779.4	FALSE			-0.02051	-0.39535	-0.0993	0.05699	-0.18882	-0.22671	-0.30122	2	541.7398	26.07	37.01	41.32	36.07	37.82	33.27	39.6	38.83	24.27	39.72	38.22
A5YKK6	C[Carbamidomethyl (C)]LFSHVDFSGDGK	SN_Classic	28627.6	28239.6	30633	23579.2	35844.8	26730.1	31585.9	42832.4	29365	26207.3	36963.8	30507.2	33928.3	24423.1	29789	31127.6	16754.8	9102.13	33125.2	25707	29708.3	35650.2	39117.6	7465.66	FALSE			0.24621	-0.61872	-0.02237	-0.08956	0.09843	0.01051	0.01705	3, 2	490.2224, 734.8299	17.98, 15.08	10.22	20.15	32.8, 13.19	27.53	21.32	8.03	17.12	23.6	24.14	0.39
A5YKK6	C[Carbamidomethyl (C)]LIEC[Carbamidomethyl (C)]RDEYK	SN_Classic	8406.04	13194.7	8458.99	7346.78	11220.9	5560.47	8436.92	10323.3	14367.5	8257.32	1887.46	4903.19	4890.81	9325.79	7241.21	8583.34	13643	5841.28	5180.16	5660.32	5318.59	10292.6	11621.1	9248.72	FALSE	0.21298	29404.8	0.14021	-0.09892	-0.31711	0.05198	-0.99826	-0.48633	-0.89549	2, 3	693.313, 462.5445		9.97, 27.21	5.86, 2.08	15.67	9.52, -0.96	27.97	-0.13, 4.65	28.16	24.02	20.82	28.13
A5YKK6	C[Carbamidomethyl (C)]PSILGGLAPEK	SN_Classic	181466	166983	9465.47	159011	148796	166563	185991	121048	159770	164389	160959	150028	166492	193548	183298	162418	118650	133455	171190	129766	187815	178056	131970	198816	FALSE			0.38322	0.21184	0.40639	0.5076	0.40945	0.60224	0.44954	2	621.3315	41.37	31.19	29.92	43.49	31.62	35.56	35.09	27.56	32.5	28.71	23.29
A5YKK6	C[Carbamidomethyl (C)]PSILGGLAPEKDQPK	SN_Classic	44749.6	58344.4	67943	56022	6651.47	56874	51412.5	67008.5	48758.4	60292.5	42246.6	51524.5	61158.4	68313.4	64441.7	52196.9	38416.9	70496.4	63478.2	33057.4	6656.23	57035.4	69458.9	6538.65	FALSE			-0.03291	-0.08626	-0.51672	-0.36252	-0.15078	0.18111	-0.72898	3	570.6345	16.82	17.97	36.96	5.22	9.98	24.34	20.01	22.13	13.09		36.88
A5YKK6	C[Carbamidomethyl (C)]PVVLAPLLYPEK	SN_Classic	76227.5	96367.8	70225.3	82058.6	91149	48356.4	95161.1	88476	86012.1	99362.7	82214.9	84010.9	88201.6	80854.9	87414.2	93557.6	80106.2	87017.5	86022.7	79635	88766.5	84280.7	77843.7	80132.9	FALSE			0.15119	0.1024	-0.13217	-0.00335	0.1293	0.0789	0.06735	2, 3	749.9205, 500.2828	33.21	34.38	27.69	38.98	42.15	34.3	35.86	34.75	28.81	40.52	34.82
A5YKK6	C[Carbamidomethyl (C)]PVVLAPLLYPEKR	SN_Classic	68527.6	58159.9	69602.5	86707	69617.9	74196.6	78682	76833.8	79365.2	80461.2	69050.5	81287.9	75022.8	73946.8	69992.4	85676.6	69838.4	84032.9	84674.6	74180	83796.9	73056.5	84899.4	67102.8	FALSE			0.25894	0.28733	0.23191	0.19731	0.23365	0.15769	0.3059	3	552.3165	28.88	26.23	21.62	26.91	35.62	26.76	25.01	32.45	29.87	27.44	30.95
A5YKK6	DAIAALGLLQK	SN_Classic	171685	214107	201272	185679	213696	201398	192772	184109	172525	175029	213861	183491	167836	195221	174545	157768	174820	163110	168720	167739	194990	209345	210431	306193	FALSE			-0.09565	-0.24406	0.0333	0.30639	-0.03654	-0.12698	-0.14359	2	556.8373	38.71	37.91	40.75	44.01	38.84	37.36	39.89	31.77	41.07	34.84	34.05
A5YKK6	DFALDSEESR	SN_Classic	623353	589335	570143	635850	612630	572983	616545	533176	602158	579930	606669	605322	608945	627572	585974	624914	643985	614671	665367	615559	583853	547937	649749	577690	FALSE			-0.02527	0.0793	0.03093	-0.00604	0.00734	0.03174	0.06484	2	584.7595	45.72	39.84	34.3	42.7	38.56	37.85	34.62	50.05	46.32	43.07	41.29
A5YKK6	DLSQVWPEANQHFSK	SN_Classic	8652.4	52321.2	5243.8	33361.7	29054.7	7449.47	33474.3	64213.7	27637.3	44371.9	24984.3	6957.19	22685.6	19955	26492.3	52436	36635.3	18806	51087.1	31531.7	11568.8	20008	27913.3	20271.7	FALSE			0.92039	0.70411	0.07738	0.04241	0.20473	0.06216	0.50833	3	595.9567		27.69	24.07	28.29	11.91	15.54	16.9	19.1	24.13	19.65	0.02
A5YKK6	EADLFHTIETLMR	SN_Classic	5092.51	6323.65	5176.03	5655.4	5364.14	5352.13	5593.28	5007.3	6073.3	5822.45	5854.32	5874.78	5790.24	6262.76	6329.06	6277.12	6774.63	6447.09	5708.01	7915.8	5938.74	5767.32	5831.55	4918.86	FALSE			0.00709	0.23288	-0.0193	-0.00649	0.08109	0.14779	0.23759	3	525.9327	50.71	46.36	42.16	31.14	45.13	44.91	40.04	35.19	40.6	35.15	37.06
A5YKK6	EIDDEANSYFQR	SN_Classic	510643	509001	508984	531516	545324	498597	518795	510694	495340	528473	491228	534388	501790	523642	538671	549194	442660	528071	544722	493618	499172	503338	533176	488088	FALSE			-0.00359	-0.00824	0.04352	-0.0038	0.02383	0.0331	0.00836	2	743.8259	42.41	46.74	36.69	42.57	32.48	51.32	31.57	42.34	43.26	44.62	39.06
A5YKK6	ELNPSLNFK	SN_Classic	530500	556740	520842	526127	512781	535640	500419	558440	514085	526978	542394	545679	523831	519699	569375	530887	513789	534795	525165	545487	512446	534874	532131	543908	FALSE			-0.03187	-0.0259	-0.0304	0.00254	0.00624	0.00432	-0.02259	2	531.2849	39.69	39.89	37.44	42.57	40.99	46.61	44.73	40.94	40.07	48.73	32.76
A5YKK6	EPLLMSISTNLK	SN_Classic	4595.61	44903.4	11380.4	35110.6	6777.32	10460.1	38554.3	2969.23	7338.24	34124.7	64836.9	78334.5	11991.3	55056	48940.1	9565.18	51263.7	42501.6	62140.5	8975.29	54330.8	16960.9	37501.1	4919.34	FALSE			-0.31725	0.76324	-0.21782	-0.03595	1.54213	0.92994	1.04304	2	673.3734		19.58	19.59	13.51			20.63		3.24
A5YKK6	EREVFNC[Carbamidomethyl (C)]MLR	SN_Classic	57636.2	63500.5	45749.9	52697.5	46306	29357.8	41920.1	33395.1	43004.6	45306.6	50175.4	36948.6	40963.5	38794.1	69376.8	17529.3	30579	35491.3	32916.9	53448.3	51433.4	43399.6	75272.1	94229.5	FALSE	0.20058	38174.3	-0.49618	-0.9973	-0.37866	0.35131	-0.33363	-0.16226	-0.27631	3, 2	451.8849, 677.3237	29.22, 29.7	31.99, 27.48	11.3, 11.55	22.96, 27.93	11.43, 29.61	1.39	34.47, 9.81	36.26, 7.37	27.65	19.2, 19.77	35.98, 3.69
A5YKK6	EVFNC[Carbamidomethyl (C)]MLR	SN_Classic	200070	163762	151684	159146	82529.8	165935	176877	150159	164753	149527	158153	145513	166368	126430	171017	132049	156182	145810	150310	105112	176216	156108	160141	173241	FALSE			-0.06798	-0.24819	-0.33883	-0.07474	-0.18589	-0.15247	-0.2562	2	534.7519	29.38	34.31	45.73	33.43	41.43	31.58	36.71	43.95	33.4	32.67	30.75
A5YKK6	EVTYELDHPGFQIR	SN_Classic	420820	411655	382383	449898	413124	407219	423455	440508	420999	428807	371146	388623	394213	420152	412836	424654	391977	407551	410516	427853	390306	409323	419189	399305	FALSE			0.08094	0.01103	0.06431	0.01531	-0.03155	0.01458	0.01631	3, 2	568.6178, 852.423	30.27, 38.22	36.65, 27.57	36.68, 36.85	43.29, 32.03	31.25, 30.59	45.78, 30.63	37.69, 26.24	44.26, 29.97	45.51, 29.62	35.75, 19.26	31.92, 33.8
A5YKK6	FEIEVLC[Carbamidomethyl (C)]K	SN_Classic	49858.7	47966.9	8993.01	6777.76	7327.6	36767.6	50237	24457.5	19000.7	35135.4	23382.5	30885.1	14352.2	15434.3	32902.1	31889	18252.7	50051.8	9462.66	33233.8	21811	36710.4	5939.64	37350	FALSE			-0.18912	-0.09237	-1.07019	-0.41709	-0.25677	-0.76889	-0.72762	2	519.2704	3.42		3.43	11.17		15.14		5.93	13.71		10.09
A5YKK6	FKDSTIKR	SN_Classic	9452.25	7763.07	9405.13	9877	9589.12	17974.2	10742.8	8136.41	11992.6	11175.6	9357.4	7065	10004.9	10601.1	3737.95	10206.8	9956.42	9637.06	10831.4	3820.16	4203.11	10630.4	3015.75	12431.2	FALSE			0.21375	0.16279	0.49206	-0.02974	0.05203	-0.12897	-0.49762	2	497.7876	14.61	22.15	32.25	34.85	25.45	21.63	25.48	21.35	28.59	24.38	40.7
A5YKK6	FWNHEFVHC[Carbamidomethyl (C)]APEIEK	SN_Classic	32903	5501.37	31203.8	36338.2	32988.7	30108.8	8880.15	18569.5	6753.27	9947.77	69160.1	18585.1	38595	29257.4	73657.2	6531.06	12343.4	6838.22	9395.34	38067.8	23801.7	7351.35	33939.7	45849.7	FALSE			-1.02514	-1.43678	0.51451	0.32409	0.489	1.02357	0.03393	3, 4	648.3017, 486.4781	3.09	38.02	-1.09	0.69	21.82				13.45	36.51	18.95
A5YKK6	GAFGVGQEQIDAFLK	SN_Classic	198089	391222	377399	409480	412719	187196	202068	378917	189001	408584	381556	374014	392404	427287	398391	430233	386184	388606	403817	391937	404173	399852	416716	189561	FALSE			-0.32825	0.3179	0.06234	0.05766	0.26813	0.33346	0.31179	2, 3	790.4094, 527.2753	37.41, 6.26	36.21	39.53, 22.4	46.56	38.34	48.5	34.01	38.7	43.28	38.68	39.21
A5YKK6	GLHNVVYGIQR	SN_Classic	242147	268000	243011	256408	270400	277098	237034	266942	263484	239474	247905	261584	247017	261368	255972	238240	261718	259288	257145	252147	257135	266893	252569	225617	FALSE			0.02714	0.01161	0.09407	-0.01556	-0.00806	0.02129	0.0252	2, 3	628.3489, 419.235	34.55, 23.7	35.32, 22.9	45.71, 29.75	40.51, 38.09	27.33, 32.31	42.4, 35.06	32.53, 27.31	36.36, 33.65	37.69, 10.81	32.07, 33.46	39.66, 36.31
A5YKK6	GNAPEGLPQLMEVVR	SN_Classic	406856	411986	410532	468007	487843	434722	416458	435677	422405	413167	440092	249409	480319	441530	432529	468117	458809	484811	454626	389698	463555	457252	418224	429615	FALSE			0.05205	0.19955	0.17775	0.08623	-0.15692	0.13971	0.08931	2, 3	805.4219, 537.2838	35.02, 33.06	37.57, 46.1	29.95, 39.56	35.92, 41.36	31.74, 37.67	35.45, 49.74	29.79, 33.12	29.93, 34.98	18.89, 25.75	32.5, 29.32	38.29, 26.56
A5YKK6	GQQELLYVVPFVAK	SN_Classic	226642	260552	225743	248485	272002	231732	232747	226720	230113	247876	235235	242036	229790	237674	223910	233053	241590	237381	221562	225046	249509	260248	252290	271617	FALSE			-0.04806	-0.00185	0.07738	0.13736	0.0245	-0.04431	-0.03444	2, 3	795.9481, 530.9678	37.12, 35.78	40.71, 36.05	37.18, 41.27	46.58, 46.49	36.87, 43.71	44.07, 43.96	43.54, 42.25	39.37, 37.21	40.7, 45.33	36.66, 35.44	37.48, 33.93
A5YKK6	HGPEADRHLLR	SN_Classic	90590.3	65701	69622.8	48125	60455.9	51755.5	73794.2	44118.2	92146.8	56816.4	58708.3	62959.7	81189.4	69868.9	72081.3	54445.8	74793.5	86314.3	60815	76166.3	78044.5	60412.6	59623.5	68215.2	FALSE	0.239864	6588.27	-0.10498	-0.06773	-0.49467	-0.26311	-0.33998	-0.01783	-0.07127	3, 2	434.2338, 650.8471	28.5	38.92	45.35	26.01	38.21	39.72	33.95	34.32	39.07	35.86	23.13, 2.4
A5YKK6	IAMTTC[Carbamidomethyl (C)]EQIVR	SN_Classic	28545.2	39382.4	9542.02	46784	51983.1	35054	33682	37825.5	27431.8	48360.1	40219.6	32977	24142.6	37440.4	40726.6	61646.8	20758.3	30850.2	34315.2	16193.4	35965.3	38934.3	59430.2	33663	FALSE			0.35291	0.54788	0.7886	0.76914	0.64993	0.40124	0.15863	2	661.3338	38.24	38.03	43.58	44.29	26.86	43.46	36.44	42.84	29.18	21.61	42.91
A5YKK6	IAMTTC[Carbamidomethyl (C)]EQIVRK	SN_Classic	23931.5	18070.7	27335.5	20387.3	16950.9	31661.8	31537	28708.5	26330.8	24012	33142.4	31417.5	21258.7	31532.1	29835.8	28625.6	16465.8	21941.4	15645.2	15345.7	18269.7	21566	25028.7	22240.8	FALSE	0.521156	915.478	0.32033	-0.04877	-0.00704	-0.01049	0.35321	0.25297	-0.49321	3, 2	483.9232, 725.3812	48.46, 19.22	44.29, 22.63	36.01	38.25	25.32, 28.17	47.48	35.9	45.48, 24.68	26.63	32.59, 21.39	46.45
A5YKK6	ILDVAQDLK	SN_Classic	636905	608261	679559	506814	617682	681618	631648	668821	617547	568778	642103	647077	636305	602112	587302	536138	556650	624911	566604	607554	598020	579483	518070	700160	FALSE			-0.00504	-0.16418	-0.09176	-0.09849	-0.05093	-0.07619	-0.11913	2	507.7951	37.1	36.41	29.89	47.31	38.9	40.92	43.02	32.22	31.49	41.18	29.27
A5YKK6	ILPDSGGVA	SN_Classic	431662	458891	491968	458666	414196	472196	486151	446673	488515	464650	433753	461719	438838	461192	460069	445903	534933	509080	431705	481189	487330	423354	430144	452769	FALSE			0.03995	0.10793	-0.03963	-0.08185	-0.02357	-0.02359	0.01836	1	828.4462	10.92	21.36	27.25	22.17	22.36	23.95	11.13	8.44	25.87	20.99	34.12
A5YKK6	ILTNFTGVMPPQFK	SN_Classic	496341	537076	510130	475821	498249	502678	497069	492782	482416	483630	515888	540330	517325	504517	454099	503579	577531	516896	493778	570505	524535	484047	496936	551423	FALSE			-0.06821	0.05002	-0.06383	-0.01045	-0.00346	-0.06461	0.0417	2	796.9289	38.02	15.59	30.16	30.66	19.2	30.32	19.24	21.16	18.2	22.8	23.19
A5YKK6	IVEPPENIQEK	SN_Classic	1.70921e+06	1.62342e+06	1.73004e+06	1.62766e+06	1.64067e+06	1.84089e+06	1.81716e+06	1.7032e+06	1.82143e+06	1.74957e+06	1.82398e+06	1.73959e+06	1.72909e+06	1.71135e+06	1.76822e+06	1.59615e+06	1.86475e+06	1.90205e+06	1.6556e+06	1.74079e+06	1.89074e+06	1.60008e+06	1.6415e+06	1.8214e+06	FALSE			0.07742	0.08313	0.0132	9e-05	0.06967	0.04101	0.06258	2	648.3457	32.82	22.59	39.9	34.94	37.49	34.3	37.08	40.97	41.13	29.17	32.95
A5YKK6	IYNHPPHPTMSVDEVLEMLQR	SN_Classic	70191.9	70994	74332.9	80604.3	70714.4	74101.2	77833.7	80362.3	77284.7	79492.6	61672.7	74391.7	73091.3	76494.6	63425.1	74524.5	64661.5	62880.3	74866.5	71943.2	73907.8	81742.4	68102.8	95218.1	FALSE			0.1278	-0.09298	0.0648	0.18534	0.00026	-0.01689	0.03439	4	627.3109	43.94	45.67	45.45	45.16	35.77	45.39	33.96	42.62	43.48	39.96	45.77
A5YKK6	KDFALDSEESR	SN_Classic	11697.6	15320.6	5558.3	12683.9	8825.95	9706.52	11924.9	11531	5877.76	12714.2	10602.3	5316.52	9009.99	10000.5	7264.29	9218.06	28536.9	3643.56	11517.9	12926.4	3421	16025.9	12221	7882.23	FALSE			-0.15127	0.34575	-0.06153	0.14933	-0.18615	-0.31015	-0.22536	2	648.8069	14.81	29.12	-0.58	26.63	19.59	21.5	25.32	21.66	9.56		7.92
A5YKK6	LAEVGQYEQVK	SN_Classic	617422	618235	637946	583388	632628	609771	669274	615067	624742	582088	615885	623596	583256	617529	592947	568783	601042	603944	555775	604754	661508	613771	615875	725378	FALSE			0.02706	-0.079	-0.0373	0.06137	-0.04063	-0.06285	-0.04026	2	632.3326	43.18	45.54	41.52	48.92	41.07	44.53	43.44	42.92	37.81	42.25	43.07
A5YKK6	LALDINELK	SN_Classic	3.07644e+06	2.92736e+06	3.068e+06	2.75433e+06	2.92515e+06	3.18507e+06	3.04011e+06	3.10706e+06	3.08017e+06	3.03113e+06	3.09697e+06	3.10251e+06	3.13178e+06	2.95892e+06	3.08995e+06	2.94137e+06	2.98429e+06	3.11644e+06	2.94117e+06	3.20231e+06	3.0616e+06	2.97068e+06	2.75907e+06	3.02195e+06	FALSE			0.02453	-0.00473	-0.03334	-0.05183	0.02504	0.01721	0.02104	2	514.803	19.98	21.11	20.99	25.44	29.4	34.92	27.57	25.94	18.06	23.38	30.51
A5YKK6	LATEFELRK	SN_Classic	8125.96	10259.5	12133.6	13434.4	9305.54	4818.01	11963.5	19587.1	9516.33	12072.5	11803.2	15836.4	16492.7	14741.6	6306.66	12262.5	12567.3	8214.7	13619.1	14997.5	6545.85	13630	16607.2	11518	FALSE			0.42826	0.1147	-0.14725	0.45224	0.37987	0.29875	0.20432	3, 2	369.545, 553.8138	14.24	22.9, 30.19	28.83	48.79	44.3, 17.13	39.58	33.57	44.64	30.6	36.95	28.43
A5YKK6	LFQSVAQC[Carbamidomethyl (C)]C[Carbamidomethyl (C)]MGQK	SN_Classic	92354.9	82440.5	67496.5	86494.9	82011.9	88005.6	85899.1	72711	70389	86513.4	86013.5	96358.1	75234.9	82781.7	91415.3	82722.3	29586.8	77608.1	77288.2	52516.1	81968	93513.7	78848.7	118695	FALSE			-0.0814	-0.35138	0.08228	0.26456	0.15024	0.0419	-0.19423	2, 3	778.8546, 519.5721	41.1	37.46	42.86	36.27	25.74	39.09	31.01	40.5	42.28	36.4	45.02
A5YKK6	LPDPFTPNLK	SN_Classic	733553	803132	767345	754092	791915	747375	807809	807115	720701	769578	760229	763509	752079	760363	766846	709506	751927	719977	766950	773434	800610	774534	786102	866479	FALSE			0.01965	-0.0789	-0.00668	0.07508	-0.00673	-0.01558	0.02296	2	571.3162	41.66	41.07	36.5	50.74	34.39	38.72	39.41	34.87	41.85	31.8	36.98
A5YKK6	MKPSDLSQVWPEANQHFSK	SN_Classic	108307	94146.2	93110.3	102417	88210.4	152242	103333	97773.3	101768	79883.4	90050.4	123419	106448	125913	101899	135511	97783.5	98914.9	108598	98661.8	86583.2	73808.8	114313	96608.5	FALSE			0.03525	0.16863	0.21419	-0.05387	-0.01083	0.1775	-0.00842	3, 4	743.6968, 558.0244	44.1, 41.91	29.91, 42.49	53.66, 36.37	44.3, 33.13	44.74, 40.63	38.9, 48.42	41.17, 40.88	45.28, 53.17	37.57, 44.48	43.06, 30.29	31.83, 38.11
A5YKK6	MLAHTPQQK	SN_Classic	3990.86	10081.9	9662.66	11785.2	13611.8	13194.2	3343.86	11955.4	9989.53	9585.46	10922.7	13824.5	10537	12975.5	12932.6	7437.83	10812.2	8621.44	7323.26	5848.8	8627.29	10878.1	11166.2	16974.3	FALSE			0.09146	0.17904	0.70123	0.71712	0.53254	0.61868	-0.12276	2	527.2791		23.8	25.58	22.91	27.84				9.27	13.19	27.87
A5YKK6	MTTC[Carbamidomethyl (C)]EQIVR	SN_Classic	78330.2	84265.7	76432.8	91052.3	81189.1	76590.6	91553.8	83574	77883.8	81295.8	81536.1	81029.5	76763.1	66433.3	66310.3	71971.9	87933.8	78161	85123.7	78113.6	80626.9	75425.7	83588.2	92019.1	FALSE			0.08202	-0.00582	0.05799	0.07069	0.02888	-0.19019	0.02889	2	569.2732	47.08	47.29	44.17	37.75	36.36	33.21	37.02	44.09	45.87	35	33.59
A5YKK6	MTTC[Carbamidomethyl (C)]EQIVRK	SN_Classic	7934.62	60905.7	73194.6	61811.4	60100.9	63709.7	44594.2	73995.1	48400.2	42274.7	61635.6	41169.4	6403.77	35473.3	41080.6	5305.86	45674.2	44328.2	47652.6	6141.71	35606.5	66224.4	4985.44	11301	FALSE			0.23351	-0.57557	0.38612	-0.78359	0.0306	-0.7758	-0.66789	2, 3	633.3207, 422.5495		14.2	0.32, 12.74	16.74, 26.76			9.51	19.33	-0.45	-0.95	3.48
A5YKK6	MVLNETYR	SN_Classic	524540	539090	536044	580331	598379	488202	569228	567905	512929	542088	492897	503477	525876	541817	608357	542551	562626	509973	538158	526415	476686	550016	560405	521692	FALSE			0.04474	0.01389	0.0594	0.02896	-0.05629	0.06729	-0.05367	2	513.2579	37.03	29.58	43.07	41.56	32.67	36.04	37.11	31.97	28.05	22.83	37.69
A5YKK6	NKPILHTDLDVK	SN_Classic	99800	101179	97591.3	84769.5	97780.8	92343	93449.3	111429	97340.1	94993.1	98939.8	99368.3	91588.3	93572.2	80131.1	78365.9	81599.4	89737.3	81682.2	102833	93229.4	97830.1	92415.2	112987	FALSE			0.01752	-0.25786	-0.1192	0.02235	-0.02569	-0.17049	-0.10431	3, 2	464.933, 696.8959	36.14, 42.81	34.93, 43	36.77, 42.32	40.14, 37.14	31.87, 35.77	41.91, 40.64	42.37, 44.61	26.36, 32.93	36.31, 44.07	39.33, 37.82	28.5, 42.36
A5YKK6	NLALDINELKPGNLLK	SN_Classic	170273	144790	176216	145936	152015	158763	166236	173713	5.23095e+06	166756	148728	160533	219433	151728	187924	147227	143649	189734	158624	159913	165215	150234	149127	171093	FALSE			3.5033	-0.03168	-0.10525	-0.06249	-0.04553	0.18653	-0.02227	2, 3	883.0145, 589.0121	27.78, 33.81	27.28, 38.15	36.1, 38.48	34.21, 35.51	27.84, 29.65	34.43, 44.2	38.57, 39.81	17, 41.98	27.13, 39.86	28.17, 40.83	31.91, 31.74
A5YKK6	NLDEQLSAPK	SN_Classic	226284	223073	239912	227596	220624	247529	232866	238653	241947	232914	240034	238086	232547	193001	233356	237161	244307	257350	189835	237226	258900	231292	212294	253321	FALSE			0.04978	0.10015	0.0135	0.0159	0.04485	-0.065	-0.00694	2	557.7906	45.02	43.36	51.61	46.27	43.64	52.36	44.65	44.01	40.88	40.71	27.14
A5YKK6	NLDEQLSAPKK	SN_Classic	128160	126084	119604	122892	117307	123814	131770	145807	136169	130144	122532	135162	145800	128046	133326	144823	125923	140738	133325	138996	142059	128365	109251	125285	FALSE			0.14629	0.13839	-0.03845	-0.04287	0.05301	0.12319	0.14851	2, 3	621.8381, 414.8945	32.29, 38.81	37.56, 33.22	41.09, 38.35	43.75, 40.26	38.72, 37.19	38.35, 40.36	34.18, 38.12	29.14, 33.79	43.94, 35.29	35.39, 41.64	31.08, 44.08
A5YKK6	NLFEEYR	SN_Classic	239108	233375	207152	264735	268519	221145	232614	240429	219409	234964	244022	217828	222385	251106	241369	258136	195865	224637	234906	266334	201695	253939	223837	289068	FALSE			0.02695	-0.00212	0.15057	0.17417	0.03601	0.0729	0.04863	2	485.7351	34.17	31.83	33.01	35.55	36.53	38.09	36.69	29.51	41.56	42.69	35.95
A5YKK6	NLILSAFPR	SN_Classic	820596	885062	837839	853706	889163	843281	841876	875703	821474	833899	848078	872366	846430	838006	804506	779330	789726	770825	838570	784741	838175	958310	927412	942128	FALSE			-0.00252	-0.12038	0.02399	0.15289	0.00614	-0.03128	-0.04728	2	515.8058	40.29	25.71	29.11	39.66	35.51	31.32	31.17	37.19	37.39	33.06	19.98
A5YKK6	NLTAGMA	SN_Classic	205467	220700	208425	228344	209236	218075	207394	213462	122207	200703	206346	217456	215655	197945	217407	202735	217313	216632	212705	267688	223955	204569	231064	207811	FALSE			-0.22471	0.00474	0.04711	0.01998	-0.02312	-0.00817	0.15046	1	677.3287	19.57	16.05	34.68	28.71	18.1	19.42	14.28	7.35	16.59	10.28	26.1
A5YKK6	NMRLPDPFTPNLK	SN_Classic	70418.1	60025.6	59053.3	69902	53304.8	61828.2	61675.3	57234.2	73829	67067.4	50702.4	67685.7	78511.6	57970.5	77674.4	60151.4	57228.8	72949.5	65780.8	59786.6	58056.3	53323.3	56202	40055.7	FALSE			0.02447	0.00633	-0.03438	-0.34125	-0.0311	0.17649	-0.04542	3	514.9414	42.38	39.38	36.2	42.91	44.84	54.62	46.42	39.81	44.95	42.47	48.17
A5YKK6	NNLSQSNMTQK	SN_Classic	79637.3	127250	113226	120982	118179	99493.1	112922	83806.3	118866	115923	109266	120674	114233	110809	102340	102402	112670	114865	119161	123104	125040	109199	112323	122064	FALSE			-0.02051	0.04361	0.08123	0.10209	0.11162	0.03239	0.1984	2	632.8011	45.62	32.89	42.4	42.92	38.78	45.01	34.78	44.18	32.17	34.27	42.62
A5YKK6	NSFASALR	SN_Classic	81486	76201.2	70431.9	71277.8	97880.6	82769.7	76161.8	91331.1	51268.1	79227	92198.3	74760.7	80396.8	76653.1	88636.5	83966.1	96807	69727.4	76872.4	73998.9	73697.8	93029.3	87601.9	83810.6	FALSE			-0.06043	0.13503	0.14322	0.21316	0.10996	0.10703	-0.02263	2	433.2299	21.2	23.75	34.35	17.2	36.99	12.39	14.19	19.76	22.17	25.6	31.23
A5YKK6	NSRDAIAALGLLQK	SN_Classic	134065	133523	127167	140620	142629	133698	140106	135882	121804	136964	129878	126583	138873	135224	126757	123174	125676	138643	138951	118696	133999	134640	132412	126543	FALSE			0.01106	-0.02679	0.07891	-0.00425	-0.00487	0.02212	-0.01141	3	490.6193	38.61	38.47	37.41	43.64	40.41	39.29	39.59	23.48	36.56	41.85	38.71
A5YKK6	NVEVLIDVLK	SN_Classic	44089.3	43351	53929.6	41583.4	44189.8	43583.9	39705.3	42518.4	47702.6	43547.8	38439.5	45528.8	43261.2	46384.8	39816.3	47021.4	33743.9	40438.2	45286.2	69174.1	39935.7	40229.8	47654.1	38801.7	FALSE			-0.12178	-0.22204	-0.12812	-0.15822	-0.1488	-0.12694	0.12716	2	571.345	36.82	50.78	44.83	41.59	37.02	47.16	45.67	37.72	34.13	42.99	46.93
A5YKK6	NVLAELHQEHDLK	SN_Classic	12517.5	22630.1	13495.2	6874.67	22277.7	8947.53	20960	12425.3	31438.1	23366.5	13061.8	20696.5	25547.1	6292.43	11854.2	23422.5	26384	25938.7	21088.9	36241.4	21372.3	2785.05	7597.7	12452.5	FALSE			0.41429	0.63893	-0.35244	-1.09097	0.23189	-0.1548	0.69419	3	515.9388			-0.16	0.97	16.67	18.49	32.95		20.6	26.18	11.37
A5YKK6	NVPGFLPTNDLSQPT	SN_Classic	95857.7	115283	96334.8	92189.8	129894	94194.9	94164.4	95650.4	101016	107309	102169	94993.4	95953.7	113061	101952	113950	100078	90256.1	103898	107376	105143	108147	113389	88074.5	FALSE			-0.08029	-0.01505	0.04073	0.00998	-0.01417	0.01629	0.04136	2	800.4043	36.09	42.83	39.31	33.22	36.07	38.88	37.06	33.53	35.34	37.4	34.05
A5YKK6	NVPGFLPTNDLSQPTGF	SN_Classic	209547	248921	244085	251460	271361	262264	235175	231024	258671	237729	247680	278039	248014	234638	269960	283619	282755	288601	265227	262786	267411	291154	248648	204861	FALSE			0.04511	0.28327	0.16024	0.08398	0.11992	0.0993	0.17912	2	902.4492	42.67	39.95	39.08	42.76	43.98	39.74	39.52	33.21	45.09	42.24	37.52
A5YKK6	PAPHLFAQLSK	SN_Classic	9222.01	3979.12	15415.1	2488.14	16987.8	11547.8	12056.2	15128.7	8603.62	3087.65	11133.7	11047.9	12908.3	7380.97	10005.7	8976.29	7873.9	9500.4	4986.39	5028.74	19113.4	6045.28	4832.46	18932.1	FALSE			0.32267	-0.119	0.11654	0.05896	-0.17945	0.08225	0.0256	3	403.5644			14.31		-1.07					10.18	1.69
A5YKK6	QELVHPVVDR	SN_Classic	102296	81432.5	80590.6	64218.7	95532.8	61759.1	71807.4	67490.5	122516	99880.1	118976	65065.8	56422.2	106115	117587	73930.5	121070	122671	58737.7	58918.3	65524.5	62925.9	67513.9	105559	FALSE	0.0443452	3.90322	-0.01374	0.26525	-0.25491	-0.1635	0.10321	0.08379	-0.52901	2, 3	596.3276, 397.8875	29.02	30.24, 21.7	47.71, 23.23	36.95	40.72, 15.98	37.39, 23.69	28.74, 22.07	31.74, 29.49	33.36	33.26	32.95, 7.85
A5YKK6	QKLPDLLR	SN_Classic	67885.8	41186.8	66483.7	46409.5	2957.09	69300.4	43277.3	46306.5	71870.7	50626.3	61797.7	70900.8	53144.9	22294.3	69876.2	42352.1	47526.3	51957.2	19925.2	5474.93	37550.4	44194.9	29547.8	44885	FALSE			-0.12081	-0.30772	-0.56502	-0.5655	0.06247	-0.27275	-1.47965	2	491.8058	19.84	33.78	31.03	8.59	28.94	28.45	34.28	27.57	26.77		8.42
A5YKK6	QLAVYEEFAR	SN_Classic	487595	484217	471507	497047	510091	458489	474195	495614	448961	498708	508255	493622	475290	495511	509211	515839	499937	483187	505928	494863	460770	480859	516976	449277	FALSE			-0.02475	0.05457	0.02213	0.00379	0.05613	0.03622	0.01812	2	613.3142	37.39	45.4	37.08	47.66	40.86	41.09	34.65	39.83	38.3	34.85	41.79
A5YKK6	QLFSFPIK	SN_Classic	59931	76212.2	69671.7	63532.4	72027.4	66778	60511.1	66978.5	65514.5	57309.5	72621.8	61993.4	58910	67719.8	65669.7	55568.5	60768	55735.8	51506.1	72379.3	60973.6	64457	64559.5	69680.4	FALSE			-0.09272	-0.25833	-0.02458	-0.05078	-0.10081	-0.09799	-0.15492	2	490.2842	40.41	38.91	36.12	35.54	36.24	44.29	36.19	36.88	40.12	47.23	27.75
A5YKK6	RDILMDR	SN_Classic	37132.9	38967	5469.13	41820.4	40540.1	47577.4	35879.7	44197.4	5795.76	39189.3	35020.2	30690.5	40985.2	44517.2	59824.9	33583.6	28038.6	34608.6	31730.5	26925.8	33905.7	35420.8	34785.5	35782.6	FALSE			0.07418	0.23848	0.67173	0.37782	0.36292	0.83321	0.1824	2	459.7449	23.31	35.31	27.22	32.19	21.61	18.03	35.64	12.77	37.51	18.1	26.48
A5YKK6	RLATEFELR	SN_Classic	46849.7	46317.2	11367.4	38917	7937.45	31970.4	36675.1	26104.1	37558.1	4578.66	39029.8	39913.5	33504.8	47944.9	3578.78	16263	34627.9	39525.8	22110.2	9159.53	45340	46635.9	9828.38	49250.1	FALSE			-0.05912	-0.20931	-0.40725	0.0162	-0.32375	-0.29796	-0.44838	2	567.817	42.84	28.01	1.96		22.98		10.79	28.89	14.46		-0.59
A5YKK6	RLATEFELRK	SN_Classic	398695	387259	399459	368066	399301	384647	368866	418182	392003	725405	380921	408029	405677	695121	416961	436172	388041	404088	765843	382041	364530	387291	390706	372177	FALSE			-0.00777	0.05127	-0.04123	-0.04354	0.35331	0.35655	0.35146	3, 2	421.5787, 631.8644	37.49, 35.43	35.07, 30.04	43.46, 42.04	36.47	34.64, 31.14	37.83, 32.57	32.04	33.59, 26.8	40.81, 29.22	35.63, 21.84	36.56, 37.66
A5YKK6	RVSIEPNFHSL	SN_Classic	12967.3	11317.3	5886.16	12357.6	9327.23	5988.27	13390.6	10700.7	12082.2	10103.9	5790.46	9464.3	9326.88	7575.86	3769.07	7592.71	13013.8	8893.08	9558.44	10757.2	11055.6	1875.09	7569.26	8408.06	FALSE			0.26178	-0.03245	-0.12466	-0.75703	-0.25067	-0.54548	0.05629	3, 2	433.5666, 649.8462	17.08	7.07	7.61	9.63	15.06, 4.92			14.11	22.89
A5YKK6	RYC[Carbamidomethyl (C)]DPVVLTY	SN_Classic	39665.8	51223.5	36536.9	41383.9	26640.8	36596.9	39849.8	35304.7	36715.8	44999.7	21082.2	44461.7	33328.3	50618.7	38620.6	44028.4	54966.5	49735.3	55099.6	48757.6	57168.7	14922.6	26878.2	41783	FALSE			-0.18783	0.22304	-0.28448	-0.60837	-0.20505	-0.05608	0.33763	2	643.3159	29.25	19.11	27.93	22.32	21.74	22.89	30.67	17.54	35.94	23.84	18.85
A5YKK6	RYC[Carbamidomethyl (C)]DPVVLTYQ	SN_Classic	59738.8	59961.4	82078.4	59790.3	78753.4	67446.4	129986	81107.1	66980.4	78017.7	91597.6	109678	93792	83059.2	87691.4	82184.7	84584.5	121455	77903.4	62812.9	99295.9	82838.5	104960	136647	FALSE	0.453927	1286.86	0.4627	0.51442	0.0298	0.6852	0.46901	0.39073	0.25034	2	707.3452	29.28	46.83	38.35	43.59	34.09	39.04	31.68	32.3	28.16	26.37	33.12
A5YKK6	RYC[Carbamidomethyl (C)]DPVVLTYQAER	SN_Classic	12298.2	12526.1	19419.8	11183.8	15548.2	5451.52	4862.69	12701	3263.83	9073.25	6310.29	7494.82	6438.35	13863.5	2954.55	14120.6	4031.33	10499.7	8310.56	14339.5	3000.07	5475.55	6295.5	9234.26	FALSE	0.192673	-57877.3	-1.087	-0.62687	-0.45916	-1.07473	-0.9515	-0.92786	-0.78652	2, 3	885.4356, 590.6262	20.82, 21.34	14.04	5.43	8.68, 25.38	15.62	27.82	26.3, 9.66			23.08	28.45, 1.52
A5YKK6	SEINIAPR	SN_Classic	19707.3	38331.8	9064.73	4113.63	30204.7	21427.2	23491.7	21540.5	30268.9	5616.64	20691.8	24754.2	20308.7	10871.3	35873.3	14644.1	29035.4	7382.72	23183.3	51095.9	7808.76	30483	33769	16538.3	FALSE			0.16628	-0.39414	-0.26754	0.26779	-0.39412	-0.00108	0.29078	2	450.2509	29.53		6.66		19.32	19.42	24.3	11.53	21.11	17.36	22.89
A5YKK6	SEYDDPPGLR	SN_Classic	68899.2	72364.1	6305.35	47052.1	64349.4	75697	55081.2	60378.3	51648.4	77157.7	75315.1	59221.9	52619.2	73565	57247.8	69147.5	51126.3	66487.2	60239.2	75092.4	42519.7	77331.3	61336.2	61796	FALSE			0.17939	0.33981	0.34241	0.44195	0.5206	0.31386	0.26929	2	574.7646	28.1	27.52	3.56	16.24	19.72	12.88	29.7	41.63	44.79	23.27	17.48
A5YKK6	SISAPGSGIWSDGK	SN_Classic	69733.4	71281.1	75553.2	83361.3	68053.5	88465.8	79067	63881.9	72164.7	83735.3	67944.4	79786.4	78376.4	74087.9	98502.2	85320.8	66977.4	85472	79617.7	71065	84197.8	82141.7	76756.6	76285.2	FALSE			-0.00972	0.13475	0.1475	0.11897	0.09598	0.21268	0.11711	2	681.3384	12.71	33.54	23.84	25.72	21.08	18.54	16.36	27.66	20.81	30.55	16.12
A5YKK6	SLDLIESLLR	SN_Classic	825830	913239	926520	879011	1.03301e+06	938830	820544	887100	944028	927954	918631	958975	909763	937235	950802	858902	886532	982111	926336	990083	916303	973215	937266	882812	FALSE			-0.00755	0.03315	0.09694	0.06751	0.07383	0.06984	0.08774	2	579.8401	35.35	41.15	27.08	46.89	37.23	35.27	41.91	29.91	32.52	32.39	38.07
A5YKK6	SLLEVVVLSR	SN_Classic	162452	197916	225082	171889	201955	189024	174448	201065	170115	169907	181665	167012	164663	188113	171220	151389	138081	146565	162726	168232	174945	179305	189045	255758	FALSE			-0.10163	-0.42511	-0.05675	0.09225	-0.17497	-0.15999	-0.21069	2	557.8452	44.77	43.14	33.73	44.96	39.24	44.74	45.23	40.38	40.76	39.08	39.38
A5YKK6	SLLLEAYVK	SN_Classic	145280	132144	159362	184053	152799	138730	142111	164714	131996	144306	122190	125187	116401	155178	129586	129809	94316.6	114796	138654	135068	136634	137954	137213	175973	FALSE			0.0067	-0.36597	0.12277	0.04665	-0.15724	-0.12273	-0.09005	2	518.3079	40.65	33.29	41.24	48.12	43.88	46.46	48.94	34.81	39.85	41.12	23.64
A5YKK6	SNYEAMIDR	SN_Classic	245139	239943	241112	251636	253980	198083	248611	238897	242667	262523	205224	227514	214294	253957	239007	273187	159381	222975	266106	244690	216048	276707	249408	269985	FALSE			0.00789	-0.14766	-0.0454	0.13259	-0.0628	-0.03812	0.00129	2	549.7479	21.1	19.52	27.63	22.68	22.43	20.88	35.53	33.16	32.95	31.55	15.54
A5YKK6	SPVTFLSDLR	SN_Classic	550960	597989	566252	576093	604021	596331	599088	608219	574088	571135	587511	585601	576100	613387	587831	559291	577553	572824	573882	595844	583764	604034	611309	618836	FALSE			0.05463	-0.00466	0.05061	0.09676	0.02423	0.05132	0.03185	2	567.8113	34.88	35.58	31.15	37.56	37.81	35.53	40.23	33.82	40.18	35.81	36.71
A5YKK6	TDDLITRFF	SN_Classic	3687.17	3748.19	5485.29	1490.79	4694.02	2800.65	3418.35	2884.34	5339.51	3904.8	2183.13	1751.71	5295.12	1979.28	4610.42	5006.79	3828.22	3543.52	4747.17	4486.56	5146.18	8166.84	7741.6	14329.7	FALSE	0.813459	480427	-0.15032	-0.06184	-0.52402	1.22669	-0.72082	-0.12056	0.15438	2	564.2902	13.52	20.89	27.86	12.76	19.86	33.41	33.6		13.32	20.89	-1.65
A5YKK6	THSGLTDGIPLQ	SN_Classic	384402	351358	352594	341947	358512	333729	335532	382133	346155	321254	399058	368630	372539	380342	355998	350842	375605	364417	357232	364073	343725	345077	362387	360117	FALSE			-0.03289	0.00332	-0.07365	-0.0278	0.00078	0.02695	-0.03125	2	619.8224	39.5	44.24	41.31	46.41	37.53	39.95	38.59	44.17	40.07	33.73	39.09
A5YKK6	THSGLTDGIPLQSISAPGSGIW	SN_Classic	118579	125521	120071	150700	142808	122386	125800	124771	126175	131175	110077	132078	110042	122810	112887	147104	68857.9	73528.1	143989	109696	73530.1	129532	130242	78221.7	FALSE			0.04898	-0.3311	0.1916	-0.10761	0.03584	-0.07493	-0.15438	2, 3	1097.5605, 732.0428	44.65	38.92	33.46	41.7	42.61	35.65	40.88	36.2	47.82	44.27	45.48
A5YKK6	THSGLTDGIPLQSISAPGSGIWSDGK	SN_Classic	55564.3	54649.9	80295.5	40193.2	71897.6	72965.8	54031	62728.7	78195.3	10446.2	47372.7	62939.6	69547.6	70739.5	57709.8	64705	80556.2	66368.8	54587	53859.9	63496	67514.8	69350.2	85058.2	FALSE			0.03328	0.15168	-0.0419	0.2202	-0.65774	0.05561	-0.14794	3	861.1013	23.89	32.83	39.13		42.1	40.95	48.42	51.01	42.54	25.12	33.01
A5YKK6	TRSPVTFLSDLR	SN_Classic	71877.5	67992	70738.7	72321.4	79453.4	73671.4	73662.9	76437.8	67047.9	73663.4	72270.6	66235.3	78187.4	76572.8	67219.2	69370.4	73062.4	76160.7	71102.7	70615.2	66183.5	74409.4	73171.9	69902.7	FALSE			0.04412	0.05369	0.09822	0.04635	0.01065	0.07586	-0.01866	3	464.5929	43.56	33.89	40.85	45.93	42.74	30.25	43.15	36.73	34.25	41.19	42.22
A5YKK6	TVTRPTGVSFK	SN_Classic	38812	22923.1	53097.9	10614.9	50401.3	133137	36151	2993.76	87611.5	5335.24	47213.8	17748	11934.5	40183.9	121338	50356.2	6734.18	13898	34648.5	41262.6	14101.9	57357.9	5854.85	22984.9	FALSE			0.14252	-0.69388	0.75766	-0.41382	-0.708	0.59504	-0.35133	3	398.2277	22.69		26.73			16.81	46.03	33.54	29.77	18.73
A5YKK6	VANC[Carbamidomethyl (C)]SNVMNK	SN_Classic	11321.6	10457.4	12037.4	9457.03	12025.2	11016	12902.5	10511.7	13047.2	11965.6	8860.59	13603.3	11990	10585.4	9927.14	12481.2	9003.9	14065.8	10757.9	8122.9	9101.51	10735.8	10580.7	10821.5	FALSE			0.10864	0.07217	-0.05736	-0.07344	0.02592	-0.05717	-0.27321	2	568.763	29.31	39.07	24.58	17	31.09	39.91	40.89	30.9	35.02	38.13	36.83
A5YKK6	VDMLSEINIAPR	SN_Classic	614231	611439	597823	600381	604866	583591	595744	604035	575194	611052	609725	608593	605255	616112	581345	591211	601804	580848	581163	599031	616266	604149	606540	631705	FALSE			-0.03891	-0.03981	-0.02768	0.01488	0.00464	-0.01654	-0.02155	2, 3	679.3608, 453.243	21.02, 41.46	38.09, 40.16	29.55, 37.2	42.54, 51.48	28.14, 16.43	35.46, 36.58	31.84, 39.11	40.07, 43.39	41.23, 44.45	33.26, 36.85	29.43, 47
A5YKK6	VLGMMAR	SN_Classic	89019.8	71456.3	92072.1	75614.2	59235.9	95439.8	58511.3	8005.23	76322.2	39420.5	62448.9	89193.4	83821.8	54967.1	96496.4	11058	88744.2	100425	63870.7	61941.6	94868.9	71472.5	38003.7	102669	FALSE			-0.82217	-0.33492	-0.13311	-0.2515	-0.40251	-0.10215	-0.19459	2	389.2091	22.28	10.98	23.89	21.52	19.89		27.46	19.16	9.45	21.63
A5YKK6	VLLTSDK	SN_Classic	309154	310424	291376	347903	343483	290496	288285	330975	254023	369406	262522	276634	290294	356886	293991	381396	301761	288632	393870	320323	272358	350754	362084	294500	FALSE			-0.06093	0.09327	0.10817	0.1451	-0.00379	0.04708	0.11502	2	388.2316	33.42	36.56	29.82	38.12	33.26	39.72	39.65	31.68	45.41	37.06	33.92
A5YKK6	WATDDVAQIYDK	SN_Classic	89943.2	111228	106927	98179.9	118430	112576	105322	107573	104936	112038	108388	103598	106270	117069	109023	105923	106562	102419	102613	99796.8	111785	104936	107967	109716	FALSE			0.04488	0.03153	0.09552	0.06645	0.07272	0.10937	0.02828	2	712.8383	35.19	32.43	29.31	28.86	32.16	37.02	28.23	32.13	30.41	32.72	32.85
A5YKK6	YC[Carbamidomethyl (C)]DPVVLTY	SN_Classic	8909.15	4334.18	11903	4089.43	5022.59	3272.97	5212.82	2302.91	12827.5	7953.19	3765.76	6833.73	11909.8	5579.89	5307.05	11103	7907.21	18228.6	7258.9	10045.2	7459.86	4475.93	3518.92	4396.56	FALSE			-0.3058	0.56646	-1.02176	-1.02101	-0.43872	-0.14152	-0.02211	2	565.2653		24.31	16.89	30.04		16.49	2.38	8.2		1.57
A5YKK6	YC[Carbamidomethyl (C)]DPVVLTYQAER	SN_Classic	77176.8	49815.8	58360.8	73264.5	76973.9	64057	55849.3	70810.4	57491.3	65930.7	73855.4	66067.3	74441.7	70947.2	58011.1	70540.5	71967.2	59918	75417.7	41909	62373.1	68647.6	71295.1	69666.1	FALSE			-0.00939	0.12711	0.20932	0.17742	0.15134	0.13404	-0.04469	2	807.3851	15.12	28.65	16.68	47.52	32.77	31.7	24.79	35.82	33.79	28.36	38.96
A5YKK6	YELDHPGFQIR	SN_Classic	17083.6	11391.3	12200.1	8069.34	5818.1	18995	6696.91	12182.9	16245.7	9936.36	11493.1	9709.61	9819.92	5165.72	17905	8902.64	13316	16306.1	13766.1	5759.18	4067.74	9587.53	10839.2	11644.4	FALSE			-0.21163	-0.07836	-0.30682	-0.34287	-0.38542	-0.30646	-0.78578	2	687.8437	23.02		16.91	14.78	20.55	2.59		27.54	17.47	0.42
A5YKK6	YNVEAVELLIR	SN_Classic	53524	59446.4	59505.2	52639.6	61442.2	58689.3	51692.5	56163.9	48265.5	57780.1	55617.6	49266.1	47933	58679.4	48269.3	50010.4	47688.8	48363.6	53436.3	50358.7	51419.1	51639.8	54872.4	70638.1	FALSE			-0.14372	-0.2398	0.00247	0.03858	-0.0845	-0.15522	-0.15213	2	659.8719	40.53	47.86	43.94	40.04	33.1	37.81	32.09	38.65	37.32	41.13	38.05
A5YKK6	YREC[Carbamidomethyl (C)]HLLVLK	SN_Classic	35981.7	41541	39652.1	30022.9	36372.4	41862.1	32858	36158.4	55827.8	54722.6	35909.7	59209.6	58950	34137.7	35206.3	44656.1	44510.9	34739.6	26061.2	29629.7	46771.9	38191.8	39921	67901.4	FALSE			0.09147	0.08059	-0.1142	0.31745	0.35478	0.13079	-0.19356	3, 2	444.2482, 665.8687	32.31, 17.26	28.99, 3.7	36.25, 7.36	40.98	27.14	30.72	33.3, -0.23	35.47, 19.15	36.24, 4.98	31.38, 25.57	33.77, 23.32
A6H8Y1	EIGANVEK	SN_Classic	5417.49	63691.8	7601.72	3914.02	44937.9	4679.52	10137.2	55811.4	47252.3	53785.3	42615.3	53670	55004.5	37843.8	39777.3	9146.53	53496.7	52216.7	6319.94	9368.84	5509.97	51735.8	17916.8	43546.8	FALSE			0.56138	0.58237	-0.51905	0.56136	0.96814	0.78985	-1.85546	2	430.2296				5.09	17.02			24.32	12.85	2.21	12.06
A6H8Y1	SLPQEQKPLEIKPAPFVR	SN_Classic	6823.19	10004.6	11888.7	11191.8	16807.3	10788.6	4600.42	7161.27	9809.69	10826.7	13060.1	5186.73	8575.43	16266.4	13834.9	4247.32	4394.96	8494.7	3505.06	12906.3	4976.13	12873.6	10748	5074.89	FALSE			-0.41276	-0.74476	0.43372	-0.00101	0.01783	0.42959	-0.42511	4	520.0505		21.98		31.04				26.69	23.97	6.15	14.2
A6H8Y1	SVNTEERGDMS	SN_Classic	12694.4	5030.9	15970.9	4738.45	4743.83	6135.4	6463.26	4713.66	7208.96	6879.71	5750.07	5463.73	5317.36	5280.1	6767.85	2151.62	5740.1	6368.86	6766.71	4763.56	4994.92	5376.38	6578.02	4101.87	FALSE			-0.87399	-1.24055	-1.10941	-1.06945	-0.89711	-0.95638	-1.02792	2	612.7617		28.61		35.23	39.32	24.27	32.82	31.26	23.81	26.81	34.96
A6H8Y1	TPEVIDATEEIDK	SN_Classic	4295.56	235502	4139.42	284570	158478	11281.7	3303.16	419275	358008	310630	408795	490930	229159	335768	5390.59	4597.8	11098.3	320372	334929	346928	258011	315540	329615	5762.04	FALSE			1.67805	0.46224	0.89723	1.41596	2.31085	1.22525	1.94595	2	730.3618		1		6.64	13.43		6.87	18.03	23.92	8.46	12.74
A6NCE7	FLVPDHVNMSELIK	SN_Classic	242172	232055	226826	236119	231474	196386	186764	232931	227344	231742	224862	220085	244444	247519	220128	162789	196736	210959	209864	256736	235366	249367	245830	268081	FALSE			-0.11567	-0.29733	-0.07838	0.12269	-0.05103	0.02254	0.00188	3, 2	547.9605, 821.4371	31.58, 25.55	38.09, 25.81	22, 21.64	38.07, 30.66	38.74, 26.33	34.32, 30.83	33.29, 34.34	25.12, 29.87	33.1, 33.68	32.82, 31.66	33.37, 17.43
A6NCE7	IPVIIER	SN_Classic	1.98098e+06	1.78714e+06	1.90637e+06	1.74981e+06	1.77592e+06	2.07081e+06	1.92047e+06	1.87033e+06	1.89767e+06	1.79948e+06	1.81745e+06	1.87305e+06	2.00589e+06	1.83915e+06	1.93544e+06	1.72208e+06	1.92711e+06	1.81428e+06	1.62447e+06	1.87892e+06	2.00617e+06	1.75007e+06	1.79217e+06	1.88064e+06	FALSE			0.00355	-0.05467	-0.01996	-0.06543	-0.04769	0.0267	-0.04255	2	420.2711	39.16	41.62	34.11	38.52	27.78	35.48	36.98	38.59	37.38	34.09	36.66
A6NCE7	LIREQHPTK	SN_Classic	28369.2	17703.1	18766.1	9278.08	11554	21852	17744.4	16853.6	19540.3	15747.6	11938.7	21354.6	22271.1	19769.4	24429.5	36231.2	20060.8	19909.4	26499.3	29148.6	24986.3	25096.3	29198.5	21960	FALSE			-0.2602	0.23297	-0.60315	0.23398	-0.40286	0.03586	0.31455	2, 3	561.325, 374.5524	42.54, 26.92	21.01	30.47, 30.27	29, 31.05	45.48, 48.48	30.45, 28.66	10.13, 33.21	30.95, 31.14	30.43, 35.67	26.35	40.08, 2.11
A6NCE7	LIREQHPTKIPVIIER	SN_Classic	53879.5	85104.9	231454	93487.6	141108	93264.2	178612	8200.5	56864.8	87289.4	84546.7	120758	49723.6	148361	127084	80518.2	111572	10268.7	85479.2	102604	43547.2	76956.5	151932	161215	FALSE			-0.60426	-0.87232	-0.17616	0.07462	-0.34033	-0.18804	-0.67741	5, 4	389.2378, 486.2954	16.26, 26.11	14.76, 30.09	26.79	23.41, 41.13	20.68, 31.27	16.94, 39.04	9.21, 41.91	9.58, 25.62	20.84, 22.82	13.56
A6NCE7	PDHVNMSELIK	SN_Classic	59114.7	51583.8	57993.5	48884	51142.5	63361.2	54613	47345.9	49355.4	54328.3	57091.7	51110	63240.9	60999.2	57479.2	51103.5	63537.9	61366.6	10976.6	50312.9	65515.6	44947.1	37808.8	57809	FALSE			-0.15684	0.06125	-0.04609	-0.26316	-0.05369	0.10732	-0.41178	2	641.8267	25.36	24.17	24.6	22.32	26.86	26.85		39.27	29.32	28.36	23.19
A6NCE7	QLPVLDK	SN_Classic	266348	248310	264827	265754	286372	261458	275215	255594	298327	272428	240546	245976	238597	248739	267861	275310	258074	246033	260298	263312	290878	262695	267705	267070	FALSE			0.08909	-0.00012	0.06177	0.03291	-0.03852	-0.04567	0.06337	2	406.7475	39	47.95	29.64	42.1	41.65	37.12	36.91	38.48	34.51	28.77	39.69
A6NCE7	TFEQRVEDVR	SN_Classic	121533	149640	131501	176655	149880	96793.5	124479	154440	169971	177132	78812.8	107369	168575	155721	95251	163807	154027	152307	158831	141392	104617	150649	150525	116133	FALSE			0.15675	0.22349	0.07217	0.0515	-0.14839	0.05922	0.00774	3	426.8861	50.93	38.79	35.74	33.1	35.67	31.14	38.04	36.36	35.54	34.21	36.73
A6NCE7	VPDHVNMSELIK	SN_Classic	36833.7	26928.6	33299.6	13230	14785	34578.7	33366.9	24596.2	36052.8	7613.78	24645	30347.2	32260.3	24688.4	27651	9428.14	30621.7	28277.1	22438.8	27951.1	32433.8	2488.55	13740.5	33700.9	FALSE			-0.046	-0.50645	-0.63289	-0.959	-0.6326	-0.19825	-0.22886	2	691.3608	17.04		45.41		17.67		8.17		34.87		21.82
A6NDG6	AVEMAAQR	SN_Classic	709434	613774	684050	667745	724774	723836	739853	746084	673602	699970	732830	702237	623857	686037	749064	707564	614836	700360	655233	574262	709454	645174	629194	662758	FALSE			0.1055	0.0111	0.07635	-0.05131	0.08903	0.03669	-0.04995	2	438.2238	24.74	33.92	30.84	40.43	22.8	33.77	28.6	37.4	35.01	27.08	31.28
A6NDG6	AVVVGFDPHFSYMK	SN_Classic	838980	826284	803660	871022	809494	863813	824462	869837	803716	824227	812194	808037	830583	793787	800062	777317	779307	781459	811923	846881	829383	835930	870209	835356	FALSE			0.0169	-0.07856	0.0434	0.0418	-0.01437	-0.02624	0.01121	3, 2	532.9341, 798.8976	30.92, 45.14	35.13, 45.32	32.78, 38.22	30.9, 46.21	24.72, 35.32	31.78, 40.21	35.75, 45.68	34.57, 40.15	38.32, 37.44	28.57, 39.26	29.27, 39.76
A6NDG6	AVVVGFDPHFSYM[Oxidation (M)]K	SN_Classic	36049.1	30582.2	37890.2	30184.3	36104.1	36560.3	34537.5	38322.1	33585.1	31234	30610.7	42494.3	39279.5	35825.7	38099.5	39988.4	40466.6	41149.3	32854.3	33834.5	33595.3	36928.7	32596.5	34841.1	FALSE			0.0263	0.21839	-0.02328	-0.00214	-0.00252	0.11513	-0.05971	3	538.2658	40.35	30.71	37.89	33.66	46	41.24	44.61	37.82	48.91	42	43.16
A6NDG6	EYGINPER	SN_Classic	10416.3	217846	13557	166366	150283	12182.7	80713.2	3067.82	102081	106802	8761.37	16937.7	102356	225201	119460	168079	105587	2709.74	184304	276031	167204	126341	205482	20388.6	FALSE			-0.3797	0.1927	0.44342	0.54251	-0.86793	0.8864	1.37577	2	489.238		7.61	8.26	11.97	7.11	10.15	24.77	14.14	21.48	13.25
A6NDG6	FIAGTGC[Carbamidomethyl (C)]LVR	SN_Classic	1.88258e+06	1.8485e+06	1.66447e+06	1.85475e+06	1.80548e+06	1.85702e+06	1.97609e+06	1.92021e+06	1.784e+06	1.8432e+06	1.78287e+06	1.85692e+06	1.88403e+06	1.78271e+06	1.86228e+06	1.76485e+06	1.68067e+06	1.73425e+06	1.87409e+06	1.61027e+06	1.74918e+06	1.88291e+06	1.9475e+06	1.95557e+06	FALSE			0.0742	-0.05888	0.03218	0.10079	0.02319	0.03526	-0.04398	2	547.2948	39.09	39.79	40.56	43.93	38.86	37.67	37.56	35.47	44.5	36.55	39.27
A6NDG6	FIFDC[Carbamidomethyl (C)]VSQ	SN_Classic	10770.5	7969.43	9022.49	7476.74	5434.99	7834.95	8681.45	4898.31	8873.06	6632.02	8167.13	10422.1	9952.72	5614.32	8041.75	7090.59	8518.01	8071.12	5755.73	7965.89	9081.94	5744.34	7352.64	8518.38	FALSE			-0.30624	-0.22948	-0.42025	-0.36108	-0.13849	-0.23381	-0.28387	2	508.2313	28.36	25	12.55	30.58	30.2	20.86	28.68	23.39	28.78	34.27	25.98
A6NDG6	FIFDC[Carbamidomethyl (C)]VSQEYGINPER	SN_Classic	277999	281065	242010	261859	276153	301587	280838	287670	262972	276339	264963	273840	259332	285105	283849	276545	252664	274602	264387	276201	272387	270301	259268	269009	FALSE			0.05375	0.00492	0.06776	-0.0045	0.02512	0.04819	0.02128	2, 3	987.4567, 658.6403	39.14, 35.92	36.52, 38.2	30.14, 28.33	39.73, 30.55	34.05, 36.87	38.37, 30.75	33.74, 40.78	32.3, 38.42	33.55, 35.79	34.89, 33.61	46.17, 41.83
A6NDG6	GETAVPGAPEALR	SN_Classic	2.08042e+06	2.24719e+06	2.15868e+06	2.20127e+06	2.20047e+06	2.07999e+06	2.03449e+06	2.1475e+06	1.9516e+06	2.0954e+06	2.07814e+06	2.03348e+06	2.00195e+06	2.09029e+06	1.97889e+06	2.01654e+06	1.95351e+06	1.95176e+06	2.14366e+06	2.18776e+06	2.00752e+06	2.16994e+06	2.28531e+06	2.56324e+06	FALSE			-0.08066	-0.13136	-0.00102	0.11377	-0.06349	-0.09543	-0.03316	2	634.3357	47.09	43.02	41.78	47.73	41.32	38.42	44.06	38.82	40.07	34.96	35.86
A6NDG6	LADVDTLLFDC[Carbamidomethyl (C)]DGVLWR	SN_Classic	48827.7	31471.8	51001	41618.8	33259.3	34571	28980.4	18708.8	39350	41458.4	19527.2	24630.9	30439	20462.4	34041	46790.9	29489.7	31997.9	39815.3	20629.9	5353.05	18774.5	32227.2	17527.5	FALSE	0.527225	3669.15	-0.59314	-0.27813	-0.26261	-0.93808	-0.61691	-0.62832	-0.99675	2, 3	1004.4958, 669.9996	20.99	10.15	23.86, 36.47	30.55	30.22	32.71	23.64	18.71	25.2	34.06	25.35, 40.84
A6NDG6	LAGAPAPK	SN_Classic	291042	283318	294589	279524	271157	289983	282947	297052	273405	258283	274880	291122	268145	249988	272016	270779	297194	257092	248992	270928	278906	269433	278635	303424	FALSE			-0.02604	-0.07476	-0.04774	-0.02928	-0.07613	-0.13715	-0.12139	2, 1	362.7213, 724.4352	36.44, 31.37	28.46, 28.02	32.64, 42.82	37.03, 47.19	36.65, 32.79	17.56, 37.63	25.89, 40.3	25.81, 30.89	27.47, 32.24	18.5, 22.81	31.4, 39.71
A6NDG6	LFDC[Carbamidomethyl (C)]DGVLWR	SN_Classic	27043.6	59890.2	19429.5	28509.1	35734.7	31644.6	21382.5	21618	35974.4	40825.3	34960.4	26423	12755.3	38792.6	38414.5	29101	37210.1	28434.1	16850.1	106390	29523.8	40436	49144.2	26297.5	FALSE			-0.42953	-0.16688	-0.14957	0.1236	-0.05748	-0.24161	0.5223	2	640.8082	16.62	1.77	-0.17	0.47		11.3	1.53	-0.38	38	14.6	10.62
A6NDG6	LGFGGPAGPGASLEVF	SN_Classic	22813.6	34356.3	23379.5	25080	28923.9	24247.5	26721.8	24110.4	23464.1	27045.9	25695.9	24069.3	26115.5	27103.7	23027.5	26693.3	33452.7	23519.8	26919	64345.3	26940.1	26081.3	27571.4	20523.6	FALSE			-0.11658	0.05476	-0.04176	-0.11892	-0.06856	-0.0792	0.55334	2	738.3801	48.71	51.74	44.79	43.75	41.57	46.26	43.7	50.36	50.07	50.8	44.64
A6NDG6	LGFITNNSSK	SN_Classic	750135	650703	832911	776619	774609	771853	807468	818135	737663	836631	763706	756794	740484	851274	903833	839268	797079	773664	739832	580565	778393	844049	834781	785537	FALSE			0.08132	0.10957	0.05657	0.14175	0.07757	0.15991	-0.08991	2	540.7878	40.05	36.2	29.25	34	36.94	36.54	29.88	37.19	33.8	34.07	39.82
A6NDG6	QADIIGKPSR	SN_Classic	141554	129108	182991	133969	147450	160015	157176	169868	152913	129779	141487	162530	148426	163751	157724	164115	108073	132478	127709	142047	128577	154053	135238	148970	FALSE			0.08132	-0.16486	-0.03939	-0.0498	-0.06457	0.05076	-0.18762	2, 3	542.8091, 362.2085	39.22, 34.97	40.04, 25.61	30.13, 42.09	31.77, 37.58	31, 38.35	44.11, 35.59	41.48, 34.05	40.83, 36.02	34.38, 29.83	33.78, 33.51	32.78, 27.1
A6NDG6	RLGFITNNSSK	SN_Classic	59429	46295.8	60275.8	50320	42944.1	62090.7	50709.7	61472.5	73117	57336.1	57514.3	29609.7	53064.9	54939.1	67633.5	46495.7	31780.5	74124.9	50762.3	32708.8	63980.4	55241.4	53059.3	43726.5	FALSE			0.15867	-0.12332	-0.09562	-0.12686	-0.20052	0.08141	-0.17095	2, 3	618.8384, 412.8947	24.9, 35.21	30.22, 33.43	26.83, 35.34	27.7, 36.15	22.8, 23.87	36.58, 38.25	20.4, 36.71	27.05, 31.75	25.69, 38.44	27.78, 31.44	29.93, 36.09
A6NDG6	RQADIIGKPSR	SN_Classic	92695.6	121235	12076	109429	105645	114453	122658	93388	107758	97605.5	103503	115780	104626	105913	98074.6	107969	125120	85902.8	106879	128768	79845.2	120313	114126	104234	FALSE			0.51876	0.49715	0.54403	0.58353	0.48761	0.44943	0.48124	3	414.2422	35.43	41.69	34.95	39.85	46.68	34.08	38.75	39.34	38.89	35.02	19.63
A6NDG6	SIADLLPALQG	SN_Classic	61118.9	73546	68938.3	60727.8	70973.1	80029.3	72046.5	68587.7	73543	62473.5	74843.8	76570.6	71717.3	72186.6	76769.3	64762.8	89728.4	80230.2	68891.6	107761	84328.8	69303.9	70269.7	56842.2	FALSE			0.07304	0.20519	0.05647	-0.05185	0.0711	0.11615	0.35819	2	549.3137	42.77	37.98	43.61	49.46	44.89	40.31	36.12	33.13	41.66	42.32	48.84
A6NDG6	SVGVGPEPLQGEGPGDWLHAPLEPDVR	SN_Classic	350851	765510	629755	701907	660534	627606	649471	308530	347534	671022	299215	348596	371085	639570	612327	674411	375486	642541	654450	595096	675981	598251	647467	709268	FALSE			-0.41951	-0.04505	0.18865	0.16301	-0.40489	-0.1055	0.1411	3, 4	936.8032, 702.8542	23.83, 3.04	36.02	28.27	28.98	35.94, 14.12	33.52	31.26	27.27	35.71	30.67	22.56, 0.72
A6NDG6	TVMVGDRLDTDILLGATC[Carbamidomethyl (C)]GLK	SN_Classic	449849	379333	448516	429497	396331	442897	414754	499985	391446	436253	307343	413134	421181	437182	344092	354358	462395	373622	447708	372689	439463	354353	413579	415198	FALSE			0.03181	-0.10213	-0.01017	-0.11094	-0.14349	-0.08756	-0.02028	3	750.0607	38.44	37.83	29.52	34.48	42.23	33.16	30.98	37.04	39.01	36.86	35.45
A6NDG6	TVM[Oxidation (M)]VGDRLDTDILLGATC[Carbamidomethyl (C)]GLK	SN_Classic	65687.1	59902	15987.4	4088.25	74154	2296.14	3135.35	2828.89	9608.9	9976.62	10877	65612.4	58142.4	3801.3	11839.5	76509.8	8085.9	64833.8	68485.5	62416.2	76092.6	64054.4	73609.8	7330	FALSE	0.471864	772.434	-3.18445	0.07788	-0.81383	0.03441	-0.71138	-0.94022	0.54801	3	755.3923	7.82				27.91	29.27	27.99	22.09	12.78	-1
A6NDG6	VGVGPEPLQGEGPGDWLHAPLEPDVR	SN_Classic	16969.4	6586.67	9233.54	479176	457563	8917.3	421867	4652.34	5273.05	464936	6448.69	4779.49	479509	6151.49	3804.88	5800.41	508473	442436	436106	778858	461891	3300.14	436631	472372	FALSE	0.455699	2.29512e+07	3.71903	4.86677	4.85001	4.7982	3.86015	3.8999	5.67638	3	907.7925		1.22	9.2	8.6	13.25		6.7			0.9
A6NDG6	VVGFDPHFSYMK	SN_Classic	95327.2	82256.6	101535	89552.8	86351.4	108363	191757	100574	107477	173388	160676	206433	87698.9	88248.1	189731	161398	188895	106232	85168.3	171945	216996	157111	72785.4	101442	FALSE	0.325898	1.59505e+06	0.51843	0.70982	0.02637	0.24743	0.95341	0.3897	0.76434	2, 3	713.8448, 476.2323	31.21, 15.18	35.8, 14.74	33.3	34.95	38.13, 27.44	37.76	30.11, 12.39	42.63	28.52, 14.58	24, 19.7	26.25, 4.47
A6NDG6	YLQQPGC[Carbamidomethyl (C)]LLVGTNMDNR	SN_Classic	122226	140114	114071	157853	131867	121640	135630	122258	110244	132631	141033	130515	116476	136111	111036	116914	109847	107506	140699	99704.7	122454	144378	147739	170755	FALSE			-0.03209	-0.17131	0.12809	0.2983	0.10268	-0.04986	-0.05291	2, 3	989.9773, 660.3206	38.14, 40.03	36.27, 38.58	43.19, 40.92	33.84, 47.18	32.12, 39.09	37.54, 44.14	26.48, 36.36	29.79, 36.02	41.6, 43.66	28.33, 36.62	35.83, 37.66
A6NDG6	YLQQPGC[Carbamidomethyl (C)]LLVGTNMDNRLPLENGR	SN_Classic	253836	499407	359921	262647	262577	503695	236955	470276	498882	261627	407345	259323	246981	471475	274847	295578	458206	250356	269902	346519	260249	488057	547651	239919	FALSE			0.1157	-0.1487	-0.11354	0.19654	-0.26201	-0.16436	-0.34456	3, 4	920.1303, 690.3495	34.74, 2.71	28.93, 23.27	31.52, 3.12	32.2, -0.75	30.25, 12.24	31.29, 15.87	38.09, 18.74	30.37	34.01	28.19, 22.36	35.6
A6NDU8	DDHFLIR	SN_Classic	30689.1	27019.8	35561.3	24431	29806.2	30282	28340.1	28919	22664.5	22495.8	33343.2	28747.6	23172.2	27218.7	30791.1	28379.5	33322.5	28140.1	19585.3	26515	18379.1	22532.5	20129.5	18228.6	FALSE	0.694365	2251.45	-0.2228	-0.05402	-0.14214	-0.6152	-0.14099	-0.20026	-0.53258	2	458.2378	25.88	35.84	34.95	25.71	20.89	31.17	31.92	21.37	17.79	39.97	39.15
A6NDU8	EC[Carbamidomethyl (C)]SNPSNLLELY	SN_Classic	40137	56798.1	44018.5	47056.7	61144.8	44606.7	46626.1	50628.1	43388.6	45731.5	46603.9	45513	46612.8	39299.4	49720.1	62938	47974.5	53359.9	55780.2	50259.1	45991.3	58362.5	47708.8	37824.4	FALSE			-0.00319	0.22087	0.1165	0.0298	-0.03214	-0.05552	0.10914	2	719.8296	43.04	43.61	33.38	36.36	35.84	38.21	41.32	37.13	33.44	34.79	37.46
A6NDU8	EC[Carbamidomethyl (C)]SNPSNLLELYTQ	SN_Classic	19303.2	9948.78	17262.4	44872.7	24160.6	23372.4	39163	28045.8	31505.9	46659.2	7256.97	29378.2	11953.5	36529.8	40224.3	42727.7	29294.5	33294.8	42317.5	46495.4	15603	42024.4	3987.56	8820.5	FALSE	0.276218	52786.2	1.08559	1.17899	0.9903	0.23735	0.84054	0.93138	1.16659	2	834.3827	-0.47	14.38	11.46	16.11		27.26	9.66	19.06		14.23	14.68
A6NDU8	ELISFLSEPEILVK	SN_Classic	59165.7	109144	116336	118916	107262	121708	106929	108761	116025	112248	101695	138112	125063	106164	128492	109595	104114	145790	132939	91586.4	118665	119529	110385	62034.4	FALSE			0.22077	0.33681	0.28944	0.03654	0.30663	0.33769	0.26984	2, 3	808.9609, 539.643	38.17, 6.48	48.84	42.94	41.49	32.52	39.11	39.8	35.88	39.66	38.37	39.77
A6NDU8	GEDDHFLIR	SN_Classic	100784	119378	92663.9	92712	115896	98165.4	123637	100849	102437	113626	108534	95436.5	111178	142894	89141.4	119601	119049	103064	106372	114814	93799.7	117091	96222.9	94431.3	FALSE			0.06359	0.12743	-0.02819	-0.02363	0.02183	0.13375	0.00992	3, 2	367.849, 551.2698	36.21, 19.77	38.78, 27.27	36.14, 36.74	30.05, 26.68	28.09, 22.71	36.57, 8.37	35.34, 26.27	32, 28.92	37.03, 23.1	28.82, 32.54	42.57, 21.84
A6NDU8	HC[Carbamidomethyl (C)]NLLGDELLEC[Carbamidomethyl (C)]L	SN_Classic	10732.1	11240.5	10068.6	15628.8	9751.42	3467.55	18528.1	14001.8	2750.64	17115	6705.53	2288.94	5271.32	12220.1	5290.7	23615.4	3643.82	7760.51	19888.2	29162.2	3564.65	27750.3	12455.7	8159.81	FALSE			0.13895	0.12824	-0.15146	0.59406	-0.29535	-0.49202	0.71555	2	793.3711		4.69	29.88	12.89		23.4	-0.81	18.29		3.11	14.04
A6NDU8	LLC[Carbamidomethyl (C)]GEEK	SN_Classic	126315	103868	112056	87404.5	9463.18	114388	117271	105739	113427	83361.7	101509	141976	116241	78593.4	104090	82141.5	111534	129631	130031	95028.9	122783	90059.5	87949.2	118523	FALSE			-0.02467	-0.0821	-0.69602	-0.20682	-0.06639	-0.19523	0.02343	2	424.7128	21.27	33.5	29.89	23.97	21.86	10.33	15.96	0.68	26.51		17.94
A6NDU8	LSEPEILVK	SN_Classic	214366	179367	211820	181254	175925	141244	179127	146368	133681	197144	232394	201635	157537	227997	199690	217485	136504	233670	225874	201559	200281	123560	198207	191830	FALSE			-0.39921	-0.04328	-0.28088	-0.23762	0.05978	-0.04926	0.05185	2	514.3054	38.6	37.57	36.41	29.33	34.99	42.23	33.47	41.19	40.86	33.98	36.12
A6NDU8	LVDEDFPEDSSSQK	SN_Classic	187174	104438	198864	96938.4	124338	243656	117506	196134	202738	231110	77023.2	97516.1	191755	125809	77920.2	131558	253418	286055	139596	125616	278749	233543	175895	254083	FALSE			0.07425	0.4522	-0.07716	0.43596	-0.27395	-0.31056	0.14932	2	798.3572	37.32	33.66	31.12	42.66	43.83	50.4	28.41	46.59	44.08	35.69	26.74
A6NDU8	QLSEAAGEDDHFLIR	SN_Classic	63590.4	36254.1	35842.6	29249.7	37949.1	33046.9	40193.7	37360	32948.3	29381.7	21532.2	36776.5	75571.9	32989.8	34756.3	37412.9	34446.8	38697.7	30779.8	28413.9	34559.1	37942.7	32967.3	45566.2	FALSE			-0.29621	-0.29549	-0.43674	-0.22025	-0.62979	0.07894	-0.53335	3, 2	567.6128, 850.9156	34.58, 0.24	25.79	18.86	31.14	41.49, 3.02	23.1	32.01	20.16	23.8	12.99	39.01
A6NDU8	RVEELGDLA	SN_Classic	353888	313658	383904	298034	355642	367397	350063	283091	366263	368385	403989	377402	356313	401716	359815	375132	369070	383526	325131	360574	361798	372570	345236	329072	FALSE			-0.07322	0.10104	-0.04229	-0.00629	0.12897	0.08834	-0.00543	2	501.2667	33.27	26.66	35.66	35.21	35.26	21.03	23.9	26.92	31.21	29.46	23.01
A6NDU8	RVEELGDLAQAH	SN_Classic	53993.3	44590.3	51515.5	65179	53595.3	75460	51579.2	42795.5	2418.31	53250.9	61497.9	53467.4	46459.8	36097.8	55396.7	46772	48685.4	53569.7	72347.1	59069.2	2786.47	61060	61086.7	43306.4	FALSE			-0.63294	-0.01034	0.37188	0.14051	0.1644	-0.12172	-0.1615	3	446.5651	42.47	30.66	40.43	39.78	32.13	27.28	40.59	32.35	45.56	27.56	43.42
A6NDU8	RVEELGDLAQAHIQ	SN_Classic	32696.6	30389.8	48791.6	54883	34039.6	38024.8	36942.4	43555.3	8104.67	29215	19605.8	36383.5	1.06977e+06	41824.4	47749.9	74203	38773.9	36131.6	37454.5	26210.8	49664.1	38043.9	12038.7	37014.3	FALSE			-0.33651	0.41444	0.1823	-0.36123	-0.39293	3.37331	0.0186	2, 3	789.9153, 526.946	22.11	13.9	21.52	8.62	11.6, 14.63	24.28	31.22	13.53	36	20.96	3.95
A6NDU8	SEAAGEDDHFLIR	SN_Classic	116456	124039	139962	123044	119450	131931	143850	126156	120065	131230	124193	127734	130861	136271	126368	118631	105078	104569	133082	125756	78211.6	134216	128687	117963	FALSE			0.036	-0.21282	-0.02306	0.00155	0.0102	0.04863	-0.17477	3, 2	487.2319, 730.3442	29.09, 41.92	37.9, 44.17	32.53, 42.1	40.25, 38.97	36.01, 37.71	44.74, 32.93	31.47, 44.02	27.18, 38.58	36.33, 42.98	38.39, 42.52	34.01, 42.15
A6NDU8	TTYKEPLDFR	SN_Classic	23737.4	6720.72	59796.2	3377.36	29193.6	53706.1	3416.18	7490.38	55511.6	35719.9	52509.5	6063.94	33010.9	38135.8	46768.2	29039.1	40109.4	50214.5	9924.64	5796.65	56194.2	3987.15	21653.2	5001.96	FALSE			-0.44242	0.40329	-0.06502	-1.55847	0.06316	0.38568	-0.32769	3	423.8873	31.23			22.35	30.14	1.71				28.35
A6NDU8	TYKEPLDFR	SN_Classic	36309.8	37946	45161.8	42369.1	46178.1	41302.4	5622.27	41159.4	33657.1	41031.7	47244	42803.8	38975	44713.4	40327.5	49864.3	43359.2	39291.7	45559.8	44850.4	6160.17	39261.8	46403.9	39814.5	FALSE			-0.57005	0.15014	0.12083	0.07144	0.13443	0.05451	-0.30636	3	390.2047	37.27	25.89		33.1	38.31	31.63	34.54	24.98	26.95	22.87	15.46
A6NDU8	YC[Carbamidomethyl (C)]ADQQPENHEVDTS	SN_Classic	41569.2	36992.7	34425.3	42335.7	44506.4	36851.6	39158	33333.3	39153.1	38881.9	42935.3	36290.5	43626.4	41739.1	41136.2	41764.2	40185.3	42309.3	41326.1	41264.3	42159.4	47770	41014.2	36342.2	FALSE			-0.01725	0.13719	0.13061	0.14723	0.06394	0.163	0.14288	2	896.8576	38.45	41.87	42.26	43.75	33.75	44.63	37.33	44.16	27.29	37.89	48.08
A6NDU8	YKEPLDFR	SN_Classic	2.87119e+06	2.44181e+06	3.85266e+06	2.3494e+06	1.77685e+06	3.47687e+06	2.43697e+06	3.30532e+06	3.70906e+06	2.50418e+06	2.9594e+06	3.09372e+06	2.79129e+06	2.29132e+06	3.89153e+06	1.97539e+06	3.21146e+06	3.11583e+06	2.36358e+06	1.83026e+06	3.45109e+06	2.41138e+06	2.21254e+06	1.24996e+06	FALSE			0.04428	-0.14266	-0.26965	-0.64192	-0.09908	-0.03046	-0.26173	3	356.5222	15.8	32.64	31.43	33.21	25.47	25.51	22.62	18.61	19.63	19.69	13.19
A6NED2	APFYRPLAPELR	SN_Classic	239144	237548	237578	247526	219026	258791	244544	251645	257008	232553	232531	260334	241138	245832	231742	226914	255597	257264	227843	235588	260689	242743	242889	242074	FALSE			0.07656	0.05062	0.02219	0.02688	0.02234	0.00894	0.01976	3	477.2699	43.64	40.27	36.42	40.6	41.43	46.53	46.29	44.48	39.49	40.88	38.69
A6NED2	AVTC[Carbamidomethyl (C)]GPWNTYVYAVEK	SN_Classic	4511.68	33288.2	10009.2	54308.1	75349.8	59048.9	93145.4	55564.2	5983.23	61826.3	49441.9	8951.59	9370.04	65359.1	3533.63	11043.4	7249.48	4628.15	7703.51	15334	3409.87	77699.7	7203.12	50998	FALSE	0.362261	83.6793	1.69405	-1.06061	1.98079	1.5072	1.33032	0.71104	-0.85416	2	929.4456		28.9	28.46	20.57				-0.23	32.22	-1.09	20.36
A6NED2	DAWASEGLLAVLR	SN_Classic	31425.9	42071.4	33892.2	35846.8	38395.4	40198.9	33985.4	35675.2	28259.4	40482.4	39994	29071.5	35016.1	35240.6	37119.8	42158.3	28751.1	41226.2	40586.4	37470.4	35229.3	39993.4	40181.2	29180.4	FALSE			-0.13318	0.06239	0.09175	0.02617	0.02871	-0.00017	0.07712	2	700.8802	23.42	34.34	30.39	37.87	32.08	39.01	33.39	35.05	29.81	33.36	34.52
A6NED2	HGQLGHGTLEAELEPR	SN_Classic	28008.5	21257.7	4764.83	7320.34	19876.9	3548.89	3660.34	1837.79	18166.5	6615.16	33941.1	18282	5294.06	40243	8881.29	6217.24	1577.78	16582.4	7934.66	2772.7	30818.7	27388.7	4621.8	21911.1	FALSE			-1.19105	-1.14825	-0.81339	-0.00293	0.12297	0.0103	-0.37977	4, 3	436.7248, 581.9639	0.58, 17.31			-0.09	21.21	18.97	7.48	21.45, 19.33	21.6, 5.52	12.22, 11.18	7.49
A6NED2	NLAEDGETVAR	SN_Classic	72791.2	65386.6	87578.6	72659	73102.5	70136.9	63668.2	58825.4	70095.9	72861	60834.7	68573.7	70935.7	71618.3	75871.5	72905.3	59777.5	67071.8	66938.8	70703.6	23597	74329.8	48809.1	67872	FALSE			-0.22924	-0.17654	-0.06441	-0.24111	-0.15849	-0.04763	-0.48556	2	587.7886	41.64	32.2	43.27	38.91	39.43	28.42	33.86	22.93	25.43	27.06	21.47
A6NED2	RVEYFVDK	SN_Classic	45347	52871.6	54937.8	48932.7	54897.3	54509.2	49560.9	56738.3	53039.2	56878.5	59179.5	55372.5	49414	46440	63212.4	50424.3	46449.9	49813.9	48932.8	42322.5	44566.2	47487.5	42733.7	51214.4	FALSE			0.05709	-0.06225	0.04801	-0.11486	0.16262	0.05462	-0.17329	2	528.2797	39.33	46.35	45.9	44.14	35.8	44.7	35.26	39.93	30.34	40.73	44.68
A6NED2	YGQLGHEDTTSLDRPR	SN_Classic	42780.8	39789.4	37813.4	44359	42954.7	39457.1	39248.3	40040.6	43332.7	43604.2	37477.7	42959	39113.8	37362.6	40729.5	39893.6	43907.9	37077.8	42285.5	42579.1	40202.2	35935.3	41484.7	41754.8	FALSE			0.02657	0.00593	0.07458	-0.01456	0.04318	-0.03859	0.05506	3, 4	615.6344, 461.9776	42.59, 16.99	28.97, 14.73	38.19, 29.77	44.42, 29.75	48.77, 19.89	41.56, 29.94	40.26, 28.37	47.08, 29.31	32.96, 25.64	33.11, 44.93	46.38, 18.49
A6NFI3	AEEESPWIC[Carbamidomethyl (C)]SDC[Carbamidomethyl (C)]GK	SN_Classic	27996	21007.7	23216.3	17305.4	28375.2	7173.85	10400.7	8044.6	12794.4	27432.8	22526.1	18016.6	6607.39	16273.4	19963.2	11569.5	6380.99	17908.3	7021	3264.37	16615.4	23693.8	29716.5	18820.7	FALSE	0.357002	8.82236e+07	-1.20902	-1.01007	-0.45037	0.00022	-0.08738	-0.7533	-1.42475	2	834.3375	20.9	3.55	14.9	19.8		7.27		22.82	21.38	31.79	19.07
A6NFI3	AHTGERPYAC[Carbamidomethyl (C)]GEC[Carbamidomethyl (C)]GRR	SN_Classic	7936.83	9896.07	6596.18	10516	20601.1	10289.2	11047	14331.3	13545.5	18244.4	6313.41	15621.2	6283.26	11846.7	12177.2	8548.05	13325.3	7614.5	11743.1	15088	9281.15	12204	8638.48	9712.45	FALSE	0.107294	-794688	0.67205	0.27152	0.76125	0.32281	0.71784	0.31106	0.56389	4	469.9627	39.34	39.66	39.16	25.65	37.22	47.78	25.03	14.76	36.85	21.46	28.31
A6NFI3	AVAPPAGRPETTC[Carbamidomethyl (C)]DVC[Carbamidomethyl (C)]GK	SN_Classic	50107.4	56563.9	63082.6	40291.3	66060.8	57624.2	63524	43565.1	50441.1	62232.5	60673.8	70895.7	49846.5	41538.3	62281.5	34611	33242.4	8328.16	7625.45	5048.57	51397.2	7101.21	50593.8	52628.9	FALSE			-0.10782	-1.15593	-0.04996	-0.6217	0.19114	-0.14364	-1.4057	3	629.3013	29.92	39.89	42.61	15.12	28.97	24.97			31.88	27.93	18.89
A6NFI3	AVHTADRPHC[Carbamidomethyl (C)]C[Carbamidomethyl (C)]PDC[Carbamidomethyl (C)]GQAFR	SN_Classic	16497.5	16149.1	7692.85	17972.3	15861.5	10937.2	14961.7	7725.96	1664.08	17254.4	12049.5	35500.4	8909.56	15968	12342.9	14127.8	6678.9	7952.57	15157	14293	15009.5	18221.1	12183.9	8293.14	FALSE			-0.72817	-0.48817	0.15038	-0.05993	0.6839	-0.1161	0.1403	4	564.4968	26.95	15.38	25.32	11.08	10.19	22.87	43.26	21.87	4.92	15.64
A6NFI3	C[Carbamidomethyl (C)]AFC[Carbamidomethyl (C)]GAGFGR	SN_Classic	27612.3	19096.4	4777.07	20470.3	31396.9	21846.1	18592	25094.3	26167.7	29349.8	32232.4	27277.6	28791.4	25279	18686	24049.4	23727.4	21196.6	26978.9	19164.1	27825.3	26134	28557.1	23096.6	FALSE			0.44017	0.42187	0.51775	0.59537	0.78736	0.4989	0.52274	2	551.7315	10.54	24.18	34.9	27.77	-0.33	40.11	5.76	17.11	37.14	21.71	7.67
A6NFI3	ERLPVDGRPLPAPL	SN_Classic	6461.98	7589.82	8105.16	5436.29	39735.8	11437.8	56779.3	93561.9	4483.24	2285.07	9992.42	7602.4	5167.39	34832.1	45444.3	6658.75	7660.58	5470.01	14081	27881.3	3658.62	9141.79	6579.76	5516.32	FALSE			2.8048	-0.16304	1.35329	-0.06112	-0.15645	1.94722	1.04194	3	510.6315			11.58				13.09		24.11	-0.72	11.67
A6NFI3	ERLPVDGRPLPAPLGGPL	SN_Classic	41254.7	22251.9	44381.5	41738.6	47866.4	39357.6	36539.1	36863	49822.9	53510.4	33120.3	56226.6	37757.4	33932.8	41743.8	37213.4	80528.9	40183.8	32589.7	50673.8	59502.3	40039	46626.8	30813.2	FALSE			0.19176	0.54971	0.25742	0.12287	0.40504	0.07232	0.40411	3	618.6914	24.65	31.08	22.14	39.56	25.96	20.78	38.75	35.48	25.47	41.31	38.86
A6NFI3	FGQSAALTR	SN_Classic	58280.8	54177.6	5703.36	52224.2	52529.2	50854.3	52490.2	32300	40940.9	67275.3	69073.8	42476.1	55696.9	49143.9	60082.8	50225	33713.8	51973.5	50104	48301.1	37868	64000.5	52990.1	61225.9	FALSE			0.08958	0.20191	0.39715	0.59287	0.59779	0.48103	0.20574	2	475.7563	38.14	17.46	33.95	25.14	38.19	28.52	28.44	31.27	30.95	42.47	13.49
A6NFI3	FSLEEWERLEADQR	SN_Classic	28214.1	21416.4	6500.36	16025.4	6862.57	4483.41	16700.5	4208.23	7801.91	18539	6933.66	7120.82	22831.8	16488.8	25232.9	23410.9	5493.9	6683.59	5704.26	6250.28	1964.71	12508.3	13595.8	7441.57	FALSE	0.134403	-27983.1	-0.96721	-0.65739	-1.03613	-0.74267	-0.78421	0.2017	-2.01171	3	603.2918	-0.03	14.76	8.06	33.29	23.01				18.89	1.32
A6NFI3	GATAAPGSGSAPAPAPKPEAA	SN_Classic	87096.3	91677.5	100957	86079.7	83376.9	95032.2	91362.4	72054.9	99336.1	90658.3	90586.9	94552.6	95609.6	91711.5	90824.7	80881.3	94133.1	98808.3	86604.8	88706.6	103007	88059.4	87398.2	100301	FALSE			-0.09033	-0.0308	-0.08083	-0.02063	-0.02043	-0.0082	-0.0073	2	888.4498	38.96	28.21	37.6	43.7	34.61	39.59	46.45	31.36	36.49	39.92	31.26
A6NFI3	GFGHSSDFK	SN_Classic	58351.5	9339.98	76783.9	19542.2	4243.46	11533.6	40491.5	4905.28	62421.5	6608.67	75481.6	66665.7	86571.7	81861.1	69514.4	26031.2	3553.41	72681.9	7934.93	76958.2	38616.1	83553.4	85041.8	6198.36	FALSE			-0.42222	-0.49849	-2.0323	0.27483	0.04212	0.71982	-0.2262	2	491.2249	5.22		11.62		11.56	5.79		0.89
A6NFI3	GGGC[Carbamidomethyl (C)]AEAGGDGPR	SN_Classic	10542.5	14460.5	6398.12	11802.1	15753.6	7083.57	11127.6	5229.04	8061.72	10917.8	5564.18	9001	5554.89	10547.9	10973.1	14511.7	6681.65	3424.72	11171.6	8924.6	4829.98	14455.3	12167.8	14472.2	FALSE			-0.36285	-0.3511	0.14159	0.38816	-0.30128	-0.21381	-0.33315	2	580.7411	12.87	33.64	31.46	46.36	4.05	8.97	33.72	35.55	27.24	5.23
A6NFI3	GGGC[Carbamidomethyl (C)]AEAGGDGPRREPGETA	SN_Classic	6606.23	24665.8	18204.3	26491.1	30511.6	20888.6	6654.31	20490	18350.2	22816.9	20566	16652.7	18399	22315.6	17775.1	24808.9	14715.8	18864.2	23698.2	16322.6	21733.8	23172.5	25513	11104.8	FALSE			-0.12104	0.23896	0.65473	0.27318	0.27908	0.24145	0.31981	3	634.2783		20.19		23.16	35.72	32.18	33.17	34.05	23.33	26.83	19.17
A6NFI3	GYPIPKPDLIFR	SN_Classic	31196.2	21649.9	41365	32259.1	41690.7	26919.9	42810.6	13554.1	31222.5	38100.1	31376.4	39919.3	29857.4	34820.7	23473.7	28726.2	38058.2	28687.2	38969.4	30956.5	7255.82	24356.9	30333.3	30327.6	FALSE			-0.10518	0.01918	0.09852	-0.14813	0.21559	-0.09591	-0.28764	3	472.6064	41.48	44.44	44.53	46.09	44.16	38.92	37.24	48.33	39.67	38.15	37.14
A6NFI3	LHPDSFPILGLPDFR	SN_Classic	42416.6	41362.5	43000.6	47322.7	42824.3	46039.6	43290.7	39830.5	41904.2	44470	43167.1	46842.8	48410.8	42874.2	41132.3	46222.2	47469.9	46442.1	44516.9	46193.7	45789.6	48844.2	44365.9	50071.8	FALSE			-0.0201	0.14449	0.10326	0.17653	0.08507	0.06277	0.10658	3	575.3104	46.84	45.13	47.1	44.63	46.28	42.24	46.59	41.4	43.81	42.46	39.82
A6NFI3	LPVDGRPLPAPL	SN_Classic	31164.9	4317.36	29013.3	14645	34481.9	32345.7	20443.2	36535.2	18468.3	25389.4	33699.6	29536.8	28968.3	27184.7	28977.1	19262.2	30241.4	46354.3	29918.5	19843.7	23050.6	24310.7	24208.1	24590	FALSE			0.22626	0.5717	0.33711	0.18084	0.45853	0.40047	0.17499	2	622.8717	21.22	8.7	1.94	18.71	19.12	14.77	37.24	11.72		14.92	25.91
A6NFI3	LPVDGRPLPAPLGGPL	SN_Classic	67353.8	83202.4	40629	70068.9	70529.6	55361	58082.2	58465.5	77481.5	64156.2	78453.5	81775.3	78641.9	66021.6	93870.8	84482.8	85936.6	85693.2	76836.4	71389.3	71012.1	53408.5	22160.2	73636.8	FALSE			0.0213	0.42181	0.03559	-0.35767	0.23101	0.31923	0.19753	2	784.9616	18.77	27.89	28.02	12.18	17.36	34.62	23.84	24.08	23.95	0.26	-0.35
A6NFI3	PFLPGREPGAN	SN_Classic	105512	102166	120656	61067.8	96221.6	100766	109970	89478.9	89063.7	93076.7	145326	122310	108770	115332	118141	81614.1	118808	100302	61771.3	88314.3	7518.78	91900.6	82974.9	52050.4	FALSE			-0.18653	-0.12672	-0.34748	-0.53294	0.13569	0.05986	-1.05885	2	577.8013	40.47	32.35	33.68	48.27	39.13	30.72	34.93	29.41	22.33	46.62	28.17
A6NFI3	PFLPGREPGANLL	SN_Classic	64619.7	65302.6	65953	77487	81167.4	64918.3	79331	82817.8	55493.4	48852.1	11455.5	97847.5	76906.3	63562.2	88035	75514.1	67893.3	66500	66955	89180.5	6423.73	79483.6	50556	90973.1	FALSE			0.15202	0.09982	0.19081	0.17419	-0.3086	0.22228	-0.26897	2	690.8853	24.57	46.08	52.2	38.1	16.8	27.72	32.08	31.19	27.9	35.87	30
A6NFI3	SFPILGLPDFRER	SN_Classic	3772.01	3048.07	5221.85	3899.7	1770.8	2956.61	3146.76	5070.86	5183.87	4291.62	3584.43	4147.48	4371.32	2957.65	521.332	4535.38	4874.54	3327.91	2026.72	3903.97	4538.79	4101.67	3368.08	3039.32	FALSE			0.15433	0.08105	-0.48112	-0.19643	-0.00221	-0.61725	-0.20188	3	516.2841	42.95	19.64	35.76	29.76	30.18	25.13	25.88	26.26	22	15.79	33.31
A6NFI3	SFVYGSHLAR	SN_Classic	68160.1	69710.1	59518.1	72164	64512.8	67421.7	50402.8	72533.7	56808.7	71189.9	64946.4	63083.7	60804	35236	69705.1	61877.1	62140.8	54946.5	68196	53139.7	48965.8	77289.2	64175.6	63235.4	FALSE			-0.13508	-0.14136	0.04823	0.05248	0.01333	-0.25207	-0.21295	3, 2	379.5331, 568.796	45.73, 31.12	26.21, 10.8	35.54, 37.25	20.22, 32.67	37.11, 35.46	30.34, 32.29	34.47, 34.56	43.07, 20.08	38.93, 36.54	31.96, 29.73	39.13, 31.86
A6NFI3	SVLVTHQR	SN_Classic	50115	31464	5901.82	59254.4	36202.8	22227.1	40573.2	51972.4	30493.6	50592.3	38176.6	50362.9	47322.7	39182	36988.1	29932	29690	5062.27	44441.9	35924.6	21527.6	41715.7	53245.2	38212.9	FALSE			0.49208	-0.43555	0.42788	0.60627	0.66941	0.49739	0.22003	2	470.2722	28.07	28.69	35.12	42.63	42.06	2.34	42.96	34.92	28.63	31.73	30.81
A6NFI3	SYLVTHQR	SN_Classic	33261.9	31286.1	24280.3	28103.8	27317.6	28139.8	23097.9	26785	29249	33205.8	24846	29275.4	31962.4	27791.4	26291.9	25232.1	30176.9	24931.1	33549.1	22905.6	27517.6	29302.7	31170.1	24399.6	FALSE			-0.16676	-0.1449	-0.08819	-0.06572	-0.02459	-0.04592	-0.08111	2	502.2696	23	39.17	32.3	36.29	31.27	37.26	33.81	25.01	26.49	23.8	33.1
A6NFI3	YHAAVKPFGC[Carbamidomethyl (C)]EEC[Carbamidomethyl (C)]GK	SN_Classic	19994	20678.3	12370.7	20953.3	20319.5	9712.09	13597	10253.8	14200.1	7293.71	12502.8	22991.4	19213.7	11223.4	14342.1	16537.7	16511.5	11276.8	16007.4	10965.1	13138.4	13113.4	22601.6	20938.2	FALSE			-0.47923	-0.25901	-0.05709	0.095	-0.30996	-0.24433	-0.40317	3, 4	584.9326, 438.9513	37.81	37.67	24.31	39.29, 20.84	26.4	34.97	20.43	31.69, 6.82	34.18	35.41	14.8
A6NFQ2	AGC[Carbamidomethyl (C)]FPVPTPEMR	SN_Classic	122922	166701	127682	121255	136738	115699	139337	159815	124392	6671.52	177309	80304.2	166622	123202	151289	155989	136305	128293	166942	141384	148923	147525	168952	166027	FALSE			0.02141	0.0113	-0.15926	0.20944	-0.65901	0.08005	0.13188	2	681.3207	27.02	27.56	28.12		15.98	22.03	26.35	20.51	23.28	10.2	31.78
A6NFQ2	AQAHEALSPPER	SN_Classic	59728.9	11624	8984.66	34396.7	9658.47	73868.7	39610.5	21116.9	61406.7	20388.4	36333.4	35816.8	13624.5	6400.94	75980.7	83131.5	46805.8	33815	14005.2	6753.99	41848.9	3994.7	52761.8	48967.4	FALSE			0.60432	1.02737	0.55371	0.39616	0.20398	0.25705	-0.35973	3, 2	435.8897, 653.3309	15.5	23.56	-1.49, 2.13	4.68, 25.82		14.73	16.25, 23.76			7.66	21.45, 23.24
A6NFQ2	AQAHEALSPPERER	SN_Classic	17333.3	19853	10184.7	6821.74	14260.6	24642.8	22916.3	25662.2	20365.6	4796.68	13161.9	16691.6	22518.4	4977.18	19244.2	9314.36	2811.34	10440.8	15314.7	16542.9	14923.7	4440.06	6603.08	18074.2	FALSE			0.54142	-1.06982	-0.05102	-0.70213	-0.45114	-0.01936	-0.01808	3	530.9376	26.89		25.49		23.82		17.34		-0.59		20.15
A6NFQ2	EIINEMDMR	SN_Classic	67965.5	66315	64004.6	70433.9	65691.4	66761.7	68222.3	68139.8	67050	69208.6	60725.6	70228.2	68934.5	68275.6	62002.5	67151.7	58126.6	69390.5	69072.7	65030.8	62127.2	66877.1	68605.7	68954.7	FALSE			0.03683	-0.02655	0.0331	0.04408	0.0136	0.00673	-0.01502	2	575.7652	47.54	45.24	39.12	42.82	36.56	48.01	38.08	36.68	42.29	36.54	41.42
A6NFQ2	EVADSLASLPEWQENPMQVYLR	SN_Classic	15910.9	13685.6	14553.4	18340.8	5975.91	9315.23	16924.1	14282.5	11203.3	17109.5	18780	11669.3	16254.8	11341.6	8819.89	14359.9	11307.4	13355.2	12552.1	8992.69	13912.5	8639.86	11884.2	15991.1	FALSE			-0.05801	-0.17811	-0.39258	-0.27392	0.1073	-0.27783	-0.31633	3	859.0881	44.8	46.17	39.67	36.5	30.8	50.37	26.34	36.45	32.82	41.04	25.68
A6NFQ2	GAVPAPYYK	SN_Classic	97985.3	30891.6	96037.6	165563	123929	114501	108382	81210.3	120172	129159	68574.4	97015.4	45472.6	127021	99308.2	118256	142846	114829	55779	140667	34203.6	125958	145932	108484	FALSE			0.46179	0.74109	0.84495	0.75804	0.39011	0.27318	0.03633	2	483.2582	28.24	16.78	36.74	38.47	31.19	31.64	30.45	33.94	18.44	26.79	34.46
A6NFQ2	GSQLGPVPVTIR	SN_Classic	481680	475091	453039	503016	477196	460577	477799	484802	487357	472974	465834	465271	497102	454623	463557	456344	471237	463187	468796	476390	473556	476248	478669	482756	FALSE			0.04051	-0.01962	0.03136	0.02824	-0.00588	0.00559	0.00911	2	612.3589	32.59	39.08	34.97	37.41	35.25	40.57	38.21	38.63	29.28	37.45	39.9
A6NFQ2	GVWGPIHELGHNQQR	SN_Classic	76917.2	58352.9	145022	75039.1	79224	87719.2	155181	72932.1	78232.7	83985.2	88088.9	166954	61873.8	76959.7	83534.4	76006.7	123217	72022.5	67611.4	68959.9	71535.9	86671.7	87667.4	161980	FALSE			0.12823	-0.04733	-0.21203	0.2629	0.27447	-0.33398	-0.4296	3, 4	576.629, 432.7236	34.68, -0.23	40.41, 42.49	38.85	51.02, 21.14	42.82, 27.07	42.16, 30.94	27.57, 24.7	43.43, 40.46	39.94, 16.1	36.46, 31.23	43.37, 27.18
A6NFQ2	LAAEPFPFR	SN_Classic	242462	262338	275054	242641	259102	259577	263123	258506	247649	243284	252520	236247	238283	251383	234286	225312	237128	231347	234875	276023	259952	255607	282146	318544	FALSE			-0.0197	-0.16871	-0.0347	0.13491	-0.09126	-0.10731	-0.01676	2	524.2847	41.53	39.49	44.55	44.08	39.25	37.7	42.08	43.11	42.67	35.42	39.85
A6NFQ2	LAAEPFPFRRPER	SN_Classic	64905.8	62628.8	53606.7	72740.9	61277.3	60663.7	57052	62512.5	73177.5	62471.6	49570.5	63212	67988.9	62193.1	56376.4	71905	63019.4	65203.8	65964.1	65139	53007.3	62441.8	63245.8	41805.9	FALSE			0.08956	0.14381	0.104	-0.11301	-0.04767	0.04251	0.02346	3, 4	529.2914, 397.2204	13.52, 17.75	21.62, 33.97	21.81, 26.39	9.61, 30.23	19.51, 23.58	19.18, 18.4	25.26, 23.96	13.82, 23.55	9.52, 22.75	19.21, 26.25	26.71, 22.61
A6NFQ2	LWDEMMQAVAR	SN_Classic	287694	281995	272701	234891	279498	261151	266135	274217	279458	277646	262831	268982	269520	270469	263711	281402	290634	285238	272887	262230	246685	257540	276839	289677	FALSE			-0.0392	0.02527	-0.11929	-0.03174	-0.05753	-0.06783	-0.10768	2	675.3207	34.09	29.58	44.89	36.8	28.56	39.83	27.84	39.5	26.2	40.46	35.72
A6NFQ2	MGPFLLNAVR	SN_Classic	451588	476061	455043	460438	467920	487948	467085	511134	461090	447404	477362	462818	467834	457447	486392	400122	456687	462932	463010	355432	488816	472313	459068	506163	FALSE			0.0579	-0.06723	0.03465	0.05613	0.0051	0.02993	-0.08094	2	559.313	48.09	41.83	37.78	44.24	43.84	38.71	38.37	39.01	45.33	36.9	38.88
A6NFQ2	TSLEEWKR	SN_Classic	127632	103312	150076	139598	111637	140138	135209	138105	132561	142609	136455	148523	129603	91713.2	144725	127090	131329	141700	139614	139872	110043	123344	149777	130032	FALSE			0.09117	0.07056	0.03868	0.08146	0.16635	-0.05786	0.03186	2, 3	524.7747, 350.1856	8.9, 26.09	16.77, 30.74	34.73, 21.03	37.2, 22.54	30.44, 31.56	32.9, 18.97	26.15, 26.36	20.09, 30.95	26.07, 17.69	21.52, 19.92	27.69, 37.37
A6NFQ2	VGVNTNLK	SN_Classic	160420	147250	173008	155682	169638	144196	170081	187991	150224	178774	9738.42	148453	127528	141620	160201	153625	116834	5042.56	147458	10019.6	10564.5	165080	7983.57	169228	FALSE			0.0806	-0.80301	-0.03389	-0.48984	-0.51247	-0.16292	-1.51625	2	422.748	14.96	23.89	20.84	26.06	17.85	26.04	17.44	20.87	19.65	7.96	12.96
A6NFQ2	VQIGC[Carbamidomethyl (C)]HTDDLTK	SN_Classic	66635	74694.6	86498.2	84516.5	46636.2	82421.1	67816.2	79065.5	87931.3	82217.5	109136	72088.5	83948.3	73522.4	82759.4	48655.5	112125	85551.9	57697.2	35993	91048.3	65939.9	74819.7	83502.8	FALSE			0.04357	0.11266	-0.09321	-0.02276	0.20954	0.07647	-0.30246	3	462.8943	29.11	24.29	29.2	31.6	39.91	28.29	37.48	35.16	27.11	23.34	33.6
A6NFQ2	VTSVAGVYFTDTYGDRDR	SN_Classic	18761.9	9128.78	32458.9	32306	15751.8	8674.39	24760.3	6048.73	30077	13885.8	10702.1	11426.7	15825.2	33771.1	21899.4	39301.4	9477.07	45591.4	31225.4	6258.35	28835.9	38950.8	17749.5	52316.4	FALSE			0.01277	0.64498	-0.08917	0.85314	-0.74476	0.24452	0.13609	3	674.657	27.16	28.85	13.55	12.75	33.8	29.16	12.97	24.55	26.17	8.3	5.99
A6NFQ2	VVLAAHEC[Carbamidomethyl (C)]LLC[Carbamidomethyl (C)]APK	SN_Classic	13240.8	4679.07	8788.67	11868	6242.6	6045.46	4515.22	10463.1	10847.4	4751.67	11253	14718.8	9066.76	4554.32	3446.13	4688.13	13808.3	5827.71	12349.6	5135.26	17462	3487.48	3860.68	8277	FALSE			-0.04849	-0.13491	-0.14492	-0.77343	0.20204	-0.64607	0.38787	3	527.6144	22.51		12		18.78						6.26
A6NFQ2	YGEDVRQDQQQLLEGISELDIR	SN_Classic	373833	142614	261919	357125	276797	194074	374212	308032	255104	351420	318265	302866	352606	315726	244565	343921	330180	178907	348494	240877	320192	309269	274903	369715	FALSE			0.26814	0.13211	0.08917	0.29337	0.32133	0.23	0.22472	3, 4	868.7682, 651.8279	32.58	33.55	32.89	36.6	30.47	31.78	30.92	33.12	27.98, 7.43	23.47	34.05
A6NGU5	FVDVTEVVR	SN_Classic	11235	36239.2	8588.17	45543.2	41360.1	9181.98	50062.1	45723.7	44391.3	41010.7	40390.2	4313.5	37271.8	37331.3	41957.6	9458.99	4774.26	42951.5	41470.6	43692.4	10232.7	39913.9	35826.4	2442.44	FALSE			1.32215	0.0286	0.77728	0.47982	0.61251	1.05598	0.76689	2	532.2928		20.14	4.02	28.3	11.37		18.27	15.34	24.32	3.25	25.98
A6NGU5	GGLSVAVPGEIR	SN_Classic	21751.6	14699.6	10899.3	10821	4423.65	19300	1.609	7900.24	24272.1	10291.5	17490.1	8020.34	5263.09	17015.2	19317.3	16331.5	18259.9	24451.2	4419.55	20598.9	8029.25	11596.4	8354.45	8997.54	FALSE			-0.55749	0.31838	-0.45492	-0.7099	-0.40334	-0.18695	-0.51883	2	577.83	16.72		12.75	9.87		16			17.58		17.28
A6NGU5	LFQPSIQLAR	SN_Classic	68089.4	54347	66967.7	64721.8	18911.6	77330.5	68478.3	66858.7	67457.2	64425.5	74533.4	50194.5	40689	64404.6	67328.2	56399.9	70585.3	77948.2	69233.5	44430.8	72093.4	76311.8	59279.8	54310.7	FALSE			0.09855	0.11369	-0.23473	0.00379	-0.00191	-0.13553	-0.02805	2	586.843	43.2	40.01	43.13	46.15	46.99	45.76	51.91	46.4	45.1	43.7	45.31
A6NGU5	RTVIEQQPVLC[Carbamidomethyl (C)]EVFC[Carbamidomethyl (C)]R	SN_Classic	5999.35	6783.62	19912.2	7577.1	12692.5	8824.8	12211.9	7255.37	4995.65	2840.69	19877.8	11739.5	7420.15	5163.5	6585.74	4597.44	6707.21	9716.97	5681.17	3841.93	15851.8	8206.36	18941.6	14223.9	FALSE			-0.41848	-0.6372	-0.16834	0.33957	0.07576	-0.77027	-0.36567	3	678.6802	9.36		10.61		13.04	15.37		2.14
A6NGU5	TVIEQQPVLC[Carbamidomethyl (C)]EVFC[Carbamidomethyl (C)]R	SN_Classic	243360	80475.3	107898	295700	73896.9	287612	285877	370877	219387	301626	4625.21	225792	96641.9	7710.09	311778	295364	7010.02	240063	76407.3	340964	185225	72281.2	362005	79353	FALSE			1.02102	0.32932	0.60622	0.25062	0.3014	-0.0531	0.48105	2	939.4661	17.92	15.8	1.11	21.65	13.28	12.11	7.39	9.39	5.42	15.9	14.48
A6NHL2	SFGGGTGS	SN_Classic	918739	956181	927583	936999	942437	882873	939515	917622	838230	933827	944814	801932	1.08937e+06	1.0119e+06	941839	1.04283e+06	1.03633e+06	978251	931614	1.02225e+06	897327	869456	926618	837190	FALSE			-0.05623	0.1256	-0.02084	-0.08986	-0.06417	0.11883	0.02485	1	669.2839	26.52	23.11	27.35	33.23	27.04	49.25	22.65	32.56	29.73	35.01	29.03
A6NHL2	SFGGGTGSGF	SN_Classic	2.55418e+06	2.58116e+06	2.55306e+06	2.81557e+06	2.60617e+06	2.58035e+06	2.66613e+06	2.51342e+06	2.92522e+06	2.75411e+06	1.25355e+06	3.01847e+06	2.7164e+06	2.55555e+06	2.91696e+06	2.78147e+06	2.81585e+06	3.0164e+06	2.73259e+06	2.85452e+06	3.06448e+06	2.5655e+06	2.57128e+06	2.6955e+06	FALSE			0.07609	0.16395	0.05769	0.02675	-0.12995	0.09099	0.17028	1, 2	873.3737, 437.1905	38.55	37.62	35.74	43.41	34.64	41.93	42.25	37.04	35.69	32.01	39.84
A6NHL2	SFGGGTGSGFTS	SN_Classic	32947.5	37180.8	48331.4	39942.7	4091.91	45229.1	3245.26	7905.26	47489.4	38743.9	43604.3	42278.3	4711.79	49787.8	54394	43836.5	45238.8	53296.6	9983.54	56905.1	56518.8	57026.1	27816.1	54920.4	FALSE			-1.01444	0.26527	-0.40825	0.23858	0.07321	-0.12148	0.05903	1	1061.4534	23.58	30.54		19.56		42.59		21.68	15.63
A6NHL2	SFGGGTGSGFTSLL	SN_Classic	10452.6	11222.4	9296.15	10094.9	10897.4	11990.8	9790.9	8829.65	10065	10779.8	10867	12144.5	9369.62	7777.77	11042.2	13503	7133.06	11251.1	12873.3	23770.9	10565.4	12740.5	10867.5	8351.28	FALSE			-0.1106	0.04205	0.09081	0.04532	0.12573	-0.13576	0.60816	2	644.3144	33.18	28.46	36.33	28.92	25.24	23.29	27.32	33.45	25.34	27.72	26.27
A6NHL2	SFGGGTGSGFTSLLMERL	SN_Classic	56193.1	57141.6	54572.3	66318.3	56108.3	56127.7	60726.8	50135	63563.9	63196	48439.9	68851	61797.9	56670.5	62519.2	63974.4	62382.7	65094.4	67780.7	53528.9	60741.6	60540.3	59886.7	47230.9	FALSE			0.05495	0.18932	0.0887	-0.00214	0.10423	0.10823	0.11668	2	908.9485	47.74	41.2	43.56	42.82	45.85	50.32	45.67	50.55	43.55	41.42	40.12
A6NHR9	AHVEGDGVVEGIIR	SN_Classic	3.62936e+06	2.76086e+06	1.995e+06	3.53244e+06	3.19316e+06	3.17909e+06	1.71846e+06	3.72451e+06	5.21787e+06	3.94483e+06	3.72702e+06	2.80597e+06	3.04473e+06	3.90113e+06	3.11028e+06	3.9235e+06	1.9302e+06	3.29795e+06	3.31043e+06	3.45096e+06	2.07496e+06	3.21812e+06	3.85868e+06	3.09723e+06	FALSE			0.3464	0.12619	0.24026	0.27897	0.32142	0.26216	0.0756	3, 2	484.2598, 725.886	34.53, -0.39	43.3, 7.88	39.34	42.43, 24.09	36.79, 19.66	28.55, 23.05	45.18, 20.04	40.34, 21.75	34.3, 37.66	35.32, 12.37	29.26, 19.52
A6NHR9	ANLGVFSVFAPR	SN_Classic	410762	467818	466941	480091	473204	487205	449479	481378	459614	451984	485099	472238	455661	444150	466328	428201	455710	445305	436658	295946	477383	533600	500056	504551	FALSE			0.04741	-0.01759	0.09841	0.19309	0.06684	0.02194	-0.15317	2	639.3537	35.32	39.9	33.27	40.94	38.83	32.27	32.74	37.24	36.55	32.41	32.14
A6NHR9	ARIEIPSC[Carbamidomethyl (C)]K	SN_Classic	99358.9	87305.2	68332.2	50809.7	75067	56913	59771.3	53044.8	35203.3	63593.1	75824	58140.4	92430.9	52707.2	87860.9	70161.9	24914.8	33880.1	15400.9	49710.2	4828.71	48189	83001.2	51510.2	FALSE	0.48644	4139.53	-0.78469	-0.98359	-0.48029	-0.481	-0.3682	-0.13015	-1.86629	3, 2	358.5306, 537.2922	17.27	33.51, 32.42	47.14, 41.63	41.66, 35.21	38.03	33.45, 33	13.17	34.83, 44.09	13.5	43.74	38.38, 42.59
A6NHR9	DKNTLFTR	SN_Classic	55943.2	73472.6	7860.56	62748.4	79446.7	12484.6	72534.9	73263.3	5151.63	71794.1	82162	43501.5	59831.6	70749.8	5365.05	76459.1	9546.26	2975.97	73132.2	42989.7	5121.72	68883.6	401250	35105.4	FALSE			0.13699	-0.62551	0.1722	1.87988	0.52446	-0.01404	-0.17917	2	497.7694	18.5	19.41	27.34	31.64	12.82	26.26	32.05	28.59	28.45	23.34	38.97
A6NHR9	DLNSQLEYLR	SN_Classic	214972	179387	199968	220554	155607	219108	181066	202857	218966	187625	184662	227129	219413	179644	221457	186750	206823	238103	180635	183048	226533	173251	167587	219224	FALSE			0.02063	0.08793	0.00228	-0.08567	0.0123	0.06221	-0.01002	2	625.8224	38.22	38.71	30.66	43.66	36.43	41.23	47.56	31.06	43.36	43.59	35.02
A6NHR9	DLQNPIIVQLC[Carbamidomethyl (C)]DQWDNPAPVQHVK	SN_Classic	132039	71737.9	65900.6	82947.5	86235.3	50293.5	74099.4	81176.2	73236.5	119489	118560	120007	99896.5	73260.5	65613.4	140412	118831	124792	78365.4	76471.8	122411	67891.1	121962	72545.5	FALSE			-0.23896	0.51	-0.29717	-0.03947	0.40895	-0.17561	0.03994	3, 4	943.1447, 707.6104	36.77	31.26, 19.06	34.59, 1.33	21.88	29.57	29.88	36.85, 1.14	37.98, 4.57	30.02, 20.41	30.81	21.74, 8.25
A6NHR9	DSFTAVVITGVQPEHIQYLK	SN_Classic	29084.4	10570	27382.6	17593.3	24096	26134.6	26671.9	21243.3	4943.99	21774	21503.4	22605.6	6684.95	22862.3	8538.84	15472.2	12273.3	22580.8	20326.2	21727	21282.3	22540	17008.9	30192.5	FALSE			-0.3428	-0.41364	0.01683	0.05706	-0.02505	-0.81569	-0.08194	3	749.067	3.9	26.29	20.43	24.76	5.42	16.44	2.32	20.52	9.05	34.64	39.73
A6NHR9	DSTEYFIVFEPR	SN_Classic	54972.2	57111	59079	51530.8	19084.1	50946.9	47857.6	56498.5	46803.8	57114.4	52803.2	51968.2	57901.7	55090.1	39684.3	55249.9	52273.5	45699.5	49637.5	61094.1	58695.7	65427.8	48768.8	62767.9	FALSE			-0.17929	-0.15973	-0.49367	0.04809	-0.08039	-0.16489	-0.0147	2	751.8618	38.77	30.51	39.51	36.11	40.69	35.47	37.32	24.75	30.09	20.83	40.01
A6NHR9	EAIYSGYIR	SN_Classic	272836	264091	253476	305624	270006	264272	272064	262340	276957	296683	271589	271347	277419	274975	302911	294367	246752	294170	299787	251877	244633	276435	257358	260515	FALSE			0.03775	0.07969	0.08763	0.00711	0.08715	0.11385	0.01072	2	536.2771	43.22	33.71	39.32	46.51	38.21	36.54	43.69	42.84	38.68	28.05	32.94
A6NHR9	EAQLRNELK	SN_Classic	20639.6	14994.4	8816.02	20339.9	4759.81	8199.69	11506.3	6131.35	16277.3	18116.6	19271.1	23242.1	20709.7	7270.28	9345.67	22346.1	13622.7	13522	19973.3	14421.2	15819.2	22146.9	8143.82	10663.3	FALSE			-0.39027	0.15497	-0.41669	-0.11818	0.44784	-0.25202	0.17589	2	550.8066	41.38	24.53		31.5	10.77	25.33	39.59	24.33	29.64
A6NHR9	EFSDFIR	SN_Classic	223156	233378	235787	227517	232046	214844	214138	239682	200882	218208	232858	203537	201275	197429	163513	180166	187870	187879	205422	195607	211850	207990	222753	303455	FALSE			-0.0806	-0.31658	-0.03782	0.08473	-0.08082	-0.30031	-0.17584	2	457.2243	27	40.67	28.8	33.55	36.28	35.75	33.68	34.27	29.59	33.38	25.16
A6NHR9	EHLLQGLLPDVQVPTSVK	SN_Classic	283295	276605	276595	292233	299396	292639	279631	286344	274751	277992	281909	283452	286635	291311	280710	247199	284132	276959	276378	287898	286291	296546	271655	307868	FALSE			0.00728	-0.04948	0.08013	0.06669	0.01178	0.03772	0.02407	3, 2	658.3737, 987.0569	38.57, 27.03	39.76, 34.93	44.03, 32.44	44.46, 28.12	36.82, 36.51	41.77, 40.74	42.14, 26.83	38.86, 36.66	49.51, 34.73	39.2, 31.29	36.58, 38.87
A6NHR9	EITC[Carbamidomethyl (C)]DNFDETVK	SN_Classic	175504	159225	161037	163768	178888	148650	152334	164207	158939	147785	173812	163306	160947	177960	156087	169206	181444	154954	181671	164640	151197	161380	155553	162225	FALSE			-0.06027	0.02835	-0.01303	-0.04915	-0.03196	-0.00224	0.00506	2	735.8245	49.58	36.65	44.17	42.22	35.24	34.05	45.2	35.6	41.07	43.09	37.73
A6NHR9	ERIDFLPHYDTL	SN_Classic	156954	181825	164375	170453	176460	82544.7	165038	186497	161370	88322.9	101087	234374	171360	188102	174878	169450	157132	134582	166398	138044	140934	111325	166949	188311	FALSE			0.02769	-0.12572	-0.22848	-0.10886	-0.24767	0.08676	-0.17597	2, 3	759.883, 506.9244	21.92, 27.76	14.44, 31.02	13.52, 41.65	25.71	8.03, 27.16	34.83, 24.48	13.98, 28.17	31.89, 22.29	40.36, 32.5	22.76, 13.55	20.99, 20.51
A6NHR9	ERIDFLPHYDTLVK	SN_Classic	24887.8	18143.1	25297.7	243860	298914	26211.9	165545	226465	360975	21165.3	307738	21546.5	22856.6	305895	27416.8	274801	21341.4	30144.3	284726	19549.5	26113.3	318784	18457.4	24808.8	FALSE	0.310369	0.057471	3.46206	2.25558	3.05783	2.40563	2.35865	2.382	2.2736	4, 3	437.236, 582.6456	34.74	42.34, 5.01	44.09, 24.47	40.99	35.82	32.34, 18.94	33.04, 10.77	35.21, 4.22	41.02	37.2, 14.14	37.34, 4.62
A6NHR9	ESELGDRPLQVGER	SN_Classic	403241	413689	401738	410893	405820	392488	410705	420917	451197	418774	424330	416192	417870	423335	412738	419509	417743	417672	411316	413581	392073	425063	433190	434240	FALSE			0.07401	0.04229	-0.01125	0.08485	0.04731	0.04117	-0.00201	3, 2	528.9374, 792.9025	33.84, 29.81	38.75, 26.17	28.41, 30.38	33.29, 31.86	31.32, 26.65	38.28, 25.19	34.74, 23.04	35.81, 11.83	29.92, 30.01	41.6, 30.31	37.51, 23.74
A6NHR9	ESELGDRPLQVGERS	SN_Classic	51982.4	54653.8	40877.6	47426.7	47288.5	40993.2	57625	47035.6	49317.6	50102.6	41059.7	46929.3	10744.1	55476.6	36247.8	44022.9	51612.3	43842.6	54261.7	37398.8	40848.8	48273.7	40766.4	43246.9	FALSE			0.06188	-0.08081	-0.12034	-0.15718	-0.09522	-0.52567	-0.15476	3	557.9481	13.22	36.15	48.41	46.8		33.56	50.46	46.73	47.13	47.68	32.13
A6NHR9	FIPGPPGNK	SN_Classic	722234	694424	863973	762713	666637	794739	781571	756468	738494	755711	759330	686419	740421	729363	760231	666856	723766	748219	640515	749601	804048	722089	733385	854264	FALSE			-0.00259	-0.0926	-0.03622	0.0183	-0.05097	-0.03238	-0.05576	2	463.7584	32.42	31.32	24.93	25.08	32.23	32.31	30.01	29.5	29.82	31	32.07
A6NHR9	FQVSTNK	SN_Classic	27923	43129.3	11004.7	12637.1	12098	9273	9088.95	3760.07	9847.4	6696.72	8442.27	19473.7	4772.37	3181.56	28443.9	9947.82	64408.7	8846.13	8388.69	7102.33	6471.06	19261.5	14516.7	18730.8	FALSE	0.333067	1.86717e+11	-1.85416	0.02001	-1.27075	-0.64406	-1.24532	-1.17277	-1.90161	1, 2	823.4308, 412.2191	15.94, 14.51		3.54	29.87				6.77, 8.68	-0.8
A6NHR9	GDFESDHSGYVRPVPVPR	SN_Classic	127055	127687	115970	126354	123992	124159	132289	131149	138004	129024	133381	115651	129854	121960	121106	128708	135356	132736	130445	137984	128453	118062	135358	114240	FALSE			0.11489	0.09811	0.01468	-0.01193	0.0283	0.00856	0.09841	4, 3	504.2499, 671.9974	43.93, 44.07	49.55, 28.81	38.65, 36.2	48.24, 36.65	48.55, 28.97	50.2, 37.91	40.6, 39.67	44.65, 45.36	43.22, 39.16	43.98, 31.28	43.65, 38.36
A6NHR9	GEHTLQVK	SN_Classic	60816.3	57937.4	4875.78	50411.7	53912.4	68451.2	60510.1	67629.4	58731.4	56335.2	49583.3	55573	62194.5	66922.1	57042.7	25814	57826.8	64917.1	47158.4	55997.4	59550.3	35496.5	54160.3	59223	FALSE			0.59602	0.265	0.48287	0.26813	0.38544	0.59052	0.39624	2	456.2509	29.86	29.03	35.84	36.2	35.18	19.94	28.48	24.97	35.26	27.45	29.8
A6NHR9	GEQIDLLQQYR	SN_Classic	34606.8	34632.7	7958.5	27370.5	41497.7	35758.4	28113.6	40181.1	34130.8	38347.7	42011.2	29841.9	39037.4	35486.9	36381.5	36307.5	41848.4	36791.1	32546.3	43007.5	27027.8	36275	34618.1	35017	FALSE			0.40794	0.57433	0.43861	0.4562	0.5135	0.5227	0.41014	2	681.8542	8.32	22.33	14.67	22.83	-0.3	20.17	9.36	20.85	31.37	20.2	8.03
A6NHR9	GKRPIFEC[Carbamidomethyl (C)]F	SN_Classic	32418.3	29432.1	38154.7	49648	25010.2	38179.1	33774.2	30909.2	44291.8	46370.2	42805.7	44354.2	38333.1	44244.7	37972.1	51932.4	40015.4	34942.7	52105.3	52306.9	41040.4	46849.3	56305.4	33539	FALSE	0.533935	86.8739	0.12393	0.34351	0.17417	0.45087	0.41709	0.26956	0.54048	2	577.2948	40.58	34.34	24.99	52.64	47.09	44.99	42.15	34.79	43.53	34.43	28.93
A6NHR9	GLAPIEC[Carbamidomethyl (C)]YNR	SN_Classic	395591	335943	317045	381780	353931	353996	346428	364389	343235	359138	363957	367222	369038	369210	381514	380681	316321	364214	371517	295757	376786	359659	311664	420144	FALSE			0.00751	0.01728	0.0555	0.05783	0.05631	0.09476	-0.00623	2	596.7926	40.23	40.72	49.57	50.53	34.57	50.03	40.96	45.07	42.17	41.12	33.87
A6NHR9	GLLPDVQVPTSVK	SN_Classic	151138	146464	127379	136831	124386	167337	148026	116423	176078	133844	135512	162765	155193	145116	145237	149158	166399	145789	136677	196055	169151	144069	165332	123532	FALSE			0.05183	0.11845	0.01208	0.02675	0.02404	0.06818	0.23996	2	676.8928	28.84	34.15	37.31	35.78	28.84	37.71	39.43	41.47	25.3	38.16	37.94
A6NHR9	GMVFGAPVPK	SN_Classic	236450	217960	228259	237193	236960	232511	224258	235712	225222	226541	235915	217204	227460	225138	224325	224771	222753	227848	229036	220978	231906	228192	234598	246938	FALSE			0.00532	-0.0155	0.04984	0.05608	-0.00637	-0.01219	-0.00158	2	501.7757	36.75	35.09	28.44	36.91	34.2	34.82	37.61	39.78	40.32	28.21	37.37
A6NHR9	GPVNSC[Carbamidomethyl (C)]QGK	SN_Classic	15295.8	22394.8	10149.3	18744.3	5385.89	18948.3	23653.9	9103.98	19663.4	16676.5	5894.05	13303.8	15468.3	8089.9	22375.8	7169.8	14140.5	16464.9	13062.8	3464.61	19502.2	12252.7	5811.07	22684.3	FALSE			0.13194	-0.34077	-0.15124	-0.23148	-0.41526	-0.05865	-0.40903	2	473.7242	11.17	50.08	29.97		37.61		8.18		17.46		12.5
A6NHR9	GSGDVLGK	SN_Classic	1.49719e+06	12258.4	199616	1.32947e+06	1.28748e+06	1.53868e+06	14141.3	1.48017e+06	1.41007e+06	16097.5	10849.6	12266.4	15803.4	15129.3	3.00232e+06	16861.7	1.53953e+06	13488.4	15944.3	1.40012e+06	1.61897e+06	1.29678e+06	14752	1.61813e+06	FALSE			0.76502	-0.12256	1.28186	0.77752	-5.44572	0.82766	0.8285	1, 2	732.3887, 366.698	32.56, 21.83	45.93, 1.78	40.25	33.45	30.12	19.97	35.35	20.11, 0.55	35.07	26.31, 9.73	41.97, 8.42
A6NHR9	GSNEEDTDTPLFIGK	SN_Classic	515384	517368	494881	526210	505703	535943	494448	511146	519579	517830	505599	524381	532319	509523	525445	513660	518780	517053	502628	518717	559646	502075	519579	554992	FALSE			-0.00233	0.0205	0.03749	0.04556	0.01893	0.03697	0.04953	2	811.8809	40.62	43.03	36.61	38.17	33.01	37.73	45.44	35.36	38.3	37.84	40.78
A6NHR9	GTEEDGGGVGHR	SN_Classic	3403.66	8391.89	5915.25	8254.3	7546.64	7510.03	6040.19	6866.74	10389	7681.27	9876.24	9235.14	5184.66	8723.11	10210.8	5633.19	7896.6	9369.2	6763.21	4552.97	6282.01	5774.61	7817.19	8112.98	FALSE			0.39545	0.37065	0.39638	0.29338	0.59721	0.44551	-0.0092	2	585.7603	7.73	30.39	19.32	18.94	17.76	28.46	16.86	6.61	21.66	16.07	12.82
A6NHR9	GVITRPDLPSK	SN_Classic	32280	23281.3	56539.3	25208.9	20386.9	43795.4	17297.2	26478	37773.3	27027.4	37349.5	30511.8	38628.2	10707.9	30338.9	10029.6	37088.3	43128.4	19551.8	31059.9	40790	15070.9	14343.5	44981.7	FALSE			-0.45906	-0.31285	-0.32659	-0.5915	-0.24049	-0.4926	-0.2945	2, 3	591.8457, 394.8995	36.32, 30.04	7.36, 27.98	24.62, 35.92	47.83, 29.23	16.14, 36.79	34.64	22.05	10.19	22.04, 37.8	14.69, 39.73	22.82, 32.25
A6NHR9	GVITRPDLPSKK	SN_Classic	88016.5	110148	99890.6	107336	96805	95281.9	108605	101148	86976.4	93209.2	104498	95413.8	93273	102505	94757.2	95098.2	89090.5	83869.8	196486	104774	103527	97405.4	182392	106314	FALSE			-0.00643	-0.15303	0.00661	0.37344	-0.02408	-0.03687	0.44158	3, 2	437.5979, 655.8932	38.72, 43.57	29.58, 20.75	35.72, 19.11	44.14, 18.69	37.64, 34.43	39.75, 34.32	42.02	44.25, 0.58	36.61, 37.8	37.64, 30.71	29.6, 23.66
A6NHR9	GVQPEHIQYLK	SN_Classic	19013	8422.33	31074.1	24020.4	21352	17984.8	32113	20169.3	6925.93	14874.4	20866.3	10352.8	23800.8	17915	20101.1	19145.3	11027.9	20724.1	13953.6	9543.87	25333.9	11380.3	21168.9	16025.2	FALSE			0.01713	-0.20108	0.11484	-0.26847	-0.34411	0.07933	-0.26086	3, 2	437.9067, 656.3564	30.42	23.79, 5.41	31.84, 11.93	21.81	21.44	30.21, 22.8	13.15	21.98		15.87	31.16
A6NHR9	HC[Carbamidomethyl (C)]PTLLTR	SN_Classic	92286.2	94431.9	88237.7	81261.5	78101.2	115808	75157.3	94673.1	124098	87557.7	85270.3	98146.2	88492.4	85902.1	83367.7	98492.5	92744.5	61575	80455.4	95382.3	88287.1	85779.4	80449.9	77326.2	FALSE			0.09627	-0.12114	0.00113	-0.17495	-0.02104	-0.09316	-0.05798	2	499.266	30.86	34.55	33.85	39.93	30.92	28.61	37.69	36.46	38.15	22.49	27.84
A6NHR9	HQDEVNWIAGDIMHNL	SN_Classic	5677.3	6098.46	7213.44	9857.5	8034.3	6095.45	6531.06	9285.7	18327	8434.27	8536.13	10660.8	12181.2	8048.12	5445.31	3520.14	4398.26	10379.4	10250.5	20847.2	13110.5	6331.19	15339	7249.03	FALSE	0.303308	3.95781e+08	0.84644	-0.05351	0.33709	0.60685	0.54112	0.43516	1.21913	3	631.2967	10.99	8.15		14.9	27.43	21.02		20.98		11.29	13.84
A6NHR9	IDFLPHYDTL	SN_Classic	66602.7	53741.5	66158.9	68108.9	60840.8	71077.8	64561.2	69267.6	73428	68926.6	62154.5	67999.6	85779.4	65426.9	78049.2	76577.2	81494.9	73093	65227.5	73933.4	65877.2	77318.5	64500.5	72155.4	FALSE			0.15222	0.30972	0.101	0.19824	0.09415	0.29776	0.13669	2	617.3112	33.44	49.82	25.87	47.05	30.09	44.74	42.95	38.29	36.22	46.72	38.88
A6NHR9	IDFLPHYDTLVK	SN_Classic	29458.1	25447.5	29389.2	30309	29080.9	37064.6	30287.6	24470.6	33046.1	29137.8	23902.6	39467.4	32089.1	28302.9	29500.2	35932.8	30684.1	39738.1	33147.4	23500.1	37642.4	35659.4	23149.8	38251.4	FALSE			0.05885	0.33537	0.19441	0.20344	0.13413	0.09275	0.16166	3	487.5977	50.22	46.19	39.64	31.68	50.27	44.66	47.96	47.34	51.52	27.2	37.49
A6NHR9	IDREFALWLK	SN_Classic	14626.6	16293.8	15555	15469.5	15760.3	14660.7	17871.7	16817.7	13378	15198.2	14663.6	13741.1	12367.1	13785	13945.4	14128.7	13227	14376.9	14222.8	14376.6	15284.2	14471.6	11842.1	18492.5	FALSE			0.04859	-0.15529	-0.01827	-0.05277	-0.09204	-0.21295	-0.08278	3	430.9117	30.78	36.09	32.07	32.11	35.98	36.18	32.15	37.88	39.5	25.97	38.09
A6NHR9	IEIPSC[Carbamidomethyl (C)]K	SN_Classic	491187	247821	495773	165307	168263	307755	512448	342204	396087	371600	495864	517707	382329	326517	275659	305224	203149	415389	359452	475494	357235	236224	394639	443814	FALSE			0.01853	-0.41866	-0.94513	-0.20035	0.16581	-0.32679	-0.05065	2	423.7231	23.73	35.17	30.77	24.4	31.35	32.63	26.96	34.54	22.39	25.67	29.91
A6NHR9	IHNIDIPTTQQVPHIEALLK	SN_Classic	100838	77118.3	90338.8	92318.9	87519.8	81898.3	92502.4	95716.6	85697.2	89617.8	71616.5	89545.1	86239.9	89567.2	92711.7	88786.4	82686.5	87808.5	89244.1	76952.3	83896.8	95917.5	81678.4	93809.1	FALSE			0.02992	-0.0493	-0.0357	0.01663	-0.0974	0.0012	-0.10135	4, 3	570.8232, 760.7618	42.33, 42.23	44.51, 31.03	45.81, 41.4	41.79, 43.06	44.85, 31.75	39.59, 51.34	43.61, 48.6	41.8, 32.65	44.43, 41.86	44.76, 36.57	35.89, 31.65
A6NHR9	IKDNDKEDGC[Carbamidomethyl (C)]FYFR	SN_Classic	41868	36299.5	50281.8	43978.4	50032.6	28452.6	35425	19031.9	28889.6	57821.5	37178	35090.5	57769.1	37595.7	46231	51666.2	14464.6	32844.4	56991.8	33115.9	26229.5	34598	37860.7	37046.4	FALSE			-0.62401	-0.37606	-0.06884	-0.2302	0.01831	0.14058	-0.14289	3, 4, 2	602.942, 452.4583, 903.9094	23.98, 6.58	30.55, 17.66	43.85, 25.93	24.15	37.66	40.88	38.67	30.2, 26.37	16.72, 8.88	34.73	45.76, 27.61, 14.38
A6NHR9	IKPPTPAVSNVR	SN_Classic	382223	339264	377089	331430	343611	397171	358025	376797	431742	340411	382329	400164	396412	360800	406585	355582	360408	381242	371508	330668	387170	355805	363090	333711	FALSE			0.08663	-0.00177	-0.03504	-0.06167	0.0316	0.08321	-0.01217	3, 2	426.9225, 639.8801	36.27, 27.87	34.67, 41.36	26.86, 35.36	25.92, 38.25	33.69, 31.83	28.77, 39.51	37.26, 40.63	30.3, 40.23	38.78, 39.07	35.81, 34.23	34.05, 38.85
A6NHR9	ILPDPEKPVR	SN_Classic	11047.1	14949.1	86554.1	12935.2	15613.5	11256.6	33946.3	9622.75	10158.9	6885.14	36827.6	15280.6	6344.98	11679.3	47341.9	5864.03	12199	36317.2	36475.1	21806.3	46272.7	43594.8	7442.26	35613.8	FALSE			-1.06683	-1.04941	-1.49953	-0.37728	-0.93195	-0.78395	-0.10632	2	582.3428			45.72				15.54	3.39	16.71	5.9
A6NHR9	ISGALFTNDK	SN_Classic	200829	6370.34	222646	114084	3997.82	193677	129125	126229	8681.31	127263	180786	9595.14	158488	169103	180518	97121.4	147747	181762	71682.4	80838.4	178160	112971	106539	152460	FALSE			-0.70309	-0.01083	-0.46339	-0.20863	-0.4364	0.24132	-0.37838	2	533.2824	8.54	30.49	5.08	26.41	9.35	31.31	31.4	32.68			29.11
A6NHR9	ITHC[Carbamidomethyl (C)]PTLLTR	SN_Classic	104643	106732	88900.3	100476	97768	108004	97474.7	98990	93195.6	103716	101215	92229.3	87288.1	113607	105276	95347.3	89206.1	88648.5	103192	85591.1	100999	111758	92110.2	95267.4	FALSE			-0.05193	-0.13632	0.02841	-0.00549	-0.01505	0.02805	-0.05132	2, 3	606.3319, 404.557	46.84, 31.31	44.96, 36.4	41.6, 36.11	49.29, 21.89	43.69, 37.52	43.81, 26.93	43.94, 28.79	46.39, 25.83	36.38, 31.31	45.57, 34.48	41.49, 37.89
A6NHR9	IVNLREIQDDMQTL	SN_Classic	53745.4	40292.6	44134.4	64551.2	39792.9	53863.5	55225.8	43078.7	56561.5	61296.1	52486.9	60745	61297.5	60895	61385.7	67356.6	56764.3	61696.1	66742.8	55558.9	24516.9	48053	54382.2	6662.06	FALSE			0.16455	0.42741	0.19535	-0.34085	0.33699	0.40993	0.08757	2, 3	844.4378, 563.2943	34.84	24.07	15.64	18.62	17.88	27.34	15.83	22.69	14.51	16.68	16.29
A6NHR9	IYDETQGR	SN_Classic	136224	113803	146921	15389.9	6219.06	8418.82	156236	108703	115347	75557.7	107140	138239	115043	125193	156991	3643.51	12474.4	166748	100450	18036.1	141635	136630	31142.8	141599	FALSE	0.253198	194.361	-0.06187	-1.11816	-3.72458	-0.35961	-0.30666	0.00101	-0.60977	2	491.2354	5.04		9.3	27.59	23.14		26.9	27.86	9.99		25.04
A6NHR9	KLSEQEELK	SN_Classic	11122.1	7623.93	11890.8	16689.8	20587.7	8419.68	12878.5	19643.6	20425.8	16628.3	4637.69	12268.5	5924.21	20421.5	6605.88	25307.2	11239.4	11152.1	15960.1	12517.8	13371.5	16602.1	18863	20889.1	FALSE	0.296461	3713	0.7893	0.63868	0.57684	0.87925	0.13038	0.10508	0.44994	2	552.3008	19.64	40.45	19.36	27.84		38.66	28.66	36.92		41.72	25.22
A6NHR9	KLTFMDLELK	SN_Classic	6760.17	12223.2	9449.66	2844.78	4061.29	7004.78	6527.34	4020.3	7413.56	2927.88	4038.69	4517.34	3444.48	4758.56	4007.92	3185.34	3808.05	7582.41	3041.94	9342.26	6334.77	11344.1	13315.3	4186.68	FALSE	0.446518	2.65345e+06	-0.66268	-0.96399	-1.03136	0.02081	-1.30796	-1.21939	-0.60307	3	413.2336	17.91	29.98	24.52	24.51	23.62	16.68	13.1			9.17	15.38
A6NHR9	KYVEDEMAR	SN_Classic	79132.2	83961.2	71830.5	82637.7	86086.6	64559	73260.7	55670.2	82931.6	87498.3	71952	76706.6	86294.1	85205.1	77419.2	97639.3	70201.1	68574.6	88342.4	83491	77130.3	83561.1	98207.5	68359.9	FALSE			-0.14907	0.00913	-0.01011	0.09048	0.00755	0.08348	0.08374	2, 3	570.7713, 380.85	43.57	29.97, 27.84	43.07, -0.53	36, 12.54	33.77	37.37	36.55, 20.97	40.79, 23.2	44.23	40.1, 19.56	39.27, 31.1
A6NHR9	LC[Carbamidomethyl (C)]DQWDNPAPVQHVK	SN_Classic	3845.45	9619.83	11876.9	5032.7	11041.3	7984.88	13209.5	6512.68	8893.43	10140.9	20474.4	6238.5	5827.69	7098.96	10820.6	9775.82	4743.9	5855.43	6478.09	31375.8	9204.52	8686.06	16281.1	15097.7	FALSE			0.17526	-0.31473	-0.07497	0.6608	0.54028	-0.09378	0.89291	3	602.9579			19.87			4.92		-0.27	21.87	7.96
A6NHR9	LGMTPIRK	SN_Classic	85457.4	96010.4	77469	72193.4	65479.4	99818.6	84525.9	95669.2	88098.4	76007.8	83275.9	93189	87823.8	75905.4	84820.5	63515.1	91023.3	75985.3	78390.2	76805.1	89705.8	89992.1	71335.2	89594	FALSE			0.05121	-0.16768	-0.12472	-0.04537	-0.03647	-0.05907	-0.0804	2	458.2758	37.39	50.08	30.31	43.11	42.9	42.28	57.6	45.28	42.83	33.7	30.86
A6NHR9	LGNYTLK	SN_Classic	158195	119600	4212.62	142978	148121	152723	171474	165967	125384	151670	5278.66	6323.1	162088	171219	161407	11244	5901.69	144147	144936	145980	166339	126981	158213	7150.2	FALSE			0.71473	-0.80606	0.65425	0.05193	-0.78846	0.81086	0.69726	2	404.7318	23.24	32.56	32.63	36.97	12		37.77	22.4	23.66	33.37	18.89
A6NHR9	LIPYTSVEDFDWC[Carbamidomethyl (C)]TPPK	SN_Classic	160269	147980	133801	146799	146407	127628	158408	120726	154449	145602	130538	164105	145296	139619	150169	142419	131131	161081	151353	131674	155941	145482	131009	151269	FALSE			-0.0279	-0.02442	-0.07096	-0.04741	-0.0059	-0.02292	-0.0101	2, 3	1034.4902, 689.9959	32.89, 32.15	29.22, 29.64	30.82, 48.36	27.35, 34.45	34.11, 43.38	27.2, 40.77	33.9, 41.52	34.43, 43.08	32.65, 38.74	34.07, 36.39	35.7, 41.06
A6NHR9	LIPYTSVEDFDWC[Carbamidomethyl (C)]TPPKK	SN_Classic	31778.6	18977	27111.6	23832.2	22629.4	31093.2	31152.3	23911.9	29756.9	31800.8	26063.5	29489.6	29784.5	25818.5	19188.1	2292.04	23328.1	24995.6	21359.1	39072.3	30813.6	25066.6	23284	31963.5	FALSE			0.12341	-0.62143	-0.0058	0.04464	0.16586	-0.05815	0.22873	3	732.6942	17.94	10.77	10.92	4.03	7.8		25.82	6.8	13.82	14.96	10.6
A6NHR9	LKDEDDEDDC[Carbamidomethyl (C)]FIL	SN_Classic	125321	144226	125763	133159	126652	127906	143843	144852	112291	139589	156808	123634	144774	136909	133808	130089	140076	121515	113713	106946	111859	120682	145189	119495	FALSE			0.02057	-0.01331	-0.02798	-0.03676	0.08751	0.07183	-0.24955	2	813.8456	27.34	26.12	35.27	29.62	27.25	32.85	31.07	36.78	31.55	29.65	30.24
A6NHR9	LLFDETQGKPAVA	SN_Classic	98121.9	75902.3	88025.5	38752.5	54816.2	4465.76	7777.11	48095	23485.9	90284	96745.9	7831.53	9911.59	55280.9	8696.05	16538.2	119283	12491.6	86817.5	103908	68542.4	65845.9	6392.55	83165.1	FALSE			-1.72339	-0.8212	-1.41848	-0.75382	-0.42739	-1.82642	-0.01539	2	694.8746	22.56	3.67		12.87			22.02	21.75	20.04	14.35	20.91
A6NHR9	LLFDETQGKPAVAVIDNGR	SN_Classic	131250	103798	201045	110363	188941	204007	129777	188655	124027	119740	206559	139203	133024	201452	233948	204213	215005	142054	125095	106473	143405	183921	117058	208064	FALSE			0.02091	0.36406	0.20681	0.22315	0.09415	0.38233	-0.21785	3, 2	681.7005, 1022.0471	44.54, 10.82	33.94, 8.06	38.12, 20.2	41.04, 3.44	34.63, 8.18	36	38.01, 9.85	42.94	39.02, 3.15	36.58	32.02
A6NHR9	LLGDTIILDNLDAANHYRK	SN_Classic	4310.7	5730.06	8517.5	6443.54	9962.71	1337.52	5538.15	5080.36	5311.22	5221.4	4493.99	6596.9	3407.65	5935.11	6521.86	7047.13	7675.51	2974.73	6766.52	21764.4	4679.56	6364.51	10757.8	803.627	FALSE			-0.22034	-0.06853	-0.06475	-0.05001	-0.1861	-0.22625	0.83958	4, 3	539.5431, 719.0551		37.23	28.8	39.94	17.43	47.84	35.7	38.86	43.12	37.2, 0.12	26.98
A6NHR9	LLLIDWPELK	SN_Classic	369085	368536	401432	375744	365460	409973	384721	375310	389143	370611	365187	395182	395985	375100	366819	366527	376941	402064	364544	387278	374831	377921	339093	421842	FALSE			0.01276	0.00818	0.01527	-0.00025	-0.01026	-0.00146	-0.01579	2	620.371	45.99	45.48	36.86	47.69	34.76	39.61	44.84	38.42	40.59	41.74	37.24
A6NHR9	LLPSSHVAR	SN_Classic	258606	267176	253922	187716	236014	255235	254249	290930	251147	253787	277684	242303	267010	240934	253495	215678	276703	295447	231841	257594	281863	243279	267942	286444	FALSE			0.03043	0.01495	-0.19959	0.03285	-0.01102	-0.0342	-0.01564	2	490.2878	40.76	33.83	20.39	39.96	23.2	34.52	18.13	38.81	24.4	26.53	27.66
A6NHR9	LMILPDPEKPVR	SN_Classic	503912	494116	504335	472869	522481	531586	533693	499592	474710	512517	504341	443198	486660	506450	507672	474840	479903	502429	482416	524787	481775	507940	493785	536038	FALSE			0.0054	-0.04406	0.02341	0.0336	-0.04121	-0.00152	-0.01291	3, 2	469.9391, 704.405	39.77, 41.36	35.16, 38.81	40.14, 42.36	44.33, 39.85	38.07, 36.95	36.89, 39.25	50.37, 42.06	39.3, 45.56	42.76, 42.18	47.85, 40.35	34.08, 38.65
A6NHR9	LMPSNQQHK	SN_Classic	87380.4	72382.2	83289.6	75329.5	83840.3	92126.1	85398.4	81436.3	88215.3	88396.2	89318.4	79417.5	79145.6	86280.2	82094.4	94191.9	90380.3	88736.3	77293.3	89187.8	89886.5	74037.7	84731.3	82850.7	FALSE			0.06951	0.16926	0.04812	-0.00853	0.08124	0.02628	0.07695	3	361.5186	8.85	19.43	21.58	24.13	27.3	32.42	6.94	14.65	30.12	20.34	17.5
A6NHR9	LPGTSHGGSK	SN_Classic	7028.64	5367.04	36751.9	42429.4	35342.5	6058.32	10614.7	24608.7	5741.68	45841	2931.72	20710.3	26038.2	35861.9	29371.3	10243.4	34485.7	14251	8058.23	32267.6	9201.64	9944.03	13267.8	28582.6	FALSE			-0.26273	0.26311	0.77035	0.07568	0.49954	0.89304	0.01111	2	470.746		16.47		38.61	41.35					21.86	18.43
A6NHR9	LQIFSVEGQK	SN_Classic	385940	342529	381843	380200	363775	356975	375689	391939	359784	374437	375500	360356	379514	363369	368675	362761	343092	371035	374251	253298	383823	381265	350982	383594	FALSE			0.02205	-0.0441	-0.01222	0.00717	-2e-05	0.00162	-0.13465	2	574.8192	40.34	43.52	33.41	47.9	45.18	31.14	38.49	45.45	39.03	33.26	41.6
A6NHR9	LQVVLNESNADTYAGRPLPSK	SN_Classic	234922	246777	234969	252765	239261	249450	198631	214563	244248	229395	237165	237029	221699	232963	239222	220358	220812	231383	239491	236629	229913	236298	222757	252115	FALSE			-0.12444	-0.09165	0.0491	-0.01111	-0.02657	-0.04661	-0.02157	3	758.0693	43.82	45.42	39.24	40.99	42.82	46.18	47.5	44.06	40.43	40.72	40.49
A6NHR9	LRGMVFGAPVPK	SN_Classic	54268.3	39277.4	42663.5	50089.5	43880.2	42125.5	35727.4	51182.5	51831.8	55749.6	46494.3	47908.7	53576.3	48082.2	51071.9	51103.5	52610.8	51876.6	52604.7	46615.8	45590.6	45997	34303.3	33605.2	FALSE			0.02658	0.19193	-0.00121	-0.25799	0.1406	0.16516	0.08835	3	424.5813	24.13	36.22	13.3	21.32	42.15	29.55	40.16	33.93	23.32	29.76	37.45
A6NHR9	LSEQEELK	SN_Classic	1.94672e+06	1.23324e+06	805959	3753.72	965273	334988	11678.1	680587	1.97041e+06	2.01658e+06	2.06264e+06	1.00383e+06	881092	7460.05	7032.05	7789.58	1.48516e+06	1.35075e+06	5774.91	5061.76	6101.98	775903	317468	1.32441e+06	FALSE	0.0810899	-1.39547e+06	-0.58203	-0.48714	-1.61195	-0.72123	0.35078	-2.15401	-7.87845	2, 1	488.2533, 975.4993	3.16			1.19	19.32			14.01, 2.13	-0.12	2.47, 30.08	1.03, 4.41
A6NHR9	LSTSGNRPPANAETF	SN_Classic	44448.4	55550.3	52003	45855	44537.8	47562	41495.6	39134.9	48456.1	50511.5	39361.3	53959.9	44931.2	46189.8	36804.1	36197.2	42315	44767.7	43898.9	57915.2	22699.8	41891.4	46211.2	46322.5	FALSE			-0.23575	-0.30215	-0.13989	-0.17728	-0.0797	-0.24879	-0.28778	2	781.3839	42.84	41.24	26.65	28.17	32.57	33.96	39.86	43.93	31.02	31.37	42.88
A6NHR9	LSTSGNRPPANAETFSC[Carbamidomethyl (C)]N	SN_Classic	21294	20011.2	18154.1	23308.7	23787.8	20013.4	20320.1	17997.9	19720	19143.7	20649.7	18116.7	25215	24668	21782.3	27082.9	16337.9	21564.6	23591.1	5870.11	20452.6	18041.7	18992.2	24351.6	FALSE			-0.0349	0.12821	0.17462	0.04599	-0.03809	0.26937	-0.25246	2	961.9367	32.69	27.15	39.98	41.83	39.65	47.24	35.83	27.1	18.59	37.01	52.15
A6NHR9	LSTSGNRPPANAETFSC[Carbamidomethyl (C)]NK	SN_Classic	60899	54787.7	86752.5	66267.6	59474.3	109498	68613.1	55694.2	51974.7	60132.4	53849.7	60782.2	51454.5	63801.8	66839.5	63979.2	108303	61877.3	67349.7	79359.8	104138	60477.6	65385.9	60360.3	FALSE			-0.1996	0.21	0.21665	-0.12045	-0.21208	-0.15279	0.30932	3, 2	684.3252, 1025.9841	38.78, 12.85	34.65, 21.66	42.42, 29.89	41.66, 16.53	34.93, 22.25	44.46, 16.56	36.51, 22.86	40.22, 29.11	38.72, 18.56	38.89, 7.09	44.76, 26.69
A6NHR9	LTFMDLELK	SN_Classic	113727	104188	117463	96231.4	106918	110534	101208	117358	103370	102916	110057	105403	104986	105629	107066	92198.3	96774.7	110178	96927.8	106860	105556	103314	95786.9	128200	FALSE			-0.05902	-0.16492	-0.09648	-0.03517	-0.07506	-0.07821	-0.11658	2	555.2992	27.86	37.95	44.67	31.87	35.21	43.04	13.29	24.04	42.48	42.63	35.17
A6NHR9	LYDRETYPDDPC[Carbamidomethyl (C)]FPSK	SN_Classic	156343	140961	215599	175322	141200	142454	153357	187438	122372	168370	210270	159616	156785	196598	229701	148348	170611	157602	161294	157943	104218	137163	150684	152175	FALSE			-0.14715	-0.10603	-0.16027	-0.22111	0.06961	0.18502	-0.27648	3, 2	668.2999, 1001.9462	50.36, 29.4	39.61, 8.5	39.85, 17.43	47.73, 10.21	43.24, 3	45.04, 39.2	41.43, 33.21	48.37, 25.37	42.05, 19.69	52.91, 26.2	40.93
A6NHR9	LYFKPIGDPVFAR	SN_Classic	379194	396037	370678	400293	380029	422821	336342	419603	401693	380843	378651	394259	398191	388035	399365	366656	359525	396744	389899	408738	312819	405067	414618	369816	FALSE			0.01469	-0.02923	0.07031	0.05386	0.00984	0.04911	-0.04404	3, 2	508.2854, 761.9245	35.88, 23.68	34.32, 30.13	40.25, 33.17	36.51, 31.64	34.42, 37.43	36.58, 43.28	42.52, 28.74	38.38, 34.29	42.36, 35.36	36.01, 29.24	31.69, 20.38
A6NHR9	MEPQALYDEVR	SN_Classic	4576.19	170429	97102	120098	91503.8	95251.3	107684	84888.5	6586.87	79146	3857.49	6885	7704.5	76100.5	6101.08	90269.2	111644	61308.7	86134.3	302258	89026.4	107465	87973.5	37082.2	FALSE			-0.45025	-0.0479	0.17337	-0.22682	-1.59797	-1.59769	0.81108	2	675.8215		16.24	4.21	15.61		37.3	28.83	26.78	28.1	26.65	21.81
A6NHR9	MISKPADSQDVHELVL	SN_Classic	76313.9	8470.54	100817	69956.3	8946.41	9460.02	85722.8	28719.1	36982.5	56999.6	46270.4	10624.4	10004	69650.3	7697.48	78817.2	11307.6	41727.8	104831	58159.3	4467.82	4389.54	38245.5	5333.6	FALSE			-0.29361	-0.49328	-1.0707	-1.95205	-0.70451	-1.0873	-0.14841	2, 3	891.4587, 594.6416	19.84	10.3	-0.51	6.84		13.13	1.92		11.94	23.82	4.61
A6NHR9	MISKPADSQDVHELVLSK	SN_Classic	47689.6	56549.1	79362.8	41349.7	45818.7	65716	48275.7	39964.2	61269	38407.2	45880.9	79795	74792.8	41862.5	51558.4	39838.4	63573.4	51707.5	56107.5	63822	79160.8	39390.9	54836.7	44392.2	FALSE			-0.29635	-0.2432	-0.26414	-0.40544	-0.16215	-0.12628	0.11685	3, 4	666.3506, 500.0148	40.37, 23.4	50.35, 25.08	46.72, 44.84	43.43, 32.71	40.13	50.7, 7.98	51.6, 30.99	37.31, 20.52	41.54, 24.9	35.16, 26.28	32.04, 28.18
A6NHR9	MISKPADSQDVHELVLSKEDFEK	SN_Classic	75340.5	59507.6	59533.5	36059.2	63091.2	56880.8	46378.2	49348.6	63405.7	64892.1	60833.9	59541.1	67508.7	62319.4	56465.5	55170.6	64468.2	57509.8	50861.2	57374	65760.3	31828.2	72444.7	61856.9	FALSE			-0.28866	-0.13393	-0.31706	-0.22658	-0.06929	-0.06131	-0.15984	4, 3, 5	662.0836, 882.4424, 529.8683	33.3, 32.1	45.67, 25.68	47.16, 31.56	37.69	36.02	41.29	39.78, 14.38	42.4, 19.77	36.24, 22.73	35.41, 8.24	34.68, 26.2
A6NHR9	MISVISEDDSIIK	SN_Classic	84648.3	104050	4889.31	68166	7489.87	99491	103390	97210.3	106008	98849.6	8537.1	92181.2	93008.8	5288.94	62665.1	90521.4	5352.71	84440.8	82655.3	122780	95849.9	79395.8	83369.5	84667	FALSE			0.66341	-0.10247	-0.14442	0.35405	0.04389	-0.26626	0.63814	2	725.3789	22.86	17.8	22.96	27.28	13.39	22.26	23.33	8.23	31.2		8.17
A6NHR9	NIDIPTTQQVPHIEALLK	SN_Classic	114144	122030	166642	121172	122222	108054	124009	152332	163939	158532	112047	102221	122496	148174	150957	149217	115474	139112	120711	118140	135062	118542	129550	96646	FALSE			0.1283	0.00353	-0.19681	-0.22462	-0.11172	0.06585	-0.10742	3, 2	677.3809, 1015.5677	41.24, 25.02	42.06, 22.08	24.92, 19.41	44.06	26.94, 19.77	37.27, 35.34	32.69, 23.16	38.53, 18.82	35.58, 32.23	40.77, 35.73	40.22
A6NHR9	NIDIPTTQQVPHIEALLKR	SN_Classic	3287.38	2999.93	2888.63	4239.04	2161.08	11068.7	6334.95	2272.59	14298.6	2142.9	9545.16	2674.53	12964.7	9181.37	8472.55	5857.69	6586.2	4356.57	5459.68	9171.52	4411.06	7395.53	4969.57	4513.6	FALSE	0.342678	6.37262e+09	1.31981	0.87257	0.92885	0.87928	0.64639	1.73848	1.05328	4	547.3127	30.89	20.68		10.98		22.14	34.85		7.17	5.35	14.88
A6NHR9	NRKPSDSVHIT	SN_Classic	65719	68722.4	89069.5	58696.6	59257.2	70702.3	56164	54701.2	75433.8	60782.3	70176.1	68669.9	72792.1	70304.2	71755	64479	70073.6	75688.1	57619.8	65937.3	62804	62513.3	84406.1	66436.6	FALSE			-0.26273	-0.0883	-0.24459	-0.06708	-0.16303	-0.05701	-0.26224	2, 3	627.3335, 418.5581	34.11, 41.93	19.62, 24.8	14.08, 43.37	18.25	29.3	27.98, 6.95	42.07, 27.95	33.45	17.27	24.83, 16.68	21.82, 21.96
A6NHR9	NRKPSDSVHITNDDER	SN_Classic	17651.4	16628.5	20422.7	11329.9	13071.2	31393.7	14910.4	14189	17326.8	10311.5	11981.4	18028.7	18379.8	15607.2	21034.9	17275.9	37018.2	15860.8	8963.96	12377.1	42976.7	6259.33	11757.3	37230.9	FALSE			-0.23667	0.35894	0.02852	0.0143	-0.44005	0.0084	0.23361	4, 3	471.4805, 628.3049	35.9	24.8	27.98	7.65, 0.62	39.52	39.89	3.03	9.5	33.7	35.4	34.12
A6NHR9	NSDISYFGVGGK	SN_Classic	64142.9	51039.1	10230.6	38820.4	36025.8	53208	47407.1	4346.12	58352.7	38057.8	52111.6	57153.2	64630.7	30413.7	44216.6	41825.2	67793.8	65192.5	39395.5	56256.7	64799.8	44326.3	40801.2	66282.3	FALSE			-0.18779	0.47912	0.03007	0.27177	0.23229	0.15111	0.35546	2	622.3013	14.91	38.08	27.44	31.44	29.98	31.55	25.18	25.45	31	9.19
A6NHR9	NYFHLWTR	SN_Classic	42088.9	50961.1	48586.8	49582.9	50926.8	49839.3	49966.1	57227	52044	45122.4	48192.4	48969.2	46490.7	47575.6	45690.7	41473.8	45527.3	45466.8	43743.8	44258.5	41436.9	55017.7	43922.6	53987.3	FALSE			0.16898	-0.09655	0.08612	0.11065	0.00658	-0.01928	-0.12992	3	379.5261	34.81	33.53	36.12	38.17	40.91	30.91	38.98	37.2	38.93	41.8	42.89
A6NHR9	PDVQVPTSVK	SN_Classic	22561	21030.9	25933.7	20470.8	21417	16082.7	10579.4	15711.9	15360.4	20212.9	17981.9	22144.3	21906.1	18282.2	15084.1	22565.7	23164.8	17322.3	22931.4	19999.7	21164.8	19059.3	24860.1	21490	FALSE	0.357932	541.11	-0.73917	-0.14098	-0.26222	-0.08805	-0.20445	-0.33098	-0.11731	2	535.298	31.86	41.88	20.91	44.09	30.02	41.49	26.08	38.42	45.19	30.37	37.7
A6NHR9	PIEC[Carbamidomethyl (C)]YNR	SN_Classic	45978.8	5183.27	28916.2	42260.3	28093.2	38780.5	40496	42408	40739.5	36914.6	6664.14	39483.5	36677.2	41556.8	41031.7	40013.3	32968.3	28705.5	47050.4	31375	39201.6	38789	35467.8	44028.8	FALSE			0.6267	0.34465	0.44662	0.56279	0.05278	0.5747	0.55474	2	476.2213	26.26	25.27	26.97	27.09	34.15	27.09	33.73	34.21	20.97	16.22	24.04
A6NHR9	PLFYGSIVR	SN_Classic	36699.1	41129.6	43147.1	39338.1	43684.5	43102.9	37971.5	40590.6	37846.1	34223.5	43359.2	40207.8	37287.2	40247.6	38223.4	34690	37317.4	40375.8	37914.8	37604.8	38330.3	45340.3	42638.1	40755.3	FALSE			-0.05553	-0.10629	0.06014	0.08967	-0.0385	-0.0636	-0.08759	2	526.3004	48.65	30.21	27.46	34.35	39.61	32.95	38.64	35.45	34.17	40.83	41.66
A6NHR9	PSNQQHK	SN_Classic	37884.6	23718.2	34078.5	29164.9	32444.7	31900	14816.6	32898.2	34471	31284.7	29960.4	35846.5	29642.9	36339.4	30849.4	29060.5	29019.1	35859	26673	33198.1	38556.3	28064.9	30848.6	35941.9	FALSE			-0.21935	-0.02652	-0.03312	-0.01251	0.02111	0.01724	0.04082	2	419.7119	47.03	24.5		25.6	27.41	9.03	30.45	28.7	15.73	36.05	19.13
A6NHR9	PSSHVAR	SN_Classic	95880.5	101692	95512.9	89402.4	122218	101626	73867.8	101877	100562	104887	84664.9	97476.7	106918	106954	112914	82460.3	86531.2	111855	97684.5	115969	115520	5973.08	110900	103977	FALSE			-0.08505	-0.06154	0.09597	-0.40825	-0.03013	0.15702	0.16753	2	377.2037	15.67	-0.56	6.41	15.63	22.73	25.05	7.37		12.51	15.48	14.67
A6NHR9	QAVFFVGQSAR	SN_Classic	116692	109034	143352	145163	157463	92165.5	108168	129227	133149	154822	149530	109994	151191	141671	142782	140016	96400.4	154376	140807	119688	97266.2	147384	147262	90658.9	FALSE			0.00572	0.08248	0.09717	0.06208	0.16691	0.23922	-0.04493	2	605.3224	40.54	37.38	34.32	41.94	40.7	36.79	39.25	33.34	26.51	33.76	39.56
A6NHR9	QGDFESDHSGYVRPVPVPR	SN_Classic	36629.9	37944.6	39015.6	50916.4	44638	39858.8	45995	41830.7	45285.4	48310.8	36704.8	45261.8	47778.7	41508.1	41042.6	52992	38515.6	37972.2	51832.8	42723.2	45082.2	51646.2	41953.6	49043.4	FALSE			0.22879	0.18889	0.25353	0.32857	0.19775	0.19833	0.29786	4, 3	536.2645, 714.6836	51.39, 43.25	40.36, 29.86	38.73, 37.78	45.51, 54.15	43.95, 35.02	52.77, 38.39	46.14, 41.79	50.34, 37.4	54.69, 39.24	35.81, 34.13	39.53, 32.08
A6NHR9	QLNNWAVYR	SN_Classic	80033.7	83987.4	106210	105135	88366.2	78963.3	93263	96410.6	83269.6	91039.6	81623.5	81773.9	88171.9	88645.2	71856.3	98262.2	89180.3	89638	101388	71266.1	85667.7	85358.4	69950.9	97661.4	FALSE			0.01441	0.03611	0.01188	-0.09522	-0.08688	-0.11994	-0.06502	2	582.3015	46.58	47.46	37.95	49.89	52.14	40.08	46.22	37.71	37.42	41.54	43.64
A6NHR9	QQVLPLDSIYK	SN_Classic	142909	114010	114199	114938	129643	108463	139919	125727	148682	135467	131246	134069	148364	140602	138818	135619	132527	151492	130216	125398	139670	146151	133860	123530	FALSE			0.15889	0.17727	-0.07203	0.12084	0.11094	0.205	0.09101	2	652.3665	15.92	34.64	34.78	25.05	32.53	30.33	25.14	11.36	35.89	26.76	21.92
A6NHR9	QQVLPLDSIYKK	SN_Classic	177219	179655	171290	175984	186498	177713	193416	189778	187077	197249	179292	176802	167403	187566	201129	198241	179582	173384	189292	181697	169120	185494	188065	154398	FALSE			0.11066	0.06161	0.03249	-0.00056	0.06719	0.07435	0.03226	3, 2	477.945, 716.4139	32.85, 36.93	40.6, 38.95	33.61, 40.94	35.71, 25.9	35.94, 34.56	30.23, 31.65	41.46, 31.21	33.85, 34.82	27.08, 38.51	39.04, 36.76	39.74, 34.92
A6NHR9	QTLGISPEEK	SN_Classic	91426.2	61811	149405	10066.8	8737.61	89119.9	6709.32	3124.39	91047.1	71580.9	135617	66197.6	105517	6632.11	94805	6013.24	3022.39	85509	7009.37	13848.5	46760.4	6590.19	6812.84	92064.6	FALSE	0.215254	-45038.6	-1.58496	-1.67855	-1.48759	-1.52081	-0.14663	-0.5483	-2.16213	2	551.293	23.41			17.89	15.82				2.22
A6NHR9	QVPHIEALLK	SN_Classic	8511.21	8561.46	11168.3	9253.82	10306.3	11531.2	10574.8	9052.2	10263.3	10711.2	9022.43	10402.8	9175.09	9655.29	10493.3	9538.96	9919.07	11368.3	8298.2	15023.2	10135.1	10330.7	9858.79	8611.53	FALSE			0.08189	0.12637	0.13872	0.02833	0.09372	0.05428	0.2445	3	383.2326	30.25	42.3	42.86	31.72	34.29	38.85	34.87	39.98	35.48	35.02	39.69
A6NHR9	RIYDETQGR	SN_Classic	36400.4	39074	36523.7	40264.8	36496.9	35227.2	44505.3	43955.9	41999.4	35453.9	38880.8	36777.6	34193.9	31802.8	37477.2	42969.6	38526.9	36457.5	42423.9	6666.39	38294.7	38028.9	43600.1	25091.5	FALSE			0.22014	0.07475	-0.00012	-0.06964	-0.01146	-0.11421	-0.35802	2	569.286	34.12	39.05	44.98	34.81	29.47	42.91	34.51	31.85	43.87	30.74	35.03
A6NHR9	RKLSEQEELK	SN_Classic	6303.33	21672.8	8667.6	20139.2	8756.22	15223.2	5067.6	12142.4	13513.8	20377.4	12185.7	11002	11928	3636.38	6830.54	12340.2	15478.7	11300.1	17800.1	12124.8	7297.98	9261.49	9762.61	11961	FALSE			-0.25421	0.0943	0.26782	-0.24199	0.2496	-0.7104	0.02262	2, 3	630.3513, 420.57	20.82	-0.62		15.79	0.37, 7.39		15.3	9.54, 19.92	25.15	3.75	18.94, 20.84
A6NHR9	RPIFEC[Carbamidomethyl (C)]F	SN_Classic	86800.7	110339	103057	95698.4	98095.5	107159	103353	103345	98463.4	105704	97917.7	99096.9	92192.1	102865	95311.5	89658.9	105032	93815.7	90948.7	100933	90348.5	95914.8	105227	92679.9	FALSE			0.02366	-0.0573	0.00363	-0.03097	0.01207	-0.04802	-0.08904	2	484.7366	35.28	47.15	38.81	38.31	23.05	38.82	36.82	36.86	32.66	35.25	32.42
A6NHR9	SC[Carbamidomethyl (C)]TLPNYTK	SN_Classic	29087.7	36376.8	27317.3	37447.6	35674.8	26355.5	32964.1	28391.7	29854.1	33987.3	32844.3	28099.1	33739.2	32796.8	36324.7	38859.7	26406.8	25116.2	34710.5	30978.4	26633	36196	30457.9	39010.9	FALSE			-0.02465	-0.03779	0.10053	0.18758	0.03303	0.14878	-0.00717	2	542.2606	40.1	46.28	34.69	45.24	42.22	42.52	54.7	51.29	46.57	42.97	37.16
A6NHR9	SIIEGPIIK	SN_Classic	253837	503381	525871	510738	517625	259391	257257	520037	270737	526463	253971	524639	513389	533176	254001	249714	259966	268166	256459	264282	271916	265121	511867	281423	FALSE			-0.29194	-0.72206	0.00524	-0.27772	0.02451	0.01952	-0.69485	2, 1	485.3026, 969.5979	45.43, 21.17	32.04	34.88, 27.47	35.26	33.51	31.38, 7.06	34.59, 3.85	35.97, 32.15	33.72	38.52	38.79
A6NHR9	SLNSDISYFGVGGK	SN_Classic	136332	118569	133431	137414	127038	128638	119672	121897	126961	130188	141562	138373	143128	123782	150134	127664	129351	152874	149229	129429	147274	125041	121125	124489	FALSE			-0.07551	0.07794	0.01757	-0.06721	0.07877	0.10291	0.13333	2	722.3594	26.39	37.08	41.8	36.64	30.94	41.1	31.23	22.32	19.16	36.35	29.67
A6NHR9	SVGTEEDGGGVGHR	SN_Classic	71108.2	69401.9	71536.1	59259.2	70403.7	67876.3	60544.6	70776.5	68248.4	72644	79948.1	65443.5	73760	67917.3	65665.8	69816.2	78748.2	66281.2	69038	69957.8	71461.6	74062.8	62849.4	64118.6	FALSE			-0.08749	0.01892	-0.10224	-0.07696	0.04018	-0.03236	-0.01085	2, 3	678.8105, 452.8761	39.97, 44.38	35.11, 39.33	41.14, 40.97	36.24, 30.17	34.94, 39.02	31.96, 50.02	40.62, 42.5	38.95, 48.98	46.29, 31.05	45.24, 39.25	42.31, 44.11
A6NHR9	TAADSFEFK	SN_Classic	3434.43	55359.9	11080.2	73152.3	68558.9	6163.24	15201.6	74388.7	31676	62423.7	51216.4	54836.5	75768	56659.1	28226.1	59512.8	67674.3	23067.3	73441.2	57193.7	28857.2	57768.4	8432.4	16409.8	FALSE			0.79534	1.10457	1.08153	0.24156	1.26971	1.20111	1.19065	2	508.2402		20.72		32.8	17.1	2.73	10.37	33.48	18.83	-0.75	5.39
A6NHR9	TLPDWKR	SN_Classic	139157	123709	8143.19	148312	129057	139612	13511.5	17511.2	104080	150742	102437	118449	141926	123274	137453	111569	123082	150840	166389	152749	101836	122921	118326	113278	FALSE			-1.00429	0.50836	0.62164	0.38754	0.45552	0.5712	0.63539	2	458.256	28.4	21.58		26.82	32.44	35.68	22.09	29.77	28.09	17.47
A6NHR9	TLPLFYGSIVR	SN_Classic	358704	405378	398421	348165	413879	443684	404047	424467	401679	342537	421102	368566	360014	358748	397080	345315	367797	372451	331373	377490	367027	444679	387598	419616	FALSE			0.08165	-0.09879	0.05267	0.10688	-0.0381	-0.0591	-0.11171	2	633.3663	31.17	42.33	35.15	41.35	37.51	36.3	38.08	40.01	35.59	35.94	36.6
A6NHR9	TNILNSEQVIVEVLPNQPVK	SN_Classic	37530.7	119170	92206	80188.8	111040	99606.9	95729.8	97100.4	82940.7	99432.3	87570.9	85986.2	92143.7	93050.5	95710.3	107364	80013.4	90401.7	100139	100204	88587.3	98085.8	105713	102445	FALSE			0.14787	0.15833	0.2246	0.29908	0.13324	0.17448	0.21512	3, 2	745.4178, 1117.6232	5.5, 40.12	33.64, 32.93	15.89, 35.68	33.14, 34.12	42.59, 40.52	39.63, 41.79	35.32, 37.84	40, 39.49	21.2, 37.52	30.78, 33.21	31.34, 38.97
A6NHR9	TRQGDFESDHSGYVRPVPVPR	SN_Classic	1666.38	13726.9	4901.9	5031.72	12644.4	16953.3	22833.5	2853.95	11412.5	2851.09	8421.26	16739.6	3232	17445.2	6796.75	11637.3	12299.9	5760.28	17269.3	34274.2	6243.61	17700.5	11865.6	4700.67	FALSE			0.87028	0.5492	0.77086	0.75567	0.4649	0.43693	1.50961	5, 4	480.6428, 600.5518	5.1		8.24				33.06, 23.05	16.6	42.08	33.56	12.95
A6NHR9	TSVEDFDWC[Carbamidomethyl (C)]TPPK	SN_Classic	80970.6	97724.9	74710.7	70197.6	95266.2	115067	97384.8	98700.3	99886.9	93329.8	111792	95718.2	163673	83260.3	108187	116666	268833	82526	96603.4	124267	93142.8	67373.9	121708	106845	FALSE			0.22401	0.88513	0.1467	0.22379	0.24754	0.48686	0.30937	2	791.3481	9.14	20.04	9.8	23.8	6.08	27.03	10.15	14.62	19.44	-0.37	19.57
A6NHR9	TTFQENTQSISVR	SN_Classic	592953	581329	587121	619527	579302	594823	590555	572241	289770	617713	596804	599296	596043	589548	599619	564895	561623	599123	587607	605478	584136	569003	615598	631567	FALSE			-0.27812	-0.02959	0.02617	0.04417	0.0423	0.01937	0.0129	2, 3	755.8784, 504.2547	41.99	43.23	37.79	46.64	41.26	38.18	45.02	34.43	44.26	37.34	36.51
A6NHR9	TVYLFDRR	SN_Classic	37051.2	37125.4	37331.4	41261.3	39752.3	35164.9	37282.9	41400.4	32246.1	33128.6	38743.4	34016.4	32384.9	35226.9	35594.9	35070.7	40188.7	36349.7	38472.1	37645.1	33816.9	41339.8	33589.8	30298.1	FALSE			-0.0075	0.00131	0.0592	-0.08363	-0.0746	-0.11161	-0.02051	2, 3	535.2931, 357.1978	31.95, 37.17	51.39, 46.1	38.23, 45.55	41.54, 40.32	43, 47.5	49.81, 42.41	42.03, 41.56	32.6, 39.51	47.08, 46.39	36.26, 38.26	38.69, 41.67
A6NHR9	VEGDGVVEGIIR	SN_Classic	320619	294428	271787	299234	293280	284093	324117	294195	288644	302354	291092	299901	294658	301938	304521	305846	307186	304373	297831	305979	321521	303330	307631	274548	FALSE			0.03237	0.0489	-0.01673	-0.00216	0.01056	0.02305	0.06131	2	621.8381	43.88	42.54	42.94	50.12	36.95	38.42	42.81	43.28	39.6	36.04	41.31
A6NHR9	VFGAPVPK	SN_Classic	108268	52998.3	4216.89	70669.6	3233.84	9211.84	54253	79240.8	36772.5	89733.1	72425.9	70030.2	93201.3	81996	77608.2	78027.8	77684.9	72344	88776.8	98737.4	110108	64486.8	77033.3	83906.9	FALSE			0.04111	0.46271	-0.9935	0.44597	0.48861	0.61134	0.84679	2	407.7447	24.9	17.72	26.36	41.03	17.69	28.9	26.1	39.05	33.12		15.09
A6NHR9	VILHSSSGNK	SN_Classic	5401.67	10267.6	12366.2	4719.31	13065.8	10254.2	6664.74	13691.9	6600.22	10964.7	9526.3	7636.78	10311.7	5289.05	8091.39	2416.58	8901.01	8300.72	12914	9069.32	8869.17	4699.08	6942.02	9879.94	FALSE			-0.0566	-0.51505	0.0002	-0.3815	0.00474	-0.24284	0.13813	2	521.288			27.86	18.77	34.85	0.56	11.05		-0.63	26.71	9.66
A6NHR9	VNWTPEINK	SN_Classic	258305	252935	9473.55	61404	177702	272633	239552	143716	45603.6	274239	216608	232090	232323	207602	258278	155090	149977	242179	124178	154706	255546	95487.6	260273	275104	FALSE			-0.27995	0.0717	-0.02508	0.27684	0.47338	0.42316	0.03751	2	550.7904	33.02	13.36	23.21	35.76	16.11	30.36	0.46	27.77	28.37	18.01	23.72
A6NHR9	VQLISGPPAK	SN_Classic	212489	231574	246987	207839	236453	220848	227451	229566	219748	212001	215974	215997	215056	220504	215494	187447	198514	199240	181910	210213	218625	228796	234954	289521	FALSE			-0.03013	-0.23986	-0.05513	0.12438	-0.10179	-0.08601	-0.17821	2	505.3057	34.49	34.52	44.42	41.12	40.58	38.4	38.15	47.06	40.43	34.72	41.25
A6NHR9	VTLPGLK	SN_Classic	334477	313777	323061	301731	308953	336921	293072	316355	326635	292456	313772	312067	321965	299140	327346	276635	308465	328594	279821	317954	323031	299029	300932	323637	FALSE			-0.05334	-0.08823	-0.03565	-0.07267	-0.08098	-0.03437	-0.07704	2	364.2393	32.72	32.64	18.38	30.61	31.25	28.15	33.82	27.45	38.95	36.64	42.8
A6NHR9	VTLPGLKEDSQILK	SN_Classic	160638	132098	173161	153613	132270	359233	333707	167969	169793	176109	158530	167749	166879	173920	162715	172762	167301	168787	175028	290929	181385	159579	144962	137869	FALSE			0.52731	0.12723	0.46955	-0.07463	0.10879	0.11202	0.47452	3, 2	514.303, 770.9509	41.6, 10.61	35.92, 28.74	27.47	36.04, 18.93	40.24, 19.01	32.1, 17.92	30.86, 32.09	39.23, 21.92	32.1, 17.29	34.43, 17.21	27.39, 21.1
A6NHR9	YVEDEMAR	SN_Classic	117631	147713	124906	117625	126103	100677	126472	103642	111457	133348	103836	116372	101561	136546	104167	131684	104184	113541	129152	126551	80692.6	135720	11989.2	123090	FALSE			-0.19221	-0.15948	-0.18029	-0.52718	-0.14246	-0.18925	-0.21424	2	506.7238	25.89	26.2	35.42	43.47	27.41	27.23	32.85	22.61	29.48	28.61	27.87
A6NHR9	YVEDEMARLPDR	SN_Classic	35581.5	4048.08	31022.3	8220.1	8694.23	29738.8	5804.98	9405.24	30701.5	21313.2	23979.7	33789.4	6872.1	24729.3	38370.5	5840.38	25875.7	46250	3373.37	22131.9	6849.83	4330.51	6033.97	24280	FALSE			-0.62187	0.14212	-0.59876	-1.0281	0.16263	-0.01395	-1.12674	3	498.5733	35.66
A6NHX0	ERDLPFVTH	SN_Classic	8471.08	31087.2	41500.8	37781.5	4867.55	35169.4	54750.3	8317.33	49950.9	28654.1	38100.1	71358.7	14000.6	28856.2	49599.3	8280.67	31635.4	50254.7	6038.43	25305.6	71260.3	32228.2	7215.45	43561.1	FALSE			0.47952	0.15369	-0.05886	0.03422	0.7688	0.1898	0.34005	3	371.8611		29.82	36.38	19.01	11.56			16.76	35.61
A6NHX0	ESIPLFTYGLIK	SN_Classic	83518.8	104920	91989.7	97085.5	116685	96964.3	95965.2	88780.1	85901	89807.1	100004	89279.5	83946.6	95980.7	86293.5	85526.9	83398.6	82085	93595.1	93080.1	92441.9	108176	90360.8	107627	FALSE			-0.05123	-0.15989	0.14805	0.12667	-0.0069	-0.07501	-0.00676	2	690.8923	30.41	51.22	43.16	47.64	41.41	51.66	43.19	41.05	41.01	38.33	38.9
A6NHX0	LAFLSSK	SN_Classic	3280.7	11252.1	38179.5	52513.7	46236.7	12161.9	20607.2	56011.4	29892.8	35087.2	34620.3	4684.94	46170.2	9357.79	25938.2	19127.7	25315.7	28657.3	44217.2	32481.6	35962.6	46624.8	33357.9	46293.6	FALSE			1.0148	0.47174	1.07321	1.26037	0.49702	0.62806	1.09578	2	383.2289		11.18	27.23	42.72	17.59		12.84	17.58		28.9	18.74
A6NHX0	LVQRPVIHPL	SN_Classic	21878.8	31476.6	99059	17856.4	28635.9	28476.2	27346	25329.2	23778.9	18170.9	35345.9	21921.2	21626.3	24005.9	28543.6	22729.9	45545.8	32152.3	25110.9	39507.3	31773.3	22134.6	27894.4	23349.4	FALSE			-0.99533	-0.60184	-1.02364	-1.05457	-1.01464	-1.03898	-0.66102	3	391.2485	19.36	21.39	17.92	28.27	19.74	28.4	17.76	21.71	19.45	30.43	16.56
A6NHX0	LVQRPVIHPLSSPSNR	SN_Classic	38613	37344.9	40489.5	37840.8	41161.6	44345.5	36918	41977.7	41167.1	33463.5	39740.8	40093.3	38294.2	39904.6	35299.5	33680.9	37150.4	40343	42011.6	36396	43866.2	35454.5	31873.9	38508.9	FALSE			0.04411	-0.06685	0.08305	-0.13783	-0.03956	-0.03701	0.07044	3	600.6795	33.91	42.29	41.02	38	33.37	39.29	33.33	34.37	43.82	23.19	36.75
A6NHX0	QTDFILVR	SN_Classic	21979.8	25767.4	4468.91	22458.9	24929.5	3544.68	28617.4	5976.26	12069.9	22469.6	17157.6	20597.7	19285.6	22373	24482.7	25590.1	12507	19762.2	23997.8	30969.5	18264.5	25224.9	22974.6	21196.8	FALSE			-0.1622	0.14805	-0.03589	0.41036	0.20587	0.34106	0.48798	2	496.2822	25.05	36.22	30.43	26.42	33.46	17.31	22.82	22.86	41.02	22.95
A6NHX0	SVIAPLADQNISVF	SN_Classic	33473.1	36269.5	33009.5	34879.2	39734.8	39700.2	34594.9	36535.7	35084.4	33164.7	38339.9	37984	35264.2	37095.2	38130.7	37964.1	40539.3	37023.1	34782.7	38711.5	32559.8	38173.6	40207.5	30293.9	FALSE			0.04782	0.16906	0.15384	0.08085	0.09161	0.10475	0.04563	2	737.401	34.22	44.75	37.06	41.46	42.05	35.8	38.11	32.85	36.98	32.69	43.34
A6NHX0	[Acetyl (Protein N-term)]MELHILEHR	SN_Classic	69392	70472.1	65957.3	75079.5	78370.9	67211.1	78874.2	72848.6	67738.5	76801.6	69375.7	63643.3	69084.8	70806.5	69600.5	66005.9	66323.3	64276.1	72877.3	60205.9	68111.8	49565.6	71977	75633.9	FALSE			0.09257	-0.06609	0.10044	-0.06191	0.02776	0.0255	-0.0328	3, 2	407.2133, 610.3162	32.28	38.89	33.2	35.21	30.29	23.41	33.8	35.77, 0.21	38.29	43.38	43.56
A6NIH7	AVTEQELLALDTIRPEHVLR	SN_Classic	4003.42	1891.86	1010.12	8595.71	5105.55	3590	4785.21	2701.56	5848.41	2398.02	2967.55	1786.91	8351.67	1846.45	2283.4	9678.56	2537.09	3669.02	5409.68	3233.89	5291.39	11297.4	2684.14	4072.72	FALSE			0.94944	1.20184	1.32425	1.38655	0.05072	0.854	1.01291	4	576.5734	28.39		38.47	20.94					26.35		29.41
A6NIH7	DTIRPEHVLR	SN_Classic	20789.1	2518.09	18506.8	20078.9	3357.68	33761.2	23728.4	15354.2	26360.4	29100.3	5523.79	18498.9	6209.66	20933.6	30574.1	27910.8	18969.1	23638.8	22434.9	19651.7	13820.4	4305.89	9614.25	18544.1	FALSE			0.64625	0.75402	0.45198	-0.36513	0.34535	0.46502	0.41905	3	412.5667	14.97		18.38	12.17		13.08	1.69				12.39
A6NIH7	IRDLETGTVLFEIAKPC[Carbamidomethyl (C)]	SN_Classic	8843.24	8751.25	24239.6	18437.3	21296.9	4390.26	25049.9	5076.66	5920.81	12486.3	4585.86	9979.43	16421.3	27799.3	15847.4	27886.8	4874.29	3617.66	7885.27	13320.9	6969.01	23755.4	26471.6	4197.07	FALSE			-0.21478	-0.20158	0.0769	0.37957	-0.62897	0.52192	-0.57026	3	654.6837		18.34	35.04	17.9	1.69	22.59		22.08	0.4	25.22
A6NIH7	LMIENPYETR	SN_Classic	336547	316729	356523	356077	335142	333624	270754	364312	340715	355247	352132	363073	335057	344800	369117	349817	326506	359649	332301	353898	382169	323059	324599	349538	FALSE			-0.04944	0.03692	0.02134	-0.01812	0.08415	0.05491	0.08134	2	633.3134	44.04	39.62	45.86	36.97	37.12	34.78	50.1	27.13	46.01	33.97	34.73
A6NIH7	NTC[Carbamidomethyl (C)]EHIYEFPQLSEDVIR	SN_Classic	167078	160645	142579	180229	154451	146895	166099	153602	143060	173303	141501	161952	152627	161905	151307	166285	134073	137703	172079	124001	163631	161532	158675	167335	FALSE			-0.02332	-0.10246	0.03417	0.05194	0.01966	-0.01375	-0.03286	3	750.688	37.82	46.36	47.87	34.83	44.34	37.38	32.22	36.67	28.03	38.38	47.66
A6NIH7	RQAPHHAADDGVGA	SN_Classic	10521.3	13669.5	7285.26	2533.12	7884.67	10477.5	9624.47	2752.09	3306.51	8368.31	12623.7	8478.33	9579.85	12590	5991.48	3600.68	13674.5	9686.28	5636.9	12189.8	6318.54	11621.1	7730.74	5402.22	FALSE			-1.00505	-0.22336	-0.59107	-0.34659	-0.09499	-0.16054	-0.38252	3	467.8921	-0.19			8.87	6.73			9.11	3	4.31
A6NIH7	RQAPHHAADDGVGAA	SN_Classic	9470.82	11370.5	9911.25	6697.89	5279.78	11746.8	12446.8	10374.5	11598.4	11632.6	11128.7	11586.8	10368.5	12214.6	11769.1	13789.5	12219.4	9829.32	26183.6	14989.1	11579.5	19185.7	12628.8	9792.41	FALSE			0.16253	0.22079	-0.37433	0.43612	0.15952	0.1597	0.77853	3, 2	491.5712, 736.8531	43.37, 26.06		43.45, 32.93	33.22, 20.43	46.13, 20.32	38.49, 43.78	2.86	12.72	39.64, 20.8		27.47, 33.93
A6NIH7	RVTENYLC[Carbamidomethyl (C)]KPEDNIYSIDFTR	SN_Classic	37969.9	25675.4	34188	120833	28454.9	31806.7	37359.9	31311.2	34402.8	141777	29741.7	32954.5	33171.3	24026.1	22406.8	37272.5	25320.9	34438.2	33663.4	32288.5	35536	30762	77367.3	33493.1	FALSE			0.07528	-0.01187	0.88835	0.53365	1.06351	-0.29748	0.05291	4, 3	659.0721, 878.427	35.17	39.01, 0.16	43.35	45.65, 4.52	44.25	39.93	36.63	53.25	32.76	39.55	47.6
A6NIH7	SDSFYFVDNK	SN_Classic	117872	121582	3318.76	133545	118597	91568.7	112413	106761	10545.7	153959	91723.5	152207	125822	140010	108738	112614	116147	83710.4	113373	11730.8	8728.71	128929	132263	138961	FALSE			-0.07973	0.36411	0.50159	0.72094	0.71276	0.62563	-0.85918	2	611.2748	18.51	6.78	1.01	42.01	12.31	13.86	14.48	2.58	8.75	20.94	8.06
A6NIH7	VTENYLC[Carbamidomethyl (C)]KPEDNIYSIDFTR	SN_Classic	99886.1	100758	78759.7	100334	78907.2	56927	106600	86949.1	91168.1	92306.4	121966	72523	119395	94805.1	57262.3	96000.5	87958.2	80231	95105	90731.1	98558.2	103891	87415.9	76524.7	FALSE			0.02718	-0.08078	-0.24254	-0.06103	0.03767	-0.0416	0.02554	3	826.3933	32.33	33.8	28.3	34.58	38.9	36.03	38.98	30.36	38.62	28.52	25.29
A6NIH7	VTEQELLALDTIRPEHVLR	SN_Classic	19227.2	18906.7	32592.4	18048.2	19589.4	17727	16002.7	24690.3	18320.1	17248.1	15655.4	18316.3	18770.6	27360.9	13752.6	19885.9	21171.5	17599.3	20740.8	26679.6	18143.7	28307.6	20533.6	16424.7	FALSE			-0.26121	-0.26995	-0.35328	-0.11592	-0.46555	-0.24007	-0.10934	4, 3	558.8141, 744.7498	31.99, 23.74	31.2, 7.03	31.03, 27.15	42.27, 9.19	35.34, 25.56	31.16	35.27, 29.3	41.31	32.51, 19.43	35	20.25
A6NIH7	YQFTPAFLR	SN_Classic	852271	885479	130938	865349	829249	913864	860772	902456	920916	812706	848382	871593	881983	845251	895192	779473	877699	874413	947084	807223	869924	987194	929235	961510	FALSE			0.52244	0.43802	0.48117	0.62301	0.43864	0.48888	0.48987	2	571.8033	14.56	25.02	31.41	23.01	27.76	19.72	17.93	23.61	24.69	12.51	16.97
A6NJ78	LHIPVMVDEVVHC[Carbamidomethyl (C)]	SN_Classic	7742.97	8322.39	12667.2	9161.76	5902.29	11183.7	6734.42	17743.8	4456.11	11168	7183.19	16620.5	14782.7	7250.77	5941.24	11982.2	4969.7	6078.1	7267.35	14909.8	18986.3	15134.5	11079.1	5561.66	FALSE			0.0101	-0.31918	-0.13049	0.14521	0.2835	-0.03856	0.51868	3	516.5952	5.43	21.79		17.47		12.64		17.3	26.59	26.74	15.23
A6NJ78	LVALSFHSLEDR	SN_Classic	9940.58	6091.26	7173.98	3393.14	6847.79	10200.6	9861.14	8772.55	9581.11	7020.68	12718.3	10638.9	7513.29	6271.7	8117.98	6590.12	8378.05	6624.17	6560.08	4850.14	9568.05	7235.96	5656.49	10960.9	FALSE			0.28197	-0.10397	-0.18298	0.0397	0.38853	-0.08336	-0.14559	3	462.9174	21.93	35.18	34.88	40.33	27.95	19.59	28.46	42.21	35.41	39.38	38.26
A6NJ78	VLSPQDQDVQDNPR	SN_Classic	130111	98114.5	124016	87384.5	95161.8	114622	117558	92232.8	101825	111822	126014	133188	138077	98839.1	126676	92192.7	115987	115251	109572	122573	129768	84554.3	84086.4	128009	FALSE			-0.17679	-0.1231	-0.24528	-0.2478	0.07495	0.04576	0.03908	2	805.8921	39.93	37.29	39.55	26.62	44.81	17.38	33.1	27.73	45.73	32.13	34.48
A6NKD9	AASEELSQVPDEELLR	SN_Classic	13895.9	43751.7	39832	55628.1	37922.1	60983.3	59814	40014.1	60127.6	53453.4	55328.8	53202.4	91002.3	49831.2	6563.36	52245.8	32160.1	4390.42	71811.9	51271.6	17264.6	45301.4	6069.4	50314.9	FALSE			0.7145	-0.1346	0.66475	0.06094	0.73268	0.59653	0.52584	2	893.4469		27.28	20.51	12.47	26.25	44.87	22.85	20.33	40.79	31.87	40.02
A6NKD9	ASLSGPLSGGAPGAGAR	SN_Classic	56327.6	51915.6	63120.4	57938.4	61408.6	57598.2	61433.5	57422.2	63658.8	61504.8	61447.9	55303.9	68239.8	67744	70710	62685.9	51167.1	62625	61012.1	55395.8	64112.3	54127.2	59504.9	55203.5	FALSE			0.09095	0.04243	0.04624	-0.02144	0.0569	0.27043	0.0751	2	713.3759	37.18	44.02	38.17	38.39	39.01	40.96	34.29	38.16	41.69	47.46	27.02
A6NKD9	LQDDNQELREL	SN_Classic	100541	101085	14407.8	10712.1	80907.5	2799.54	87233.3	20776.1	5418.29	87534.5	8728.45	99488.2	5770.26	108019	3742.08	7621.72	95622.7	104506	103444	6615.46	69207.6	7963.46	108080	100360	FALSE			-0.92949	-0.05641	-1.19411	0.00246	-0.14224	-0.87821	-0.26915	2	686.8388	6.27	8.66	20.28	29.54			11.71		21.57	0.48
A6NKD9	QLQDSC[Carbamidomethyl (C)]EEDLSEK	SN_Classic	23757.3	23768.7	17877.1	26144.4	23561	18550.8	24516.4	17145.3	21272.7	22247.3	21385.3	22740.3	20971.8	24027.8	23608.2	24286.4	20349.5	22899.6	24526.4	25916.8	19777.2	24617.3	24606.7	22739.2	FALSE			-0.05551	0.04629	0.0616	0.1379	0.02124	0.06901	0.10253	2	790.8409	46.06	39.15	38.12	47.34	31.3	48.14	37.93	40.95	40.69	47.27	37.73
A6NKD9	SEELSQVPDEELLR	SN_Classic	100814	123161	99840	107699	128044	110078	105964	110360	105497	117293	119615	103025	105974	106042	103949	110742	97286.9	94073.3	119586	106427	94568.7	118264	118022	97096.1	FALSE			-0.00891	-0.10013	0.09486	0.04201	0.07008	-0.0354	-0.01448	2	822.4098	31.58	31.68	44.63	46.82	32.07	47.51	32.51	31.07	41.41	26.61	37.84
A6NKD9	VGLMLEHGGLMR	SN_Classic	17373.8	25937.8	22531.1	6077.3	6776.07	16984.2	23004.4	19329.6	19245.1	21334.4	19653.5	12825.1	17161.7	17197.3	14711.1	18461.2	17271.8	16506.3	15319.4	16022.8	18930.6	19926.8	17910.5	24375.3	FALSE	0.354341	326.46	-0.09658	-0.33389	-1.14189	-0.08182	-0.29107	-0.42418	-0.38925	3	438.2337	28.31		4.96	13.02	8.62	12.73	22.19	31.45	-0.08		38.17
A6NKF1	ALAVDAAFR	SN_Classic	192240	175312	206983	169282	157458	179515	159721	148711	60991.7	161180	192358	192943	185233	151670	174625	175549	152340	163196	169622	187618	163748	194847	200523	181059	FALSE			-0.63712	-0.22642	-0.18253	0.00475	-0.07222	-0.16758	-0.14114	2	467.2613	44.57	37.33	42.12	34.48	27.35	31.57	46.37	39.92	35.24	33.41	39
A6NKF1	DLC[Carbamidomethyl (C)]QAHGLPLDGEER	SN_Classic	107109	87669.2	97187.4	95270.9	83418.6	91793.2	93071.4	98763.1	110044	83428.4	93680.2	113044	111936	83018	99122.4	89585.1	105755	111903	99834.6	95276.5	114127	78162.1	82556.5	104349	FALSE			0.04817	0.07358	-0.11026	-0.13944	-0.00899	0.01039	0.08292	3, 2	570.6019, 855.3992	45.84, 40.78	47.27, 9.54	46.27, 29.48	38.19, 32.13	31.76, 39.04	35.33, 39.13	39.63, 35.44	45.12, 32.86	45.34, 42.28	44.93, 41.49	39.55, 31.82
A6NKF1	GLPLDGEER	SN_Classic	51216.7	60835.2	52569.1	39756.5	18504.6	37280.4	5009.46	33637.1	9230.36	51212.2	20929.3	50483.7	51445.2	41040.5	41855	6634.96	45513.9	29859.7	52598.4	55301.7	11354	55660.9	42020.5	42072.1	FALSE			-1.78175	-1.0053	-0.78495	-0.23626	-0.42489	-0.29325	-0.46511	2	493.2511	17.89	33.38		32.55	18.83		32.54	31.22	36.31		15.61
A6NKF1	GPADPVLLQAQVQEGFGSLRR	SN_Classic	107197	96491.6	113019	97375.3	97548.7	116042	109831	103298	113589	108950	104039	111158	78635.4	104316	95256.7	101265	93040.9	107041	107506	75421.8	110276	91497.3	107375	141793	FALSE			0.04489	-0.07173	-0.0264	0.1052	0.03349	-0.18699	-0.11125	3	746.7379	36.91	33.38	40.95	44.55	37.87	40.83	36.81	38.3	41.28	37.75	33.55
A6NKF1	LEVVPGC[Carbamidomethyl (C)]R	SN_Classic	75030.2	104624	109060	93949.8	105131	4598.53	85519	107188	59949.5	69335.1	7364.92	52686.7	86856	85145.8	76751.9	93024	13851.6	83753.3	89118.2	57116.1	70855.6	96021.3	100476	5399.04	FALSE			-0.19247	-0.59888	-0.50334	-0.51603	-1.15795	-0.21493	-0.41135	2	465.2473	8.28	34.08	16.26	31.47	10.9	31.44	19.11	16.79	34.55	22.38	21.83
A6NKF1	LHRLEVVPGC[Carbamidomethyl (C)]R	SN_Classic	66390.1	60046.7	55555	56429	52892.9	98727.3	60368.6	74683	65629.8	66668	75882	57977.7	75743.8	65749.1	68125.9	65544.3	73430.6	85308.1	53817.8	52792.5	55921.2	57860.1	72485	70753.5	FALSE			0.14103	0.30145	0.19305	0.14403	0.13993	0.20389	-0.16315	3	445.9153	32.43	41.2	47.29	39.54	38.83	39.1	44.12	35.78	36.7	27.77	40.44
A6NKF1	PGC[Carbamidomethyl (C)]ELPVGTC[Carbamidomethyl (C)]PDMC[Carbamidomethyl (C)]PAAER	SN_Classic	106649	122763	110937	120077	115099	107972	108080	109954	113820	100369	121290	108305	129480	112534	119769	136456	112670	121517	107308	128148	114957	126649	122374	121543	FALSE			-0.03647	0.12302	0.01181	0.12271	-0.04471	0.08811	0.04204	2, 3	1058.9496, 706.3021	42.44, 35.73	37.16, 41.18	45.29, 37.79	35.28, 39.93	31.61, 34.29	38.44, 36.44	38.58, 38.16	27.57, 32.42	39.1, 49.59	39.74, 21.5	36.45, 27.15
A6NKG5	ALPIPAWESQPR	SN_Classic	51346.7	91568	34929.6	31426.2	82296.6	35399.3	90411.2	10693.8	87578.9	95963.3	73068.4	97960.5	52451	80951.9	92452.3	80720.9	95761.2	98373.7	43145.9	84227.3	95390.3	85697.3	100488	103762	FALSE			0.08536	0.62806	-0.25412	0.70517	0.58618	0.34478	0.3249	2	682.8697	19.16	26.04	5.96	12.73	12.3	39.24	26.42	22.69	21.98	2.22
A6NKG5	ARLEELPDEDEDANLD	SN_Classic	3597.52	21138	26640.8	16087.8	21885.8	29480.2	20642	26876.5	17443.6	21215	29528.8	9987.66	5378.42	19216.8	23968.8	26062.5	15715.3	8411.44	8239.66	11070.1	18691.1	5409.54	25226.9	2925.49	FALSE			0.33849	-0.03373	0.3928	-0.61428	0.24134	-0.08122	-0.43507	2	922.4133		18.29	30.58	10.44		24.63			27.15	7.84	39.01
A6NKG5	FSIIAEPLVR	SN_Classic	35432.9	36460.7	36805	31147	35922.8	32015.6	33596	31818.6	30320.2	31427.4	36540.6	30162.5	30002.7	28673.4	29586.7	26920.8	30616.4	29585.5	29268.5	31492	37599	29472.9	32777.4	49322.8	FALSE			-0.18322	-0.31921	-0.13359	0.03766	-0.14756	-0.30046	-0.1442	2	572.8398	33.75	42.42	46.39	38.25	20.89	46.51	35.12	45.24	38.41	34.12	36.63
A6NKG5	NISPIEVEYSQAEMK	SN_Classic	3868.67	73638.4	92072.4	3374.55	53208.5	75152.8	9486.97	63600.7	9024.33	77706.3	3138.01	76089.9	58005.5	69242.1	62050	10466	79091.5	73394.2	59269	44954	76841.1	48514.9	71676.9	90029.9	FALSE			-1.0463	-0.05752	-0.36431	0.30995	-0.1118	0.1587	0.09454	2	869.4218				17.74	15.79		8.27	12.36	14.46	8.1	22.51
A6NKP2	FIQADVR	SN_Classic	303432	294938	322409	302484	313163	323466	323070	303948	293517	304229	307019	312786	311551	301033	306534	270525	310109	316708	279205	287066	321685	306949	287148	331893	FALSE			-0.00038	-0.0372	0.02844	0.00814	0.00509	-0.00261	-0.05237	2	424.7349	32.93	28.77	34.87	38.06	28.72	31.44	28.32	31.51	27.86	29.4	33.5
A6ZKI3	LALPIRPATR	SN_Classic	30092.5	30035.2	31309.9	30480.1	27934.3	32771.1	32264	33959	32225.1	26559.7	31595.3	31922.6	32971.7	29974.5	38108.1	23814.9	28776.1	30398	26087.8	28549.8	31759.4	31935.1	27547.2	34241.2	FALSE			0.10658	-0.13987	-0.00398	0.03562	-0.02162	0.14427	-0.08181	3	369.9048	31.62	35.14	36.45	33.31	38.94	43.43	38.16	35.91	25.54	33.48	29.57
A6ZKI3	VTFLITR	SN_Classic	58475.1	55987.9	61486.9	53018.1	52040	62991.4	56131.7	59350.2	56791.5	48979.1	56676.5	56899.6	57627.5	53991	51707.3	42252.8	59494.7	52885	42676.5	57017.3	62367.7	46603.5	48943.8	62957.5	FALSE			-0.03046	-0.18632	-0.06628	-0.15064	-0.11424	-0.10741	-0.11862	2	425.2633	25.48	31.45	29.47	32.41	19.64	31.89	41.48	28.12	30.91	23.17	32.99
A7E2V4	ELGFEAAVAALGMK	SN_Classic	248902	274702	235915	242299	44464.7	251526	254479	253845	233439	257500	272468	257193	250017	443779	257185	216449	204618	245968	235888	199201	242466	275679	265249	397201	FALSE			-0.03413	-0.18732	-0.4967	0.3047	0.05158	0.32433	-0.16475	2, 3	703.871, 469.5831	23.13, 23.71	16.36, 26.51	21.29, 22.59	16.81, 18.73	18.88, 9.02	15.96, 11.04	21.91, 20.58	4.41, 20.25	18.85, 5.13	19.02	0.79, 27.84
A7E2V4	GAGPGPTEGFTEK	SN_Classic	27261.9	30182	30265.9	22116.8	34012.4	31665.7	29734.6	27467.5	31566.5	24313.2	29784.2	37991.8	28151.6	23322.6	32653.2	22611.6	30399.9	25836.8	3006.93	25653.5	23832.2	26120.1	29086.9	25988.8	FALSE			0.01731	-0.15366	0.0014	-0.11133	0.07029	-0.06016	-0.74062	2	624.2988	42.84	44.87	41.8	32.17	52.92	28		24.54	29.93	31.16	39.84
A7E2V4	GLGEGVPSSQR	SN_Classic	8607.67	47981.3	41036.9	9270.34	15661.2	7717.28	9700.39	37279.1	4327.25	5126.7	50157.3	37252.6	6273.13	10129.5	49203	55339.6	54435.1	35660.2	9996.65	11365.9	63783.6	41583	4691.92	57391.4	FALSE			-0.92811	0.57504	-1.58023	0.08661	-0.07724	-0.57344	-0.19732	2	543.7805						30.81		10.53	4.85		38.12
A7E2V4	MRDGLVIPLVELSAK	SN_Classic	25635.1	26287.8	23291.7	26876.9	25633.3	21013.2	25411.3	26447.4	23423.7	26581.6	24282.1	22872.5	25604	27026.7	27557.4	25989	27145.4	24157.6	25163	23764.9	24108.6	26613.1	23742.9	19210.9	FALSE			0.0013	0.03931	-0.03281	-0.11261	-0.02864	0.09237	-0.0424	3	547.6517	40.34	42.58	32.07	34.19	34.05	38.22	46.38	30.36	37.16	42.15	29.1
A7E2V4	QVAFHIPFEVVEK	SN_Classic	38432.1	28223.6	52048	34730.9	24576.4	4165.03	30806.8	26694.7	28120.5	38217.1	28540.5	35230.6	30441.3	31163.3	39369.5	43046.3	18512.1	21536.6	31306.4	43270.4	31603.5	37488.6	37538.6	17438.1	FALSE			-0.47131	-0.51453	-0.90316	-0.36038	-0.21896	-0.23338	-0.16085	3	514.9487	17.71	38.38	26.05	12.85	24.58	18.02	24.02	29.97	35.74	21.99	29.67
A7E2V4	VYPPVPEQLQLR	SN_Classic	6831.59	49213.2	61486.2	4535.35	107078	40406	44684	10094.2	33124.5	61676.4	51700.9	39797.8	61948.4	32408.9	63681	78585.2	15416.3	52255.6	48212.2	21364.8	37191.4	69513.6	47000.1	14419.1	FALSE			-0.41906	0.31547	0.37122	0.15579	0.38214	0.42723	-0.13856	2	719.9062			4.61	16.78	7.66	16.56	15.64	4.85	10.3	27.86
A8CG34	AAPAPATAPTPAPASTIK	SN_Classic	19607.6	12644.3	16786.5	18038.1	13027.5	19923.9	18175.6	20790.7	22729.7	19792	18179	19357.1	19799.6	18007	15759.4	21042.6	18962.4	19823.5	15839.3	19112.7	17521.1	14173.2	13003.7	16055.9	FALSE			0.33127	0.28692	0.05629	-0.18178	0.22533	0.1274	0.09767	2	816.9514	21.61	22.68	28.48	34.86	27.23	25.78	12.39	39.5	24.8	21.35	25.19
A8CG34	GLIPAPSMVPATDTK	SN_Classic	58513.6	8041.88	4537.18	58914.7	43043.9	18379.7	44885.3	56338.4	53056.8	40270.3	4177.91	46087.2	9360.35	7249.45	75343	55790.4	5279.39	2200.07	50590.1	74371.1	17707.3	50656	56171.2	8582.9	FALSE			1.11778	-0.16818	0.75932	0.699	0.34878	0.37119	1.00489	2	749.4027	3.18	31.5	26.56	25.87		32.3	12.59	36.5		30.77	27.93
A8CG34	GPPASVPLPAPFFK	SN_Classic	55832.3	60421.8	63152.1	68962.9	61126.6	69658.5	54424.7	55036.8	64575.5	65184.2	63646.7	58917.9	61857.8	62558.8	58427.4	58949.7	70485.5	71776.9	59217.1	61595.6	73708.3	67348.9	57815.2	65314.3	FALSE			-0.04384	0.16549	0.15495	0.0864	0.06557	0.02738	0.1167	2	712.9005	32.22	38.53	29.62	29.74	38.39	42.09	40.84	23.26	40.39	37.13	31.25
A8CG34	TPSLLPPLGL	SN_Classic	12855.8	14757.9	7250.92	10304	16774.3	20097.5	16632.3	18995.2	15599.1	12627.2	11549.4	12175.7	11663.4	12119	11446.9	13194	16378.7	13461.6	11408.1	17792.8	11796.6	10073.6	3656.2	12484.2	FALSE			0.55513	0.30372	0.43628	-0.41143	0.06028	0.01501	0.23377	2	504.3104	30.11	33.86	22.34	40.45	8.83	24.77	37.43	37.1	28.74	39.97	35.2
A8K7I4	ADYVRPK	SN_Classic	14039.7	19099.3	8216.2	8030.73	15757.7	2970.58	15110.9	5634.69	19997.5	18533.7	13836.1	5806.15	4336.51	11767.5	10730.2	7550.38	11788.2	11889.3	10234.6	11973.3	11035.9	16367.9	16405.3	2987.97	FALSE			-0.02151	-0.40523	-0.62804	-0.20967	-0.1154	-0.62399	-0.31498	2	424.7349	32.4	4.23	31.15	41.06			38.84	21.01	37.4	24.68
A8K7I4	AFVHEWAHLR	SN_Classic	11333	103820	4999.99	62087.3	16800.5	27198.5	11384	36786.1	26121.4	7459.6	29621.7	22129.5	36822.1	15391.1	29308.5	4843.86	27195.7	20612.9	119455	22779.1	39424.3	11721.2	28273.1	3694	FALSE			-0.69361	-1.1903	-0.17964	-1.45956	-1.02094	-0.55962	0.59635	3	422.5561	7.52	30.37			24.75		31.1		20.35		42.1
A8K7I4	DTSKFPSPLVVYANIR	SN_Classic	6025.37	36639.2	34763.5	53169.4	32224	51535	31201.3	42742	47749.1	45303.7	20851.1	34460.6	42590.5	41199.8	27287.8	43392.7	37180.4	30232	40581.1	29218.5	51797.5	6172.49	34174.8	26457.7	FALSE			0.65231	0.5171	0.82249	-0.2129	0.37792	0.52065	0.65118	3	602.9965		32.55	0.58	23.91	16.34	24.35	13.23		8.15	20.85	14.29
A8K7I4	GC[Carbamidomethyl (C)]EFVLQSR	SN_Classic	43359.2	38144.4	11956.5	37910.7	36492.8	31217.3	35438	34784.2	26368.7	42279.2	28503.1	38680.4	38819.6	30856.4	21538.8	42030	36507.5	25492.1	45459.4	29188.7	38013.8	34330.3	33676.8	32193.4	FALSE			0.04754	0.15457	0.17647	0.10047	0.22802	-0.03508	0.26958	2	548.2662	14.31	36.77	25.4	31.88	28.12	26.42	37.63	37.6	38.83	29.49	32.17
A8K7I4	IHLTPDFIAGK	SN_Classic	34404	33367.4	31403.1	32602.1	31095.7	38346.3	35183.9	36552.7	37591.1	38424.5	30537.9	28908.2	30999.9	30068.9	37657.9	31914.6	18275.6	33278	35373.4	31194	39494.9	32487.8	32319.7	32190.2	FALSE			0.14062	-0.24874	0.04115	-0.03202	-0.01909	-0.00653	0.09687	3, 2	404.5643, 606.3428	34.7, 42.79	34.09, 28.27	39.64, 18.21	26.31, 37.58	25.1, 34.59	28.61, 47.32	34.87, 41.88	33.42, 42.69	14.63, 36.97	30.04, 36.26	42.38, 38.71
A8K7I4	IHLTPDFIAGKK	SN_Classic	45010.2	50060.5	52384.7	48239	42377.5	54731.2	47041.4	42605.5	51287.1	43219.2	50965.5	44416.1	47257.6	45207.4	48067.9	42589.2	52368.6	44996.9	41344.8	43257.6	63447.4	47713.8	47293.1	47494.7	FALSE			-0.06526	-0.07532	-0.02077	-0.0493	-0.08934	-0.06937	0.0058	3	447.2626	30.03	32.5	39.4	32.34	34.94	39.88	40.64	39.42	35.79	36.3	35.53
A8K7I4	MAYLQIPGIAK	SN_Classic	78574.3	74008.5	70303.7	74830.2	66380.1	79213.3	69759.6	72823.2	71329.3	72700.2	69288	68354.7	72760.4	72949.7	76354.8	59718.8	64456.1	75721	76773	75920.3	75661.5	76715.8	71975.4	77775.9	FALSE			-0.05929	-0.15706	-0.01603	0.02299	-0.08357	-0.00533	0.03497	2	602.8416	29.92	34.54	36.26	40.18	31.25	40.02	29.69	33.27	36.74	34.67	40.11
A8K7I4	NVAILIPETWK	SN_Classic	72442.1	73941.2	69160.1	83612.7	83782.7	72988.1	77676.1	74619.9	81143.4	77047.7	47056.1	76865.1	71847.8	75706.6	64540.1	80102.9	76125.7	82673.2	84208.1	75995.8	79554.5	84821.9	66842.8	72935.8	FALSE			0.11507	0.14844	0.15736	0.05938	-0.10101	-0.02327	0.1536	2	642.3715	26.55	33.6	23.44	20.24	29.69	32.42	33.33	32.98	31.28	25.19	21.88
A8K7I4	QGGFVVDK	SN_Classic	36767.3	39478.5	40403.4	42866.5	44524.1	13185.1	40302.9	40214.4	2901.75	42507.3	44536.7	30732.1	32798.3	39332.3	23766	43338.1	4209.3	30913.5	41048.9	41078.2	8068.8	39073.4	43668.2	31395	FALSE			-0.48373	-0.57213	-0.21389	-0.03141	0.01387	-0.28262	-0.37104	2	425.2269	27.52	26.02	27.87	26.38	4.46	37.84	32.24	23.62	23	29.36	26.73
A8K7I4	QSGAIIHTVALGPSAAQELEELSK	SN_Classic	67580	50705.7	61117.3	53628.3	56021.1	56299.3	49145.2	55607.2	59452.3	69783.4	63073.9	65434.6	68204.8	50758.9	51991.7	58070.6	61152.7	46375	53952.5	45685	63437.4	44004.7	65761.7	49723.9	FALSE			-0.12771	-0.11552	-0.11247	-0.16973	0.14442	-0.06958	-0.13767	3	817.1026	42.44	41.67	39.73	23.6	38.4	50.3	46.98	34.9	43.03	41.38	37.99
A8K7I4	RLPAAASGGTSIC[Carbamidomethyl (C)]SGLR	SN_Classic	68068.3	59017.1	65581.5	56327.5	53169.7	65244.8	60859.2	56507.1	61328.6	63408.5	63169	65436	69031.4	51705.4	62327.2	55320.1	57115.9	65065.1	51977.4	45115.2	64582.9	58633.1	46361.9	60619	FALSE			-0.10861	-0.11828	-0.14088	-0.21828	-0.0049	-0.07376	-0.25301	3	558.6299	36.86	47.43	30.2	38.82	31.39	28.96	35.3	32.93	31.09	39.83	32.09
A8K7I4	SAFTVIR	SN_Classic	45989.7	42742.8	47341.9	8492.14	48146.4	45748.3	48154.5	57049.3	52113.8	48891.3	46969.8	9277.03	48916.9	47725.3	39940.4	51393	44481.6	48405	50862.9	53605	37048.3	54319.3	51955.8	49543.6	FALSE			0.20928	0.08447	-0.41037	0.19547	-0.37211	0.00538	0.05657	2	397.232	13.02		13.96	7.44	23.09	23.38	21.06	24.27	13.95	11.93	16.36
A8K7I4	STWEVIRDSEDFKK	SN_Classic	34847.8	36997.8	34597.4	77539.3	77880.7	25611.9	76275.1	50810.5	36599.5	73622.4	57323.4	68495.7	39110.2	33896.6	67411.8	42361.2	39247.3	34938.1	40958.5	53092.8	30675.3	72627.1	76575.6	35031.7	FALSE	-0.227948	540013	0.62084	0.13083	0.76616	0.79146	0.90588	0.39965	0.22869	3, 4	580.6248, 435.7204	43.18, 22.86	37.07	30.14	28.98	35.08, 6.25	32.04, 5.22	27.97, 16.9	29.04	40.97, -0.84	31.91	23.58
A8K7I4	TTPMTTQPPNPTFSLL	SN_Classic	6938.65	50145	4752.63	58147.6	54113.4	33585.1	5812.6	47222.9	36405.2	40723.4	49084.5	43833.2	48300.7	7442.82	8216.48	4238.37	45166.8	34115.8	38337.9	54873.7	38598.4	47185.3	43130.3	17377.5	FALSE			0.53248	0.43369	1.23792	0.8004	1.11184	0.04872	1.09193	2	873.4426		15.3		31.14	31.74		11.28	25.86	20.2	17.51	7.23
A8K7I4	TTPMTTQPPNPTFSLLQIGQR	SN_Classic	20094.7	14752.5	19859.8	13058.9	18604.8	14954.8	60045.6	13530.5	11189.3	21978.4	17692.2	20423.8	16798.8	16145.1	18307.5	19604.7	22592.6	18963	20356.1	11419.8	16136.6	22080.9	18115.9	20972.6	FALSE			0.63175	0.16087	-0.23082	0.16108	0.1355	-0.09413	-0.19133	3, 2	776.7387, 1164.6045	20.09	35.5	39.95, -0.7	38.43	35.69	19.09	37.18	38.26	50.9	31.11	36.13, 17.06
A8K7I4	TVTLELLDNGAGADATKDDGVYSR	SN_Classic	46246.6	39445.1	48127.4	51229.7	47948.3	47759.9	48968.7	48337	53105.4	48444.2	47291.5	47954.2	44565.4	40013.3	46846.4	47034.2	47067.5	45815.8	50130	40725.1	52538.6	43545.1	55169.5	41086.4	FALSE			0.16863	0.06429	0.13492	0.06309	0.10267	-0.02604	0.0997	3	827.7416	32.65	22.54	43.37	39.48	45.48	48.85	40.4	45.66	23.31	45.76	38.79
A8K7I4	WGVFDEYNNDEK	SN_Classic	8307.59	11239.1	5667.54	31037.3	4010.38	10541.1	27689.6	30096.4	30645.9	8059.12	3956.95	3440.77	27087.3	7360.21	10650.9	55193.8	32036.1	6719.36	31999.9	9910.78	40357.4	48775	5706.29	27380.9	FALSE	0.396708	1.15675e+06	1.81033	1.89764	0.85444	1.69896	-0.70599	0.83884	1.7061	2	758.323		8.64	44.9		9.7	13.98	12.41	16.72			20.65
A8MPP1	DFASIVLLDQR	SN_Classic	44799.1	45741.6	51677.2	40936.4	41443.4	41836.4	38176.1	40552.6	35616.2	42422.9	41105.9	32689.3	39859.2	41728.1	37614.3	45625.6	39858.9	46216.7	47326.5	37250.3	48505.4	45980.3	46650.5	40511.2	FALSE			-0.31471	-0.11084	-0.19525	-0.09514	-0.29127	-0.2547	-0.09578	2	638.8484	41.2	39.56	39.79	38.79	37.71	46.74	37	36.85	37.1	45.07	38.3
A8MPP1	DMEQLLALGK	SN_Classic	33436.4	30444.5	28726.5	32149.9	32071.8	36093.1	32209.3	31988.7	31691.3	30925.9	31207.4	35705.8	30659.7	33572.1	35389.1	29701.2	28940.2	35415.7	32656.5	29294.3	33395.6	33067.2	31442.7	29225	FALSE			0.05024	0.02241	0.11534	0.01746	0.07928	0.10532	0.04205	2	559.2997	36.38	40.82	40.46	46.29	45.25	44.2	46.66	39.62	42.51	40.85	43.33
A8MPP1	SAHQVEQVLLAYSR	SN_Classic	29158	29122.5	23049.5	21970.8	8019.29	27999.2	9649.02	31933.9	7999.93	22581.9	4716.16	11104.5	9532.84	22497.2	2327.73	9436.48	19589.4	23607	18640.6	19939	21915.7	35213.7	26919.2	30050	FALSE			-0.71395	-0.62782	-0.488	0.18071	-1.08258	-1.24315	-0.42697	3	534.2863	23.27	29.51		15.64	2.84		19.82	11.03	15.48		18.54
A8MPP1	VGAIHFPFPFTPY	SN_Classic	6468.66	7335.74	7659.27	7074.08	11942.9	12511.8	12988.7	15678.7	9793.23	5621.35	3987.62	7460.1	3545.47	7599.25	10017	10920.1	9209.94	9824.8	6155.59	8853.41	9523.65	6976.15	7665.88	18801.4	FALSE	-0.217479	1.77785e+07	0.84148	0.48089	0.55477	0.63983	-0.33051	-0.02044	0.19281	2	746.8848		35.24	17.69	21.71	17.82	30.71	25.84	41.39	26.35	32.07	33.88
A8MPS7	AAVGPFSR	SN_Classic	1.10652e+06	877797	1.11938e+06	816702	1.02881e+06	674437	932282	497526	707340	913124	827044	344260	702648	929425	815949	1.08316e+06	850514	457146	952034	1.01848e+06	938254	928812	628075	392458	FALSE			-0.5383	-0.37648	-0.3006	-0.671	-0.57434	-0.34237	-0.09358	2	402.7218	28.88	31.51	13.31	27.09	21.16	18.1	33.32	24.98	20.64	21.47	18.32
A8MPS7	ADDFGYC[Carbamidomethyl (C)]PR	SN_Classic	116651	138974	89646.5	142985	124438	84986.1	103881	84341.1	107569	135312	122348	131894	116379	137314	102597	149131	136722	101022	145988	136897	94303.9	140693	131713	117424	FALSE			-0.22315	0.16414	0.02952	0.17511	0.17409	0.04532	0.12756	2	550.7269	35.27	33.38	45.7	27.63	40.21	40.04	40.21	35.89	34.06	42.83	50.21
A8MPS7	AFAC[Carbamidomethyl (C)]AVER	SN_Classic	261638	245727	318160	236923	312809	307971	298709	343183	260564	286278	261157	274415	267135	323090	328665	313213	188692	305628	239069	191706	226250	269471	238381	270821	FALSE			0.12854	-0.03179	0.05517	-0.0843	-0.00644	0.15458	-0.32937	2	462.2238	27.67	30.61	29.98	33.97	31.54	39.12	31.53	32.49	30.29	32.17	33.35
A8MPS7	APTHADGHQHVHVLPGVC[Carbamidomethyl (C)]	SN_Classic	35289	48365.4	44510.2	45573.1	36972.2	45760.6	38896.1	41554.1	43714.6	38012.3	45042.7	47364.7	44616.2	37486.4	40749.5	41257.3	44974.6	43307.4	41700.5	43119	51586.5	48075.1	41260.7	41819.4	FALSE			-0.04574	0.01539	0.00159	0.03328	0.02516	-0.06107	0.08991	3, 4	644.6479, 483.7378	54.61, 35.72	35.64, 40.68	44.71, 34.08	30.75, 27.95	33.96, 35.81	40.74, 19.65	53.07, 39.51	39.96, 23.1	52.31, 40.64	33.87, 24.63	33.32
A8MPS7	EAVAAGDVDLPQVR	SN_Classic	4227.54	10700.4	55190.7	86748.8	121395	135343	149609	103890	156135	14974	182270	129536	168546	146599	92803.7	67608.8	90661.5	11716	5678.6	141638	10289.3	128366	130937	182246	FALSE	-0.291684	2.71574e+07	2.54647	1.27755	2.29238	2.65471	2.22045	2.54052	1.16845	2	720.3781		6.45	14.05		7.82	24.13		24.33		5.43	29.93
A8MPS7	EAVAAGDVDLPQVREELEAQLSC[Carbamidomethyl (C)]FR	SN_Classic	71608.2	53458	63416.4	70463.8	54573	55560.8	71953.8	66733.8	55715.4	56875.1	61365.3	63044.2	63697	65236.3	39064.6	65361.8	49701.4	49728	64105.6	46751.6	56707.4	57928.8	56860.2	82458.8	FALSE			0.04462	-0.19379	-0.06165	0.06558	-0.05618	-0.16599	-0.16971	3	934.7957	31.47	41.59	9.05	29.18	46.4	27.33	37.87	30.88	26.22	18.03	42.38
A8MPS7	GASSLLGPEGFFLGK	SN_Classic	287504	639541	293898	319657	336534	308297	300430	302154	614520	636302	317217	557365	317439	592146	308593	319651	648432	654171	311558	308010	632328	649778	668642	290356	FALSE			-0.00454	0.41	-0.34016	0.39797	0.3074	-0.00327	0.03612	2, 3	740.3958, 493.9329	34.43, 10.64	45.74, 2.4	34.65, 13.17	23.14	27.77, 0.52	46.96, 27.26	29.21, 24.84	45.19	46.05	29.81, 13	39.97, -0.07
A8MPS7	GVGGC[Carbamidomethyl (C)]TWLEAPAR	SN_Classic	725326	686316	616013	736641	688812	666012	707240	711916	690556	768077	668339	722345	712005	724529	745344	710293	627268	704587	740512	590046	758048	698203	725522	787677	FALSE			0.05723	0.01028	0.0447	0.12515	0.09039	0.10576	0.04273	2	687.3351	36.61	46.09	36.05	45.39	41.35	31.51	43.69	36.04	38.71	27.91	43.41
A8MPS7	HSIPTGLHANLSEGRPVGPAR	SN_Classic	147735	229567	216587	208085	214451	170968	213775	158683	150898	212763	222110	227981	224752	152405	227836	200055	221560	225280	210151	133688	156109	154148	144194	262751	FALSE			-0.1824	0.12334	-0.00093	-0.08195	0.1585	0.02672	-0.24842	4, 3, 5	542.2936, 722.7224, 434.0363	40.54, 38.22, 10.8	40.04, 29.82	41.54, 38.32	45.17, 42.05	41.19, 34.29	46.7, 41.03	40.68, 39.42	41.07, 33.36, 22.86	47.19, 43.77	39.46, 45.28	41.12, 41.06, 25.61
A8MPS7	LSEGRPVGPAR	SN_Classic	100863	114012	18973.2	55970.6	141460	3462.64	40597.7	83791.9	137142	11550.9	89547	108953	4340.12	7367.62	8800.53	179873	75251.1	164635	7508.71	137794	82253.8	59017.6	84163.1	29132	FALSE	0.10735	79963.9	0.16141	0.84399	-0.21914	-0.44054	-0.15483	-3.51129	-0.03935	3	380.2158	11.26	21.84	24.09			26.28		31.97	6.11	33.13	16.85
A8MPS7	LVVTADDFGYC[Carbamidomethyl (C)]PR	SN_Classic	475815	450728	421232	510308	449646	230483	227093	237918	430002	462649	442615	470387	483270	474985	442564	447016	462494	454983	433408	396415	459791	456751	457797	515332	FALSE			-0.5906	0.01779	-0.17909	0.08531	0.02954	0.05569	-0.06364	2, 3	756.8612, 504.9099	27.62	44.02	46.02, 18.16	44.7	27.39	43.56	43.56	41.23	43.5	45.16	32.53, -0.31
A8MPS7	RDEGIVEAF	SN_Classic	147296	187455	160604	151407	161669	167111	195700	169687	169369	192533	178499	151045	146687	156999	167157	194132	125019	168235	178735	221014	160766	167349	174009	149644	FALSE			0.11042	-0.0234	-0.04487	-0.01273	0.0758	-0.07322	0.17829	2	518.2589	19.98	19.95	11.01	15.26	33.04	24.21	14.68	27.99	14.95	24.83	31.72
A8MPS7	RGASSLLGPEGFFLGK	SN_Classic	93699.2	85676	90973.7	101889	91708.4	96162.7	87922.5	90734.1	109233	95876	87629.1	75981.2	97005.6	143715	85083	99358.7	93263.7	100859	103258	91814.2	93107.3	102710	95518.2	91831.8	FALSE			0.09069	0.11845	0.10004	0.10153	-0.05916	0.26918	0.09215	3, 2	545.9666, 818.4463	37.41, 26.69	28.38, 27.2	39.45, 42.77	24.92, 25.24	28.21, 20.45	39.45, 34.21	36.09, 23.47	33.71, 27.62	36.96, 23.27	31.14, 28.6	33.19, 15.58
A8MPS7	RHSIPTGLHANLSEGRPVGPAR	SN_Classic	70967.3	73083.9	71018.1	56930.8	79330.1	78110.1	58379.7	48473.4	75366.8	62043.7	69037.5	76160	56027.5	59849.4	71941.4	62087.9	79856.6	78237	64189.7	51478.2	79431.4	77799.1	19153.3	67882.3	FALSE			-0.23912	0.03389	-0.00469	-0.38378	-0.05349	-0.19546	-0.14059	5	465.2566	35.63	34.12	41.26	33.77	33.43	42.4	32.6	32.47	22.54	47.73	23.25
A8MPS7	RPGEEVPC[Carbamidomethyl (C)]EPTLEPF	SN_Classic	318819	344037	320916	288630	363699	284370	323679	333282	275670	353436	294081	320007	301785	333828	380624	358821	307514	305185	267872	322379	288831	300312	287517	320042	FALSE			-0.07702	-0.01808	-0.07074	-0.11584	-0.02403	0.04684	-0.16233	2	878.9142	34.38	36.4	52.46	48.7	29.58	37.45	42.04	41.86	32.03	39.2	30.01
A8MPS7	TWLEAPAR	SN_Classic	46869.2	17764.3	9997.96	6369.49	10395	58511.4	48753.8	53352.4	46179.5	8035.84	47050.9	49661.1	5561.86	48574.7	50526	62023.4	52099.6	61322.9	8330.67	82118	58885.7	44454.1	6044.16	50480.2	FALSE			0.99052	1.23317	0.0124	0.43619	0.48907	0.48789	1.00069	2	472.2534	26.69		40.32			27.88		41.52			30.69
A8MPS7	VLEGTLAGHTL	SN_Classic	101403	82700.9	102697	94687.1	100041	103295	95689.8	94653.9	90470.9	96699.6	98703	95368.1	78200.7	82657.4	95594	88643.4	93857.9	98592.3	86791.1	100787	97060.4	91770.8	102295	92694.2	FALSE			-0.03043	-0.029	0.05538	-0.00021	0.01983	-0.16136	-0.01092	2	555.8113	42.64	42	44.61	36.42	49.39	47.14	49.08	39.6	28.07	36.28	37.84
A8MPS7	VLEGTLAGHTLTAELM	SN_Classic	63647.2	4764.17	80520.3	83436.1	99880	43433.9	71484.9	61987.2	67392.3	69776	61475.3	51555	73778.2	49267	10145.7	9528.89	96800.8	67466.6	67604.2	6322.31	74265.9	46201.6	68202.6	64086.4	FALSE			0.43157	0.22275	0.60645	0.2612	0.29566	-0.16116	-0.00718	2	828.4373	9.1	25.82	5.96	20.88	5.31		17.53	19.08		13.39	4.31
A8MPS7	VLTAPTLR	SN_Classic	272340	223422	257334	245297	261107	246722	232373	285215	250753	250667	276371	258237	262915	275436	273085	236435	278707	259186	250641	249656	251371	9015.81	238161	270032	FALSE			0.02891	0.04011	6e-05	-0.54209	0.06036	0.10764	-0.00274	2	435.774	25.7	26.33	32.16	36.33	38.89	33.13	32.09		25.47	29.43	18.85
A8MPS7	WTDAFVGL	SN_Classic	66737.8	83655	75232.4	72872.7	79983.8	73380	73284.9	86020.3	86094.5	82536.9	84895.2	85354.7	83406.9	81989.7	93070.4	79611.2	85971.5	76115.3	89029.4	92730.1	104351	75642.9	89931.3	58738.9	FALSE			0.12121	0.09928	0.0039	-0.00841	0.16399	0.19605	0.34264	1	908.4512	21.77	39.44	36.26	34.14	28.46	20.13	27.31	41.29	43.71	40.47	37.97
A8MPS7	WTDAFVGLSTC[Carbamidomethyl (C)]GR	SN_Classic	210462	179060	184173	158134	180968	161041	165069	164714	191800	219406	219239	187845	194547	171529	201402	205005	147398	144006	175439	113374	194844	209106	170465	193854	FALSE			-0.13739	-0.20876	-0.19794	-0.00068	0.12701	-0.01572	-0.2463	2	735.3457	41.98	23.21	24.04	40.46	36.71	31.85	33.47	28.54	37.29	23.36	20.47
A8MT69	QAQAEDALRVDVDQLEK	SN_Classic	6068.04	5583.1	209031	7919.79	195522	5251.72	139516	151422	239112	226916	230234	208740	154214	148389	241246	11304.6	2114.15	197334	6646.91	16068.2	4282.59	11264.7	102593	205372	FALSE			1.26416	-0.06642	-0.08059	0.53263	1.59332	1.30124	-3.03106	3	643.3289			32.38	22.15	25.63					22.51	33.39
A8MUU1	GAMAKPDC[Carbamidomethyl (C)]IIT	SN_Classic	328266	348957	321810	373160	410128	324929	394804	384188	318861	423283	306839	331915	332696	393739	335429	448392	306465	341271	370898	337278	313899	403082	415643	303124	FALSE			0.13608	0.13381	0.14964	0.16727	0.08823	0.08799	0.0329	2	588.7912	36.96	30.06	25.32	35.08	32.37	29.79	38.44	36.73	26.17	14.71	19.13
A8MWY0	AC[Carbamidomethyl (C)]ALGSEQSGSSC[Carbamidomethyl (C)]VPC[Carbamidomethyl (C)]PPGHYIEK	SN_Classic	186311	201272	209906	211175	175268	212626	187717	182925	201082	206503	219425	227163	215059	203775	180407	200887	184410	212018	184312	160550	173247	196647	200290	189292	FALSE			-0.06359	-0.00042	0.00381	-0.02745	0.12837	0.00422	-0.20565	3	864.3823	34.09	44.04	48.72	43.45	39.14	39.76	37.66	41.94	38.93	42.21	49.11
A8MWY0	AVKPVLVK	SN_Classic	7160.82	3623.9	10675.8	5695.35	7487.35	12324.1	9744.78	6519.51	14416.7	5797.65	8770.63	5199.7	16584.5	1812.13	9732.83	3128.02	20122.5	11680.5	9799.3	4947.97	17523.7	3754.11	1612.26	8607	FALSE			0.51566	0.70282	0.2492	-0.619	-0.11852	0.3904	0.58855	2	427.2971						29.19
A8MWY0	DDSQFSEEGSSEC[Carbamidomethyl (C)]TERPPC[Carbamidomethyl (C)]TTK	SN_Classic	60525.1	70844.3	59657.4	58006	73108.8	34365.4	68309.3	50395.1	41410.4	63764.3	52704.6	59795.9	64611.9	55113.6	48960.2	64954.1	51181.2	49981.9	59063.7	61379.8	37217.3	60205.3	39076.6	67216.3	FALSE			-0.25467	-0.20157	-0.20712	-0.19827	-0.11603	-0.17944	-0.27695	3	849.6797	38.1	41.21	35.46	37.25	44.17	37.9	39.45	33.14	45.74	34.06	25.32
A8MWY0	DYFQIHTPC[Carbamidomethyl (C)]DEEGK	SN_Classic	39079.3	19795.6	41145.5	37411.1	23919.2	28631.6	29873.8	25420	26516.2	35518.3	26686.9	38755.5	24890.2	47136	26132.3	16481.3	31602.9	33000	25983	38837.4	27626	27816.8	28120	38362.8	FALSE			-0.28994	-0.3028	-0.15291	-0.08497	0.0135	-0.02711	-0.1136	3, 2	580.2507, 869.8725	39.83, 23.93	37.14	48.1, 39.62	50.19	36.73, 3.22	37.72, 36.67	40.72, 10.23	40, 25.67	46.49, 15.3	32.73, 16.74	35.03, 33.02
A8MWY0	DYHFEYTEC[Carbamidomethyl (C)]DSSGSR	SN_Classic	47513.1	6722.32	6562	55484.3	38718.9	36152.8	15475.2	30685.1	9432.5	43869.8	31360.2	18524.2	11768.4	6912.02	4350	58432.5	12579.1	7564.16	37123.4	3673.08	21968.8	50748.1	66306.7	37244.4	FALSE			-0.12911	0.37007	1.10038	1.34365	0.62487	-1.40047	0.04595	3	618.2408	9.27	25.69	23.84	5.65		27.34	26.77	29.94		29.49	4.9
A8MWY0	EAC[Carbamidomethyl (C)]IPC[Carbamidomethyl (C)]GPGSK	SN_Classic	321000	116557	15109.4	251241	178204	299082	4614.26	118091	119668	281330	137251	8957.01	61931.1	131612	7860.81	213269	2666.82	53920.6	200933	10511.3	124039	5596.85	253511	7259.48	FALSE			-0.90122	-0.74626	0.68653	-0.76503	-0.08239	-1.16836	-0.43221	2	588.2628	14.06	2.78		23.82	24.99	16.84	3.2		0.67	16.8	4.69
A8MWY0	EC[Carbamidomethyl (C)]PPDTYLSIHQVYGK	SN_Classic	134825	147243	138425	156789	111943	160150	163431	153655	161219	153114	147274	157991	153956	162478	147965	162709	143212	161676	144935	104389	146559	147948	143708	165703	FALSE			0.18585	0.15318	0.0285	0.12124	0.12446	0.14328	-0.08701	3	636.305	50.38	44.82	49.98	38.89	41.11	41.72	46.98	31.14	42.18	36.99	43.07
A8MWY0	EC[Carbamidomethyl (C)]RPC[Carbamidomethyl (C)]PAGTEPALGFEYK	SN_Classic	88352.6	127410	116209	153293	148028	80207.2	137029	129192	134222	141760	140242	142352	136356	140217	138528	152013	128230	79985.9	142989	144492	101937	158116	153086	90313.3	FALSE			0.27054	0.11785	0.20073	0.2744	0.35421	0.32241	0.23026	3, 2	694.6522, 1041.4746	43.97, 7.42	43.67	41.93	30.4	39.43	45.36	43.22	47.13	48.03	41.29	38.06
A8MWY0	FINDMVK	SN_Classic	114027	65598.2	113026	106962	103452	101794	93355.1	95696.5	99499.2	90178.8	110464	113877	125427	108087	94023.3	100134	113695	123902	90470.9	110125	112063	86613.6	105639	113555	FALSE			-0.02036	0.20669	0.09333	0.06344	0.10397	0.16248	0.09541	2	433.7257	35.3	34.34	34.17	43.4	46.56	39.97	38.73	38.32	38.54	43.21	40.51
A8MWY0	GDLPSSSSRPLPPC[Carbamidomethyl (C)]QEK	SN_Classic	23878.1	19077.4	25513.1	52832.9	59395.8	17524.1	60946.8	17085.1	4818.64	78464.3	8074.06	58080.7	50443.4	50852	6914.59	18717.3	41275.2	38744.5	49620.1	48650.6	42002.1	39063.1	60967.2	47303.2	FALSE	0.326642	26624.6	0.27507	0.52815	0.92225	1.10557	1.07874	0.66032	1.03472	3	618.972	25.44	29.51	23.49	13.94	34.71		35.38	10.84	35.92	19.45	32.71
A8MWY0	IC[Carbamidomethyl (C)]REDLTDAIR	SN_Classic	68444.4	56013	73793.4	67822.8	66899.7	67800.5	71474.1	60782.5	74704.8	63125.1	39645	66396.5	70283.9	70485	67431.7	61790.8	70497.8	75706.6	48078.2	58734.2	72148	68715.5	70854.9	84742.4	FALSE			0.06204	0.06922	0.03076	0.17818	-0.22888	0.07065	-0.14769	3, 2	454.5663, 681.3457	36.36	39.61	42.83	42.83	37.35	29.43	46.82	35.1	41.68	30.79	30.63
A8MWY0	IYSITATNAVDGVASSC[Carbamidomethyl (C)]R	SN_Classic	121040	112100	106785	135462	6588.91	134122	74040.2	111426	101147	139773	109449	134199	129335	117792	111145	44813.6	109216	137650	136162	95672.2	121053	5781.83	116888	121195	FALSE			-0.24611	-0.22083	-0.29964	-0.47914	0.17371	0.07584	0.05399	2	942.9597	27.53	32.71	-0.12	24.8	26.07	0.54	25.08		14.15		36.3
A8MWY0	LTDNGEWGSHSVMLK	SN_Classic	36782.2	48648.2	9400.27	116056	5612.55	6483.2	9258.62	94726.3	13138.7	165457	52402.7	35676.8	13908.4	161353	10088	3853.43	38919.8	7632.25	143057	7489.78	41627.5	240713	11649.5	6648.66	FALSE			0.30461	-0.91177	0.43443	1.44959	1.41877	0.96682	1.01899	3, 2	558.6033, 837.4012	10.44	18.83		7.6			3.55	-0.43	7.99		10.22
A8MWY0	RGFQETLYVWNEPK	SN_Classic	37562	35391.6	32791.9	51021.3	31180	8443.45	36693.2	34499.1	17834.9	29370	33911.1	28242.7	37689.8	34572	24615.7	36363.9	27265	33933.1	33635.6	23297.5	31669.5	37642.2	35373.8	41036.4	FALSE			-0.24828	-0.11621	-0.2223	0.1091	-0.20838	-0.12636	-0.25517	3	589.6335	22.99	33.73	23.81	24.18	21.64	19.22	30.76	17.81	36.44	20.78	29.38
A8MWY0	SGAGVISVPSK	SN_Classic	128468	112148	147184	121228	133975	148911	140173	128834	140482	122927	128011	136949	143884	114655	142865	111311	149307	133369	114112	108469	151265	117679	118082	146517	FALSE			0.07851	0.02283	0.05945	-0.02069	0.00032	0.04974	-0.05287	2	501.2849	42.32	40.44	32.98	38.01	36.1	49.79	41.14	43.22	41.88	35.35	41.39
A8MWY0	SGTNILYWR	SN_Classic	36530.2	39040.6	37078.1	31561.1	34093.6	36024.7	25019.8	24044.4	21480.5	30704	30726.6	20724.3	24605.5	32530.7	38832.1	35851.2	30144.3	29013.9	31595.4	27221.4	24756.6	34042.7	37954	31008.4	FALSE	0.459283	7.10875	-0.67522	-0.24569	-0.1478	-0.12912	-0.45541	-0.2312	-0.43072	2	555.2905	18.31	42.5	43.21	40.72	40.26	35.84	31	35.81	39.76	33.47	33.67
A8MWY0	SSTATTSC[Carbamidomethyl (C)]INGR	SN_Classic	12420.8	8968.37	14230.7	13029.1	13794.2	15825.5	15363.2	11874.6	16388.9	14678	4722.72	12726.5	13976.7	15549.9	13640.4	13783.2	14226.9	15484.1	15173.7	8155.05	12247.1	11271.6	13385.4	13502.2	FALSE			0.29253	0.28814	0.25982	0.09935	-0.14889	0.27725	-0.00179	2	627.7908	32.83	35.1	39.42	32.02	38.69	26.58	29.25	42.46	10.99	39.2	32.31
A8MWY0	STNVVESWGGTK	SN_Classic	101645	120261	97310.8	136286	129234	113379	136570	121504	92343.5	107195	103262	103750	107185	127054	100582	136395	88114.7	89949.6	132639	124677	103191	126490	107496	108006	FALSE			0.13454	-0.02166	0.24727	0.09943	-0.02282	0.06885	0.17549	2	632.812	36.52	24.63	31.99	22.67	44.51	39.35	26.43	28.71	38.26	39.15	25.95
A8MWY0	TSC[Carbamidomethyl (C)]FNVGNSK	SN_Classic	58611.8	39800.4	51367	71325.5	60283.9	60788.9	66865.5	50497.9	78751.3	61486.9	55110.9	79863.7	59340.8	57759	71333	54248	71469.5	73767	55391.3	65829.2	74371	68146.6	59859.5	63284.8	FALSE			0.38886	0.41344	0.36126	0.35293	0.39141	0.33121	0.38501	2	557.2533	37.68	43.03	45.87	39.69	40.96	39.49	46.13	47.46	38.85	44.63	39.57
A8MWY0	TTGILMGSK	SN_Classic	115997	107499	119801	106199	8560.12	76491.4	112805	76240	97540.3	126015	108511	79926	117975	84772.4	109285	102874	91610.1	77715.7	103981	90833.9	48273.4	6354.55	122334	97066.2	FALSE			-0.26049	-0.3348	-0.844	-0.6047	-0.12662	-0.13777	-0.49798	2	454.2495	31.37	17.52	31.73	9.06	23.55	12.55	2.11		7.13		1.13
A8MWY0	VAIPNSAVDC[Carbamidomethyl (C)]SGLPDPVR	SN_Classic	217442	192892	236433	206841	190128	161762	214062	208499	217707	210174	206046	264895	193842	185220	194894	215523	206498	222930	182505	162119	230658	165500	203086	224891	FALSE			-0.01457	-0.00406	-0.21109	-0.12405	0.07465	-0.17231	-0.16898	2	933.9725	37.85	31.07	44.07	34.55	37.71	37.44	37.25	41.22	34.91	36.97	43.84
A8MWY0	VAIPNSAVDC[Carbamidomethyl (C)]SGLPDPVRGK	SN_Classic	81026.3	80159.7	74879.1	72873.1	67408.9	69652.2	85172.9	65188.7	79280.1	78800.1	59784.9	85429.7	99226.1	69901.9	80328.3	71393.1	74112.9	84225	76406.9	84259.7	77745.1	75038.3	82613.7	47912	FALSE			-0.0398	-0.03924	-0.16925	-0.1996	-0.07559	0.0796	0.01427	3	684.6896	23.5	36.55	39.41	35.44	34.86	28.53	29.64	22.81	30.83	28.52	39.01
A8MXV4	EAFEEAGVLLLRPR	SN_Classic	165589	173801	184868	172659	164221	184277	161313	159081	177660	178407	153570	156745	171333	171006	148090	178382	159695	174541	174163	144010	179720	167355	188800	190703	FALSE			-0.07398	-0.03239	-0.00856	0.06089	-0.10126	-0.09623	-0.07444	3	533.9666	43.46	43.3	48	47.18	39.48	42.46	46.31	48.26	42.13	47.54	32.9
A8MXV4	EIWLPPPQFYEVR	SN_Classic	15960.8	80998	100647	73046.8	18935	83236.4	77884.9	72000.7	84446.9	81443.2	56334.5	59404.2	49038.6	58574.9	59692.9	86537.1	43882.2	64657.6	76564.4	60881.7	9322.45	3714.87	72119.9	76539.1	FALSE			0.24593	-0.01858	-0.17347	-0.37501	-0.0031	-0.24014	-0.42909	2	837.4379		18.05	4.25	26.42	10.15	19.22	1.96		14.44	4.64	12.58
A8MXV4	FGLGPAPFSR	SN_Classic	330206	340076	339326	329417	332014	348798	324380	339956	350739	328911	348691	358466	345012	329530	353254	298790	330813	350929	324546	356002	335419	346649	344434	324246	FALSE			0.00779	-0.04216	0.00089	0.00815	0.03732	0.02576	0.00906	2	524.7823	39.78	34.96	42.76	44.82	40.16	42.05	50.97	38.07	37.44	40.49	35.9
A8MXV4	GWSRPETATPPSRPPPAEGFR	SN_Classic	50527.2	63006.1	58138.7	55409	49707.2	41733	64270.9	22485.5	57405.3	44388.4	37383.8	55257.9	46765.2	38944.9	45166	8348.49	60850.2	67067.7	33815.9	73269.3	65903.4	10063.1	49655.7	8941.45	FALSE			-0.25197	-0.33322	-0.22532	-1.32211	-0.32516	-0.39145	0.01102	4	574.0423	30.28	9.46	14.47	9.28	18		30.47		39.12	26.26	8.27
A8MXV4	HLYDIHVTVQPK	SN_Classic	33102	49646.4	51305.3	27131.8	47745.3	53725.2	43433.6	48809.5	45949.2	43333.9	45181.1	49479.4	48829.9	56219.3	43270.2	42699.6	42863.3	40049.4	45825.3	43096.7	41389.8	42391.2	59576.1	37624.6	FALSE			0.04387	-0.09383	-0.05989	0.0584	0.0418	0.1459	-0.04084	3	483.9331	43.06	42.96	45.71	53.85	40.51	53.14	49.78	44.52	39.98	42.73	37.65
A8MXV4	LANFASLSDLHK	SN_Classic	105413	57405.5	59741.3	59866.1	56460.5	59753.1	59239	63996.7	87735.6	58484.9	95864	62416	58218.9	57051.1	56316.1	56617.7	61075.1	105087	58302.5	84108.5	60058.6	63949.5	58828.2	64354.1	FALSE			-0.07715	0.00142	-0.33797	-0.25014	-0.03806	-0.37526	-0.13649	3, 2	439.2383, 658.3539	29.21	39.42, 13.77	40.52, 4.29	30.6, 23.62	35.94, 5.64	26.62, 13.25	33.13, 20.69	37.93, 23.59	27.62, 14.95	42.26, 2.36	40.27, 20.46
A8MXV4	RLANFASLSDLHK	SN_Classic	50324.9	41374.9	48933	9493.65	44207.7	40620.3	6869.6	47339.8	47522.4	9278.92	43766.8	49408.1	44788.3	45191.4	50097.8	43918.9	51351.8	48712.1	6101.4	7838.38	46453.8	8251.4	49550.3	48989.4	FALSE			-0.46716	0.03396	-0.57627	-0.39714	-0.45696	-0.00571	-1.21947	3	491.272	27.24				27.06	38.43			32.55	26.33	23.38
A8MXV4	SADWLGLFAPHHGPPR	SN_Classic	26436.7	27254.7	55290.6	44899.7	35731.3	32199.5	34289.7	29489.7	33697	31038	26569.5	27687.8	18480	25842.5	27759.4	37020.4	27607.2	33667.3	39448.7	34852.3	18441.9	38020.4	35732.5	33078.5	FALSE			-0.16097	-0.1489	0.05007	-0.02875	-0.35355	-0.59638	-0.23278	4, 3	440.2272, 586.6339	28.77, 17.15	43.25, 33.08	33.42, 33.24	23.77, 25.12	20.13, 16.97	33.4, 10.89	38.77, 30.22	34.13, 25.39	37.92, 19.59	38.72, 6.11	37.8, 19.95
A8MXV4	SPHQGFMPGAHVFSGGVLDAADR	SN_Classic	60281.2	59726.6	60889.8	64442.1	62542.1	59914.4	62756.3	55639.2	59820.1	55931.6	58589.8	54156.5	59349.2	66215.8	52266.1	59801.5	63825.7	63676.8	64827.6	42290.6	63079	62152.1	52720.5	74226.2	FALSE			-0.02155	0.05021	0.04708	0.06397	-0.1009	-0.02467	-0.08797	4	589.034	43.69	49.75	47.77	50.71	48.58	42.33	46.86	42.04	50.14	45.61	43.07
A8MXV4	TAFPSLPDTDDHKTDNTGTLPEDVAFR	SN_Classic	121361	92800.7	127811	126704	151003	107303	92165	142323	128015	111217	128583	135319	112726	148648	107543	122349	115355	117397	146092	138282	113580	111472	115794	130369	FALSE			0.08411	0.05434	0.17102	0.06461	0.13346	0.10941	0.21872	4, 3	740.8531, 987.4684	34.47	43.74, 8.76	48.92	54.36	45.95	37.88	41.65, 33.58	46.19	44.03	42.43, 21.46	41.41, -1.7
A8MXV4	TSPPGPAPGPGLALEPPPGLASWR	SN_Classic	94189.2	82570.9	55884.2	99195.2	82171.9	23904.4	117631	67562.2	121666	74992.8	59675.8	65840.9	67060.1	85033.2	18427	98345.4	110797	77254.1	61475.8	109628	7141.51	111928	87476.6	109583	FALSE			0.39945	0.29989	-0.18059	0.40942	-0.21446	-0.44818	-0.38427	3	774.7462	25.17	37.8	30.22	19.49	30.5	32.35	34.42	36.66	26.72	26.67	23.28
A8MXV4	[Acetyl (Protein N-term)]SSSLRPGPSR	SN_Classic	36299.1	49218.8	50254.3	35142.3	52506.6	24243.7	51144.7	50236.1	30723.4	48733.1	29349.5	33224	33418.5	44890.5	39714.8	59310.1	38189.1	29311	54331.1	45516	35789.9	54001.9	39370.7	30951.6	FALSE			-0.03951	-0.09852	-0.27907	-0.12708	-0.28665	-0.20211	-0.00144	2	543.2885	29.83	26.33	35.33	38.08	40.1	22	25.25	27.68	24.1	15.8	21.76
A9UHW6	LAQPDSLSKEEEVDC[Carbamidomethyl (C)]LVLQLHR	SN_Classic	78423.3	74989.9	69363.4	85724.1	75628.6	74627.3	84947.1	78577.3	72805.3	83406	77794.9	82123.2	82892.9	82330.1	76462.4	89011.5	62047.1	71666	79216.3	54218.3	73836.9	87150.5	84115.4	74324.2	FALSE			0.0852	-0.00034	0.08307	0.14065	0.12728	0.11753	-0.10408	4, 3	645.5838, 860.4426	29.24, 43.7	32.34, 45.48	24.5, 46.98	31.49, 32.98	39.1, 44.75	25.27, 16.66	39.04, 43.1	41.76, 39.15	44.32, 35.22	23.89, 24	31.02, 27.11
A9UHW6	LKDPGAVDLEK	SN_Classic	90812.2	5816.09	7061.3	80043.6	4123.66	94324.1	88344.6	6140.67	96761.1	8048.05	93498.8	82954.3	69215.8	23815.6	10906.9	100370	10888.6	75030.7	7307.46	66534.6	5897.09	1615.36	74067.1	81693	FALSE			0.88316	0.84527	0.78358	0.60194	0.83136	0.00346	-0.37891	3	395.5556	20.75	10.87	16.58		17.3	3.72
A9UHW6	LQQEYQAR	SN_Classic	101416	112697	99240.3	135892	128832	104762	112958	108641	79836	120360	110274	105677	99736.4	119780	106627	101004	70716.2	98200.1	132951	111535	104113	108692	118036	114444	FALSE			-0.05594	-0.21525	0.23773	0.12271	0.10201	0.05772	0.15378	2	518.2645	29.74	41.42	34.93	43.22	44.45	39.72	29.02	32.19	27.43	31.77	36.26
A9UHW6	MC[Carbamidomethyl (C)]YAIIQAESK	SN_Classic	45550.9	40925.1	9596.02	55400.6	45404.1	32834.9	44168.1	3686.01	38474.4	46416.1	33729	44025.1	25387.2	47761.1	46150.8	46089.5	25833.1	26667.9	45086	23226.7	42169.3	34435.8	48384.6	38806	FALSE			-0.15428	0.03733	0.47616	0.34027	0.37013	0.31239	0.20162	2	657.3151	26.69	26.75	11.8	34.28	37.06	22.61	21.18	12.55	17.13	18.13
A9UHW6	MDELFVLIR	SN_Classic	16602.8	10240.6	10418.3	8696.31	9039.58	11933.1	6176.26	8368.19	8636.68	9861.68	13368.9	2846.26	7939.93	10353.7	4820.06	7108.93	4034.32	7925.52	7388.75	8287.93	6407.14	7279.15	6724.54	15569.6	FALSE	0.43611	1.42512e+24	-0.68474	-0.96648	-0.32874	-0.3334	-0.51493	-0.68895	-0.75471	2	568.3126		19.7	0.44	16.76		16.41		8.76	11.35	30.1	5.25
A9UHW6	QAGQSVFR	SN_Classic	27360.2	32594.5	9238.44	33394.9	31372.6	27222.2	35641	32450.2	23413.6	26818.4	25245	6511.88	34678.7	24741.9	30982.5	28202	23447.6	28114.1	11031.3	36574.2	34006.2	4052.15	39313.4	32693.1	FALSE			0.40322	0.2051	0.41084	0.13648	-0.24034	0.38574	0.23815	2	446.7354	18.08	31.2	30.4	19.65	7.61	14.08			20.31	4.34	12.62
A9UHW6	SFDAETQQLLK	SN_Classic	161427	159845	159217	172652	164194	157746	160234	173592	163130	168418	167597	164882	170217	168014	164367	169615	164721	182679	175770	171990	156425	169656	165054	170709	FALSE			0.04862	0.1057	0.04174	0.07298	0.06001	0.0649	0.06945	2	640.3301	43.92	42.96	41.23	47.38	30.76	41.31	49.94	37.77	44.1	33.14	39.95
A9UHW6	TALKDPGAVDLEK	SN_Classic	47927.4	39938.7	46018.9	46483.1	36133.3	43816.6	43636.1	48237.6	43260.4	44915.5	44735.4	46745.6	41232.1	39460.5	44180.9	44221.2	41824.5	44426.7	44523.1	43843.9	39765.6	47020.1	41508.4	46469.3	FALSE			0.0134	-0.03725	-0.08262	0.01194	0.02681	-0.10053	-0.06336	2, 3	678.8721, 452.9171	35.38, 25.83	36.88	43.17, 34.98	41.32, 35.39	41.56, 19.39	44.55, 40.85	43.8, 28.77	49.52	51.08, 34.31	41.47, 20.45	32.07, 5.19
A9UHW6	VANVIVDHSLQDC[Carbamidomethyl (C)]VFSK	SN_Classic	126723	127688	159703	106270	95762.5	121340	114864	86475.5	139720	118424	120017	121307	125099	125766	127530	148860	115813	120968	95954.6	112683	148471	107332	159062	132142	FALSE			-0.28001	-0.10278	-0.35683	-0.05532	-0.20305	-0.13014	-0.21367	3, 2	644.3279, 965.9882	27.28, 27.5	43.48, 42.31	46.54	40.52, 32.38	35.7, 37.93	40.81, 31.59	43.24, 31.15	42.89, 26.98	36.29, 28.61	32.75, 32.8	41.44, 45.13
A9UHW6	VGEQLEK	SN_Classic	489767	377086	522566	257507	298709	420765	319071	415238	361735	471486	275183	355848	447007	411609	3617.25	504950	466257	507762	342800	424753	510168	301295	234047	375493	FALSE	0.219433	79322.1	-0.34218	0.09011	-0.50808	-0.60922	-0.33368	-0.68833	-0.12091	2	401.7189	27.83	11.56	20.99	27.1	19.29	16.36	9.99	31.51	18.94	16.32	18.22
A9UHW6	[Acetyl (Protein N-term)]GEPSREEYK	SN_Classic	76871.3	69452.3	72073.5	71504.7	64711.3	54865	70529.9	44396.7	69826.5	28058.8	52162.5	66889.1	70072.4	33501.9	52208.1	74192.5	76804.1	71540.8	96759.1	77210.5	66584.1	71076.3	83536.6	69647.5	FALSE			-0.24135	0.02709	-0.19277	0.03822	-0.57006	-0.48742	0.1394	2	568.7646	44.97	32.61	42.56	31.85	47.93	32.65	39.76	31.19	35.51	30.73	43.4
B2RTY4	FSDVLVLR	SN_Classic	5920.03	8906.29	11176.4	6108	7156.49	6198.83	5566.16	5194.44	4584.75	5864.4	6791.01	7524.12	6580.06	8389.02	4908.36	4942.27	7857.5	7366.52	2593.29	5271.3	6737.78	3860.1	12710.5	9910.72	FALSE			-0.76086	-0.36672	-0.41791	0.02631	-0.36577	-0.38753	-0.83246	2	474.7793	33.08	20.96			22.28	24.87				21.37
B2RUZ4	[Acetyl (Protein N-term)]MQPQESHVH	SN_Classic	7268	82093.8	59742.3	85525.2	90991.9	82648	79002.7	87940.5	95956	86706	79793.5	91627.5	87085.7	85369	93492.4	73092.6	89640.5	98897.4	94085.1	83296.5	109016	87732.3	82818.6	100922	FALSE			0.81819	0.81121	0.79755	0.86449	0.79176	0.83482	0.9417	2	567.7535		40.65	44.93	44.48	37.51	33.25	27.79	36	34.49	25.75	36.4
B4DXR9	AIEFSPEEWK	SN_Classic	19357.8	37092.7	37497.3	6660.42	44174.4	37194.9	57231.6	65878.7	19784.1	55215	46162.7	25467.1	21476.4	30477.6	75796.9	76642.7	10072.6	31790.7	17635.2	43364.4	9733.27	56632.8	37585.8	21902.2	FALSE			0.60502	0.33503	-0.09387	0.3057	0.43313	0.4434	-0.40948	2	618.3008	24.26	16.03	18.69	38.01	27.33	37.26	34.4	32.24	35.69	41.51	21.48
B4DXR9	C[Carbamidomethyl (C)]LDPAQQNLYR	SN_Classic	1.90786e+06	2.0282e+06	1.81078e+06	2.01754e+06	1.98191e+06	1.85176e+06	1.95661e+06	1.91546e+06	1.82586e+06	2.00022e+06	2.06839e+06	1.84514e+06	1.83427e+06	2.04984e+06	998178	1.93698e+06	977263	1.8413e+06	2.014e+06	1.99063e+06	1.88075e+06	1.96536e+06	1.91693e+06	2.02011e+06	FALSE			-0.01233	-0.27316	0.02597	0.03853	0.0413	-0.23521	0.03437	2, 3	689.3326, 459.8908	42.71	41.26	36.83	44.4	41.01	39.13	44.47	34.38	43.58	39.14	36.91
B4DXR9	C[Carbamidomethyl (C)]LDPAQQNLYRDV	SN_Classic	100362	122375	99026.8	117095	118591	125348	105519	115729	119390	118877	126681	89441.7	126796	125295	126226	118008	59734.4	125142	114149	135230	97754.4	108822	123104	90308	FALSE			0.08224	-0.08723	0.16613	0.00211	0.05816	0.2336	0.10949	2	796.3803	30.52	32.59	45.52	34.19	28.09	33.94	31.61	26.59	38.52	35.38	39
B4DXR9	C[Carbamidomethyl (C)]LDPAQQNLYRDVMLENYR	SN_Classic	177929	69986.2	7943.52	251518	137618	209106	211932	143633	233191	188245	185684	203802	221083	179945	178451	284896	133195	171984	237712	232011	177065	84361.2	170231	122253	FALSE			1.20232	1.20555	1.22538	0.55863	1.17505	1.17941	1.33795	3	800.0475	43.19	28.89	33	38.92	41.64	24.71	23.87	36.12	30.97	39.08	37.02
B4DXR9	DVAIEFSPEEWK	SN_Classic	419573	412715	364055	382341	288134	314483	366502	400835	286529	398611	451145	320306	372801	400391	347060	415018	410518	346692	391697	381165	303154	410595	354327	441523	FALSE			-0.18294	-0.02938	-0.2805	0.01213	-0.03205	-0.09481	-0.15293	2	725.3484	38.78	37.86	46.57	39.38	46.14	48.64	38.21	49.54	44.36	37.77	35.46
B4DXR9	DVMLENYR	SN_Classic	2.15013e+06	2.28459e+06	2.18128e+06	2.22487e+06	2.31989e+06	2.26281e+06	2.1328e+06	2.02511e+06	2.08912e+06	2.17373e+06	2.25198e+06	2.16899e+06	2.13026e+06	2.34564e+06	2.2172e+06	2.1831e+06	2.22835e+06	2.21427e+06	2.2109e+06	2.31201e+06	2.09709e+06	2.26395e+06	2.12417e+06	2.45145e+06	FALSE			-0.08279	0.00212	0.04118	0.04795	-0.00465	0.01672	0.00087	2	520.2475	30.7	34.35	32.2	35.11	29.32	34.61	33.01	32.37	39.06	34.08	32.89
B4DXR9	FSPEEWK	SN_Classic	152929	211629	157510	190569	174249	169090	173103	186849	171584	182536	193966	141740	192212	194443	157540	177578	183596	167447	187212	190152	153201	168747	204433	161145	FALSE			0.02593	0.018	0.03235	0.03348	-0.01061	0.05988	0.02329	2	461.7189	24.78	40.12	40.42	50.59	43.07	44.3	47.92	35.83	46.5	37.59	34.83
B4DXR9	IHTGEKPYEC[Carbamidomethyl (C)]EEC[Carbamidomethyl (C)]GK	SN_Classic	15428.9	14696.1	16295.5	15350.6	19043	20853.6	24618.4	13696.9	16021.6	22922	14411.4	16371.3	15306.1	12346.9	15845	16806.1	3321.26	16769.2	17616.6	19134.9	16425.9	17312.8	23133.5	14387.9	FALSE			0.22717	-0.33128	0.25114	0.24031	0.21029	-0.09382	0.19605	3	612.9346	33.78	40.38	46.95	41.46	27.6	40.82	27.1	28.7	38.33	34.61	26.77
B4DXR9	LYRDVMLENYR	SN_Classic	48164.4	60305.3	59690.8	54520.7	56425.6	53584.1	63302.9	59944.3	60848.4	56509.5	51912.2	62101.2	59168.5	59172.1	66620.5	59870.6	55760.6	60173.3	60535.4	56621	53074	54962.6	53425.6	47225.5	FALSE			0.13062	0.06413	-0.03148	-0.11187	0.02013	0.13738	0.01765	3	491.2502	31.92	41.13	36.61	25.57	30.76	41.81	44.56	44.55	32.74	42.53	28.14
B4DXR9	PAQQNLYR	SN_Classic	83199.2	106739	84905.7	95594.9	114956	88168.2	98414.3	97014.2	88724.3	106088	112338	73656.8	87017.5	94644.5	107302	97388.6	93195.7	108864	99259.9	106094	80438.3	103984	117851	97876.6	FALSE			0.04805	0.12369	0.12017	0.21816	0.08777	0.07227	0.05635	2	495.2618	41.71	41.85	42.19	40.38	31.8	27.95	36.57	33.31	35.48	35.87	39.99
B4DXR9	PYKC[Carbamidomethyl (C)]EEC[Carbamidomethyl (C)]GK	SN_Classic	3528.38	10152	5480.9	6504.95	7686.16	2013.09	5536.88	5851.69	6164.85	12887.2	5104.19	1678.28	18.414	8771.59	5952.64	7648.57	4510.45	7889.36	11067.8	8451.78	4855.59	4465.97	8523.53	1165.15	FALSE			-0.12644	0.0653	-0.24182	-0.43691	0.03778	-0.37819	0.34722	2, 3	585.7495, 390.8354	12.74	30.07, 19.49	5.57	15.86	2.03	17.81	21.18	28.55, 6.07	15.27, 34.99		18.47, 23.83
B4DXR9	RDVAIEFSPEEWK	SN_Classic	670477	708699	651277	733269	621063	680243	718462	632421	730533	723239	607921	713812	646890	684522	682017	708974	668249	672494	721010	745762	631404	701599	700972	669743	FALSE			0.03576	0.01362	0.00293	0.02944	0.01028	-0.01215	0.04733	3, 2	535.9351, 803.399	40.58, 24.86	42.13, 30.57	38.18, 29.25	40.52, 34.88	38.85, 21.22	39.27, 31.35	47.06, 23.87	38.68, 35.28	39.74, 32.9	40.81, 23.82	42.95, 27.96
B7ZAP0	RKQEEETAQLK	SN_Classic	12004.2	15619.1	16677.9	10541	10950.2	9301.3	11089.7	9157.95	8729.71	11233.4	17633.7	8962.57	6940.21	11654.6	10254.5	14397.6	10922.6	19191.5	9250.65	8807.96	9755.88	11791	18195	9255.11	FALSE	0.343945	66301.8	-0.61242	0.00684	-0.52477	-0.17498	-0.22783	-0.61881	-0.67151	3, 2	453.9124, 680.365	38.52, 7.62	41.39, 30.93	47.05, 16.84	36.23, 20.91	29.04, 33.93	37.74, 19.77	30.69, 22.66	37.49, 17.27	42.68	33.66, 20.36	34.59, 23.79
B7ZAP0	RLVETEEEK	SN_Classic	14763.7	38148.6	10022	25773.5	46156.4	4280.64	4159.23	37787.2	28328.9	4173.43	9967.25	44500.8	31385.2	41968	37796.3	47976.3	31477.2	29429.6	35183.7	42918.7	33487	6976.98	51242.1	54006	FALSE			0.15917	0.79086	0.27614	0.83448	-0.10193	0.82058	0.82628	2	566.7958		44.14			38.6	40.46	26.64		30.2	35.46	37.93
B7ZAP0	TGTQPLQPAPVTQPPK	SN_Classic	258420	258801	223694	240130	251436	224552	249220	258992	253409	252028	252626	245500	253532	271507	245629	255771	260372	244082	268469	269204	249091	238839	260014	237274	FALSE			0.03976	0.03712	-0.04911	-0.00935	0.01788	0.0568	0.08662	2	830.4568	38.56	45.04	52.61	49.65	40.86	44.04	44.09	40.03	45.51	39.5	41.73
B7ZAQ6	LGDPFPILS	SN_Classic	17838.2	18664.1	22727.6	5918.85	10334.1	26350	17552.3	17508.3	16947.9	5149.39	8778.75	7555.25	6873.97	9968.96	7970.08	7156.89	14045.5	7049.15	12002.2	19558.2	9220.54	6387.78	14626.6	15484.2	FALSE	0.0312524	-217615	-0.18758	-1.06799	-0.47537	-0.69848	-1.4631	-1.25523	-0.53843	2	479.7658	32.71	50.9	32.8	34.41	31.38	38.83	35.24	22.07	29.78	33.24	45.33
B7ZAQ6	LLQTMDMIISK	SN_Classic	12723.6	27431.5	5548.94	30056.1	27222.3	24288.8	30710	33635.4	29080.9	32508.8	32076.5	26131.6	19618.3	31909.3	33125	4162.8	33987	22279	27619	32111.9	33197.8	31888.5	33998	34467.7	FALSE			1.03151	0.40291	0.83567	1.13471	0.98905	0.88923	1.0238	2	646.8513		11.2	17.33	7.8	8.88		9.95	21.16	10.37	24.87	26.58
B7ZAQ6	QLFLETADLYATK	SN_Classic	52528.5	5286.55	66895.6	44241.7	38886.8	12292.2	74740.7	3718.12	38875.3	4169.82	6202.52	4109.97	58197.8	52433	50898.9	61834.7	11815.8	46575.6	37482.6	45990.6	44416	56495.4	32992.2	35841.3	FALSE			-0.08796	-0.05283	-0.38621	0.00714	-3.10622	0.37322	0.03631	2	756.9009	9.18	21.16	23.14		23.9	30.1	18.28	25.69		29.78
C4AMC7	ATLLESIR	SN_Classic	112745	78117.4	147467	84037.8	116752	167807	105748	197262	130028	105306	147048	118315	107408	126588	156233	121380	171096	163621	109492	94551.4	156860	116311	92463.8	105658	FALSE			0.35606	0.43091	0.12361	-0.10568	0.1317	0.20589	0.09318	2	451.7689	25.76	21.09	21.88	10.65	24.92	32.78	44.59	32.22	14.4	27.83	31.85
C4AMC7	AVPLIQPDLR	SN_Classic	252624	244762	275905	225112	223362	253324	234141	236780	255672	228516	267742	235703	256519	244520	234426	221817	261501	247695	225807	247213	247955	220902	244748	289031	FALSE			-0.08986	-0.08111	-0.13996	-0.03514	-0.07924	-0.07235	-0.10106	2	561.3375	42.02	35.01	44.47	43.94	35.56	43.55	35.23	43.15	45.24	41.05	42.28
C4AMC7	AVPLIQPDLRR	SN_Classic	79685.9	45734.6	85407.6	65153.3	42863.5	48437.2	45538	46816.2	45955.2	40047	49099.4	43423.4	41415.1	44876.6	43520.9	73943.3	83248.1	78982.6	43165.3	81278	45159.1	44363.4	80678.1	94618.8	FALSE			-0.60817	0.16378	-0.43033	0.05921	-0.66932	-0.69964	-0.31391	3, 2	426.5945, 639.3881	49.5	41.15	48.98, 1.04	43.41, 10.45	44.32, 12.62	39.93	43.52, 0.55	38.64, 28.29	46.03, -0.86	40.05, 14.67	43.83, -1.66
C4AMC7	EEAVQQMADALQYLQK	SN_Classic	104602	121598	96194.9	109005	96174.8	216186	105289	97839.3	105247	98463.9	108447	110943	192926	108294	86096.7	109813	126342	104543	106006	106850	8243.14	103898	112324	103506	FALSE			-0.06414	0.07966	0.38624	-0.01198	-0.02046	0.26469	-0.54414	2, 3	932.9591, 622.3085	13.55, 32.06	26.56, 30.11	19.62, 11.56	10.98, 33.32	1.04	19.22, 20.26	43.13, 26.17	20.85, 31.23	32.55, 15.78	5.83, 26.95	6.24, 22.04
C4AMC7	GISGKGPGAGEGPGGAF	SN_Classic	32330.3	6933.93	38535	43837.3	36213.5	39808.5	35800.3	9578.15	43249.4	6376.87	29875.5	40882.3	38152	38547.1	57524.2	45044	45983	40995.5	36600.6	38179.5	39846.6	11354.7	34640.8	20477.9	FALSE			0.188	0.76296	0.62351	-0.22698	-0.01238	0.78681	0.55912	2	708.3493	20.87	22.07	11.56		14.68	6.53	26.76			5.18
C4AMC7	GPGAGEGPGGAF	SN_Classic	42608.7	40750.1	9618.65	65676.2	62441.1	5026.13	28158.6	60927.7	6943.86	120461	3874.16	104022	117458	34987.4	28170.8	63733.5	10979.8	4741.99	64318.5	53236.4	4530.27	118117	14175.1	99736.3	FALSE			0.04661	-0.22674	0.51803	1.31935	1.29634	0.95798	0.39294	1, 2	973.4374, 487.2223	11.11	5.21, 1.94	30.36, 30.54	38.89	5.86	26.87, 41.03	31.12, 16.41	23.34	17.83, 15.67	24.36, 24.84	5.57, 14.15
C4AMC7	KYVFLDPLAGAVT	SN_Classic	3062.97	11540.7	3657.65	12959.5	11267.7	13227.7	10882.1	6974.9	12343.7	12556.3	13984.4	14870	8883.33	15257.7	14131.1	12086	17400.9	16232	18200.9	12446.4	17291.5	17549.2	9142.83	7511.54	FALSE			0.72579	1.324	1.03637	0.90535	1.18121	1.0675	1.3924	2	697.39		32.11	28.71	18.75	17.13	24.92	13.07	16.28	35.96	24.61
C4AMC7	MADALQYLQK	SN_Classic	31500.1	28369.4	32812	37694.7	30113.6	40029.6	34096.5	29792.7	32221.7	35415.7	33965.1	32455.7	35116.2	29846.1	36110.9	36230.1	32190.9	25553.7	38657.3	29489.5	3571.48	31168.3	29217.3	13616.1	FALSE			0.05242	0.01999	0.21851	-0.32472	0.1359	0.12505	-0.36994	2	590.8052	48.16	36.62	33.88	26.99	31.25	32.66	39.23	39.58	36.92	37.29	34.86
C4AMC7	PLIQPDLRR	SN_Classic	11349.5	7396.44	11998	6516.87	6543.86	7263.39	5627.72	7536.8	8028.8	7095.48	8859.04	9498.77	9243.55	7466.85	7553.98	6951.42	8292.57	12522.8	5246.45	4243.18	8779.09	6884.5	8466.23	9874.77	FALSE			-0.53669	-0.14694	-0.59711	-0.28542	-0.27245	-0.34146	-0.75092	3, 2	369.8926, 554.3353	32.84	45.2	37.76	33.26	29.32	40.06	34.89	31.83	43.8	30.27	36.47
C4AMC7	REEAVQQMADALQYLQK	SN_Classic	62286	47532.2	59092.3	62416.5	66531.1	55021.8	55215.8	57688.8	53850.2	60698.4	64405.2	59094.2	57697.3	63987.9	60631.2	57540.9	59588.8	62782	62569.2	54940.2	61916.5	57696	46166.1	58989.4	FALSE			-0.01853	0.09103	0.12321	-0.0527	0.125	0.11019	0.08713	3	674.3422	37.81	44.27	44.78	46.54	46.1	43.38	45.43	39.54	30.14	40.08	42.47
C4AMC7	SQVQAIGEK	SN_Classic	131809	113723	146941	113566	109474	134383	133394	133118	127549	106390	122294	126655	136513	131004	138336	121392	117121	122419	116195	120576	115112	121586	114760	121959	FALSE			0.00583	-0.12087	-0.13496	-0.1314	-0.14339	0.04837	-0.1575	2	480.2614	40.19	30.86	36.15	27.14	37.29	39.78	41.96	43.03	31.83	36.74	34.58
C4AMC7	TGAQDPGLQRR	SN_Classic	83632.6	66209	61220.6	63110.9	57911.4	46163.8	64951.8	66442.2	74228.8	62836.4	57631.7	74703	67935.5	67164.5	79466.3	75278.9	3020.13	51807.5	68422.5	72851.2	61132.5	56386.8	63859.1	53572.7	FALSE			-0.03767	-0.69797	-0.33621	-0.28009	-0.11293	0.02376	-0.06041	2, 3	599.818, 400.2144	21.82, 24.38	29.82, 23.32	29.82, 34.63	30.07, 31.67	30.44, 23.16	20.57, 29.09	34.68, 25.02	38.52, 29.56	14.71, 21.57	27.54, 23.16	37.69, 16.09
C4AMC7	TYAVPLIQPDLR	SN_Classic	4347.69	16690	28984.9	25492	12437.5	22225.4	13875.9	11263.8	38464.1	3859.07	19815.7	35401	32783.2	17690	28458.3	31112.4	6474.29	28415.5	36915.7	35713.3	38116.2	31880.4	32748.6	37383.8	FALSE			0.34653	0.39993	0.2661	1.0281	0.23998	0.65802	1.14659	2	693.393		11.24			18.9	6.4	2.66	-0.51	12.45	10.2
C4AMC7	TYAVPLIQPDLRR	SN_Classic	17003.8	18123.3	13872.4	19425.9	15988.4	9239.65	18638.7	20358.6	10593.6	17612.2	11251.3	16848.2	18244.4	13457.9	19122.1	13346.2	14506.6	12692.2	21054.1	13275.6	8683.08	8290.09	14970.2	26027.4	FALSE			0.01731	-0.27325	-0.13398	0.00846	-0.1002	0.05275	-0.188	3	514.6315	18.08	15.77	25.34	24.32	19.47	25.88	30.01		33.42	21.42	31.28
C4AMC7	VFLDPLAGAVTK	SN_Classic	75327.7	60595.8	81320.9	61460.6	59164.5	76667.3	75365.2	77070.9	75523.9	67342.8	76414.4	74118.1	73881.6	65223.8	81274.2	68447.9	78400.9	82623.5	64265.2	77190.9	76522.9	63719.8	61310	78336.4	FALSE			0.06946	0.079	-0.13898	-0.09524	0.00418	0.02067	0.00487	2	615.8583	44.4	54.4	42.68	50.74	43.41	44.22	46.68	46.43	43.1	47.32	42.36
C4AMC7	VSGDIFSR	SN_Classic	398176	535953	532795	427016	521206	647845	742928	474573	737456	762112	753131	781436	405488	435863	797378	726159	358848	685906	463348	622813	413359	403206	697852	411190	FALSE	0.257519	30901.7	0.41434	0.2717	0.12173	0.0439	0.64676	0.15978	0.03171	2	440.7298	38.33	28.31	38.94	39.99	39.77	48.08	40.38	39.28	35.35	33.06	34.62
C9J7I0	AVQGTITDLPDHLLSYDGSENLSR	SN_Classic	36243	38703.2	8160.02	32854.2	38944.5	8181.48	12514.5	34581.5	46914.5	36100.8	42720.3	58181.3	8508.82	31499.4	39193.5	26438.4	30821.8	53288.6	40896.4	29787.2	7554.18	28823.3	31043.3	35837.8	FALSE			0.17786	0.41166	-0.05531	0.20363	0.72117	-0.06943	-0.08709	3	867.7645	25.97	34	21.41	18.17		28.26	30.64	25.57	17.08	22.6	20.29
C9J7I0	DIEANQPLETNK	SN_Classic	41955.1	38514.6	39411.8	34255	36399.2	39151.7	36918.6	35373	32527.2	34468.4	40313.8	37466.5	3628.06	38528.1	41958.5	33788.7	36010.2	41773	34305.3	32711.3	43238.6	37541.9	39664.5	40270.4	FALSE			-0.19371	-0.10364	-0.12665	-0.02923	-0.09491	-0.51118	-0.12076	2	686.3412	36.71	25.41	21.38	12.14	-0.48	12.98	30.45	13.74	27.07	17.29	15.78
C9J7I0	GTITDLPDHLLSYDGSENLSR	SN_Classic	33689.1	21270.5	32444.9	26226.4	40063	28857.8	15671.5	27427.7	6341.35	25352.4	35469.8	32027.7	39874.8	40050	25587.8	42079.6	40883.5	32691.7	36672.9	40280.5	29259.6	33139.4	34278.1	34900.5	FALSE			-0.82201	0.40405	0.12245	0.22728	0.08719	0.27164	0.28118	3	768.3765	9.45	42.35	5.57	20.77	32.35	32.34	27.4	23.84	32.42	25.63	20.15
C9J7I0	KPSVPETEADGF	SN_Classic	226226	175436	215998	190821	193832	203008	225912	210637	180317	202371	210179	201117	199474	206831	200027	202464	208364	193267	194453	205394	220628	205201	208328	192054	FALSE			-0.00185	-0.03204	-0.07183	-0.02849	-0.00935	-0.0267	0.00656	2	638.8064	45.21	38.03	44.1	34.5	40.83	46.77	38.35	43.83	48.87	47.03	42.02
C9J7I0	TSDIEANQPLETNK	SN_Classic	71011.4	58874.6	72478.3	65817.4	65590.4	74731.9	65828	59009.5	64664.9	60514.6	68898.1	74099.4	69112.5	62041.5	73105	64850.6	66570	76703.7	63437.9	60164.1	74429.5	70661.8	62194.3	74522.8	FALSE			-0.09474	0.04049	0.02667	0.03531	0.00816	0.01344	-0.03123	2	780.381	33.01	40	37.11	44.55	43.18	34.83	41.62	41.08	26.3	37.88	37.84
C9J7I0	VLLGDTTDEQR	SN_Classic	80506.7	71467.3	5419.22	72871.6	60780.1	66480.7	60508.2	62093	67996.1	6785.56	68187.5	71931.8	70870.1	63510.4	71852.3	70608.5	57396.7	62890.8	80188.2	79262.7	97258.7	6023.88	54963.9	70004.5	FALSE			0.27615	0.27841	0.34658	-0.26489	-0.09949	0.3899	0.70576	2	623.8173	20.96	33.76	42.71		18.63	30.62	18.05		35.79	32.19	23.9
C9J7I0	VSDPEMENK	SN_Classic	218147	215761	201042	215616	225367	212279	205679	216361	123333	165130	8739.63	207120	219093	209097	227832	230283	209932	231519	207928	236353	184660	214608	212764	223751	FALSE			-0.2194	0.08125	0.04102	0.03629	-0.73689	0.0471	-0.01372	2	524.7344	23.17	9.5	12.56	15.16	14.4	17.46	12.65	17.36	11.37	8.12	15.58
C9JLW8	DLRGQVPGGER	SN_Classic	203446	185611	170058	168246	171610	168095	180956	185224	192298	178454	177738	170049	191830	166554	132457	201787	190137	158117	181141	178182	153902	168168	161187	148857	FALSE			-0.00164	-0.0236	-0.13845	-0.22549	-0.08742	-0.18789	-0.12355	3, 2	395.2108, 592.3126	17.02, 47.94	21.88, 39.53	16.76, 44.52	-0.08, 35.06	34.59, 46.31	3.15, 49.15	8.39, 38.88	16.54, 36.51	18.64, 37.71	8.77, 37.41	15.3, 45.75
C9JLW8	EAWQGVER	SN_Classic	135021	147874	125611	139450	143222	95880.1	138123	134965	139321	132323	103204	131303	140692	124927	130583	127376	131711	142425	156896	148685	123727	130337	128011	133118	FALSE			0.01372	-0.02492	-0.10987	-0.06147	-0.15525	-0.04412	0.07165	2	487.7382	39.29	36.55	30.27	31.04	37.62	26.39	35.97	39.09	39.42	29.59	37.86
C9JLW8	FIYEAWQGVER	SN_Classic	65935.1	7290.19	10879.4	43962.5	40268.7	38545.7	14279.8	57786.5	37244	49112.6	63733.1	3997.68	50814.6	65911.6	41697.6	56610.7	58941.3	6175.4	50479.7	11666.4	5586.6	50997.4	40957.4	5077.42	FALSE			0.37817	0.5334	0.54578	0.20628	0.47432	0.91353	-0.31233	2	699.3461	8.47	23.66	5.74	8.87	8.13	24.75	20.88	1.93		12.86	15.73
C9JLW8	GLVEEYVEK	SN_Classic	280881	269976	240511	265095	257139	287065	285316	275503	286619	260679	269387	285777	260220	287832	271232	259090	261476	380574	288060	279662	246227	272262	267813	257099	FALSE			0.09876	0.1874	0.03232	0.01055	0.04394	0.05001	0.04059	2, 1	533.2768, 1065.5463	37.67, 20.84	51.52, 21.09	40.19, 15.6	42.4, 13.76	41.41, 23.77	38.05, 8.22	38.29, 12.8	31.53, 12.81	37.57, 11.58	42.43, 14.34	34.73, 9.9
C9JLW8	SPPSSSEIFTPAHEENVR	SN_Classic	170871	159308	155106	163437	171048	154172	161536	157290	140575	170097	167864	167788	175911	177082	179727	173630	179096	260622	168404	164907	115851	165451	166695	165402	FALSE			-0.07908	0.33787	0.00999	0.036	0.05959	0.13454	-0.1116	3, 2	661.985, 992.4739	52.04, 27.1	40.45, 17.48	40.8, 23.3	38.89, 29.15	35.65, 34.1	44.67, 36.24	39.63, 40.29	39.97, 37.74	44.91, 23.9	42.24, 36.21	33.34, 24.44
C9JLW8	TFKPIDLSDLK	SN_Classic	412250	435040	391900	410849	474405	423539	427721	437658	426397	428180	446103	443801	415262	422097	437536	463747	430649	417001	450542	431633	446804	473623	433892	395561	FALSE			0.05996	0.08171	0.07884	0.07252	0.08904	0.04098	0.10092	2, 3	638.861, 426.2431	30.79, 31.88	44.26, 39.65	36.26, 39.02	32.91, 41.69	30.17, 33.99	18.82, 37.74	36.78, 42.31	31.93, 39.32	31.67, 33.43	34.38, 38.77	33.05, 43.4
C9JLW8	VPNPSLK	SN_Classic	944726	903730	928430	883875	830894	931626	929815	1.00917e+06	800691	845286	1.01119e+06	975912	958088	982785	1.01397e+06	894681	1.01829e+06	947157	829466	906670	980956	889034	881016	841325	FALSE			-0.01946	0.04261	-0.06944	-0.08866	0.02855	0.08961	-0.0314	2	377.7265	33.01	28.64	24.72	33.03	27.65	33.57	35.31	24.18	21.33	29.39	18.15
E9PAV3	AAAEIDEEPVSK	SN_Classic	7.25868e+06	7.10519e+06	7.48684e+06	7.16492e+06	6.98968e+06	7.33363e+06	7.45673e+06	6.75691e+06	7.43608e+06	7.40012e+06	6.73752e+06	7.13434e+06	7.12239e+06	7.39022e+06	6.88301e+06	7.24746e+06	7.04e+06	7.73914e+06	7.49108e+06	7.08778e+06	7.27661e+06	7.31064e+06	7.08173e+06	7.18411e+06	FALSE			-0.01333	0.01157	-0.02413	-0.01822	-0.03873	-0.03036	0.00032	2	629.8117	30.06	39.13	29.14	38.74	31.75	36.42	30.98	28.19	38.22	32.12	37.13
E9PAV3	AAEIDEEPVSK	SN_Classic	941837	928191	1.18258e+06	813577	1.01886e+06	1.20871e+06	987267	1.0807e+06	1.22468e+06	960551	907207	1.09489e+06	1.02962e+06	1.07709e+06	1.32478e+06	1.04214e+06	765826	1.17629e+06	794923	853508	950375	901198	862796	1.00449e+06	FALSE			0.10921	-0.03267	-0.00543	-0.14095	-0.04315	0.16879	-0.23219	2	594.2932	36.05	44.64	42.11	45.25	32.5	46.39	42.02	40.62	42.66	38.59	36.04
E9PAV3	AEIDEEPVSK	SN_Classic	6.32211e+06	6.35501e+06	6.55946e+06	6.28124e+06	6.34846e+06	6.48382e+06	6.44623e+06	5.9356e+06	6.61381e+06	6.96164e+06	6.1479e+06	6.72536e+06	6.27003e+06	6.61391e+06	6.81401e+06	6.62552e+06	5.98421e+06	6.12133e+06	6.5704e+06	6.33771e+06	6.37765e+06	6.24916e+06	6.64626e+06	6.52574e+06	FALSE			-0.01818	-0.03842	-0.00926	0.01378	0.04419	0.03419	0.00368	2	558.7746	29.69	34.73	32.68	37.12	35.86	31.49	32.97	36.77	35.66	31.71	26.02
E9PAV3	AIMELTM	SN_Classic	148509	155136	141956	35858.8	4459.1	152744	14592.2	2875.61	163864	152795	94047.8	144289	168717	126855	121301	12374.2	157852	170357	161479	197476	174564	125450	140860	119934	FALSE			-1.29712	-0.38775	-1.20669	-0.20624	-0.1881	-0.09615	0.25979	1	808.3943	23.39	21.91		19.31	15.03		10.87	21.39	14.99
E9PAV3	ASDTYIVFGEAK	SN_Classic	36295.5	70094.4	44032.6	39535.1	5497.67	34591.8	30134.9	28562.9	37614.7	37406.4	52621.6	38795.7	34991.2	43789.3	40596.1	43600.2	42279.3	47891.8	38835.7	32897.5	34638.1	23503.7	26152.9	63735.2	FALSE			-0.64322	-0.16925	-0.91773	-0.4077	-0.22362	-0.3335	-0.49991	2	650.8246	19.81	30.73	13.69	19.87	6.86	20.39	11.3	21.69	18.64		29.18
E9PAV3	DIELVMSQ	SN_Classic	1.40263e+06	1.57333e+06	1.26625e+06	1.5475e+06	1.50805e+06	1.28039e+06	1.38992e+06	1.53142e+06	1.31322e+06	1.6144e+06	1.38945e+06	1.30377e+06	1.26477e+06	1.45158e+06	1.21801e+06	1.52857e+06	1.23082e+06	1.25328e+06	1.56821e+06	1.45433e+06	1.52156e+06	1.39698e+06	1.47627e+06	1.35068e+06	FALSE			-0.00261	-0.08026	0.03153	-0.00623	0.02207	-0.10869	0.09918	1, 2	934.455, 467.7311	25.52, 38.49	28.31, 39.01	30.99, 31.69	40.26, 33.04	19.02, 43.51	46.38, 37.24	27.75, 34.04	39.19, 24.46	32.57, 33.62	25.92, 34.65	27.03, 41.7
E9PAV3	DIELVMSQA	SN_Classic	147784	98379.4	170403	111115	124051	117584	106800	167562	136241	106404	135806	134124	145090	123967	117471	101957	137338	152591	100447	100277	133481	100787	99793.9	145941	FALSE			-0.02081	-0.08812	-0.2399	-0.2656	-0.14654	-0.10797	-0.31781	2	503.2497	31.3	26.38	37.54	36.02	23.39	35.09	27.57	37.79	33.27	34.98	43.8
E9PAV3	DIELVMSQANVSR	SN_Classic	818551	597431	321163	724083	936255	283544	261841	419433	532143	663004	486045	586108	665856	911511	671469	701504	407069	657694	752246	427963	505800	748389	708216	690345	FALSE			-0.51764	0.02398	0.16222	0.30557	-0.00165	0.37246	-0.04311	2, 3	731.3719, 487.9171	38.7	43.82	44.99, 6.59	47.75	36.73	49.54	40.46	42.07	39.7	41.99	39.95, 39.34
E9PAV3	DIELVM[Oxidation (M)]S	SN_Classic	4890.09	73729.2	73869.1	10891.9	62902.1	63954.5	46618.9	77015.4	60472.2	59984.3	71378.2	64608.1	5662.47	80726.6	63129	60962.4	5457.63	63472.5	11781.3	7996.21	8437.73	63250.2	67805.1	6046.77	FALSE			0.27184	-0.23138	-0.14666	-0.15345	0.36194	-0.02838	-2.43415	1	822.3914			30.31	16.23		23.71		23.1	7.76	30.87	8.92
E9PAV3	DIELVM[Oxidation (M)]SQ	SN_Classic	44341	47328.6	44308.6	7592.74	40572.3	47208.8	35807.2	47883.2	48500.2	37874.1	45909.2	13648	51869.8	42209.2	47016.8	43561.8	52131.4	16803.8	47997.3	40751.2	52440	43195.6	39263.5	40756.9	FALSE			-0.04076	-0.27349	-0.51171	-0.14219	-0.48092	0.0533	0.05425	1	950.45	24.1		29.95	21.84	12.29	15.27	7.67	12.97	31.34	28.54	32.61
E9PAV3	ENTQTPTVQEESEEEEVDETGVEVK	SN_Classic	30679.1	22253	40223.5	25959.5	25353.5	36244.5	28167.1	16810.4	17089.6	32591.3	25896	29700.1	42137.2	36872.4	16590.3	16377.6	10767.3	22205.1	37507.5	22395.1	31215.3	29309	24331	47098.7	FALSE	0.136126	125771	-0.58581	-0.9166	-0.08941	0.1129	-0.07907	0.03737	-0.03191	3, 2	945.7561, 1418.1305	18.48, 15.88	24.44, 15.04	31.97, 3.25	9.65, 22.12	29.3, 29.54	24.8, 19.53	13.89	29.96	34.99, 16.42	30.04	33.37
E9PAV3	FVITKPDVYK	SN_Classic	14594.8	15009.1	18851.7	15016.4	17053.9	20662.1	17302.6	12945.7	11450.6	13541.8	17211.4	9768.36	13446	14940.2	15667.3	15842.2	16893	9448.92	19508.2	17063.5	8979.8	17997.4	23078.1	16537.8	FALSE			-0.21665	-0.19996	0.12203	0.24974	-0.25797	-0.13741	-0.08916	3, 2	403.9008, 605.3475	36.27, 24.81	38.12, 26.67	32.19, 31.55	33.48	28.21, 2.78	30.59, 17.85	34.33	33.66	33.54, 22.21	35.71, 22.01	26.98, 15.08
E9PAV3	IEDLSQQ	SN_Classic	99678.2	59000.5	126773	59679.3	47931.6	120203	90491.5	109914	83193	66666.3	100712	80526.9	84485.4	78739	102389	48769	70699.3	106524	51420	72334.1	56800.7	51320.6	67017.9	101244	FALSE			-0.0094	-0.33697	-0.32539	-0.37849	-0.20346	-0.10392	-0.66081	2	416.706	24.57	30.42	37.61	41.22	27.61	41.81	25.61	32.41	25.06	28.85	25.8
E9PAV3	IEDLSQQA	SN_Classic	256934	191289	286311	179203	163337	291520	214015	249628	270703	181662	238529	272669	271800	207921	262441	159713	223795	287252	166235	194280	239859	151134	174822	283565	FALSE			-0.00037	-0.13103	-0.21221	-0.26915	-0.08426	0.01491	-0.29097	2	452.2245	32.13	38.61	30.05	35.32	28.16	36.91	30.26	42.85	30.36	27.72	28.25
E9PAV3	IEDLSQQAQ	SN_Classic	1.20476e+06	1.19807e+06	1.12387e+06	1.24703e+06	1.19778e+06	1.18702e+06	1.19925e+06	1.20626e+06	1.22474e+06	1.16768e+06	1.10081e+06	1.14229e+06	1.17361e+06	1.13257e+06	1.13965e+06	1.17795e+06	1.24695e+06	1.19658e+06	1.21315e+06	1.05744e+06	1.34636e+06	1.20521e+06	1.21187e+06	1.24318e+06	FALSE			0.04175	0.03826	0.04239	0.05363	-0.04821	-0.03347	0.03646	1, 2	1031.5004, 516.2538	24.95, 39.44	31.3, 44.42	34.77, 44.59	43.67, 44.58	35.26, 41.9	51.63, 47.91	35, 38.19	37.86, 41.49	36.58, 42.13	39.17, 42.05	42.19, 39.48
E9PAV3	IEDLSQQAQLA	SN_Classic	31441.7	3981.64	47028.4	28097.7	27983.8	44093.9	29129.2	20128.5	25590.8	33444.4	15369.5	52292.2	26543.4	25018.3	48053.6	36201.5	35619.8	44442.4	30700.6	5154.28	56249.7	40902.6	21855.4	58104.9	FALSE			-0.13958	0.49578	0.28091	0.55175	0.29425	0.27282	0.15972	2	608.3144	18.29	20.51	37.36	15.68	22.22	33.4	18.93	32.4		23.97	15.7
E9PAV3	IEDLSQQAQLAAAEK	SN_Classic	54819.2	45257.9	61716.9	39075.4	38340.4	38231.1	41043.2	6373.14	34233.6	46288.1	48074.5	42986.1	35441.9	37583.3	38480.8	56862.9	7629.03	37730.4	42311.8	34606.5	44362.6	35977.9	3871.98	20510	FALSE	0.475947	2403.33	-0.98664	-0.66245	-0.48443	-1.4225	-0.23632	-0.53704	-0.41581	2	807.9203	20.07	18.86	28.47	24	32.84	22.55	16.94	29.14	32.98	18.69
E9PAV3	IQENTQTPTVQEESEEEEVDETGVEVK	SN_Classic	17203.7	43743.3	2701.24	41357.2	48967.4	7563.15	43588.9	7650.45	25993	6627.61	25939.8	33319.9	4594.23	46393.1	40030.4	8066.36	58524.7	8553.84	98013.1	69132.1	4138.43	33789.9	69506.5	3144.95	FALSE			0.27909	0.23956	0.62101	0.74187	0.04988	0.51603	1.42819	3	1026.137	16.05	17.82	12.62				3.27	23.75	35.9	32.06
E9PAV3	KNNSNDIVNAIMELTM	SN_Classic	121249	72332.7	93772.9	137498	26462.9	197568	15371.2	190881	121967	143538	132537	122010	103485	203460	18208	138857	71915.4	12420.4	70565.2	87089.3	65190.5	114217	107220	20887.8	FALSE			0.19183	-0.36454	0.33127	-0.24589	0.47024	0.17828	-0.36679	2	903.9399	30.57	41.48	36.18	42.19	35.35	44.37	35.85	37.35	38.56	45.21	32.73
E9PAV3	KNNSNDIVNAIMELTM[Oxidation (M)]	SN_Classic	72496.1	148276	96191.7	189636	83944.9	95265.8	72851.3	75221.5	99509.2	155664	163603	196964	94097.4	83686.3	97147.4	89604.6	123179	195299	92897.3	77795.7	99518.6	83321.9	174951	82363.2	FALSE			-0.35641	0.36454	0.2187	0.10391	0.7037	-0.20525	-0.23023	2, 3	911.9373, 608.2939	36.49, 39.58	38.03	42.61, 24.69	40.96	35.26, 13.33	30.46, 22.03	40.25, 12.17	47.73, 14.48	38.7	40.32, 9.71	32.8, 19.37
E9PAV3	KNNSNDIVNAIM[Oxidation (M)]ELTM	SN_Classic	77285.1	130741	28106.4	125099	127048	107357	80363.9	110522	129093	5642.35	113272	122295	102097	112172	23320.7	28315.8	30810	125770	22760.5	97839.1	124505	18708.9	118552	64987.2	FALSE			0.43838	-0.35288	0.60641	-0.22347	0.03069	0.00888	0.0538	2	911.9373	35	28.33	31.52	34.46	34.28	33.85	15.61	30.24	32.86	18.23	29.15
E9PAV3	LFVITKPDVYK	SN_Classic	973531	967859	1.20826e+06	812394	948120	1.29909e+06	1.12156e+06	1.22592e+06	1.09071e+06	916923	1.13121e+06	1.03122e+06	970608	985067	1.15415e+06	831231	978490	1.11549e+06	842192	1.00561e+06	1.07822e+06	868202	863433	1.03378e+06	FALSE			0.12646	-0.10665	-0.04185	-0.18769	-0.03257	-0.01836	-0.10625	2	661.8896	43.74	39.24	41.57	48.19	33.75	43.92	45.2	43.19	42.17	41.9	35.53
E9PAV3	LGLRQVTGVTR	SN_Classic	54072.9	61765.4	63212.6	52567.1	51731.6	56059.3	48795.7	49324.9	69899.9	57564.3	61960.3	60170.7	60153.7	64284.3	68818.9	56482	55836	70950.1	60481.8	67093.2	58480.5	54887.1	54226	7352.88	FALSE			-0.09173	0.03359	-0.15907	-0.62046	0.00518	0.11015	0.05536	3	400.5788	20.56	46.6	30.86	30.98	29.17	25.17	31.79	30.38	38.37	23.62	41.55
E9PAV3	NILFVITKPDVY	SN_Classic	5912.5	5874.03	12346.7	4821.27	11254.8	18968.9	12900.4	6955.17	15861.5	15013.5	14002.9	11951	10542.9	16324.5	12070.3	8161.03	22398.7	15932.1	10754.8	22009.4	24345.5	8070.41	10406.5	15278.4	FALSE	0.414115	0.366272	0.56559	0.94596	0.53819	0.4841	0.76346	0.69015	1.24272	2	711.4056	5.78		10.32				19.57	13.22		23.9	9.65
E9PAV3	NILFVITKPDVYK	SN_Classic	4.88591e+06	5.80691e+06	5.02517e+06	5.5758e+06	5.90125e+06	5.40442e+06	5.13726e+06	5.25646e+06	5.21231e+06	5.347e+06	5.37097e+06	5.09745e+06	4.86788e+06	5.18091e+06	5.03045e+06	4.99628e+06	4.99285e+06	4.75625e+06	4.99946e+06	5.61193e+06	5.02359e+06	6.12156e+06	5.39026e+06	4.96148e+06	FALSE			-0.01031	-0.09215	0.10302	0.06771	0.00892	-0.05985	-0.00764	2, 3	775.4531, 517.3044	29.89, 22.96	41.83, 35.08	31.84, 37.05	45, 26.4	35.91, 36.42	32.9, 30.37	42.67, 28.9	30.67, 35.28	36.8, 26.82	28.56, 37.84	38.14, 29.32
E9PAV3	NNSNDIVNAIM	SN_Classic	54993.6	65264.9	61478.4	34438.1	59372.4	56349.1	58013.4	53156.3	61550.1	62099.3	65176.6	59561.5	57802.1	59556.3	68334.5	63010.7	61143.6	61470.2	62723.6	68589.7	59812.6	63296.7	62947.4	48891.3	FALSE			-0.07342	0.03054	-0.27535	-0.05338	0.03993	0.03107	0.07267	2, 1	602.785, 1204.5626	37.37	28.93, 4.96	31.26	36.97	37.01	37.05	31.07	39.2	29.77	36.53	31.08
E9PAV3	NNSNDIVNAIMEL	SN_Classic	3158.68	2945.4	2864.99	2735.89	2710.51	6127.27	4351.88	4732.42	4781.78	3895.13	3683.86	2846.88	2773.13	3238.91	2980.88	4102.76	3069.3	2764.52	3238.07	7192.03	4142.78	3266.93	1553.83	2819.36	FALSE	0.216439	-6404.92	0.62853	0.14779	0.36782	-0.23136	0.21714	0.00383	0.70026	2	723.8483	53.01	31.49	37.35	36.03	40.29	36.75	45.96	35.69	39.65	29.86	40.88
E9PAV3	PGEATETVPATEQ	SN_Classic	51384.8	54422.3	53718.6	44542.6	49844.3	48777.9	20144.5	48730.7	52034.2	55960.5	47704.8	49639.4	52505.1	57683	51199.4	5730.74	52798.5	49991.6	44875.8	50754.9	50207.3	45096.9	51431.7	49925.1	FALSE			-0.39986	-0.55582	-0.15611	-0.12334	-0.05739	0.01674	-0.12942	2	665.3121	2.44	5.79	17.03	7.22	24.4		24.25	10.96	13.96	8.41	6.19
E9PAV3	PGEATETVPATEQELPQPQ	SN_Classic	251495	277099	266671	283551	269115	273836	260170	260711	256551	269747	290662	250182	256948	273618	249979	278144	255506	284958	274457	268472	212652	270280	285057	254704	FALSE			-0.03272	0.04173	0.05558	0.02656	0.02754	-0.02696	-0.07385	2, 3	1011.4868, 674.6603	38.95, 42.74	47.59, 47	51.4, 42.09	46.31, 49.63	46.1, 47.04	50.21, 39.61	32.06, 41.29	46.89, 38.64	51.79, 47.68	37.65, 40.38	39.84, 35.45
E9PAV3	QVTGVTR	SN_Classic	2.21031e+06	1.79824e+06	2.17698e+06	1.74281e+06	2.17856e+06	2.348e+06	2.05119e+06	2.43468e+06	1.98165e+06	2.20564e+06	2.05582e+06	2.07093e+06	2.18061e+06	2.12827e+06	2.20289e+06	2.2137e+06	2.04955e+06	2.36639e+06	1.9169e+06	1.9329e+06	2.11923e+06	2.13193e+06	1.78049e+06	2.27624e+06	FALSE			0.06431	0.10003	0.01942	0.00073	0.03385	0.07415	-0.0514	2	380.7192	28.3	19.83	28.28	27	29.41	26.02	30.51	16.49	24.12	25.63	31.21
E9PAV3	SPASDTYIVF	SN_Classic	91315.5	149432	100365	102377	141851	110871	108844	89369.1	95583.9	100501	101004	97748.6	96989.6	105331	90990.9	98005.2	120851	96501.4	101567	342018	106067	105183	117400	104418	FALSE			-0.21543	-0.11326	0.05798	-0.06096	-0.18888	-0.21781	0.68827	2	550.2689	47.53	50.54	37.09	39.11	40.61	39.47	41.95	36.38	39.65	31.23	44.98
E9PAV3	SPASDTYIVFGEAK	SN_Classic	4.51715e+06	4.87691e+06	4.42159e+06	4.86928e+06	4.88731e+06	4.55611e+06	4.41298e+06	4.46848e+06	4.53318e+06	4.58089e+06	4.7373e+06	4.32379e+06	4.29237e+06	4.80842e+06	4.538e+06	4.45126e+06	4.39543e+06	4.401e+06	4.49072e+06	3.87239e+06	4.2534e+06	4.72016e+06	4.63875e+06	5.14781e+06	FALSE			-0.04249	-0.06056	0.05099	0.07042	-0.01825	-0.01859	-0.13099	2, 3	742.867, 495.5804	34.78, 33.41	35.23, 34.62	33.75, 36.46	42.37, 29.35	37.8, 30.93	37.53, 32.67	42.93, 29.26	35.31, 35.68	37.7, 43.11	34.52, 31.57	36.94, 25.76
E9PAV3	SPASDTYIVFGEAKIEDLSQQA	SN_Classic	26525.7	15847	13629.2	19432.8	26875.5	11004	16863	14761.9	18900	14778.8	13019.4	13655	10629.1	16456.7	13270.9	18280.6	11433.3	16992.7	19326	19369.2	5703.17	21964.2	14647.1	11278.3	FALSE			-0.14848	-0.26185	0.03337	-0.22576	-0.43399	-0.47267	-0.33497	3, 2	790.3884, 1185.079	36.56	40.24	34.54	23.31		27.11	6.13	46.74	21.52	12.41, 7.45	29.24
E9PAV3	SPASDTYIVFGEAKIEDLSQQAQ	SN_Classic	156283	160952	176729	162700	182562	178146	170164	159147	155147	178816	165800	154435	149589	168151	183323	201178	244716	151741	173917	206442	151323	187010	180949	211768	FALSE			-0.02803	0.27486	0.08353	0.23097	0.01478	0.02059	0.10616	3, 2	833.0746, 1249.1083	44.34, 14.83	30.38, 16.94	29.56, 21.42	33.35, 32.42	33.68, 16.56	28.78, 24.8	36.88, 27.71	38.55, 33	39.68, 22.59	2.33, 13.56	37.92, 22.28
E9PAV3	VITKPDVYK	SN_Classic	58435.9	42532	199300	48758.1	56449.1	61241.6	44290	46750.5	51263.5	44616.5	52239.2	56480.1	31154.2	49923.6	57332.4	46251	30209.4	41429.3	53965.6	66748.3	29252.8	24510.1	61319.2	79925.6	FALSE			-1.07728	-1.34881	-0.85117	-0.8572	-0.96956	-1.1173	-1.00161	3, 2	354.878, 531.8134	28.79	31.37, 27.45	40.57, 25.25	21.47, 39.63	-0.84, 32.79	10.16, 33.84	5.34, 37.74	35.77, 18.64	26.83, 20.43	33.48, 30.1	27.43, 32.21
E9PRG8	ANITLSGK	SN_Classic	128643	121674	153868	87273.4	112474	130555	112413	157062	113985	120072	133722	107968	137079	109352	140124	130093	140962	4474.71	83013.4	6125.61	145178	29115	110468	165152	FALSE			-0.07594	-0.55281	-0.29123	-0.40746	-0.15998	-0.06434	-0.78656	2	402.2347	25.43	27.11	21.12	14.5	19.05	17.58	18.26		13.6	28.64	29.54
E9PRG8	ANITLSGKK	SN_Classic	91701.1	72190.7	82206.4	81303.3	92752	66013.8	77899.7	85705.5	73220.2	90776.8	84046.4	64690.3	87947.7	84511.7	81313.3	92629	83088.6	71071.7	81410.5	65180.9	71198.5	92290.6	80338.3	79427	FALSE			-0.05541	0.00405	-0.03578	0.03451	-0.03913	0.0443	-0.1763	2	466.2822	31.13	34.67	40.9	41.35	35.17	30.77	30.28	42.36	49.1	41.54	34.09
E9PRG8	EVEAPSKPAR	SN_Classic	12938.1	11787.2	8782.18	11520.1	12291.2	10167.6	12061.8	11209.4	13608.3	12788.1	10800.6	10340.8	11505	8399.91	8952.17	14815.7	13697.3	13828	12530.7	11201.7	13775.8	6693.32	12156.2	10328.7	FALSE			0.13834	0.33757	0.02016	-0.19959	0.01806	-0.21556	0.16272	2	542.2933	28.62	23.31	20.82	32.35	5.72	45.29	35.52	28.52	35.63	29.8	29.9
E9PRG8	HRVVGAVIDQGLITR	SN_Classic	135902	240673	127534	243606	243900	129332	250194	277511	135288	132929	147249	141699	142805	279114	283600	285873	136723	145672	285713	239988	125687	290671	269474	216097	FALSE			0.39526	0.17284	0.29116	0.62277	-0.25691	0.48495	0.36978	3, 4	545.3214, 409.2429	44.94, 6.21	43.71	38.42	46.88, 1.83	44.25, 7.23	51.04	45.48	37.56	41.12	41.52	33.9
E9PRG8	MEVEAPSKPAR	SN_Classic	93177.3	72935.5	98374.8	89264.1	68803.5	102515	76186.1	74937	104475	65566.6	66120.2	101476	107179	68825.2	83231.3	90362.6	73728.7	96314.1	87127.4	92496.9	94139.4	79709.1	111461	91045.9	FALSE			-0.04932	-0.02244	-0.02146	0.0936	-0.18186	-0.02893	0.04973	2, 3	607.8135, 405.5448	43.17, 26.57	30.63, 40.52	35.62, 32.09	37.33, 36.59	30.4, 25.72	10.75, 46.17	40.06, 33.26	43.15, 38.7	43.78, 42.09	42.3, 48.11	29.19, 37.93
E9PRG8	TAMEVEAPSK	SN_Classic	207988	194405	197445	168519	182582	194554	180994	172693	182430	195104	211009	188175	177727	189654	194037	166705	6418.91	184332	163474	171758	170001	181737	177439	187251	FALSE			-0.16203	-0.74681	-0.13659	-0.13455	-0.01341	-0.0955	-0.24763	2	531.7604	31.15	41.37	29.81	40.62	21.57	38.18	46.47	45.97	27.81	28.14	26.65
E9PRG8	TAMEVEAPSKPAR	SN_Classic	505971	545256	540602	580812	520494	558697	515306	538992	616422	508910	499898	541747	498610	489899	559948	582671	497734	548418	586910	528071	570851	551534	580503	519377	FALSE			0.06978	0.03314	0.0605	0.05302	-0.0379	-0.03985	0.08277	3, 2	462.9064, 693.8559	33.37, 44.69	35.02, 37.72	36.24, 35.07	30.62, 43.42	43.44, 42.63	33.99, 45.32	35.98, 39.8	27.69, 38.69	34.36, 34.13	31.61, 42.05	36.88, 39.31
E9PRG8	TAMEVEAPSKPART	SN_Classic	30377.3	38956.5	29843.6	44557.7	19851.9	29440.1	41318.6	33450.5	40312	6029.99	22166.2	10789.7	34695.8	40886.6	36642.8	46601.8	45536.5	32558.8	44415.3	44508.3	6501.4	40353.5	29601.1	17408.2	FALSE	0.0845799	96352.6	0.21457	0.33034	-0.07966	-0.18299	-1.34706	0.17831	-0.05564	2, 3	744.3798, 496.5889	30.66	32.83	35.3	13.85	19.39, 12.1	19.18	32.08	40.91	33.69	25.04	31.15
E9PRG8	TKAPQDVEMK	SN_Classic	164803	157585	162150	204466	161952	161504	182166	174338	188241	189775	184280	168904	187945	189068	173053	205153	205918	176340	198487	204814	184605	180829	200517	163964	FALSE			0.16897	0.27776	0.12372	0.17047	0.16423	0.183	0.27898	2, 3	573.7948, 382.8656	39.32, 28.8	34.67, 34.11	34.66, 23.29	45.93, 26.18	33.66, 22.94	46.29, 33.81	33.84, 35.22	32.77, 22.52	33.46, 32.62	42.67, 7.68	33.62, 19.92
E9PRG8	TSEPQLK	SN_Classic	378933	343306	426643	373044	365692	416207	409724	412490	419853	382060	380702	371906	400201	408911	381120	418273	382261	451063	392276	353925	357552	351511	358769	412081	FALSE			0.11251	0.12354	0.00759	-0.03369	-0.01796	0.05101	-0.05781	2	401.7189	38.54	39.37	33.9	38.7	44.2	26.87	27.37	30.06	35.51	28.95	28.66
E9PRG8	VIDQGLITR	SN_Classic	268929	279046	283846	299608	274826	295440	311170	292762	302084	305828	286837	302579	295598	265026	315843	284036	310959	324233	299663	315617	290225	182017	301023	284028	FALSE			0.12326	0.14415	0.06453	-0.11692	0.10601	0.07543	0.12245	2	507.8008	27.82	26.51	22.94	26.18	26.72	27.31	36.27	5	33.92	16.76	24.69
E9PRG8	VVGAVIDQGLIT	SN_Classic	18596.7	21822.9	14136.5	18500.8	19190.4	20128.2	18200.4	8664.34	22255.1	20063	20798.3	20369.3	3906.6	19284.1	14620.6	23427.7	22842.6	22576.4	23355.2	20167.3	8477.77	23779.4	20737.7	17683	FALSE			-0.15144	0.33565	0.08382	0.18918	0.16651	-0.52892	-0.06922	2	592.8479	16.88	28.19	33.01	39.5		24.41	16.76	21.59	30.51	20.6
E9PRG8	VVGAVIDQGLITR	SN_Classic	1.41261e+06	654545	1.30849e+06	1.2683e+06	1.3804e+06	1.38946e+06	1.21798e+06	1.32197e+06	1.29494e+06	1.23371e+06	1.40703e+06	1.3957e+06	1.40596e+06	1.37299e+06	1.29851e+06	1.26167e+06	743701	1.42067e+06	668392	664358	1.41659e+06	1.33329e+06	1.32525e+06	1.47484e+06	FALSE			0.18402	0.02138	0.25854	0.29216	0.25792	0.27251	-0.29608	2, 3	670.8984, 447.6014	32.38	38.94	39.33	44.28	31.05	38.69	39.8, 3.11	31.38	37.9, 3.83	32.61	37.83
L0R819	ADRTEMLSESK	SN_Classic	18128.8	25059.3	13353.4	23440.5	33826.4	22262.2	13835.1	19165.2	17485.6	24259.4	33322.3	12485	15344.9	19027.8	5473.71	6144.33	25891.1	19821.4	16693.9	15414.9	22019.4	8810.62	26052.1	25820.1	FALSE			-0.16343	-0.12478	0.49217	0.10198	0.30942	-0.50486	-0.06293	2, 3	633.8033, 422.8713	25	22.29, 32.72	18.97, 35.1	4.13, 28.36	28.17, 9.79		24.91		27.98, 24.2	39.7	8.89, 22.24
L0R819	EYQEIENLDK	SN_Classic	425288	411536	401065	457659	429920	384803	402503	388067	358641	421586	419484	393392	367642	434258	403139	445318	371815	392121	438056	431080	406205	423721	404787	409916	FALSE			-0.10724	-0.03377	0.03965	0.00062	-0.004	-0.0388	0.043	2	640.8039	29.69	35.52	36.77	38.07	30.1	43.06	31.62	35.7	37.81	45.22	36.53
L0R819	GTRPEDSSVLIPTDNSTPHK	SN_Classic	95718.4	157491	89502.7	151629	110139	97924.4	97085.8	127492	93713.3	95671	94580.7	99622.7	91897	77151.2	96026.8	96468.1	98401.5	90295.5	154592	94383.4	92596.5	93538.9	62726.9	96692.9	FALSE			-0.10665	-0.2652	0.06977	-0.4381	-0.24157	-0.3706	-0.00481	3, 4, 2	717.6941, 538.5224, 1076.0375	39.25, 36.34	41.94	38.33, 28.55	42.13, 1.11	42.65, 28.54	48.08, 19.02	41.12	38.01, 28.59	43.14	36.01, 26.76	36.06
L0R819	GTRPEDSSVLIPTDNSTPHKEDLSSK	SN_Classic	251785	274924	255434	302598	276204	265612	289769	254889	247101	282013	283253	256634	268780	297648	279922	284822	263830	278242	298931	295782	273861	289538	301072	285071	FALSE			0.01763	0.08027	0.11052	0.16297	0.07153	0.11382	0.15122	4, 3, 5	703.3505, 937.465, 562.8819	39.11, 40.92, 38.25	44.09, 53.45, 42.37	38.18, 45.69, 42.49	45.82, 43.08, 38.5	35.97, 42.06, 50.13	39.15, 38.8, 50.33	41.76, 39.62, 43.03	37.72, 36.2, 38.32	44.3, 45.9, 43.52	40.53, 34.65, 38.17	34.93, 40.92, 39.8
L0R819	IVVDELSNLK	SN_Classic	485239	478881	507477	467011	497517	519616	491036	532571	495106	495031	522411	527613	534227	518974	532192	487611	523694	527154	484658	526851	489637	516937	476829	516660	FALSE			0.04547	0.0641	0.01225	0.03757	0.07028	0.10746	0.02868	2	565.3268	23.85	28.12	28.5	21.05	24.09	39.06	24.64	28.36	28.07	29.92	20.51
L0R819	IVVDELSNLKK	SN_Classic	190883	165220	180384	167356	176608	183814	170506	184576	185503	180575	195431	177124	186469	188567	195101	172612	199307	192669	174733	191149	181060	175727	170029	186688	FALSE			0.01098	0.07366	-0.02361	-0.01091	0.04408	0.08777	0.02785	3, 2	419.9186, 629.3743	31.58, 41.34	40.36, 40.9	31.78, 45.09	35.95, 40.13	38.43, 38.51	33.56, 29.31	36.48, 33.37	30.15, 33.7	42.01, 43.16	36.39, 33.42	34.08, 39.44
L0R819	KIVVDELSNLK	SN_Classic	30675.8	34109.7	30619.6	28952.1	33272.5	33213.1	30926.1	26351.9	31904.4	32840.7	30323.6	31730.4	27160.5	30537.6	33315.8	36046.8	32481.4	27196.1	34251.8	30591.1	35452.6	33617.5	31667	34322.5	FALSE			-0.09731	0.00482	0.00049	0.06218	-0.00774	-0.06798	0.07212	3	419.9186	33.42	36.65	47.4	44.63	35.82	39.5	40.18	38.43	39.72	41.41	33.12
L0R819	KIVVDELSNLKK	SN_Classic	33075.7	28646.6	57155	30784.7	47067.8	54015.2	29264.5	51857.5	30517.2	57844.4	57663.8	60314.4	33210.2	52996.5	52097.6	58506.2	36668.4	60517.8	29823.9	59885.2	35592.6	57018.3	59751.3	28086.3	FALSE			-0.09063	0.38923	0.14962	0.28515	0.56465	0.21837	0.07593	3, 2	462.6169, 693.4218	35.15, 24.23	48.88, 2.16	45.93, 7.89	33.08	37.7, 16.97	35.48	37.12, 11.58	46.04	47.82, 24.28	35.95	45.97
L0R819	QQQNSNIFFL	SN_Classic	5015.05	6442.87	4471.76	6468.96	6042.95	3952.93	8188.27	7881.07	709.592	8090.32	5731.89	6548.34	6306.13	4920.86	6772.88	7837.74	5397.87	4040.17	9681.44	12511.5	4570.67	5500.98	6968.24	5984.8	FALSE			0.07493	0.11703	0.04767	0.21222	0.35477	0.17627	0.74855	2	619.8118	23.8	12.58	26.99	34.01	15.06	27.94	6.32	25.87	23.92	18.07	31.34
L0R819	QQQNSNIFFLADRTEMLSESK	SN_Classic	121636	103840	110047	121347	113293	110153	92666.1	100045	113191	106434	101500	107727	127129	110952	100370	124520	123711	101480	113213	69497.3	108245	120896	114565	101142	FALSE			-0.13334	0.05975	0.03933	0.00464	-0.08803	0.01254	-0.20561	3	829.4042	31.93	31.06	1.7	18.92	12.27	15.02	15.43	18.94	18.44	29.55	23.58
L0R819	VVDELSNLKK	SN_Classic	90925	88504.8	102826	3831.01	78725.1	57155.6	88920.8	4872.37	87938.3	88055.3	96080.1	101425	84935.8	97716.9	104813	83207.9	9631.92	94266.4	87652.9	83460.5	76570.8	81308.1	87197.5	107372	FALSE			-0.6352	-0.59315	-1.01455	-0.03298	0.01679	0.02639	-0.1885	2	572.8323	33.12		17.37	35.71	23.89	19.19	19.08	34.32	11.64	23.87
L0R8F8	EAVLSLYR	SN_Classic	81892.9	79505.3	73425.7	83286.1	80325.8	77232.1	84989.1	76070.4	71498.1	81882.7	73467	81082.2	76101	79960.3	73113.4	79584.7	76521.7	80404.9	84212.2	76535.8	76807.1	83140.6	71403.9	79383.1	FALSE			-0.01399	0.01033	0.03652	-0.00552	0.00985	-0.03513	0.01668	2	475.7689	21.94	47.54	38.46	32.24	30.09	41.38	41.37	40.66	22.4	41.1	33.95
L0R8F8	GLVFLNGK	SN_Classic	12469	15366.5	12111.8	16722.5	15384.8	16451.9	19533.2	13808.3	7819.58	12950.1	15793.2	14040.8	17524.3	16823.9	13380.6	13993.1	19026.8	16690.8	18624	17852.6	14825.1	14551.6	14005.6	13030.6	FALSE			0.04319	0.31546	0.28165	0.05806	0.09898	0.25676	0.36091	2	424.2554	29.85	11.78	11.43	21.77	24.43	18.11	20.74	18.11	13.1	1.87	31.94
L0R8F8	YTDRDFYFASIR	SN_Classic	22661.6	28829.2	29100.2	9686.55	26054.5	22521	24246.2	25950	22031.3	25057.4	25335.2	23758.7	18631.5	24485.9	24137.7	20926.3	14453.5	23743.3	24838.8	17304.5	11907.7	22122.5	26988.7	22940.2	FALSE			-0.15807	-0.4469	-0.46806	-0.16159	-0.12015	-0.26098	-0.5763	3	518.5843	36.29		32.98	31.34	18.97	37.62	36.54	34.87	28.13	34.8	31.72
O00115	AFQPLVK	SN_Classic	532110	491056	512871	510276	487941	506495	523947	576340	507178	557807	494235	490331	477763	532886	529417	545886	484848	496409	521977	490124	487847	528665	538571	482429	FALSE			0.06557	-0.00838	-0.02973	0.01274	0.00594	0.00378	-0.0343	2, 1	401.7447, 802.4822	29.95, 31.95	34.56, 38.52	41.01, 31.95	33.41, 47.9	37.75, 34.31	39.53, 36.05	29.71, 39.6	41.23, 34.72	34.83, 35.23	40.09, 36.87	38.71, 34.24
O00115	ALINSPEGAVGR	SN_Classic	3.23065e+06	2.88752e+06	3.16101e+06	3.03799e+06	2.9729e+06	3.22972e+06	3.09168e+06	3.20915e+06	3.20783e+06	3.15422e+06	3.25783e+06	3.22395e+06	3.24266e+06	3.13892e+06	3.19268e+06	2.97692e+06	3.21248e+06	3.25807e+06	3.07409e+06	2.79558e+06	3.10225e+06	3.002e+06	3.00426e+06	2.97259e+06	FALSE			0.03525	0.02593	-0.00601	-0.04747	0.05444	0.04516	-0.04858	2	592.3251	40.71	42.88	40.3	47.4	37.02	34.79	42.48	42.31	43.03	35.04	34.97
O00115	EFPDLENVVK	SN_Classic	60429.1	162884	58400.4	68378.3	145836	64045.4	65300.4	63052.1	71517.1	71878.3	86622.9	59583.8	79045.5	74514.5	69705.1	71853.1	106064	35863.7	73657	612755	81978.5	74381.1	117104	50364.6	FALSE			-0.49517	-0.3981	-0.01779	-0.22012	-0.36934	-0.33547	1.44761	2	595.3086	16.39	22.5	25.5	35	31.24	31.44	27.3	18.87	39.57	33.46	11.04
O00115	GGGTLC[Carbamidomethyl (C)]AQLPALWK	SN_Classic	1.78575e+06	1.85378e+06	1.73548e+06	1.65012e+06	1.64903e+06	1.58094e+06	1.9311e+06	1.5584e+06	509138	1.59502e+06	1.654e+06	1.75678e+06	1.85468e+06	1.78057e+06	128154	1982202	1.56628e+06	1.50475e+06	1.66668e+06	1.38781e+06	1.64046e+06	1.57133e+06	1.47863e+06	1.44047e+06	FALSE			-0.42676	-0.08906	-0.13936	-0.25942	-0.10267	-0.51423	-0.19516	2	736.39	23.92	29.14	31.75	26.28	20.26	35.19	18.1	22.12	26.84	28.08	26.49
O00115	GPWTC[Carbamidomethyl (C)]VGDMNR	SN_Classic	1.83191e+06	1.84248e+06	1.57394e+06	1.89316e+06	1.80254e+06	1.83475e+06	1.85834e+06	1.81487e+06	1.90292e+06	1.91869e+06	1.73761e+06	2.03566e+06	1.89064e+06	1.86356e+06	1.82226e+06	1.83789e+06	1.92093e+06	1.92782e+06	1.9934e+06	1.75809e+06	2.06304e+06	1.77094e+06	1.86178e+06	1.92476e+06	FALSE			0.0874	0.11572	0.07554	0.08257	0.11707	0.08749	0.1478	2	646.7792	42.5	41.67	38.6	45.21	40.64	38.15	46.65	37.82	44.7	37.85	40.78
O00115	LTC[Carbamidomethyl (C)]YGDSGQPVDWFVVYK	SN_Classic	82391.2	214393	82530.9	213821	205082	81943.3	93615.4	178418	175405	97541	175405	76204	163473	91500.9	80497.4	210643	191358	205709	202295	181116	156707	231082	182919	74777.3	FALSE			0.23829	0.67999	0.40097	0.36578	-0.11955	-0.17721	0.50988	2, 3	1067.5011, 712.0032	42.06, 6.26	38.71	42.63, 3.25	25.2, 1.46	38.7	35.89	39.04	33.88	34.05	37.23	30.63
O00115	NQGEEQRGGGTLC[Carbamidomethyl (C)]AQLPALWK	SN_Classic	172378	172966	154905	202925	176133	193818	185255	189005	154654	214948	170151	170248	187941	195441	219860	223120	132768	192016	212227	119468	131388	207950	168580	137862	FALSE			0.08039	0.13128	0.19558	0.04023	0.15075	0.27009	-0.11137	3	771.7183	29.7	42.9	35.82	32.84	33.81	36.98	35.18	32.47	30.4	28.72	36.63
O00115	NYQPC[Carbamidomethyl (C)]NGMAR	SN_Classic	35245.6	21300.9	28840.6	32716.3	11424.6	35626.1	34201.9	29277.4	47356.6	11252.2	37444.6	37994.1	41782.2	39611.3	41619.3	37155.4	34528.7	5944.13	20460.2	32954.2	39760.7	8823.61	28991.3	35917.9	FALSE			0.37633	-0.13744	-0.09823	-0.21171	0.02186	0.52672	0.12593	2	605.7582	34.28	27.56	33.63		20.81	33.04	36.04		32.07		43
O00115	SLQPLYR	SN_Classic	1.33125e+06	1.35812e+06	1.11578e+06	1.33382e+06	1.3885e+06	1.29156e+06	1.32014e+06	1.40815e+06	1.40775e+06	1.32346e+06	1.27282e+06	1.38219e+06	1.25927e+06	1.38666e+06	1.30536e+06	1.371e+06	1.45543e+06	1.35221e+06	1.33805e+06	1.33179e+06	1.29052e+06	1.45553e+06	1.35796e+06	1.37262e+06	FALSE			0.12029	0.13508	0.07704	0.13766	0.06426	0.05437	0.05768	2	438.7505	16.96	31.96	32.07	32.55	35.12	39.54	29.24	37.35	37.95	32.02	34.03
O00115	WC[Carbamidomethyl (C)]VSPK	SN_Classic	285241	313262	271880	307837	313615	276951	319995	308677	284049	319992	301915	294578	304413	330729	301736	330304	271469	541179	323872	294443	295079	312402	312614	549319	FALSE			0.06852	0.39304	0.04571	0.43212	0.07446	0.10621	0.06959	2, 1	388.6916, 776.376	27.69, 5.36	34.08, 33.22	40.19, 29.28	26.59, 22.88	36.99, 29.89	31.76, 18.7	42.61, 29.78	35.17, 40.82	33.74, 34.79	32.43, 35.57	30.97, 30.71
O00115	YLDESSGGWR	SN_Classic	821525	895339	826728	961672	910899	825720	834691	718527	781333	859153	856460	833212	770641	872572	760623	813373	797726	798340	868520	844350	769690	858532	891971	1.03066e+06	FALSE			-0.12372	-0.07817	0.08518	0.12882	0.00297	-0.08153	-0.03504	2	585.2647	28.27	36.13	33.25	40.99	37.63	47.72	34.31	32.27	36.85	43.39	37.58
O00115	YLDESSGGWRDGR	SN_Classic	302155	293521	283779	326422	303502	310617	286160	280684	285194	327493	312573	314530	307357	291085	343821	333524	321913	325908	344733	328264	314438	288980	293234	250503	FALSE			-0.04569	0.15815	0.09688	-0.07878	0.11828	0.09952	0.16708	3, 2	499.8954, 749.3395	38.62, 34.34	42.71, 35.32	39.97, 35.36	38.85, 35.53	46.12, 37.49	42.51, 46.57	36.78, 44.4	39.84, 43.47	33.27, 42.68	43.49, 38.84	36.65, 36.82
O00116	AAGGTGLGAGASYGSAADRDRDPDPDR	SN_Classic	24528.8	15285.5	24112.3	13452.2	14382.1	21242	25604.5	23756.4	10946.2	3638.16	23915.5	21498.5	17258.2	19244.2	27043.2	21664.3	21135.5	21510.7	7624.18	11419.2	22755	22602.8	7431.53	23676	FALSE			-0.08409	0.00864	-0.38139	-0.25122	-0.3821	-0.00862	-0.61297	4	644.7985	35.48	26.32	42.11		34.61	41.55		16.2	19.58	38.36	32.2
O00116	AASAATAAPTATPAAQESGTIPK	SN_Classic	172723	180611	171772	173945	170049	162767	184296	140196	176899	188177	170425	179882	187957	181153	175031	167529	171183	186875	167535	117883	179353	171281	177712	192633	FALSE			-0.06668	0.00132	-0.05131	0.04469	0.03629	0.05137	-0.17609	2, 3	1042.037, 695.027	45.28, 47.97	40.66, 28.88	43.48, 34.21	42.22, 43.25	48.44, 51.64	41.47, 48.2	43.24, 41.25	34.47, 46.33	37.92, 42.03	38.79, 42.98	50.42, 39.03
O00116	ASLNPSDTPPSVVNEDFLHDLK	SN_Classic	224234	140964	244954	247474	266290	246041	240190	131654	257506	241744	255616	134366	253982	263480	257710	269175	242775	259531	134145	144892	130458	253592	135110	136093	FALSE			0.04469	0.33846	0.31646	-0.21741	0.05013	0.34535	-0.57532	3, 2	799.064, 1198.0924	40	45.19	40.65	32.6	40.8	36.85	32.67, 21.87	36.02	36.12, -1.02	39.22	29.63, 20.38
O00116	EALSTNEC[Carbamidomethyl (C)]K	SN_Classic	66514.1	80212.9	73319.2	74749.6	82283.7	69323.9	90169	69240.7	35938.1	69977.9	63202.1	75666.5	67325.4	69915.6	62933.2	75759.4	67496.5	79891.6	70378	56170.9	75509.3	73006.9	82035.9	71485.7	FALSE			-0.17176	0.02019	0.04079	0.04189	-0.07536	-0.13655	-0.12304	2	526.2399	30.03	34.63	31.54	28.77	35.94	32.83	38.55	35.77	30.18	32.1	25.58
O00116	ESGYC[Carbamidomethyl (C)]TGHEPDSLEFSTVGGWVSTR	SN_Classic	91813.8	117371	112927	152385	129750	102765	145563	117443	115556	148307	103541	121903	128506	127071	102855	160445	109338	81655.3	149233	69639	128705	120459	110959	140413	FALSE			0.23297	0.12571	0.25692	0.20708	0.21451	0.15414	0.10977	3	920.0732	32.16	37.59	50.73	38.93	47.16	44.75	42.6	39.89	39.37	35.95	49.52
O00116	ESISDVGFGMLK	SN_Classic	263105	284234	277496	287826	282727	255972	281986	280582	272106	291363	266424	274755	284091	276054	284484	304904	274286	280811	295596	273099	290569	287313	293841	251129	FALSE			0.01711	0.06023	0.00295	0.01297	0.01342	0.03421	0.059	2	641.821	37.06	43.2	45.45	47.2	38.59	39.73	37.82	37.5	38.86	40.35	40.09
O00116	ETNISYSQEADDR	SN_Classic	20483.6	34082.4	29752.2	31496.2	41229.8	19122.6	25164.5	8623.74	24198.5	39702.8	27829.3	25866.7	26720.4	22378.7	27878.9	39377.2	29649.1	28457.1	27449.4	15178	27313	41282.9	33795.2	48838.5	FALSE			-0.54012	0.20931	0.12342	0.55545	0.14756	-0.1314	-0.26972	2	764.3315	19.23	29.94	27.65	31.18	-0.79	33.16	34.68	32.85	27.38	27.19
O00116	ETNISYSQEADDRVFR	SN_Classic	150184	136337	145538	156066	136677	155555	151618	138645	150253	167082	146971	152607	173093	156721	163149	155300	140954	137636	141054	148794	115443	145920	146115	137940	FALSE			0.02797	0.0061	0.05323	-0.00698	0.11114	0.19025	-0.09227	3	643.9694	42.49	39.32	41.63	38.63	43.92	35.09	35.32	41.31	46.59	34.79	27.98
O00116	EWIQNTLGVNVEHK	SN_Classic	43136.5	40014.8	4045.92	49327.3	40546.9	41948.6	49252.3	46801.7	44306.8	50451.4	46945.8	42543.1	42133.6	49452.6	40362.3	40015.7	29883.3	24918.2	43235.3	40150.9	44220.5	40117.9	50737.3	73662.8	FALSE			0.68678	0.12087	0.59625	0.91589	0.68246	0.59762	0.54935	3, 2	556.2898, 833.931	35.49, 22.52	39.46, 33.67	36.4, 19.04	38.42, 30.47	19.13, -0.52	35.15, 34.77	35.68, 10.05	36.57, 11.98	36.7, 33.08	34.18, 35.65	27.22, 1.86
O00116	EYVDPNNIFGNR	SN_Classic	556655	591964	557030	556567	543580	281207	562682	541192	610920	579544	552900	604293	581608	576705	549448	565596	598859	594659	578081	586633	634695	572140	593092	583251	FALSE			0.00771	0.04453	-0.30424	0.03578	0.02606	0.00179	0.0772	2, 3	719.3415, 479.8968	43.32	38.95	33.81	39.69	32.45	17.18	39.42	38.05	30.38	42.72	30.77
O00116	GFDPNQLSVATLLFEGDREK	SN_Classic	219685	180553	207143	245381	183681	211137	219225	192300	212157	236477	185072	208625	233012	220648	189423	212851	208055	217389	210846	97052.4	206688	209000	205765	218343	FALSE			0.03821	0.07162	0.07592	0.05985	0.05315	0.0824	-0.23919	3	746.0463	34.63	34.54	32.72	35.53	36.81	42.26	28.21	38.16	42.21	28.06	35.63
O00116	GVQFAPFSTC[Carbamidomethyl (C)]R	SN_Classic	197846	131770	177525	125177	147046	203304	139532	117115	198706	197328	186611	139160	156727	152662	206865	190990	180113	183980	163429	77895.9	204399	160374	167259	180537	FALSE			-0.1554	0.13032	-0.09286	0.00293	0.0447	0.0257	-0.18624	2	635.3058	41.5	18.24	9.32	38.03	22.02	36.56	30.21	30.74	35.05	17.59	16.65
O00116	IPDIVLWPTC[Carbamidomethyl (C)]HDDVVK	SN_Classic	49601.6	45014	46027.7	39849.1	45433.9	41694.8	48992.6	39459.3	37344.4	40053.4	50052.7	39861.7	48008.3	37344.7	39160.4	31462.3	32935.5	39637.5	32122.5	30227.9	44347.8	45273.7	38744.3	75119.2	FALSE			-0.16095	-0.43497	-0.14747	0.17823	-0.11389	-0.17574	-0.3985	3	636.3292	28.24	30.03	28.85	25.22	23.02	33.62	30.61	33.64	22.61	43.63	35.01
O00116	IRPVPEYQK	SN_Classic	65287.4	34727.5	52735.4	26765	33274.5	55159.5	32153.1	27899.5	54015.3	28287.2	28345.4	39284.8	52114.7	33515.7	66071.5	33196	34749.5	53036.4	35741.8	35245.6	36647.6	27149.4	29623.6	50079.3	FALSE			-0.42128	-0.33638	-0.40705	-0.51556	-0.67131	-0.00994	-0.50503	3, 2	377.217, 565.3218	22.18, 36.85	15.34, 34.98	23.8, 31.37	24.87, 36.34	36.99, 21.62	24.91, 41.78	14.41, 28.67	28.52, 44.3	19.5, 27.52	8.15, 34.74	28.09, 31.15
O00116	KNIYGNIEDLVVHIK	SN_Classic	15130.9	10598.7	8823	12036.3	867.748	9196.96	13312.9	15292.7	13846.1	15258.8	2868.5	3165.35	13376.4	2345.88	11924.1	2343.8	11473.4	9438.75	18207.4	10417.2	14636.8	28022.5	15444.7	12805	FALSE			0.29703	-0.57119	-0.64468	0.70363	-0.69844	-0.3217	0.32429	4, 3	439.5005, 585.6649	25.84, 10.8	4.56, 10.76	42.97, -0.9	16.58, 6.96	17.63, 10.32	24.16	18.58, 23.95	14.62		15.35	40.96, 11.65
O00116	NIYGNIEDLVVHIK	SN_Classic	83571.7	79549.6	87255.3	97067.8	90747.6	88115	94699.2	92062.7	89825.2	92458.8	81360.7	89311.8	81876.6	90372.7	87812.8	91858.5	86691.1	88233.2	87780.4	96827.3	94489.9	91318.8	91237.1	89517.3	FALSE			0.14363	0.09157	0.1402	0.1199	0.07168	0.05476	0.15667	3	542.9665	42.91	43.44	44.68	46.69	40.4	45.87	44.23	34.23	46.61	36.61	45.94
O00116	QVYDIAAK	SN_Classic	6967.07	240384	215349	225583	236395	195876	219259	237140	6633.47	243909	232432	149646	158603	221328	191146	234412	8463.95	178780	260224	9179.73	135890	245058	234263	170110	FALSE			0.00104	-0.13401	0.50769	0.4891	0.43606	0.30361	-0.19111	2	454.2478		13.73	18.5	7.3	0.29	24.81	11.64	19.32	2.82	26.92	19.69
O00116	RAASAATAAPTATPAAQESGTIPK	SN_Classic	58573.4	54717.7	59863.7	67826.4	57455.7	54924.7	65604.1	61636.7	60654.3	60120.4	59629.8	58361.5	63868.6	55378	54210.7	66753.6	50864.9	57725.4	63102.2	38057.6	59245.4	63062.6	66493.4	61648.2	FALSE			0.11787	0.01812	0.05759	0.14305	0.04072	0.00252	-0.11034	3	747.0607	44.8	40.7	42.04	36.22	28.63	43.59	43.38	35.17	39.7	41.39	42.32
O00116	TIISLDTSQMNR	SN_Classic	384447	389850	410580	404977	375967	428008	396521	388896	397646	389428	385905	398964	425934	394102	406479	378401	380700	412182	381726	365852	369436	393780	392802	398391	FALSE			-0.00221	-0.01665	0.02902	0.00012	-0.01294	0.04983	-0.08509	2	689.8534	28.1	36.09	28.82	39.24	32.83	38.01	44.06	35.34	38.82	37.09	35.86
O00116	VLSGHLLGRPR	SN_Classic	46248.9	54974.3	87831.2	51529.5	54093	79091.7	63350.2	71890.8	66741.2	59385.7	62554.1	48932.5	63278.5	66121	95889	60949.6	86545	63114.9	43973.4	53958.4	78207.2	57518.1	48940.3	60175.2	FALSE			0.09543	0.15577	-0.03351	-0.18212	-0.14588	0.25297	-0.10209	3	402.2473	3.91	35.44	22.13	22.4	33.85	24.42	27.99	24.24	38.08	36.65	37.91
O00116	YGSVAFPNFEQGVAC[Carbamidomethyl (C)]LR	SN_Classic	57373.9	58818.1	53318.4	65912.5	62572.1	56561.5	61061	46270.2	53837.9	59743.3	48105.9	53966.3	57242.7	53521.7	54019.5	61140.8	50520.4	53697.5	57071.1	46373	55488.1	56870.3	52242.3	59395.2	FALSE			-0.0728	-0.03578	0.12651	-0.00856	-0.06702	-0.0408	-0.09296	2, 3	957.962, 638.9771	47.93, 45.36	39.42, 32.23	51.39, 47.85	44.67, 42.78	49.85, 46.11	39.75, 34.98	37.47, 33.77	47.44, 50.44	44.05, 44.05	29.7, 37.51	43.32, 39.97
O00116	[Acetyl (Protein N-term)]AEAAAAAGGTGLGAGASYGSAADRDRDPDPDR	SN_Classic	31411	32462	12624.9	29212.3	29373.5	24815.4	19495.9	14424.7	18487.5	30618.4	23019.1	29391	7520.72	24015.5	40386.1	30565.3	26557	9138.29	5965.98	4058.32	25005.3	35480.4	38967.4	25863.4	FALSE			-0.54563	-0.20727	0.12465	0.39099	0.11819	-0.08898	-1.12685	3	1011.1294	5.29	13.22	6.87	30.49		21.87		-0.49	11.88	24.29	12.76
O00139	AQDVDATNPNYEIMC[Carbamidomethyl (C)]MIR	SN_Classic	6233.26	58225.1	191975	75511.5	74501.6	6067.64	53191	20768.3	10108.5	4420.07	49511.3	47378.6	54529.5	78933.4	37734	61997.1	77573.5	80835.2	82848	38542.3	125428	41429	103486	58614.7	FALSE			-1.60896	-0.21842	-0.71629	-0.33335	-1.33981	-0.58293	-0.05514	2, 3	1070.9767, 714.3202		40.75	33.93		35.83	41.76	26.62	28.63, 30.71	43.62	34.09	32.86, 22.69
O00139	ARPLVETIFER	SN_Classic	101502	103708	71156.5	23067.7	49012.8	56791.5	142478	69290.1	120049	102182	25888.4	134842	130995	25163.8	85874	37813.8	164336	78695.6	153613	96027.8	70393.4	97310.8	44283.9	114884	FALSE	0.0467911	1.22018	0.2638	0.02319	-1.10064	-0.10774	-0.072	-0.19138	0.21164	3, 2	444.2541, 665.8775	17.62, 30.01	13.53	22.65, 20.89	29.24, 21.24	40.57, 15.26	19.24	28.94, 24.23	29.59, 13.46	43.1, 0.23	16.92, 7.11	14.42, 1.28
O00139	ARPSQFPEQSSS	SN_Classic	14674.9	14936.7	13321.1	17849.9	16778.7	18264.6	18155	11901	18003.3	16868.4	14868.2	14910.6	16331.8	22686.8	18144.4	18748.9	13053.8	22872	11219	8470.38	12797.4	18522	16078.8	13912.2	FALSE			0.16274	0.34879	0.301	0.17629	0.11971	0.413	-0.40223	2	660.8126	8.64	38.19	40.75	26.36	20.74	8.58	28.04	16.27	29.71	21.84	33.98
O00139	ARPSQFPEQSSSAQ	SN_Classic	44779.9	42058.4	45690.5	51638.5	45364.5	46576.4	43816.1	30546.4	47541.6	47118.6	41388.1	48420.5	40632.4	39444.5	50806.3	48491.8	46499	51470.1	45653.4	38584.7	44009.3	54023.8	44789.8	46211.8	FALSE			-0.12056	0.14421	0.11554	0.13	0.0471	-0.01803	-0.04738	2	760.3604	41.41	37.78	41.32	47.03	46.02	42.08	43.62	32.34	39.59	48.66	38.51
O00139	ATQLEAILEQK	SN_Classic	183946	195624	184486	188346	214124	172680	168695	180136	178319	183494	220174	175467	179633	196383	175614	193670	194198	106567	190013	198780	203558	180500	195271	208040	FALSE			-0.09762	-0.19006	0.0281	0.04966	0.03806	-0.03214	0.07062	2, 3	622.3483, 415.2346	35.93	25.53	34.75	35.41	21.32	27.11	31.89	38.17	31.6	31.9	22.88
O00139	AVFQESIR	SN_Classic	635986	553267	598178	584751	672558	513590	528731	617441	521464	607883	688211	496807	591899	641271	583883	586635	570852	579024	571575	576009	492502	615071	559549	558080	FALSE			-0.10008	-0.0417	-0.01341	-0.04487	0.00441	0.02371	-0.12412	2	475.2587	37.32	37.29	40.54	43.35	40.94	43.16	45.07	45.57	35.88	40.3	36.54
O00139	C[Carbamidomethyl (C)]VEDVLK	SN_Classic	102976	80158.4	91201.8	86883.7	77737.3	96970.6	103328	99113	89901	99299.1	92073.6	97914	96532.5	85349.8	96837.1	97533.9	74642.8	99847.4	86344	76255.8	82603	85365.3	90955.2	85548.8	FALSE			0.09171	-0.01221	-0.06863	-0.0671	0.07655	0.02287	-0.16197	2	431.7206	36.71	38.69	41.73	46.34	34.68	37.65	39.9	40.83	53.11	38.61	37.45
O00139	DFRGSLDYRPL	SN_Classic	17144.7	17529.7	5871.69	4459.03	6543.42	25960.5	18970.7	16379.4	21337.1	20533.7	6828.94	5710.41	17914.7	19819.9	16440.9	22343.9	20879	25991.3	17228.4	5938.59	20585	7557.94	6848.79	7762.02	FALSE			0.48346	0.77151	-0.13348	-0.87104	-0.29391	0.41808	0.10979	3	446.8982	22.76		2.56	15.96	11.24	4.86	7.7		17.88	-0.78	22.74
O00139	DFRGSLDYRPLTTADPIDEHR	SN_Classic	70546.8	62448.3	65616.5	72681	77648.3	66843.4	53497.8	58099.1	56889.6	91499.8	56457.4	65449.4	61449.4	133775	66666.9	70055.2	61432.9	64696.7	76316.8	71582.2	71681.9	123865	122018	56838.2	FALSE			-0.23732	-0.01774	0.12889	0.60804	0.10365	0.39902	0.1448	4, 3, 5	619.3069, 825.4068, 495.647	43.5, 8.75, 10	32.67, 12.15, 29.63	41.57, 25.5, 40.16	54.27, 19.21	40.48, 18.04, 21.36	37.02, 17.38, 18.92	47.11, 31.4, 0.18	32.64	40.7, 3.13	33.51, -0.36	36.13, 4.21, 41.83
O00139	DILTELRDK	SN_Classic	99194.9	70984.3	77773.9	5600.65	78449.7	85786.9	89517.9	77345.1	60496	53236.8	98895.7	89481.9	99803.3	93303.3	82035	72098.9	79151.9	59718	9237.78	56853.1	64393.5	70294.1	39590	69904	FALSE			-0.12509	-0.23304	-0.54591	-0.46377	-0.03736	0.15011	-0.92619	2	551.8088	38.93		4.43	12.96	32.7	29.96		36.52	30.11	33.23	10.56
O00139	DLDVITIPSK	SN_Classic	3.59725e+06	3.26956e+06	3.45693e+06	3.40686e+06	3.32923e+06	3.66312e+06	3.42043e+06	3.51652e+06	3.5628e+06	3.34141e+06	3.51328e+06	3.62604e+06	3.53545e+06	3.47126e+06	3.63033e+06	3.4236e+06	3.62557e+06	3.49294e+06	3.40876e+06	3.65867e+06	3.6761e+06	3.42334e+06	3.53501e+06	3.39804e+06	FALSE			0.02439	0.0302	0.01051	0.00456	0.02178	0.04313	0.0575	2	550.8135	38.39	39.51	31.24	45.63	38.62	37.52	40.93	37.57	37.36	37.39	43.04
O00139	DLDVITIPSKDVVMVHEPK	SN_Classic	666.443	16234.6	11234.8	7570.45	9529.98	1728.09	5945.81	4705.79	2237.89	10000.9	2799.25	23.683	18089.7	5744.58	5997.37	19239.2	5119.37	24596.5	16916.7	7840.13	15138.7	9932.84	6684.19	5779.19	FALSE			-1.12621	0.79905	-0.57949	-0.32915	-1.13358	0.08443	0.50382	4, 3	534.5409, 712.3854	38.22			4.61, -0.99	15.92	19.87	25.17	16.9		3.58
O00139	DVITIPSK	SN_Classic	156818	118254	157063	163825	103335	144192	148923	125917	160073	135802	151246	147809	145919	160969	149099	164099	144506	134740	140636	148826	148785	135604	161024	138650	FALSE			0.00924	0.03695	-0.07111	0.01046	0.00906	0.07751	0.02026	1	872.5088	8.09	23.99	18.1	17.06	14.57	22.96	24.98	21.49	9.47	11.38	19.91
O00139	DVVMVHEPK	SN_Classic	802885	820722	766657	883312	835288	756614	808270	807834	783010	846078	793579	814929	788818	843699	847966	814499	777145	729413	839538	843231	838443	827092	821539	827047	FALSE			0.00533	-0.04239	0.05038	0.05065	0.03831	0.05345	0.07695	2, 3	527.2735, 351.8514	40.81, 36.67	41.42, 31.02	38.1, 40.52	49.27, 36.84	41.38, 37.29	32.73, 38.35	38.06, 35.3	37.98, 35.62	33.12, 36.62	34.42, 35.92	40.85, 39.06
O00139	DYRPLTTADPIDEHR	SN_Classic	52755.1	44396.9	57518.2	34349.8	42595.2	59069.2	46661.5	35490.9	50338.1	35383.6	14489.7	50091.2	39766.5	50114.6	48346.9	42000.1	51667.7	55512.3	24842.8	8399.66	53511	43095.2	36335.9	29091.3	FALSE	0.364766	501150	-0.22331	-0.05214	-0.18544	-0.5112	-0.62971	-0.16215	-0.8342	3	600.2955	25.48	13.07	30.89	38.86	28.55	44.33	25.83	26.32	31.27	25.34	13.75
O00139	EFGPPSR	SN_Classic	538394	799981	514099	543818	651320	808683	671479	440431	905964	676670	955863	782704	762535	666631	864450	826436	738996	694016	607130	698133	747824	831356	950299	281619	FALSE			0.12338	0.28652	0.1133	0.15548	0.38271	0.30817	0.14834	2	395.1981	27.04	23.27	31.61	45.41	33.18	35.51	28.78	23.54	25.21	35.49	29.74
O00139	ELTVDPTAAGDVRPIM	SN_Classic	39992.4	14355.7	27501.7	31420.2	9739.67	21301.9	34747.2	18558.2	17240.9	29993.4	30604	42697.2	18078.4	30885.5	33795.5	9674.73	34181.6	43001.9	30781.4	36997.4	9062.56	17114.4	13351.9	12871.1	FALSE			-0.21441	0.08568	-0.39	-0.91737	0.33571	0.01595	-0.0911	2	842.9324	17.9	15.1	5.88	19.17	30.06		22.67	0.4			-0.56
O00139	ELTVDPTAAGDVRPIMHHPPNQIDDLETQ	SN_Classic	70406.3	71819.2	101762	83031.6	116710	140975	58674.1	92479.3	122113	82230.3	68199.3	91864.8	81580.9	66522.9	92258.1	79745	64532.9	133598	90081.8	144153	145112	75998.6	106049	91713.8	FALSE	0.201056	1821.76	0.1635	0.18763	0.48176	0.16611	-0.01005	-0.0216	0.63671	4, 3	803.1437, 1070.5226	23.12, 23.03	31.76, 37.96	15.91, 6.53	35.49, 2.82	20.38, 6.73	35.61, 17.06	20.57, 14.66	33.25, 36.96	32.47, 18.19	23.09	23.37
O00139	ENTLNTLR	SN_Classic	102231	94009.5	98187.5	98530.7	107200	85466	67490.1	95827.3	84880.6	94764.1	100832	85277.8	89314	104301	89730.3	101574	86055.3	86909.6	90619	102321	59970.6	7412.95	91839.2	89406.5	FALSE			-0.24642	-0.1009	-0.01592	-0.64214	-0.06799	-0.05535	-0.21928	2	480.7591	27.78	26.59	26.37	11.02	26.16	23.82	22.98		20.02	16.96	29.9
O00139	ETQWGVGSSPQRDDLK	SN_Classic	14696.2	9498.82	8978.9	14059.7	10778.1	11095.7	9790.44	13212.3	4346.34	12866.9	12679.1	9192.26	16387.7	12683.9	6766.25	9562.04	6296.12	9011	11965.6	9558.72	21269.5	8511.76	5235.69	10233.7	FALSE			-0.27856	-0.41569	0.11528	-0.46815	0.06647	0.11143	0.36735	3	601.6271	11.02	0.01	30.28	16.17	30.29	13.66	7.12	6.4	10.37	17.87	1.29
O00139	FDLLNRK	SN_Classic	6781.33	30897	8345.16	21947	29212.1	13292.5	33306.3	33170.9	2450.78	20954.6	9425.84	6833.07	8617.73	31757.3	20546.5	23987.1	16105	12416.7	18694.4	26252.7	6785.21	24302.8	22519.2	4984.6	FALSE			0.58272	0.19019	0.48585	0.17077	-0.30655	0.40458	0.1687	2	453.2638		18.51	2.87	17.46		23.99	11.06	4.19	13.51	9.15	0.28
O00139	FDYAFDDSAPNEMVYR	SN_Classic	397766	419707	390026	906293	863595	390053	400150	387516	337999	820286	379779	358007	726472	419223	384787	802062	726414	380266	833106	476947	372855	816122	430894	461426	FALSE			-0.10124	0.6606	0.83897	0.50066	0.36774	0.34196	0.47893	2, 3	970.412, 647.2771	32.94, 12.28	35.12	32.9, 43.43	48.8	31.92	46.79	35.35	46	37.06, 11.82	43.99	34.86, 32.77
O00139	FSLIDLAGNER	SN_Classic	2.81037e+06	2.95943e+06	1.38446e+06	2.95036e+06	3.05119e+06	1.45772e+06	1.43045e+06	1.43647e+06	1.40599e+06	2.8404e+06	2.88929e+06	1.45171e+06	2.85877e+06	2.85002e+06	2.81549e+06	2.75007e+06	1.43221e+06	2.80744e+06	2.90997e+06	1.47126e+06	1.49419e+06	3.02388e+06	3.13111e+06	1.39937e+06	FALSE			-0.74358	-0.03357	0.06023	0.07851	0.00547	0.25278	-0.28411	2, 3	617.825, 412.2191	25.93	39.55	38.7, 6.38	34.32	31.31	28.53	37.53	37.74	42.32	29.54	35.96, 9.95
O00139	FTARPLVETIFER	SN_Classic	786956	702233	756250	778708	816630	760889	699428	708702	724168	730244	705511	757386	785168	690838	697360	736731	770701	763909	751649	745303	705394	770335	729934	752380	FALSE			-0.07459	0.01655	0.06948	0.00463	-0.034	-0.04707	-0.02796	3, 2	526.9595, 789.9355	42.33, 32.06	41.83, 23.21	31.71, 26.14	42.61, 13.3	40.34, 18.74	38.13, 21.84	39.61, 11.68	39.53, 20.79	35.39, 16.05	36.07, 3.63	35.84, 12.22
O00139	GDVRPIMHHPPNQIDDLETQWGVGSSPQRDDLK	SN_Classic	27960.9	24758.9	29950.2	56932.8	20222.8	25797	22345.7	19164.2	41953.8	37369	7422.41	48716.7	20119.2	26309	43005.8	29558.4	14825.4	28280.1	44204.8	27887.8	33827.4	39819.6	43427.3	35364.1	FALSE	0.309558	2829.78	0.01379	-0.18612	0.31655	0.5208	0.17773	0.11346	0.35754	5, 4	748.3676, 935.2077	15.8, 7.61	34.59, 19.07	29, 28.33	16.42, 27.78	15.7, 38.55	33.93, 40.36	30.88, 39.02	29.81, 24.75	30.49	19.53	17.36
O00139	GIYALAAR	SN_Classic	672587	681334	704566	714755	703930	700354	742920	746004	662991	688939	700085	669306	652727	674910	681168	653790	660941	677514	695412	484374	689023	767166	721575	817426	FALSE			0.06404	-0.04719	0.04183	0.16391	-0.00011	-0.03525	-0.13947	2	417.7452	32.54	40.41	33.16	38.45	33.93	39.84	40.96	38.57	37.65	37.1	34.41
O00139	GKEIDLESIF	SN_Classic	21741.1	14154.6	13188.9	23668.6	9419.87	2440.64	30696.4	26326.2	15797.2	11677.8	13822.2	22179.1	21941.9	13614.5	28587.1	22455.1	24963.4	13396.7	21112.9	26933.3	16760.2	22389.8	29302.2	17031.5	FALSE			0.56906	0.30916	-0.46627	0.48553	-0.04191	0.38603	0.40087	2	575.8032	16.01	14.24	15.04	24.56	13.69	22.97	9.23	24.69	12.95	17.04	15.92
O00139	GMATC[Carbamidomethyl (C)]FAYGQTGSGK	SN_Classic	695965	646954	552360	727713	630361	605748	675741	645468	605981	719138	706776	687678	693773	644021	674610	697921	603942	632829	712034	371287	700103	717809	675786	751162	FALSE			0.02409	0.02969	0.05125	0.1784	0.15729	0.08651	-0.08776	2	768.3345	38.86	41.91	37.67	42.87	37.87	34.21	40.03	39.63	41.14	37.24	42.3
O00139	GSLDYRPL	SN_Classic	365511	392265	386095	367494	362080	385071	432274	333831	413730	412202	402092	391670	392767	395683	386107	371252	380446	367912	361749	439156	407456	374765	447392	370728	FALSE			0.04466	-0.03093	-0.03734	0.06053	0.07626	0.03819	0.07913	2	460.7455	29.73	38.37	37.82	43.48	37.55	36.92	45.42	37.92	37.99	31.94	43.32
O00139	GSLDYRPLTTADPIDEHR	SN_Classic	385432	379092	379882	393896	407015	364444	362353	371980	346967	363303	384212	348783	348285	378438	362842	359977	365022	360966	382082	341476	378735	403380	384140	454015	FALSE			-0.08183	-0.07562	0.02617	0.11753	-0.06196	-0.07085	-0.05409	3, 4, 2	686.008, 514.7578, 1028.5083	34.15, 30.91, 29.52	40.24, 30.67, 35.19	37.62, 32.12, 25.27	46.06, 39.76, 47.15	33.79, 31.51, 36.1	47.5, 40.37, 45.71	46.67, 32.75, 42.37	45.75, 35.72, 48.15	47.67, 34.43, 31.27	41.71, 37.81, 42.84	39.9, 29.76, 36.93
O00139	GSLDYRPLTTADPIDEHRIC[Carbamidomethyl (C)]	SN_Classic	85771.8	87050.8	80479.6	84926	86850	90458.3	86867.7	89250.5	85062.9	86308.1	88291.7	80475.9	90935.3	86550	89068.7	95507.7	85812.1	85379.8	95907.8	90997.3	90531.6	82573.7	88989.7	84253.5	FALSE			0.04419	0.07436	0.05	0.01425	0.01007	0.07357	0.1313	3, 4	777.0462, 583.0365	17.75, 33.15	30.77, 39.27	8.8, 45.99	26.27, 47.07	11.52, 42.71	17.46, 41.32	23.04, 50.5	29.15, 32.45	14.7, 45.57	33.28, 42.48	29.98, 36.28
O00139	GSLDYRPLTTADPIDEHRIC[Carbamidomethyl (C)]VC[Carbamidomethyl (C)]VR	SN_Classic	17775.5	10076.3	11858.5	13000.1	8407.16	12387.2	15181.6	13632.3	10660.6	16951.7	7277.21	14879.4	16487.7	13667.5	14194.5	15550.2	7502.96	19033.9	13529.3	5365.16	13042.4	12614.5	12090.8	9325.35	FALSE			-0.0086	0.08387	-0.23273	-0.22268	-0.02204	0.15941	-0.31429	5	569.4844	45.61	40.84	46.62	40.53	49.33	40.51	38.88	31.72	38.98	39.56	48.8
O00139	IDILTELR	SN_Classic	213716	193192	209483	203136	233403	196597	197837	225737	187373	193743	230158	195657	191583	213947	189385	181121	202865	179796	200549	220996	185899	208122	212829	270070	FALSE			-0.0128	-0.12871	0.03867	0.16488	0.00739	-0.05116	-0.0211	2	486.7899	32.03	19.82	26.29	25.84	23.71	18.78	31.5	21.28	28.63	25.32	33.57
O00139	IDILTELRDK	SN_Classic	448895	371671	400413	374778	485932	386004	420256	452350	378279	433050	460810	376072	396311	455216	456437	436528	454927	400113	458219	471071	373112	434899	402921	387910	FALSE			0.03491	0.08109	0.03009	0.0056	0.05671	0.09929	0.09314	3, 2	405.903, 608.3508	35.16, 39.77	43.05, 33.2	38.91, 42.51	43.41, 49.09	37.91, 33.94	40.75, 51.95	42.23, 48.89	41, 39.76	36.62, 42.52	39.09, 37.15	40.57, 38.32
O00139	KIDILTELR	SN_Classic	29134.3	27148.3	48292.4	32402.9	48352.2	29235.1	42887.5	42611.2	24642.9	31779.2	33838.4	33636.1	42334.6	28502.7	35477	39574.6	24084.9	24152.9	26744	30512.3	36602.1	30820.4	43094.7	35756.7	FALSE			0.07482	-0.25204	0.07284	0.06865	-0.07535	0.0238	-0.15598	2, 3	550.8373, 367.5606	37.92, 31.19	40.76, 23.27	27.53, 11.55	30.4, 31.45	24.36	27.79, 17.58	43.53, 29.51	42.81, 15.17	45.98, 12.99	32.29, 22.26	37, 20.16
O00139	KIDILTELRDK	SN_Classic	58967	55118.5	54999.7	59425.1	30137.6	68405.3	41482.6	104254	52833	50738.7	49002.6	74658.2	70247.8	48648.2	29544.2	44180.4	63753.9	58738.4	66124.9	53110.2	87637.3	36569.2	84920.9	56754	FALSE			0.23189	-0.02073	-0.09812	0.0761	0.04465	-0.18787	0.29099	3, 2	448.6013, 672.3983	30.6	46.72	45.16, 26.65	38.3	30.81	38.55, 35.96	45.6	40.31, 20.72	43.99	29.2, 18.37	31.45, -0.12
O00139	LDYRPLTTADPIDEHR	SN_Classic	60549.4	4199.69	4416.5	7878.07	5603.16	106753	13589.8	8207.54	12410	55580.5	73050.2	6090.8	13250.3	88183	90630.6	90335.5	60839.5	87578.7	6103.08	27314.2	71118.7	5642.37	12641.8	68993.1	FALSE			-1.01575	1.7874	0.79772	0.33555	0.96185	1.47346	0.59587	3	637.9902	6.18			5.29		10.61
O00139	LEGAEINK	SN_Classic	77254.4	74473.5	117301	80618.3	88730.6	90420.1	48594.5	103548	74658.7	47337.5	92986.9	83282.6	81212.3	53744.3	92895.4	44424.7	42133.8	46783.1	76408.2	44355.2	71116	82811.8	62942.3	78242.4	FALSE	0.481203	4.31426	-0.24633	-1.01263	-0.05053	-0.26428	-0.26679	-0.23966	-0.48756	1, 2	873.4677, 437.2375	8.51, 28	44.97, 36.31	33.14	27.69	22.8, 28.81	32.55	27.43, 19.88	26.06, 23.31	14.53, 29.2	11.5, 26.58	36.47, 15.21
O00139	LIDIGNSC[Carbamidomethyl (C)]R	SN_Classic	1.81898e+06	1.61722e+06	1746342	1.70647e+06	1.67851e+06	1.8405e+06	1.76149e+06	1.74786e+06	1.89969e+06	1.70633e+06	1.7091e+06	1.82235e+06	1.79399e+06	1.76735e+06	1.86211e+06	1.6522e+06	1.62608e+06	1.90044e+06	1.68298e+06	1.56263e+06	1.90542e+06	1.62326e+06	1.69153e+06	1.83598e+06	FALSE			0.06171	-0.00106	0.01191	-0.00887	0.0153	0.06555	-0.0088	2	524.2662	45	45.91	43.53	45.1	37.73	39.46	43.66	45.14	42.35	38.32	38.58
O00139	MVEMEEQVVEDHR	SN_Classic	412408	406974	400734	409245	432289	384354	421116	426266	354455	398946	448748	372634	393450	433549	388715	402710	430668	371899	434927	450897	390710	405532	424538	433510	FALSE			-0.02178	-0.01765	0.00681	0.0505	0.00025	-0.00521	0.06521	3, 2	544.2448, 815.8636	40.99, 33.37	38.63, 35.62	45.67, 40.46	45.99, 35.87	40.9, 36.98	41.32, 38.4	41.99, 42.2	44.25, 32.59	44.39, 35.42	38.78, 31.01	39.88, 37.18
O00139	NKPHTPFR	SN_Classic	160451	131306	191788	116396	117507	171378	132329	245586	181946	91835.7	169373	153618	143171	147209	158958	106541	160288	172299	104573	121155	149442	119539	84498.1	133890	FALSE			0.21142	-0.13901	-0.25473	-0.51694	-0.22115	-0.10585	-0.36611	2	498.7723	42.56	43.02	54.25	50.85	45.68	37.34	53.72	50.91	41.45	28.61	40.94
O00139	PLVETIFER	SN_Classic	242010	230139	247956	212583	228141	240492	225585	217398	216573	216714	238017	209559	224232	231769	211703	208037	254460	207757	217467	248159	228078	242151	231747	306553	FALSE			-0.12671	-0.1035	-0.08009	0.1161	-0.11639	-0.109	-0.05388	2	552.3084	36.43	18.88	34.81	24.89	31.6	27.83	24.96	23.31	33.21	24.92	32.6
O00139	QQVQVVGLQER	SN_Classic	976681	940791	946012	981961	1.04776e+06	969811	987436	908064	969461	1.01083e+06	911278	1.01205e+06	979760	923708	975855	957130	914668	1.01879e+06	947854	896471	937625	1.02899e+06	1.00932e+06	976893	FALSE			0.00074	0.01359	0.06697	0.07448	0.03517	0.00796	-0.04168	2	642.3569	36	44.07	36.81	40.06	38.34	38.95	39.44	32.12	39.36	37.01	42.1
O00139	QTRLEGAEINK	SN_Classic	29774.2	43932.9	23375.7	44616.5	40327.3	37199	33862.1	45549.7	3482.07	48172	34338.8	27549.8	36041.1	44055.7	36030.9	41647.8	41440.5	46033	44261.6	45848.4	15871.5	32945.1	42634.2	31943.3	FALSE			-0.22795	0.41144	0.33128	0.14735	0.18101	0.25843	0.12653	2, 3	629.8411, 420.2299	25.9, 30.79	41.63	35.89, 29.03	33.48	36.68, 18.23	33.56	17.6	23.34, 35.93	22.67	38.58	38.42, 26.09
[truncated: 159,212 more rows]
[truncated: 13 more columns]
