# Supplementary material for: Benchmarking of Quantitative Proteomics Workflows for Limited Proteolysis Mass Spectrometry
Source: Mol Cell Proteomics. 2025 Mar 13;24(4):100945. doi: 10.1016/j.mcpro.2025.100945 (PMC12022698; doi:10.1016/j.mcpro.2025.100945)
Supplement: S3_Koudelka_Hybrid_MSF [file mmc3.xlsx]

## Sheet: Sheet1
ProteinID	ModifiedSequence	experiment	0.0_1	0.0_2	0.0_3	0.1_1	0.1_2	0.1_3	1.0_1	1.0_2	1.0_3	10.0_1	10.0_2	10.0_3	100.0_1	100.0_2	100.0_3	1000.0_1	1000.0_2	1000.0_3	10000.0_1	10000.0_2	10000.0_3	50000.0_1	50000.0_2	50000.0_3	Kinase	Correlation.coefficient..r.	EC50	Log2.FC.1.0_vs_0.0	Log2.FC.1000.0_vs_0.0	Log2.FC.0.1_vs_0.0	Log2.FC.50000.0_vs_0.0	Log2.FC.10.0_vs_0.0	Log2.FC.100.0_vs_0.0	Log2.FC.10000.0_vs_0.0	Precursor.Charge	Precursor.Mz	CScore_0_1	CScore_0.1_1	CScore_1_1	CScore_10_1	CScore_100_1	CScore_1000_1	CScore_10000_1	CScore_50000_1	CScore_0_2	CScore_0.1_2	CScore_1_2
A0A024RBG1	GIFEQNQDRK	MSF_Hybrid	742158	750799	688331	664367	754229	679068	828812	766097	705872	837574	747245	775808	733077	729749	672455	833801	771953	721529	750603	841625	843466	777748	821895	675292	FALSE			0.07694	0.09347	-0.0564	0.06065	0.11399	-0.03075	0.15915	2	617.8124	0.9999	0.9992	0.9987	0.9996	0.9996	0.9998	0.9999	0.9998	0.9994	0.9999	0.996
A0A024RBG1	LLGIFEQNQDRK	MSF_Hybrid	889543	787583	968564	860932	930875	890770	769240	826948	692725	750378	855372	766909	764569	681234	931081	799999	826723	985404	767528	876601	618085	813561	733619	934598	FALSE			-0.20898	-0.01842	0.01998	-0.09227	-0.15714	-0.15457	-0.22591	3	487.6001	1	1	1	1	1	1	1	1	1	1	1
A0A087X1C5	LDLAQEGLK	MSF_Hybrid	2.19019e+06	2.1525e+06	1.82375e+06	153270	127541	1.70104e+06	1.92984e+06	132919	2.18195e+06	1999891	2.0669e+06	75743.4	179533	2.03614e+06	1.64421e+06	217068	181721	2.03509e+06	235777	2.17122e+06	92689.4	1.95893e+06	1.8406e+06	110435	FALSE			-0.53877	-1.34118	-1.63759	-0.65728	-0.57392	-0.67588	-1.30269	2	493.7795	0.9767		0.9984	0.9946				0.9978	0.9968
A0A0B4J2D5	EFHQAGKPIGLC[Carbamidomethyl (C)]	MSF_Hybrid	903219	1.60935e+06	522910	1.42806e+06	1.55536e+06	820943	944699	1.06927e+06	1.02401e+06	1.28159e+06	1.40353e+06	879129	857443	1.26725e+06	999984	1.68603e+06	930264	992099	1.44474e+06	2.34012e+06	1.21403e+06	1.00966e+06	1.52761e+06	1.36982e+06	FALSE			0.00119	0.24943	0.32573	0.36417	0.23167	0.04178	0.71968	2	678.8401	0.9997	0.9943	0.9994	0.9998	0.9936	0.9993	1	0.9971	1	0.9996	0.9994
A0A0B4J2D5	EFHQAGKPIGLC[Carbamidomethyl (C)]C[Carbamidomethyl (C)]IAPVLAAK	MSF_Hybrid	7.01039e+06	6.15271e+06	5.98376e+06	7.31987e+06	6.71224e+06	7.09704e+06	6.97966e+06	6.90145e+06	6.71701e+06	6.98102e+06	6.89747e+06	6.80621e+06	6.6512e+06	6.79555e+06	6.91048e+06	6.97125e+06	5.67271e+06	6.49081e+06	7.10584e+06	3.92266e+06	6.48321e+06	7.31603e+06	7.14827e+06	6.77808e+06	FALSE			0.10541	-0.00091	0.14213	0.14984	0.11146	0.08843	-0.12879	3, 4	760.7379, 570.8052	1, 1	1, 1	1, 1	1, 1	1, 1	1, 1	1, 1	1, 1	1, 1	1, 1	1, 1
A0A0B4J2D5	EVVEAHVDQK	MSF_Hybrid	5.79165e+06	6.1932e+06	6.00592e+06	6.00121e+06	5.38081e+06	5.91737e+06	6.54746e+06	5.9784e+06	5.80509e+06	5.73681e+06	6.03782e+06	5.96953e+06	6.2053e+06	6.088e+06	6.03299e+06	5.84085e+06	5.5064e+06	5.58222e+06	5.9951e+06	5.85557e+06	6.62512e+06	5.56714e+06	5.86713e+06	5.92823e+06	FALSE			0.02702	-0.08772	-0.05654	-0.05128	-0.01991	0.02666	0.03838	2	577.296	1	1	1	1	1	1	1	1	1	1	1
A0A0B4J2D5	GGAEVQIFAPDVPQMHVIDHTK	MSF_Hybrid	7.68041e+06	7.16805e+06	7.24521e+06	8.39729e+06	7.14682e+06	6.81599e+06	7.314e+06	7.37079e+06	7.4345e+06	8.11408e+06	6.77927e+06	7.48029e+06	7.6485e+06	7.84108e+06	7.19064e+06	8.0196e+06	7.18092e+06	6.78982e+06	8.06445e+06	4.89773e+06	7.46706e+06	7.27735e+06	7.70764e+06	7.01875e+06	FALSE			0.00167	-0.00676	0.01729	-0.00588	0.01817	0.0378	-0.113	3, 4	797.0705, 598.0547	1, 1	1, 1	1, 1	1, 1	1, 1	1, 1	1, 1	1, 1	1, 1	1, 1	1, 1
A0A0B4J2D5	GKITDLANLSAANHDAAIFPGGFGAAK	MSF_Hybrid	1.65312e+06	976744	149736	1.50037e+06	1.18925e+06	330232	1.65655e+06	1.65808e+06	125141	1.54813e+06	1.24814e+06	1.82898e+06	1.83984e+06	1.44778e+06	1.72395e+06	1.50431e+06	1.50764e+06	1.50659e+06	1.85094e+06	1.32179e+06	1.54399e+06	1.52657e+06	1.73613e+06	121825	FALSE			0.30743	0.70098	0.1196	0.28408	0.73465	0.85039	0.76291	3	876.4574	0.9606	0.9995	0.9954	0.963	0.9984	1	0.9996	0.9999	0.9752	0.864	1
A0A0B4J2D5	GVEVTVGHEQEEGGK	MSF_Hybrid	437036	135724	336343	391424	443784	364789	402170	126925	379496	515105	514318	422414	424560	105308	397864	482883	473263	423975	145271	461811	464304	414622	435793	501510	FALSE			-0.00081	0.60228	0.40052	0.5725	0.67536	0.02926	0.23696	2	777.8734	0.999	0.9994	0.9995	0.9816	1	0.924		0.9973		0.9916
A0A0B4J2D5	GVEVTVGHEQEEGGKWPYAGTAEAIK	MSF_Hybrid	4.66141e+06	4.14868e+06	4.9096e+06	4.88639e+06	4.80249e+06	4.73401e+06	4.7852e+06	3.82123e+06	4.84638e+06	4.86563e+06	4.34684e+06	4.86549e+06	4.39229e+06	3.97591e+06	4.80884e+06	4.72968e+06	4.0717e+06	3.99396e+06	4.71079e+06	4.23425e+06	4.47913e+06	4.13772e+06	4.39411e+06	4.3622e+06	FALSE			-0.02834	-0.10063	0.07211	-0.08954	0.03719	-0.05822	-0.03141	3, 4	914.7838, 686.3397	1, 0.996	1, 1	0.9999, 0.9995	1, 0.9999	0.9999, 0.9993	0.9991, 0.9998	0.9999, 0.9996	1, 0.9967	1, 0.9996	1, 1	0.9999, 0.9996
A0A0B4J2D5	GVYDGTEIHEASAILVHLSR	MSF_Hybrid	509987	655193	466005	575006	632462	551705	556642	579905	506997	571186	560362	494134	510787	546043	497055	603347	542589	520403	577257	1.03257e+06	517099	585310	607179	456863	FALSE			0.01089	0.03076	0.10898	0.01598	-0.00487	-0.07004	0.38285	4	542.534	1	1	1	1	1	1	1	1	1	1	1
A0A0B4J2D5	IAPVLAAK	MSF_Hybrid	603558	609885	549602	502250	537277	616836	524234	622989	579414	576072	615458	530345	545909	559668	612912	678210	586403	244209	549277	748213	530801	465657	641086	652315	FALSE			-0.0301	-0.22465	-0.09005	-0.00327	-0.03409	-0.03693	0.05243	2	391.7604	0.9997	0.9961	0.9975	0.9938	0.9999	0.9995	0.9881	0.9767	0.9821	0.9919	0.9998
A0A0B4J2D5	IFAPDVPQMHVIDHTK	MSF_Hybrid	582232	1.03635e+06	710886	537321	905763	781581	667043	665719	755693	722343	754773	671196	583702	733735	721106	689733	897867	741231	694284	2.1103e+06	782796	665576	790122	625925	FALSE			-0.15756	-0.00039	-0.06641	-0.16229	-0.1168	-0.19246	0.62293	4	462.7423	1	1	1	1	1	1	1	1	1	1	1
A0A0B4J2D5	ITDLANLSAANHDAAIFPGGFGAAK	MSF_Hybrid	1.31228e+07	1.22557e+07	1.38734e+07	1.36665e+07	1.22973e+07	1.34029e+07	1.40346e+07	1.24867e+07	1.37394e+07	1.39105e+07	1.28374e+07	1.36426e+07	1.35244e+07	1.29012e+07	1.26803e+07	1.35902e+07	1.27126e+07	1.4133e+07	1.25287e+07	8.8377e+06	1.27321e+07	1.30753e+07	1.2626e+07	1.35864e+07	FALSE			0.03661	0.04287	0.00421	0.00132	0.04125	-0.00538	-0.20305	2, 3	1221.6243, 814.7519	0.9998	1	1	0.9916, 1	1	0.9574, 1	0.9507, 1	1	0.9941, 1	0.9978, 1	0.992, 1
A0A0B4J2D5	KVLELTGK	MSF_Hybrid	4.12884e+06	4.02377e+06	4.65823e+06	4.43704e+06	4.58895e+06	4.39948e+06	4.83855e+06	4.65578e+06	3.8581e+06	120544	4.40211e+06	4.4143e+06	4.37898e+06	316935	5.01649e+06	5.87992e+06	109705	4.09272e+06	4.55413e+06	4.56757e+06	3.88314e+06	424574	4.81606e+06	3.95672e+06	FALSE			0.05974	-0.34553	0.06761	-0.47807	-0.51951	-0.39946	0.02168	2	444.2817	0.9885	0.9706	0.9562		0.9645	0.8806	0.8657		0.9067	0.9122	0.9216
A0A0B4J2D5	NHDAAIFPGGFGAAK	MSF_Hybrid	623812	1.0773e+06	676656	553958	852147	508049	446643	245282	681991	93728.9	621387	700113	697936	734302	613546	763738	838819	739214	293323	2.49219e+06	684229	570332	877520	638069	FALSE			-0.79131	-0.02201	-0.3129	-0.18892	-0.74857	-0.21695	0.54522	2, 3	736.8677, 491.5809	0.9986, 0.9992	0.9028, 0.9964	0.9806, 0.9998		0.9783, 0.9993	0.9956	0.9639	0.9989	0.9977, 0.9999	0.9392, 0.9987	0.8717
A0A0B4J2D5	NLSTFAVDGK	MSF_Hybrid	1.18722e+07	9.64798e+06	1.20394e+07	1.13122e+07	1.03893e+07	1.19748e+07	1.20483e+07	1.16316e+07	1.15013e+07	1.21867e+07	1.13072e+07	1.14122e+07	1.19543e+07	1.21519e+07	1.18079e+07	1.20278e+07	1.03547e+07	1.17419e+07	1.08527e+07	5.43062e+06	1.13503e+07	1.15192e+07	1.14084e+07	1.10513e+07	FALSE			0.06808	0.02408	0.00501	0.01792	0.05676	0.09783	-0.2803	2	526.2746	1	1	1	1	1	1	1	1	1	1	1
A0A0B4J2D5	NVLTESAR	MSF_Hybrid	1.91596e+07	1.80623e+07	2.04467e+07	1.8689e+07	1.78908e+07	20953588	1.90013e+07	1.97457e+07	1.87439e+07	1.87814e+07	1.96011e+07	1.87017e+07	1.94628e+07	1.80296e+07	1.89308e+07	1.92348e+07	1.93138e+07	2.03849e+07	1.9022e+07	1.80165e+07	1.89858e+07	1.82617e+07	1.87152e+07	1.92209e+07	FALSE			-0.00445	0.0313	-0.00339	-0.03727	-0.01469	-0.0315	-0.04173	2	445.2405	0.9999	1	1	0.9999	1	0.9999	0.9999	1	0.9999	0.9998	0.9999
A0A0B4J2D5	PDVPQMHVIDHTK	MSF_Hybrid	1.82507e+06	1.54453e+06	2.03179e+06	1.71609e+06	1.39082e+06	2.10495e+06	1.64588e+06	1.91373e+06	1.68477e+06	1.4578e+06	1.7841e+06	1.87358e+06	1.96263e+06	1.75055e+06	1.82256e+06	1.40381e+06	1.87629e+06	2.12849e+06	1.59041e+06	1.06424e+06	1.99787e+06	1.48851e+06	1.56138e+06	2.06153e+06	FALSE			-0.04256	0.00192	-0.05153	-0.07961	-0.07846	0.03545	-0.21532	2, 3	758.8825, 506.2574	0.993	0.9952	0.9978	0.9959	0.9987	0.999	0.9944	0.996	0.9975	0.9952	0.9958, 0.8615
A0A0B4J2D5	VVTTPAFMC[Carbamidomethyl (C)]ETALHYIHDGIGAMVR	MSF_Hybrid	861941	634993	919655	864205	465613	884293	961854	878698	904391	731629	653352	754404	904636	665913	692340	780663	623269	744004	816267	490974	896515	731210	745283	1.17143e+06	FALSE			0.1838	-0.17002	-0.12624	0.13189	-0.17578	-0.09481	-0.13301	4	698.0947	1	1	1	1	1	1	1	1	1	1	1
A0AVF1	GVVNAALGQEMGSR	MSF_Hybrid	325045	290334	97149	450339	126307	316833	275889	342818	116632	305244	468245	469177	204940	341474	204050	272967	485409	193648	360201	336394	211901	395383	404928	534324	FALSE			0.04546	0.41805	0.32649	0.90543	0.80242	0.07484	0.35053	2	694.8512	0.9818	0.9552	0.9465	0.8839		0.9259	0.9971	0.9743	0.8621		0.9939
A0AVK6	FVELPGVEFR	MSF_Hybrid	1.10039e+06	1.11311e+06	1.0917e+06	985240	964481	963169	988886	1.04668e+06	1.00309e+06	881834	1.08098e+06	1.03594e+06	887406	966738	1.15313e+06	1.1909e+06	1.03277e+06	1.09841e+06	1.048e+06	1.15396e+06	1.03017e+06	909364	1.196e+06	1.01202e+06	FALSE			-0.1213	0.00735	-0.18229	-0.0844	-0.14037	-0.13628	-0.03225	2	596.8217	0.9937	0.9173	0.9778	0.8957	0.9384	0.9828	0.9862	0.8591	0.9943	0.9895	0.9192
A0AVK6	GAQQPVPVTPK	MSF_Hybrid	418047	342061	93485.5	301828	77889.9	201649	333195	310906	172881	396989	135934	191967	405248	530651	228656	375671	98460.5	137887	407686	384971	481740	418893	402153	109725	FALSE			-0.06325	-0.47997	-0.5541	0.12488	-0.23579	0.44816	0.57819	2	561.3193	0.9055	0.9735	0.9737	0.971	0.8751	0.9279	0.8448	0.8727	0.8575		0.9887
A0AVT1	[Acetyl (Protein N-term)]MEGSEPVAAHQ	MSF_Hybrid	1.63261e+06	1.9131e+06	2.06384e+06	1.93136e+06	1.85974e+06	1.77518e+06	2.04653e+06	1.57607e+06	1.39986e+06	2.1096e+06	1.99108e+06	1.56235e+06	1.38329e+06	2.23327e+06	1.93507e+06	1.93487e+06	1.42563e+06	1.6395e+06	2.02165e+06	1.97482e+06	1.86085e+06	1.95622e+06	1.85409e+06	1.98256e+06	FALSE			-0.15949	-0.16596	-0.01117	0.04639	0.01369	-0.01497	0.06236	2	599.2639	0.9978	1	0.9992	0.9999	0.9953	0.9998	0.9998	1	0.9989	0.9981	0.9906
A0AVT1	AADIVESLGKPEC[Carbamidomethyl (C)]EEFLPR	MSF_Hybrid	1.55924e+06	1.55721e+06	1.52506e+06	1.43669e+06	1.3931e+06	1.51113e+06	1.31325e+06	1.3259e+06	1.65331e+06	1.37078e+06	1.46e+06	1.49605e+06	1.55409e+06	1.34293e+06	1.42739e+06	1.28682e+06	1.63161e+06	1.34134e+06	1.31754e+06	2.27696e+06	1.66756e+06	1.26239e+06	1.38592e+06	1.38057e+06	FALSE			-0.11279	-0.12382	-0.09659	-0.20421	-0.10128	-0.10209	0.18103	3	720.6929	0.9967	0.9967	0.9985	0.9987	0.9998	0.9995	0.9974	0.9995	1	0.9978	0.9984
A0AVT1	AC[Carbamidomethyl (C)]IGDTLC[Carbamidomethyl (C)]QK	MSF_Hybrid	5.37438e+06	5.06543e+06	4.27257e+06	5.16316e+06	4.71341e+06	5.12062e+06	5.37152e+06	4.81839e+06	4.28509e+06	4.83761e+06	5.28552e+06	5.4458e+06	4.88519e+06	5.11262e+06	5.33141e+06	4.4698e+06	3.81844e+06	4.63529e+06	4.87998e+06	3.66069e+06	5.28784e+06	4.9899e+06	5.03012e+06	6.4099e+06	FALSE			-0.02347	-0.18703	0.02766	0.1593	0.08164	0.05925	-0.08938	2	583.2706	1	1	1	1	1	1	1	1	1	1	1
A0AVT1	AILSNEATK	MSF_Hybrid	1.36e+07	1.28035e+07	1.34244e+07	1.26538e+07	1.32189e+07	1.18527e+07	1.14154e+07	1.40687e+07	1.27354e+07	1.29623e+07	1.26488e+07	1.24821e+07	1.19903e+07	1.30936e+07	1.32469e+07	1.19935e+07	1.27587e+07	1.28136e+07	1.33555e+07	1.22494e+07	1.18649e+07	1.33733e+07	1.19563e+07	1.30779e+07	FALSE			-0.05947	-0.08436	-0.07824	-0.05239	-0.06425	-0.05528	-0.08805	2	473.7638	0.9966	0.9999	0.9995	0.9999	0.9994	0.9998	1	0.9987	0.9999	0.9998	0.9973
A0AVT1	AILSNEATKS	MSF_Hybrid	2.49158e+06	2.15232e+06	3.12851e+06	2.7162e+06	183741	3.14585e+06	2.7688e+06	2.45013e+06	2.98533e+06	2.60606e+06	2.6712e+06	2.86852e+06	2.87906e+06	2.45335e+06	3.21505e+06	3.09502e+06	2.29391e+06	3.06473e+06	3.07574e+06	2.73049e+06	2.77353e+06	2.62788e+06	2.37145e+06	2.75706e+06	FALSE			0.07801	0.12122	-0.36243	-0.00298	0.06769	0.13713	0.14258	2	517.2798	0.99	0.9993	0.9943	0.9979	0.9899	0.9908	0.9887	0.9921	0.9991		0.9993
A0AVT1	ALDNVEAR	MSF_Hybrid	5.76661e+06	6.50831e+06	195590	6.78671e+06	7.02518e+06	7.27612e+06	7.63369e+06	5.86772e+06	7.02708e+06	6.86257e+06	7.00788e+06	7.64705e+06	6.47019e+06	5.75327e+06	5.70539e+06	7.98324e+06	7.14514e+06	7.85886e+06	7.78788e+06	8.89374e+06	7.1429e+06	5.81978e+06	6.84689e+06	6.98416e+06	FALSE			0.71911	0.88231	0.7579	0.65607	0.78699	0.52376	0.93393	2	444.2327	0.9978	0.9999	0.9997	0.9997	0.9967	0.9985	0.9999	0.9894	0.9997	0.9997	0.996
A0AVT1	ALLGVGTSK	MSF_Hybrid	611897	915136	874404	780731	846951	199278	846688	862382	1.01921e+06	820157	895681	829922	699767	968296	804287	835453	650815	872776	764638	737177	98639.5	779487	778129	746794	FALSE			0.18409	-0.0257	-0.39445	-0.0595	0.0842	0.04199	-0.58542	2	423.2582	0.8507	0.913	0.9977	0.9634	0.9075	0.9536	0.8987	0.9676	0.9971	0.9485	0.9157
A0AVT1	ALQLLHC[Carbamidomethyl (C)]FPLDIR	MSF_Hybrid	4.46918e+06	4.32305e+06	4.09674e+06	4.208e+06	4.27879e+06	4.8175e+06	4.47288e+06	4.3365e+06	4.15008e+06	4.0596e+06	4.36519e+06	4.56559e+06	4.31829e+06	4.07705e+06	4.14001e+06	3.75761e+06	3.47504e+06	3.93713e+06	4.02708e+06	3.52772e+06	4.21691e+06	4.56207e+06	4.3345e+06	4.57866e+06	FALSE			0.00787	-0.20654	0.04576	0.06417	0.01131	-0.04013	-0.13081	3	532.6291	1	1	0.9999	1	1	0.9999	1	1	1	1	1
A0AVT1	ANLRPLLDSGTMGTK	MSF_Hybrid	1.10586e+06	1.11853e+06	998727	1.05668e+06	703049	1.14507e+06	1.07794e+06	1.02292e+06	1.29262e+06	1.11576e+06	1.00255e+06	1.23379e+06	1.31847e+06	1.23782e+06	1.06408e+06	1.16581e+06	1.16254e+06	1.11529e+06	947026	1.1864e+06	202987	989457	959027	745307	FALSE			0.07431	0.09548	-0.15002	-0.25882	0.05661	0.16768	-0.46416	2, 3	787.422, 525.2838	0.9919, 0.9997	0.9968	0.9957	1	0.9998	0.9991	0.9997	0.9985	0.9997	0.9985	0.9494
A0AVT1	ASVEIDDALYSR	MSF_Hybrid	1.45045e+06	1.71727e+06	1.80213e+06	1.85695e+06	1.74211e+06	1.47814e+06	1.4961e+06	97253.6	188165	1.82174e+06	1.54199e+06	1.56637e+06	205145	1.79599e+06	2.01003e+06	1.68988e+06	143046	394489	1.80504e+06	1.55466e+06	370831	1.69153e+06	1.76078e+06	1.49354e+06	FALSE			-1.48009	-1.15783	0.03083	-0.00698	-0.01158	-0.30918	-0.41382	2	669.8304	0.9051	0.9996	0.971	0.9513		0.9969	0.9985	0.9877	0.9855	0.9831
A0AVT1	AVGGVASQEVLK	MSF_Hybrid	1.47943e+06	2.31961e+06	348353	1.36592e+06	1.48277e+06	1.26924e+06	255278	103616	1.67299e+06	265174	258527	148576	221560	1.86911e+06	160294	1.55184e+06	1.75277e+06	241786	1.719e+06	2.91524e+06	1.80773e+06	183626	1.76433e+06	149218	FALSE	0.160246	223459	-1.02939	-0.22585	-0.01029	-0.98376	-2.62508	-0.88166	0.6353	2	579.3299	0.9939	0.8673				0.9059	0.9546		0.9879	0.8824
A0AVT1	AVTIHDTEK	MSF_Hybrid	6.95147e+06	6.51986e+06	6.48952e+06	6.93055e+06	6.54102e+06	6.27656e+06	7.41713e+06	6.81688e+06	6.13673e+06	7.04187e+06	6.83165e+06	6.92123e+06	7.24797e+06	7.04335e+06	5.72985e+06	6.17766e+06	5.86587e+06	6.03715e+06	6.54916e+06	7.13402e+06	5.93345e+06	6.08426e+06	6.97961e+06	6.73573e+06	FALSE			0.02932	-0.14272	-0.01546	-0.0117	0.05905	0.00435	-0.0251	2	507.2668	0.9999	1	0.9999	0.9998	1	1	0.9998	1	0.9999	1	0.9999
A0AVT1	C[Carbamidomethyl (C)]LANLRPLLDSGTMGTK	MSF_Hybrid	1.40826e+07	1.32003e+07	1.34095e+07	1.35535e+07	1.35571e+07	1.48241e+07	1.47432e+07	1.53097e+07	1.38935e+07	1.48828e+07	1.45644e+07	1.43812e+07	1.3373e+07	1.44172e+07	1.48914e+07	1.47362e+07	1.17694e+07	1.39093e+07	1.44481e+07	1.23321e+07	1.1807e+07	1.46158e+07	1.32992e+07	1.2913e+07	FALSE			0.11099	-0.00987	0.04339	0.0048	0.10711	0.06885	-0.07664	3	616.322	1	1	1	1	1	1	1	1	1	1	1
A0AVT1	C[Carbamidomethyl (C)]QAWDLGTNFFLSEDDVVNKR	MSF_Hybrid	1.24848e+06	948195	978157	1.14466e+06	839880	777246	1.00259e+06	1.03569e+06	977478	1.01041e+06	818093	839024	929037	987670	865538	1.02541e+06	730862	745264	1.02246e+06	840695	901623	1.00704e+06	935821	1.16363e+06	FALSE			-0.07416	-0.34387	-0.20108	-0.03139	-0.25118	-0.19043	-0.19952	3	838.7288	0.9987	0.9997	0.9999	0.9999	0.9999	0.9995	1	0.9996	0.9999	0.9995	0.9999
A0AVT1	DDDHNGHIDFITA	MSF_Hybrid	509241	710770	611809	715271	610552	598515	531779	601060	612846	517776	574301	536285	596084	670654	631759	529372	652075	555430	640533	677313	573664	654429	517793	533851	FALSE			-0.06948	-0.07678	0.07108	-0.1026	-0.16986	0.05158	0.04626	2	735.3182	0.9997	0.9999	0.9876	0.9986	0.9912	0.9204	0.9956	0.9057	1	0.9897	0.9959
A0AVT1	DDDHNGHIDFITAA	MSF_Hybrid	1.23445e+06	1.40578e+06	978492	1.12016e+06	1.35504e+06	1.13503e+06	1.38756e+06	1.31623e+06	1.18644e+06	1.3313e+06	1.1874e+06	1.15632e+06	1.24396e+06	1.12302e+06	1.06657e+06	1.34764e+06	1.27678e+06	1.12366e+06	1.28767e+06	1.58724e+06	1.36171e+06	1.38791e+06	1.31615e+06	1.07954e+06	FALSE			0.10438	0.05067	-0.00339	0.06428	0.02227	-0.07578	0.22743	2	770.8368	0.9992	0.9991	0.9999	1	0.9997	0.9994	0.9958	1	0.9989	0.9999	0.9997
A0AVT1	DDDHNGHIDFITAASNLR	MSF_Hybrid	2.13886e+06	2.05817e+06	1.78444e+06	2.16006e+06	2.354e+06	1.56257e+06	1.68184e+06	2.00065e+06	1.68714e+06	1.94743e+06	2.01387e+06	1.93088e+06	1.73618e+06	2.12952e+06	1.72843e+06	2.01918e+06	1.7837e+06	1.89324e+06	1.91817e+06	1.47943e+06	1.64121e+06	2.14925e+06	1.87528e+06	2.06483e+06	FALSE			-0.15568	-0.07052	0.02277	0.02579	-0.0217	-0.09659	-0.24742	3, 4	670.9803, 503.4871	1, 1	1, 1	0.9999, 1	1, 1	1, 1	1, 0.9999	1, 1	1, 1	1, 1	1, 1	1, 1
A0AVT1	DETARKPDHVPISSEDER	MSF_Hybrid	976918	995023	977440	796287	929941	77861.4	969013	782612	772211	968605	1.09908e+06	939589	997371	1.00987e+06	247659	882434	958028	764171	867851	885196	747358	951696	878864	813742	FALSE			-0.22479	-0.17933	-0.70914	-0.15752	0.02804	-0.38735	-0.23825	3	694.3347	0.9994	1	0.9999	1	0.9994	1	1	1	1	0.9999	0.9999
A0AVT1	DGSLFWQSPK	MSF_Hybrid	1.97242e+07	2.0597e+07	1.87056e+07	2.02058e+07	1.99905e+07	1.95573e+07	1.99634e+07	1.92763e+07	1.9085e+07	2.0525e+07	1.85941e+07	1.9653e+07	1.87788e+07	2.00474e+07	1.89195e+07	1.88594e+07	1.8784e+07	1.80166e+07	1.96618e+07	1.95011e+07	1.89331e+07	2.01906e+07	1.99915e+07	2.14413e+07	FALSE			-0.01726	-0.08473	0.01766	0.06211	-0.00624	-0.03166	-0.02293	2	582.7878	1	1	1	1	0.9997	1	1	1	1	1	1
A0AVT1	DIVESLGKPEC[Carbamidomethyl (C)]EEFLPR	MSF_Hybrid	245316	582732	429279	152616	521058	368068	127720	346949	177253	350280	348065	472075	212915	324971	289011	315810	398292	302617	457811	1.78169e+06	407443	235629	477960	210551	FALSE			-0.94759	-0.30644	-0.27136	-0.44418	-0.10333	-0.60458	1.07397	3	673.3348	0.9174			0.9907	0.9473	0.9752	0.9874		0.9976	0.9942	0.864
A0AVT1	DKFESSFSHKPSLFNK	MSF_Hybrid	7.87658e+06	8.54358e+06	7.74551e+06	8.15203e+06	7.56842e+06	8.06663e+06	7.92774e+06	7.58583e+06	7.52784e+06	8.08118e+06	7.89713e+06	7.83132e+06	8.13728e+06	8.05468e+06	7.52514e+06	7.17527e+06	7.88589e+06	7.51763e+06	7.29598e+06	7.74021e+06	7.76089e+06	7.99105e+06	7.79273e+06	8.08259e+06	FALSE			-0.06873	-0.09799	-0.02278	-0.01798	-0.02141	-0.02703	-0.08411	3, 4	633.3196, 475.2415	1, 0.9983	1, 0.9997	1, 0.9984	1, 0.9998	1, 0.9998	1, 0.9959	1, 0.9956	1, 0.9999	1, 0.9997	1, 0.9998	1, 0.9995
A0AVT1	DLGTNFFLSEDDVVNKR	MSF_Hybrid	1.32646e+06	1.34575e+06	1.5258e+06	1.59124e+06	1.45073e+06	1.32382e+06	1.46246e+06	1.30044e+06	1.6708e+06	1.35204e+06	1.49049e+06	1.55147e+06	1.64471e+06	1.42979e+06	1.41481e+06	1.526e+06	1.44355e+06	1.53545e+06	1.60116e+06	2.19521e+06	1.55072e+06	1.44687e+06	1.73487e+06	1.45306e+06	FALSE			0.07881	0.10182	0.05654	0.1428	0.06583	0.09679	0.34905	3	656.9936	0.9999	1	1	1	1	1	1	1	1	1	1
A0AVT1	DVIITALDNVEAR	MSF_Hybrid	3.01743e+06	72014.3	3.15363e+06	1.31684e+06	100258	3.4938e+06	2.42136e+06	3.34596e+06	155677	1.80476e+06	2.8832e+06	3.61779e+06	3.86228e+06	2.23376e+06	2.45817e+06	1.91271e+06	3.23932e+06	3.38909e+06	120745	207740	3.62004e+06	2.34493e+06	95579.7	3.51015e+06	FALSE			-0.07593	0.45217	-0.34627	-0.06921	0.41185	0.45438	-0.66094	2	714.8883	0.9456	0.9031	0.8943	0.9589	0.9653	0.8716		0.9071			0.9712
A0AVT1	EIFISNITQANPGIVTC[Carbamidomethyl (C)]L	MSF_Hybrid	254460	511910	488162	627198	573175	627062	220164	600975	512721	666830	642261	584827	557126	621293	634058	94872.8	298808	286990	117970	164773	562316	134981	78675.3	239339	FALSE	0.755889	837.138	0.08846	-0.88212	0.54267	-1.46958	0.59422	0.53081	-0.57003	2	995.5193		0.9636		0.9744	0.9674					0.8484	0.9104
A0AVT1	EIFISNITQANPGIVTC[Carbamidomethyl (C)]LENHPHK	MSF_Hybrid	581666	533798	517098	523985	565601	474578	416156	485814	158797	562340	442116	334013	512403	624648	467206	454955	219042	458156	386248	250697	143652	562811	498296	756406	FALSE			-0.62203	-0.52807	-0.06175	0.15483	-0.28655	-0.02523	-1.06449	4	683.8511	0.9996	1	0.9988	0.9999	0.9997	0.9999	1	1	1	1	0.9979
A0AVT1	ENHPHKLETGQFLTFR	MSF_Hybrid	808102	478052	233442	1.272e+06	487332	481172	1.09825e+06	97278.4	965465	891332	900292	895844	520754	911526	941161	1.31728e+06	511105	607386	462052	1.16709e+06	374809	1.44303e+06	1.26957e+06	496200	FALSE			0.50801	0.68069	0.56014	1.07835	0.82256	0.64329	0.39916	3, 4	652.0025, 489.2537	0.9844, 0.9732	0.982, 0.9519	0.9823, 0.931	0.9982, 0.8846	0.9988	0.9828, 0.8643	0.8745	0.9621, 0.9675	0.9432	0.9941
A0AVT1	FAPDIDGDEDLPGPPVR	MSF_Hybrid	6.3017e+06	7.04469e+06	5.96179e+06	6.51366e+06	5.37675e+06	6.60902e+06	6.15198e+06	6.19431e+06	7.22071e+06	6.10633e+06	6.77265e+06	7.38035e+06	6.54264e+06	5.53773e+06	5.83976e+06	5.55082e+06	6.16748e+06	5.97984e+06	6.13532e+06	1.0609e+07	7.3782e+06	6.19178e+06	7.02857e+06	6.32816e+06	FALSE			0.01921	-0.12561	-0.06173	0.01785	0.06937	-0.10763	0.32117	2	905.4363	0.9999	1	0.9998	1	0.9999	0.9999	1	1	1	1	1
A0AVT1	FDLNEPLHLSFLQNAAK	MSF_Hybrid	193749	498945	78048.1	390658	356948	406929	351856	163606	371086	444639	430505	445857	81291	368605	408250	272544	405902	237494	347759	190480	414780	348531	340260	645407	FALSE			0.20195	0.249	0.58299	0.79165	0.77731	0.15498	0.30626	3	653.0108		0.8884	0.9911	0.9673		0.9927	0.854	0.9996	0.9994	0.9012
A0AVT1	FFESLER	MSF_Hybrid	433404	574544	67016.5	695562	583464	226644	615611	646422	268638	630457	418371	381973	461186	543331	361137	563590	453780	134448	661936	636777	326926	600939	657886	506557	FALSE			0.50987	0.09962	0.48612	0.71569	0.41253	0.3453	0.59672	2	464.2322	0.9078	0.9995	0.993	0.9839	0.9927	0.977	0.9926	0.9822	0.9781	0.9974	0.9959
A0AVT1	FISADVHGIWSR	MSF_Hybrid	9.60843e+06	9.53395e+06	1.16597e+07	1.11038e+07	9.30358e+06	1.11063e+07	1.08177e+07	1.01238e+07	1.08619e+07	1.00055e+07	9.28346e+06	9.84574e+06	1.02791e+07	9.68168e+06	8.27766e+06	9.82928e+06	9.52645e+06	8.98187e+06	1.04488e+07	9.39444e+06	9.55214e+06	1.11377e+07	1.07919e+07	9.53989e+06	FALSE			0.04615	-0.12031	0.03295	0.03093	-0.08029	-0.12537	-0.06744	2, 3	694.3595, 463.2421	0.9997, 1	1, 1	1, 1	1, 1	0.9999, 1	0.9999, 1	1, 1	1, 1	1, 1	1, 1	1, 1
A0AVT1	FWQTYSSAEEVLQK	MSF_Hybrid	7.82111e+06	8.97664e+06	7.50773e+06	9.07248e+06	9.16936e+06	7.67531e+06	8.55599e+06	7.90544e+06	7.70933e+06	9.05943e+06	7.55412e+06	8.13434e+06	7.73543e+06	8.2817e+06	7.45911e+06	8.40426e+06	7.19807e+06	7.67613e+06	8.26836e+06	6.85701e+06	7.2222e+06	8.80753e+06	8.73535e+06	8.57768e+06	FALSE			-0.00802	-0.06229	0.09263	0.1039	0.02602	-0.05008	-0.12116	2	858.4174	1	1	1	1	1	1	1	1	1	1	1
A0AVT1	GAIGC[Carbamidomethyl (C)]EMLK	MSF_Hybrid	659464	1.0017e+06	607496	856268	903566	780856	897194	750341	189848	910149	623936	784960	1.04324e+06	708097	242140	811661	1.06817e+06	142409	569141	1.30693e+06	754745	158312	57992.9	850082	FALSE			-0.30419	-0.16589	0.16338	-1.08911	0.03169	-0.18655	0.21367	2	489.741	0.9679	0.9971	0.9711	0.956	0.9974	0.9262	0.9823		0.9814	0.9978	0.9537
A0AVT1	GDRYDALR	MSF_Hybrid	2.00337e+06	2.27971e+06	1.47427e+06	2.38363e+06	2.35244e+06	1.88589e+06	2.11429e+06	2.04632e+06	1.71152e+06	2.02142e+06	1.74228e+06	1.8682e+06	1.9713e+06	1.94282e+06	1.75782e+06	1.72989e+06	1.83305e+06	1.74383e+06	1.88325e+06	1.74561e+06	1.74109e+06	2.1741e+06	2.12084e+06	2.40702e+06	FALSE			0.02848	-0.11757	0.20185	0.21918	-0.03178	-0.02156	-0.1005	2	483.2436	0.9998	0.9991	0.9889	0.9997	0.9992	0.9992	0.9997	0.9991	0.9995	0.9999	0.9998
A0AVT1	GFLSPLAAAVGGVASQEVLK	MSF_Hybrid	244351	333534	262546	273237	290552	280849	258777	264286	271167	230697	243482	269679	286135	257473	266064	263122	261612	287393	240976	269457	253209	252991	240052	213777	FALSE			-0.08157	-0.04942	0.0072	-0.24979	-0.1761	-0.05379	-0.13823	2, 3	957.5384, 638.6947	1	0.9508, 1	1	1	1	0.8804, 1	0.9896, 1	1	1	1	1
A0AVT1	GHTEVIVPHLTESYNSHRDPPEEEIPFC[Carbamidomethyl (C)]TLK	MSF_Hybrid	1.21343e+06	1.13693e+06	1.02563e+06	1.42106e+06	874962	1.08058e+06	1.20474e+06	1.20216e+06	1.41193e+06	1.5184e+06	817310	1.4301e+06	1.13319e+06	1.3911e+06	1.00213e+06	1.31081e+06	1.03905e+06	1.08228e+06	1.43479e+06	1.33248e+06	1.28326e+06	1.42212e+06	1.1285e+06	1.3504e+06	FALSE			0.17782	0.0238	0.00026	0.20854	0.15765	0.06289	0.2628	4	908.6926	0.9999	1	0.9998	1	0.9963	1	1	1	1	1	0.9999
A0AVT1	GLVALEMIK	MSF_Hybrid	274498	528332	358205	326634	537468	443180	340455	350394	370128	283706	482729	354998	304169	398929	351156	289602	386084	327748	333000	1.52126e+06	303715	288577	441986	297714	FALSE			-0.13002	-0.21047	0.17116	-0.17518	-0.05007	-0.13919	0.89427	2	487.2912	0.9809	0.9376	0.9937	0.9834	0.9933	0.9595	0.9489	0.9771	0.9935	0.9892	0.9786
A0AVT1	GM[Oxidation (M)]ITVTDPDLIEK	MSF_Hybrid	986338	216110	1.07464e+06	982157	993851	979508	934702	1.05739e+06	1.12369e+06	1.03842e+06	1.04521e+06	1.10026e+06	1.1156e+06	1.05956e+06	1.0435e+06	1.06562e+06	1.04484e+06	1.18073e+06	946414	1.0999e+06	947870	1.01573e+06	1.0212e+06	1.03883e+06	FALSE			0.4524	0.53142	0.37622	0.43375	0.4836	0.49927	0.39497	2	724.3711	0.999	0.9483	0.9909	0.9333	0.9999	0.9971	0.9922	0.9978		0.9832	0.993
A0AVT1	GMGGLGLEIAK	MSF_Hybrid	653465	1.07078e+06	818898	663740	1.21191e+06	772875	1.01504e+06	712691	774091	144083	969445	762335	770838	152459	164469	878328	700942	678409	875802	3.17693e+06	213090	291558	1.05396e+06	585450	FALSE			-0.02363	-0.17177	0.05858	-0.39729	-0.43906	-1.22525	0.74621	2	523.2892	0.9178	0.9134	0.9805		0.9852	0.8817	0.8623		0.9911	0.9779	0.859
A0AVT1	GMITVTDPDLIEK	MSF_Hybrid	2.89722e+07	2.75293e+07	2.84504e+07	2.81123e+07	2.63667e+07	2.74628e+07	2.75679e+07	2.81432e+07	2.80376e+07	2.80302e+07	2.68189e+07	2.92521e+07	2.88837e+07	2.85237e+07	2.84137e+07	2.83056e+07	2.89899e+07	2.94477e+07	2.74172e+07	2.76674e+07	2.87857e+07	2.69232e+07	2.65973e+07	2.82693e+07	FALSE			-0.02058	0.0301	-0.05205	-0.05473	-0.01452	0.01469	-0.01849	2	716.3736	0.9999	1	1	1	1	1	1	1	1	1	1
A0AVT1	HIAELNPYVHVT	MSF_Hybrid	2.88531e+06	3.88741e+06	3.02734e+06	3.54364e+06	3.56063e+06	2.61053e+06	3.41639e+06	3.09964e+06	3.14615e+06	3.05808e+06	2.77634e+06	3.23496e+06	3.05942e+06	2.94416e+06	2.87387e+06	3.40885e+06	2.94924e+06	2.81479e+06	3.36334e+06	4.69847e+06	3.02157e+06	3.36956e+06	3.46526e+06	2.74476e+06	FALSE			-0.02044	-0.09542	-0.01261	-0.03283	-0.11179	-0.14265	0.17754	2	696.8671	1	1	1	1	0.9999	1	1	1	1	1	1
A0AVT1	HIAELNPYVHVTSS	MSF_Hybrid	544978	730620	517206	540371	831858	640972	545970	589764	568447	549578	509860	486400	596387	604572	517499	596527	567695	549586	646412	1.51401e+06	514921	624903	554365	537769	FALSE			-0.07314	-0.06501	0.16727	-0.0623	-0.21383	-0.0611	0.57751	2	783.8992	0.9968	0.9929	0.9996	0.9966	0.9965	0.99	0.9956	0.9995	1	0.9971	0.9981
A0AVT1	IDAHLNK	MSF_Hybrid	4.26222e+06	2.96588e+06	2.74442e+06	3.37578e+06	3.2465e+06	3.75488e+06	4.00085e+06	4.62911e+06	3.63765e+06	3.74503e+06	3.9007e+06	2.82917e+06	3.78802e+06	3.52809e+06	4.42491e+06	3.39888e+06	3.61712e+06	3.31649e+06	3.62427e+06	2.82516e+06	3.6322e+06	3.64294e+06	3.54376e+06	3.35176e+06	FALSE			0.29882	0.05116	0.05738	0.07963	0.07091	0.23553	0.0157	2	405.7271	1	1	1	1	0.9999	0.999	1	1	1	1	1
A0AVT1	IQEFKPSNK	MSF_Hybrid	3.95579e+06	3.59131e+06	3.47395e+06	3.36635e+06	3.83158e+06	3.5231e+06	3.55926e+06	3.85331e+06	3.22384e+06	3.37137e+06	3.51594e+06	3.18682e+06	3.44067e+06	3.69791e+06	3.78082e+06	3.50832e+06	3.19805e+06	3.3382e+06	3.43527e+06	3.91601e+06	3.31762e+06	3.64399e+06	3.55242e+06	3.92179e+06	FALSE			-0.05125	-0.13385	-0.03982	0.01266	-0.12961	-0.01337	-0.04685	2	545.7982	1	1	1	1	1	1	1	1	1	1	1
A0AVT1	IQSGHSLEGC[Carbamidomethyl (C)]FQVIK	MSF_Hybrid	4.3575e+06	4.74746e+06	4.74726e+06	5.10213e+06	4.76497e+06	4.67512e+06	4.66656e+06	4.24751e+06	3.92151e+06	5.18006e+06	4.53012e+06	4.41338e+06	4.3665e+06	4.345e+06	4.32182e+06	4.19787e+06	3.48631e+06	4.39717e+06	4.13056e+06	3.88582e+06	4.07651e+06	4.86227e+06	4.79907e+06	4.84075e+06	FALSE			-0.10997	-0.19734	0.07013	0.06614	0.02799	-0.08791	-0.19596	3	568.2909	1	1	1	1	1	1	1	1	1	1	1
A0AVT1	KINDFC[Carbamidomethyl (C)]R	MSF_Hybrid	8.16654e+06	8.27276e+06	6.9735e+06	7.9791e+06	8.06994e+06	7.09697e+06	8.14308e+06	7.54299e+06	7.24169e+06	9.2648e+06	8.46502e+06	7.90259e+06	8.05028e+06	7.93223e+06	7.9432e+06	9.31814e+06	7.08189e+06	6.87459e+06	8.92848e+06	7.54253e+06	8.2703e+06	8.22517e+06	7.81853e+06	8.08027e+06	FALSE			-0.0302	-0.00854	-0.01653	0.04317	0.13067	0.03126	0.07962	2	476.7371	1	1	0.9996	1	0.9998	0.9994	1	0.9998	1	1	1
A0AVT1	KPDHVPISSEDER	MSF_Hybrid	4.52041e+06	5.41201e+06	5.63321e+06	4.63239e+06	5.0587e+06	4.68763e+06	4.43271e+06	4.55111e+06	4.0489e+06	4.53132e+06	5.27503e+06	4.65954e+06	4.52407e+06	5.00294e+06	4.29546e+06	4.05831e+06	4.32938e+06	4.29277e+06	4.3853e+06	4.92561e+06	4.24312e+06	5.1489e+06	5.09033e+06	7.13757e+06	FALSE			-0.25623	-0.29576	-0.11443	0.1588	-0.10571	-0.17135	-0.19964	2, 3	754.8706, 503.5829	1, 1	1, 1	1, 1	1, 1	1, 1	1, 0.9999	1, 1	1, 1	1, 1	1, 1	1, 1
A0AVT1	KPDHVPISSEDERNAIFQ	MSF_Hybrid	352728	816545	551247	809836	747596	618246	785224	892180	410410	713599	577103	646503	606012	854713	97917.7	993654	502998	564034	970259	727833	379390	791356	851625	140066	FALSE			0.27915	0.26028	0.33862	0.0515	0.17113	-0.14256	0.27199	3	694.6799	0.939	0.9268	0.9235	0.9927	0.999	0.9741	0.9744	0.9567	0.9056	0.8909	0.8961
A0AVT1	KPNVGC[Carbamidomethyl (C)]QQDSEELLK	MSF_Hybrid	6.95041e+06	6.47737e+06	7.43135e+06	7.06736e+06	6.45343e+06	6.84459e+06	6.75237e+06	5.66367e+06	6.23946e+06	6.75325e+06	6.62085e+06	6.92138e+06	6.75388e+06	6.38364e+06	6.93742e+06	6.86773e+06	6.5695e+06	6.90094e+06	6.33652e+06	6.0385e+06	6.83431e+06	6.33791e+06	6.35643e+06	7.16877e+06	FALSE			-0.16108	-0.03649	-0.03456	-0.07059	-0.03952	-0.05528	-0.11887	2, 3	872.9304, 582.2893	1, 1	1, 1	1, 1	1, 1	1, 1	1, 1	1, 1	1, 1	1, 1	1, 1	1, 1
A0AVT1	KVC[Carbamidomethyl (C)]PTTETIYNDEFYTK	MSF_Hybrid	549376	640885	422841	551594	653014	137353	499260	164107	408365	210389	239219	825486	592803	708545	639964	797151	512850	567692	670484	564103	644640	598741	710151	685168	FALSE			-0.58989	0.21912	-0.26549	0.30587	-0.33923	0.26719	0.2203	3	703.6664	0.9501	0.9986	0.9891		0.9996	0.998	0.9708	0.8263	1	0.9795
A0AVT1	KYVDLTVSFAPDIDGDEDLPGPPVR	MSF_Hybrid	1.77531e+06	1.2986e+06	1.92289e+06	1.58831e+06	1.07478e+06	1.29178e+06	1.48312e+06	1.5156e+06	1.54766e+06	1.32718e+06	1.1957e+06	1.64606e+06	1.70679e+06	1.61284e+06	1.14206e+06	1.21535e+06	979290	1.47906e+06	1.38031e+06	1.04063e+06	1.17045e+06	1.07138e+06	1.26562e+06	1.7675e+06	FALSE	0.432684	0.949392	-0.13629	-0.44377	-0.33737	-0.2838	-0.26132	-0.16341	-0.47646	3	905.7886	0.9986	1	0.9997	0.9911	0.9998	0.9997	0.9998	0.9968	1	0.9807	0.9996
A0AVT1	LALDQFQEK	MSF_Hybrid	1.3904e+06	1.73744e+06	1.53925e+06	1.40375e+06	98346.4	1.32565e+06	1.50824e+06	1.3144e+06	1.61434e+06	1.3011e+06	1.4483e+06	1.25738e+06	1.45286e+06	1.17246e+06	1.4679e+06	1.39301e+06	1.62445e+06	1.27431e+06	1.31069e+06	2.5934e+06	1.43789e+06	1.20313e+06	1.24392e+06	1.27135e+06	FALSE			-0.07294	-0.12095	-0.72287	-0.32784	-0.22008	-0.18929	0.19485	2	546.2902	0.9908	0.9953	0.9988	0.9993	0.9841	0.9981	0.9942	0.9996	0.9986		0.9931
A0AVT1	LETGQFLTFR	MSF_Hybrid	1.37685e+07	1.39212e+07	1.28972e+07	1.35079e+07	1.45612e+07	1.35924e+07	1.29509e+07	1.32188e+07	1.29912e+07	1.34581e+07	1.38662e+07	1.35483e+07	1.28306e+07	1.35228e+07	1.25929e+07	1.30823e+07	1.28477e+07	1.29038e+07	1.28293e+07	1.38673e+07	1.25582e+07	1.34787e+07	1.2938e+07	1.51164e+07	FALSE			-0.0516	-0.0637	0.0377	0.03325	0.01012	-0.05953	-0.04814	2	606.3246	0.9999	1	1	1	0.9999	0.9999	1	1	1	1	1
A0AVT1	LFC[Carbamidomethyl (C)]DFGDEFEVLDTTGEEPK	MSF_Hybrid	1.20726e+06	1.62212e+06	1.15916e+06	1.15982e+06	1.57814e+06	1.38644e+06	1.42974e+06	1.32485e+06	1.26963e+06	1.4038e+06	1.25844e+06	1.51352e+06	1.65851e+06	1.74063e+06	1.75177e+06	1.6836e+06	737962	1.412e+06	878779	1.25974e+06	1.42492e+06	1.6623e+06	1.84761e+06	1.49422e+06	FALSE			0.01285	-0.05718	0.04832	0.32726	0.06618	0.36897	-0.16259	2, 3	1174.5173, 783.3474	0.9687, 1	0.8743, 1	0.959, 1	0.9941, 1	0.998, 1	0.9972, 1	1	0.9956, 1	0.9993, 1	0.9993, 1	0.9989, 1
A0AVT1	LSPLAAAVGGVASQEVLK	MSF_Hybrid	176360	266359	194023	80854.9	273473	236729	180797	159401	208023	146405	179232	240326	207274	176913	194964	122610	257314	224677	161756	604277	215545	174365	169313	125731	FALSE			-0.21595	-0.07473	-0.10741	-0.43986	-0.17	-0.13677	0.62439	2, 3	855.4935, 570.6647	0.9646	0.9991	0.991	0.9936	0.9999	0.9857	0.9997	0.9997	0.9999	0.9999	0.9957
A0AVT1	LVGC[Carbamidomethyl (C)]GAIGC[Carbamidomethyl (C)]EMLK	MSF_Hybrid	618904	815742	713058	233936	597569	789216	104855	127342	592796	590781	253958	735437	660573	568005	598312	99437.7	733372	680716	581727	1.26742e+06	742949	439643	529962	641516	FALSE			-1.38034	-0.50488	-0.40616	-0.41473	-0.44271	-0.23341	0.27132	2	704.3433	0.986			0.953	0.9852		0.902	0.9359	0.9775	0.9956
A0AVT1	LVKPTTEK	MSF_Hybrid	2.55956e+06	1.97186e+06	2.32688e+06	1.8234e+06	1.81934e+06	2.37572e+06	2.17274e+06	2.84935e+06	2.28807e+06	2.12195e+06	2.22094e+06	2.6046e+06	2.40683e+06	2.10917e+06	2.26133e+06	2.11059e+06	2.16559e+06	2.37648e+06	1.79912e+06	2.08168e+06	2.49438e+06	1.92359e+06	1.73502e+06	2.4835e+06	FALSE			0.09205	-0.04392	-0.18846	-0.15912	0.01864	-0.01713	-0.10538	2	458.2791	0.9998	1	1	1	1	1	1	1	1	1	0.9999
A0AVT1	LVKPTTEKK	MSF_Hybrid	380508	238185	208885	391792	454591	386379	450799	191847	369370	462196	443258	509574	596691	94790	144101	218501	165108	532134	238121	636798	243405	102403	177674	622383	FALSE	0.08912	-41699.4	0.29027	0.14605	0.57493	0.12497	0.77386	0.01389	0.43437	2	522.3266	0.9944	0.9967	0.9999	0.9997	0.9999	0.9495			0.9805	0.8963	0.949
A0AVT1	LYVPVMPGHAK	MSF_Hybrid	680758	154359	672739	590704	472364	760431	859059	584202	758981	68511	504662	620839	755432	274766	46936	189956	717072	771264	139257	590312	589147	199574	876200	699816	FALSE			0.54647	0.1545	0.27421	0.2358	-0.33668	-0.4853	-0.19337	2	606.3339	0.9872	0.9258	0.9871		0.9885						0.9663
A0AVT1	MLALDQFQEK	MSF_Hybrid	8.79326e+06	1.06388e+07	8.68206e+06	9.30082e+06	9.8158e+06	8.25223e+06	9.13563e+06	8.61696e+06	8.82366e+06	8.77703e+06	8.3393e+06	8.98762e+06	8.91834e+06	8.57707e+06	8.25989e+06	8.49755e+06	9.45303e+06	9.04791e+06	8.91324e+06	1.74014e+07	8.82143e+06	7.89111e+06	8.80901e+06	8.19059e+06	FALSE			-0.08116	-0.05842	-0.03876	-0.17569	-0.10703	-0.12643	0.32166	2	611.8105	0.9998	1	0.9999	1	0.9999	0.9993	1	1	0.9999	1	0.9999
A0AVT1	MLYVPVMPGHAK	MSF_Hybrid	1.3905e+07	1.46324e+07	1.50663e+07	1.35251e+07	1.37663e+07	1.57478e+07	1.3512e+07	1.50428e+07	1.4647e+07	1.27967e+07	1.49596e+07	1.45807e+07	1.37171e+07	1.38549e+07	1.35182e+07	1.20092e+07	1.44032e+07	1.43212e+07	1.28799e+07	1.41512e+07	1.44708e+07	1.46985e+07	1.43822e+07	1.68579e+07	FALSE			-0.01336	-0.09823	-0.0188	0.07526	-0.04253	-0.08566	-0.07127	3	448.2385	1	1	1	1	0.9999	1	1	1	1	1	1
A0AVT1	MLYVPVMPGHAKR	MSF_Hybrid	364260	369150	348253	480133	436826	442570	388012	442327	404257	399327	329411	363367	335978	425089	489194	492554	258965	521062	496851	434118	228108	406665	330187	238463	FALSE			0.19079	0.23451	0.32986	-0.14931	0.01386	0.20898	0.09973	4	375.456	0.9998	1	0.9999	1	0.9998	1	1	1	1	1	1
A0AVT1	MYSIEPADR	MSF_Hybrid	3.24758e+06	3.48246e+06	3.12287e+06	3.19672e+06	3.6684e+06	3.13878e+06	3.13403e+06	2.92254e+06	2.59205e+06	3.40007e+06	2.57341e+06	2.24693e+06	2.93676e+06	3.37711e+06	2.97574e+06	3.00313e+06	2.67484e+06	3.0895e+06	3.29664e+06	3.37982e+06	2.40133e+06	3.34367e+06	3.46425e+06	3.88152e+06	FALSE			-0.18808	-0.16839	0.02194	0.11756	-0.26134	-0.08493	-0.11821	2	541.2527	0.9997	1	1	1	0.9999	0.9997	1	1	1	1	1
A0AVT1	MYSIEPADRFK	MSF_Hybrid	9.83554e+06	1.05217e+07	9.67222e+06	1.13972e+07	1.04168e+07	9.34637e+06	1.12711e+07	1.06763e+07	1.02552e+07	1.10116e+07	1.00601e+07	9.65813e+06	1.03972e+07	1.04791e+07	1.09992e+07	1.13876e+07	1.08803e+07	1.11787e+07	1.05168e+07	1.13015e+07	9.84788e+06	9.79761e+06	1.06674e+07	9.18513e+06	FALSE			0.1008	0.15548	0.05333	-0.01834	0.03326	0.08607	0.07657	2, 3	678.8345, 452.8921	0.9995, 1	1, 1	0.9997, 1	0.9998, 1	0.9988, 1	0.9999, 1	1, 1	1, 1	0.9999, 1	1, 1	1, 1
A0AVT1	NAIFQLEK	MSF_Hybrid	6.22637e+06	7.08077e+06	6.27032e+06	7.57175e+06	8.28694e+06	6.17719e+06	7.17139e+06	7.51334e+06	6.09588e+06	7.33022e+06	6.57364e+06	6.66526e+06	6.2919e+06	7.31767e+06	6.45447e+06	7.46031e+06	5.86972e+06	6.26366e+06	7.07035e+06	6.90396e+06	6.03819e+06	7.69549e+06	7.35126e+06	7.70666e+06	FALSE			0.08604	0.0012	0.17066	0.21689	0.07129	0.03542	0.03171	2	481.7689	0.9997	0.9996	0.9994	0.9979	0.9982	0.9955	0.9995	0.9971	0.9911	0.9808	0.9983
A0AVT1	NFALLGVGTSK	MSF_Hybrid	1.56162e+07	1.48429e+07	1.61156e+07	1.51209e+07	1.50373e+07	1.6102e+07	1.60163e+07	1.51338e+07	1.56257e+07	1.60896e+07	1.51545e+07	1.50672e+07	1.54776e+07	1.54363e+07	1.59288e+07	1.46468e+07	1.45154e+07	1.52502e+07	1.6288e+07	1.25609e+07	1.48098e+07	1.6234e+07	1.54852e+07	1.63208e+07	FALSE			0.00622	-0.06858	-0.00977	0.04469	-0.00818	0.00828	-0.09328	2	553.8138	1	1	1	1	1	0.9999	1	1	1	1	1
A0AVT1	NLVLAGIK	MSF_Hybrid	1.6702e+07	1.69883e+07	1.72168e+07	1.67601e+07	1.71698e+07	1.79443e+07	1.80726e+07	1.80145e+07	1.73758e+07	1.78053e+07	1.69099e+07	1.62744e+07	1.59722e+07	1.72018e+07	1.62446e+07	1.76904e+07	1.60123e+07	1.70016e+07	1.86503e+07	1.64798e+07	1.70422e+07	1.77525e+07	1.67699e+07	1.76791e+07	FALSE			0.07067	-0.00576	0.02715	0.03622	0.00234	-0.04281	0.03542	2	414.2711	1	1	1	1	1	1	1	1	1	1	1
A0AVT1	NRAEAVLK	MSF_Hybrid	6.49367e+06	5.91598e+06	6.46703e+06	6.83069e+06	6.91544e+06	5.76254e+06	6.08197e+06	6.62014e+06	6.54972e+06	7.50335e+06	6.92754e+06	6.90722e+06	6.18906e+06	6.69749e+06	6.65257e+06	6.4166e+06	6.39226e+06	6.50644e+06	6.8665e+06	6.28645e+06	6.16447e+06	7.2429e+06	6.393e+06	6.70284e+06	FALSE			0.02839	0.03314	0.04751	0.10763	0.17683	0.04976	0.0333	2	450.7667	1	1	1	1	0.9999	1	1	1	1	1	1
A0AVT1	NSHRDPPEEEIPFC[Carbamidomethyl (C)]TLK	MSF_Hybrid	140026	160324	148161	482033	123385	592907	213403	186430	750082	478834	65114.3	516817	177168	149237	286141	51647	635953	623549	463206	511009	823402	410165	338502	244558	FALSE	0.369402	94989.7	1.35832	1.54762	1.41781	1.14698	1.24189	0.44968	2.00287	3	690.3301		0.983		0.9974			0.9917	0.8268
A0AVT1	NWSQC[Carbamidomethyl (C)]VELAR	MSF_Hybrid	1.03822e+07	1.07381e+07	9.3563e+06	1.10331e+07	1.02196e+07	9.76698e+06	1.04589e+07	1.01606e+07	9.37453e+06	1.04664e+07	9.9716e+06	1.01686e+07	1.00944e+07	9.9068e+06	9.90916e+06	9.48854e+06	8.32907e+06	9.87217e+06	1.05596e+07	9.43256e+06	1.03412e+07	1.00753e+07	1.05085e+07	1.09654e+07	FALSE			-0.02303	-0.13835	0.02548	0.0499	0.00614	-0.02706	-0.0068	2	631.801	1	1	0.9999	1	1	0.9999	1	1	1	0.9999	0.9999
A0AVT1	PAAIEHTIQWAR	MSF_Hybrid	3.59477e+06	3.7983e+06	4.59346e+06	3.45785e+06	3.57925e+06	4.03993e+06	3.7563e+06	3.86221e+06	3.87113e+06	3.55177e+06	3.78529e+06	4.09288e+06	3.70477e+06	3.62236e+06	3.86057e+06	3.12212e+06	3.67003e+06	3.82829e+06	3.37264e+06	3.28432e+06	4.09053e+06	3.44455e+06	3.43251e+06	3.8784e+06	FALSE			-0.06108	-0.17457	-0.11384	-0.15634	-0.0686	-0.0995	-0.15741	2, 3	696.8727, 464.9176	1, 1	1, 1	1, 1	1, 1	1, 1	1, 1	1, 1	1, 1	1, 1	1, 1	1, 1
A0AVT1	PHLTESYNSHRDPPEEEIPFC[Carbamidomethyl (C)]TLK	MSF_Hybrid	5.62605e+06	4.86322e+06	5.49285e+06	8.27712e+06	5.206e+06	5.79667e+06	6.45553e+06	5.9552e+06	6.17995e+06	6.60056e+06	4.59765e+06	6.22478e+06	6.38153e+06	5.84281e+06	5.37338e+06	7.00988e+06	4.87387e+06	5.6059e+06	6.84767e+06	5.07308e+06	5.74138e+06	6.18417e+06	6.16148e+06	6.08757e+06	FALSE			0.21812	0.13004	0.27063	0.20585	0.12453	0.13893	0.1442	4	724.8447	1	0.9999	0.9999	1	0.9995	1	1	0.9997	1	0.9998	1
A0AVT1	QDVIITALDNVEAR	MSF_Hybrid	1.0185e+07	8.9618e+06	9.07291e+06	1.00247e+07	1.06338e+07	9.22654e+06	8.7689e+06	9.76075e+06	8.7645e+06	1.01727e+07	1.02176e+07	9.36113e+06	9.31154e+06	1.06239e+07	9.59791e+06	9.71008e+06	9.79847e+06	9.07963e+06	9.97883e+06	6.92093e+06	9.23871e+06	9.9749e+06	9.66048e+06	9.96153e+06	FALSE			-0.04811	0.01872	0.08272	0.06874	0.07626	0.06564	-0.11053	2	778.9176	1	1	1	1	1	1	1	1	1	1	1
A0AVT1	QDVIITALDNVEARR	MSF_Hybrid	1.6099e+06	1.2369e+06	1.3065e+06	1.35283e+06	1.46188e+06	1.60765e+06	1.45875e+06	1.61724e+06	1.50231e+06	1.50622e+06	1.48287e+06	1.6108e+06	1.63792e+06	1.66967e+06	1.7189e+06	1.54088e+06	1.50525e+06	1.74345e+06	1.55557e+06	922402	1.34883e+06	1.30643e+06	1.23943e+06	1.04241e+06	FALSE			0.14055	0.20564	0.09056	-0.21097	0.14734	0.27529	-0.11812	3	571.6478	0.9975	1	1	0.9999	0.9999	1	1	0.9997	0.9998	1	0.9998
A0AVT1	QFLFRPHHIQKPK	MSF_Hybrid	782691	797466	1.41068e+06	837336	724724	1.14694e+06	828522	1.04839e+06	981889	754014	1.03343e+06	1.10243e+06	955820	933526	1.75769e+06	1.19922e+06	1.01264e+06	1.01219e+06	745831	931154	1.10669e+06	967720	780462	879063	FALSE			-0.06514	0.10832	-0.14279	-0.187	-0.04954	0.28617	-0.10356	3	559.3229	1	1	1	1	1	1	1	1	1	1	1
A0AVT1	QLLHC[Carbamidomethyl (C)]FPLDIR	MSF_Hybrid	466367	472817	432208	530997	429932	686085	530612	544691	514357	330969	531385	624818	555546	516172	565183	421130	500154	489484	446462	473015	593132	491645	446964	600508	FALSE			0.21308	0.04084	0.26421	0.16646	0.11693	0.25533	0.1414	2	706.3794	0.9691	0.9997	0.9726	0.9994	0.9966	0.9955	0.9997	0.9992	0.9997	0.9998	0.9997
A0AVT1	QRYVLGDTAMQK	MSF_Hybrid	1.08333e+06	599345	145972	351593	851712	246424	692310	116954	920954	840616	729476	125214	975545	825806	602693	848464	150624	148856	911120	980990	840309	829893	885012	126880	FALSE			-0.07982	-0.67172	-0.33499	0.01033	-0.10923	0.39469	0.5794	3	470.5784	0.857		0.8706	0.9497	0.9173	0.9898	0.9	0.984	0.997	0.9983
A0AVT1	RAC[Carbamidomethyl (C)]IGDTLC[Carbamidomethyl (C)]QK	MSF_Hybrid	201034	211979	147643	174138	203722	162251	160525	91684.4	121937	128989	134189	141321	128375	134880	140217	235640	45764.7	163164	107944	206002	100564	159623	186281	127891	FALSE			-0.58351	-0.33471	-0.05386	-0.24285	-0.47098	-0.47465	-0.43571	2	661.3212	0.998	0.9994	0.9736	0.9993	0.9868	0.9999	0.9985	0.9924	0.9999	0.999	0.9902
A0AVT1	RPPSPIKFDLNEPLHLSFLQNAAK	MSF_Hybrid	1.54401e+06	1.68006e+06	1.93031e+06	2.15063e+06	1.68697e+06	1.74168e+06	1.69388e+06	1.93573e+06	1.69927e+06	1.90184e+06	1.54868e+06	1.73407e+06	1.78762e+06	1.77639e+06	1.68701e+06	1.73668e+06	1.58848e+06	1.74635e+06	1.85992e+06	1.72928e+06	1.71709e+06	1.94689e+06	1.73048e+06	1.85986e+06	FALSE			0.04803	-0.02338	0.11428	0.10337	0.00843	0.0268	0.04191	4	683.8775	1	1	1	1	1	1	1	1	1	1	1
A0AVT1	RYVLGDTAMQK	MSF_Hybrid	1.21188e+06	1.14897e+06	134074	224460	1.11476e+06	103354	937880	1.22613e+06	99598.3	180220	946146	282336	92448.6	706997	129718	755871	183522	1.08866e+06	1.25752e+06	811950	83852.3	86046.7	970700	172772	FALSE			-0.14037	-0.2989	-0.79035	-1.0209	-0.82463	-1.42499	-0.21243	2	641.3347	0.9576		0.8621			0.9924	0.999		0.9786	0.9682	0.9986
A0AVT1	SADVHGIWSR	MSF_Hybrid	2.35906e+06	1.98523e+06	3.50304e+06	2.92804e+06	2.73569e+06	3.20284e+06	3.3092e+06	2.70997e+06	3.64157e+06	2.68084e+06	2.61311e+06	3.25169e+06	3.22561e+06	2.43817e+06	2.09494e+06	2.96055e+06	2.86051e+06	3.17955e+06	2.80392e+06	2.6554e+06	3.18272e+06	3.09659e+06	2.83737e+06	2.94021e+06	FALSE			0.29993	0.19782	0.17617	0.17741	0.12299	-0.01638	0.13917	2	564.2833	1	1	0.9999	1	1	0.9996	1	0.9998	1	1	1
A0AVT1	SFPAAIEHTIQ	MSF_Hybrid	2.47894e+06	2.5251e+06	2.5323e+06	2.39516e+06	2.55057e+06	2.29918e+06	2.65501e+06	2.56832e+06	2.70842e+06	2.56087e+06	2.58777e+06	2.76662e+06	2.47738e+06	2.38799e+06	2.81292e+06	2.69945e+06	2.41482e+06	71624.9	2.51151e+06	3.50615e+06	2.44938e+06	2.49466e+06	2.69292e+06	2.37127e+06	FALSE			0.07378	-0.53927	-0.0569	0.0043	0.07077	0.02692	0.16799	2	607.3142	0.9672	0.9987	0.9912	0.9967	0.9987	0.9303	0.9674	0.985	0.9976	0.9891	0.9585
A0AVT1	SFPAAIEHTIQWAR	MSF_Hybrid	1.15128e+07	1.08101e+07	1.07682e+07	1.27162e+07	9.28435e+06	1.10023e+07	1.10954e+07	1.07549e+07	1.17746e+07	1.02873e+07	9.81513e+06	1.10864e+07	1.13144e+07	9.67442e+06	9.16437e+06	9.98595e+06	1.20756e+07	1.0832e+07	1.23751e+07	1.24675e+07	1.15297e+07	1.01281e+07	1.04711e+07	1.18067e+07	FALSE			0.02309	-0.00864	-0.00385	-0.03019	-0.08541	-0.13413	0.1364	2, 3	813.923, 542.9511	1, 1	1, 1	1, 1	1, 1	0.9999, 1	1, 1	1, 1	1, 1	1, 1	1, 1	1, 1
A0AVT1	SHVFLSGM	MSF_Hybrid	250545	176354	262903	257812	304757	293841	285799	168766	281313	258463	241500	225546	248440	257529	224515	236227	306274	213508	104448	577843	327976	211418	238812	229499	FALSE			0.09328	0.13222	0.31212	-0.02122	0.07281	0.08267	0.55048	2	439.2155	0.9832	0.9512	0.9906	0.93	0.9714	0.9183				0.9291	0.8594
A0AVT1	SHVFLSGMGGLGLEIAK	MSF_Hybrid	1.89448e+06	1.68991e+06	1.98381e+06	1.90183e+06	1.75727e+06	1.90037e+06	1.79231e+06	1.92213e+06	1.81429e+06	1.91445e+06	1.65497e+06	1.82149e+06	1.77047e+06	1.73049e+06	1.50923e+06	1.69477e+06	1.57502e+06	1.69762e+06	1.76106e+06	1.22801e+06	1.79781e+06	1.7372e+06	1.86243e+06	1.86242e+06	FALSE			-0.01026	-0.16472	-0.00226	-0.02777	-0.04668	-0.15235	-0.21813	3	572.6431	1	1	1	1	1	1	1	1	1	1	1
A0AVT1	SIEPADRFK	MSF_Hybrid	3.95754e+06	4.39002e+06	3.45154e+06	4.10779e+06	3.72573e+06	4.27688e+06	4.46447e+06	4.01572e+06	4.22796e+06	4.36673e+06	4.09893e+06	4.57702e+06	4.13024e+06	3.99775e+06	3.89128e+06	4.57957e+06	4.19933e+06	4.31531e+06	4.42633e+06	4.61388e+06	4.37361e+06	3.86562e+06	4.58224e+06	3.35164e+06	FALSE			0.10708	0.15025	0.03757	5e-05	0.14456	0.02667	0.18504	2	531.7825	1	1	1	1	1	1	1	1	1	1	1
A0AVT1	SQC[Carbamidomethyl (C)]PPIK	MSF_Hybrid	8.72342e+06	8.24804e+06	7.6645e+06	7.46436e+06	8.73096e+06	8.57704e+06	8.46949e+06	8.29052e+06	8.52342e+06	8.53769e+06	8.43709e+06	8.63259e+06	9.09152e+06	8.3401e+06	8.84169e+06	8.32247e+06	7.57138e+06	8.21326e+06	8.42859e+06	7.04954e+06	8.418e+06	8.71869e+06	8.66786e+06	9.03431e+06	FALSE			0.03743	-0.03131	0.00797	0.10091	0.05579	0.09283	-0.04399	2	415.2155	0.9995	0.9998	0.9994	0.9997	0.9998	0.9968	0.9979	0.9992	0.9981	0.9996	0.999
A0AVT1	SSAEEVLQK	MSF_Hybrid	463931	487339	421355	363432	498572	641051	475951	477957	570505	577324	390512	471096	461042	392236	484187	386244	565159	250035	514885	157840	162664	467574	441407	219540	FALSE			0.15132	-0.19218	0.13096	-0.2825	0.06806	-0.03744	-0.71642	2	495.7588	0.9816	0.9915	0.9691	0.9077	0.9979	0.9926	0.9822	0.9547	0.958	0.8936	0.9845
A0AVT1	SSSVPFNETTDLSFLDK	MSF_Hybrid	6.38405e+06	7.94716e+06	6.8459e+06	6.57248e+06	6.39479e+06	6.80663e+06	6.83809e+06	6.19362e+06	7.20802e+06	6.36024e+06	5.97748e+06	6.91429e+06	6.88381e+06	6.18031e+06	6.89383e+06	6.54462e+06	7.02694e+06	6.78807e+06	6.65331e+06	9.43298e+06	7.32708e+06	6.19595e+06	6.76635e+06	5.78192e+06	FALSE			-0.06532	-0.05679	-0.09891	-0.17606	-0.1375	-0.08554	0.14483	2	943.9545	0.9999	1	1	1	1	1	1	1	1	1	1
A0AVT1	SVEIDDALYSR	MSF_Hybrid	7.79528e+06	7.72688e+06	8.07187e+06	8.03956e+06	8.02711e+06	7.91809e+06	7.92523e+06	7.24309e+06	7.84255e+06	7.91689e+06	7.70945e+06	7.71918e+06	7.67448e+06	8.00832e+06	8.13488e+06	8.02907e+06	7.70807e+06	7.79086e+06	7.87781e+06	7.94759e+06	7.42168e+06	7.92263e+06	7.55555e+06	8.55946e+06	FALSE			-0.03611	-0.00404	0.0237	0.02687	-0.01528	0.01361	-0.02137	2	634.3119	1	1	0.9999	1	1	1	1	1	1	0.9996	1
A0AVT1	SVPFNETTDLSFLDK	MSF_Hybrid	5.07869e+06	6.94841e+06	5.24652e+06	5.42489e+06	6.04512e+06	5.66181e+06	5.34532e+06	4.53557e+06	5.77349e+06	4.9641e+06	5.16105e+06	5.72088e+06	5.60519e+06	5.13945e+06	5.66294e+06	5.53333e+06	6.01347e+06	5.41064e+06	5.22349e+06	9.95345e+06	5.63468e+06	5.50964e+06	6.10952e+06	4.46837e+06	FALSE			-0.142	-0.02665	-0.01189	-0.10263	-0.12445	-0.07421	0.26882	2	856.9225	0.9958	1	0.999	0.9924	0.9991	0.9985	0.9993	0.9969	0.9989	0.9999	0.9984
A0AVT1	SYTAADATLK	MSF_Hybrid	8.96009e+06	8.66869e+06	8.87251e+06	9.64927e+06	9.46278e+06	8.96003e+06	9.01792e+06	8.93103e+06	8.95127e+06	9.26328e+06	9.20397e+06	8.27747e+06	8.60975e+06	8.28681e+06	9.78092e+06	8.92537e+06	8.42115e+06	9.41181e+06	1.00975e+07	8.30512e+06	8.15588e+06	9.10702e+06	9.05695e+06	9.28192e+06	FALSE			0.02155	0.01393	0.08307	0.05053	0.01319	0.00956	0.00311	2	520.7666	0.9999	1	1	1	1	1	1	1	1	1	1
A0AVT1	TDETARKPDHVPISSEDER	MSF_Hybrid	263896	325984	203251	166828	118307	133706	223764	195430	149204	229311	299244	242046	278694	158278	275883	167816	239435	284609	168802	178718	139416	141162	143391	299327	FALSE	0.33773	75057.1	-0.48066	-0.19708	-0.92116	-0.44189	-0.04157	-0.15395	-0.70383	4	546.2647	0.9993		0.9617	0.9951	0.8895	0.9563			0.9999		0.8687
A0AVT1	TGQFLTFR	MSF_Hybrid	572682	121964	120907	186545	212282	592580	342075	597198	532322	197971	638122	615769	111379	229916	507593	107219	549342	179288	613052	560196	402998	75447.1	683224	62489	FALSE			0.85153	0.03546	0.2817	0.00988	0.83205	0.05779	0.95064	2	485.2613	0.9927						0.9878				0.9863
A0AVT1	TIHDTEK	MSF_Hybrid	2.29318e+06	68462.6	2.67448e+06	1.28777e+06	1.99623e+06	2.46081e+06	1.88033e+06	2.9837e+06	2.52589e+06	1.4315e+06	63600.9	2.86523e+06	1.89942e+06	187905	2.33791e+06	1.42201e+06	2.40214e+06	2.98476e+06	124823	180541	3.07936e+06	275402	1.89097e+06	2.2681e+06	FALSE			0.55325	0.43511	0.18995	-0.18355	-0.20787	-0.18656	-0.57327	2	422.214	0.9118	0.9095	0.992	0.9317	0.9184	0.9741				0.8832	0.9967
A0AVT1	TVFFESLER	MSF_Hybrid	5.0342e+07	4.79108e+07	4.87949e+07	5.38533e+07	5.16335e+07	4.89121e+07	5.16111e+07	5.08338e+07	4.89644e+07	5.203e+07	4.96079e+07	4.90398e+07	5.12051e+07	4.97471e+07	4.95618e+07	5.29059e+07	5.00691e+07	4.87269e+07	5.21919e+07	5.071e+07	4.74597e+07	5.16127e+07	5.12489e+07	4.94126e+07	FALSE			0.04217	0.04496	0.07038	0.05039	0.03518	0.03361	0.03215	2	564.2902	0.9995	1	1	0.9999	1	1	1	0.9999	0.9999	0.9999	0.9999
A0AVT1	VC[Carbamidomethyl (C)]PTTETIYNDEFYTK	MSF_Hybrid	7.15567e+06	7.21701e+06	6.88398e+06	7.11691e+06	7.33538e+06	6.97287e+06	6.24839e+06	6.7685e+06	6.52176e+06	6.61135e+06	7.3094e+06	7.06642e+06	6.86846e+06	7.62804e+06	7.21948e+06	7.01513e+06	6.42493e+06	7.00327e+06	6.73021e+06	6.86753e+06	6.22512e+06	6.79205e+06	7.22476e+06	7.19229e+06	FALSE			-0.12158	-0.05628	0.01139	-0.00323	-0.01841	0.03084	-0.10075	2	990.9484	1	1	1	1	1	1	1	1	1	1	1
A0AVT1	VC[Carbamidomethyl (C)]PTTETIYNDEFYTKQ	MSF_Hybrid	2.29479e+06	2.7545e+06	2.4991e+06	2.52043e+06	2.25685e+06	1.54487e+06	2.12303e+06	1.54804e+06	2.30053e+06	2.51105e+06	2.37371e+06	2.50897e+06	2.60979e+06	2.51263e+06	2.23331e+06	2.59147e+06	2.09309e+06	2.44414e+06	2.04736e+06	2.93097e+06	256534	2.45301e+06	2.73278e+06	2.17208e+06	FALSE			-0.33805	-0.08253	-0.25575	-0.03688	-0.02987	-0.0373	-0.52802	2	1054.9777	0.9999	0.997	0.9987	0.9945	1	0.9999	0.9999	0.9999	0.9999	1	0.9999
A0AVT1	VTDPDLIEK	MSF_Hybrid	4.94368e+06	255449	5.32735e+06	99520.4	118723	4.92485e+06	5.61238e+06	238404	5.45097e+06	96086.5	5.43449e+06	131227	4.41456e+06	188794	5.06922e+06	53302.3	4.80633e+06	4.82283e+06	311850	155275	5.63098e+06	160708	5.41983e+06	4.73442e+06	FALSE			0.10252	-0.12058	-1.03332	-0.02928	-0.89469	-0.12205	-0.78759	2	515.2768	0.9951		0.995		0.9876
A0AVT1	VTGGYPFEAYK	MSF_Hybrid	6.04846e+06	6.62054e+06	6.11258e+06	7.04425e+06	7.31772e+06	5.99086e+06	6.21184e+06	6.08712e+06	5.2876e+06	6.48306e+06	6.09249e+06	5.98177e+06	5.7327e+06	6.37042e+06	5.94659e+06	5.96162e+06	6.06316e+06	5.1318e+06	6.04193e+06	6.91972e+06	5.68663e+06	6.1875e+06	6.46231e+06	7.26269e+06	FALSE			-0.09485	-0.13056	0.11591	0.08436	-0.01733	-0.05734	-0.01028	2	616.3033	0.9992	1	0.9999	1	0.9998	1	1	1	1	1	1
A0AVT1	VTIHDTEK	MSF_Hybrid	147206	506919	155731	423280	450228	774139	174700	111379	697188	243279	128996	329669	593374	599645	628051	75017.9	107521	152221	485462	209085	614931	441746	491083	140728	FALSE			0.27992	-1.27454	1.02467	0.40666	-0.20631	1.16905	0.69326	2	471.7482		0.9457			0.9297		0.9739	0.9461	0.9053	0.9941
A0AVT1	VVQTDETAR	MSF_Hybrid	4.8657e+06	4.67304e+06	5.58507e+06	4.52797e+06	4.78689e+06	5.26869e+06	4.9042e+06	5.1245e+06	4.52779e+06	4.75595e+06	4.57989e+06	4.68521e+06	4.57726e+06	4.83347e+06	5.1182e+06	4.7705e+06	4.92374e+06	4.57714e+06	3.83981e+06	4.92714e+06	5.19241e+06	4.61582e+06	4.59439e+06	6.0289e+06	FALSE			-0.05516	-0.0837	-0.05248	0.01096	-0.10923	-0.05789	-0.11559	2	509.7618	1	1	1	1	0.9998	1	1	1	1	1	1
A0AVT1	VVQTDETARKPDHVPISSEDER	MSF_Hybrid	8.86314e+06	8.28742e+06	9.20089e+06	8.38935e+06	8.1604e+06	8.61243e+06	8.63189e+06	7.72848e+06	8.99298e+06	8.58187e+06	9.13888e+06	9.1796e+06	8.61941e+06	8.35062e+06	8.7214e+06	8.25509e+06	8.71163e+06	8.80446e+06	8.22043e+06	8.85275e+06	8.88018e+06	8.3293e+06	8.58646e+06	9.15734e+06	FALSE			-0.05571	-0.03212	-0.06663	-0.01532	0.02974	-0.0366	-0.02196	3, 4	836.749, 627.8136	1, 1	1, 1	1, 1	1, 1	1, 1	1, 1	1, 1	1, 1	1, 1	1, 1	1, 1
A0AVT1	VVQTDETARKPDHVPISSEDERNAIFQLEK	MSF_Hybrid	2.59068e+06	2.01674e+06	2.18945e+06	2.26191e+06	1.97535e+06	2.26797e+06	2.11912e+06	2.11375e+06	2.58779e+06	2.30231e+06	2.30884e+06	2.54033e+06	2.66098e+06	2.34628e+06	2.74312e+06	2.24492e+06	2.45011e+06	2.36019e+06	2.28346e+06	2.11882e+06	2.03497e+06	1.84674e+06	2.00546e+06	1.63638e+06	FALSE			0.00504	0.05382	-0.06327	-0.30844	0.07337	0.1894	-0.07843	4	863.6918	1	1	0.9999	1	1	1	1	1	1	0.9999	0.9855
A0AVT1	YGIEPTMVVQGVK	MSF_Hybrid	5.86374e+06	6.04155e+06	5.94129e+06	6.06246e+06	5.99489e+06	5.77637e+06	5.76112e+06	5.69561e+06	5.24627e+06	5.42626e+06	5.82141e+06	5.62228e+06	5.17428e+06	5.56545e+06	5.38935e+06	5.10717e+06	5.16408e+06	5.2123e+06	5.03314e+06	4.27987e+06	5.53344e+06	5.72038e+06	5.39369e+06	8.17143e+06	FALSE			-0.09554	-0.20491	-0.00104	0.11187	-0.08119	-0.14598	-0.26553	2	710.8788	1	1	1	1	1	1	1	1	1	1	1
A0AVT1	YQC[Carbamidomethyl (C)]VVLTEMK	MSF_Hybrid	7.84432e+06	7.97299e+06	7.09316e+06	7.88514e+06	8.22494e+06	7.35258e+06	7.33468e+06	7.57888e+06	6.95702e+06	7.7096e+06	7.7471e+06	7.53085e+06	7.08622e+06	7.39512e+06	7.19021e+06	7.06509e+06	6.12966e+06	7.06449e+06	7.66321e+06	6.63268e+06	7.28466e+06	8.05305e+06	7.645e+06	8.75424e+06	FALSE			-0.06702	-0.17743	0.03436	0.09396	0.00485	-0.0802	-0.08627	2	635.8121	1	1	1	1	1	1	1	1	1	1	1
A0AVT1	YQC[Carbamidomethyl (C)]VVLTEMKLPLQK	MSF_Hybrid	934490	704391	754816	974280	760430	910402	870645	894352	854998	908983	850819	881520	943728	808608	906149	802873	769036	882151	940559	698680	735842	779623	812897	601844	FALSE			0.13032	0.03593	0.14409	-0.12544	0.14202	0.15136	-0.01126	3	617.3353	1	1	1	1	1	1	1	1	1	1	1
A0AVT1	YSIEPADRFK	MSF_Hybrid	1.52992e+06	1.2618e+06	1.36079e+06	1.25884e+06	1.24549e+06	75623.4	1.15981e+06	1.26396e+06	1.31205e+06	1.17392e+06	1.52227e+06	92249.1	220037	1.27619e+06	1.60168e+06	1.21434e+06	1.3718e+06	1.43301e+06	1.46829e+06	1.3677e+06	98651.6	1.04149e+06	1.03071e+06	1.31306e+06	FALSE			-0.15256	-0.04709	-0.68664	-0.29472	-0.57453	-0.42269	-0.5008	2	613.3142	0.8563	0.9845	0.8728	0.988		0.9667	0.9859	0.9146	0.9786	0.9964	0.96
A0AVT1	YSRKPNVGC[Carbamidomethyl (C)]QQDSEELLK	MSF_Hybrid	578435	361860	449626	535820	400950	504411	607833	464287	567693	624935	402354	555425	518928	665778	637729	561000	506927	584442	602851	467967	460353	375496	406884	322808	FALSE			0.23853	0.24953	0.05225	-0.33071	0.1874	0.39086	0.13963	3	717.6882	1	1	1	0.9999	0.9998	0.9998	1	1	1	0.9999	1
A0AVT1	YVLGDTAMQK	MSF_Hybrid	1.0133e+07	9.8856e+06	1.03371e+07	1.00083e+07	9.8959e+06	1.07772e+07	9.71914e+06	9.29697e+06	1.07944e+07	9.65273e+06	9.83281e+06	1.04704e+07	1.01453e+07	9.76086e+06	1.05064e+07	9.77206e+06	1.02057e+07	1.06854e+07	1.06211e+07	1.01576e+07	1.11128e+07	1.04375e+07	9.7427e+06	1.16425e+07	FALSE			-0.02615	0.01454	0.0154	0.06809	-0.01913	0.0027	0.0712	2	563.2841	0.9959	1	1	1	1	1	1	1	1	1	0.9999
A0AVT1	YYFSHDTD	MSF_Hybrid	5.68636e+06	5.60524e+06	5.30899e+06	6.20373e+06	5.98086e+06	4.91325e+06	5.81183e+06	5.1296e+06	5.0242e+06	5.85542e+06	5.87577e+06	5.45535e+06	5.87476e+06	5.3503e+06	5.39171e+06	6.18031e+06	5.29747e+06	5.96306e+06	6.49702e+06	5.717e+06	4.92622e+06	6.35981e+06	6.27842e+06	5.64529e+06	FALSE			-0.05626	0.07124	0.04258	0.13931	0.05004	0.00141	0.04615	2	524.2064	1	1	0.9999	0.9998	1	0.9998	1	1	0.9999	1	0.9997
A0FGR8	ERLLDEWFTLDEVPK	MSF_Hybrid	275005	330987	185967	419918	329461	145073	191020	412375	335201	392667	371289	129021	187058	371533	397552	322324	99952.5	179384	377765	100885	156413	353779	411803	93990	FALSE			0.24508	-0.39648	0.17558	0.11819	0.1732	0.2718	-0.31853	3	630.6597		0.9763		0.972		0.9995	0.8958	0.9975	0.9616	0.9065	0.9887
A0FGR8	FQLSNSGPNSTIK	MSF_Hybrid	2.74428e+06	2.89285e+06	2.83695e+06	2.62137e+06	2.77395e+06	2.85749e+06	2.91334e+06	2.67404e+06	2.82768e+06	2.8361e+06	3.01258e+06	2.94129e+06	2.83134e+06	2.8809e+06	3.01194e+06	2.9903e+06	3.06408e+06	2.97684e+06	2.95168e+06	2.82641e+06	2.86145e+06	3.01931e+06	2.70618e+06	3.23721e+06	FALSE			-0.01008	0.09186	-0.03817	0.08088	0.0528	0.04196	0.0279	2	696.8595	0.9999	1	1	1	0.9999	1	0.9999	1	0.9997	1	0.9995
A0FGR8	LEWLTLMPNASNLDK	MSF_Hybrid	1.85976e+06	2.17703e+06	1.68703e+06	2.00247e+06	2.0934e+06	1.65084e+06	1.8336e+06	1.91109e+06	1.70169e+06	2.00819e+06	1.95726e+06	1.76127e+06	1.85454e+06	1.96854e+06	1.69846e+06	1.87353e+06	2.05595e+06	1.6393e+06	2.00616e+06	2.1887e+06	1.76224e+06	1.97164e+06	2.00426e+06	2.18058e+06	FALSE			-0.07168	-0.03962	0.00576	0.10513	0.00073	-0.05191	0.05763	2	872.9506	0.9988	0.9999	0.9951	0.9998	0.9995	0.9975	0.9993	0.9965	0.9997	0.9995	0.9995
A0FGR8	LLDEWFTLDEVPK	MSF_Hybrid	627480	459188	595234	528402	536193	553188	641934	586629	612201	549269	600796	488908	495967	513838	416953	513791	529408	470952	487279	605699	533062	516673	629264	645801	FALSE			0.13021	-0.15158	-0.05608	0.09127	-0.0373	-0.23735	-0.04873	2	802.9139	0.9898	0.9955	0.9934	0.9986	0.9991	0.9714	0.9868	0.9579	0.9386	0.9957	0.9987
A0FGR8	MSGSPGPGGSNTAPSTPVIGGSDKPGMEEK	MSF_Hybrid	371286	352188	466428	198116	215018	442398	282370	246109	325881	413325	206377	418941	258348	448563	483048	386459	127256	311958	154018	463427	103662	420263	174047	244414	FALSE	0.291711	55919.8	-0.47793	-0.5272	-0.47595	-0.50457	-0.19614	7e-05	-0.72256	3	943.7725	0.9999			0.9996	0.9824	0.9965		0.9544	0.999
A0FGR8	MYLLPDK	MSF_Hybrid	1.23376e+06	1.25237e+06	1.17563e+06	1.27122e+06	1.21927e+06	1.33836e+06	1.34974e+06	1.31221e+06	1.30366e+06	1.33827e+06	1.14648e+06	1.15612e+06	1.17457e+06	1.27878e+06	1.20422e+06	1.23319e+06	1.34729e+06	1.32006e+06	1.36735e+06	1.29499e+06	1.43047e+06	1.21747e+06	1.27693e+06	1.12308e+06	FALSE			0.11501	0.09114	0.06437	-0.01755	-0.00825	-0.00165	0.16055	2	440.2359	0.9835	0.9958	0.9949	0.9907	0.9892	0.9943	0.9703	0.9919	0.9783	0.9948	0.8937
A0FGR8	NLIAFSEDGSDPYVR	MSF_Hybrid	2.02704e+06	2.07658e+06	2.09111e+06	1.94334e+06	2.09372e+06	2.06357e+06	2.22582e+06	2.06998e+06	2.03778e+06	2.0991e+06	2.0298e+06	2.08952e+06	2.15007e+06	2.1236e+06	2.04344e+06	2.11514e+06	1.98564e+06	1.94721e+06	2.03365e+06	1.77598e+06	1.8617e+06	2.04275e+06	2.18383e+06	2.04848e+06	FALSE			0.03198	-0.03459	-0.02208	0.01859	0.00551	0.02822	-0.12735	2	841.9047	1	1	1	1	1	0.9996	1	0.9999	1	1	0.9997
A0FGR8	RQDLEVEVRDEQHQC[Carbamidomethyl (C)]SLGNLK	MSF_Hybrid	128198	1.00605e+06	110763	950194	728817	249183	744929	526474	236413	860809	959597	300054	145872	916401	707132	761517	1.04976e+06	952112	941295	881679	324224	862732	978719	898058	FALSE			0.2763	1.15028	0.63109	1.13776	0.76822	0.50711	0.7863	4	639.0673		1	0.9887	0.9965		0.999	0.999	1	0.9999	0.9994	0.851
A0FGR8	SDPYGIIR	MSF_Hybrid	2.59851e+06	2.52997e+06	2.95443e+06	2.45221e+06	2.87027e+06	2.99809e+06	2.80485e+06	2.90792e+06	2.82351e+06	2.53774e+06	2.84786e+06	2.9438e+06	2.76157e+06	2.60645e+06	2.59401e+06	2.40315e+06	2.7908e+06	2.57897e+06	2.34118e+06	2.50542e+06	2.56676e+06	2.59067e+06	2.71353e+06	3.25006e+06	FALSE			0.07873	-0.05642	0.04181	0.08177	0.04334	-0.02174	-0.12475	2	460.7455	0.9989	1	0.9905	0.9992	0.9984	0.9983	0.9971	0.9993	0.9969	0.999	0.9874
A0FGR8	TAPSTPVIGGSDKPGMEEK	MSF_Hybrid	326679	436986	400097	320303	419550	348944	383364	398876	191183	330126	414671	256168	335738	403868	278473	352054	369349	278548	390362	385358	244626	406520	353533	323600	FALSE			-0.25766	-0.21887	-0.09606	-0.10289	-0.21741	-0.19295	-0.18974	3	634.3156	0.9894	0.9987	0.9996	0.9556	0.9901	0.9962	0.986	0.9945	0.9996	0.9976	0.9895
A0FGR8	VDVGQQPLR	MSF_Hybrid	146129	938894	1.78793e+06	1.66359e+06	1.82451e+06	2.02866e+06	1.81216e+06	1.99981e+06	1.34626e+06	1.19859e+06	1.85717e+06	1.69868e+06	1.29987e+06	64536.8	1.6155e+06	1.66112e+06	1.77629e+06	143710	981434	1.19097e+06	509160	1.38209e+06	1.64803e+06	1.97507e+06	FALSE			0.84434	0.31788	0.94129	0.80089	0.72674	0.05273	-0.09946	2	506.2827		0.9973	0.9987	0.9989	0.9071	0.9921	0.9891	0.9936	0.8665	0.9969	0.9982
A0FGR8	VGNQIFQSR	MSF_Hybrid	1.4551e+06	1.60584e+06	1.50844e+06	1.7927e+06	1.48363e+06	1.3484e+06	1.59026e+06	1.72014e+06	1.67954e+06	1.52642e+06	1.56106e+06	1.4533e+06	1.59665e+06	1.86223e+06	1.48045e+06	1.74635e+06	1.23978e+06	1.72159e+06	1.75433e+06	1.59834e+06	1.49807e+06	1.79898e+06	1.72566e+06	1.26746e+06	FALSE			0.12702	0.04303	0.01737	0.06866	-0.00906	0.11232	0.08621	2	524.7803	0.9996	0.9995	0.9961	0.9993	0.9998	0.9808	1	0.9876	0.9999	0.997	0.9998
A0FGR8	VLVALASEELAK	MSF_Hybrid	1.99701e+06	1.56119e+06	1.96395e+06	1.75848e+06	1.53443e+06	1.93124e+06	1.77435e+06	1.647e+06	1.91411e+06	1.97268e+06	1.91787e+06	1.98687e+06	1.99836e+06	1.78673e+06	1.84673e+06	1.95191e+06	1.96234e+06	1.95767e+06	2.00149e+06	1.17512e+06	2.09662e+06	1.72197e+06	1.6989e+06	1.90602e+06	FALSE			-0.04962	0.0886	-0.08003	-0.05194	0.08995	0.02837	-0.06654	2	621.8688	1	1	1	1	1	1	1	1	1	1	1
A0FGR8	VPLSQLLTSEDMTVSQR	MSF_Hybrid	280000	1.61068e+06	1.15952e+06	1.70574e+06	1.70636e+06	136067	1.5901e+06	1.78194e+06	88013.5	1.80006e+06	1.70677e+06	1.16467e+06	1.27193e+06	1.55925e+06	1.20453e+06	1.46927e+06	1.34947e+06	147679	1.6684e+06	1.84028e+06	135352	1.71031e+06	1.59779e+06	1.58915e+06	FALSE			0.18189	-0.04018	0.21817	0.68307	0.61498	0.40392	0.25663	3	635.3313		0.9915	0.9994	0.992	0.9747	0.9959	0.9902	1	0.9999	1	0.9999
A0FGR8	WYDLTEDGTRPQAMT	MSF_Hybrid	2.28904e+06	1.28355e+06	1.42306e+06	173365	91958.6	1.39888e+06	1.4253e+06	1.31551e+06	2.10289e+06	91099.1	1.38091e+06	122239	114575	107001	1.20908e+06	1.41313e+06	137638	82555.3	1.61709e+06	1.70236e+06	56288.6	1.08768e+06	1.37587e+06	1.44754e+06	FALSE			-0.04456	-1.61286	-1.58584	-0.3531	-1.6478	-1.804	-0.56547	2	892.4014	0.9138		0.9958			0.9827	0.9874	0.8765	0.9611		0.8791
A0JLT2	FLPDLPGMIDLPGSHDNSSLR	MSF_Hybrid	201332	469752	154901	364703	301087	497631	505795	456053	548109	56748.4	206157	590971	416071	78505.3	480603	384497	125867	118935	341323	255827	424245	280913	110729	369162	FALSE			0.87032	-0.39237	0.49419	-0.11859	0.04791	0.23955	0.30635	3	761.0475			0.9891		0.8677	0.8678	0.9395		0.8728	0.9476	0.8493
A0JLT2	LSNFLPDLPGMIDLPGSHDNSSLR	MSF_Hybrid	3.41361e+06	2.7951e+06	3.05994e+06	3.0369e+06	2.35005e+06	2.61895e+06	3.01678e+06	2.74719e+06	3.24716e+06	3.3177e+06	2.70067e+06	2.73776e+06	3.37803e+06	3.1057e+06	2.69047e+06	2.92108e+06	3.10468e+06	2.69892e+06	2.86312e+06	3.01191e+06	3.03117e+06	2.52334e+06	2.74547e+06	3.14339e+06	FALSE			-0.04065	-0.08726	-0.2113	-0.13988	-0.08207	-0.01478	-0.05755	3	865.7673	0.9999	1	1	1	1	1	1	1	1	1	1
A0JLT2	RLHTGPLPEQC[Carbamidomethyl (C)]R	MSF_Hybrid	218045	222413	223884	228129	186743	170870	125269	144177	230693	197202	200696	240448	208473	177189	136224	253465	278884	142210	111951	208391	142421	184415	189165	176656	FALSE			-0.4096	0.02202	-0.18166	-0.27188	-0.05759	-0.34819	-0.52166	3	488.5894	0.904				0.9938			0.9997	0.9392	0.9447
A0JLT2	SLIEKPPILSS	MSF_Hybrid	140594	1.33807e+06	1.02295e+06	1.06247e+06	81429.8	1.03595e+06	1.19611e+06	933185	959937	1.13004e+06	1.17725e+06	182154	1.16468e+06	1.12434e+06	948730	1.18931e+06	1.15752e+06	932524	84284.4	1.19778e+06	1.16083e+06	330339	330942	1.0857e+06	FALSE			0.30439	0.39055	-0.19863	-0.518	-0.00704	0.37213	-0.03427	2	592.3503		0.9932	0.9381	0.9584	0.8595	0.9143			0.9313		0.9707
A0JNW5	FVIPSEVK	MSF_Hybrid	263721	163806	1.51835e+06	1.56586e+06	1.42359e+06	1.73815e+06	1.63194e+06	1.56296e+06	72035	120434	1.62109e+06	316063	1.90246e+06	1.58468e+06	1.59423e+06	1.53301e+06	1.91731e+06	114913	1.66187e+06	136129	286084	1.48413e+06	238592	1.80295e+06	FALSE			0.74752	0.87358	1.28069	0.85748	0.08053	1.3848	0.09899	2	459.7684		0.9996	0.9995		0.9973	0.9542	0.99	0.9992		0.9995	0.9991
A0JNW5	LFNDFDVK	MSF_Hybrid	453795	508835	131509	490434	531570	484113	580491	544683	132723	460034	493699	524396	77304.1	523888	537008	511172	307280	79005	455370	192220	307009	520954	534155	572867	FALSE			0.20122	-0.28588	0.46104	0.57328	0.43398	0.05696	-0.19683	2	499.2531	0.9343	0.9791	0.9226	0.8951		0.9377	0.9456	0.8759	0.9071	0.8783	0.9479
A0JNW5	SC[Carbamidomethyl (C)]DNFNLLHPIFQR	MSF_Hybrid	542680	489867	511696	484164	544367	581122	247590	188241	574241	539876	537580	499875	583139	588113	523047	560317	491393	490094	190554	463448	440127	459323	526033	523524	FALSE			-0.61244	-0.00228	0.05985	-0.03342	0.03059	0.13379	-0.49712	3	587.6227	0.9983	0.9996		0.8708	0.9899	0.9998		0.9995	0.9967	0.9995
A0MZ66	ATQPETTEEVTDLK	MSF_Hybrid	5.87092e+06	5.20473e+06	5.64817e+06	5.68096e+06	5.48386e+06	6.22723e+06	5.58848e+06	5.73462e+06	5.84099e+06	5.58264e+06	5.43291e+06	6.10473e+06	6.09369e+06	5.30905e+06	5.63307e+06	5.38659e+06	5.83796e+06	6.03788e+06	5.93676e+06	5.61191e+06	6.43601e+06	5.60854e+06	5.67949e+06	5.79471e+06	FALSE			0.03749	0.04573	0.05652	0.03063	0.0338	0.02667	0.10486	2	781.3832	0.9996	1	0.9999	0.9999	1	1	1	0.9999	0.9992	0.9997	0.9996
A0MZ66	AVEEMMDR	MSF_Hybrid	2.24324e+06	2.31774e+06	2.36257e+06	2.43962e+06	2.40905e+06	2.10495e+06	2.20814e+06	2.33146e+06	2.35937e+06	2.2563e+06	2.57183e+06	2.25016e+06	2.42983e+06	2.21868e+06	2.43133e+06	2.62677e+06	2.25291e+06	2.32235e+06	2.58903e+06	2.48135e+06	2.2459e+06	2.05295e+06	2.60011e+06	2.35074e+06	FALSE			-0.00513	0.05689	0.00625	0.01663	0.03189	0.0322	0.0796	2	490.7124	0.9997	0.9998	0.9999	0.9996	0.9995	0.9991	0.9999	0.9997	0.9981	0.9994	0.9996
A0MZ66	EAEFNSPSPPTPEPGEGPR	MSF_Hybrid	102992	1.24518e+06	113526	1.12712e+06	1.13809e+06	319480	1.3715e+06	1.04607e+06	1.44685e+06	965380	1.26024e+06	1.24955e+06	1.23017e+06	1.32621e+06	1.0041e+06	245355	271283	1.18919e+06	1.00802e+06	1.19352e+06	186446	86590.1	1.30635e+06	1.40226e+06	FALSE			1.40261	0.22283	0.82235	0.93531	1.24944	1.28443	0.70815	2	997.9581		0.9039	0.9964	0.9748	0.9882		0.9728		0.9362	0.8697	0.9172
A0MZ66	ELEEQLENETLHK	MSF_Hybrid	2.39695e+06	2.3858e+06	2.34792e+06	2.45935e+06	2.55227e+06	2.38228e+06	2.42569e+06	2.74821e+06	2.48602e+06	2.49261e+06	2.59257e+06	2.44506e+06	2.59992e+06	2.54245e+06	2.71213e+06	2.69665e+06	2.42961e+06	2.45497e+06	2.33974e+06	2.69336e+06	1.80869e+06	2.58979e+06	2.42174e+06	2.43996e+06	FALSE			0.10329	0.08839	0.0523	0.06349	0.07866	0.13948	-0.05966	2	806.3967	0.9996	1	0.999	0.9999	0.9996	0.9988	0.9999	0.9995	0.9996	1	0.9993
A0MZ66	ELRDQIVSVQ	MSF_Hybrid	1.39353e+06	1.41818e+06	1.23434e+06	1.42745e+06	1.16397e+06	1.37033e+06	1.27934e+06	1.35042e+06	1.34571e+06	1.38874e+06	1.36973e+06	1.47814e+06	1.411e+06	1.22554e+06	1.50445e+06	1.36917e+06	1.49784e+06	1.35602e+06	1.25053e+06	1.72975e+06	1.27665e+06	1.44675e+06	1.33271e+06	1.26557e+06	FALSE			-0.02539	0.06176	-0.03038	-0.00036	0.0664	0.03346	0.0733	2	593.825	0.9999	0.9997	0.8687	0.9995	0.967	0.9816	0.9998	0.954	0.9952	0.9957	0.9821
A0MZ66	ELRDQIVSVQEEK	MSF_Hybrid	253592	408269	178283	128849	325262	234463	382605	338254	275166	246492	246925	301617	371420	381924	102308	300169	191667	258172	340652	405241	256263	310952	338296	327423	FALSE			0.24555	-0.16373	-0.28702	0.21724	-0.07962	0.02639	0.2544	2	786.915	0.9592		0.994	0.9998	0.9434	0.9955	0.9913	0.9841	0.9533	0.9984	0.9289
A0MZ66	FNSPSPPTPEPGEGPR	MSF_Hybrid	2.36953e+06	2.3056e+06	2.5666e+06	2.88216e+06	2.80216e+06	2.27635e+06	2.68508e+06	2.35045e+06	2.20843e+06	2.64839e+06	2.75317e+06	2.52938e+06	2.10794e+06	2.80366e+06	2.78475e+06	2.69756e+06	2.39694e+06	2.16398e+06	2.67925e+06	2.32916e+06	2.5738e+06	2.56147e+06	2.69854e+06	2.4511e+06	FALSE			0.00044	0.00333	0.13656	0.0906	0.13116	0.08784	0.06628	2	833.397	1	1	0.9999	1	0.9999	1	0.9999	1	0.9992	1	1
A0MZ66	FQPPSSIGC[Carbamidomethyl (C)]R	MSF_Hybrid	2.06662e+06	1.99204e+06	2.05378e+06	2.11831e+06	2.47907e+06	2.04927e+06	1.97139e+06	2.21529e+06	2.40663e+06	1.92182e+06	2.30239e+06	2.10297e+06	2.00377e+06	1.99439e+06	2.18463e+06	2.235e+06	2.49653e+06	2.21933e+06	1.85018e+06	2.29007e+06	2.0593e+06	169660	2.06716e+06	2.31178e+06	FALSE			0.10925	0.18544	0.12088	-0.42633	0.04981	0.01651	0.02042	2	574.7795	0.9967	0.9981	0.9991	0.9991	0.9941	0.9933	0.9969		0.9998	0.9915	0.9642
A0MZ66	HSVDELQK	MSF_Hybrid	1.27612e+06	976327	1.02614e+06	1.17151e+06	999353	1.20329e+06	958947	971915	966095	1.09923e+06	1.01375e+06	1.13045e+06	132467	858604	1.11884e+06	704086	1.03766e+06	972061	440242	1.07776e+06	971077	1.06287e+06	870015	1.085e+06	FALSE			-0.17854	-0.27276	0.04145	-0.11954	-0.01555	-0.63589	-0.39746	2	478.2458	0.9999	0.9999	1	0.9999		0.9997	0.9997	1	1	0.9753	0.9997
A0MZ66	ILAIELENLK	MSF_Hybrid	1.71691e+06	1.65255e+06	1.76172e+06	1.67447e+06	1.80006e+06	1.75258e+06	1.5911e+06	1.77844e+06	1.66084e+06	1.6589e+06	1.82867e+06	1.70796e+06	1.72212e+06	1.82039e+06	1.85921e+06	1.54353e+06	1.75475e+06	1.72424e+06	1.62928e+06	1.67442e+06	1.65792e+06	1.6159e+06	1.55248e+06	1.72121e+06	FALSE			-0.02862	-0.03088	0.02672	-0.06958	0.01798	0.07413	-0.04848	2	578.3528	0.9999	1	1	1	1	0.9998	1	0.9998	1	1	1
A0MZ66	KHSVDELQK	MSF_Hybrid	618745	96782.3	178701	415100	468098	233006	740379	718443	780755	425561	993483	77442.6	180528	677320	165669	267107	72555.5	138907	72496.4	498074	188853	142815	667121	713652	FALSE			1.32451	-0.90191	0.31989	0.76876	0.74287	0.19482	-0.23574	3	361.8646	0.9845	0.8489	0.8878	0.9988		0.9304				0.971	0.9973
A0MZ66	KILAIELENLK	MSF_Hybrid	490099	371611	450231	474799	405902	368442	450668	486002	530632	476925	446573	496578	513396	441101	487993	466085	512822	494237	509662	459034	502432	469327	457716	438741	FALSE			0.16146	0.16719	-0.07076	0.05803	0.11427	0.13686	0.16522	3	428.6026	0.9996	1	1	1	0.9998	1	1	1	0.9999	1	1
A0MZ66	LVEVIEEVNK	MSF_Hybrid	4.37885e+06	3.90443e+06	3.84489e+06	3.54251e+06	3.87393e+06	4.26416e+06	4.30881e+06	4.21733e+06	4.31909e+06	3.70102e+06	4.16468e+06	4.14863e+06	4.17451e+06	3.90512e+06	3.8658e+06	3.69418e+06	4.24646e+06	4.08703e+06	3.72799e+06	4.09751e+06	3.97614e+06	3.8428e+06	3.87858e+06	3.90157e+06	FALSE			0.08287	-0.012	-0.05425	-0.06139	-0.01361	-0.0219	-0.03937	2	586.3321	1	1	1	1	0.9999	0.9999	1	1	1	1	1
A0MZ66	QAEPVVVLDPVSTHEPQTK	MSF_Hybrid	2.77629e+06	2.68043e+06	2.47463e+06	2.68706e+06	2.37331e+06	2.82617e+06	2.54888e+06	2.47991e+06	2.75995e+06	2.50779e+06	2.67773e+06	2.77832e+06	2.91789e+06	2.54364e+06	2.94512e+06	2.5297e+06	3.01789e+06	2.83088e+06	2.8334e+06	2.87188e+06	2.77064e+06	2.51483e+06	2.41614e+06	2.79272e+06	FALSE			-0.02618	0.07912	-0.00817	-0.03828	0.0059	0.08397	0.0958	3	692.032	1	1	1	1	1	0.9997	0.9999	1	1	1	1
A0MZ66	QQLELLEEDKK	MSF_Hybrid	278030	464624	726757	544060	611390	649977	546540	501715	221248	618983	259887	52254.2	547906	579115	755570	765063	123582	596190	475401	162708	118658	488474	668770	172591	FALSE			-0.21097	0.01506	0.2971	-0.14399	-0.65819	0.35748	-0.95732	3	458.2488		0.9977	0.9974	0.998	0.9659	0.9986	0.9968	0.9988	0.9987	0.9972	0.9943
A0MZ66	SLDPENSETELER	MSF_Hybrid	7.92317e+06	7.7152e+06	7.50568e+06	7.6613e+06	7.80152e+06	7.60079e+06	7.59652e+06	7.25232e+06	5.26971e+06	7.59674e+06	7.62222e+06	7.42692e+06	7.51243e+06	7.52503e+06	7.25611e+06	7.52662e+06	7.08743e+06	7.02095e+06	7.31533e+06	8.00028e+06	6.7418e+06	7.62273e+06	7.55233e+06	7.60676e+06	FALSE			-0.20212	-0.09727	-0.00502	-0.02276	-0.03139	-0.05401	-0.06938	2	759.8495	1	1	1	1	1	0.9999	1	1	1	1	1
A0MZ66	TVLNSEVLEQR	MSF_Hybrid	1.72696e+06	1.8776e+06	1.99718e+06	1.31923e+06	1.44302e+06	1.79979e+06	1.34571e+06	1.76199e+06	1.58946e+06	1.79712e+06	1.80199e+06	1.86085e+06	1.57992e+06	1.46657e+06	1.38458e+06	1.71986e+06	1.73647e+06	1.79846e+06	1.69469e+06	1.80725e+06	1.54676e+06	2.16406e+06	1.84047e+06	2.12677e+06	FALSE			-0.25409	-0.09224	-0.2962	0.13032	-0.03698	-0.33822	-0.14996	2	644.3488	0.9718	0.9947	0.9406	0.8872	0.9911	0.9988	0.9726	0.9993	0.9975	0.9733	0.9937
A0MZ66	TVLNSEVLEQRK	MSF_Hybrid	727864	545388	831099	655118	614590	898127	630713	992916	953086	920954	742718	1.12381e+06	859861	576661	1.21345e+06	931732	1.01755e+06	1.07926e+06	777691	711981	942318	830023	645738	654529	FALSE	0.267424	4.22898e+07	0.29216	0.52525	0.04288	0.01767	0.40559	0.3326	0.20876	3	472.5999	0.9998	0.9998	0.9996	1	1	1	1	0.9998	0.9646	0.9999	1
A0MZ66	VTFQPPSSIGC[Carbamidomethyl (C)]R	MSF_Hybrid	2.1968e+06	2.12212e+06	2.40294e+06	2.31278e+06	2.54322e+06	2.24227e+06	2.40125e+06	2.43222e+06	2.13281e+06	2.38833e+06	2.103e+06	2.42189e+06	2.23437e+06	1.80996e+06	2.35998e+06	2.40873e+06	2.15302e+06	2.02576e+06	2.10602e+06	2.32216e+06	2.08897e+06	2.15139e+06	1.75343e+06	2.50513e+06	FALSE			0.05153	-0.02913	0.07861	-0.06855	0.0405	-0.06982	-0.04462	2	674.8375	0.9749	0.9974	0.9928	0.924	0.8799	0.982	0.9341	0.9351	0.9898	0.9857	0.9639
A1A4S6	EMLDILVK	MSF_Hybrid	269031	203166	214008	246804	203413	230526	196455	237546	185475	175817	202360	203932	199566	238697	155507	183536	183101	201732	202205	200646	215174	184119	195102	278054	FALSE			-0.14759	-0.27181	-0.01153	-0.06214	-0.23735	-0.20874	-0.15097	2	480.7754	0.9998	0.9999	0.9898	0.9998	0.9992	0.9972	0.9996	0.9992	0.9999	0.9991	0.9999
A1A4S6	KFNMIPFEHR	MSF_Hybrid	490927	651444	639831	671220	711942	543097	669127	685131	666247	546234	689583	460377	408213	634312	624648	581564	195311	435356	614268	630890	316338	758162	600052	556514	FALSE			0.18106	-0.556	0.11214	0.10348	-0.07136	-0.09626	-0.19073	3	440.229	0.9719	0.9997	0.9992	0.9952	0.9569	0.9428	0.9989	0.9977	0.9976	0.9769	0.9966
A1A4S6	LGDGEVFFLK	MSF_Hybrid	707859	530169	159400	719037	478128	667918	645834	641290	742186	602205	647236	735976	609678	643080	716864	615715	595507	771915	601677	337076	873689	618147	615714	698362	FALSE			0.53822	0.50501	0.41647	0.46749	0.50667	0.49515	0.37516	2	562.803	0.9732	0.9999	0.9984	0.9996	0.9998	0.9976	0.9983	0.9998	0.9987	0.9964	0.9999
A1KXE4	[Acetyl (Protein N-term)]MNPVYSPGSSGVPY	MSF_Hybrid	382666	298850	202929	337311	750865	393468	388114	294921	344439	292358	359106	425796	98583.3	354455	394179	345020	132615	411686	357079	333337	452919	421418	286977	383050	FALSE			0.21626	0.00793	0.74435	0.30339	0.28452	-0.06204	0.3704	2	748.84	0.9383	0.9309	0.9905	0.9162		0.9496	0.9669	0.895	0.9644	0.9274	0.9801
A1KXE4	FQTGYTPGTPYK	MSF_Hybrid	2.68594e+06	2.75816e+06	2.62249e+06	2.64243e+06	2.65091e+06	2.60805e+06	2.53594e+06	2.54905e+06	2.4897e+06	2.63017e+06	2.7695e+06	2.522e+06	2.77345e+06	2.87622e+06	2.60342e+06	2.64272e+06	2.74426e+06	2.73124e+06	2.63031e+06	2.78734e+06	2.47377e+06	2.5599e+06	2.32989e+06	2.38955e+06	FALSE			-0.09077	0.0092	-0.02985	-0.14815	-0.02616	0.03297	-0.03167	2	680.3326	0.9992	1	0.9996	1	0.9995	1	1	1	1	1	0.9998
A1KXE4	GMPATVYPAPIPPPR	MSF_Hybrid	1.43794e+06	157868	1.6214e+06	225970	1.10578e+06	912756	628345	1.12888e+06	263284	157737	1.11566e+06	1.39582e+06	107677	837139	113784	1.31421e+06	256911	1.46564e+06	427486	174869	100059	190204	242729	1.44589e+06	FALSE			-0.67109	-0.08328	-0.51941	-0.77598	-0.26939	-1.60365	-2.19542	2	782.4213	0.8939		0.845			0.8712				0.9486	0.973
A1KXE4	MYPGANPTFQTGYTPGTPYK	MSF_Hybrid	1.91657e+06	2.1761e+06	1.77887e+06	1.60319e+06	1.9627e+06	310204	1.81959e+06	1.50208e+06	1.97948e+06	1.73291e+06	1.58167e+06	1.98392e+06	1.97469e+06	1.89809e+06	1.87419e+06	2.13386e+06	1.62193e+06	2.16859e+06	2.15603e+06	1.88313e+06	1.97756e+06	2.30679e+06	1.98828e+06	2.3381e+06	FALSE			-0.14743	0.01292	-0.59914	0.17596	-0.14816	-0.03094	0.03524	2	1096.0118	0.9671	0.8835	0.9224	0.9907	0.9596	0.9374	0.973	0.9847	0.9992	0.9984	0.8702
A1KXE4	TGYTPGTPYK	MSF_Hybrid	839026	948962	639838	207810	809556	775157	868683	588636	668136	826397	784107	815791	850195	84955.5	814796	146027	924588	719588	906338	897086	932988	165127	171145	761928	FALSE			-0.19189	-0.43954	-0.43767	-1.14452	-0.00091	-0.47235	0.17262	2	542.7691	0.9995		0.9968	0.9834	0.9958		0.9995		0.9914	0.9969	0.8694
A1L020	TPVRGEEPVFMVT	MSF_Hybrid	152144	1.53144e+06	1.63517e+06	1.56353e+06	1.44471e+06	1.56343e+06	1.45293e+06	1.21609e+06	1.63562e+06	1555541	1.82489e+06	1.54004e+06	1.83269e+06	1.53605e+06	1.69354e+06	1.50383e+06	222859	1.56611e+06	1.56641e+06	1.5257e+06	224011	1.47758e+06	1.47191e+06	1.47924e+06	FALSE			0.37525	-0.01133	0.46208	0.41625	0.56816	0.60915	-0.00114	2	731.374		0.9935	0.8721	0.9939	0.9846	0.9261	0.9662	0.8469	0.9459	0.8869	0.9276
A1L020	VVGLVVGPK	MSF_Hybrid	1.19041e+06	113645	1.09517e+06	981818	1.0343e+06	1.14763e+06	1.17407e+06	1.22055e+06	1.1927e+06	1.0296e+06	1.03981e+06	1.09025e+06	1.09625e+06	1.07805e+06	1.23178e+06	1.19327e+06	1.09856e+06	1.25552e+06	1.08982e+06	131254	1.11906e+06	1.03512e+06	254320	1.16803e+06	FALSE			0.58034	0.56417	0.39907	0.03461	0.3972	0.50554	-0.03598	2	434.2867	0.9687	0.8969	0.9897	0.992	0.8759	0.9925	0.9373	0.9406		0.8598	0.9667
A1L0T0	DGHPVVVNILIGR	MSF_Hybrid	404765	296301	494810	357163	347662	430464	328280	359681	503974	351352	296072	547290	401343	370481	333882	329939	410615	513115	337882	305150	564721	296419	262344	484870	FALSE			-0.00476	0.06809	-0.07501	-0.19645	-0.0014	-0.1131	0.01426	3	463.6051	0.993	0.9996	0.9999	1	0.9912	0.9991	0.9998	0.9999	0.9993	1	0.9996
A1L0T0	GALQAVDQLSLFRPLC[Carbamidomethyl (C)]K	MSF_Hybrid	537567	398991	463842	450700	385238	478742	501526	488080	459354	466106	450111	458573	467971	424414	432285	385838	385764	454922	402894	396865	489071	462593	451630	444160	FALSE			0.04918	-0.19126	-0.09113	-0.04395	-0.02663	-0.08021	-0.11978	3	639.3522	1	1	1	1	1	1	1	1	1	1	1
A1L0T0	RPLMVLGSQALLTPTSADK	MSF_Hybrid	974648	110274	1.1008e+06	1.07425e+06	78772.9	113828	1.10295e+06	1.193e+06	116168	938315	1.07588e+06	1.08192e+06	878761	1.06327e+06	1.13429e+06	1.01205e+06	885464	202253	111307	124080	776320	871659	197608	1.22934e+06	FALSE			0.14219	-0.05788	-0.78686	0.07265	0.50235	0.4931	-1.11132	3	666.7066	0.995	0.9605	0.9222	0.9988	0.9976	0.9754		0.9945			0.997
A1L0T0	VLHDAQQQC[Carbamidomethyl (C)]R	MSF_Hybrid	152277	109523	104448	139622	146754	149978	119069	185651	118430	134956	119685	139254	155808	116129	154078	160118	142069	144528	253768	247158	162709	158147	139866	159801	FALSE	0.600816	1077.16	0.20835	0.28653	0.25268	0.32194	0.10499	0.21808	0.85757	2	627.804	0.9836	0.8692	0.9782	0.9432	0.9777	0.9819	0.9026	0.9305	0.9844		0.8485
A2A3N6	DC[Carbamidomethyl (C)]LVLQSFK	MSF_Hybrid	494294	473256	522742	484093	505051	400359	622278	597549	460587	527197	532083	581898	603846	522241	566773	507133	450912	483193	523023	398987	430085	506528	83577.2	453221	FALSE			0.17322	-0.04829	-0.10103	-0.5144	0.13914	0.18387	-0.1404	2	555.2866	0.996	0.9955	0.9552	0.9945	0.998	0.9755	0.9946	0.9896	0.9973	0.9986	0.9986
A2A3N6	ETDDHMGGIPAR	MSF_Hybrid	256275	211013	105111	186107	214906	103639	144109	141347	96839.7	165803	81826.1	240565	131387	200321	85691.6	319917	46450.3	86143.2	192390	158463	82835.1	209476	220144	155775	FALSE			-0.58233	-0.33907	-0.18173	0.03239	-0.22957	-0.45559	-0.40036	2	649.7933		0.9768	0.9883	0.9829		0.9898	0.9982	0.9424	0.9994	0.9949	0.9609
A2A3N6	IVVMNNLLPR	MSF_Hybrid	94053.8	1.05884e+06	54751.9	1.14149e+06	130412	156813	1.07163e+06	941842	951811	180797	217294	1.11693e+06	1.27708e+06	1.04212e+06	812975	141353	446393	116959	136535	969304	1.73757e+06	698561	1.00086e+06	1.28791e+06	FALSE			1.29597	-0.77711	0.24252	1.30666	0.32714	1.37497	1.23542	2	584.8472		0.942	0.8973		0.9337			0.8732	0.9249		0.8478
A2A3N6	TYAPVAFR	MSF_Hybrid	119972	532108	680824	620929	641371	645346	660533	544262	173867	634735	88397.2	475493	452737	643681	667435	438219	204711	371450	470065	569243	137227	705936	712303	815373	FALSE			0.0487	-0.39397	0.51722	0.74481	-0.15319	0.40416	-0.18003	2	462.7505		0.9985	0.9989	0.9887	0.9139	0.9839	0.9939	0.9844	0.9995	0.9989	0.9972
A2RRP1	AQDLHLFETLK	MSF_Hybrid	150267	373458	137313	368061	424234	410859	478964	370260	336019	217625	71464.1	127074	294770	387114	244799	328930	107736	321917	397131	333233	309296	375075	402246	458772	FALSE			0.84238	0.19857	0.86402	0.90298	-0.66759	0.48734	0.65331	3	438.9066		0.9993	1		0.9384	0.9986	0.9994	0.9951	0.9436	0.9981	0.9986
A2RRP1	C[Carbamidomethyl (C)]SGALTVSSVK	MSF_Hybrid	169373	89697.9	130150	116644	121135	118002	145291	156719	149071	95016.8	87291.9	142942	140967	120645	82119.5	90450.4	75343.2	170006	143302	109742	163695	141293	108424	163537	FALSE			0.2128	-0.21299	-0.1296	0.08644	-0.25904	-0.17931	0.09855	2	554.787	0.9997	1	0.9994	0.9021	0.985	0.9998				0.9669	0.9862
A2RRP1	EAGHEAEAGSLLLAVR	MSF_Hybrid	597602	672005	621302	734040	730163	472250	649006	615533	474231	661828	623183	532124	626097	687365	601170	694937	577920	568982	743431	695947	502427	747145	739683	680535	FALSE			-0.12101	-0.03793	0.03434	0.19686	-0.05741	0.01799	0.03832	3	541.6214	0.9799	0.99	0.9925	0.9267	0.9908	0.9746	0.9943	0.9919	0.9913	0.9812	0.8498
A2RRP1	EC[Carbamidomethyl (C)]ISQSPTC[Carbamidomethyl (C)]YK	MSF_Hybrid	794528	721443	736601	691588	832213	818395	772757	701170	874393	905417	859665	778719	891083	636722	758106	698096	78135.6	761200	857852	599070	951567	709558	376047	988225	FALSE			0.06006	-0.55105	0.05629	-0.11928	0.17541	0.0212	0.09655	2	686.7972	0.9985	0.9265	0.9952	0.9998	0.9991	0.9994	0.9352	0.9826	0.9998	0.9998	0.9997
A2RRP1	ELLQYGLK	MSF_Hybrid	1.62065e+06	1.59464e+06	1.73029e+06	1.50904e+06	1.52163e+06	1.31295e+06	1.62908e+06	1.56436e+06	1.76769e+06	1.66974e+06	1.47069e+06	1.40891e+06	1.70983e+06	1.58626e+06	1.68951e+06	1.50594e+06	147463	327596	1.55942e+06	1.5895e+06	170906	1.56073e+06	1.38664e+06	92427.1	FALSE			0.00453	-1.31991	-0.18724	-0.70216	-0.12048	0.01163	-0.57503	2	482.2791	0.9039	0.9998	0.9698	0.9994	0.9096	0.9984	0.9569	0.9878	0.986	0.9993	0.995
A2RRP1	EYLVTLAK	MSF_Hybrid	454247	323391	401495	457256	424751	425854	365361	424826	380294	384136	418398	385243	404285	357800	326802	352966	435513	453627	370879	255240	443986	359522	373618	642926	FALSE			-0.01062	0.07506	0.14948	0.22282	0.01054	-0.11487	-0.13997	2	468.7737	0.996	0.9991	0.9938	0.9973	0.999	0.9952	0.9997	0.9928	0.9965	0.999	0.9964
A2RRP1	GADDGRFTLPGEIDID	MSF_Hybrid	1.01099e+06	1.07226e+06	1.12648e+06	1.11244e+06	1.06274e+06	1.3094e+06	1.00121e+06	1.05347e+06	1.3308e+06	1.31989e+06	1.30576e+06	1.07377e+06	1.50097e+06	1.09573e+06	1.36615e+06	1.21033e+06	1.41088e+06	1.07159e+06	134325	127239	1.29019e+06	1.12258e+06	1.07404e+06	146039	FALSE			0.07691	0.20226	0.11853	-0.4543	0.20485	0.30409	-1.04855	2	845.8996	0.9654	0.994	0.9891	0.9898	0.9992	0.9424		0.9663	0.9615	0.9834	0.9032
A2RRP1	GLDTDLVYQR	MSF_Hybrid	138305	1.21909e+06	1.4518e+06	1.43341e+06	108617	131333	1.40578e+06	149191	1.4944e+06	1.2974e+06	1.39191e+06	201846	132734	1.41608e+06	146547	1.37724e+06	118851	88842.5	1.41125e+06	174052	255949	1.4152e+06	255209	1.04658e+06	FALSE			0.11835	-0.82573	-0.74741	-0.04815	0.04149	-0.72856	-0.60947	2	590.3038		0.9992	0.9476	0.9997		0.9994	0.9983	0.9996	0.991
A2RRP1	GTDLEALLAIGK	MSF_Hybrid	494907	355239	420029	485707	409950	426031	397299	473663	360084	396178	462143	436444	508071	440016	491366	332128	427100	440378	436134	402200	302373	407857	436796	402753	FALSE			-0.04514	-0.08247	0.05735	-0.0261	0.02766	0.18049	-0.1551	2	600.8453	0.9992	0.9968	0.996	0.9878	0.9978	0.9996	0.9979	1	0.9965	1	0.9999
A2RRP1	LATYEEILGVPHAS	MSF_Hybrid	395215	495617	511986	538086	420238	491337	477586	406360	569879	445425	449015	445395	351995	433556	423558	249487	414098	482041	448580	497718	594152	392053	69592.7	281956	FALSE			0.05153	-0.29219	0.04739	-0.91573	-0.06627	-0.21438	0.13502	2	750.3907	0.977	0.9984	0.8879	0.9906	0.9481		0.9697	0.9283	0.9734	0.9256	0.9009
A2RRP1	LFWTGDPHLIK	MSF_Hybrid	388110	382896	450625	397090	359788	435987	406609	434131	389597	340808	442572	405951	433725	362558	382430	340194	422386	404510	354888	401529	402680	402704	396725	487501	FALSE			0.01024	-0.06589	-0.03438	0.07512	-0.03866	-0.0516	-0.07581	3	442.9117	0.9999	0.9999	1	1	1	0.9999	1	1	1	1	1
A2RRP1	LHPGDLITVVDAVTFSPK	MSF_Hybrid	661636	597112	674152	625499	674423	667766	595387	677017	698472	637324	650326	654891	668608	611616	651390	585180	648950	619431	560319	543237	705845	657927	615286	834661	FALSE			0.02807	-0.06047	0.02574	0.12502	0.00718	-0.00096	-0.09526	3	637.0192	1	1	1	1	1	1	1	1	1	1	1
A2RRP1	LLDFTQAQILQGLR	MSF_Hybrid	1.06796e+06	1.00157e+06	1.03364e+06	1.05399e+06	880002	1.03211e+06	1.0181e+06	1.0141e+06	90843.5	1.01393e+06	924324	1.09615e+06	1.12917e+06	1.01809e+06	1.12944e+06	1.00254e+06	1.0802e+06	1.05688e+06	979398	1.00055e+06	1.07083e+06	970470	999165	1.0652e+06	FALSE			-0.54761	0.01685	-0.06517	-0.03212	-0.03233	0.0785	-0.02457	2	808.462	0.9995	0.9998	0.9983	0.9999	0.9999	0.9995	1	0.9999	0.9985	0.9995	0.9998
A2RRP1	LLDFTQAQILQGLRK	MSF_Hybrid	674116	693789	707355	627217	626613	741782	623232	651235	663684	658825	635593	701314	748390	610558	713532	538133	678591	687180	638280	522461	673845	687026	594828	658558	FALSE			-0.09861	-0.12433	-0.05646	-0.09693	-0.05637	-0.00193	-0.17784	3	582.0087	1	1	1	1	1	1	1	1	1	1	1
A2RRP1	LLGLAELLR	MSF_Hybrid	660219	626270	501453	641936	693418	703047	679509	712146	703372	649036	692600	710546	677458	639768	708190	624153	645136	691285	642087	687227	682730	693292	636309	721635	FALSE			0.22867	0.13298	0.18914	0.19819	0.19886	0.17992	0.17036	2	499.3239	0.9999	1	1	1	1	1	1	1	1	1	1
A2RRP1	LSIWAIPSLK	MSF_Hybrid	452847	517178	468451	430230	455334	535886	402644	436432	450961	401557	508610	502858	435027	438811	437013	351462	503997	473473	405598	409138	492561	499543	417122	539464	FALSE			-0.15713	-0.11427	-0.01718	0.0176	-0.02575	-0.13404	-0.13795	2	564.3448	0.9999	1	1	1	1	1	1	0.9999	1	0.9999	0.9999
A2RRP1	NQNIVLSAR	MSF_Hybrid	395942	395857	414162	395431	385598	386178	392076	326086	180673	458024	390703	350215	359874	284247	344460	326241	365172	353595	298408	341493	313833	331152	257257	449533	FALSE			-0.42405	-0.20667	-0.04712	-0.21646	-0.00842	-0.28675	-0.33852	2	507.7882	0.9995	0.9998	0.9994	0.9999	0.9983	0.998	0.9845	0.9992	0.999	0.9991	0.9863
A2RRP1	QSPGVANELLK	MSF_Hybrid	1.10096e+06	132139	854820	139393	1.1285e+06	992984	97674.4	869061	977854	884051	904260	755578	1.22135e+06	774030	933754	823258	183385	130171	705303	898566	1.00187e+06	1.0229e+06	831526	1.21231e+06	FALSE			-0.1026	-0.87707	0.11482	0.55464	0.28497	0.48841	0.31963	2	578.322	0.9445			0.9796	0.9999	0.9747	0.993	0.8839		0.9977	0.9054
A2RRP1	SIDLVLAASR	MSF_Hybrid	441683	381139	187217	94254.4	437984	458266	475566	546920	434559	389900	346560	118545	141681	437533	387466	405490	406195	168544	476755	61760.6	149019	410428	443727	51058.2	FALSE			0.52864	-0.04322	-0.02817	-0.15808	-0.24041	-0.0633	-0.5549	2	522.806	0.8994		0.9343	0.9697		0.976	0.9714	0.9133	0.9782	0.9573	0.984
A2RRP1	SLTYLRPLQGQ	MSF_Hybrid	192846	137974	111521	236548	255220	145699	152852	98500.9	324400	209543	201598	280673	115203	176069	297760	227388	203395	231820	168993	64721.2	195848	245083	120237	235051	FALSE	0.0858212	40747.6	0.38029	0.58299	0.52719	0.4407	0.64523	0.41319	-0.04229	2	638.3564		0.9591		0.871				0.9722
A2RRP1	TLLQDMLTMQ	MSF_Hybrid	56095.8	67317.3	210142	84276.9	60993.2	83343.9	47972.7	227176	119125	60665.1	67816	146308	65301.5	66457.6	82728.7	87783.5	152793	75167.2	68998.4	60328.1	374447	57658.4	90633.3	53905.9	FALSE			0.24127	-0.07917	-0.54501	-0.72216	-0.2796	-0.63703	0.59485	2	597.2989	0.986	0.9879	0.9978	0.9766	0.9805	0.9868	0.8441	0.9935	0.9369	0.999
A2RRP1	VTYADTLNHLEK	MSF_Hybrid	91933.2	207079	75874.4	250057	94700.7	219456	128565	181010	197439	90849.8	160126	136145	166227	104038	306044	197989	96183.5	163822	127947	93554.5	206421	136022	145029	135995	FALSE			0.43557	0.28888	0.58979	0.15375	0.04633	0.62039	0.1909	3	468.577	0.9913				0.9539						0.9855
A2RTX5	EILLEMFK	MSF_Hybrid	519559	542632	443989	472891	540152	493918	493298	532709	484516	483221	537900	451630	451306	501088	487879	401048	473693	485691	426017	442160	472245	477984	455258	628679	FALSE			0.00415	-0.14683	0.00075	0.05243	-0.03238	-0.06455	-0.16821	2	511.7832	0.9999	1	0.9999	1	1	0.9999	0.9999	1	1	1	1
A2RTX5	FADFGVLHR	MSF_Hybrid	210945	1.33384e+06	1.06989e+06	1.26466e+06	1.25787e+06	1.09269e+06	222178	140547	300056	1.11602e+06	278815	1198760	1.38258e+06	1.28713e+06	1.1714e+06	1.12065e+06	1.13735e+06	135659	255030	1.30934e+06	947442	1.22627e+06	154976	1.23119e+06	FALSE			-1.98003	-0.12742	0.46745	-0.00124	-0.01168	0.55489	-0.0579	2	531.28		0.9832		0.9602	0.9447	0.9588		0.9744	0.9313	0.9468
A2RTX5	FNLTYVSK	MSF_Hybrid	444442	394089	391463	223559	174651	517017	243477	193501	257434	189505	212219	124667	464988	146921	342123	153613	223631	64169.1	199987	136885	353094	330666	216994	310801	FALSE	0.482685	41.6376	-0.82479	-1.47845	-0.42645	-0.51883	-1.22444	-0.36654	-0.83405	2	486.2635		0.9997	0.989	0.9956	0.8526		0.9989	0.9589	0.9738
A2RTX5	HQPIFIK	MSF_Hybrid	309546	413392	452059	418128	403127	456683	380192	447748	474249	379567	408808	462113	494421	399348	445512	307917	388351	380014	334404	325780	448402	405462	415851	482762	FALSE			0.14828	-0.1266	0.12116	0.15037	0.08983	0.1888	-0.08394	2	441.7634	0.9824	0.9998	0.9986	0.9996	0.9904	0.9993	0.9999	0.9998	0.9994	0.9996	0.99
A2RTX5	IYGISFPDNK	MSF_Hybrid	529839	447841	505042	521375	530283	476033	558146	446338	476301	374346	386591	507637	491647	398540	493064	589830	409820	437054	508739	586887	52736.6	366114	466554	505095	FALSE			-0.00189	-0.04549	0.04311	-0.14842	-0.22504	-0.10019	-0.36867	2	577.298	0.9999	0.998	0.9946	0.9983	0.9968	0.9966	0.9898	0.9951	0.9975	0.9991	0.9996
A2RTX5	LRDEQLNAPYSC[Carbamidomethyl (C)]Q	MSF_Hybrid	504250	313446	306993	369980	239020	694924	363180	377027	653858	362505	591887	741855	496492	230610	545229	382258	498344	712243	296859	272009	486302	285167	360161	574306	FALSE			0.30977	0.50208	0.21333	0.11692	0.59282	0.17795	-0.09205	2	797.3699	0.9974	0.9994	0.9999	0.9241	0.999	0.9976	0.9998	0.9985	0.9829	0.9861	0.9783
A2RTX5	MNPGDGAFYGPK	MSF_Hybrid	1.80346e+06	1.57024e+06	1.82615e+06	1.90818e+06	1.56592e+06	1.5343e+06	1.77038e+06	1.62841e+06	1.6698e+06	1.70467e+06	1.71573e+06	1.59423e+06	1.527e+06	1.78648e+06	1.74864e+06	1.60398e+06	1.49656e+06	1.66914e+06	1.66016e+06	1.81802e+06	1.75651e+06	1.64619e+06	1.59058e+06	1.76981e+06	FALSE			-0.03689	-0.12458	-0.05412	-0.05464	-0.05233	-0.03873	0.00963	2	627.2846	0.9998	1	1	1	0.9998	1	1	0.9999	1	0.9999	1
A2RTX5	QLQNSLMDFGEPWK	MSF_Hybrid	138852	697005	122191	1.07054e+06	678720	561901	643373	162576	244016	806775	189369	712469	376968	923014	223222	906333	629584	715699	852847	801867	99500.8	798550	782869	483746	FALSE			0.13217	1.23279	1.27045	1.10809	0.83466	0.66894	0.87266	2	846.9061		0.9941	0.9868	0.9977	0.8806	0.9735	0.9997	0.8983	0.9988	0.9938
A2RTX5	QVMVIPVGPTC[Carbamidomethyl (C)]EK	MSF_Hybrid	1.73778e+06	1.78611e+06	1.70971e+06	1.54106e+06	1.65128e+06	1.66829e+06	1.77444e+06	1.4396e+06	1.61529e+06	1.68199e+06	1.79691e+06	1.7336e+06	1.49359e+06	1.69147e+06	1.72256e+06	1.66816e+06	1.66159e+06	1.75572e+06	1.69077e+06	1.55423e+06	1.83116e+06	1.55121e+06	1.84064e+06	1.71742e+06	FALSE			-0.11598	-0.04142	-0.10666	-0.03469	-0.00583	-0.09278	-0.04407	2	729.3782	0.998	0.9995	0.9982	0.9895	0.9606	0.9983	0.9941	0.9933	0.9949	0.9907	0.9974
A2RTX5	VADGQTVQGEVWK	MSF_Hybrid	1.04121e+06	895179	827795	992236	984848	834212	1.00635e+06	955563	861648	832886	961733	885385	1.02004e+06	946489	1.02469e+06	1.0551e+06	1.05594e+06	980013	923449	838326	971817	879324	817194	947409	FALSE			0.03066	0.16124	0.02438	-0.06417	-0.04462	0.11388	-0.01606	2	708.8595	1	0.9999	0.9934	1	0.9999	0.9997	1	1	1	0.999	1
A2RTX5	WLWSEVER	MSF_Hybrid	858894	981049	793389	899767	967935	790058	151239	110058	971002	912262	366748	867985	835830	970093	923554	818751	971532	168737	907500	938921	936968	936613	948177	958967	FALSE			-1.09554	-0.42676	0.01332	0.11091	-0.29457	0.05174	0.07995	2	552.7773	0.9879	0.9958		0.9501	0.9789	0.9706	0.9989	0.8974	0.968	0.9806
A2RUC4	[Acetyl (Protein N-term)]AGQHLPVPR	MSF_Hybrid	2.50882e+06	2.33647e+06	2.30879e+06	2.10521e+06	2.27691e+06	2.38123e+06	2.50846e+06	2.5044e+06	2.43151e+06	2.35101e+06	2.31616e+06	2.51896e+06	2.3722e+06	2.36004e+06	2.56882e+06	2.54866e+06	2.26338e+06	2.44042e+06	2.48042e+06	2.44697e+06	2.39911e+06	2.11996e+06	2.70698e+06	2.32948e+06	FALSE			0.05738	0.0197	-0.08103	0.00047	0.00645	0.02934	0.03436	2	508.7854	0.9999	1	0.9997	0.9997	1	0.9997	0.9999	0.9999	0.9996	0.9998	0.9999
A2RUC4	EFFVSEDEK	MSF_Hybrid	1.66654e+06	1.71834e+06	1.67895e+06	1.87349e+06	224111	1.69265e+06	1.58486e+06	1.26375e+06	1.43967e+06	1.65524e+06	1.59624e+06	1.75184e+06	1.58345e+06	1.54403e+06	1.35581e+06	1.55716e+06	365689	1.62523e+06	1.82046e+06	1.72207e+06	1.57272e+06	1.77472e+06	1.71167e+06	1.69275e+06	FALSE			-0.23983	-0.51319	-0.41794	0.03248	-0.01734	-0.17567	0.01458	2	565.256	0.9605	0.9874	0.9461	0.9585	0.9572	0.9805	0.996	0.925	0.9377		0.9359
A2RUC4	GDIKFPEFFK	MSF_Hybrid	3.21683e+06	132899	3.30685e+06	3.12988e+06	3.30009e+06	3.80057e+06	3.10574e+06	249520	100104	3.36453e+06	61531.8	3.6699e+06	3.40016e+06	198680	101276	3.08752e+06	3.50012e+06	135983	2.71265e+06	67001.3	2978060	3.23737e+06	3.48064e+06	3.80367e+06	FALSE			-0.94594	0.01446	0.62003	0.66051	0.09222	-0.84721	-0.20929	3	409.8851	0.9948	0.9556	0.9356	0.9625	0.9985	0.9143	0.991	0.9263		0.91
A2RUC4	HLPSEC[Carbamidomethyl (C)]YDK	MSF_Hybrid	634588	623220	691518	92236.1	110644	134416	241803	129479	687002	488180	227768	738991	595090	83994.5	570851	386533	506184	491641	164604	178082	650132	604046	602855	714664	FALSE	0.199335	6.23104	-0.88125	-0.49376	-2.53089	-0.02069	-0.42202	-0.64112	-0.97337	2	574.7557	0.9812			0.991	0.937	0.9033		0.8732	0.9259
A2RUC4	KPLVLEGIDLGPC[Carbamidomethyl (C)]TSK	MSF_Hybrid	1.14812e+06	1.08699e+06	1.29138e+06	826503	910983	1.12671e+06	918063	951165	1.0808e+06	1.04716e+06	1.05873e+06	967087	1.07968e+06	848201	934353	844082	800208	960275	796929	745311	1.02086e+06	1.11537e+06	1.08441e+06	1.20954e+06	FALSE	0.310519	23742.6	-0.2575	-0.43719	-0.3001	-0.04875	-0.1986	-0.30109	-0.46034	3	576.3184	0.9983	0.9996	1	0.9987	0.9993	0.9998	0.9934	0.9958	0.9922	0.9996	0.9987
A2RUC4	PFDQLVQR	MSF_Hybrid	430110	383819	407967	411072	384730	411368	466737	408397	372138	349150	423898	419448	376657	394110	392109	402436	109859	424330	366343	508531	450736	387799	429418	465702	FALSE			0.02966	-0.38358	-0.01749	0.07031	-0.03514	-0.07142	0.11754	2	501.772	0.9948	0.9992	0.9999	0.9938	0.9996	0.9968	0.9998	0.9994	0.9974	0.9942	0.9998
A2RUC4	TLAELPEEYRDFYAR	MSF_Hybrid	1.76909e+06	1.72013e+06	1.78799e+06	1.61557e+06	1.6039e+06	1.54528e+06	1.59975e+06	1.71311e+06	1.74476e+06	1.71842e+06	1.40876e+06	1.67036e+06	1.56174e+06	1.7013e+06	1.46676e+06	1.84437e+06	1.54895e+06	1.62349e+06	1.78028e+06	1.68702e+06	1.53897e+06	1.77874e+06	1.63741e+06	1.92396e+06	FALSE			-0.06132	-0.07301	-0.14737	0.01709	-0.13748	-0.158	-0.07604	3	624.9758	0.9658	0.9977	0.9954	0.9984	0.9952	0.9862	0.9967	0.9908	0.9963	1	1
A2RUC4	TLPFDQLVQR	MSF_Hybrid	4.92323e+06	5.31077e+06	5.17178e+06	5.21811e+06	4.9615e+06	5.20981e+06	5.04335e+06	5.13139e+06	5.1224e+06	5.20634e+06	5.01806e+06	5.12129e+06	5.22829e+06	4.91605e+06	5.25631e+06	4.97581e+06	5.12028e+06	5.13077e+06	5.07329e+06	5.20136e+06	5.16919e+06	5.14908e+06	5.30354e+06	5.21731e+06	FALSE			-0.01021	-0.01685	-0.00153	0.02453	-0.00564	-0.00048	0.00356	2	608.8379	0.9994	0.9999	1	1	0.9999	0.9998	0.9991	0.9999	0.9991	0.9997	0.9999
A2RUC4	WTVDYLSQVGGKK	MSF_Hybrid	364982	193640	92836.5	246660	153021	313007	303323	547667	207414	412633	361777	336861	298997	415203	320057	338267	344117	355515	194781	252675	363849	352996	315948	110106	FALSE			0.70014	0.67192	0.1296	0.25804	0.77046	0.66685	0.31657	3	494.2647	0.9806		0.9403	0.9997	0.9963	0.8665		0.9989
A3KMH1	NVLPVLNNLLENR	MSF_Hybrid	1.64957e+06	101373	2.08576e+06	324444	113062	1.76934e+06	1.99065e+06	221463	1.70933e+06	1.48803e+06	1.76928e+06	154670	1.76108e+06	155766	2.16358e+06	2.03666e+06	1.95856e+06	125969	1.69532e+06	1.49164e+06	1.91032e+06	114152	1.97888e+06	99496.9	FALSE			0.03152	0.10319	-0.79788	-0.80727	-0.16926	0.08885	0.40986	2	754.4332	0.9573		0.8593	0.9263	0.9878	0.9396	0.9741
A3KMH1	SIFPIHPSFR	MSF_Hybrid	224581	168807	109100	138796	137809	214699	174298	220604	190972	173940	163288	195375	163822	170809	194092	160286	169826	161767	153287	171278	305608	187660	150628	157151	FALSE			0.2215	-0.03079	-0.03247	-0.02038	0.08397	0.07342	0.32666	3	400.889	0.9347	0.9975	0.884	0.9922	0.9876	0.9529	0.958	0.9932	0.9988	0.982	0.9832
A3KMH1	VIALGLPVPR	MSF_Hybrid	278574	241920	267604	276710	317776	329813	334435	345367	281754	263270	324494	270817	254436	330125	303861	270405	298116	267514	307867	296900	275202	180018	312825	259444	FALSE			0.287	0.08519	0.22998	-0.06709	0.12358	0.17287	0.15908	2	517.8397	0.9854	0.9587	0.9946	0.9458	0.9935	0.9143	0.9336		0.9229	0.8806	0.9768
A3KN83	AEYMPIK	MSF_Hybrid	2.73106e+06	2.90341e+06	2.57859e+06	149600	255098	2.68199e+06	2.41841e+06	2.43219e+06	2.55054e+06	2.85124e+06	2.79813e+06	2.49328e+06	2.80261e+06	2.61598e+06	2.77718e+06	2.80967e+06	2.7048e+06	2.92485e+06	2.65556e+06	2.91842e+06	145137	2.26771e+06	2.42187e+06	2.66654e+06	FALSE			-0.15017	0.03921	-1.41186	-0.15898	-0.01242	-0.00304	-0.52213	2	426.2202	0.9451		0.9935	0.9529	0.9551	0.9508	0.9337	0.968	0.9896		0.8764
A3KN83	AGFLIGDGAGVGK	MSF_Hybrid	3.19331e+07	3.05512e+07	3.10972e+07	2.99142e+07	2.96079e+07	3.28383e+07	2.81661e+07	3.01134e+07	2.99458e+07	2.96591e+07	2.98741e+07	3.10475e+07	2.96995e+07	2.97081e+07	3.05594e+07	2.78303e+07	3.0066e+07	3.01696e+07	2.81931e+07	3.05732e+07	3.46699e+07	2.85221e+07	3.02246e+07	3.14907e+07	FALSE			-0.08503	-0.08764	-0.01895	-0.0525	-0.04702	-0.05683	-0.00224	2	581.3168	0.9292	0.999	0.9842	0.9837	0.9543	0.9841	0.923	0.9895	0.9507	0.9916	0.9951
A3KN83	AIQQFGR	MSF_Hybrid	5.39094e+06	5.6968e+06	212572	5.51713e+06	5.55498e+06	5.1157e+06	5.50693e+06	6.0566e+06	201828	5.9178e+06	5.29058e+06	6.00458e+06	6.52249e+06	5.45857e+06	6.37045e+06	6.15931e+06	297549	161838	5.53657e+06	6.04557e+06	8.13508e+06	5.80448e+06	5.91337e+06	211208	FALSE			0.05818	-0.77174	0.51854	0.07812	0.60713	0.69954	0.80309	2	410.2272	0.9983	0.9983	0.9982	0.9986	0.993	0.9958	0.9946	0.9978	0.9975	0.9872	0.9414
A3KN83	ALWFSVSNDLK	MSF_Hybrid	723301	692104	932621	789556	1.18784e+06	839705	870284	112856	754771	874526	818163	144796	492286	942040	1.04783e+06	136868	110172	148776	421118	131019	163561	1.0832e+06	662343	1.28398e+06	FALSE	0.279952	16878.6	-0.43409	-2.56855	0.26276	0.36764	-0.35372	0.08015	-1.71402	2	640.3377	0.9578	0.9347	0.9567	0.9742			0.8398	0.9889	0.9953	0.9869
A3KN83	ASTRPSVSAPTVR	MSF_Hybrid	3.68605e+06	3.58422e+06	2.82898e+06	4.13388e+06	3.67196e+06	3.93272e+06	3.8822e+06	3.91606e+06	2.60089e+06	430587	4.9379e+06	3.81611e+06	4.40681e+06	4.6324e+06	3.30571e+06	3.61638e+06	2.80184e+06	2.48155e+06	3.3934e+06	97193	2.58845e+06	4.33716e+06	298045	3.66774e+06	FALSE			0.04222	-0.18241	0.21701	-0.28255	-0.13696	0.28967	-0.73233	3	443.5809	0.9995	0.9819	0.8893		0.9969	0.9937	0.9121	0.9068	0.9978	0.9856	0.9487
A3KN83	C[Carbamidomethyl (C)]PVGSSKPTK	MSF_Hybrid	394858	382448	286570	352708	400187	414150	397239	436726	350323	449233	277595	312272	301888	360539	344508	284970	482861	308749	395839	308626	366307	292784	328160	303947	FALSE			0.15469	0.01712	0.13353	-0.20198	-0.034	-0.07936	0.00932	2	530.7764	0.9998	0.9999	0.9996	0.9987	0.9979	0.9936	0.9998	0.9971	0.9999	1	0.9953
A3KN83	C[Carbamidomethyl (C)]VVIGLQSTGEAR	MSF_Hybrid	1.50619e+06	1.62719e+06	1.38037e+06	1.44674e+06	1.37114e+06	1.68908e+06	1.63851e+06	1.6129e+06	1.46469e+06	1.74576e+06	1.59581e+06	1.58414e+06	1.55909e+06	1.41424e+06	1.54187e+06	1.27425e+06	1.23801e+06	1.56087e+06	1.62064e+06	837436	1.43377e+06	1.48924e+06	1.31032e+06	1.5808e+06	FALSE			0.06327	-0.14819	-0.00217	-0.04328	0.12601	0.00046	-0.21387	2	695.3614	0.9885	0.9991	0.9918	0.997	0.9965	0.995	0.9938	0.9952	0.9997	0.9945	0.9994
A3KN83	DLLDKLEK	MSF_Hybrid	2.97034e+06	2.56907e+06	3.14577e+06	3.37728e+06	2.90219e+06	3.00338e+06	2.87562e+06	3.34863e+06	3.29036e+06	2.63913e+06	3.1186e+06	3.29572e+06	3.15345e+06	3.04243e+06	3.28251e+06	3.18968e+06	3.20972e+06	3.22222e+06	2.8109e+06	3.26492e+06	3.24108e+06	2.98258e+06	3.51685e+06	3.04899e+06	FALSE			0.13159	0.14772	0.09601	0.13671	0.05991	0.12609	0.10129	2	487.2819	1	0.9995	1	0.9998	1	0.9999	1	0.9986	1	0.9985	0.9992
A3KN83	DLLDKLEKL	MSF_Hybrid	414598	334982	322879	424050	346650	369169	389710	405809	378302	339848	397240	377211	403757	413647	375210	370836	438674	376829	404392	434524	378507	394404	387357	393389	FALSE			0.13029	0.14559	0.08795	0.13192	0.05521	0.1532	0.18291	2, 3	543.8239, 362.885	0.9972, 0.9996	1, 1	1, 0.9997	0.9995, 1	0.9997, 1	1, 1	1, 1	0.9999, 0.9999	1, 1	0.9999, 1	0.9998, 0.9999
A3KN83	EAASSGISLQADRR	MSF_Hybrid	790646	1.09248e+06	1.07695e+06	998279	957795	976455	1.16606e+06	1.01939e+06	782330	1.39561e+06	876663	1.00726e+06	966596	1.11682e+06	1.27316e+06	1.15795e+06	1.08348e+06	1.24582e+06	1.08991e+06	1.38589e+06	1.16354e+06	1.28877e+06	774032	137517	FALSE			0.00375	0.23646	-0.01349	-0.42792	0.14786	0.18136	0.29804	3	487.5866	0.9712	1	0.9905	0.9963	0.9945	0.9999	1	0.9967	0.9988	1	0.9974
A3KN83	EALEEGGGELNDFVSTAK	MSF_Hybrid	673055	206260	268412	802110	642164	702844	136733	159834	902020	171724	591571	95061.9	175597	564701	778647	953173	803524	728138	130673	215681	238267	118869	206392	714942	FALSE			0.06256	1.11437	0.90362	-0.14191	-0.41913	0.40429	-0.97321	2	933.4418	0.9777	0.9794				0.9152				0.9637
A3KN83	EFSDFIQAVER	MSF_Hybrid	185562	1.06622e+06	1.40497e+06	1.02774e+06	1.29485e+06	1.16106e+06	373459	1.36035e+06	1.06576e+06	174130	1.31202e+06	1.1939e+06	1.00606e+06	1.05196e+06	55483.1	97670.7	99322.3	113432	97267.5	1.36704e+06	1.12326e+06	1.00414e+06	456756	1.67508e+06	FALSE	0.157219	14924.8	0.07554	-3.09735	0.39094	0.23925	0.0126	-0.33003	-0.03807	2	670.8277		0.961			0.9723			0.969	0.9099	0.9777	0.8995
A3KN83	EFSDFIQAVERR	MSF_Hybrid	352306	463907	427114	380570	415296	424026	376718	404744	342017	367330	374984	329080	347504	381922	380099	335232	359842	352389	329471	424421	398642	422974	430007	650032	FALSE			-0.14623	-0.24731	-0.02745	0.27365	-0.21472	-0.16426	-0.1094	3	499.5879	0.9989	0.9998	1	0.9991	0.9948	0.9994	0.9996	0.9999	0.9999	0.9999	0.9998
A3KN83	ELGLETEAAVPVK	MSF_Hybrid	3.58017e+06	3.66021e+06	3.8361e+06	3.33312e+06	3.50679e+06	3.51517e+06	3.62488e+06	3.35773e+06	3.61263e+06	3.36376e+06	3.78249e+06	3.6765e+06	3.38566e+06	3.79527e+06	4.05442e+06	3.36534e+06	3.39661e+06	3.49596e+06	3.32013e+06	3.47489e+06	3.38149e+06	3.40069e+06	3.04697e+06	3.70686e+06	FALSE			-0.06408	-0.11076	-0.09716	-0.12538	-0.03343	0.02055	-0.12226	2	678.3745	0.9999	1	1	1	1	1	1	1	1	1	0.9995
A3KN83	ERFQQAADLIDAEQR	MSF_Hybrid	222671	1.37131e+06	143099	1.0205e+06	1.18858e+06	240735	1.09172e+06	1.00182e+06	108987	1.15298e+06	203711	1.34846e+06	770633	1.15952e+06	1.11816e+06	139865	313909	342246	1.04117e+06	976094	1.0777e+06	1.14881e+06	1.38552e+06	1.75506e+06	FALSE			0.3425	-1.12579	0.49601	1.30411	0.63905	0.81135	0.83326	3	597.2991		0.9944	0.9948	0.9947	0.8522		0.9867	0.9999	0.9999	0.9807	0.9892
A3KN83	FQQAADLIDAEQR	MSF_Hybrid	3.31387e+06	3.96988e+06	3.4886e+06	3.45551e+06	3.42067e+06	3.45241e+06	3.43689e+06	3.27679e+06	100414	3.31989e+06	3.51068e+06	3.33832e+06	3.62341e+06	3.41541e+06	3.23197e+06	3.1733e+06	3.35782e+06	3.39291e+06	3.29857e+06	4.41039e+06	3.79071e+06	3.42865e+06	3.84511e+06	3.76886e+06	FALSE			-0.66074	-0.11833	-0.06069	0.03575	-0.08317	-0.06879	0.09426	2	752.8732	0.8946	0.9996	0.9987	0.9951	0.8895	0.9957	0.997	0.999	0.9992	0.9992	0.9499
A3KN83	GIDLTAPSNNSSPR	MSF_Hybrid	1.08102e+07	1.18569e+07	1.0874e+07	1.13995e+07	1.17272e+07	1.09166e+07	1.14951e+07	1.10873e+07	1.14062e+07	1.19723e+07	1.14387e+07	1.13832e+07	1.14707e+07	1.22549e+07	1.19062e+07	1.22512e+07	1.13728e+07	1.11921e+07	1.26066e+07	1.29007e+07	1.16459e+07	1.25243e+07	1.25626e+07	1.21462e+07	FALSE			0.01912	0.05382	0.02144	0.15066	0.05292	0.08723	0.14756	2	714.8575	1	1	1	1	1	1	1	1	1	1	1
A3KN83	GLETEAAVPVK	MSF_Hybrid	1.17672e+06	1.2115e+06	124408	537333	975106	880618	1.00248e+06	1.02129e+06	1.04793e+06	197484	172846	181468	924255	1.19367e+06	105952	1.04415e+06	1.0182e+06	1.01952e+06	880899	1.15448e+06	1.13084e+06	94606.5	128261	221393	FALSE			0.28984	0.29461	-0.07034	-2.49972	-2.18698	-0.17612	0.33356	2	557.3112	0.9744		0.9543		0.9319	0.9134	0.946		0.8878	0.9329	0.9456
A3KN83	GMSWEEATK	MSF_Hybrid	1.20464e+06	1.37497e+06	1.5564e+06	1.29817e+06	1.24912e+06	1.8044e+06	1.75916e+06	1.47224e+06	1.17536e+06	981593	1.65804e+06	2.01363e+06	1.45929e+06	181223	1.83182e+06	1.12251e+06	1.52533e+06	1.63479e+06	214427	1.68326e+06	1.36458e+06	1.03415e+06	1.40253e+06	2.52485e+06	FALSE			0.09148	0.05026	0.07334	0.26255	0.17	-0.25233	-0.34236	2	519.7317	0.9993	0.9794	0.9999	0.9934	0.9967	0.9855		0.935	0.9898	0.9918	0.9945
A3KN83	GRVVSNDDGSISYESR	MSF_Hybrid	690498	733899	902125	133397	688078	663106	764771	810590	860379	765773	640341	775541	713722	760254	671253	949384	145213	719990	807786	635148	184396	845635	105781	721237	FALSE			0.06618	-0.35853	-0.64812	-0.47604	-0.09275	-0.11704	-0.51567	3	580.9431	0.9704		0.9917	0.9976	0.9999	0.998	0.9938	0.9979	0.9763	0.9867	0.9949
A3KN83	GVGAMEIVAMDMK	MSF_Hybrid	864555	951969	797680	896862	962014	889816	891644	833050	752094	808489	958034	868401	756214	689169	762177	696080	745811	886203	763764	796242	889614	993263	850142	982226	FALSE			-0.0779	-0.16722	0.07237	0.1122	0.01139	-0.24392	-0.09381	2	676.3246	0.9982	0.996	0.9999	0.9998	0.9982	0.9979	0.9971	0.9999	0.9998	0.9995	0.9999
A3KN83	GVIFATYSSLIGESQSGGK	MSF_Hybrid	1.55012e+06	1.76215e+06	1.92837e+06	1.99767e+06	2.10979e+06	1.83318e+06	1.92368e+06	2.02868e+06	1.83793e+06	2.01137e+06	1.92777e+06	1.8519e+06	1.93887e+06	2.00722e+06	1.94906e+06	1.68493e+06	1.87583e+06	1.95035e+06	1.92713e+06	1.46828e+06	1.75575e+06	2.07102e+06	1.94948e+06	2.0065e+06	FALSE			0.14389	0.0726	0.18088	0.2017	0.14408	0.16979	-0.02485	2	950.9862	0.9967	1	0.9993	0.9998	0.9999	0.9998	0.9994	1	1	1	0.9999
A3KN83	GVLQSLIEK	MSF_Hybrid	5.40063e+06	5.13385e+06	5.37267e+06	4.95638e+06	5.52352e+06	5.21036e+06	5.29872e+06	5.49072e+06	5.21082e+06	5.37468e+06	5.4036e+06	5.50407e+06	5.45182e+06	5.21848e+06	5.41424e+06	5.11935e+06	5.34738e+06	5.59974e+06	5.15033e+06	5.10608e+06	4.88608e+06	5.26215e+06	4.87329e+06	5.36679e+06	FALSE			0.00842	0.01438	-0.01981	-0.0372	0.03363	0.016	-0.07107	2	493.7977	0.9994	0.9999	0.9998	0.9998	0.9986	0.9998	0.9999	0.9999	0.9998	0.9999	0.9999
A3KN83	HPDAVVETSSLSSVTPPDVWYK	MSF_Hybrid	2.16907e+06	2.11788e+06	1.93857e+06	2.03099e+06	2.18195e+06	2.14232e+06	2.06198e+06	1.97236e+06	2.28645e+06	2.06834e+06	2.13692e+06	2.23235e+06	2.05807e+06	2.24937e+06	2.3745e+06	2.0669e+06	2.26014e+06	2.06658e+06	2.16432e+06	1.69242e+06	2.42595e+06	2.12584e+06	2.16304e+06	2.48041e+06	FALSE			0.02191	0.03844	0.02976	0.12081	0.04833	0.10207	0.01319	3	805.4007	0.996	0.9954	0.9897	0.9712	0.8702	0.9982	0.9969	0.9796	0.9382	0.9998	0.9892
A3KN83	IGLRHPDAVVETS	MSF_Hybrid	921693	884227	646672	659285	691034	913823	771464	770235	962687	727350	711787	953644	935556	826898	784661	800616	786282	744848	746647	1.01304e+06	728529	699324	698636	600413	FALSE			0.03015	-0.0729	-0.11534	-0.29548	-0.03562	0.05456	0.0208	2	697.3754	0.9999	1	0.9993	1	0.9999	0.9999	0.9999	1	0.9999	1	0.9999
A3KN83	LDESNEDDENDPWLIRK	MSF_Hybrid	916355	871236	984378	1.02098e+06	947719	867664	930859	1.00214e+06	923137	944310	1.09649e+06	953128	1.0834e+06	1.08043e+06	902443	944216	1.06659e+06	900125	1.06167e+06	1.05376e+06	804557	871972	962520	958096	FALSE			0.04315	0.07057	0.03313	0.01069	0.11113	0.14557	0.07505	3	696.6554	1	1	1	1	1	1	1	1	1	1	1
A3KN83	LELPWSADR	MSF_Hybrid	1.76658e+06	1.96909e+06	1.88958e+06	1.48391e+06	1.71414e+06	1.59723e+06	1.63718e+06	104958	1.87854e+06	1.85437e+06	1.73574e+06	1.68457e+06	215636	216387	1.92069e+06	219776	1.81005e+06	1.58021e+06	1.7203e+06	137604	1.83345e+06	270793	1.84178e+06	1.58859e+06	FALSE			-0.63566	-0.6399	-0.2303	-0.60394	-0.09283	-1.25759	-0.60777	2	543.7825	0.9637	0.9414	0.9482	0.9765			0.9147		0.9753	0.9295
A3KN83	LFLVYRPNTGK	MSF_Hybrid	1.68824e+06	1.69539e+06	1.76312e+06	1.33955e+06	1.69688e+06	1.88335e+06	1.54449e+06	1.70852e+06	1.62127e+06	1.37932e+06	1.71041e+06	1.68132e+06	1.50699e+06	1.53998e+06	1.54117e+06	1.21779e+06	1.59002e+06	1.58091e+06	1.33363e+06	1.54198e+06	1.67065e+06	1.71753e+06	1.60274e+06	2.28002e+06	FALSE			-0.07847	-0.22986	-0.06507	0.12184	-0.10935	-0.16575	-0.17898	3	436.5872	1	1	1	1	1	1	1	1	1	1	1
A3KN83	LGIWGEGTPFR	MSF_Hybrid	1.14775e+06	1.38e+06	1.35862e+06	1.20661e+06	1.31434e+06	1.26017e+06	1.15494e+06	1.18003e+06	1.18619e+06	1.17473e+06	1.29887e+06	1.17649e+06	1.12049e+06	1.234e+06	1.13061e+06	1.04457e+06	1.10509e+06	1.10469e+06	1.0442e+06	1.38422e+06	1.1942e+06	1.23957e+06	1.23995e+06	2.09956e+06	FALSE			-0.14237	-0.25605	-0.03961	0.23663	-0.09049	-0.15722	-0.10139	2	616.8248	1	1	1	1	1	1	1	1	1	1	1
A3KN83	LKPPANIAQPVAT	MSF_Hybrid	3.78924e+06	3.62141e+06	3.55717e+06	3.52794e+06	3.28264e+06	3.75952e+06	3.46167e+06	3.50395e+06	3.6399e+06	3.80099e+06	3.70146e+06	3.66543e+06	3.8191e+06	3.78225e+06	3.4745e+06	3.59006e+06	4.0104e+06	3729210	3.59902e+06	3737092	3.90611e+06	3.67618e+06	3.01888e+06	4.04507e+06	FALSE			-0.04846	0.04683	-0.05329	-0.03027	0.02608	0.01414	0.03565	2	660.3877	1	1	1	1	1	1	1	1	1	1	1
A3KN83	LKPPANIAQPVATA	MSF_Hybrid	1.1568e+06	1.15634e+06	1.00159e+06	1.03885e+06	1.05212e+06	1.25165e+06	1.15565e+06	1.25862e+06	982654	1.00461e+06	1.19346e+06	1.18125e+06	995954	1.15644e+06	1.04046e+06	1.05028e+06	1.033e+06	845641	988195	961451	1.03271e+06	1.05795e+06	829183	1.05095e+06	FALSE			0.03534	-0.17852	0.01209	-0.17402	0.02784	-0.05404	-0.15244	2	695.9062	0.9967	0.9999	0.9996	0.9992	0.99	0.9967	0.9999	0.9967	0.9999	0.9996	0.9988
A3KN83	NALEIVMK	MSF_Hybrid	4.19271e+06	4.20959e+06	4.1619e+06	3.9284e+06	3.83747e+06	4.24308e+06	4.22893e+06	4.2324e+06	3.90198e+06	4.18012e+06	4.15578e+06	3.98368e+06	4.11964e+06	4.23592e+06	4.24851e+06	4.41486e+06	3.76561e+06	4.10367e+06	4.03171e+06	4.29693e+06	3.74492e+06	4.18556e+06	4.06947e+06	4.12208e+06	FALSE			-0.02325	-0.03252	-0.06521	-0.02164	-0.02837	0.00457	-0.05747	2	459.2599	0.9829	0.999	0.9996	0.9812	0.9983	0.9846	0.9981	0.9882	0.9988	0.9927	0.9993
A3KN83	NIAIISEAASSGISLQADRR	MSF_Hybrid	1.73559e+06	1.35993e+06	1.49014e+06	1.54274e+06	1.98895e+06	1.33359e+06	1.6247e+06	1.57894e+06	1.06379e+06	1.47458e+06	1.65794e+06	1.43401e+06	1.48344e+06	1.309e+06	1.45761e+06	1.73245e+06	1.25335e+06	1.3123e+06	1.16178e+06	1.02794e+06	978195	1.53121e+06	1.3556e+06	1.38756e+06	FALSE	0.458052	485.051	-0.10376	-0.09343	0.08539	-0.10142	-0.00603	-0.10965	-0.5336	3	691.3747	0.9815	0.9837	0.979	0.9993	0.9954	0.9985	0.9986	0.9987	0.9864	0.9981	0.9974
A3KN83	NILVHSLNK	MSF_Hybrid	4.82039e+06	4.75407e+06	5.16687e+06	4.30679e+06	4.39132e+06	5.01587e+06	4.53878e+06	4.43262e+06	4.48529e+06	4.2774e+06	4.67194e+06	4.9883e+06	4.977e+06	4.83909e+06	4.93161e+06	3.99842e+06	4.79216e+06	4.4275e+06	4.62463e+06	3.90345e+06	5.00523e+06	4.63385e+06	4.21611e+06	5.50895e+06	FALSE			-0.13154	-0.15735	-0.10422	-0.03792	-0.08088	0.00062	-0.12335	2	519.3087	0.9998	1	1	1	0.9999	1	1	1	1	1	1
A3KN83	NLC[Carbamidomethyl (C)]PVGSSKPTK	MSF_Hybrid	2.25092e+06	2.2492e+06	1.91922e+06	2.26922e+06	2.26478e+06	2.4396e+06	2.37557e+06	2.57713e+06	2.10327e+06	2.48709e+06	2.22835e+06	2.15791e+06	2.36634e+06	2.31712e+06	2.2468e+06	2.22997e+06	2.18946e+06	2.01413e+06	2.1499e+06	2.11728e+06	2.07104e+06	2.14964e+06	2.30713e+06	2.29745e+06	FALSE			0.13642	0.00319	0.11948	0.07336	0.09859	0.11048	-0.01835	2, 3	644.3399, 429.8957	1, 1	1, 1	1, 1	1, 1	1, 1	1, 1	1, 1	1, 1	1, 1	1, 1	1, 1
A3KN83	NMAYMNR	MSF_Hybrid	3.69007e+06	3.28917e+06	268416	3.30768e+06	109979	3.39205e+06	3.88786e+06	3.47922e+06	3.61317e+06	3.58729e+06	3.28744e+06	3.41944e+06	3.65191e+06	3.45115e+06	3.55912e+06	3.66273e+06	3.65263e+06	3.61255e+06	3.5367e+06	3.54294e+06	3.57772e+06	3.62442e+06	2.95372e+06	3.53709e+06	FALSE			0.59933	0.59243	-0.08992	0.48094	0.50624	0.55692	0.55626	2	450.1967	0.988	0.9951	0.9935	0.979	0.9883	0.9972	0.9726	0.9952	0.9934		0.9602
A3KN83	PPPDYPGEFFK	MSF_Hybrid	664158	457216	499266	537909	435551	511070	657007	549545	506760	627269	562398	499734	618683	596294	561101	578280	618703	448131	524967	555072	543122	464220	461921	662572	FALSE			0.08022	0.02162	-0.12656	-0.02871	0.05995	0.13213	0.00224	2	647.3112	1	1	1	1	1	1	1	1	1	1	1
A3KN83	QGLIGVGLINVEDR	MSF_Hybrid	1.04339e+07	9.3378e+06	117371	8.86376e+06	1.06234e+07	1.01716e+07	1.10241e+07	8.71842e+06	9.7696e+06	1.07086e+07	8.86815e+06	7.98549e+06	1.04175e+07	9.51049e+06	1.05541e+07	9.30777e+06	9.93169e+06	1.06793e+07	1.07693e+07	1.00532e+07	1.00649e+07	1.09922e+07	8.88248e+06	1.02629e+07	FALSE			0.56933	0.58907	0.57648	0.59959	0.47072	0.61599	0.63504	2	741.9174	0.9892	0.9836	0.9899	0.9942	0.9748	0.9958	0.9948	0.9821	0.9898	0.996	0.9941
A3KN83	QRFMDGDK	MSF_Hybrid	156544	170081	334201	495979	573672	414354	494443	396612	372369	458321	254518	83742	100520	595297	100997	625373	278407	133961	587923	488246	100828	156452	539839	101153	FALSE	0.229549	212.83	0.935	0.6511	1.16715	0.27111	0.26955	0.26997	0.83277	2	498.732		0.9975	0.9994	0.9996		0.9954	0.9937			0.9993	0.8582
A3KN83	RLESLGALTHGDRR	MSF_Hybrid	2.32436e+06	2.73723e+06	2.65509e+06	2.53632e+06	2.71346e+06	2.5557e+06	2.28136e+06	2.78398e+06	2.50694e+06	2.5156e+06	2.27602e+06	2.47083e+06	2.23263e+06	2.4585e+06	2.43225e+06	2.28039e+06	2.38219e+06	2.34253e+06	2.43857e+06	2.33491e+06	2.61409e+06	3.17163e+06	2.6233e+06	2.45137e+06	FALSE			-0.02725	-0.13957	0.01651	0.09577	-0.08752	-0.11542	-0.06288	4	395.9709	1	0.9993	0.9971	0.9993	0.9999	0.9958	0.9992	0.9988	0.9992	0.9992	0.9981
A3KN83	RPSFSSTPVISPAPN	MSF_Hybrid	1.57241e+06	1.38692e+06	1.17987e+06	1.31868e+06	1.22198e+06	1.48922e+06	1.51817e+06	1.47779e+06	1.30331e+06	1.47599e+06	1.67435e+06	1.44251e+06	1.55036e+06	1.47659e+06	1.52191e+06	1.52996e+06	1.76553e+06	1.17713e+06	1.34694e+06	1.83401e+06	1.48067e+06	1.3471e+06	1.34529e+06	1.63812e+06	FALSE			0.05474	0.11177	-0.03861	0.06519	0.15004	0.13615	0.17148	2	778.907	1	0.9998	0.9999	1	0.9999	0.9998	1	1	1	0.9996	1
A3KN83	RPSFSSTPVISPAPNSTPANSN	MSF_Hybrid	865948	1.04252e+06	994614	1.18574e+06	917075	1.05437e+06	130186	174923	883593	382553	903342	1.00333e+06	1.03082e+06	99179.8	81135.1	146858	978889	1.12575e+06	1.07038e+06	936811	1.6174e+06	126613	1.28242e+06	1.08068e+06	FALSE			-1.2882	-0.3667	0.12105	-0.22161	-0.34273	-1.26123	0.32023	2	1114.5508	0.9759	0.9225			0.9423		0.8566		0.9409	0.9046
A3KN83	SELDVPVEIL	MSF_Hybrid	962415	1.01975e+06	1.08674e+06	843743	1.18835e+06	1.18348e+06	1.04194e+06	999299	1.08242e+06	943252	1.16552e+06	1.12576e+06	1.03231e+06	1.04296e+06	1.06084e+06	1.04592e+06	1.1193e+06	1.14543e+06	1.04679e+06	1.18456e+06	1.11731e+06	1.13845e+06	1.07131e+06	975606	FALSE			0.02551	0.10939	0.06735	0.05374	0.07583	0.03125	0.12586	2	557.3055	1	1	1	1	1	1	1	1	1	1	1
A3KN83	SELDVPVEILNITEK	MSF_Hybrid	1.64125e+06	1.44125e+06	1.62968e+06	1.7313e+06	2.12821e+06	1.50615e+06	1.34538e+06	1.85336e+06	1.42069e+06	1.63602e+06	1.78315e+06	1.49294e+06	1.63187e+06	1.74546e+06	1.81865e+06	1.58412e+06	1.70894e+06	1.81499e+06	1.85959e+06	1.38985e+06	1.83462e+06	1.77454e+06	1.45554e+06	1.80713e+06	FALSE			-0.02868	0.11638	0.18736	0.09623	0.05995	0.141	0.10959	2, 3	849.9617, 566.9769	0.9985, 0.9588	0.9984, 0.942	0.9996	0.9988, 0.9989	0.9974, 0.9991	0.9998, 0.9968	0.9987, 0.9945	0.9999, 0.9997	0.9936	1, 0.9974	0.9971, 0.9667
A3KN83	SGILTLDK	MSF_Hybrid	5.18759e+06	4.86085e+06	4.6268e+06	4.4921e+06	5.051e+06	4.52233e+06	4.83146e+06	4.84693e+06	4.8187e+06	5.21145e+06	4.72846e+06	4.64274e+06	4.86242e+06	4.87036e+06	4.73438e+06	5.01694e+06	4.63015e+06	4.72064e+06	4.85549e+06	4.7521e+06	4.50535e+06	5.09247e+06	4.79079e+06	5.1976e+06	FALSE			-0.01762	-0.03055	-0.06123	0.03933	-0.00913	-0.0206	-0.05637	2	423.7502	0.9994	1	0.9999	1	0.9997	1	1	1	1	1	1
A3KN83	SIVNLDSPMVSPPPDYPGEFFK	MSF_Hybrid	2.00447e+06	2.42742e+06	2.06679e+06	2.00924e+06	1.36035e+06	1.91549e+06	2.38635e+06	1.71501e+06	306444	2.06906e+06	1.97881e+06	1.70954e+06	1.87555e+06	1.98677e+06	1.60927e+06	1.4697e+06	1.85099e+06	1.60842e+06	1.45488e+06	1.68019e+06	1.76223e+06	1.37225e+06	1.7885e+06	2.04616e+06	FALSE			-0.56009	-0.39882	-0.29822	-0.31972	-0.17473	-0.24819	-0.40816	2, 3	1218.5933, 812.7313	1	0.8485, 1	0.9894, 1	0.8812, 1	0.9991, 1	1	1	1	0.924, 1	1	0.9358, 1
A3KN83	SLNELMK	MSF_Hybrid	3.04176e+06	3.1716e+06	3.2345e+06	2.82678e+06	3.25222e+06	3.10355e+06	2.93399e+06	79971.4	3.22054e+06	3.10684e+06	3.12789e+06	3.21358e+06	3.269e+06	3.16879e+06	76453	3.18417e+06	3.27731e+06	3.33137e+06	3.21057e+06	3.30014e+06	3.25326e+06	3.32321e+06	3.28377e+06	3.14204e+06	FALSE			-0.59971	0.05174	-0.04109	0.04527	7e-05	-0.53639	0.04748	2	417.7231	0.9925	0.9741	0.9595	0.9593	0.982	0.942	0.9852	0.9657	0.9928	0.9818
A3KN83	SNQVTAPEYVFLISELAGEQR	MSF_Hybrid	250384	146769	182447	130925	144805	289436	361702	297782	300046	193790	175683	231281	190930	200286	222568	150271	199731	248173	150314	291840	175201	126850	128591	216494	FALSE	0.0921898	0.430976	0.72727	0.04551	-0.03638	-0.29647	0.05172	0.08267	0.09104	3	784.4008	1	1	1	1	1	1	1	1	1	1	1
A3KN83	SVTPPDVWYK	MSF_Hybrid	1.01438e+06	1.03621e+06	1.10181e+06	945832	843596	940814	913481	961698	836294	981065	986126	1.00055e+06	965280	942161	1.03937e+06	791626	1.09893e+06	874246	932898	1.14776e+06	989293	979346	988607	832143	FALSE			-0.21737	-0.18927	-0.20742	-0.17097	-0.08709	-0.0973	-0.03823	2	596.3058	0.9841	0.9758	0.9965	0.9965	0.997	0.9799	0.9977	0.9946	0.9949	0.9996	0.9992
A3KN83	TGLAVLELQNK	MSF_Hybrid	8.61679e+06	9.05848e+06	8.55442e+06	8.19199e+06	8.70882e+06	8.45211e+06	8.73519e+06	8.43214e+06	8.44076e+06	8.52118e+06	8.56664e+06	8.73674e+06	8.39238e+06	8.77867e+06	8.50206e+06	8.34544e+06	8.30458e+06	8.44068e+06	8.28335e+06	7.91728e+06	9.00886e+06	8.51975e+06	8.47508e+06	9.63872e+06	FALSE			-0.0346	-0.06405	-0.04905	0.02204	-0.02246	-0.03094	-0.05723	2	593.3455	1	1	1	1	1	1	1	1	1	1	1
A3KN83	TGLAVLELQNKLPK	MSF_Hybrid	1.19107e+06	973207	1.15915e+06	1.03177e+06	1.00248e+06	1.23432e+06	1.18674e+06	1.26052e+06	1.25845e+06	1.19905e+06	1.11157e+06	1.31324e+06	1.21183e+06	1.16269e+06	1.31779e+06	1.29845e+06	1.2062e+06	1.4156e+06	1.17916e+06	911608	1.18162e+06	1.06535e+06	1.05474e+06	760936	FALSE			0.15708	0.23827	-0.02401	-0.20609	0.12486	0.15185	-0.02233	3	508.6434	1	1	1	1	1	1	1	1	1	1	1
A3KN83	TIAGIIYENYLLSR	MSF_Hybrid	2.0629e+06	2.32533e+06	2.1494e+06	2.26675e+06	2.18787e+06	2.10798e+06	2.00478e+06	2.0836e+06	2.10387e+06	2.12071e+06	2.15962e+06	2.03536e+06	2.30396e+06	2.31399e+06	2.05713e+06	2.05363e+06	2.0496e+06	2.1373e+06	2.22616e+06	2.08868e+06	2.09657e+06	2.28172e+06	2.35373e+06	2.38474e+06	FALSE			-0.0783	-0.0671	0.0055	0.10274	-0.04983	0.03002	-0.02813	2	813.4485	1	1	1	1	1	1	1	1	1	1	1
A3KN83	TKTPPVTTNR	MSF_Hybrid	605000	567899	587671	545664	532101	620371	616740	676868	620543	540036	595431	669891	616878	546444	596835	704034	802670	692377	547730	454714	699469	507318	450616	691400	FALSE			0.12066	0.32086	-0.05209	-0.09416	0.03624	-0.00034	-0.04889	2	557.8144	0.9963	0.9974	0.9995	0.9933	0.9947	0.9585	0.9985	0.989	0.9962	0.9621	0.9957
A3KN83	TLEALEEGGGELNDFVSTAK	MSF_Hybrid	1.80114e+06	1.90314e+06	2.15384e+06	2.05435e+06	2.13159e+06	1.80006e+06	1.79908e+06	1.92314e+06	1.85097e+06	1.82803e+06	1.99814e+06	1.72197e+06	2.00783e+06	2.01253e+06	2.24931e+06	1.99112e+06	1.84268e+06	2.02284e+06	2.05047e+06	1.4093e+06	1.77409e+06	2.30456e+06	2.07156e+06	2.03596e+06	FALSE			-0.07193	-0.00037	0.03115	0.13035	-0.07843	0.09795	-0.16256	2	1040.5077	1	1	0.9999	1	1	1	1	1	1	1	1
A3KN83	TTASTRPSVSAPTVR	MSF_Hybrid	1.65347e+06	1.37346e+06	1.61166e+06	1.48669e+06	1.40631e+06	1.82457e+06	1.34672e+06	1.63409e+06	1.64294e+06	1.67576e+06	1.70198e+06	1.61086e+06	2.10236e+06	1.44559e+06	1.69741e+06	1.37145e+06	1.98647e+06	1.84775e+06	1.4569e+06	97988.2	1.97766e+06	1.35274e+06	1.54371e+06	1.5778e+06	FALSE			-0.00462	0.1664	0.02436	-0.05204	0.10495	0.17736	-0.39298	3	510.946	0.9986	0.9961	0.9747	0.9999	1	0.9866	1	0.9992	0.9889	0.9994	1
A3KN83	VHMTLELPWSADR	MSF_Hybrid	3.18269e+06	3.00853e+06	3.08958e+06	3.21533e+06	3.11823e+06	3.07903e+06	3.22726e+06	3.2511e+06	3.0284e+06	3.41836e+06	3.00795e+06	3.20758e+06	3.32617e+06	3.3865e+06	3.34397e+06	3.35588e+06	2.90449e+06	3.41095e+06	3.13942e+06	3.01482e+06	3.11048e+06	2.9915e+06	2.93125e+06	3.24421e+06	FALSE			0.0347	0.05946	0.02034	-0.01781	0.05387	0.11583	-0.0025	3	518.9293	0.9994	1	1	0.9999	0.9999	0.9998	1	0.9999	0.9999	1	0.9999
A3KN83	VPVVKEDDEPEEEDEEEMGHAE	MSF_Hybrid	1.00673e+06	1.10646e+06	1.09049e+06	968386	994564	1.10762e+06	1.10245e+06	939511	1.03031e+06	1.05931e+06	1.01076e+06	1.14455e+06	1.1529e+06	1.18241e+06	1.01136e+06	1.08983e+06	1.04346e+06	1.09691e+06	1.13282e+06	1.24012e+06	1.04845e+06	1.05939e+06	1.13711e+06	1.11082e+06	FALSE			-0.06043	0.01189	-0.06122	0.04593	0.00492	0.063	0.09485	3	847.6868	1	1	1	1	1	1	1	1	1	1	1
A3KN83	VVYASATGASEPR	MSF_Hybrid	5.75574e+06	4.89091e+06	6.01738e+06	5.86004e+06	5.34949e+06	5.47725e+06	5.76088e+06	5.79512e+06	6.02654e+06	5.65627e+06	5.69473e+06	5.83385e+06	6.10031e+06	5.64551e+06	6.21981e+06	5.57209e+06	6.00129e+06	6.04985e+06	5.48406e+06	3.60913e+06	6.04168e+06	5.36862e+06	5.49725e+06	5.94682e+06	FALSE			0.07741	0.08074	0.00197	0.01281	0.0444	0.1085	-0.13886	2	654.3331	1	1	1	1	1	1	1	1	1	1	1
A3KN83	YDMGILDLGSGDEK	MSF_Hybrid	3.3201e+06	3.1678e+06	3.57974e+06	3.18926e+06	3.12119e+06	3.3805e+06	3.35067e+06	3.28988e+06	3.38849e+06	3.33807e+06	3.50354e+06	3.37883e+06	3.33047e+06	3.4764e+06	3.28675e+06	2.97425e+06	3.1736e+06	3.26266e+06	3.26454e+06	2.97533e+06	3.4451e+06	3.19443e+06	3.27968e+06	3.96688e+06	FALSE			-0.00554	-0.09738	-0.05502	0.05253	0.02173	0.00372	-0.05591	2	756.848	0.9999	1	1	1	1	1	1	1	1	1	1
A4D126	DLYAAESIIK	MSF_Hybrid	485666	350174	511923	254215	75444.4	104643	472924	520415	529524	313564	120899	173217	526054	605165	454214	140089	179115	448826	118876	179990	186995	573677	470799	172309	FALSE	0.252631	72293.8	0.17622	-0.81133	-1.63379	-0.14749	-1.14918	0.23431	-1.47195	2	561.8057	0.9142		0.9835	0.9253	0.9573			0.8622	0.9406		0.8757
A4D1E9	DFLHLFEK	MSF_Hybrid	310108	345533	310942	359924	397095	277925	311851	329453	330041	340914	360456	328605	310103	400382	360496	365112	320131	339473	380877	377566	304590	416827	369242	327515	FALSE			0.00709	0.08426	0.09859	0.20424	0.09164	0.14797	0.13722	2, 3	524.7767, 350.1869	1, 0.9982	1, 0.9961	1, 0.9954	1, 0.9986	1, 0.9958	1, 0.9552	1, 0.9992	1, 0.9967	1, 0.9974	1, 0.9937	1, 0.9728
A4D1E9	ILVAQGGLGGK	MSF_Hybrid	763754	689297	600414	726975	702189	815491	785914	857963	707954	661474	801934	673729	709470	786267	802573	656698	768442	737851	670745	484205	828189	867912	757776	841823	FALSE			0.19572	0.07497	0.12843	0.265	0.05762	0.16251	-0.05027	2	506.8111	0.9949	0.9994	1	0.9977	0.9879	0.9612	0.9997	0.9998	1	0.9995	0.998
A4D1E9	LIADVGLVGFPNAGK	MSF_Hybrid	1.16546e+06	897010	1.02307e+06	848595	892453	1.17422e+06	1.01405e+06	1.19823e+06	1.08334e+06	170015	1.10945e+06	888687	1.05423e+06	986788	919625	917434	101439	1.07326e+06	957661	1.03173e+06	1.0807e+06	901602	889348	1.05914e+06	FALSE			0.09503	-0.56055	-0.08189	-0.11452	-0.50906	-0.05961	-0.00724	2	735.9194	0.9611	0.9988	0.9872		0.9964	0.9743	0.9728	0.9989	0.9961	0.997	0.9978
A4D1E9	LLTNFLPLK	MSF_Hybrid	551058	525351	583619	480379	539734	586347	498365	580033	580637	507526	594092	579490	552673	554029	559109	456908	563393	541557	515838	575922	558747	566546	541714	569453	FALSE			-0.00086	-0.08794	-0.04732	0.01529	0.01821	0.00502	-0.0083	2	529.834	0.9999	1	1	1	1	1	1	1	1	1	1
A4D1E9	PAIADYAFTTLKPELGK	MSF_Hybrid	366002	325091	78624.2	367341	218227	270560	249154	318421	313226	306745	272058	253042	388460	280020	334405	289253	268861	274255	100331	115594	290585	330340	352615	300466	FALSE			0.19449	0.1129	0.1535	0.35348	0.11199	0.38176	-0.60374	3	612.3365	0.9968	0.9925	0.9508	0.9998	0.9964	0.9441		0.9965	0.9981	0.8674	0.9874
A4D1E9	QISVADLPGLIEGA	MSF_Hybrid	162781	197345	67078.7	32601.5	50639.8	116340	86815.5	121283	49368.6	39346.5	63630.4	53728.3	47922.4	144893	64027.9	55526.9	246034	72248.4	77696.7	47515.9	168565	70558	235081	157848	FALSE	0.326333	192694	-0.73054	-0.19262	-1.09795	0.11761	-1.44687	-0.73404	-0.5402	2	691.8799		0.9344		0.9993	0.9284	0.8968	0.9953	0.9989		0.9915
A4D1E9	QISVADLPGLIEGAHMNK	MSF_Hybrid	609509	584151	657380	646836	671192	610265	624795	632524	625140	579206	635596	667273	656065	612863	625699	663393	620702	707019	673710	606385	602612	658110	637567	705074	FALSE			0.02428	0.10524	0.05899	0.11221	0.02399	0.03358	0.02447	3	631.6682	0.9998	1	1	1	0.9997	1	1	1	0.9999	1	0.9999
A4D1E9	TAFETIILLTK	MSF_Hybrid	131542	188813	180679	142346	200144	138335	119599	169237	421100	134548	203836	183818	138800	167722	137990	166542	113492	141687	146733	166698	184104	177917	161080	277308	FALSE			0.50278	-0.24862	-0.0594	0.29874	0.0597	-0.17269	-0.01011	2	625.3738	0.999	1		0.9998	0.9995		0.9997	1	0.9999	1	0.9996
A4D1E9	TVEFQHIIPISAVTGEGIEELK	MSF_Hybrid	1.73789e+06	1.39981e+06	1.66014e+06	1.69919e+06	1.40641e+06	1.50399e+06	1.593e+06	1.46325e+06	1.52854e+06	1.72282e+06	1.43861e+06	1.60926e+06	1.68662e+06	1.49529e+06	1.62488e+06	1.59129e+06	1.46063e+06	1.54214e+06	1.57524e+06	1.3909e+06	1.38015e+06	1.57832e+06	1.48942e+06	1.5972e+06	FALSE			-0.06553	-0.06262	-0.05775	-0.04053	-0.00819	0.00269	-0.1426	3	804.1003	1	1	1	1	1	1	1	1	1	1	0.9998
A4D1P6	EKKPEASGPEAEPC[Carbamidomethyl (C)]PELHTEPVEPLTR	MSF_Hybrid	95472.7	218409	289327	287330	260280	116023	269484	99590.8	179932	309194	79858.9	279977	115063	254317	198884	358265	276297	221508	288915	290097	256562	215013	363027	108611	FALSE			-0.13583	0.50507	0.13773	0.18692	0.14941	-0.0861	0.47011	4	757.6237		0.9994	0.9985	0.9623		0.99	0.8488		0.9985	0.9623
A4D1P6	KPEASGPEAEPC[Carbamidomethyl (C)]PELHTEPVEPL	MSF_Hybrid	1.11788e+06	1.45584e+06	1.30788e+06	1.4888e+06	1.65824e+06	1.88065e+06	1.27708e+06	1.20008e+06	1.1549e+06	1.44722e+06	1.2643e+06	1.24388e+06	1.22819e+06	1.3706e+06	1.53839e+06	1.54317e+06	1.3456e+06	971955	1.64261e+06	1.33346e+06	1.78279e+06	1.18974e+06	1.52811e+06	1.13118e+06	FALSE			-0.09586	-0.00778	0.37324	-0.01216	0.02717	0.092	0.29396	3	838.4003	0.9952	0.9999	0.9867	0.9995	0.9998	0.9774	0.9999	0.9985	0.9969	0.9984	0.9984
A4D1P6	KPEASGPEAEPC[Carbamidomethyl (C)]PELHTEPVEPLTR	MSF_Hybrid	1.95525e+06	1.65791e+06	1.76968e+06	1.74461e+06	1.65739e+06	1.85147e+06	1.53331e+06	1.5253e+06	1.91401e+06	1.66645e+06	1.78388e+06	2.18845e+06	1.97692e+06	1.72888e+06	1.81812e+06	1.73038e+06	1.6465e+06	1.92651e+06	1.77933e+06	1.61997e+06	2.02514e+06	1.8181e+06	1.77042e+06	1.72804e+06	FALSE			-0.11436	-0.02145	-0.0351	-0.01787	0.06702	0.03733	0.01111	3, 4	924.1166, 693.3393	0.9997, 1	1, 1	1, 1	1, 1	0.9976, 1	1, 1	1, 1	1, 1	1, 1	1, 1	1, 1
A4D1P6	LFDMQQHEC[Carbamidomethyl (C)]AMSWR	MSF_Hybrid	283843	262218	383087	264429	150054	467582	334411	111980	231458	318591	335210	79618.2	443124	226342	347624	179451	436388	297932	88052.3	276813	88407.7	110342	130966	331562	FALSE			-0.45494	-0.02408	-0.07502	-0.6977	-0.34127	0.13047	-1.03553	3	613.5972	0.9909	0.9529	0.9977	0.9941	0.9997	0.9208
A4D1P6	LLLLGSGVGTVR	MSF_Hybrid	4.46162e+06	4.45111e+06	4.89506e+06	3.70397e+06	4.49241e+06	5.08413e+06	4.44766e+06	4.62048e+06	4.72378e+06	4.08668e+06	4.96623e+06	4.52642e+06	4.50723e+06	4.48832e+06	4.73973e+06	4.0971e+06	4.83512e+06	4.6774e+06	4.06688e+06	4.21293e+06	4.51186e+06	4.68076e+06	4.25651e+06	4.22496e+06	FALSE			-0.00166	-0.02086	-0.05617	-0.06908	-0.02407	-0.0076	-0.11028	2	592.8717	0.9999	1	1	1	1	1	1	1	1	1	1
A4D1P6	LLLWDTK	MSF_Hybrid	1.88693e+06	1.79654e+06	2.07363e+06	1.72958e+06	1.78916e+06	1.93596e+06	1.99294e+06	2.07098e+06	1.90335e+06	1.90779e+06	1.83598e+06	1.84596e+06	1.72958e+06	1.92741e+06	1.82093e+06	1.64758e+06	1.53255e+06	2.04209e+06	1.80374e+06	2.0772e+06	1.65712e+06	1.67142e+06	1.63031e+06	1.85697e+06	FALSE			0.05173	-0.14068	-0.07784	-0.15833	-0.04256	-0.07171	-0.05596	2	444.7631	0.9992	0.9939	0.9995	0.9971	0.9963	0.986	0.996	0.996	0.9919	0.9974	0.9985
A4D1P6	LSPAQGPPQPQSSAK	MSF_Hybrid	2.26402e+06	1.92895e+06	1.98795e+06	2.12148e+06	2.05059e+06	2.07539e+06	2.1651e+06	1.97844e+06	2.12593e+06	2.00036e+06	2.3464e+06	2.32908e+06	2.2317e+06	2.26785e+06	1.92097e+06	2.07491e+06	2.05256e+06	1.89199e+06	2.05164e+06	2.12073e+06	2.12733e+06	2.28194e+06	1.97644e+06	2.26235e+06	FALSE			0.02052	-0.03819	0.01545	0.07721	0.11113	0.05487	0.02746	2	746.8914	0.9999	1	1	1	0.9999	0.9999	1	1	1	1	1
A4D1P6	LTTLLAHKA	MSF_Hybrid	149635	766944	88319.3	791340	729277	227333	618227	592865	507478	1.01602e+06	88557	506443	159583	832944	222170	1.00414e+06	260795	134630	805057	307344	643134	918720	760045	199020	FALSE			0.77416	0.47793	0.79861	0.90198	0.68093	0.27355	0.80486	2	484.3004		1	0.9999	1		0.9922	0.9956	0.9999	0.9974	0.9995	1
A4D1P6	LYDTEAKK	MSF_Hybrid	593444	666647	426258	739549	561443	412685	727371	100051	173492	641114	111875	170472	650586	112117	246114	221315	494055	417967	98741	676204	248696	756189	157752	603785	FALSE			-0.75258	-0.57333	0.02319	-0.15199	-0.86878	-0.74124	-0.72019	2	484.2584	0.9938	0.9982	0.9116	0.9748	0.9839			0.9958	0.998	0.9385
A4D1P6	NLC[Carbamidomethyl (C)]EININDNMPR	MSF_Hybrid	1.08421e+06	1.01179e+06	874441	1.01745e+06	1.10012e+06	969811	1.14878e+06	971063	1.05356e+06	1.12318e+06	1.05673e+06	963429	971870	1.10012e+06	932209	1.04861e+06	954702	933219	997528	1.05471e+06	944774	1.004e+06	970968	1.06501e+06	FALSE			0.09535	-0.01656	0.05571	0.03338	0.08162	0.0163	0.01285	2	801.8718	1	1	0.9999	1	0.9981	1	1	1	1	1	1
A4D1P6	SPLLSLEWATK	MSF_Hybrid	2.31882e+06	2.33363e+06	2.39475e+06	2.20227e+06	2.19962e+06	2.24301e+06	2.29e+06	2.41354e+06	2.3416e+06	2.34722e+06	2.21194e+06	2.26825e+06	2.30109e+06	2.37432e+06	2.11343e+06	2.29304e+06	2.18908e+06	2.30263e+06	2.31681e+06	2.35665e+06	2.32492e+06	2.17134e+06	2.23183e+06	2.28021e+06	FALSE			-0.00042	-0.05475	-0.0848	-0.07647	-0.04571	-0.05389	-0.01003	2	622.8479	1	1	1	1	1	1	1	1	1	1	1
A4D1P6	SPLLSLEWATKR	MSF_Hybrid	121702	62060.8	124131	99936	98825.9	136460	122367	129098	145508	133067	105905	95760.6	100239	77561.8	125640	143388	134757	160571	107389	108396	143443	101560	104614	83900	FALSE			0.36661	0.51085	0.12268	-0.08601	0.12058	-0.02102	0.22247	3	467.6014	1	1	1	1	1	1	1	1	1	0.9999	1
A4D1P6	TNQVQEENEVLR	MSF_Hybrid	3.02701e+06	2.49585e+06	2.85397e+06	3.03032e+06	2.77343e+06	2.29217e+06	2.71644e+06	2.67615e+06	3.02892e+06	2.93067e+06	2.7247e+06	2.55732e+06	2.61251e+06	2.3903e+06	2.82645e+06	2.96641e+06	2.48789e+06	2.56002e+06	2.97079e+06	2.87094e+06	2.52038e+06	3.17529e+06	2.7396e+06	2.75474e+06	FALSE			0.00767	-0.06383	-0.04921	0.04957	-0.02855	-0.09753	-0.00254	2	729.8628	1	1	1	1	1	1	1	1	0.9999	1	1
A4D1P6	VASLDVDGVIK	MSF_Hybrid	191153	809871	721108	108539	835859	865335	693982	737183	211853	810529	806170	599206	719226	925041	870065	864621	125336	708883	157004	714618	252432	727272	772228	609635	FALSE			-0.06785	-0.01965	0.07158	0.29246	0.3637	0.54598	-0.61548	2	558.319			0.9546	0.9845	0.8865	0.9777		0.9323	0.9844	0.9817	0.9708
A4D1P6	VDFSAPDIGSK	MSF_Hybrid	212489	1.3212e+06	706064	1.07461e+06	1.14744e+06	1.02351e+06	1.09357e+06	1.21766e+06	288138	1.17309e+06	995886	926071	1.13881e+06	1.32447e+06	990006	94184.3	1.02283e+06	974413	1.27934e+06	1.21238e+06	968561	1.06809e+06	1.25232e+06	846833	FALSE			0.21482	-0.09885	0.53513	0.49989	0.46662	0.62463	0.62755	2	568.2852		1	0.9954	0.9897	0.956		0.9997	0.9452	0.9991	0.9847	0.9171
A4D1P6	VLESC[Carbamidomethyl (C)]LSLGGHR	MSF_Hybrid	805173	1.02715e+06	744960	2.15636e+06	815684	716296	1.32504e+06	2.5975e+06	673523	686053	667280	144820	497769	759790	642378	903465	75621.5	630985	2.95978e+06	151773	321601	815467	758966	1.00168e+06	FALSE			0.83455	-0.67873	0.51712	-0.00065	-0.78267	-0.4399	0.41368	3	443.2311	0.9931	0.9685	0.9999	0.9956	0.9897	0.9984	0.9861	0.9975	0.9343	0.9999	1
A4D1P6	VWSFNPIMQTK	MSF_Hybrid	3.64362e+06	3.53347e+06	3.48413e+06	3.58568e+06	3.398e+06	3.72999e+06	3.27016e+06	3.37928e+06	3.70246e+06	3.43114e+06	3.61805e+06	3.68714e+06	3.49679e+06	3.5593e+06	3.66163e+06	3.34403e+06	3.65696e+06	3.7013e+06	3.47964e+06	3.56244e+06	3.65797e+06	3.34711e+06	3.52614e+06	3.89068e+06	FALSE			-0.04248	0.00555	0.00708	0.01383	0.01013	0.00763	0.00525	2	675.8474	0.9999	1	1	1	1	0.9999	1	0.9999	1	1	1
A4D2B0	GSGGAEAALEEAAR	MSF_Hybrid	689350	486183	675290	586280	601680	664629	465473	598918	445385	153186	620424	618387	682961	537978	650167	544553	149947	603449	72245.3	201251	516003	481771	575705	469363	FALSE			-0.29383	-0.51193	0.00138	-0.27762	-0.41101	0.01572	-1.22916	2	644.8101	0.9785	0.9546	0.9913		0.9788	0.9187		0.8807	0.9562	0.9724	0.9518
A4D2B0	LGPGLEVWATPGHGGQR	MSF_Hybrid	716797	636226	642918	837069	637129	761913	708668	598043	729128	655436	710457	804286	726739	988179	733731	811297	952970	885479	733496	739763	850186	631513	722570	822454	FALSE			0.02855	0.40879	0.16392	0.12497	0.12075	0.29492	0.2192	3	577.9691	0.9886	0.9811	0.9941	0.9981	0.9929	0.8564	0.9989	0.9959	0.9996	0.9981	0.9775
A4D2B0	QEPVVGDEEPALH	MSF_Hybrid	472027	613294	743234	552639	129356	535760	542647	128721	115907	531894	596788	258522	423200	559336	629129	562659	247361	228196	551219	481701	408033	462892	618550	104026	FALSE			-1.21577	-0.8166	-0.58648	-0.62525	-0.39852	-0.18215	-0.34368	2	710.3412	0.8975	0.986	0.958	0.9894		0.9782	0.973	0.9417	0.9062
A4FU69	EHILHIV	MSF_Hybrid	1.34281e+06	1.41894e+06	1.34013e+06	952334	1.30584e+06	1.2536e+06	1.20643e+06	1.21312e+06	1.33615e+06	1.27316e+06	1.22656e+06	1.34912e+06	1.32395e+06	1.11494e+06	1.19043e+06	1.35136e+06	1.35472e+06	1.20218e+06	1.16422e+06	1.29319e+06	1.40973e+06	1.35765e+06	1.12317e+06	1.20161e+06	FALSE			-0.1272	-0.06976	-0.22408	-0.15563	-0.09186	-0.17658	-0.08502	2	430.7531	0.9997	1	1	1	0.9999	0.9999	0.9999	1	1	1	0.9999
A5A3E0	DFEQEM[Oxidation (M)]ATVASSSSLEKSYELPDGQVITIGNER	MSF_Hybrid	2.36168e+07	2.63587e+07	2.36505e+07	2.58557e+07	2.69169e+07	2.37785e+07	2.36748e+07	180278	2.31375e+07	2.58771e+07	2.501e+07	2.45502e+07	2.35809e+07	2.52335e+07	2.52548e+07	2.87946e+07	2.40796e+07	2.28013e+07	2.48242e+07	2.73935e+07	2.28444e+07	239079	2.7863e+07	2.15337e+07	FALSE			-0.64778	0.03961	0.05621	-0.56883	0.03506	0.00866	0.02787	4	912.4321	0.9553	0.9793	0.8726	0.9072	0.9863	0.9793	0.9816		0.879	0.9765
A5A3E0	DFEQEMATVASSSSLEKSYELPDGQVITIGNER	MSF_Hybrid	55949.9	280984	304722	81749.7	1.60741e+07	200753	322751	1.37413e+07	1.48927e+07	1.58793e+07	292159	65868.2	1.59927e+07	1.52764e+07	1.51947e+07	1.65845e+07	212191	1.51721e+07	1.52417e+07	1.68142e+07	169336	1.62556e+07	1.71072e+07	161565	FALSE	0.150064	19870.8	5.49596	5.63872	4.67193	5.70727	4.66137	6.17816	5.65025	4	908.4333				0.992	0.9556	0.9925	0.9975	0.9727		0.9886	0.9311
A5A3E0	LC[Carbamidomethyl (C)]YVALDFEQEM[Oxidation (M)]ATVASSSSLEK	MSF_Hybrid	4.02894e+06	2.70991e+06	3.21989e+06	3.76605e+06	149165	196723	3.48276e+06	3.73169e+06	2.64282e+06	3.22437e+06	175481	3.05962e+06	3.42699e+06	3.26448e+06	2.79225e+06	170690	3.1491e+06	2.96666e+06	199733	1.56288e+06	419929	3.15359e+06	3.22644e+06	153152	FALSE		-3051.38	-0.01477	-0.66372	-1.27614	-0.60818	-0.62455	-0.07051	-2.18995	3	865.4048	0.947	0.9919	0.9971	0.9081	0.9521			0.9752	0.9697		0.9731
A5A3E0	LC[Carbamidomethyl (C)]YVALDFEQEMATVASSSSLEK	MSF_Hybrid	775861	764077	802231	924230	750062	686528	754161	856240	617302	887880	736823	531421	711903	799149	651407	1.00263e+06	495432	683227	821422	465816	665198	1.00771e+06	795786	781276	FALSE			-0.07229	-0.10266	0.01144	0.14219	-0.1194	-0.11517	-0.26257	4	645.3068	0.9993	0.9999	0.9712	0.9965	0.9972	0.998	0.9995	0.9842	0.984	0.9968	0.9954
A5A3E0	RVAPEEHPVLLTEATLNPK	MSF_Hybrid	8.39484e+07	8.58564e+07	9.09318e+07	8.56479e+07	7.47717e+07	1.01777e+08	1.02343e+08	8.99505e+07	1.0101e+08	7.37174e+07	8.02212e+07	9.09515e+07	8.78516e+07	8.19966e+07	8.03787e+07	8.37544e+07	8.90513e+07	9.1288e+07	7.94778e+07	8.31307e+07	9.50826e+07	7.67046e+07	8.42693e+07	7.39576e+07	FALSE			0.1698	0.01846	0.00806	-0.15035	-0.09046	-0.05936	-0.01695	4	529.2956	0.997	0.9876	0.9952	0.9997	0.9871	0.9983	0.997	0.9859	0.9838	0.9939	0.8922
A5D8V6	FLEGEVPLETF	MSF_Hybrid	192812	205683	98383.2	84414.3	1.37704e+06	116820	240046	1.39424e+06	1.539e+06	1.53176e+06	120860	1.35712e+06	85791.2	1.40848e+06	1.37783e+06	1.50904e+06	1.46669e+06	117981	1.37048e+06	1.46468e+06	291281	1.50331e+06	1.56144e+06	153023	FALSE	0.475103	0.10781	2.67502	2.63838	1.66739	2.6951	2.59868	2.53114	2.65356	2	640.8241				0.9614		0.938	0.887	0.977		0.9911	0.9916
A5D8V6	KIEEESEAMAEK	MSF_Hybrid	552425	539756	592486	547239	604258	572818	565629	642085	601138	531143	635551	613268	647529	554400	618619	343812	443543	471832	388776	646996	526637	632262	390819	628703	FALSE			0.10261	-0.41997	0.03356	-0.02844	0.07938	0.11191	-0.10869	2	697.3294	1	0.9999	0.9738	1	1	0.9883	0.9999	0.9929	0.9989	0.999	0.9999
A5D8V6	NLEFQGPLEIS	MSF_Hybrid	813776	773519	752556	700915	754437	899171	787995	831047	851242	791721	830204	875322	857368	796116	868826	727703	871614	860676	701238	1.10742e+06	822971	763486	782320	778493	FALSE			0.07826	0.07224	0.00902	-0.00962	0.09392	0.10833	0.16954	2	623.8193	0.9999	0.9998	0.9991	0.9998	0.9999	0.9998	0.9984	0.9991	0.9986	0.9999	0.9999
A5D8V6	NLEFQGPLEISR	MSF_Hybrid	8.10083e+06	7.66022e+06	7.97863e+06	8.1797e+06	7.76743e+06	8.20508e+06	7.65485e+06	7.70574e+06	7.91268e+06	7.72737e+06	7.64299e+06	8.15778e+06	8.37317e+06	7.73655e+06	7.92487e+06	8.04741e+06	8.54722e+06	8.70313e+06	7.90621e+06	8.13712e+06	8.23212e+06	7.76996e+06	8.0103e+06	8.31134e+06	FALSE			-0.02863	0.09171	0.02486	0.02123	-0.01291	0.01781	0.0322	2	701.8699	0.9999	1	0.9999	1	0.9999	1	0.9999	1	1	1	0.9999
A5D8V6	SNLSDRYQELR	MSF_Hybrid	776152	163424	805571	767230	811264	766621	719557	834317	726159	843506	788551	740161	830001	1.03394e+06	792244	808524	753857	790464	781963	804420	846042	750636	850155	849209	FALSE			0.38571	0.43106	0.42631	0.48943	0.44289	0.60601	0.47905	3	460.9004	0.995	0.9994	0.9995	0.9991	0.9995	0.9915	0.9986	0.9949		0.9981	0.9958
A5D8V6	TLQELEELQNDSEAIDQL	MSF_Hybrid	336446	522008	506194	520226	415084	462180	422597	463148	192887	444422	612351	440976	417444	647296	603522	573896	453163	585684	199308	689011	351203	575660	650396	367923	FALSE			-0.33933	0.24099	0.03431	0.2241	0.13427	0.28982	-0.13875	2	1044.5026	0.9072	0.9901	0.9998	0.9985	0.9497	0.9923		0.9951	0.9923	0.9983	0.9996
A5PL33	EIPVPVLRPAWPC[Carbamidomethyl (C)]	MSF_Hybrid	158799	781150	644663	691999	195314	196620	852694	161523	107910	863244	701394	790534	698022	746674	861647	777572	953175	798017	759144	887370	822862	653268	623528	557742	FALSE			-0.49789	0.6743	-0.54785	0.21129	0.5717	0.54148	0.64002	2	767.416		0.9482	0.9559	0.9934	0.9104	0.9932	0.9779	0.97	0.9371
A5PL33	SQNPQPGDSR	MSF_Hybrid	486024	532171	491139	311603	344320	70908.2	520400	305782	415572	459702	437722	356760	478131	300531	443120	246582	414816	491904	256852	127347	274371	409736	329134	449201	FALSE	0.416824	0.180146	-0.28153	-0.38814	-1.05422	-0.34529	-0.26716	-0.30493	-1.1965	2	543.2521	0.9123		0.991	0.9996	0.9863			0.9908	0.9968	0.8793	0.9929
A5PLN9	[Acetyl (Protein N-term)]MEVNPPKQEHLLAL	MSF_Hybrid	1.08597e+06	1.15031e+06	1.19143e+06	1.13586e+06	1.086e+06	1.04172e+06	1.21586e+06	1.0451e+06	1.25927e+06	1.09463e+06	1.03946e+06	1.24577e+06	1.32618e+06	1.1002e+06	1.1836e+06	1.32309e+06	1.22459e+06	1.21226e+06	1.29546e+06	1.07272e+06	1.29052e+06	1.11799e+06	1.27992e+06	837895	FALSE			0.03842	0.13347	-0.07079	-0.08312	-0.02028	0.07475	0.09409	2	830.94	0.8995	0.9749	0.9983	0.9995	0.9962	0.9992	1	0.9998	0.9998	0.9945	1
A5PLN9	ADLQTSSQR	MSF_Hybrid	1.42604e+06	1.80108e+06	1.62889e+06	1.47491e+06	2.20866e+06	1.62599e+06	1.36503e+06	1.59123e+06	1.4871e+06	1.24166e+06	1.41906e+06	1.52038e+06	1.43193e+06	1.81285e+06	1.23293e+06	1.23874e+06	1.55895e+06	1.35316e+06	1.53308e+06	180533	1.05307e+06	1.62113e+06	1.56845e+06	1.1298e+06	FALSE			-0.12812	-0.22636	0.12882	-0.16895	-0.21589	-0.11701	-0.81161	2	503.2516	0.9785	0.9898	0.9391	0.9954	0.9741	0.8605	0.9945	0.962	0.9172	0.9396	0.9941
A5PLN9	AYLQPMDTR	MSF_Hybrid	3.15722e+06	3.08876e+06	3.08534e+06	3.47361e+06	2.94817e+06	2.83138e+06	2.51822e+06	3.24412e+06	3.10099e+06	3.27375e+06	2.98127e+06	2.5914e+06	2.71458e+06	3.00883e+06	3.03296e+06	2.70816e+06	2.79984e+06	3.22285e+06	3.43814e+06	2.4228e+06	2.42492e+06	2.42512e+06	3.0994e+06	3.23683e+06	FALSE			-0.07423	-0.09596	-0.01213	-0.09093	-0.07699	-0.09175	-0.17143	2	547.7686	0.9999	0.9998	0.9996	0.9998	0.9999	0.9992	0.9998	0.9988	0.9997	0.9963	0.9973
A5PLN9	DLPGDLFNQLMR	MSF_Hybrid	626280	645644	553156	636736	240205	189598	273534	644276	375240	596431	709137	406270	610753	669222	108553	565521	582931	638624	675656	622765	628301	613153	466072	57875.3	FALSE			-0.49718	-0.03036	-0.77502	-0.6826	-0.09241	-0.3944	0.07819	2	709.8585	0.9749	0.9874		0.996	0.8651	0.9155	0.8577	0.952	0.8969		0.9975
A5PLN9	ELNSVSQAGEC[Carbamidomethyl (C)]VSTFGSR	MSF_Hybrid	152375	721199	172198	673553	660864	803072	117210	696320	571164	633409	854065	265617	174217	766088	917846	655910	693105	859532	819885	323267	712616	731880	514221	188079	FALSE			0.405	1.07853	1.03135	0.45566	0.74533	0.8293	0.82745	2	964.4443		0.9976		0.9994		0.9984	0.9984	0.9982	0.9338	0.998	0.9928
A5PLN9	FQVLKPLDVK	MSF_Hybrid	1.21722e+06	1.14055e+06	182605	1.18556e+06	181108	1.11756e+06	1.28827e+06	1.43934e+06	1.1463e+06	1.1955e+06	1.35779e+06	139871	1.15113e+06	1.22961e+06	1.10618e+06	219045	1.30811e+06	1.04979e+06	1.29295e+06	1.1842e+06	159780	1.20074e+06	1.28153e+06	1.04572e+06	FALSE			0.60875	0.02062	-0.03224	0.47381	0.08426	0.45691	0.05382	2	593.8633	0.9611	0.9284	0.8672	0.9981	0.891		0.9316	0.9888	0.9942		0.8847
A5PLN9	IQNMTTSPMFMEK	MSF_Hybrid	953596	1.11527e+06	167495	1.23511e+06	171195	1.12204e+06	1.08242e+06	1.20126e+06	1.1643e+06	288923	1.03276e+06	1.31907e+06	424591	279082	1.0651e+06	1.11689e+06	1.20298e+06	1.23239e+06	323667	1.39299e+06	1.17512e+06	1.04132e+06	1.2095e+06	1.31759e+06	FALSE			0.6246	0.66758	0.17704	0.67413	0.2398	-0.3384	0.3708	2	779.3591	0.908	0.9494	0.9725			0.9358		0.9758	0.9848		0.9253
A5PLN9	ISVHNDSNQVVK	MSF_Hybrid	139689	242561	449893	123283	75842.5	341918	455112	470982	435767	810873	254259	362630	484876	244814	458642	86977.2	855008	747085	184931	733364	723316	101999	708530	106535	FALSE			0.71067	1.02132	-0.62109	0.14019	0.77885	0.51403	0.98021	2	670.3519			0.9941	0.9941	0.9902						0.9996
A5PLN9	LSLEAIPDTVNLEEPFHIT	MSF_Hybrid	1.00165e+06	837409	1.12759e+06	830053	655450	229291	975173	896218	780735	957492	981748	953299	268234	1.11131e+06	1.27301e+06	56695	844138	1.04097e+06	1.00372e+06	1.17936e+06	900356	631281	808988	785626	FALSE			-0.16168	-0.61144	-0.7908	-0.41445	-0.0365	-0.16145	0.05571	2	1069.5544	0.9423	0.9291	0.9268	0.9658			0.8492	0.9281	0.8952	0.8708	0.9946
A5PLN9	LSLEAIPDTVNLEEPFHITC[Carbamidomethyl (C)]K	MSF_Hybrid	1.29403e+06	643082	1.05144e+06	1.00305e+06	849994	1.01813e+06	1.18923e+06	1.02499e+06	907904	1.21816e+06	1.14842e+06	1.1222e+06	1.24811e+06	1.27965e+06	1.13489e+06	1.07106e+06	855034	1.09608e+06	981792	628095	870790	990149	1.06089e+06	1.34938e+06	FALSE			0.06308	0.01614	-0.05781	0.18627	0.22328	0.29344	-0.26871	3	809.4139	1	0.9997	1	1	0.9998	0.9982	0.9997	0.9997	0.9693	0.9984	0.9994
A5PLN9	LTDTFLKR	MSF_Hybrid	482449	71879.6	483434	604503	745100	107070	163858	138567	210129	619065	653647	809233	675396	735424	159117	772269	965374	118318	644277	234670	607751	642639	871619	700044	FALSE			-1.0177	0.83869	0.4892	1.09338	1.00446	0.59723	0.51864	2	497.29		0.9885		0.9845	0.992	0.974	0.9887	0.9959		0.9995
A5PLN9	MAPGYGDVR	MSF_Hybrid	3.81359e+06	4.03376e+06	3.83625e+06	4.09673e+06	4.18102e+06	3.49071e+06	3.92052e+06	3.68427e+06	4.25722e+06	4.24626e+06	3.84643e+06	4.08824e+06	4.10644e+06	3.46172e+06	3.95419e+06	3.90258e+06	4.4294e+06	4.25657e+06	4.01707e+06	3.78489e+06	4.47156e+06	3.90682e+06	3.38837e+06	3.63503e+06	FALSE			0.02186	0.10763	0.01044	-0.09616	0.06014	-0.02005	0.07106	2	483.2291	0.9967	1	0.9998	0.9998	0.9309	0.9994	1	1	0.9998	0.9999	0.9999
A5PLN9	NMTTSPMFMEK	MSF_Hybrid	929771	821477	230474	943937	917812	817538	860183	814739	116431	1.01351e+06	234288	1.01093e+06	843712	603551	1.05721e+06	1.03519e+06	865192	1.07598e+06	1.04269e+06	169067	941326	783354	958578	670320	FALSE			-0.1457	0.5868	0.43509	0.28363	0.18876	0.33775	0.11965	2	658.7878	0.9406	0.9985	1	0.9971	0.9969	0.9997	0.9991	1	0.9985	0.9996	1
A5PLN9	QYLYC[Carbamidomethyl (C)]LKPK	MSF_Hybrid	158148	142350	68041.5	490464	629399	65067.3	412943	517997	386826	495292	85300	384295	515280	449849	471777	577518	270216	71137.8	547721	399596	234872	489903	546685	129489	FALSE	-0.0808677	3.86535e+07	1.8382	1.31804	1.68491	1.66177	1.38854	1.96307	1.68157	3	404.8864		0.8511	0.9633	0.9777	0.8808	0.9925	0.9978	0.9938		0.9504	0.9529
A5YKK6	AAANFSDR	MSF_Hybrid	3.50584e+06	4.29941e+06	3.86632e+06	3.97422e+06	4.67291e+06	3.556e+06	4.31235e+06	4.01701e+06	4.3203e+06	4.28768e+06	3.94459e+06	4.29179e+06	4.07226e+06	3.69152e+06	3.79088e+06	3.9545e+06	3.86883e+06	3.96368e+06	3.87709e+06	4.46527e+06	3.81598e+06	4.15906e+06	4.14224e+06	4.53498e+06	FALSE			0.1161	0.0142	0.06425	0.13723	0.1017	-0.01452	0.05895	2	426.2039	0.867	0.9818	0.8546	0.9934	0.9884	0.8677	0.9852	0.9978	0.9811	0.9771	0.9609
A5YKK6	AAHHMMR	MSF_Hybrid	632468	426907	322243	236749	285270	568730	483672	674107	653676	483243	596318	552382	528524	513700	525415	240804	670310	631926	124038	356343	597591	565925	127820	651806	FALSE			0.39079	0.15942	-0.34104	-0.03816	0.24023	0.18223	-0.35804	2	427.1996	0.9997		0.9997	0.9998	0.9889			0.9969	0.9935		0.9979
A5YKK6	AFSAFVGQMHQQGILK	MSF_Hybrid	917194	1.14228e+06	1.19382e+06	1.03923e+06	1.22217e+06	1.2371e+06	1.09846e+06	1.20251e+06	961097	1.02312e+06	1.15546e+06	1.0622e+06	1.00747e+06	955115	877268	815725	923075	751558	968049	812650	979238	1.16587e+06	1.16534e+06	1.38273e+06	FALSE			0.00388	-0.38555	0.10483	0.19105	-0.00556	-0.19609	-0.23727	3	587.975	0.9999	1	1	1	1	0.9999	1	1	1	1	0.9999
A5YKK6	APPEDDNREIATWK	MSF_Hybrid	562045	595704	374904	552245	570070	483775	550936	538450	358029	534555	513605	499722	442371	645810	337659	581424	413460	509106	525874	699877	571028	559458	531028	521542	FALSE			-0.08255	-0.02724	0.06752	0.07285	0.01426	-0.10422	0.22938	2	821.397	0.9574	0.9938	0.996	0.9998	0.9253	0.9984	0.9911	0.9906	0.9981	0.9997	0.9985
A5YKK6	AQAEQQHNPAANPTMIR	MSF_Hybrid	2.81622e+06	3.24582e+06	2.92461e+06	3.03934e+06	3.20127e+06	2.7606e+06	3.11313e+06	2.98796e+06	2.70251e+06	2.86514e+06	3.16074e+06	2.68549e+06	2.93216e+06	3.26879e+06	2.45113e+06	2.8585e+06	2.50999e+06	2.78767e+06	3.45261e+06	2.7087e+06	2.76273e+06	3.07384e+06	3.10378e+06	3.52832e+06	FALSE			-0.02969	-0.13989	0.00234	0.11108	-0.04488	-0.05474	-0.01009	3	626.3076	0.9998	1	1	1	1	0.9998	1	1	1	1	1
A5YKK6	ARQPPPGVMPK	MSF_Hybrid	1.40965e+06	1.55134e+06	1.28808e+06	1.46298e+06	1.54033e+06	1.04787e+06	1.53186e+06	1.65663e+06	1.1605e+06	1.48936e+06	1.4227e+06	977876	1.20942e+06	1.63462e+06	1.52276e+06	1.51122e+06	887096	1.25999e+06	1.35542e+06	1.4835e+06	999920	1.58099e+06	1.38547e+06	1.10632e+06	FALSE			0.03353	-0.21597	-0.0688	-0.06113	-0.1274	0.03943	-0.14648	2	589.3292	1	1	0.9997	0.9992	0.9999	0.9981	0.9972	0.9997	1	0.9999	1
A5YKK6	ASQQEIQHIVNR	MSF_Hybrid	1.08226e+06	1.01279e+06	982559	906311	969955	1.10426e+06	1.03812e+06	1.29316e+06	1.21995e+06	1.1171e+06	999816	1.01494e+06	1.09127e+06	1.10097e+06	1.00408e+06	1.07505e+06	1.05356e+06	1.0726e+06	992399	1.04833e+06	1.10819e+06	962560	908268	1.08598e+06	FALSE			0.20651	0.05681	-0.04624	-0.05777	0.02521	0.0546	0.03305	2	711.876	1	1	1	1	1	1	1	1	1	1	1
A5YKK6	ATDDVAQIYDK	MSF_Hybrid	463281	474449	409849	462785	335378	350156	473029	462086	475724	492999	510115	506729	477636	463501	400600	548103	465441	453952	536608	412162	498971	365240	441524	593454	FALSE			0.06618	0.12299	-0.23085	0.05528	0.16403	-0.00627	0.10343	2	619.7986	0.9996	0.9925	0.9973	0.9998	0.9999	0.999	0.9966	0.9973	0.9995	0.9541	0.9923
A5YKK6	AVEGLLDATSGADADLLLR	MSF_Hybrid	877279	117093	907807	160484	800796	115949	120993	881076	122822	167740	941875	910968	818380	955621	81886.2	98016.7	826696	785476	122020	903408	935884	173244	280487	1.05219e+06	FALSE			-0.75787	-0.1535	-0.82033	-0.33701	0.08712	-0.03554	0.04417	3	634.0056	0.9443				0.918					0.9086	0.9891
A5YKK6	AVQELVHPVVDR	MSF_Hybrid	3.91546e+06	5.02514e+06	3.60381e+06	3.75551e+06	4.15529e+06	3.73457e+06	3.92688e+06	4.14656e+06	3.87044e+06	4.31438e+06	3.97648e+06	3.68534e+06	3.9655e+06	4.11704e+06	3.56222e+06	4.11586e+06	4.07441e+06	3.65618e+06	4.10913e+06	4.48505e+06	3.75492e+06	4.14437e+06	4.17553e+06	4.11897e+06	FALSE			-0.07077	-0.08259	-0.10729	-0.01219	-0.06687	-0.10736	-0.02264	2	681.3804	1	1	1	1	1	1	1	1	1	1	1
A5YKK6	AWATDDVAQIYDK	MSF_Hybrid	1.42179e+06	1.44921e+06	1.60867e+06	1.49937e+06	1.31952e+06	1.52193e+06	1.49959e+06	1.53435e+06	1.56794e+06	1.45466e+06	1.43962e+06	1.53606e+06	1.59855e+06	1.43457e+06	1.5324e+06	1.37982e+06	1.34218e+06	1.63426e+06	1.47874e+06	1.47955e+06	1.58507e+06	1.355e+06	1.43854e+06	1.46203e+06	FALSE			0.03883	-0.0403	-0.04543	-0.07404	-0.01598	0.02739	0.02037	2	748.3568	0.9995	1	0.9995	0.997	0.9994	0.9988	0.9995	0.9992	0.9987	0.9997	0.9993
A5YKK6	AYGSPWC[Carbamidomethyl (C)]NK	MSF_Hybrid	1.53393e+06	2.00609e+06	902006	2.0406e+06	2.11483e+06	1.49357e+06	1.71405e+06	1.50902e+06	1.21312e+06	1.53651e+06	1.64729e+06	1.05127e+06	1.09331e+06	2.05497e+06	1.70761e+06	1.76438e+06	968011	1.66345e+06	1.55281e+06	1.05755e+06	1.30784e+06	1.86298e+06	1.86221e+06	2.15405e+06	FALSE			-0.0019	-0.01508	0.34678	0.40441	-0.06883	0.12852	-0.18103	2	541.7398	0.9777	1	0.9998	0.9997	0.9948	0.9999	0.9999	0.9997	0.9999	0.9996	0.9985
A5YKK6	C[Carbamidomethyl (C)]ITELEQHLHAIPPTLAMNPQAQALR	MSF_Hybrid	792441	895124	1.0815e+06	873881	883090	761526	945124	830614	636778	1.08489e+06	921457	642227	739149	709959	648384	592669	768662	731407	790827	746870	884403	903434	961573	1.38565e+06	FALSE			-0.19886	-0.40401	-0.13684	0.23133	-0.06418	-0.40073	-0.19314	4	738.885	0.9001	0.9986	0.9963	0.9924	0.9879	0.9946	0.9998	0.9983	0.9999	0.9991	0.9834
A5YKK6	C[Carbamidomethyl (C)]PSILGGLAPEK	MSF_Hybrid	3.25276e+06	3.13608e+06	2.70615e+06	2.93701e+06	2.90091e+06	2.94659e+06	3.41751e+06	2.76784e+06	3.26291e+06	3.39288e+06	2.82729e+06	3.26689e+06	3.12635e+06	3.4443e+06	3.31688e+06	2.9018e+06	2.72898e+06	3.13434e+06	3.23778e+06	2.66911e+06	3.1691e+06	3.32399e+06	3.02267e+06	3.57444e+06	FALSE			0.05498	-0.0533	-0.05011	0.12543	0.06089	0.12054	-0.00302	2	621.3315	0.9992	0.9993	0.9994	0.9999	0.999	0.9994	1	0.9996	1	0.9998	0.9999
A5YKK6	C[Carbamidomethyl (C)]PSILGGLAPEKDQPK	MSF_Hybrid	123291	117882	206594	770024	536736	431956	651887	385982	657962	671768	118580	727137	763046	707873	714204	1.01466e+06	504759	617844	822224	507048	594628	685863	810064	285987	FALSE	0.65683	4.76861	1.92117	2.25494	1.9572	1.99261	1.76086	2.28689	2.10321	3	570.6345		0.9115	0.995	0.8845	0.9705	0.9313	0.996	0.9687		0.9745	0.9484
A5YKK6	C[Carbamidomethyl (C)]PVVLAPLLYPEK	MSF_Hybrid	3.04659e+06	2.71121e+06	2.65786e+06	2.54466e+06	2.75114e+06	2.93512e+06	2.93998e+06	2.74431e+06	2.85088e+06	2.92098e+06	2.90741e+06	2.74141e+06	3058550	2.65361e+06	2.8236e+06	2.93075e+06	2.60735e+06	3.01429e+06	2.85059e+06	2.05746e+06	2.7655e+06	2.59914e+06	2.36713e+06	2.90499e+06	FALSE			0.02034	0.02325	-0.03202	-0.09648	0.02619	0.02044	-0.13318	2	749.9205	1	1	1	1	1	1	1	1	1	1	1
A5YKK6	C[Carbamidomethyl (C)]PVVLAPLLYPEKR	MSF_Hybrid	965749	858986	910833	1.18484e+06	937308	1.0658e+06	1.13709e+06	1.05209e+06	1.04279e+06	986980	964106	1.1062e+06	999474	970886	1.15037e+06	1.12572e+06	921450	1.10478e+06	1.17215e+06	1.02658e+06	1.04859e+06	1.00794e+06	1.18238e+06	867811	FALSE			0.24057	0.2044	0.22079	0.16081	0.16041	0.19004	0.24741	3	552.3165	1	1	1	1	1	1	1	1	1	1	0.9999
A5YKK6	DAIAALGLLQK	MSF_Hybrid	2.97486e+06	3.5456e+06	3.51716e+06	3.06248e+06	3.63327e+06	3.38109e+06	3.31215e+06	3.21348e+06	2.88553e+06	2.99891e+06	3.64709e+06	3.09205e+06	2.90957e+06	3.28431e+06	2.90143e+06	2.68829e+06	2.89436e+06	2.73879e+06	2.79415e+06	2.78071e+06	3.28415e+06	3.59677e+06	3.4768e+06	5.27816e+06	FALSE			-0.09297	-0.27051	0.00563	0.2993	-0.04371	-0.14222	-0.1802	2	556.8373	0.9983	1	0.9999	1	0.9996	0.9998	0.9997	0.9998	0.9998	1	1
A5YKK6	DFALDSEESR	MSF_Hybrid	8.14477e+06	8.58882e+06	7.72687e+06	8.1659e+06	8.25667e+06	7.5131e+06	8.19755e+06	7.8529e+06	8.14908e+06	8.21174e+06	8.25772e+06	8.06532e+06	8.42893e+06	8.08709e+06	7.62432e+06	8.62522e+06	8.67436e+06	7.90535e+06	8.54728e+06	8.09078e+06	8.47238e+06	8.15741e+06	8.34592e+06	7.67691e+06	FALSE			-0.01547	0.04325	-0.03129	-0.01662	0.00438	-0.01901	0.03784	2	584.7595	1	1	1	1	1	1	1	1	1	1	1
A5YKK6	DLDSYLK	MSF_Hybrid	4.4723e+06	5.77628e+06	4.70464e+06	5.56428e+06	5.49523e+06	4.51523e+06	5.73931e+06	5.69814e+06	4.52066e+06	5.80531e+06	4.64493e+06	5.29049e+06	5.09387e+06	5.58647e+06	4.9753e+06	6.00571e+06	4.9112e+06	4.72605e+06	5.74306e+06	6.29605e+06	4.58831e+06	5.49364e+06	5.81312e+06	4.64838e+06	FALSE			0.09383	0.06506	0.05875	0.09356	0.07405	0.06623	0.15311	2	427.2187	0.9977	0.9998	0.9996	0.9952	0.9975	0.9983	0.9995	0.9996	0.9983	0.999	0.9988
A5YKK6	DLSQVWPEANQHFSK	MSF_Hybrid	774495	688418	681989	708243	668050	672881	847986	732495	568796	793045	548567	599444	642848	798820	643427	606621	591920	698739	207642	721002	203286	580884	722459	563778	FALSE			0.00294	-0.17698	-0.06587	-0.2001	-0.14407	-0.0408	-0.92213	3	595.9567	0.9776	0.9776	0.996	0.9998	0.9959	0.991		0.9569	0.991	0.9899	0.983
A5YKK6	DVKQPEELPPITTT	MSF_Hybrid	2.28157e+06	2.26807e+06	2.27352e+06	2.15094e+06	2.40081e+06	2.19113e+06	2.41585e+06	2.42522e+06	2.08252e+06	2.18947e+06	2.04472e+06	2.48184e+06	2.51687e+06	2.18271e+06	2.29445e+06	2.34265e+06	2.14644e+06	2.39158e+06	318068	2.28306e+06	2.08211e+06	2.24521e+06	2.26697e+06	1.86659e+06	FALSE			0.02108	0.01211	-0.01708	-0.09716	-0.02283	0.03568	-0.54293	2	784.4143	0.9984	0.9708	0.9967	0.997	0.9941	0.9144		0.8862	0.9946	0.9708	0.9627
A5YKK6	EADLFHTIETLMR	MSF_Hybrid	108041	111616	104144	104302	112353	104651	119807	100792	117838	108572	105685	108443	106176	109304	108291	116709	117697	120585	102697	155923	107609	99252.1	102611	95112	FALSE			0.06378	0.13267	-0.01116	-0.12477	-0.00491	-0.00013	0.17764	3	525.9327	1	1	1	1	1	1	1	1	1	1	1
A5YKK6	EIDDEANSYFQR	MSF_Hybrid	6.35798e+06	6.38739e+06	6.71127e+06	7.16223e+06	7.00386e+06	6.2585e+06	6.76611e+06	6.62742e+06	6.08689e+06	7.1171e+06	6.15963e+06	6.85098e+06	6.09902e+06	7.04023e+06	7.14809e+06	7.19172e+06	5.74844e+06	6.25189e+06	7.25754e+06	6.11962e+06	6.31194e+06	6.56856e+06	7.16271e+06	6.20035e+06	FALSE			0.00176	-0.01975	0.07004	0.0348	0.04892	0.06032	0.01713	2	743.8259	1	1	1	1	1	1	1	1	1	1	1
A5YKK6	ELNPSLNFK	MSF_Hybrid	9.53498e+06	9.35335e+06	9.15266e+06	9.02449e+06	9.26691e+06	9.43963e+06	9.338e+06	9.06682e+06	9.3805e+06	8.67152e+06	9.21876e+06	9.58178e+06	9.20549e+06	8.96564e+06	9.54338e+06	8.71264e+06	8.99665e+06	9.367e+06	8.96498e+06	9.6313e+06	9.4007e+06	8.96804e+06	9.27897e+06	9.79063e+06	FALSE			-0.01321	-0.05051	-0.01604	-0.00017	-0.02957	-0.01689	-0.00227	2	531.2849	1	1	1	1	1	1	1	1	1	1	1
A5YKK6	EPLLMSISTNLK	MSF_Hybrid	507052	532464	97458.4	101481	103767	831145	856803	838150	580582	148799	1.11766e+06	123897	819348	618579	671213	511199	129096	630756	714192	170734	213215	641136	615636	994031	FALSE			1.00101	0.16082	-0.13363	0.98524	0.29025	0.89146	-0.05014	2	673.3734			0.9946		0.9576	0.9249	0.8815	0.9921	0.9942		0.9848
A5YKK6	ETVKEEFMPWVSQYLVMK	MSF_Hybrid	186910	232671	187132	114718	341509	130546	226671	110233	175797	171304	136482	152396	111253	101782	76834.4	177878	131266	112643	141044	142669	113772	103870	93637.1	214361	FALSE	0.516667	1.92939	-0.2429	-0.5245	-0.04821	-0.55883	-0.39881	-1.06561	-0.61012	3	748.7075	0.988	0.9979	0.9991	0.9883	0.9396	1	0.9481	0.9895			0.9918
A5YKK6	EVFNC[Carbamidomethyl (C)]MLR	MSF_Hybrid	3.90203e+06	3.62945e+06	3.06885e+06	3.60656e+06	3.61892e+06	3.7777e+06	3.56881e+06	3.50708e+06	3.33502e+06	3.84353e+06	3.35007e+06	2.65446e+06	3.52894e+06	3.268e+06	3.68502e+06	3.21487e+06	2.6735e+06	2.99564e+06	3.50703e+06	2.52676e+06	3.39333e+06	3.15879e+06	3.43147e+06	3.73552e+06	FALSE			-0.02601	-0.25483	0.05381	-0.03786	-0.1062	-0.0162	-0.16922	2	534.7519	1	1	0.9998	1	1	0.9998	0.9999	0.9999	1	0.9999	0.9999
A5YKK6	EVLIDVLK	MSF_Hybrid	383714	404583	152207	383037	404548	440630	451439	395388	381162	410658	419930	387329	406491	404097	399740	345849	338216	387472	420006	403937	108751	431006	378340	507210	FALSE			0.38479	0.18818	0.38506	0.48526	0.37291	0.36389	-0.01203	2	464.7893	0.9878	0.9445	0.9702	0.9826	0.9841	0.9803	0.9986	0.9699	0.9714	0.8853	0.9591
A5YKK6	EVTYELDHPGFQIR	MSF_Hybrid	5.89381e+06	5.38445e+06	6.05279e+06	5.61156e+06	5.64548e+06	5.97755e+06	5.88723e+06	5.94853e+06	6.08186e+06	5.86684e+06	5.48116e+06	5.75031e+06	5.86714e+06	5.89255e+06	5.92348e+06	5.80746e+06	5.61404e+06	5.99405e+06	5.52721e+06	5.79212e+06	5.62511e+06	5.54691e+06	5.55231e+06	6.0792e+06	FALSE			0.04802	0.00702	-0.00805	-0.01276	-0.01951	0.02902	-0.03255	2, 3	852.423, 568.6178	0.9972, 1	0.9996, 1	0.9913, 1	0.9997, 1	0.9944, 1	0.9979, 1	0.9976, 1	0.9984, 1	0.9965, 1	0.9974, 1	0.9957, 1
A5YKK6	FFPQYPDK	MSF_Hybrid	4.48829e+06	4.81196e+06	134111	5.5774e+06	150846	3.69265e+06	5.26374e+06	4.68009e+06	2.71891e+06	6.17913e+06	184977	143484	73042.3	6.18195e+06	4.70131e+06	110019	216404	195183	5.89386e+06	208511	3.29564e+06	74508.9	5.28907e+06	5.80358e+06	FALSE			0.42459	-4.17689	-0.00206	0.24327	-0.5358	0.21576	-0.00557	2	521.2556	0.9053	0.8917	0.9674	0.9069			0.9655		0.9738		0.8787
A5YKK6	FKDSTIKR	MSF_Hybrid	202781	313614	455223	125665	195630	335338	262919	287728	254909	278605	289551	321769	334557	79443.1	379585	251233	385483	309643	214744	352599	439997	218378	112112	341178	FALSE			-0.2704	-0.038	-0.5653	-0.53264	-0.12671	-0.292	0.05209	2	497.7877			0.9855	0.9996	0.951	0.9685	0.9996	0.999	0.9778	0.9994	0.9917
A5YKK6	GAFGVGQEQIDAFLK	MSF_Hybrid	6.64579e+06	6.55551e+06	6.18986e+06	6.76311e+06	6.778e+06	6.44665e+06	6.7101e+06	6.41552e+06	6.57813e+06	6.49591e+06	6.58298e+06	6.45409e+06	6.64068e+06	6.96974e+06	6.77806e+06	7.39218e+06	6.47347e+06	6.32725e+06	6.85651e+06	6.71968e+06	6.7227e+06	6.8551e+06	7.0235e+06	6.29243e+06	FALSE			0.02307	0.05845	0.04372	0.05689	0.01051	0.07235	0.066	2	790.4094	1	1	1	1	1	1	1	1	1	1	1
A5YKK6	GLHNVVYGIQR	MSF_Hybrid	5.75634e+06	6.09431e+06	5.81972e+06	5.81261e+06	6.12287e+06	6.78487e+06	5.61573e+06	6.24519e+06	5.75604e+06	5.89916e+06	5.64347e+06	5.94702e+06	5.89205e+06	5.82549e+06	6.36776e+06	5.70671e+06	6.15294e+06	6.15025e+06	6.04041e+06	5.6476e+06	5.17562e+06	6.04965e+06	5.95662e+06	5.19402e+06	FALSE			-0.00437	0.02746	0.08327	-0.0389	-0.01483	0.03348	-0.06742	2, 3	628.3489, 419.235	1, 0.9999	1, 0.9999	1, 1	1, 1	1, 0.9999	1, 0.9998	1, 0.9999	1, 1	1, 0.9997	1, 1	1, 1
A5YKK6	GLPAVNNDPFVQR	MSF_Hybrid	4.07008e+06	3.85082e+06	3.88396e+06	4.07197e+06	3.658e+06	4.2111e+06	4.20506e+06	3.81225e+06	4.28853e+06	4.14263e+06	4.25721e+06	4.49991e+06	4.27074e+06	3.96156e+06	4.36349e+06	4.18971e+06	4.19513e+06	4.71737e+06	4.31464e+06	4.30358e+06	4.14386e+06	4.21508e+06	3.78164e+06	4.37387e+06	FALSE			0.05996	0.15043	0.01655	0.06753	0.12796	0.09356	0.11248	2	713.8755	0.9998	1	0.9995	0.9998	1	0.9999	1	0.9983	1	0.9999	1
A5YKK6	GLPAVNNDPFVQRK	MSF_Hybrid	554901	450178	466342	570900	433963	503447	520571	502023	529599	431840	362938	608363	381427	484121	494175	492320	542081	648460	592971	452373	551679	515460	447032	525863	FALSE			0.0771	0.19371	0.03572	0.01651	-0.06855	-0.1139	0.11818	3	518.9511	0.999	0.9986	0.9991	0.9995	0.9735	0.9957	0.9988	0.9872	0.981	0.9993	0.9992
A5YKK6	GNAPEGLPQLMEVVR	MSF_Hybrid	1.48423e+07	1.64215e+07	1.44383e+07	1.60352e+07	1.73298e+07	1.58767e+07	1.53007e+07	1.49152e+07	1.56929e+07	1.55995e+07	1.57044e+07	1.51774e+07	1.51701e+07	1.55967e+07	1.61708e+07	1.62877e+07	1.56323e+07	1.59631e+07	1.73292e+07	1.63933e+07	1.61891e+07	1.67326e+07	1.54988e+07	1.4745e+07	FALSE			0.00651	0.06726	0.10762	0.03968	0.02439	0.03848	0.12711	2, 3	805.422, 537.2838	0.9999, 1	1, 0.9968	0.9998, 1	0.9999, 1	0.9999, 0.9999	0.9998, 0.9995	1, 0.9824	0.9999, 0.9998	0.9999, 0.9971	1, 1	0.9998, 1
A5YKK6	GQQELLYVVPFVAK	MSF_Hybrid	5.86358e+06	6.44015e+06	5.77592e+06	5.98334e+06	6.73498e+06	5.47806e+06	5.72939e+06	5.59993e+06	5.73427e+06	5.91872e+06	5.74227e+06	5.81562e+06	5.46487e+06	6.00606e+06	5.41512e+06	5.96596e+06	6.01346e+06	5.87597e+06	5.69422e+06	5.75366e+06	6.06366e+06	6.37374e+06	6.0467e+06	6.68563e+06	FALSE			-0.08345	-0.01801	0.00928	0.07966	-0.04894	-0.09853	-0.04606	2	795.9481	1	1	1	1	1	1	1	1	1	1	1
A5YKK6	HGPEADRHLLR	MSF_Hybrid	1.21806e+06	806064	1.21544e+06	983636	1.16186e+06	1.28343e+06	1.38872e+06	1.60601e+06	1.72803e+06	1.10541e+06	1.18355e+06	1.39945e+06	1.50316e+06	1.37391e+06	1.29163e+06	1.00089e+06	984815	1.53424e+06	980014	1.38843e+06	1.31021e+06	1.13019e+06	785626	1.47771e+06	FALSE	0.258218	544.796	0.54383	0.11975	0.08196	0.06699	0.1872	0.3638	0.18338	3	434.2338	0.9954	0.9999	0.9982	0.9999	0.9993	0.9999	0.9998	0.999	1	1	0.9994
A5YKK6	IAFIFNNLSQSNMTQK	MSF_Hybrid	1.41153e+06	1.63485e+06	1.49597e+06	1.47801e+06	1.54428e+06	1.45916e+06	1.02894e+06	1.5e+06	1.17798e+06	1.31042e+06	1.43423e+06	1.36979e+06	1.31632e+06	1.38731e+06	1.36853e+06	1.28479e+06	1.43633e+06	1.5854e+06	1.2885e+06	188316	1.29366e+06	1.44324e+06	1.73119e+06	70343.8	FALSE			-0.29322	-0.07692	-0.01947	-0.48532	-0.14274	-0.15764	-0.71331	2	928.4722	0.9996	0.999	0.9867	0.9999	0.9989	0.9993	0.9983	0.999	0.9997	0.9986	0.8902
A5YKK6	IAMTTC[Carbamidomethyl (C)]EQIVR	MSF_Hybrid	176200	761236	624637	744787	883275	592762	652601	835535	574853	944694	864058	618300	532204	704244	779219	691890	379316	128102	699029	159718	758102	794521	843265	586882	FALSE			0.40127	-0.38126	0.50763	0.51013	0.63574	0.36779	0.04972	2	661.3338		1	1	0.9999	0.9896	0.9991	0.9993	0.9997	0.9645	1	0.9978
A5YKK6	IAMTTC[Carbamidomethyl (C)]EQIVRK	MSF_Hybrid	809826	489118	687387	635039	635712	724130	774593	751659	724201	571178	856121	689511	733001	568444	897811	507581	635853	939199	480554	372075	394453	557292	667889	544261	FALSE	0.590564	2344.58	0.18011	0.0683	0.0062	-0.16681	0.09179	0.14691	-0.67155	3	483.9233	1	1	1	1	1	1	1	1	1	1	1
A5YKK6	ILDVAQDLK	MSF_Hybrid	1.06849e+07	1.01384e+07	1.06649e+07	8.6397e+06	1.03962e+07	1.0894e+07	1.05647e+07	1.06979e+07	1.00468e+07	9.80125e+06	1.04383e+07	1.07377e+07	1.0296e+07	1.02887e+07	9.89434e+06	9.10529e+06	9.8785e+06	9.99297e+06	8.93042e+06	1.05132e+07	1.01937e+07	9.63341e+06	8.8227e+06	1.2114e+07	FALSE			-0.00822	-0.11992	-0.07322	-0.04269	-0.0236	-0.04699	-0.0874	2	507.7951	0.9999	1	0.9999	0.9998	1	0.9998	0.9999	0.9996	1	0.9999	0.9999
A5YKK6	ILTNFTGVMPPQFK	MSF_Hybrid	9.24229e+06	9.86923e+06	9.60157e+06	9.26703e+06	9.38937e+06	9.36352e+06	9.33728e+06	8.81823e+06	9.94596e+06	8.94854e+06	9.60366e+06	9.40479e+06	9.20228e+06	9.55026e+06	7.79258e+06	8.67288e+06	1.06876e+07	8.91434e+06	9.02599e+06	1.09092e+07	9.14842e+06	9.72949e+06	9.16386e+06	1.06921e+07	FALSE			-0.03106	-0.02219	-0.03526	0.04318	-0.0385	-0.11326	0.0185	2	796.9289	0.9996	0.9913	0.9309	0.9936	0.9934	0.9988	0.9927	0.9999	0.9995	0.9973	0.9997
A5YKK6	ILTNFTGVMPPQFKK	MSF_Hybrid	1.59819e+06	1.44382e+06	1.76726e+06	1.40236e+06	1.55632e+06	1.73437e+06	1.71849e+06	1.74865e+06	1.72548e+06	1.52737e+06	1.5754e+06	1.5335e+06	1.83076e+06	1.62297e+06	1.71579e+06	1.52196e+06	1.82474e+06	1.99109e+06	1.49755e+06	1.64631e+06	1.88001e+06	1.3691e+06	1.68005e+06	1.2276e+06	FALSE			0.11064	0.15042	-0.03529	-0.1693	-0.05285	0.10421	0.06298	3	574.32	0.9999	0.9999	1	1	1	1	0.9999	0.9999	1	1	1
A5YKK6	IVEPPENIQEK	MSF_Hybrid	1.94286e+07	1.72865e+07	1.91628e+07	1.63487e+07	1.64747e+07	1.96201e+07	1.97146e+07	1.86921e+07	1.71424e+07	1.77488e+07	2.00825e+07	1.99936e+07	1.96101e+07	1.79257e+07	1.92344e+07	1.71037e+07	1.91115e+07	1.90936e+07	1.69202e+07	1.85956e+07	1.76414e+07	1.6722e+07	1.68747e+07	1.96892e+07	FALSE			-0.00851	-0.01477	-0.09151	-0.06852	0.04941	0.02286	-0.07201	2	648.3457	0.9997	1	1	1	1	0.9999	1	0.9999	1	1	1
A5YKK6	IYNHPPHPTMSVDEVLEMLQR	MSF_Hybrid	1.61924e+06	1.57088e+06	1.8291e+06	1.9341e+06	1.77282e+06	1.64017e+06	1.82522e+06	1.78752e+06	1.73473e+06	1.83727e+06	1.49352e+06	1.75302e+06	1.70925e+06	1.79841e+06	1.53815e+06	1.85206e+06	1.52465e+06	1.5475e+06	1.78618e+06	1.63428e+06	1.72754e+06	1.86182e+06	1.57608e+06	2.12661e+06	FALSE			0.09139	-0.02757	0.09129	0.14879	0.01845	0.00762	0.03655	4	627.3109	1	1	1	1	1	0.9999	1	1	1	1	1
A5YKK6	KDFALDSEESR	MSF_Hybrid	419532	448850	153763	503556	478979	152442	573718	272035	193240	121584	350280	298591	343476	133433	113932	389585	346073	226749	477520	536292	243068	441955	309780	265590	FALSE			0.02359	-0.08688	0.15106	-0.00682	-0.40782	-0.79076	0.29825	2	648.8069	0.8597	0.9898	0.9304		0.9613	0.9746	0.9556	0.9994	0.9832	0.906	0.9713
A5YKK6	LAEVGQYEQVK	MSF_Hybrid	8.76509e+06	8.78143e+06	9.10858e+06	8.21638e+06	8.70808e+06	8.27897e+06	9.09007e+06	8.74426e+06	8.92049e+06	8.27144e+06	8.98381e+06	8.59357e+06	8.08481e+06	8.645e+06	8.36131e+06	7.9541e+06	8.24698e+06	8.55742e+06	7.80637e+06	8.42429e+06	8.79167e+06	8.49575e+06	8.54547e+06	1.02518e+07	FALSE			0.00539	-0.10649	-0.08079	0.03412	-0.04431	-0.08723	-0.0912	2	632.3326	1	1	1	1	1	1	1	1	1	1	0.9999
A5YKK6	LATEFELRK	MSF_Hybrid	63889.3	192171	228619	272506	169039	323374	235546	373442	91697.4	220868	300865	256336	273310	270834	290724	229593	199023	111973	259387	231009	117828	241751	300801	233659	FALSE			0.53174	0.1575	0.65828	0.67942	0.68287	0.78452	0.32757	3	369.545		0.9999	0.9982	0.9991	0.9896	0.9965	0.9994	0.9998	0.9991	0.9992	0.9991
A5YKK6	LFQSVAQC[Carbamidomethyl (C)]C[Carbamidomethyl (C)]MGQK	MSF_Hybrid	886985	832574	751471	834708	791979	926515	714661	720239	724399	887629	888720	984101	852490	852135	798422	812157	585578	841199	781205	600137	889318	922735	838762	1.22205e+06	FALSE			-0.19455	-0.1423	0.04719	0.27192	0.15979	0.01857	-0.122	2	778.8546	1	1	0.9996	1	0.9998	0.9999	1	1	1	0.9995	0.9999
A5YKK6	LPDPFTPNLK	MSF_Hybrid	8.23464e+06	8.33976e+06	8.71086e+06	8.1692e+06	7.77724e+06	8.75586e+06	8.44696e+06	7.91125e+06	8.61255e+06	7.71676e+06	7.93757e+06	8.57939e+06	8.31594e+06	8.15971e+06	8.18696e+06	6.94698e+06	8.38569e+06	8.34193e+06	7.71255e+06	8.16896e+06	8.85429e+06	7.76891e+06	8.00142e+06	9.28095e+06	FALSE			-0.01806	-0.09496	-0.03365	-0.01341	-0.06128	-0.03597	-0.0317	2	571.3162	1	1	1	1	1	1	1	1	1	1	1
A5YKK6	LVATDQTER	MSF_Hybrid	3.21726e+06	2.78538e+06	81545.6	2.63614e+06	2.78032e+06	123110	275806	2.65097e+06	3.26731e+06	213413	2.92784e+06	2.94303e+06	2.59021e+06	2.48741e+06	2.97101e+06	2.73692e+06	85225.6	3.21865e+06	158005	2.95508e+06	183106	130844	132817	221074	FALSE			0.02583	-0.01033	-0.13529	-3.6498	2e-05	0.40368	-0.88426	2	516.7697	0.9461	0.9951			0.9325	0.9258			0.914	0.991	0.9864
A5YKK6	MKPSDLSQVWPEANQHFSK	MSF_Hybrid	2.3889e+06	4.37093e+06	3.13816e+06	3.83675e+06	3.51284e+06	3.28098e+06	3.32674e+06	2.80104e+06	2.86018e+06	4.2255e+06	3.14287e+06	3.22997e+06	3.29818e+06	3.49362e+06	2.43905e+06	3.17414e+06	3.21368e+06	3.17478e+06	2.98095e+06	3.04736e+06	3.00704e+06	3.52704e+06	3.38439e+06	3.28648e+06	FALSE			-0.13914	-0.04973	0.10301	0.04307	0.09863	-0.10067	-0.13156	3, 4	743.6968, 558.0244	0.9999, 0.9911	0.9954, 0.9908	0.9958, 0.9997	0.999, 0.9986	0.9923, 0.9936	0.9947, 0.9493	0.9786	0.9946, 0.9893	0.9999, 0.9649	0.9979, 0.9995	0.9635, 0.9925
A5YKK6	MLAHTPQQK	MSF_Hybrid	166517	151189	121437	146359	185028	191619	146499	179471	337202	246778	164234	184936	170059	291340	147880	276143	104188	155811	88328	170234	198585	142450	119592	276240	FALSE			0.59469	0.28792	0.25214	0.29367	0.44049	0.47241	0.05797	2	527.2791	0.955	0.9611	0.9919		0.9971			0.8203	0.9769	0.9663	0.9983
A5YKK6	MTTC[Carbamidomethyl (C)]EQIVR	MSF_Hybrid	1.45024e+06	1.61221e+06	1.5161e+06	1.66981e+06	1.46405e+06	1.51929e+06	1.82076e+06	1.72353e+06	1.51591e+06	1.65144e+06	1.69843e+06	1.62041e+06	1.5525e+06	1.32045e+06	1.28696e+06	1.35015e+06	1.65374e+06	1.62092e+06	1.57459e+06	1.52574e+06	1.43978e+06	1.52013e+06	1.78494e+06	1.78787e+06	FALSE			0.1443	0.0145	0.02332	0.15361	0.11844	-0.13834	-0.01216	2	569.2732	1	1	0.9997	1	0.9999	0.9954	0.9999	0.9972	0.9999	0.9991	0.9992
A5YKK6	MVLNETYR	MSF_Hybrid	9.39072e+06	1.05181e+07	1.02635e+07	1.07291e+07	1.12987e+07	9.89831e+06	1.06559e+07	1.14273e+07	8.50557e+06	1.04315e+07	1.02533e+07	8.78616e+06	1.03164e+07	1.02058e+07	1.02976e+07	1.06142e+07	9.88907e+06	8.56914e+06	1.04989e+07	1.03583e+07	8.19845e+06	1.05806e+07	1.0243e+07	9.991e+06	FALSE			0.01978	-0.05357	0.08151	0.03039	-0.03393	0.03063	-0.05441	2	513.2579	0.9999	0.9999	0.9999	0.9983	0.992	0.9997	0.9987	0.9999	0.9971	0.9972	0.9995
A5YKK6	MYYFGIAALDR	MSF_Hybrid	1.32089e+06	1.34772e+06	1.42091e+06	1.3967e+06	1.45599e+06	1.37712e+06	1.37119e+06	1.42696e+06	1.28393e+06	98231	1.37839e+06	118784	1.33517e+06	1.19488e+06	136361	1.26461e+06	1.39013e+06	1.33274e+06	409282	104216	1.3374e+06	1.43896e+06	1.33958e+06	1.77756e+06	FALSE			-0.00263	-0.03645	0.04866	0.15587	-1.35801	-0.61703	-1.14371	2	660.3263	0.9976	0.9873	0.9983		0.9972	0.946		0.9947	0.9958	0.937	0.9996
A5YKK6	MYYFGIAALDRFK	MSF_Hybrid	682863	585208	667049	716867	638099	718052	676957	600076	663481	694312	582371	646372	595619	611306	591324	670353	590444	654392	686146	422597	591362	774534	617672	542236	FALSE			0.00402	-0.01494	0.09931	-0.00051	-0.00902	-0.10583	-0.1868	3	532.2744	1	1	0.9999	1	1	0.9999	1	0.9999	1	1	1
A5YKK6	NKPILHTDLDVK	MSF_Hybrid	2.25393e+06	2.3383e+06	2.38576e+06	1.97935e+06	2.23911e+06	2.12474e+06	2.01478e+06	2.27184e+06	1.78532e+06	2.29048e+06	2.1132e+06	2.16262e+06	1.90931e+06	1.8681e+06	2.11054e+06	1.92033e+06	1.77697e+06	2.07683e+06	1.83267e+06	2.1792e+06	2.05324e+06	2.22761e+06	2.20574e+06	2.49132e+06	FALSE			-0.20065	-0.27321	-0.1376	-0.01107	-0.08773	-0.24505	-0.20228	2, 3	696.8959, 464.933	0.9999, 0.9568	1, 0.9999	1, 1	1, 0.9999	1, 0.9635	1, 1	1, 1	1, 1	1, 0.9983	1, 1	1, 0.9844
A5YKK6	NLALDINELKPGNLLK	MSF_Hybrid	4.17974e+06	3.77136e+06	4.40708e+06	3.93891e+06	4.04376e+06	4.40114e+06	4.1711e+06	3.91284e+06	4.42506e+06	4.06902e+06	4.00643e+06	4.1371e+06	4.08822e+06	4.15246e+06	4.41894e+06	4.01374e+06	4.01899e+06	4.63888e+06	4.14753e+06	3.95089e+06	4.264e+06	4.16603e+06	4.22648e+06	4.13526e+06	FALSE			0.0175	0.03613	0.00299	0.01966	-0.0171	0.03477	0.00049	2, 3	883.0145, 589.0121	0.9999, 1	0.9679, 1	0.9974, 1	0.9935, 1	0.9791, 1	0.9997, 1	0.9916, 1	1	0.9978, 1	1	0.9989, 1
A5YKK6	NLDEQLSAPK	MSF_Hybrid	4.83738e+06	4.04042e+06	5.1747e+06	4.35698e+06	4.10977e+06	5.02074e+06	4.80235e+06	4.94478e+06	4.9948e+06	4.77446e+06	4.99757e+06	5.03118e+06	4.67643e+06	4.22255e+06	5.09298e+06	4.54049e+06	5.1714e+06	5.08688e+06	4.1238e+06	4.54883e+06	4.75112e+06	4.65704e+06	4.5099e+06	5.14114e+06	FALSE			0.0691	0.07465	-0.0592	0.026	0.07508	-0.00623	-0.06604	2	557.7906	0.9999	1	1	1	1	0.9999	1	1	1	1	1
A5YKK6	NLDEQLSAPKK	MSF_Hybrid	2.78759e+06	1.94734e+06	2.93701e+06	1.77119e+06	3.04801e+06	2.86544e+06	3.34914e+06	3.06193e+06	3.27161e+06	2.86614e+06	1.99292e+06	2.93175e+06	2.63059e+06	3.22299e+06	3.2066e+06	3.30875e+06	1.7105e+06	2.35663e+06	2.02514e+06	2.81388e+06	2.03865e+06	2.92234e+06	2.11348e+06	2.62413e+06	FALSE			0.33581	-0.05678	0.00239	-0.00226	0.02218	0.23995	-0.15767	2	621.8381	1	1	1	1	1	1	1	1	1	1	1
A5YKK6	NLFEEYR	MSF_Hybrid	4.45056e+06	4.79893e+06	4.29133e+06	4.5725e+06	4.8955e+06	4.38656e+06	4.29127e+06	3.98776e+06	4.15035e+06	4.2512e+06	4.36889e+06	3.96071e+06	4.0831e+06	4.70302e+06	4.26564e+06	4.40618e+06	3.59977e+06	3.98732e+06	3.72469e+06	4.78777e+06	4.04949e+06	4.77e+06	4.23377e+06	5.51376e+06	FALSE			-0.12356	-0.17509	0.03305	0.10048	-0.10609	-0.05307	-0.10825	2	485.7351	0.9998	1	1	0.9999	0.9999	1	0.9999	0.9997	0.9996	1	0.9878
A5YKK6	NLGHWLGMITLAK	MSF_Hybrid	1.82566e+06	1.71458e+06	1.91552e+06	1.89362e+06	1.7976e+06	1.95389e+06	1.79752e+06	1.92816e+06	1.95778e+06	1.74965e+06	1.6828e+06	1.84653e+06	1.74163e+06	1.75142e+06	1.69268e+06	1.61607e+06	1.79722e+06	1.76919e+06	1.84977e+06	1.58387e+06	1.78873e+06	2.04822e+06	1.8946e+06	2.01068e+06	FALSE			0.05899	-0.07414	0.04922	0.12596	-0.04752	-0.07323	-0.06308	3	485.271	1	1	1	1	1	1	1	1	1	1	1
A5YKK6	NLILSAFPR	MSF_Hybrid	1.12784e+07	1.27358e+07	1.24648e+07	1.18027e+07	1.31089e+07	1.20541e+07	1.22252e+07	1.24529e+07	1.16761e+07	1.20612e+07	1.17647e+07	1.25492e+07	1.18087e+07	1.1949e+07	1.18185e+07	1.12687e+07	1.11856e+07	1.06914e+07	1.19513e+07	1.13163e+07	1.19509e+07	1.30785e+07	1.36662e+07	1.41539e+07	FALSE			-0.00494	-0.13824	0.01912	0.16499	-0.00411	-0.03615	-0.05073	2	515.8058	0.9993	1	1	1	0.9999	0.9999	1	0.9999	0.9998	1	1
A5YKK6	NMRLPDPFTPNLK	MSF_Hybrid	1.12549e+06	1.00976e+06	848437	1.12169e+06	843621	978448	1.08156e+06	1.08454e+06	1.15635e+06	1.08925e+06	935880	1.19166e+06	1.13858e+06	1.00713e+06	1.12622e+06	1.11286e+06	994957	1.17762e+06	1.14828e+06	1.0198e+06	1.01287e+06	948661	977838	725073	FALSE			0.15515	0.13899	-0.01944	-0.17025	0.10853	0.13305	0.09236	3	514.9414	1	1	1	1	1	1	1	1	1	1	1
A5YKK6	NNLSQSNMTQK	MSF_Hybrid	1.77778e+06	1.94248e+06	1.93033e+06	1.84783e+06	1.79837e+06	1.58612e+06	1.80431e+06	1.55777e+06	1.73553e+06	1.8274e+06	1.66381e+06	1.92574e+06	1.79853e+06	1.68608e+06	1.56723e+06	1.63108e+06	1.74617e+06	1.81389e+06	1.87119e+06	1.90256e+06	1.8658e+06	1.79003e+06	1.72498e+06	1.90506e+06	FALSE			-0.14858	-0.12235	-0.11095	-0.06009	-0.06092	-0.16159	-0.00282	2	632.8011	1	1	1	1	1	1	1	1	1	1	1
A5YKK6	NSFASALR	MSF_Hybrid	2.54251e+06	2.16792e+06	2.25348e+06	2.19983e+06	2.73619e+06	2.44558e+06	2.18056e+06	2.67309e+06	2.28292e+06	2.19223e+06	2.65297e+06	2.24374e+06	2.41581e+06	241060	2.38119e+06	2.70907e+06	2.22834e+06	2.40689e+06	2.2248e+06	1.97329e+06	2.50314e+06	2.60889e+06	2.43299e+06	2.45123e+06	FALSE			0.03533	0.07673	0.08404	0.10567	0.02567	-0.46703	-0.05547	2	433.2299	0.9659	0.9996	0.9972	0.956	0.9952	0.9543	0.9939	0.9097	0.9907	0.9963	0.9954
A5YKK6	NSRDAIAALGLLQK	MSF_Hybrid	1.43758e+06	1.43391e+06	1.38931e+06	1.4528e+06	1.47576e+06	1.37115e+06	1.50761e+06	1.43757e+06	1.29682e+06	1.41153e+06	1.37524e+06	1.35869e+06	1.48165e+06	1.38633e+06	1.35872e+06	1.34269e+06	1.38493e+06	1.43279e+06	1.44508e+06	1.28476e+06	1.39293e+06	1.39326e+06	1.40501e+06	1.34725e+06	FALSE			-0.00638	-0.0344	0.01312	-0.03957	-0.03959	-0.01159	-0.04751	3	490.6193	1	1	1	1	1	1	1	1	1	1	1
A5YKK6	NVEVLIDVLK	MSF_Hybrid	804873	817901	1.01268e+06	802006	772188	802213	793038	793734	883435	849031	699288	846529	808504	854822	726885	850996	655590	746553	846808	1.30954e+06	787094	728953	844434	692759	FALSE			-0.09342	-0.22612	-0.14927	-0.21781	-0.13812	-0.14091	0.15945	2	571.345	1	1	1	1	1	1	1	0.9999	1	1	1
A5YKK6	NVPGFLPTNDLSQPT	MSF_Hybrid	2.07492e+06	2.31474e+06	2.20941e+06	2.34242e+06	2.3036e+06	2.1748e+06	1.98391e+06	2.20772e+06	2.14318e+06	2.22322e+06	2.38533e+06	2.26284e+06	2.23983e+06	2.37733e+06	2.35676e+06	2.32997e+06	2.22685e+06	2.16009e+06	2.33981e+06	2.35943e+06	1.75566e+06	2.28941e+06	2.45495e+06	2.04526e+06	FALSE			-0.05896	0.02554	0.04768	0.04107	0.05834	0.07971	-0.03187	2	800.4043	0.9965	0.9967	0.9546	0.9836	0.9935	0.9826	0.9809	0.9942	0.9936	0.9945	0.9073
A5YKK6	NVPGFLPTNDLSQPTGF	MSF_Hybrid	3.63767e+06	3.9586e+06	3.97365e+06	3.98398e+06	4.22479e+06	4.20135e+06	3.83675e+06	3.69386e+06	4.16847e+06	3.77001e+06	3.90188e+06	4.71229e+06	4.25526e+06	3.82162e+06	4.40309e+06	4.44181e+06	4.56005e+06	4.69755e+06	4.25474e+06	4.32298e+06	4.52397e+06	4.49754e+06	3.88788e+06	3.65816e+06	FALSE			0.01602	0.24374	0.10114	0.05789	0.09812	0.10924	0.17937	2	902.4492	1	1	1	1	1	1	1	1	1	1	1
A5YKK6	PEGLPQLMEVVR	MSF_Hybrid	2.12791e+06	1.9244e+06	2.01214e+06	2.11632e+06	2.18973e+06	2.05576e+06	1.93614e+06	1.90077e+06	2.2582e+06	2.13218e+06	1.93982e+06	2.26144e+06	1.99306e+06	2.1675e+06	1.93223e+06	2.12623e+06	2.09987e+06	2.30173e+06	2.0821e+06	2.28835e+06	2.44629e+06	2.1509e+06	2.03649e+06	1.99557e+06	FALSE			0.00728	0.10623	0.06906	0.02792	0.06261	0.00673	0.16871	2	684.3712	0.9303	0.9527	0.9946	0.9967	0.9438	0.9836	0.9736	0.98	0.9906	0.9938	0.963
A5YKK6	QELVHPVVDR	MSF_Hybrid	1.8695e+06	1.39074e+06	1.96861e+06	1.64194e+06	1.60753e+06	1.76796e+06	1.80521e+06	1.82253e+06	1.94418e+06	1.61936e+06	1.95059e+06	1.68639e+06	1.71351e+06	1.65352e+06	1.9682e+06	1.58793e+06	1.95138e+06	2.04682e+06	1.75253e+06	1.57908e+06	2.01264e+06	1.66984e+06	1.57801e+06	1.8962e+06	FALSE			0.09168	0.09536	-0.05954	-0.02359	0.00757	0.02906	0.03149	2	596.3276	0.9973	0.9974	0.9995	0.9941	0.9999	1	0.9999	0.9986	0.9998	1	0.9979
A5YKK6	QLAVYEEFAR	MSF_Hybrid	5.78574e+06	5.8594e+06	5.39875e+06	5.88509e+06	5.96982e+06	5.49713e+06	5.81887e+06	5.89725e+06	5.66703e+06	6.05123e+06	5.84008e+06	5.7931e+06	5.72165e+06	5.88691e+06	5.98335e+06	6.09565e+06	6.03618e+06	5.71654e+06	5.87405e+06	5.8826e+06	5.63039e+06	5.76493e+06	5.93564e+06	5.43862e+06	FALSE			0.02844	0.06654	0.02585	0.00804	0.05322	0.04566	0.02876	2	613.3142	1	1	1	1	1	1	1	1	1	1	1
A5YKK6	QLFSFPIK	MSF_Hybrid	1.02755e+06	1.14336e+06	115089	971636	1.15477e+06	1.06554e+06	963048	98272.1	950266	923938	1.02382e+06	1.03099e+06	933546	1.05584e+06	1.01294e+06	95248.8	958839	915013	923188	1.16509e+06	932400	1.02499e+06	1.03214e+06	1.01559e+06	FALSE			-0.18449	-0.21529	0.48161	0.42669	0.38188	0.39326	0.40205	2	490.2842	0.9998	1	0.9999	1	1		0.9999	0.9999	0.9999	1
A5YKK6	QPPPGVMPK	MSF_Hybrid	3.86811e+06	3.65645e+06	3.99972e+06	3.20559e+06	3.3642e+06	4.02068e+06	3.84628e+06	3.58201e+06	3.64032e+06	3.74868e+06	3.20724e+06	92993.4	3.90473e+06	3.33909e+06	3.88213e+06	3.70383e+06	4.02895e+06	4.33896e+06	3.42813e+06	175957	3.91344e+06	3.73744e+06	149418	3.63887e+06	FALSE			-0.0582	0.06696	-0.12191	-0.61477	-0.7092	-0.05075	-0.61635	2	475.76	0.9239	0.928	0.9089	0.9469	0.915	0.9274	0.9059	0.8342	0.9915	0.9449	0.9658
A5YKK6	RDILMDR	MSF_Hybrid	892011	819473	174916	1.0108e+06	871795	714889	884690	974255	124488	805002	900810	726512	743933	840846	729082	814485	964924	580201	861546	781046	754371	738747	747657	704547	FALSE			0.07236	0.32291	0.46148	0.21592	0.3667	0.29467	0.34557	2	459.7449	0.9973	1	0.9997	1	0.9986	0.9995	1	1	1	0.9993	0.9981
A5YKK6	RLATEFELRK	MSF_Hybrid	9.52084e+06	9.75182e+06	9.6261e+06	8.89804e+06	9.45681e+06	9.4611e+06	9.57816e+06	1.02997e+07	1.00575e+07	9.36057e+06	9.38214e+06	9.20318e+06	9.24695e+06	9.23442e+06	9.95142e+06	1.03993e+07	9.25262e+06	9.29874e+06	9.5383e+06	8.93712e+06	8.61687e+06	9.21656e+06	9.6822e+06	8.91141e+06	FALSE			0.05084	0.00259	-0.0551	-0.05539	-0.04837	-0.02345	-0.09312	3	421.5787	1	1	1	1	1	1	1	1	1	1	1
A5YKK6	RYC[Carbamidomethyl (C)]DPVVLTY	MSF_Hybrid	768706	867569	768191	208296	163785	750801	153445	147513	736356	820038	530727	659733	759659	929639	988948	872550	909692	1.0441e+06	1.03363e+06	178790	994694	344582	550356	481995	FALSE	0.386378	8.73394	-1.21287	0.23322	-1.09851	-0.80426	-0.25816	0.15557	-0.12356	2	643.3159	0.996			0.9988	0.9341	0.9767	0.875	0.8515	0.9984
A5YKK6	RYC[Carbamidomethyl (C)]DPVVLTYQ	MSF_Hybrid	939673	929570	928102	1.07765e+06	1.06727e+06	988386	855016	986257	1.02926e+06	968143	907752	775256	820671	1.08798e+06	1.01335e+06	1.04758e+06	792311	876112	1143320	854308	888411	1.08303e+06	982905	1.09944e+06	FALSE			0.03726	-0.04257	0.16363	0.17832	-0.07744	0.0629	0.04503	2	707.3452	0.9955	1	0.9994	0.9999	0.9989	0.9998	1	0.9991	0.9999	0.9988	0.9987
A5YKK6	SEINIAPR	MSF_Hybrid	70361	1.07419e+06	586552	938625	275551	606324	546705	187063	643396	170571	160368	735871	271864	167039	260033	112596	1.00589e+06	750476	879198	1.24775e+06	130614	591490	757609	557675	FALSE			-0.32999	0.11055	0.07264	0.13944	-0.69839	-1.30846	0.38307	2	450.2509		0.921	0.9784				0.9611	0.8276	0.9652
A5YKK6	SEYDDPPGLR	MSF_Hybrid	1.10021e+06	1.23139e+06	1.08309e+06	1.12724e+06	1.14527e+06	1.09701e+06	93587	1.12238e+06	794413	1.31503e+06	1.2438e+06	1.00763e+06	1.01165e+06	1.23716e+06	1.12775e+06	1.29069e+06	97714.5	1.0602e+06	1.21292e+06	963194	993493	1.29817e+06	1.33125e+06	1.21686e+06	FALSE			-0.76429	-0.47979	-0.01921	0.17171	0.06274	-0.0162	-0.10745	2	574.7646	0.9046	0.9999		0.9993	0.8619	0.9857	0.9979	0.9999	0.9997	0.9968	0.9943
A5YKK6	SISAPGSGIWSDGK	MSF_Hybrid	1.11004e+06	1.24114e+06	1.33184e+06	1.47787e+06	1.27779e+06	1.42471e+06	1.32483e+06	1.18955e+06	1.33278e+06	1.3835e+06	1.20172e+06	1.37434e+06	1.29832e+06	1.2529e+06	1.62666e+06	1.4679e+06	1.22538e+06	1.40347e+06	1.3607e+06	1.21582e+06	1.42013e+06	1.39672e+06	1.19956e+06	1.35999e+06	FALSE			0.0629	0.15359	0.18274	0.10325	0.10445	0.18188	0.1179	2	681.3384	0.9978	0.9995	0.9976	0.9994	0.999	0.9988	0.9997	0.9991	0.999	0.9996	0.9965
A5YKK6	SLAGLAPHITLNPTIPLFQAHPQLK	MSF_Hybrid	1.90754e+06	1.66718e+06	1.88896e+06	1.79909e+06	1.37819e+06	1.92139e+06	1.82179e+06	1.71257e+06	2.05619e+06	1.82742e+06	1.55684e+06	1.83758e+06	2.0757e+06	1.65635e+06	1.66097e+06	1.70105e+06	1.74649e+06	1.6547e+06	1.59825e+06	1.53069e+06	1.74886e+06	1.62362e+06	1.52962e+06	2.01038e+06	FALSE			0.03312	-0.09874	-0.09975	-0.08149	-0.06531	-0.01878	-0.16364	4	670.1352	0.9997	1	1	1	1	1	1	1	1	1	1
A5YKK6	SLDLIESLLR	MSF_Hybrid	9.57417e+06	9.93852e+06	1.12373e+07	9.68461e+06	1.19648e+07	1.05619e+07	9.88967e+06	1.01708e+07	1.0849e+07	1.04902e+07	1.03178e+07	1.07157e+07	1.02419e+07	1.06428e+07	1.05559e+07	9.6884e+06	9.9162e+06	1.09639e+07	1.0678e+07	1.14345e+07	1.05247e+07	1.0576e+07	1.06229e+07	9.69263e+06	FALSE			0.00746	-0.00854	0.06698	0.00662	0.03585	0.03204	0.08593	2	579.8401	1	1	1	1	1	1	1	1	1	1	1
A5YKK6	SLLEVVVLSR	MSF_Hybrid	2.50569e+06	2.93224e+06	3.43204e+06	2.62864e+06	2.93152e+06	2.89295e+06	2.67524e+06	3.01009e+06	2.5987e+06	2.74757e+06	2.61431e+06	2.57406e+06	2.45298e+06	2.836e+06	2.45862e+06	2.25555e+06	1.98183e+06	2.14511e+06	2.4423e+06	2.46582e+06	2.63844e+06	2.64888e+06	2.87606e+06	3.87286e+06	FALSE	0.257744	4.67395e+11	-0.0986	-0.47481	-0.06945	0.08339	-0.16053	-0.19518	-0.23311	2	557.8452	1	1	0.9998	1	0.9999	0.9998	1	1	1	0.9999	1
A5YKK6	SLLLEAYVK	MSF_Hybrid	2.507e+06	2.33735e+06	2.90695e+06	2.47422e+06	2.68223e+06	2.4942e+06	2.4882e+06	2.66687e+06	1.96228e+06	2.44275e+06	2.32227e+06	1.93542e+06	2.14726e+06	2.75394e+06	2.30833e+06	2.35349e+06	1.59276e+06	2.16367e+06	2.35363e+06	2.44477e+06	2.04767e+06	2.47646e+06	2.51748e+06	3.05371e+06	FALSE			-0.1231	-0.34328	-0.01886	0.05413	-0.21018	-0.10453	-0.17916	2	518.3079	0.9991	0.9995	0.9999	0.9999	0.9981	0.9994	0.9997	0.9998	0.9999	0.9999	0.9998
A5YKK6	SNYEAMIDR	MSF_Hybrid	5.13152e+06	5.45383e+06	4.70768e+06	5.83614e+06	5.30382e+06	211360	5.12769e+06	5.00379e+06	4.64788e+06	5.54791e+06	255397	121232	4.99288e+06	4.73549e+06	4.92754e+06	5.15142e+06	3.89592e+06	4.90779e+06	5.56898e+06	4.84312e+06	4.88681e+06	5.34072e+06	5.00495e+06	5.33356e+06	FALSE			-0.04929	-0.13208	-0.43001	0.03598	-1.3681	-0.06139	0.00056	2	549.7479	0.9896	0.9999	0.9926	0.9951	0.9865	0.9998	1	0.9998	0.9998	0.9999	0.9714
A5YKK6	SPVTFLSDLR	MSF_Hybrid	6.804e+06	7.19733e+06	7.58191e+06	7.16809e+06	7.58374e+06	7.39075e+06	7.26423e+06	7.22544e+06	6.99625e+06	7.09126e+06	7.20244e+06	7.21763e+06	6.77924e+06	7.62219e+06	7.35852e+06	7.13956e+06	6.96031e+06	7.07794e+06	6.91675e+06	7.39874e+06	6.88556e+06	7.12814e+06	7.3533e+06	7.71313e+06	FALSE			-0.00652	-0.02736	0.03691	0.0403	-0.00481	0.01176	-0.02578	2	567.8113	1	0.9999	0.9998	1	1	0.9985	0.9998	0.9996	0.9991	1	0.999
A5YKK6	SVAHVTEADLFHTIETLMR	MSF_Hybrid	230283	193542	236539	182116	148221	214886	223211	179658	235433	154655	200012	225337	223783	144420	140844	172070	143861	148497	204627	177624	229942	186370	175380	318306	FALSE	0.30226	2.59944e+06	-0.04902	-0.50781	-0.27642	0.04239	-0.1872	-0.37546	-0.10927	3, 4	724.0369, 543.2795	1, 0.9999	1, 1	0.9999, 1	1, 0.9999	1, 0.9999	1, 1	1, 0.999	0.9999, 1	0.9999, 1	1, 1	1, 1
A5YKK6	TDDLITRFF	MSF_Hybrid	101083	179918	72946.2	92716	85920.9	92096.7	98621.7	96211.7	98823.4	97342.6	92006.5	88678.6	105541	94809.1	90721.9	100888	97185.7	82893.3	94715.9	99080.4	97480.3	88968.4	103813	65201.8	FALSE			-0.2694	-0.33313	-0.38666	-0.45626	-0.3483	-0.28216	-0.28114	2	564.2902	0.9898	0.9999	1	0.9981	0.9998	0.9989	0.9993	0.9944		0.9994	0.999
A5YKK6	THSGLTDGIPLQ	MSF_Hybrid	6.53724e+06	6.5301e+06	6.46806e+06	6.33014e+06	6.81908e+06	6.08696e+06	6.42999e+06	6.8058e+06	6.51698e+06	6.45811e+06	7.07698e+06	6.29102e+06	6.76426e+06	7.0664e+06	6.4751e+06	6.25351e+06	7.00175e+06	6.5259e+06	6.19244e+06	6.58655e+06	5.97374e+06	6.24855e+06	6.4864e+06	6.26715e+06	FALSE			0.01596	0.01804	-0.02227	-0.03993	0.02131	0.0558	-0.05899	2	619.8224	0.9998	0.9999	0.9998	1	0.9999	0.9999	1	1	0.9998	1	0.9995
A5YKK6	THSGLTDGIPLQSISAPGSGIW	MSF_Hybrid	1.95922e+06	2.1462e+06	2.04114e+06	2.33234e+06	2.20748e+06	1.88908e+06	2.06463e+06	1.99018e+06	1.92686e+06	2.11286e+06	1.78769e+06	2.11647e+06	1.85411e+06	2.0449e+06	2.06401e+06	2.18981e+06	1.70532e+06	2.04876e+06	2.27191e+06	2.10758e+06	1.88588e+06	2.16394e+06	2.11762e+06	2.11075e+06	FALSE			-0.03923	-0.04837	0.06479	0.05656	-0.03073	-0.04374	0.02762	2	1097.5605	0.9998	1	1	1	1	1	0.9999	1	1	1	0.9997
A5YKK6	THSGLTDGIPLQSISAPGSGIWSDGK	MSF_Hybrid	143732	1.0478e+06	1.55895e+06	919609	1.30843e+06	1.34033e+06	966187	757811	1.06893e+06	1.09289e+06	805432	1.33331e+06	139023	1.29028e+06	1.12442e+06	1.07491e+06	853842	1.21544e+06	920887	1.08767e+06	1.04124e+06	1.413e+06	1.01326e+06	1.27137e+06	FALSE			0.02209	0.193	0.37558	0.42692	0.23258	-0.10708	0.14903	3	861.1013		0.9949	0.999	0.9956		0.9982	0.9961	0.9997	0.9722	0.9975	0.9169
A5YKK6	TRSPVTFLSDLR	MSF_Hybrid	1.25684e+06	1.21827e+06	1.40017e+06	1.23394e+06	1.316e+06	1.24177e+06	1.25844e+06	1.26022e+06	1.22866e+06	1.25925e+06	1.16159e+06	1.16512e+06	1.28063e+06	1.19256e+06	1.29733e+06	1.1776e+06	1.2428e+06	1.2746e+06	1.16901e+06	1.2019e+06	1.11044e+06	1.33058e+06	1.16672e+06	1.20802e+06	FALSE			-0.04844	-0.06873	-0.03145	-0.0647	-0.11194	-0.03954	-0.15465	3	464.5929	1	1	1	1	1	1	1	1	1	1	1
A5YKK6	VANC[Carbamidomethyl (C)]SNVMNK	MSF_Hybrid	397362	347197	641323	162323	62011.3	163361	458118	85269.7	474630	426089	410552	506003	450732	250970	139045	128165	390065	620324	192321	398567	214443	431197	328739	483884	FALSE	0.284501	112503	-0.44504	-0.2836	-1.83781	-0.15603	-0.04573	-0.72106	-0.78315	2	568.763	0.9991		0.9976	0.9901	0.9998			0.992	0.9997
A5YKK6	VDMLSEINIAPR	MSF_Hybrid	1.40623e+07	1.40833e+07	1.37736e+07	1.38028e+07	1.39419e+07	1.37106e+07	1.35558e+07	1.39451e+07	1.33473e+07	1.42436e+07	1.37302e+07	1.39225e+07	1.38217e+07	1.40332e+07	1.36965e+07	1.36596e+07	1.33453e+07	1.36583e+07	1.3749e+07	1.34334e+07	1.44105e+07	1.34591e+07	1.40328e+07	1.43795e+07	FALSE			-0.03734	-0.04389	-0.01605	-0.00165	-0.00079	-0.01271	-0.01127	2	679.3608	0.9998	1	0.9999	1	0.9999	1	1	0.9999	1	0.9999	1
A5YKK6	VLGMMAR	MSF_Hybrid	1.63271e+06	153573	176104	79982.7	178000	143135	1.62436e+06	445407	1.78181e+06	1.44178e+06	1.51037e+06	1.76013e+06	1.58193e+06	127853	1.76929e+06	1.50545e+06	1.72604e+06	88923	128742	216868	187869	1.47748e+06	1.45232e+06	2.18074e+06	FALSE			0.97284	0.75875	-2.29051	1.38087	1.26382	0.82609	-1.8791	2	389.2091	0.923		0.8453	0.8785	0.9444	0.9174		0.8658
A5YKK6	WATDDVAQIYDK	MSF_Hybrid	2.4485e+06	2.43398e+06	2.52965e+06	2.14746e+06	2.31937e+06	2.47224e+06	2.27104e+06	2.29965e+06	2.57352e+06	2.72218e+06	2.55657e+06	2.69256e+06	2.56866e+06	2.58303e+06	2.72404e+06	2.42566e+06	2.78775e+06	2.74141e+06	2.42586e+06	2.65106e+06	2.76575e+06	2.18165e+06	2.34548e+06	2.70013e+06	FALSE			-0.05311	0.10194	-0.09515	-0.03644	0.10493	0.08753	0.08146	2	712.8383	0.9135	0.9985	0.998	0.9999	0.9401	0.9994	0.9996	0.9979	0.9994	0.9999	0.9965
A5YKK6	YC[Carbamidomethyl (C)]DPVVLTYQAER	MSF_Hybrid	1.41172e+06	1.00424e+06	815568	1.19247e+06	1.38014e+06	1.04513e+06	1.10423e+06	1.43035e+06	1.15322e+06	1.28383e+06	1.30475e+06	1.21485e+06	1.23755e+06	1.36674e+06	1.25489e+06	1.43106e+06	1.35051e+06	1.21226e+06	1.39179e+06	991964	1.15222e+06	1.31551e+06	1.30163e+06	1.25743e+06	FALSE			0.19054	0.30556	0.16287	0.26182	0.23508	0.25608	0.12989	2	807.3851	1	1	0.9885	1	1	1	1	0.9999	1	1	1
A5YKK6	YNVEAVELLIR	MSF_Hybrid	1.04362e+06	1.09442e+06	1.15689e+06	1.0494e+06	1.10587e+06	1.05432e+06	1.03894e+06	1.03312e+06	959087	1.05139e+06	912516	898530	988300	1.10849e+06	937899	981180	900210	859886	892754	908398	970216	926211	898211	1.36702e+06	FALSE			-0.12038	-0.2654	-0.03786	-0.04604	-0.20301	-0.1187	-0.24965	2	659.8719	1	1	1	1	1	1	1	1	1	1	1
A5YKK6	YREC[Carbamidomethyl (C)]HLLVLK	MSF_Hybrid	1.04124e+06	1.34149e+06	1.15114e+06	997806	1.17264e+06	1.22707e+06	1.06284e+06	1.14199e+06	967390	920407	1.14891e+06	1.02953e+06	1.07546e+06	1.04312e+06	1.07805e+06	814947	754402	925773	918479	972891	884130	1.21831e+06	1.23926e+06	1.24416e+06	FALSE	0.317095	0.0125664	-0.15576	-0.50214	-0.05677	0.06695	-0.18952	-0.1447	-0.3485	3	444.2482	1	1	1	1	1	1	1	1	1	1	1
A6H8Y1	ESPRPPDPATDSASKPAEPTDVPTVDFGGAEPQEK	MSF_Hybrid	281110	158069	291162	226956	420390	388892	264103	345554	238835	338240	193018	103840	203447	233185	280840	58793.8	309979	273257	181049	169807	231001	335977	159653	336470	FALSE			0.21633	-0.18593	0.50471	0.18819	-0.20159	-0.02565	-0.3279	4	905.6813	0.9043		0.927					0.9759		0.8554	0.9133
A6H8Y1	FMPNPLLPAPILVK	MSF_Hybrid	512918	559628	487549	520330	524124	506133	483911	502321	568741	527414	632574	566354	561560	532516	573634	504018	590350	583671	579482	619053	572336	630434	605581	505929	FALSE			-0.00474	0.10514	-0.00882	0.15906	0.14608	0.09623	0.18283	2	775.4624	1	1	1	1	1	1	1	1	1	1	1
A6H8Y1	SVNTEERGDMS	MSF_Hybrid	103808	105118	244131	86096.7	67425.9	125503	157072	89175.6	98497.3	125999	124295	98155.8	102225	97423.8	80758.2	243807	69977.1	145625	117411	112879	83882.2	144173	121189	195175	FALSE			-0.39416	0.02009	-0.69929	0.02362	-0.37874	-0.69217	-0.52814	2	612.7617	0.936	0.9865		0.9999	0.9983		0.9998	0.9985	0.9964	0.9775	0.9994
A6NCE7	FLVPDHVNMSELIK	MSF_Hybrid	1.55059e+07	1.13358e+07	1.25137e+07	1.34035e+07	1.25505e+07	1.62611e+07	1.45115e+07	7.83301e+06	1.21696e+07	1.27223e+07	1.08574e+07	1.28557e+07	1.4319e+07	1.40152e+07	1.4028e+07	1.23872e+07	1.23445e+07	1.31495e+07	1.28625e+07	1.0386e+07	9.50762e+06	1.38063e+07	1.25678e+07	1.5133e+07	FALSE			-0.18938	-0.05508	0.1012	0.0768	-0.11122	0.10622	-0.2648	2, 3	821.4371, 547.9605	0.9022, 0.9996	0.9972, 0.998	0.9937, 0.9998	0.9794, 0.9997	0.9713, 0.9999	0.9397, 0.9834	0.9352, 0.9989	0.9377, 0.9984	0.9949, 0.9994	0.9744, 0.9977	0.9999
A6NCE7	IPVIIER	MSF_Hybrid	2.43863e+07	2.11348e+07	2.27603e+07	2.13228e+07	2.072e+07	2.45272e+07	2.23946e+07	2.28573e+07	2.40859e+07	2.10479e+07	2.06613e+07	2.28576e+07	2.42539e+07	2.08689e+07	2.21362e+07	1.97629e+07	2.27339e+07	2.23629e+07	2.02819e+07	2.25274e+07	2.35585e+07	1.98215e+07	2.08361e+07	2.25235e+07	FALSE			0.02215	-0.07417	-0.03662	-0.112	-0.0807	-0.02176	-0.04101	2	420.2711	0.9996	0.9998	0.9997	0.9999	0.9997	0.9993	0.9997	0.9991	0.9994	0.9998	0.9999
A6NCE7	LIREQHPTK	MSF_Hybrid	121417	1.05664e+06	740028	294574	61391.8	901241	181532	184524	954290	838415	780046	1.06295e+06	1.1045e+06	908129	1.06055e+06	2.07296e+06	1.18329e+06	1.26115e+06	1.0448e+06	1.36438e+06	1.13965e+06	1.21195e+06	526224	1.15167e+06	FALSE			-0.53875	1.23583	-0.60944	0.59132	0.48333	0.68006	0.88768	3	374.5524				0.9859	0.9995	0.9984	0.9981	0.9895	0.9972
A6NCE7	LIREQHPTKIPVIIER	MSF_Hybrid	410305	251196	351904	413609	164383	136446	161880	135183	629461	323549	264132	609057	479325	72808.8	596645	371555	836298	578178	82971.5	472222	162015	263248	199864	429195	FALSE			-0.12931	0.81755	-0.50433	-0.1836	0.2399	0.18089	-0.49875	4	486.2954	0.9872	0.8528		0.9695	0.9403	0.9997			0.8936
A6NCE7	PDHVNMSELIK	MSF_Hybrid	1.32166e+06	1.11222e+06	1.30215e+06	1.10331e+06	1.02672e+06	1.26301e+06	1.27495e+06	1.25113e+06	1.22773e+06	1.07978e+06	1.08463e+06	1.30616e+06	1.36388e+06	1.10401e+06	1.29072e+06	1.01547e+06	1.26427e+06	1.17961e+06	1.0378e+06	836357	1.31613e+06	1.16127e+06	1.11235e+06	1.29597e+06	FALSE			0.00685	-0.11101	-0.13893	-0.06575	-0.10633	0.00869	-0.22782	2	641.8267	1	1	1	1	1	0.9999	1	1	1	1	1
A6NCE7	QLPVLDK	MSF_Hybrid	7.20058e+06	6.78106e+06	7.3693e+06	7.1323e+06	6.70245e+06	6.98958e+06	7.07424e+06	7.49804e+06	7.23853e+06	7.10329e+06	7.09788e+06	6.77611e+06	6.7891e+06	7.10216e+06	6.91749e+06	180457	6.92677e+06	6.44131e+06	7.30457e+06	7.46129e+06	112172	6.95298e+06	6.9847e+06	170905	FALSE			0.03074	-0.65616	-0.03603	-0.59773	-0.02547	-0.03711	-0.52112	2	406.7475	0.8633	0.9629	0.9684	0.8804	0.8648		0.9166	0.9523	0.8578	0.9165	0.8575
A6NCE7	TFEQRVEDVR	MSF_Hybrid	7.18346e+06	168175	7.81971e+06	4.16591e+06	3.5547e+06	6.05798e+06	7.60775e+06	3.5384e+06	284937	3.60752e+06	7.25443e+06	6.37969e+06	7.05902e+06	138322	7.82739e+06	3.65428e+06	7.03229e+06	6.81176e+06	323047	5.58074e+06	5.62908e+06	3.63635e+06	3762912	202805	FALSE			-0.40839	0.20587	-0.13892	-0.99689	0.18455	-0.01401	-0.3956	2	639.8255	0.9986	0.9461	0.9991	0.9353	0.9932	0.995		0.9725		0.9612	0.9955
A6NCE7	VPDHVNMSELIK	MSF_Hybrid	686077	572673	608260	147165	424449	699235	645643	598834	739759	440410	598544	83286.1	653930	633580	612513	438263	643800	614889	422003	582082	656162	142822	480086	680344	FALSE			0.08785	-0.13778	-0.55494	-0.51861	-0.73435	0.02529	-0.16933	2	691.3608	0.9978		0.999	0.965	0.9972	0.8816	0.9957		0.9986	0.9805	0.9999
A6NDG6	AVEMAAQR	MSF_Hybrid	6.07634e+06	5.33849e+06	5.89991e+06	5.67133e+06	6.00626e+06	6.17691e+06	6.14196e+06	6.333e+06	6.1472e+06	6.01696e+06	6.19509e+06	6.19465e+06	5.80961e+06	5.87812e+06	6.33486e+06	6.0546e+06	5.74856e+06	5.96868e+06	5.92667e+06	5.14448e+06	6.24756e+06	5.58719e+06	5.62894e+06	5.52349e+06	FALSE			0.10502	0.03759	0.04429	-0.04873	0.08823	0.05781	0.00033	2	438.2238	0.9985	1	0.9999	1	1	0.9999	1	1	1	1	1
A6NDG6	AVVVGFDPHFSYM[Oxidation (M)]K	MSF_Hybrid	643462	1.01212e+06	1.07575e+06	1.13565e+06	576080	667666	933488	1.00928e+06	1.04796e+06	642632	676294	644753	790395	554678	738099	1.05004e+06	991022	731482	717675	1.18943e+06	815617	1.09418e+06	597903	651830	FALSE			0.13089	0.02161	-0.19901	-0.22069	-0.47605	-0.39082	-0.00456	2, 3	806.8951, 538.2658	0.9999	0.9655, 1	0.8935, 0.9988	1	0.9505, 0.9999	0.8858, 1	1	0.9145, 1	0.8698, 0.9999	1	0.9905, 0.9999
A6NDG6	AVVVGFDPHFSYMK	MSF_Hybrid	1.29583e+07	1.23709e+07	1.31077e+07	1.21848e+07	1.19471e+07	1.37311e+07	1.2939e+07	1.32728e+07	1.25e+07	1.22461e+07	1.26796e+07	1.25569e+07	1.25793e+07	1.23642e+07	1.28165e+07	1.19727e+07	1.19944e+07	1.23757e+07	1.19986e+07	1.27041e+07	1.29268e+07	1.26695e+07	1.26526e+07	1.32523e+07	FALSE			0.01028	-0.08082	-0.0217	0.00515	-0.03627	-0.02563	-0.03063	2, 3	798.8976, 532.9341	1, 0.9999	1, 1	1, 1	1, 1	1, 0.9999	1, 1	1, 1	1, 1	1, 1	1, 1	1, 1
A6NDG6	FIAGTGC[Carbamidomethyl (C)]LVR	MSF_Hybrid	3.1337e+07	3.20954e+07	3.19817e+07	3.11047e+07	3.02743e+07	3.36831e+07	3.3235e+07	3.21374e+07	3.27402e+07	3.20081e+07	2.97504e+07	3.24599e+07	3.26158e+07	3.03523e+07	3.4582e+07	3.03904e+07	2.92012e+07	3.13112e+07	3.05752e+07	2.68276e+07	3.20568e+07	3.13086e+07	3.27332e+07	3.18428e+07	FALSE			0.04024	-0.06988	-0.00533	0.0071	-0.01819	0.03194	-0.09297	2	547.2948	1	1	1	1	1	0.9999	1	1	1	1	1
A6NDG6	FIFDC[Carbamidomethyl (C)]VSQEYGINPER	MSF_Hybrid	6.3684e+06	7.78626e+06	5.89264e+06	7.56418e+06	7.56561e+06	6.36725e+06	6.38159e+06	6.43921e+06	5.76254e+06	6.92121e+06	6.29813e+06	6.0349e+06	6.67809e+06	6.87366e+06	7.08949e+06	7.40843e+06	5.80596e+06	6.16716e+06	7.50631e+06	6.66916e+06	6.55558e+06	6.88445e+06	7.45499e+06	6.23811e+06	FALSE			-0.1094	-0.04872	0.10073	0.03766	-0.05823	0.04212	0.04839	2, 3	987.4567, 658.6403	1, 1	1, 1	1, 1	1, 1	1, 1	1, 1	1, 1	1, 1	1, 1	1, 1	1, 1
A6NDG6	GETAVPGAPEALR	MSF_Hybrid	3.2147e+07	3.44665e+07	3.20943e+07	3.32333e+07	3.45928e+07	3.32428e+07	3.22479e+07	3.23623e+07	3.17189e+07	3.29098e+07	3.15682e+07	3.13361e+07	3.19164e+07	3.11388e+07	3.01532e+07	3.21676e+07	3.19265e+07	3.13364e+07	3.31904e+07	3.50049e+07	3.37361e+07	3.38901e+07	3.46768e+07	3.59499e+07	FALSE			-0.03519	-0.04871	0.0341	0.0825	-0.04293	-0.0827	0.04636	2	634.3357	1	1	1	1	1	1	1	1	1	1	0.9999
A6NDG6	GFDPHFSYMK	MSF_Hybrid	2.29941e+06	2.1576e+06	2.49796e+06	2.14931e+06	2.07955e+06	2.46314e+06	2.242e+06	2.40094e+06	2.33686e+06	2.22676e+06	2.25261e+06	2.42421e+06	2.29168e+06	2.26448e+06	2.4091e+06	2.1219e+06	2.17379e+06	2.31324e+06	2.10783e+06	2.20685e+06	2.45925e+06	2.08249e+06	2.25398e+06	2.41167e+06	FALSE			0.00514	-0.07363	-0.05561	-0.04355	-0.0107	0.00213	-0.03805	2, 3	614.7764, 410.1867	1	1	1, 0.934	1	1	1	1	1	1	1	1
A6NDG6	LADVDTLLFDC[Carbamidomethyl (C)]DGVLWR	MSF_Hybrid	520675	576702	193789	483630	446985	389706	563147	427834	554700	585938	298075	397122	553877	308222	114808	535074	324828	381543	431034	437356	449971	229549	423252	473899	FALSE			0.25957	-0.05665	0.03221	-0.19657	-0.01125	-0.40238	0.03007	2, 3	1004.4958, 669.9997	0.9971, 0.8754	0.9826	0.998, 0.9994	0.998	0.9978	0.9993	0.9983		0.9975	0.9998	0.9992, 1
A6NDG6	LAGAPAPK	MSF_Hybrid	1.03214e+07	1.00017e+07	1.10387e+07	1.00138e+07	9.83203e+06	1.07949e+07	1.0165e+07	9.52394e+06	1.00696e+07	9.84535e+06	8.46207e+06	1.03703e+07	1.02975e+07	8.65559e+06	153029	9.61459e+06	1.02037e+07	9.74813e+06	9.34324e+06	8.26336e+06	1.09488e+07	9.65906e+06	1.01806e+07	1.07103e+07	FALSE			-0.0757	-0.08505	-0.03356	-0.03784	-0.12908	-0.71497	-0.13525	2	362.7213	0.9994	0.9995	0.9937	0.9698	0.9913	0.9878	0.9978	0.9974	0.9934	0.9949	0.872
A6NDG6	LFDC[Carbamidomethyl (C)]DGVLWR	MSF_Hybrid	449130	1.00781e+06	235458	706055	830775	677965	87541.3	465339	626500	704938	497662	545048	83607.3	754008	660189	667163	779971	620095	618367	1.72789e+06	159166	695557	815940	137605	FALSE			-0.52104	0.28863	0.3881	-0.03739	0.04635	-0.17622	0.56598	2	640.8082	0.9391	0.8876		0.9418		0.9408	0.8768	0.9263	0.9885	0.9806	0.8467
A6NDG6	LGFGGPAGPGASLEVF	MSF_Hybrid	462751	655073	452195	487226	558068	476475	541328	478665	511972	524694	566504	555106	523703	564587	461750	450508	712404	490044	533067	1.27774e+06	611814	541392	578688	436242	FALSE			-0.0354	0.07427	-0.04503	-0.01264	0.06845	-0.01848	0.62579	2	738.3801	0.9994	1	1	1	1	0.9999	1	1	1	1	1
A6NDG6	LGFITNNSSK	MSF_Hybrid	1.04332e+07	9.99287e+06	1.13929e+07	1.13887e+07	1.03434e+07	1.05655e+07	1.12073e+07	1.10955e+07	1.01686e+07	1.1472e+07	1.00331e+07	1.04893e+07	1.04284e+07	1.14941e+07	1.14397e+07	1.10469e+07	1.05808e+07	1.0492e+07	1.09692e+07	8.36126e+06	1.00821e+07	1.175e+07	1.17088e+07	1.06239e+07	FALSE			0.02928	0.01357	0.02154	0.09915	0.00793	0.06833	-0.11345	2	540.7878	0.9999	1	1	1	1	1	1	1	1	1	1
A6NDG6	NNQESDC[Carbamidomethyl (C)]VSK	MSF_Hybrid	1.07428e+06	1.25638e+06	1.2194e+06	1.32324e+06	769597	1.13753e+06	1.06309e+06	1.12618e+06	1.06503e+06	1.09041e+06	1.19094e+06	1.16825e+06	1.18565e+06	1.13809e+06	1.22298e+06	856416	1.09393e+06	1.17665e+06	1.10456e+06	1.12154e+06	1.16174e+06	1.06922e+06	1.32874e+06	1.20988e+06	FALSE			-0.1255	-0.18307	-0.13614	0.02329	-0.04141	-0.00136	-0.06748	2	590.7486	1	1	1	1	1	0.9999	1	1	1	1	1
A6NDG6	QADIIGKPSR	MSF_Hybrid	4.52553e+06	4.54443e+06	5.03243e+06	4.39774e+06	4.70732e+06	4.95047e+06	5.23071e+06	5.99834e+06	4.65066e+06	4.65437e+06	4.3554e+06	4.55208e+06	4.57661e+06	4.69421e+06	4.53165e+06	5.32031e+06	4.25141e+06	4.97773e+06	4.6945e+06	4.57451e+06	4.37334e+06	4.64494e+06	4.5025e+06	4.62451e+06	FALSE			0.17125	0.04503	-0.0048	-0.03421	-0.05638	-0.03101	-0.04785	2, 3	542.8091, 362.2085	1, 1	1, 1	0.9998, 1	1, 1	1, 1	1, 0.9999	1, 1	1, 0.9999	1, 1	1, 1	0.9993, 0.9999
A6NDG6	RLGFITNNSSK	MSF_Hybrid	2.25907e+06	2.34286e+06	3.13537e+06	2.60323e+06	2.58627e+06	3.50383e+06	3.09355e+06	3.38921e+06	2.07746e+06	2.68557e+06	2.80589e+06	2.20681e+06	2.39896e+06	2.93312e+06	3.69711e+06	2.65312e+06	726571	2.57858e+06	2.55138e+06	1.59413e+06	1.30855e+06	3.05151e+06	2.81947e+06	2.35734e+06	FALSE			0.14582	-0.37694	0.16808	0.08877	-0.0073	0.22277	-0.5045	2, 3	618.8384, 412.8947	1, 0.9987	0.9999, 1	0.9999, 0.9992	0.9999, 1	0.9999, 0.9995	0.9998, 1	0.9997, 0.9999	1, 1	1, 1	0.9999, 1	0.9996, 1
A6NDG6	RQADIIGKPSR	MSF_Hybrid	2.06701e+06	2.3538e+06	304808	2.14056e+06	2.05256e+06	2.30659e+06	2.33416e+06	80715	2.07704e+06	1.86536e+06	2.01029e+06	2.31842e+06	2.1109e+06	2.32422e+06	1.87703e+06	2.10316e+06	2.54024e+06	1.94612e+06	2.16641e+06	2.38966e+06	1.86874e+06	2.10839e+06	2.19854e+06	128067	FALSE			-0.07317	0.47967	0.45987	-0.09157	0.39038	0.41763	0.44315	3	414.2422	0.9625	0.9895	0.9972	0.9966	0.9863	0.9743	0.9997	0.9999	0.9901	0.999
A6NDG6	SIADLLPALQG	MSF_Hybrid	745287	862833	746858	735346	824115	925029	856773	761755	849888	708321	893746	914961	827492	816028	914813	715462	1.06017e+06	912035	804966	1.32442e+06	966560	763165	813137	694007	FALSE			0.06787	0.19064	0.07724	-0.05283	0.09601	0.11949	0.39467	2	549.3137	1	1	1	1	1	1	1	1	1	1	1
A6NDG6	SVGVGPEPLQGEGPGDWLHAPLEPDVR	MSF_Hybrid	7.22886e+06	8.63259e+06	304502	7.42858e+06	7.21944e+06	7.10322e+06	7.5738e+06	6.46676e+06	7.56647e+06	8.06454e+06	6.0537e+06	7.40268e+06	7.89998e+06	6.93597e+06	6.57375e+06	7.59306e+06	7.7229e+06	126471	7.17271e+06	1.30984e+07	225477	6.83655e+06	7.36962e+06	165578	FALSE			0.41854	-0.06606	0.42814	-0.16972	0.41278	0.40531	0.34242	3	936.8032	1	1	1	1	1	1	1	1	1	1	1
A6NDG6	TVMVGDRLDTDILLGATC[Carbamidomethyl (C)]GLK	MSF_Hybrid	5.46295e+06	4.4339e+06	5.65118e+06	5.00348e+06	4.86309e+06	5.31066e+06	5.4237e+06	5.6305e+06	5.18669e+06	5.10257e+06	4.6851e+06	5.15281e+06	5.24152e+06	5.42803e+06	4.80609e+06	4.68211e+06	4.29077e+06	4.75237e+06	5.39081e+06	4.40982e+06	5.13235e+06	4.48137e+06	5.20515e+06	5.221e+06	FALSE			0.0629	-0.1799	-0.03482	-0.06069	-0.0575	-0.00673	-0.05823	3	750.0607	1	1	0.9998	1	1	1	1	1	1	1	1
A6NDG6	VGFDPHFSYMK	MSF_Hybrid	2.60995e+06	2.98702e+06	2.70552e+06	1.87653e+06	2.41471e+06	2.8632e+06	2.41617e+06	2.24895e+06	2.73385e+06	164234	2.88181e+06	2.66393e+06	2.47778e+06	2.22487e+06	2.83715e+06	2.48558e+06	2.85176e+06	2.53284e+06	2.07498e+06	2.24352e+06	2.66941e+06	177649	2.6752e+06	2.94173e+06	FALSE			-0.16622	-0.07715	-0.2147	-0.51884	-0.54006	-0.13902	-0.24868	2	664.3106	0.9957	0.9915	0.999		0.997	0.9852	0.8959		0.9996	0.9805	0.9819
A6NDG6	VVGFDPHFSYMK	MSF_Hybrid	2.4845e+06	2.09508e+06	2.37847e+06	2.0198e+06	2.06452e+06	2.43802e+06	2.37413e+06	2.33435e+06	2.54016e+06	2.163e+06	2.23836e+06	2.6453e+06	2.44229e+06	2.21594e+06	2.4398e+06	1.915e+06	2.34996e+06	2619060	2.09705e+06	2.30674e+06	2.49374e+06	2.05367e+06	1.97639e+06	2.40715e+06	FALSE			0.05903	-0.01543	-0.09329	-0.11225	0.01826	0.02874	-0.0126	2, 3	713.8448, 476.2323	0.9999, 0.9998	0.9999, 0.9999	0.9996, 1	1, 0.9999	1, 1	0.9999, 1	0.9999, 1	0.9999, 1	1, 1	0.9995, 1	0.9999, 0.9858
A6NDG6	YLQQPGC[Carbamidomethyl (C)]LLVGTNMDNR	MSF_Hybrid	3.31561e+06	4.37027e+06	3.19423e+06	5.01677e+06	4.24266e+06	3.29704e+06	4.03836e+06	3.68808e+06	3.26603e+06	4.07453e+06	4.04466e+06	3.47354e+06	3.61286e+06	3.98939e+06	3.14857e+06	3.47537e+06	3.00494e+06	3.34263e+06	3.83002e+06	3.07238e+06	3.19688e+06	4.03121e+06	4.36561e+06	4.52911e+06	FALSE			0.01482	-0.14747	0.20674	0.24857	0.09153	-0.01725	-0.10744	2	989.9773	1	1	1	1	1	1	1	1	1	1	1
A6NDG6	YLQQPGC[Carbamidomethyl (C)]LLVGTNMDNRLPLENGR	MSF_Hybrid	9.1941e+06	8.87679e+06	6.57149e+06	1.00384e+07	9.01106e+06	9.03945e+06	8.94925e+06	8.69217e+06	9.23194e+06	9.3674e+06	7.71525e+06	7.88218e+06	8.82359e+06	8.47958e+06	8.53899e+06	9.86732e+06	7.24225e+06	8.25854e+06	9.04568e+06	7.01354e+06	7.50678e+06	8.69141e+06	9.35719e+06	8.57911e+06	FALSE			0.12504	0.04187	0.18886	0.11179	0.01876	0.06859	-0.06443	3	920.1303	0.9982	0.9997	0.9998	0.9997	0.999	0.9994	0.9993	0.9992	0.9999	0.9995	0.9994
A6NDU8	DDHFLIR	MSF_Hybrid	553220	490758	631935	462054	574712	573092	521545	578378	476214	441131	598634	552497	440805	622909	577247	560519	616968	528069	358050	477242	148320	427712	368724	330810	FALSE	0.754257	3163.04	-0.08855	0.02529	-0.05801	-0.57214	-0.07387	-0.03041	-0.76879	2	458.2378	0.9796	0.9993	0.9969	1	0.9957	0.9934	0.9993	0.9969	0.9931	0.9976	0.9997
A6NDU8	EC[Carbamidomethyl (C)]SNPSNLLELY	MSF_Hybrid	854744	1.19009e+06	881966	1.03048e+06	1.1795e+06	956765	904507	1.01736e+06	860915	916736	1.05292e+06	812078	976730	926944	978409	1.09615e+06	1.08247e+06	1.04728e+06	1.09515e+06	1.03322e+06	821398	1.24951e+06	934988	740164	FALSE			-0.0728	0.14038	0.11368	-0.00105	-0.07334	-0.02221	0.01128	2	719.8296	1	1	1	1	1	1	1	1	0.9999	0.9992	1
A6NDU8	ELISFLSEPEILVK	MSF_Hybrid	1.93541e+06	1.68831e+06	1.96769e+06	1.85905e+06	1.7066e+06	1.90642e+06	1.77263e+06	1.8113e+06	1.8821e+06	1.79432e+06	1.60806e+06	2.2356e+06	2.04546e+06	1.75788e+06	1.97914e+06	1.77867e+06	1.66179e+06	2.28632e+06	2.1786e+06	1.48218e+06	1.99284e+06	1.85752e+06	1.79299e+06	2.05979e+06	FALSE			-0.03272	0.03451	-0.03113	0.03035	0.01197	0.04848	0.01596	2	808.9609	0.9999	1	1	1	1	1	1	1	1	1	0.9999
A6NDU8	GEDDHFLIR	MSF_Hybrid	1.23562e+06	1.76157e+06	905559	1.3296e+06	1.31161e+06	1.14299e+06	1.32309e+06	1.76686e+06	1.07229e+06	1.38364e+06	1.04352e+06	1.17086e+06	1.31912e+06	1.46305e+06	1.04734e+06	1.19089e+06	1.25868e+06	1.12016e+06	1.26793e+06	1.44089e+06	1.12778e+06	1.56409e+06	1.14648e+06	1.4429e+06	FALSE			0.09287	-0.12868	-0.0445	0.08983	-0.11729	-0.02733	-0.02466	2	551.2698	0.9966	0.9995	0.9996	0.9991	0.9925	0.8799	0.9999	0.9971	0.9983	0.9992	0.9981
A6NDU8	LSEPEILVK	MSF_Hybrid	2.08773e+06	1.9429e+06	1.95738e+06	2.1058e+06	2.06027e+06	2.11974e+06	2.12657e+06	2.13737e+06	2.16404e+06	2.03792e+06	2.04357e+06	2.05666e+06	2.08545e+06	1.97023e+06	2.0601e+06	1.97052e+06	2.01237e+06	2.10121e+06	2.05091e+06	2.17096e+06	2.0538e+06	2.06196e+06	2.1037e+06	2.03986e+06	FALSE			0.10229	0.02297	0.07002	0.05148	0.03573	0.03046	0.06769	2	514.3054	0.9991	1	0.9993	0.9999	0.9997	0.9981	0.9996	0.9997	0.9997	0.9999	1
A6NDU8	LVDEDFPEDSSSQK	MSF_Hybrid	1.89638e+06	1.89861e+06	2.26406e+06	2.37171e+06	1.87175e+06	2.15158e+06	2.23739e+06	1.96968e+06	2.25529e+06	1.94378e+06	1.66126e+06	2.30061e+06	1.67629e+06	2.13501e+06	2.30061e+06	2.05264e+06	1.28474e+06	2.17089e+06	2.09156e+06	1.92582e+06	2.53497e+06	1.48194e+06	1.91652e+06	2.1609e+06	FALSE			0.09297	-0.13749	0.07786	-0.12417	-0.037	0.01253	0.11292	2	798.3572	0.9954	0.9838	0.9976	0.9994	0.9916	0.991	0.9962	0.9425	0.9865	0.9752	0.9934
A6NDU8	QLSEAAGEDDHFLIR	MSF_Hybrid	876554	552702	732698	632507	674675	706771	752836	736413	723749	587384	555078	746622	641777	688935	653137	656700	772806	810048	629421	597044	694814	718429	645271	846569	FALSE			0.03367	0.05088	-0.10231	0.03189	-0.19465	-0.12403	-0.17027	3	567.6128	1	1	0.9999	0.9999	1	0.9993	0.9999	0.9978	1	0.9992	0.9998
A6NDU8	RVEELGDLA	MSF_Hybrid	6.13226e+06	5.73986e+06	6.57566e+06	5.79489e+06	6.01772e+06	5.96856e+06	5.15958e+06	5.81638e+06	6.11837e+06	6.4696e+06	6.69241e+06	5.88302e+06	6.09101e+06	6.80818e+06	6.13644e+06	5.96361e+06	6.62591e+06	6.5098e+06	6.37084e+06	6.20743e+06	5.82802e+06	6.29868e+06	6.22115e+06	5.45988e+06	FALSE			-0.10993	0.05007	-0.0531	-0.03708	0.04597	0.04526	-0.00325	2	501.2668	0.997	0.9899	0.9978	0.9985	0.9998	0.9947	0.9964	0.9965	0.976	0.9992	0.9927
A6NDU8	RVEELGDLAQAH	MSF_Hybrid	803709	871278	769673	1.11705e+06	1.17352e+06	1.41609e+06	846435	795012	898260	991810	871889	1.15114e+06	906806	881518	1.00417e+06	679918	890803	1.05577e+06	1.00102e+06	736723	607953	1.17848e+06	938181	169534	FALSE	0.350267	136010	0.05503	0.1035	0.60049	-0.09669	0.30245	0.19192	-0.05962	3	446.5651	0.9929	0.9999	0.9999	0.9998	0.9975	0.9997	0.9956	0.9989	0.9999	0.9969	0.9992
A6NDU8	SEAAGEDDHFLIR	MSF_Hybrid	3.30148e+06	3.3325e+06	3.70357e+06	3.28413e+06	3.35549e+06	3.32267e+06	3.52169e+06	3.35757e+06	3.10498e+06	3.60727e+06	3.47808e+06	3.32106e+06	3.57687e+06	3.72467e+06	3.25568e+06	3.46084e+06	3.41161e+06	3.46019e+06	3.49713e+06	3.65913e+06	3.19763e+06	3.23243e+06	3.59804e+06	3.27503e+06	FALSE			-0.05017	-0.00069	-0.05335	-0.03275	0.00958	0.03034	0.00228	2, 3	730.3442, 487.2319	1, 1	1, 1	1, 1	1, 1	1, 1	1, 1	1, 1	1, 1	1, 1	1, 1	1, 1
A6NDU8	TTYKEPLDFR	MSF_Hybrid	305202	99293.2	116642	226138	403950	369865	123753	307807	290758	196483	479169	386952	278662	112281	304984	212084	381541	403081	90506.7	209080	300203	81902.8	227992	252866	FALSE			0.47097	0.93551	0.9402	0.11086	1.02787	0.41727	0.2028	3	423.8873	0.994	0.8696		0.9129						0.8968
A6NDU8	TYKEPLDFR	MSF_Hybrid	768524	793365	844940	803207	874372	807268	933807	744332	734188	824784	896830	805182	760046	810556	833859	900325	878158	806177	871891	862391	404977	840367	853160	716091	FALSE			0.00329	0.10284	0.04602	0.00167	0.07017	-0.00142	-0.17002	3	390.2047	0.9999	0.9994	0.9996	0.9981	0.9927	0.9909	0.9863	0.9825	0.9894	0.9976	0.997
A6NDU8	TYKEPLDFREVGEK	MSF_Hybrid	275798	240212	211893	116337	205294	245299	160525	101450	263926	164627	209534	243871	220895	339619	307691	306291	95120.3	384180	166929	115995	314795	132306	231640	238100	FALSE			-0.46896	0.11003	-0.36058	-0.27387	-0.23607	0.25429	-0.28428	3	570.9614	0.8914					0.9435				0.9743
A6NDU8	YC[Carbamidomethyl (C)]ADQQPENHEVDTS	MSF_Hybrid	766754	743748	638095	802717	767702	651877	750321	635032	700339	683557	804382	721756	735850	785621	680977	727084	749609	684572	805477	756440	751253	873170	732649	784076	FALSE			-0.04287	0.00848	0.04866	0.15355	0.04045	0.03571	0.10648	2	896.8576	1	1	1	1	0.999	1	1	1	1	1	1
A6NED2	APFYRPLAPELR	MSF_Hybrid	3.05319e+06	3.11282e+06	3.20783e+06	3.03245e+06	2.80191e+06	3.27199e+06	3.17764e+06	3.1729e+06	3.31285e+06	2.83427e+06	3.02714e+06	3.36564e+06	3.189e+06	3.1234e+06	2.95086e+06	2.72354e+06	3.42167e+06	3.35394e+06	2.79521e+06	3.12042e+06	3.36343e+06	3.00823e+06	2.96961e+06	3.13778e+06	FALSE			0.04389	0.01916	-0.04177	-0.0403	-0.02277	-0.01712	-0.01466	3	477.2699	1	1	1	1	1	1	1	1	1	1	1
A6NED2	AVTC[Carbamidomethyl (C)]GPWNTYVYAVEK	MSF_Hybrid	156205	171221	900324	1.08133e+06	880454	818679	769108	795027	767033	795560	804158	209402	149397	792026	888786	947695	761435	695024	90256.2	183686	560316	777994	358008	785624	FALSE			0.92504	0.96951	1.17931	0.64631	0.55927	0.57599	-0.55745	2	929.4456		0.9363	0.992	0.9129		0.8908		0.9722		0.9031	0.9967
A6NED2	DAWASEGLLAVLR	MSF_Hybrid	622866	746167	624314	666084	772764	687343	591236	668537	557542	714877	643605	578747	596391	634136	618891	727476	516325	683175	722369	711825	614595	766547	632080	538830	FALSE			-0.13338	-0.04885	0.09308	-0.04103	-0.0412	-0.10812	0.03958	2	700.8802	0.994	0.9997	0.9999	0.9999	1	0.9998	1	0.9999	0.9998	1	0.9999
A6NED2	HGQLGHGTLEAELEPR	MSF_Hybrid	915545	903812	943211	892800	920246	69749.1	1.02768e+06	149253	1.03275e+06	921875	106190	842236	966934	725518	120862	215222	91518.5	263072	1.02019e+06	867958	134892	288498	794348	569665	FALSE	0.344923	27558.9	-0.32217	-2.27745	-0.55313	-0.74135	-0.56274	-0.60738	-0.44948	3	581.9639	0.9846	0.9985	0.9019	0.991	0.8549		0.9978		0.9998	0.9984
A6NED2	NLAEDGETVAR	MSF_Hybrid	2.28393e+06	2.54792e+06	2.75009e+06	2.83565e+06	2.66511e+06	2.44471e+06	2.41842e+06	2.64869e+06	2.15537e+06	2.94749e+06	2.70519e+06	3.00357e+06	2.9619e+06	2.93385e+06	3.77283e+06	3.08592e+06	2.34133e+06	2.3873e+06	2.76887e+06	2.47182e+06	2.29386e+06	3.21046e+06	3.21447e+06	94383.7	FALSE			-0.07007	0.0436	0.06757	-0.21785	0.19118	0.35074	-0.00904	2	587.7886	0.9996	0.9996	0.9664	0.9992	0.9988	0.9998	0.998	0.9854	0.9999	0.9932	0.8852
A6NED2	RVEYFVDK	MSF_Hybrid	1.58849e+06	1.70408e+06	1.38427e+06	1.42302e+06	1.58804e+06	1.38887e+06	1.39595e+06	1.45322e+06	1.43823e+06	1.76581e+06	1.24448e+06	1.34594e+06	1.55583e+06	1.54876e+06	1.49709e+06	1.47629e+06	1.45144e+06	1.53113e+06	1.28274e+06	1.27983e+06	1.95856e+06	1.58672e+06	1.21848e+06	1.15576e+06	FALSE			-0.12543	-0.06886	-0.08805	-0.23968	-0.10245	-0.02337	-0.04885	2	528.2797	0.9997	0.9986	0.9998	0.996	0.9766	0.9982	0.9997	0.9963	0.9998	0.9937	0.9976
A6NED2	TELNEDGSQVK	MSF_Hybrid	181811	125318	229465	141936	141485	205683	183122	166718	198955	123323	167321	221613	195735	147802	205925	185887	203212	191337	167561	226425	198000	295190	163540	196836	FALSE			0.03244	0.11331	-0.13369	0.28891	-0.06696	0.03419	0.14173	2	610.2937	0.9952	0.8744	0.999		0.9734	0.9369			0.9705	0.9381	0.9996
A6NED2	TGELYTWGWGK	MSF_Hybrid	973782	974959	1.05379e+06	1.28871e+06	1.07757e+06	955015	993286	988526	1.26505e+06	1.2565e+06	1.01059e+06	1.42248e+06	1.16826e+06	926864	933812	1.1438e+06	1.09635e+06	1.03513e+06	1.11457e+06	147262	1.1778e+06	1.05743e+06	1.0727e+06	1.04263e+06	FALSE			0.11287	0.12544	0.14557	0.07956	0.29727	0.01263	-0.29952	2	649.3142	0.926	0.9955	0.9924	0.997	0.9962	0.9991	0.9905	0.9893	0.9852	0.9973	0.958
A6NED2	YGQLGHEDTTSLDRPR	MSF_Hybrid	1.11245e+06	983064	911449	1.12037e+06	1.04667e+06	917518	910993	935537	1.03602e+06	1.12792e+06	955087	1.10681e+06	991343	1.01678e+06	905298	982411	1.07013e+06	911182	969560	924106	1.01724e+06	922773	959065	968929	FALSE			-0.06096	-0.0209	0.03676	-0.07696	0.08517	-0.04559	-0.04684	3, 4	615.6344, 461.9776	1	1, 0.949	1	1	1	1, 0.9877	1	1, 0.8228	1, 0.9902	0.9999, 1	1, 0.9387
A6NFI3	AEEESPWIC[Carbamidomethyl (C)]SDC[Carbamidomethyl (C)]GK	MSF_Hybrid	46759.9	193398	371867	97185.2	419693	311476	222023	279273	223065	346013	410404	215847	223717	254231	210124	153716	138907	239009	125722	137994	319934	328234	451718	229543	FALSE			0.24312	-0.20316	0.43666	0.72197	0.66776	0.16897	-0.06849	2	834.3375				0.9736		0.9842		0.9191		0.9998	0.9221
A6NFI3	AVAPPAGRPETTC[Carbamidomethyl (C)]DVC[Carbamidomethyl (C)]GK	MSF_Hybrid	1.24813e+06	1.10575e+06	1.38784e+06	965520	1.37656e+06	1.12497e+06	1.42886e+06	1.04608e+06	1.2007e+06	1.18421e+06	1.23446e+06	1.28802e+06	1.26838e+06	1.20064e+06	1.38288e+06	54166.3	636570	1.07758e+06	910973	1.25905e+06	1.14834e+06	1.03336e+06	1.22246e+06	1.24184e+06	FALSE			-0.02571	-1.08133	-0.10999	-0.09731	-0.01357	0.04187	-0.17323	3	629.3013	0.9654	0.9998	0.9999	0.8706	0.9952		0.8555	0.9998	0.9944	0.9997	0.9246
A6NFI3	AVHTADRPHC[Carbamidomethyl (C)]C[Carbamidomethyl (C)]PDC[Carbamidomethyl (C)]GQAFR	MSF_Hybrid	207871	344692	81989.6	320860	297106	262823	271223	213035	376953	294175	325836	218586	136228	241491	339717	274198	90549.4	135009	280650	267552	225896	337721	266814	233154	FALSE			0.44063	-0.34451	0.47306	0.40068	0.40224	0.17711	0.28678	4	564.4968	0.946	0.9974	0.9835	0.9622		0.9876	0.9918	0.9174	0.9608	0.9329	0.9756
A6NFI3	C[Carbamidomethyl (C)]AFC[Carbamidomethyl (C)]GAGFGR	MSF_Hybrid	760873	587193	822697	767505	679468	763632	678374	608084	797145	558657	935347	722649	764150	563165	745654	599374	789886	659494	558194	509856	615241	531702	709842	669560	FALSE			-0.05912	-0.08346	0.02624	-0.1838	0.03018	-0.0665	-0.36692	2	551.7315	0.9822	0.9989	0.9978	0.9916	0.9837	0.9994	0.994	0.9781	0.9996	0.9968	0.9556
A6NFI3	ERLPVDGRPLPAPLGGPL	MSF_Hybrid	1.03313e+06	848496	937276	885575	896983	988106	793106	909000	835218	968562	903600	985842	884192	958518	1.03791e+06	872896	1.05434e+06	905405	1.02847e+06	849001	844468	885996	865809	933870	FALSE			-0.15183	0.00701	-0.0249	-0.06985	0.01988	0.03125	-0.0505	3	618.6914	0.9114	0.9992	0.9451	0.996	0.9905	0.9489	0.9982	0.9989	0.982	0.9983	0.9952
A6NFI3	FGQSAALTR	MSF_Hybrid	1.28427e+06	1.418e+06	1.41494e+06	1.42084e+06	1.41202e+06	1.32618e+06	1.43734e+06	1.63567e+06	1.22378e+06	1.48176e+06	1.47027e+06	1.31008e+06	1.57127e+06	1.26616e+06	1.34628e+06	1.14974e+06	1.35221e+06	1.44718e+06	1.38596e+06	1.53672e+06	1.29762e+06	1.55028e+06	1.59168e+06	1.39031e+06	FALSE			0.06159	-0.06013	0.01458	0.13857	0.0499	0.02312	0.03568	2	475.7563	0.9998	0.9993	0.9987	0.9995	0.9976	0.9899	0.9999	0.9989	0.9995	0.9994	0.9988
A6NFI3	GATAAPGSGSAPAPAPKPEAA	MSF_Hybrid	1.62499e+06	1.67095e+06	1.84012e+06	1.59005e+06	1.53526e+06	1.7601e+06	1.69471e+06	1.35031e+06	1.78634e+06	1.67231e+06	1.6417e+06	1.73364e+06	1.68704e+06	1.72808e+06	1.71482e+06	1.52495e+06	1.72837e+06	1.822e+06	1.58385e+06	1.61595e+06	1.89115e+06	1.58627e+06	1.60649e+06	1.8807e+06	FALSE			-0.08823	-0.01716	-0.07218	-0.01769	-0.02505	-0.00172	-0.01273	2	888.4498	1	1	1	1	1	1	1	1	1	1	1
A6NFI3	GATAAPGSGSAPAPAPKPEAAAK	MSF_Hybrid	264835	96159	272454	253991	194835	218069	269095	180971	112512	244257	239469	137689	131973	59794.1	268076	223397	165329	204794	244183	181652	292976	282998	132793	226099	FALSE			-0.17117	-0.09393	0.07423	0.0191	-0.02767	-0.46208	0.18239	3	659.0129	0.9903	0.9792	0.966	0.9768	0.9204	0.9472	0.9824	0.9244		0.9233	0.9334
A6NFI3	GGGC[Carbamidomethyl (C)]AEAGGDGPR	MSF_Hybrid	187962	252795	243263	206586	275492	131651	214305	160044	156366	205054	120913	160529	101154	195819	180870	244107	150484	72247.4	218590	187941	111167	254877	243264	180425	FALSE			-0.3661	-0.55112	-0.15644	-0.01155	-0.49161	-0.5175	-0.40193	2	580.7411	0.9969	1	0.9879	0.9999		0.9703	0.9998	0.9434	0.9972	0.9994	0.9963
A6NFI3	GGGC[Carbamidomethyl (C)]AEAGGDGPRREPGETA	MSF_Hybrid	368349	494511	365728	504401	615608	434551	403742	350233	294831	375142	431986	391830	411291	431133	401428	463888	327665	383007	474503	370399	337448	447239	473114	258207	FALSE			-0.22825	-0.06488	0.33951	-0.05998	-0.03522	0.01781	-0.05534	3	634.2783	0.9809	0.9991	0.9793	0.9965	0.9992	0.9986	0.9994	0.9985	0.9991	0.9994	0.9979
A6NFI3	GHTGERPFPC[Carbamidomethyl (C)]PEC[Carbamidomethyl (C)]GK	MSF_Hybrid	288013	564875	92292.9	198509	486872	211161	90834	157322	226722	182847	397660	151480	444400	423846	466882	338312	269175	351492	415232	380258	161114	477982	405373	134128	FALSE			-0.99304	0.02091	-0.07622	0.10634	-0.36877	0.49832	0.01733	3	576.9242	0.9486				0.9112	0.9667	0.9143	0.997	0.8526	0.9788
A6NFI3	GYPIPKPDLIFR	MSF_Hybrid	556698	518082	568133	548666	582329	539943	480707	568516	534944	533600	644521	571440	549886	552199	573994	473749	625301	574720	496848	545501	549886	512878	466237	602658	FALSE			-0.05253	0.02685	0.0244	-0.05471	0.09074	0.02883	-0.0452	3	472.6064	1	1	1	1	1	1	1	1	1	1	1
A6NFI3	IHTGERPYR	MSF_Hybrid	1.91197e+06	1917291	79613.8	1.684e+06	1.79712e+06	1.66586e+06	192537	143786	106044	1.38848e+06	115722	5.88398e+06	1.52222e+06	2.12039e+06	92225.5	1.64272e+06	175198	1.42039e+06	2.8398e+06	1.64916e+06	146105	1.6185e+06	2.14829e+06	2.66765e+06	FALSE			-3.14344	-0.27151	0.39697	0.71906	0.91847	-0.06571	0.24584	3	376.8685	0.9426	0.9401		0.9879	0.9875	0.9873	0.97	0.9852	0.9347	0.9903
A6NFI3	LHPDSFPILGLPDFR	MSF_Hybrid	644055	581483	641846	664295	598722	659424	631673	562049	615532	665189	627302	660640	683364	625896	601615	646178	691640	666008	613711	647997	674395	669379	639604	725683	FALSE			-0.04562	0.10174	0.04192	0.12377	0.06477	0.03322	0.05214	3	575.3104	1	1	1	1	1	1	1	1	1	1	1
A6NFI3	LPVDGRPLPAPL	MSF_Hybrid	637189	809220	859109	802025	908848	644797	707652	799690	768202	796125	904394	766588	834610	824196	799717	794824	916235	805888	883603	932438	669752	753370	841163	659062	FALSE			-0.01888	0.12658	0.03105	-0.03286	0.09773	0.0927	0.10861	2	622.8717	0.9163	0.9905	0.8482	0.9979	0.9987	0.9885	0.9955	0.9727	0.9897	0.9608	0.9891
A6NFI3	LPVDGRPLPAPLGGPL	MSF_Hybrid	1.32349e+06	1.59098e+06	1.37636e+06	1.44621e+06	1.67579e+06	1.33279e+06	1.25572e+06	1.30812e+06	1.44049e+06	1.39188e+06	1.68987e+06	1.46722e+06	1.55751e+06	1.2109e+06	1.61935e+06	1.61752e+06	1.54973e+06	1.48886e+06	1.50883e+06	1.31536e+06	270782	1.60189e+06	1.3795e+06	1.42762e+06	FALSE			-0.0997	0.11787	0.0541	0.0392	0.08428	0.03223	-0.47133	2	784.9616	0.9984	0.9987	0.9324	0.9851	0.9889	0.9904	0.9884	0.9783	0.9954	0.9668	0.9625
A6NFI3	SFPILGLPDFRER	MSF_Hybrid	64680.8	54440	56432	75027.7	35557.1	62594.6	69146.8	95159.4	91304.3	85103.7	81594.8	74969.5	79771.8	60329.5	70588.1	86446.3	90504.1	69462.6	48461.8	72294.7	82924.3	71041.1	69703.2	39351.5	FALSE	0.0630191	4707985837465174	0.54204	0.48917	-0.01964	0.03686	0.46112	0.26321	0.21441	3	516.2841	0.9959	0.8961	0.9999	0.9901	0.9942	0.9979	0.9812	0.9959	0.9967	0.9852	0.9986
A6NFI3	SFSQSSALAR	MSF_Hybrid	2.1829e+06	2.82207e+06	151324	154349	2.51496e+06	1.94337e+06	172661	180402	161656	2.91027e+06	2.33529e+06	1.92809e+06	2.39377e+06	2.87583e+06	2.42941e+06	125432	1.54834e+06	1.73803e+06	3.03194e+06	1.99713e+06	1.46181e+06	2.74405e+06	2.26352e+06	360626	FALSE			-3.32448	-0.5958	-0.16073	0.0581	0.47637	0.57834	0.33208	2	527.2698	0.9826			0.9982	0.997		0.9383	0.9815	0.9209	0.9942
A6NFI3	SFVYGSHLAR	MSF_Hybrid	2.05154e+06	2.37079e+06	2.3805e+06	2.53771e+06	2.58383e+06	2.12101e+06	1.99077e+06	2.44089e+06	2.02795e+06	2.39927e+06	2.4391e+06	2.16402e+06	2.18099e+06	2.66196e+06	2.52398e+06	2.6249e+06	1.81759e+06	1.92423e+06	2.5877e+06	1.98032e+06	1.40331e+06	2.85735e+06	2.36936e+06	2.24563e+06	FALSE			-0.07469	-0.09558	0.09036	0.13543	0.04171	0.11493	-0.18808	2	568.796	0.9998	0.9998	0.9999	0.9961	0.9998	0.9999	0.9999	1	1	1	1
A6NFI3	SVLVTHQR	MSF_Hybrid	766909	648178	719848	929359	641278	708126	610949	927359	844724	883697	789176	754787	779247	625842	807814	103331	827053	562193	781043	728651	770708	797736	855576	837908	FALSE			0.15861	-0.51639	0.09406	0.22266	0.18537	0.05175	0.0951	2	470.2722	1	1	1	1	1		0.9999	1	0.9999	1	1
A6NFI3	SYLVTHQR	MSF_Hybrid	707116	634138	541417	681626	665974	848100	603793	612358	721893	710059	692091	622356	722860	664907	701523	485295	664190	571464	412312	605755	670368	711781	585078	702156	FALSE			0.04182	-0.12958	0.2219	0.08651	0.10479	0.15023	-0.15709	2	502.2696	0.9977	0.9996	0.9989	0.9626	0.9971	0.9932	0.9592	0.9945	0.9986	0.9887	0.9981
A6NFI3	VSLGYPIPKPDLIFR	MSF_Hybrid	402070	404171	417392	411463	432680	353030	402036	397231	383494	413649	446930	409849	388025	420372	434853	384489	394458	387241	357890	390700	375318	422763	378085	442824	FALSE			-0.04901	-0.06937	-0.03154	0.02344	0.05414	0.02295	-0.12265	3	572.3345	1	1	1	1	1	0.9999	0.9999	0.9999	1	1	1
A6NFI3	YHAAVKPFGC[Carbamidomethyl (C)]EEC[Carbamidomethyl (C)]GK	MSF_Hybrid	315929	236333	203970	291242	258146	296056	170204	121894	258144	309328	220077	407457	343635	261367	246272	216255	278951	180817	254972	131301	338790	296294	307654	340053	FALSE			-0.45876	-0.16176	0.16088	0.31996	0.30901	0.17079	-0.06072	3	584.9326	0.9931	0.9998	0.9943	0.9917	0.9968	0.9964	0.9988	0.975	0.999	0.981	0.9653
A6NFQ2	AGC[Carbamidomethyl (C)]FPVPTPEMR	MSF_Hybrid	3.48205e+06	3.53086e+06	3.02094e+06	3.94651e+06	3.24225e+06	3.78998e+06	4.54042e+06	4.03435e+06	3.98514e+06	3.32934e+06	4.0527e+06	3.43462e+06	3.82245e+06	3.78282e+06	3.29614e+06	259916	3.5315e+06	3.88621e+06	4.32211e+06	3.22168e+06	4.14446e+06	3.74992e+06	4.01062e+06	3.99039e+06	FALSE			0.32395	-0.38614	0.12984	0.2279	0.10838	0.11964	0.22018	2	681.3207	0.9388	0.9994	0.9989	0.9529	0.9813		0.9998	0.9988	0.9987	0.9834	0.9998
A6NFQ2	EIINEMDMR	MSF_Hybrid	1.26734e+06	1.2429e+06	1.23255e+06	1.32301e+06	1.18308e+06	1.26041e+06	1.25529e+06	1.27025e+06	1.2536e+06	1.2919e+06	1.14657e+06	1.31007e+06	1.29269e+06	1.25876e+06	1.10978e+06	1.23165e+06	1.09502e+06	1.28642e+06	1.32284e+06	1.27103e+06	1.25876e+06	1.23601e+06	1.26808e+06	1.25875e+06	FALSE			0.01394	-0.05088	0.00911	0.00771	0.00221	-0.03179	0.04173	2	575.7652	1	1	1	1	1	1	1	1	1	1	1
A6NFQ2	EVADSLASLPEWQENPMQVYLR	MSF_Hybrid	363289	227267	310857	339746	227499	185816	350616	291545	291084	297044	283159	252087	322470	281683	164364	221437	309656	201522	191522	212170	247722	183831	145680	357752	FALSE			0.05007	-0.29913	-0.25942	-0.39133	-0.1151	-0.23011	-0.46861	2, 3	1288.1285, 859.0881	1	1	0.9999	0.9999	0.9085, 0.9999	0.9999	0.9992	0.989	1		1
A6NFQ2	GAVPAPYYK	MSF_Hybrid	2.59585e+06	2.50075e+06	2.30939e+06	2.5906e+06	2.2562e+06	2.49925e+06	2.58807e+06	2.23408e+06	2.19865e+06	2.56019e+06	2.21408e+06	2.40751e+06	2.58471e+06	2.32038e+06	2.32128e+06	2.22309e+06	2.80141e+06	2.52012e+06	2.18446e+06	2.22906e+06	2.2565e+06	2.20853e+06	2.60701e+06	2.27282e+06	FALSE			-0.07706	0.02676	-0.01172	-0.06324	-0.04435	-0.03542	-0.151	2	483.2582	0.9967	0.9998	0.9988	0.9996	0.9944	0.9974	0.9997	0.9987	0.9996	0.9991	0.9967
A6NFQ2	GSQLGPVPVTIR	MSF_Hybrid	7.00791e+06	6.8565e+06	6.68404e+06	6.8523e+06	7.04046e+06	6.729e+06	6.9976e+06	6.87762e+06	6.93967e+06	6.84795e+06	6.63581e+06	6.7261e+06	6.95982e+06	6.72155e+06	6.80173e+06	6.65909e+06	6.6681e+06	6.59757e+06	6.89844e+06	6.74494e+06	6.85343e+06	6.74858e+06	6.9243e+06	6.83902e+06	FALSE			0.01859	-0.04447	0.00514	-0.00257	-0.02397	-0.0046	-0.00363	2	612.3589	1	1	1	1	1	1	1	1	1	1	1
A6NFQ2	GVWGPIHELGHNQQR	MSF_Hybrid	3.03623e+06	2.82055e+06	3369139	2.83932e+06	3.12062e+06	3.08118e+06	3.0982e+06	2.64784e+06	3.42087e+06	3.04994e+06	3.3111e+06	3.06105e+06	2.8505e+06	2.94815e+06	3.32673e+06	2.76966e+06	2.54309e+06	2.88478e+06	2.42472e+06	2.89971e+06	2.21337e+06	3.3943e+06	3.15377e+06	2.94645e+06	FALSE			-0.00926	-0.1705	-0.02919	0.0414	0.03035	-0.01581	-0.29155	3, 4	576.629, 432.7236	0.9999	1, 0.9818	1, 0.9813	1, 0.9206	1	1, 0.9659	0.9999, 0.9548	1, 0.9974	1	1	1, 0.9551
A6NFQ2	LAAEPFPFR	MSF_Hybrid	4.80617e+06	5.44948e+06	5.44526e+06	4.7901e+06	5.12259e+06	5.06623e+06	5.26408e+06	4.63747e+06	4.85174e+06	5.14326e+06	5.26806e+06	4.81298e+06	4.65888e+06	5.1688e+06	4.80726e+06	4.69037e+06	5.03814e+06	4.55749e+06	4.5957e+06	5.17968e+06	4.73363e+06	5.18055e+06	5.53663e+06	6.255e+06	FALSE			-0.08981	-0.13625	-0.06791	0.11232	-0.04447	-0.10143	-0.1139	2	524.2847	1	1	1	1	1	1	1	1	1	1	1
A6NFQ2	LAAEPFPFRRPER	MSF_Hybrid	592942	446130	280106	616007	126555	107949	533198	542899	215513	683016	325941	595964	674641	477565	130978	132100	100193	611257	633703	622005	139896	530381	488179	171766	FALSE			-0.03047	-0.64509	-0.63324	-0.14828	0.28286	-0.03991	0.08125	4	397.2204	0.9531	0.998	0.9989	0.9967	0.9999		0.9934	0.9854	0.92		0.9727
A6NFQ2	LWDEMMQAVAR	MSF_Hybrid	5.24918e+06	5.14744e+06	4.98275e+06	5.12414e+06	4.92814e+06	5.09761e+06	5.0532e+06	4.85744e+06	5.21743e+06	5.07303e+06	4.81993e+06	5.02892e+06	4.96233e+06	5.14524e+06	4.96534e+06	4.86862e+06	5.17388e+06	5.0239e+06	4.82625e+06	4.86151e+06	5.54207e+06	4.60825e+06	5.03914e+06	5.3943e+06	FALSE			-0.02377	-0.02966	-0.02169	-0.03203	-0.04357	-0.02904	-0.0141	2	675.3207	0.9988	1	1	1	0.9984	0.9999	0.9999	1	0.9999	1	1
A6NFQ2	MGPFLLNAVR	MSF_Hybrid	6.02837e+06	6.29828e+06	6.28175e+06	6.22556e+06	6.4733e+06	6.45955e+06	6.05541e+06	6.66783e+06	5.84029e+06	5.98215e+06	6.21286e+06	5.89831e+06	6.0185e+06	6.0175e+06	6.26873e+06	5.40624e+06	6.0432e+06	5.816e+06	6.19419e+06	4.82615e+06	6.08913e+06	6.19818e+06	6.03103e+06	6.60798e+06	FALSE			-0.00348	-0.10807	0.04202	0.01763	-0.0405	-0.02374	-0.12116	2	559.313	1	1	1	1	1	1	1	1	1	1	1
A6NFQ2	TSLEEWKR	MSF_Hybrid	1.63221e+06	1.26064e+06	1.51638e+06	1.7311e+06	1.32361e+06	1.44612e+06	1.62499e+06	1.58319e+06	1.75028e+06	1.75453e+06	1.46197e+06	1.56739e+06	1.61752e+06	1.41608e+06	1.49692e+06	1.9208e+06	104636	1.37087e+06	1.50457e+06	1.50308e+06	1.24434e+06	1.70106e+06	1.63324e+06	1.52851e+06	FALSE			0.16937	-0.37656	0.02966	0.14126	0.11766	0.03915	-0.05239	2	524.7747	0.9986	0.9996	0.9997	0.9989	0.9944	0.9995	0.9968	0.9905	0.9548	0.9995	0.998
A6NFQ2	VDGAAFLQIPAEGVPAYISLHR	MSF_Hybrid	633998	530474	637024	578784	478865	525730	584600	586843	502738	624117	526189	535562	592037	582224	529860	483135	489340	421326	560178	412001	512333	488798	536114	685372	FALSE			-0.10574	-0.37017	-0.18619	-0.07496	-0.0957	-0.08017	-0.27921	3	775.4181	1	1	1	1	1	1	1	1	1	1	1
A6NFQ2	VQIGC[Carbamidomethyl (C)]HTDDLTK	MSF_Hybrid	3.9363e+06	1.21803e+06	4.03212e+06	4.13006e+06	1.19522e+06	3.60957e+06	1.07594e+06	1.25462e+06	2.94354e+06	1.23976e+06	1.13971e+06	3.48701e+06	3.33331e+06	1.10176e+06	3.66203e+06	1.1814e+06	3.90964e+06	4.20182e+06	3.10022e+06	3.21762e+06	3.92188e+06	3.21429e+06	933915	3.5828e+06	FALSE			-0.80058	0.01661	-0.04006	-0.24885	-0.64701	-0.1821	0.1566	2, 3	693.8377, 462.8943	1, 0.9193	1, 0.9649	1	1	1, 0.9925	1	1, 0.9972	1, 0.9443	1	1	1
A6NFQ2	VTSVAGVYFTDTYGDRDR	MSF_Hybrid	571005	608941	1.00034e+06	614525	147120	161467	705992	578908	644797	670668	760233	104604	576118	984170	759065	778661	551375	651047	551830	145130	304170	888276	895637	1.08214e+06	FALSE			-0.17614	-0.13823	-1.23994	0.39455	-0.5058	0.08921	-1.12289	3	674.657	0.9359	0.9957	0.9955	0.9904	0.9877	0.9925	0.9575	0.9704	0.9929		0.9894
A6NGK3	IGPMLPEQFSDEVEPATPEEGEPATQR	MSF_Hybrid	2.48942e+06	2.65253e+06	2.68014e+06	2.50449e+06	2.70512e+06	2.22187e+06	2.86491e+06	2.57196e+06	2.56831e+06	2.76127e+06	2.4869e+06	2.42111e+06	2.52954e+06	2.69599e+06	2.20522e+06	2.66142e+06	2.41953e+06	2.32268e+06	2.80926e+06	2.80687e+06	2.17553e+06	2.8468e+06	2.91002e+06	2.78882e+06	FALSE			0.03338	-0.07932	-0.0739	0.12763	-0.02846	-0.07405	-0.00562	4	739.3486	1	0.997	0.9904	0.9892	0.9972	0.9711	0.9999	0.9875	0.9999	0.9915	0.9399
A6NHL2	SFGGGTGSGFTSLLMERL	MSF_Hybrid	1.00769e+06	1.03518e+06	950038	992474	895662	1.00378e+06	961372	968780	1.09105e+06	1.05152e+06	793635	1.11515e+06	974576	996012	853178	1.10326e+06	1.0765e+06	1.04025e+06	1.01112e+06	1.25564e+06	1.09614e+06	1.0603e+06	980912	783595	FALSE			0.01357	0.10552	-0.04952	-0.0834	-0.0158	-0.08393	0.16816	2	908.9485	0.9979	1	0.9997	1	1	1	1	1	0.9999	1	0.9993
A6NHR9	AHVEGDGVVEGIIR	MSF_Hybrid	1.14674e+06	1.23207e+06	1.06638e+06	1.35157e+06	1.23121e+06	971431	1.32699e+06	1.30009e+06	810623	1.15534e+06	1.20093e+06	1.15961e+06	1.19863e+06	1.08368e+06	1.16671e+06	1.31722e+06	1.29303e+06	1.13495e+06	1.22138e+06	1.07741e+06	891919	1.33033e+06	322661	1.34504e+06	FALSE			-0.00314	0.12046	0.04495	-0.20057	0.0293	0.0016	-0.11071	2, 3	725.886, 484.2598	0.9998	0.9999	0.9997	0.9799, 0.9998	0.9631	0.9998	0.881, 0.9999	0.924, 0.9995	0.957, 0.9957	0.9836, 1	0.9994
A6NHR9	ANLGVFSVFAPR	MSF_Hybrid	5.73539e+06	5.81902e+06	6.34755e+06	6.11112e+06	5.84581e+06	6.41517e+06	5.79496e+06	6.30825e+06	6.17883e+06	5.67894e+06	6.33929e+06	6.08154e+06	5.9016e+06	5.97924e+06	5.98026e+06	5.6068e+06	6.05061e+06	6.09631e+06	5.83234e+06	3.94546e+06	5.9532e+06	6.86965e+06	6.22296e+06	6.44414e+06	FALSE			0.03031	-0.012	0.0374	0.12607	0.01585	-0.0033	-0.18651	2	639.3537	1	1	1	1	1	1	1	1	1	1	1
A6NHR9	ARIEIPSC[Carbamidomethyl (C)]K	MSF_Hybrid	1.92003e+06	1.68459e+06	1.74807e+06	1.74171e+06	1.5093e+06	1.9058e+06	1.68483e+06	1.62955e+06	409160	1.78453e+06	1.54127e+06	1.81666e+06	1.77408e+06	1.68916e+06	1.64041e+06	1.71251e+06	1.66329e+06	2.07938e+06	1.56789e+06	297009	1.75024e+06	1.45398e+06	1.78116e+06	1.54295e+06	FALSE			-0.52359	0.02736	-0.05379	-0.16383	-0.05781	-0.06873	-0.56621	2, 3	537.2922, 358.5306	0.9953, 0.9119	0.9943, 0.9789	0.9986, 0.9829	0.9994, 0.9665	0.9996, 0.8584	0.9987, 0.9073	0.9849, 0.9388	0.9992, 0.958	0.9937, 0.8946	0.8942, 0.9901	0.897, 0.916
A6NHR9	DKNTLFTR	MSF_Hybrid	970965	1.16657e+06	127469	1.1867e+06	191787	327506	1.19033e+06	1.15838e+06	118983	1.08671e+06	167190	98209.8	889719	1049010	222162	1.21486e+06	60715.2	190243	1.31544e+06	1.36372e+06	99264.1	1.49676e+06	1.49678e+06	257847	FALSE			0.12365	-0.62781	-0.4089	0.52154	-0.7443	-0.06789	0.29475	2	497.7694	0.967	0.9907	0.9893	0.9988	0.8867	0.9676	0.9937	0.9352	0.9964		0.8847
A6NHR9	DLNSQLEYLR	MSF_Hybrid	3.84054e+06	2.96481e+06	3.53014e+06	3.8342e+06	2.66797e+06	4.07204e+06	3.47597e+06	3.54967e+06	3.93735e+06	3.33641e+06	3.25356e+06	3.95955e+06	3.98959e+06	3.3956e+06	3.98767e+06	3.54622e+06	3.73422e+06	4.29993e+06	3.4218e+06	3.30979e+06	4.09268e+06	3.20741e+06	3.10471e+06	4.03849e+06	FALSE			0.08504	0.16407	0.03294	0.00211	0.02957	0.13799	0.06666	2	625.8224	1	1	1	1	1	1	1	1	1	1	0.9999
A6NHR9	DLQNPIIVQLC[Carbamidomethyl (C)]DQWDNPAPVQHVK	MSF_Hybrid	3.28282e+06	2.97754e+06	146284	3.35862e+06	3.00476e+06	2.74714e+06	3.12839e+06	2.97653e+06	2.92246e+06	3.35978e+06	2.99684e+06	2.67277e+06	2.91406e+06	3.36922e+06	2.84109e+06	3.22323e+06	2.87713e+06	2.54826e+06	3.09694e+06	324545	2.63351e+06	3.00192e+06	3.03278e+06	3.36614e+06	FALSE			0.49474	0.4329	0.50797	0.55322	0.49506	0.51016	-0.08144	3	943.1447	0.9938	0.9958	0.9999	0.9998	0.9989	0.9848	0.9994	0.9899	0.9793	0.925	0.9895
A6NHR9	DSFTAVVITGVQPEHIQYLK	MSF_Hybrid	559016	372903	226553	440285	494605	514724	454803	543746	80526	118787	476763	469150	472421	434983	435858	484970	141833	424492	443636	423911	124561	200982	418642	561750	FALSE			-0.10243	-0.14006	0.32345	0.02824	-0.12178	0.21352	-0.22365	3	749.067	0.9888	0.934	0.9773		0.956	0.9986	0.9686		0.9977	0.999	0.9962
A6NHR9	DSTEYFIVFEPR	MSF_Hybrid	1.08996e+06	1.10343e+06	1.16709e+06	1.00478e+06	1.09585e+06	1.00729e+06	1.0988e+06	1.03371e+06	114512	1.19241e+06	1.15083e+06	934383	1.17329e+06	1.11681e+06	957040	1.13026e+06	1.00761e+06	966011	1.06518e+06	1.14418e+06	1.14653e+06	1.17728e+06	1.02231e+06	1.18285e+06	FALSE			-0.58065	-0.11459	-0.11272	0.0094	-0.03602	-0.0495	-0.00197	2	751.8618	0.9953	0.9909	0.9998	1	0.9997	0.9998	0.9996	0.9999	1	0.9991	0.9981
A6NHR9	EAIYSGYIR	MSF_Hybrid	5.08296e+06	4.88919e+06	4.82556e+06	5.76457e+06	5.01226e+06	5.01305e+06	5.15866e+06	4.90189e+06	5.37759e+06	5.49344e+06	4.91318e+06	5.07826e+06	5.34382e+06	5.23804e+06	5.6672e+06	5.48856e+06	4.6032e+06	5.84433e+06	5.67965e+06	4.66508e+06	4.82585e+06	5.33006e+06	4.91175e+06	4.8441e+06	FALSE			0.06113	0.10692	0.09363	0.02783	0.06549	0.13498	0.0359	2	536.2771	0.999	1	0.9999	1	0.999	0.9999	1	0.9999	0.9997	1	0.9999
A6NHR9	EAQLRNELK	MSF_Hybrid	256117	149503	143338	221254	157877	197882	83641.8	193655	245402	220854	218638	229452	233382	229769	114800	317124	248111	332883	293661	161604	208551	221078	268861	178855	FALSE	0.412137	25.8594	-0.07072	0.71021	0.07191	0.28487	0.28519	0.07425	0.27409	2	550.8066	1	0.9999		0.9998	0.9999	0.9954	1	0.9198	0.9998	0.994
A6NHR9	EFSDFIR	MSF_Hybrid	117661	4.29587e+06	181053	3.82016e+06	199190	3.73528e+06	3.80451e+06	4.00532e+06	274615	3.39418e+06	3.90348e+06	3.7528e+06	3.64456e+06	3.52755e+06	3.24439e+06	2.99008e+06	2.93212e+06	3.0538e+06	3.77327e+06	3.72857e+06	3.41838e+06	3.96336e+06	4.25588e+06	4.37229e+06	FALSE			0.81522	0.96614	0.75512	1.45445	1.2661	1.18086	1.249	2	457.2243		0.994	0.9954	0.9891	0.9916	0.9689	0.9909	0.9943	0.9916		0.997
A6NHR9	EHLLQGLLPDVQVPTSVK	MSF_Hybrid	6.07105e+06	6.30392e+06	6.36993e+06	6.10633e+06	6.33625e+06	6.39143e+06	6.36224e+06	6.1943e+06	6.15586e+06	6.18295e+06	6.23579e+06	6.2851e+06	6.2501e+06	6.45928e+06	6.42613e+06	5.82402e+06	6.14829e+06	6.23125e+06	5.96665e+06	6.21823e+06	6.24778e+06	6.33411e+06	6.12915e+06	6.79345e+06	FALSE			-0.0025	-0.04228	0.00684	0.03886	-0.00316	0.02975	-0.02423	2, 3	987.0569, 658.3737	1, 1	0.9994, 1	1, 1	1, 1	0.9999, 1	1, 1	1, 1	0.9999, 1	0.9995, 1	1, 1	1, 1
A6NHR9	EITC[Carbamidomethyl (C)]DNFDETVK	MSF_Hybrid	2.91606e+06	2.67007e+06	2.79654e+06	2.94581e+06	2.95534e+06	2.43028e+06	2.65451e+06	2.87936e+06	2.65477e+06	2.80122e+06	2.97397e+06	2.60835e+06	2.70816e+06	3.08842e+06	2.73389e+06	2.79522e+06	3.08631e+06	2.8227e+06	3.27168e+06	2.74244e+06	2.6664e+06	2.98622e+06	2.59422e+06	2.87292e+06	FALSE			-0.03379	0.05431	-0.00885	0.01212	0.00015	0.02522	0.05037	2	735.8245	0.9989	1	0.9999	1	0.9999	1	1	1	1	1	1
A6NHR9	ERIDFLPHYDTL	MSF_Hybrid	223998	4.7435e+06	4.15493e+06	176801	4.58752e+06	245288	4.19771e+06	4.15185e+06	3.74287e+06	201099	4.39672e+06	4.0525e+06	3.92504e+06	103501	3.8977e+06	142971	147529	146627	342646	3.03409e+06	174478	4.05685e+06	4.29419e+06	229308	FALSE			0.40661	-4.38329	-0.86472	-0.08838	-0.07666	-0.20278	-1.36111	3	506.9244			0.9752		0.9044			0.9097	0.9613	0.9919	0.9356
A6NHR9	ERIDFLPHYDTLVK	MSF_Hybrid	382549	320638	448907	369880	343279	357901	395636	361933	347117	323239	377261	381312	337763	362766	429683	395496	315926	439335	402724	323515	396862	389817	335533	402693	FALSE			-0.06062	-0.00167	-0.10522	-0.03044	-0.09081	-0.02766	-0.03677	3, 4	582.6456, 437.236	0.9998	1	1	1	1	1	0.9837, 1	1	0.92, 1	0.987, 1	1
A6NHR9	ESELGDRPLQVGER	MSF_Hybrid	9.20876e+06	9.46935e+06	9.48016e+06	9.35751e+06	9.43568e+06	8.75278e+06	9.56551e+06	9.13141e+06	1.01498e+07	9.29716e+06	9.76173e+06	9.47865e+06	9.52774e+06	9.61798e+06	9.61895e+06	9.61831e+06	9.79536e+06	9.69798e+06	9.47263e+06	9.37237e+06	9.28529e+06	9.82645e+06	9.87451e+06	9.97829e+06	FALSE			0.03485	0.04804	-0.03172	0.0759	0.0193	0.03074	-0.00143	3	528.9374	1	1	1	1	1	1	1	1	1	1	1
A6NHR9	ESELGDRPLQVGERS	MSF_Hybrid	3.8836e+06	3.04832e+06	144414	3.04517e+06	2.77348e+06	4.07121e+06	3.54004e+06	3.0653e+06	3.95348e+06	3.23504e+06	3.47469e+06	4.06079e+06	3.95311e+06	3.09526e+06	4.08614e+06	2.81389e+06	4.02477e+06	129749	2.80572e+06	3.32909e+06	3.72688e+06	2.74487e+06	2.85149e+06	3.53988e+06	FALSE			0.57737	-0.02217	0.48295	0.3686	0.60601	0.65396	0.47883	3	557.9481	0.9858	0.9853	0.9801	0.9717	0.9871	0.9911	0.9931	0.9926	0.9997	0.9837	0.8682
A6NHR9	ESELGDRPLQVGERSDYAGF	MSF_Hybrid	796076	666343	667228	980575	627501	735388	707514	626892	727768	911413	780680	696136	780330	599748	753786	671407	574118	805111	729396	603999	670208	625478	732012	569908	FALSE			-0.04645	-0.05454	0.13803	-0.14396	0.16533	0.00285	-0.08802	3	742.3538	0.9934	0.9998	0.9976	0.9998	0.9983	0.9979	0.9998	0.9989	0.9773	0.9391	0.9846
A6NHR9	FIPGPPGNK	MSF_Hybrid	6.28566e+06	6.43395e+06	7.06714e+06	6.39166e+06	6.05632e+06	6.7677e+06	6.73355e+06	6.53909e+06	6.67422e+06	6.43825e+06	6.12594e+06	6.1021e+06	6.41379e+06	6.19726e+06	6.99387e+06	5.90752e+06	6.31627e+06	6.8464e+06	5.91742e+06	6.54375e+06	6.46471e+06	6.30441e+06	6.50449e+06	7.14945e+06	FALSE			0.01163	-0.05322	-0.04225	0.01246	-0.0841	-0.01332	-0.06417	2	463.7584	1	1	0.9999	1	1	0.9999	0.9999	0.9999	1	1	1
A6NHR9	FKPIGDPVFAR	MSF_Hybrid	1.12071e+06	1.1223e+06	689043	1.2616e+06	1.39173e+06	1.23463e+06	1.46966e+06	1.52914e+06	944951	1.43556e+06	1.18382e+06	1.24279e+06	1.23795e+06	1.21702e+06	1.18287e+06	1.4252e+06	1.17953e+06	992667	1.38181e+06	1.21559e+06	996975	1.19813e+06	1.38218e+06	1.20145e+06	FALSE			0.42766	0.29504	0.4071	0.36715	0.3975	0.31117	0.29383	2	623.8508	0.99	0.9987	0.9879	0.9897	0.9944	0.9829	0.9916	0.9598	0.8707	0.9411	0.8877
A6NHR9	FQVSTNKLTFMDLELK	MSF_Hybrid	270729	265359	287610	295420	184944	296697	348083	272786	283419	326196	206590	273274	238803	265057	412332	383985	228275	218999	290794	186404	259388	293308	173834	221368	FALSE			0.13467	0.01318	-0.08409	-0.25864	-0.03123	0.15353	-0.16126	3	638.6729	0.9977	0.9999	0.9991	0.9963	0.9814	0.9982	0.9996	0.9036	0.9904	0.999	0.9997
A6NHR9	GDFESDHSGYVRPVPVPR	MSF_Hybrid	2.93276e+06	2.9953e+06	2.78614e+06	3.12235e+06	3.24451e+06	3.07151e+06	3.28913e+06	3.55182e+06	2.97167e+06	2.49019e+06	2.85279e+06	2.45896e+06	2.77839e+06	2.87612e+06	2.26581e+06	2.77065e+06	2.97926e+06	2.39527e+06	3.41947e+06	2.95053e+06	2.61615e+06	3.01764e+06	3.41586e+06	2.48562e+06	FALSE			0.17127	-0.09742	0.11517	0.03353	-0.15954	-0.13781	0.04433	3, 4	671.9974, 504.2499	0.9959, 0.9306	1, 1	1, 0.9998	1, 1	0.9985, 0.9998	1, 0.9999	1, 1	1, 0.9999	1, 1	1, 1	0.9999, 0.9999
A6NHR9	GEHTLQVK	MSF_Hybrid	1.12531e+06	1.16007e+06	1.22186e+06	933545	115610	169075	1.19488e+06	1.29842e+06	1.0755e+06	1.03144e+06	1.04468e+06	1.25509e+06	1.14947e+06	1.18416e+06	1.10967e+06	108370	126280	1.19605e+06	720237	172267	1.10321e+06	104478	961667	1.13171e+06	FALSE			0.0251	-1.29361	-1.52555	-0.67424	-0.07429	-0.02654	-0.81343	2	456.2509	0.9993	0.9746	0.9958	0.9838	0.9997		0.9142		0.9975		0.9873
A6NHR9	GEQIDLLQQYR	MSF_Hybrid	1.28314e+06	1.08285e+06	754266	962024	1.0301e+06	1.07696e+06	441908	976780	890660	758290	192364	751762	751816	1.03294e+06	1.05233e+06	1.27736e+06	1.23826e+06	948719	1.17407e+06	980032	1.03783e+06	1.2312e+06	923772	1.12204e+06	FALSE			-0.43418	0.15092	-0.02386	0.07072	-0.87408	-0.13725	0.03277	2	681.8542	0.9965	0.9983		0.9282	0.9372	0.9925	0.991	0.9894	0.991	0.9957	0.9095
A6NHR9	GKRPIFEC[Carbamidomethyl (C)]F	MSF_Hybrid	414679	365456	509002	482263	360895	467750	379747	388307	608833	460303	516556	520338	368232	461217	449931	522710	392966	400483	383728	486333	533770	375118	492335	284980	FALSE			0.095	0.02993	0.02416	-0.16172	0.21586	-0.01096	0.12296	2	577.2948	1	1	1	1	1	1	1	0.9999	1	0.9972	0.9944
A6NHR9	GLAPIEC[Carbamidomethyl (C)]YNR	MSF_Hybrid	4.4452e+06	3.82622e+06	3.74394e+06	4.23692e+06	3.9288e+06	4.10371e+06	4.21698e+06	3.93939e+06	3.92059e+06	3.88366e+06	4.18085e+06	4.23024e+06	4.33333e+06	4.10035e+06	4.20896e+06	4.19171e+06	3.67741e+06	4.14023e+06	4.0945e+06	3.26256e+06	4.47715e+06	3.91044e+06	3.51635e+06	4.62575e+06	FALSE			0.00738	-0.00072	0.03019	0.00446	0.03316	0.07342	-0.02192	2	596.7926	0.9999	1	1	1	1	1	1	1	1	1	1
A6NHR9	GLLPDVQVPTSVK	MSF_Hybrid	2.36095e+06	2.52133e+06	2.45383e+06	2.18606e+06	1.96233e+06	2.8447e+06	2.63902e+06	2.22392e+06	2.85376e+06	2.34145e+06	2.33239e+06	2.79084e+06	2.45657e+06	2.3463e+06	2.50145e+06	2.27805e+06	2.76318e+06	2.39e+06	2.26962e+06	3.40246e+06	2.98043e+06	2.36076e+06	2.72719e+06	2.10218e+06	FALSE			0.07297	0.01859	-0.06909	-0.029	0.02506	-0.00626	0.2381	2	676.8928	1	1	1	1	1	0.9998	1	1	1	0.9999	0.9998
A6NHR9	GMVFGAPVPK	MSF_Hybrid	4.03093e+06	3.72334e+06	3.9822e+06	4.11434e+06	4.05954e+06	3.90986e+06	3.75407e+06	4.15869e+06	4.0644e+06	3.93586e+06	4.19519e+06	3.95003e+06	3.98695e+06	3.76067e+06	3.75015e+06	3.924e+06	3.74597e+06	3.84482e+06	3.8307e+06	3.94312e+06	4.02056e+06	3.7626e+06	3.84018e+06	4.195e+06	FALSE			0.02929	-0.02751	0.04207	0.00752	0.04175	-0.02964	0.0071	2	501.7757	1	1	1	1	1	1	1	1	1	1	1
A6NHR9	GPVNSC[Carbamidomethyl (C)]QGK	MSF_Hybrid	342764	339444	143393	454957	420064	434945	410480	103235	374137	324663	181417	337174	328170	150339	376987	60420.2	298684	270186	57418.7	410637	324047	192738	123631	378530	FALSE			0.10487	-0.39172	0.66601	-0.24864	0.03052	0.05132	-0.05976	2	473.7242	0.9851	0.9976	0.9995	0.9331	0.996				0.8705
A6NHR9	GRANLGVFSVFAPR	MSF_Hybrid	1.04303e+06	989510	930935	1.03058e+06	903068	993650	811394	978859	1.03461e+06	963171	879040	1.01915e+06	969860	892496	942243	878182	941284	948436	964829	1.00761e+06	838247	986343	926413	637682	FALSE			-0.06911	-0.0985	-0.01772	-0.21654	-0.05059	-0.0795	-0.07637	3	497.6124	1	1	1	1	1	1	1	1	1	1	1
A6NHR9	GSNEEDTDTPLFIGK	MSF_Hybrid	5.08799e+06	5.04065e+06	4.97611e+06	5.00344e+06	5.035e+06	5.14316e+06	4.73049e+06	4.84337e+06	4.93996e+06	4.83006e+06	4.76962e+06	4.92646e+06	4.91787e+06	4.88114e+06	5.06588e+06	4.87849e+06	4.89024e+06	4.84792e+06	4.7472e+06	4.9773e+06	5.20708e+06	4.82386e+06	4.84248e+06	5.13162e+06	FALSE			-0.05757	-0.04739	0.00732	-0.0296	-0.05635	-0.02309	-0.01664	2	811.8809	1	1	1	1	1	1	1	1	1	1	1
A6NHR9	GVITRPDLPSK	MSF_Hybrid	887250	621422	1.08883e+06	822586	740318	1.10626e+06	860418	802988	1.20062e+06	843649	942804	976552	982139	779811	881524	359309	1.13047e+06	1.12581e+06	78688.8	748921	1.11452e+06	570967	651141	1.18972e+06	FALSE			0.14092	0.01001	0.03926	-0.107	0.08911	0.02531	-0.41949	2, 3	591.8457, 394.8996	0.9948, 0.9764	0.9912, 0.9336	0.9999, 0.9471	0.9994, 0.9521	0.9955			0.9625	0.9834, 0.8941	0.8848, 0.9593	0.9934, 0.8801
A6NHR9	GVITRPDLPSKK	MSF_Hybrid	3.60648e+06	4.31351e+06	4.14278e+06	3.90353e+06	3.60561e+06	3.80573e+06	4.03605e+06	3.66246e+06	3.54845e+06	3.60221e+06	3.62786e+06	3.53584e+06	3.72506e+06	3.86388e+06	3.64483e+06	3.43418e+06	3.4318e+06	3.35341e+06	3.68337e+06	3.93162e+06	3.94501e+06	3.88248e+06	3.83195e+06	4.08177e+06	FALSE			-0.10103	-0.23925	-0.09234	-0.03224	-0.16409	-0.10272	-0.06142	2, 3	655.8932, 437.5979	1, 1	0.9909, 1	0.9999, 0.999	0.9877, 0.9998	1, 0.9997	0.9952, 0.9994	0.8471, 0.9998	0.9997	0.9999, 0.9999	0.9961, 0.9993	0.9918, 0.9969
A6NHR9	IDFLPHYDTL	MSF_Hybrid	2.24738e+06	1.83164e+06	2.22616e+06	1.86223e+06	1.76189e+06	2.2365e+06	1.9759e+06	2.11516e+06	2.41004e+06	1.83668e+06	1.9307e+06	2.07622e+06	2.16491e+06	2.04071e+06	2.17429e+06	1.95513e+06	2.16837e+06	2.0029e+06	1.7672e+06	2.28413e+06	1.83835e+06	1.97066e+06	2.08444e+06	2.19772e+06	FALSE			0.04415	-0.0415	-0.10548	-0.01203	-0.10968	0.017	-0.09835	2	617.3112	0.9593	0.9969	0.9973	0.9937	0.96	0.9966	0.9986	0.9976	0.9992	0.9995	0.9785
A6NHR9	IDFLPHYDTLVK	MSF_Hybrid	559076	534036	642183	671101	535440	663858	556153	499425	617289	544273	463878	700373	564021	521302	584790	670278	584201	708301	597330	504046	688334	622425	443839	701292	FALSE			-0.05286	0.17772	0.10816	0.02657	-0.02243	-0.05524	0.04454	3	487.5977	1	1	0.9991	0.9996	1	0.9996	0.9998	0.9997	1	0.9838	0.9974
A6NHR9	IDREFALWLK	MSF_Hybrid	256123	316984	277857	254791	248405	290549	313011	300014	251552	286144	265689	203169	250997	250858	247841	260966	244086	245316	256917	239923	267598	253578	220200	335460	FALSE			0.0229	-0.1815	-0.10042	-0.07253	-0.17262	-0.18279	-0.1547	3	430.9117	1	1	1	1	1	1	1	1	1	1	1
A6NHR9	IEIPSC[Carbamidomethyl (C)]K	MSF_Hybrid	2.64861e+06	2.54094e+06	2.99839e+06	185584	2.92691e+06	2.7605e+06	3.04058e+06	2.77377e+06	265535	2.91891e+06	2.73381e+06	96909.2	2.98362e+06	2.88696e+06	2.77196e+06	2.66418e+06	100610	2.55913e+06	2.51903e+06	2.29081e+06	80398.1	155374	2.7089e+06	3.49468e+06	FALSE			-0.42946	-0.62101	-0.4794	-0.36471	-0.51003	0.07796	-0.7436	2	423.7231	0.9321		0.9821	0.993	0.9244	0.9979	0.9815		0.9648	0.9927	0.9998
A6NHR9	IHNIDIPTTQQVPHIEALLK	MSF_Hybrid	2.08039e+06	1.63571e+06	1.88683e+06	1.90919e+06	2.01436e+06	1.76707e+06	1.83664e+06	1.98019e+06	1.74882e+06	1.93735e+06	1.85867e+06	1.90931e+06	1.97536e+06	1.94342e+06	1.95545e+06	2.0424e+06	1.89937e+06	2.01277e+06	1.85833e+06	1.70443e+06	1.91986e+06	1.98348e+06	1.68544e+06	2.10944e+06	FALSE			-0.00963	0.08781	0.0224	0.04448	0.02613	0.06822	-0.03132	4	570.8232	1	1	1	1	1	1	1	1	1	1	1
A6NHR9	IKDNDKEDGC[Carbamidomethyl (C)]FYFR	MSF_Hybrid	998294	1.19872e+06	800231	1.23937e+06	1.2238e+06	863354	1.2197e+06	901246	965538	1.10405e+06	1.11342e+06	1.03734e+06	1.05265e+06	1.05758e+06	1.03246e+06	1.2807e+06	803404	927579	1.20128e+06	1.10231e+06	510433	1.16124e+06	1.16251e+06	1.20279e+06	FALSE			0.04233	0.00693	0.15038	0.23462	0.11894	0.06836	-0.091	2, 3	903.9094, 602.942	0.9989	0.9998	0.8494, 0.9999	0.9803	0.9877	1	1	0.9979	0.9985	1	0.9348, 0.9983
A6NHR9	IKPPTPAVSNVR	MSF_Hybrid	6.62781e+06	6.00828e+06	7.18038e+06	5.86869e+06	5.7158e+06	6.81643e+06	5.914e+06	6.80542e+06	6.48094e+06	5.41402e+06	6.57034e+06	6.50693e+06	6.86143e+06	5.26785e+06	7.2067e+06	6.3825e+06	6.10541e+06	6.67982e+06	5.98681e+06	6.06519e+06	6.23028e+06	6.11938e+06	6.10056e+06	6.33299e+06	FALSE			-0.04557	-0.04802	-0.10692	-0.09505	-0.09985	-0.03541	-0.11625	3	426.9225	1	1	1	1	1	1	1	1	1	1	1
A6NHR9	ISGALFTNDK	MSF_Hybrid	2.63653e+06	2.17054e+06	60833.4	1.77105e+06	250397	192291	140885	1.7395e+06	294558	1.93388e+06	2.04445e+06	257468	1.98926e+06	144699	2.91662e+06	1.51747e+06	2.07134e+06	262365	1.48991e+06	394424	1.83722e+06	1.93251e+06	151900	1.85874e+06	FALSE			-1.16232	-0.338	-1.13682	-0.30395	-0.20067	0.05315	-0.3874	2	533.2824	0.9922	0.9967		0.9989	0.8649	0.9837	0.9287	0.9928	0.9909		0.9958
A6NHR9	ITHC[Carbamidomethyl (C)]PTLLTR	MSF_Hybrid	2.02048e+06	2.02539e+06	1.69933e+06	1.83339e+06	2.12629e+06	2.03837e+06	1.92294e+06	2.22442e+06	2.23688e+06	2.02668e+06	1.99083e+06	1.95545e+06	1.93534e+06	2.36086e+06	1.81368e+06	2.06546e+06	1.86139e+06	1.73388e+06	1.93626e+06	1.73121e+06	2.0259e+06	2.29012e+06	1.93259e+06	1.88851e+06	FALSE			0.15216	-0.02137	0.06214	0.0891	0.05609	0.08879	-0.01307	2, 3	606.3319, 404.557	0.9999, 0.9999	1, 1	1, 0.9999	1, 1	0.9992, 1	1, 1	1, 1	1, 1	1, 1	1, 1	1, 1
A6NHR9	IVNLREIQDDMQTL	MSF_Hybrid	316991	370557	208517	388157	364680	380502	347818	397601	368721	496057	273233	459114	415003	475630	523099	500902	478361	564613	603687	461815	240046	276911	345052	305334	FALSE	0.37822	13.579	0.31425	0.78488	0.3389	0.04943	0.45511	0.65783	0.54298	2	844.4378	0.8545	0.9905	0.9683	0.9687	0.9954	0.9853	0.9975	0.9926	0.8867	0.9971	0.8563
A6NHR9	IYDETQGR	MSF_Hybrid	179880	142069	148264	2.43263e+06	150634	2.23696e+06	3.23273e+06	2.5745e+06	2.36654e+06	1.42187e+06	2.3938e+06	2.63458e+06	2.68897e+06	240435	2.86034e+06	2.25034e+06	1.73801e+06	3.20951e+06	1.99488e+06	110528	2.68183e+06	2.6379e+06	241134	2.5196e+06	FALSE	-0.00080728	246124	4.11961	3.93618	3.35771	3.52121	3.77797	3.62211	3.3478	2	491.2354		0.8988	0.9221	0.9392	0.9603	0.9083	0.8845	0.9562			0.9909
A6NHR9	KLLVELK	MSF_Hybrid	728999	641452	595307	499299	555088	841541	520025	448921	602451	577960	618828	170323	925807	554089	599904	130873	49213.7	160538	427604	695502	152131	548843	699680	667867	FALSE	0.283379	13108.6	-0.32304	-2.52883	-0.05218	-0.03669	-0.52396	0.08136	-0.62432	2	421.7891	0.9961	0.9959	0.9932	1	0.9921		0.995	0.9981	0.9917	0.9998	0.9854
A6NHR9	KLTFMDLELK	MSF_Hybrid	97932.1	87928.8	95244.7	54471.5	58834.3	211464	188325	79195.7	110389	65556.3	91838.4	90943.9	129923	203834	205778	60822.6	97499.7	119473	59502.3	99077.9	86683.9	541423	56995.1	84132.9	FALSE	0.372952	6.9712e+06	0.42693	-0.01709	0.20831	1.27982	-0.1788	0.94061	-0.19678	3	413.2336		0.9069		0.9704		0.8839	0.9782		0.8526	0.92	0.9506
A6NHR9	KYVEDEMAR	MSF_Hybrid	1.4878e+06	1.61575e+06	1.40522e+06	1.68431e+06	1.70142e+06	1.2805e+06	1.69559e+06	1.22354e+06	1.46887e+06	1.68735e+06	1.42973e+06	1.42499e+06	1.55979e+06	1.60533e+06	1.49848e+06	1.70491e+06	1.42374e+06	1.46568e+06	1.67872e+06	1.75881e+06	1.4081e+06	1.73935e+06	1.69594e+06	1.52876e+06	FALSE			-0.03917	0.02712	0.04952	0.13878	0.01062	0.04871	0.10395	2	570.7714	1	0.9999	1	1	1	1	1	1	1	1	1
A6NHR9	KYVEDEMARLPDR	MSF_Hybrid	189198	798619	170029	854007	88801.6	158537	853372	885840	165831	731194	48766.3	178654	827225	176119	588863	1.04913e+06	113252	191229	826075	793372	757756	737278	831959	630758	FALSE			0.71838	0.22537	-0.07218	0.92606	-0.27242	0.45958	1.03782	3	541.2716		0.9618	0.9647	0.9204	0.8797	0.915	0.8421	0.9514	0.9293		0.9769
A6NHR9	LC[Carbamidomethyl (C)]DQWDNPAPVQHVK	MSF_Hybrid	199833	671662	327303	132755	140817	213605	437137	146723	273953	234150	71536	153952	117223	245015	148387	373955	245230	274083	343486	1.18386e+06	294279	117771	518609	296703	FALSE			-0.48285	-0.42442	-1.29907	-0.36151	-1.38302	-1.23125	0.60364	3	602.9579			0.9952			0.985	0.9598		0.9682
A6NHR9	LGMTPIR	MSF_Hybrid	5.43432e+06	4.98893e+06	5.57693e+06	5.4641e+06	5.17209e+06	5.92114e+06	5.34312e+06	6.07639e+06	5.85316e+06	171413	5.86245e+06	5.85542e+06	5.64982e+06	5.39752e+06	5.93421e+06	5.36149e+06	5.72624e+06	5.96676e+06	5.21972e+06	5.75232e+06	5.34062e+06	5.49938e+06	5.61105e+06	5.43656e+06	FALSE			0.1104	0.09206	0.04938	0.04848	-0.42843	0.08588	0.0279	2	394.2284	0.9984	0.9995	0.9972		0.9995	0.9982	0.9974	0.994	0.9975	0.9888	0.9992
A6NHR9	LGMTPIRK	MSF_Hybrid	1.55307e+06	1.79366e+06	1.49719e+06	1.33971e+06	1.37047e+06	1.83813e+06	1.61782e+06	1.75196e+06	1.8134e+06	1.48736e+06	1.61888e+06	1.72115e+06	1.65152e+06	1.61705e+06	1.58954e+06	1.3016e+06	1.68765e+06	1.54155e+06	1.64955e+06	1.44103e+06	1.64508e+06	1.69194e+06	1.31357e+06	1.80472e+06	FALSE			0.09766	-0.09641	-0.09085	-0.01007	-0.00493	0.00422	-0.03261	2	458.2758	1	1	0.9975	1	1	0.9879	1	1	1	1	0.9996
A6NHR9	LIPYTSVEDFDWC[Carbamidomethyl (C)]TPPK	MSF_Hybrid	4.08017e+06	3.3604e+06	3.47936e+06	5.02871e+06	4.45476e+06	1.35741e+06	4.15368e+06	1.23176e+06	1.3252e+06	1.31158e+06	4.02798e+06	4.44732e+06	4.03711e+06	4.27876e+06	4.25063e+06	3.7555e+06	3.87568e+06	5.17469e+06	4.29148e+06	3.95441e+06	4.40588e+06	4.01407e+06	3.47337e+06	3.96959e+06	FALSE			-0.70244	0.22984	-0.01048	0.06927	-0.15804	0.20262	0.21238	2, 3	1034.4902, 689.9959	0.9081, 0.9883	0.9719, 0.9991	0.9924, 0.9996	0.998	0.9315, 1	0.8873, 0.9996	0.9402, 1	0.9991, 0.9997	0.9691, 0.9971	0.9886, 0.9978	0.9998
A6NHR9	LKDEDDEDDC[Carbamidomethyl (C)]FIL	MSF_Hybrid	1.52436e+06	1.94098e+06	1.86639e+06	1.0624e+06	1.63722e+06	1.97185e+06	2.01242e+06	2.04637e+06	1.93462e+06	1.81475e+06	2.19016e+06	1.79055e+06	1.75682e+06	2.08013e+06	1.9245e+06	1.82305e+06	1.77643e+06	1.75468e+06	1.88747e+06	1.37542e+06	1.65348e+06	1.83052e+06	1.96335e+06	1.69976e+06	FALSE			0.16877	0.00606	-0.19073	0.04316	0.12032	0.11183	-0.11701	2	813.8456	0.8448	0.9961	0.9999	0.9988	0.9215	0.9976	0.9945	0.9992	0.9668	0.9988	0.9983
A6NHR9	LLFDETQGKPAVAVIDNGR	MSF_Hybrid	3.72807e+06	3.46436e+06	3951892	3.70033e+06	3.47345e+06	3.71608e+06	3.65475e+06	3.56379e+06	3.74906e+06	3.75532e+06	4.08322e+06	3.95987e+06	4.06582e+06	3.78038e+06	4.32931e+06	3.80912e+06	3.94532e+06	4.33681e+06	3.98366e+06	3.68705e+06	4.03013e+06	3.88152e+06	3.51217e+06	3.83783e+06	FALSE			-0.02306	0.11765	-0.03332	0.01124	0.08228	0.12767	0.0703	3	681.7005	1	1	1	1	1	1	1	1	1	1	1
A6NHR9	LLGDTIILDNLDAANHYRK	MSF_Hybrid	60453.8	170076	154302	114263	124437	137697	117378	104469	108254	102765	79950.8	103916	120660	117419	115012	120465	123697	73732.3	123957	384295	108694	124384	149962	127027	FALSE			-0.22132	-0.27568	-0.03197	0.06072	-0.42503	-0.12419	0.68092	4	539.5431	0.989	1	1	1	0.9757	1	0.9993	1	1	1	0.9781
A6NHR9	LLLIDWPELK	MSF_Hybrid	4.4934e+06	4.32198e+06	4.90384e+06	4.36728e+06	4.2058e+06	5.03129e+06	4.76866e+06	4.5466e+06	4.82845e+06	4.31752e+06	4.234e+06	4.63224e+06	4.74027e+06	4.48517e+06	4.35906e+06	4.29408e+06	4.53242e+06	4.81621e+06	4.38117e+06	4.74423e+06	4.5214e+06	4.36605e+06	3.97485e+06	5.07698e+06	FALSE			0.04396	-0.00807	-0.01213	-0.03204	-0.05744	-0.01424	-0.00764	2	620.371	0.9999	1	1	1	1	1	1	0.9999	1	1	1
A6NHR9	LLPSSHVAR	MSF_Hybrid	4.91977e+06	4.90029e+06	5.3094e+06	4.23543e+06	4.35538e+06	4.95061e+06	4.83353e+06	5.71286e+06	4.7772e+06	4.78258e+06	5.08561e+06	4.64821e+06	4.99525e+06	4.92998e+06	4.81617e+06	4.68908e+06	5.52106e+06	5.4439e+06	4.43439e+06	4.85925e+06	5.53224e+06	4.691e+06	5.0946e+06	5.60564e+06	FALSE			0.01839	0.04917	-0.15998	0.02475	-0.05968	-0.03749	-0.02924	2	490.2878	0.9999	0.9983	0.9878	0.9995	0.9999	0.9839	0.9925	0.9999	0.9979	0.9914	0.9993
A6NHR9	LMILPDPEKPVR	MSF_Hybrid	8.06993e+06	7.71336e+06	8.98758e+06	7.28972e+06	7.95049e+06	8.77474e+06	8.2376e+06	8.13137e+06	7.97688e+06	7.75218e+06	8.34305e+06	7.93187e+06	8.64862e+06	7.82754e+06	8.81215e+06	7.65449e+06	7.60692e+06	8.41709e+06	7.76262e+06	7.82202e+06	7.92103e+06	7.4879e+06	7.5176e+06	8.91207e+06	FALSE			-0.02497	-0.06507	-0.04471	-0.05057	-0.04398	0.02983	-0.07563	2, 3	704.405, 469.9391	1, 1	1, 1	0.9999, 0.9999	0.9999, 1	0.9992, 1	1, 0.9999	1, 1	0.9999, 0.9999	1, 1	1, 1	0.9999, 1
A6NHR9	LMPSNQQHK	MSF_Hybrid	1.67351e+06	1.41811e+06	1.66395e+06	111644	1.60251e+06	1.78611e+06	1.78354e+06	1.67347e+06	1.69922e+06	1.61355e+06	1.71487e+06	1.54224e+06	1.41745e+06	1.60959e+06	1.48974e+06	294631	1.84412e+06	1.648e+06	1.40672e+06	1.75323e+06	1.75444e+06	1.27866e+06	1.52322e+06	1.6433e+06	FALSE			0.1167	-0.32866	-0.44216	-0.09738	0.0345	-0.07432	0.04739	3	361.5186	0.9986		0.9998	0.9666	0.9987		0.9178	0.9772	0.9994	0.9449	0.996
A6NHR9	LQIFSVEGQK	MSF_Hybrid	7.31997e+06	6.31208e+06	7.27621e+06	7.07599e+06	6.97434e+06	6.88466e+06	7.30523e+06	7.14114e+06	6.81396e+06	7.19773e+06	7.03293e+06	6.96521e+06	7.29129e+06	6.86859e+06	6.69139e+06	6.96891e+06	6.52278e+06	6.87552e+06	7.12736e+06	4.66727e+06	7.21919e+06	7.29655e+06	6.91764e+06	7.18548e+06	FALSE			0.02409	-0.03782	0.00184	0.03352	0.01971	-0.00394	-0.13702	2	574.8192	1	1	1	1	1	1	1	1	1	1	1
A6NHR9	LQVVLNESNADTYAGRPLPSK	MSF_Hybrid	4.03251e+06	4.33518e+06	4.40098e+06	4.34985e+06	4.28485e+06	4.42808e+06	4.58118e+06	4.22549e+06	4.2171e+06	4.356e+06	4.4373e+06	4.1774e+06	4.05969e+06	4.05153e+06	4.3853e+06	4.01586e+06	4.04474e+06	4.08895e+06	4.05012e+06	4.18952e+06	4.25222e+06	4.2386e+06	3.94858e+06	4.46574e+06	FALSE			0.02854	-0.07171	0.03285	-0.01314	0.02265	-0.03108	-0.03162	3	758.0693	1	1	1	1	1	1	1	1	1	1	1
A6NHR9	LRGMVFGAPVPK	MSF_Hybrid	924115	661548	662960	841565	783954	811096	804402	1.01525e+06	951952	841533	931606	807719	950732	885416	896224	809471	911328	607881	853235	728216	824030	798980	742796	706073	FALSE			0.30168	0.05047	0.11584	-0.0005	0.19881	0.28111	0.09728	3	424.5813	1	0.9999	0.9994	0.9999	0.9998	0.9997	0.9999	0.9997	0.9996	0.9999	1
A6NHR9	LSTSGNRPPANAETF	MSF_Hybrid	960700	1.11169e+06	1.02638e+06	1.01848e+06	966301	1.04514e+06	996056	808534	948748	1.00207e+06	790512	993202	1.03026e+06	943474	996041	975556	966541	788030	922624	1.19962e+06	738999	952764	1.07047e+06	984924	FALSE			-0.17051	-0.18273	-0.03242	-0.04282	-0.15361	-0.06134	-0.11505	2	781.3839	0.9985	1	1	1	0.9999	0.9996	1	1	0.9999	1	0.9999
A6NHR9	LSTSGNRPPANAETFSC[Carbamidomethyl (C)]N	MSF_Hybrid	455917	307228	333624	428887	344088	353703	314942	362631	426235	447464	373773	498169	457450	369504	305205	400224	412661	404812	486672	114680	459787	364566	388632	429331	FALSE			0.00923	0.1509	0.03881	0.10862	0.26663	0.04582	-0.04765	2	961.9367	0.9991	1	0.9997	0.9999	0.9998	0.9999	1	0.9993	0.9651	1	0.9996
A6NHR9	LSTSGNRPPANAETFSC[Carbamidomethyl (C)]NK	MSF_Hybrid	2.61263e+06	2.56673e+06	2.8302e+06	2.98519e+06	2.75053e+06	2.68779e+06	2.64855e+06	2.59553e+06	2.59884e+06	2.95378e+06	2.54286e+06	2.72071e+06	2.59302e+06	3.0069e+06	2.96774e+06	3.11041e+06	2.3315e+06	2.6699e+06	2.83452e+06	2.43522e+06	2.533e+06	2.92565e+06	2.71254e+06	2.66187e+06	FALSE			-0.03033	0.0183	0.0727	0.0514	0.03695	0.09718	-0.03774	3	684.3252	1	1	1	1	1	1	1	1	1	1	1
A6NHR9	LTFMDLELK	MSF_Hybrid	1.79784e+06	1.65435e+06	1.9084e+06	1.62277e+06	1.71958e+06	1.80637e+06	1.64078e+06	1.85383e+06	1.69982e+06	1.66091e+06	1.72232e+06	1.66967e+06	1.71348e+06	1.70682e+06	1.63472e+06	1.48728e+06	1.56835e+06	1.72493e+06	1.52187e+06	1.65154e+06	1.76527e+06	1.53894e+06	1.54548e+06	2.06185e+06	FALSE			-0.04543	-0.16521	-0.05818	-0.05886	-0.08528	-0.08468	-0.11827	2	555.2992	0.9987	1	0.9999	1	1	0.9999	0.9999	1	1	1	0.9999
A6NHR9	LYDRETYPDDPC[Carbamidomethyl (C)]FPSK	MSF_Hybrid	2.40521e+06	2.2971e+06	2.61424e+06	2.68639e+06	2.55611e+06	2.70685e+06	2.63997e+06	2.64946e+06	1.69388e+06	2.71569e+06	2.31827e+06	2.48159e+06	2.17636e+06	2.72881e+06	2.60612e+06	2.65952e+06	2.03016e+06	2.17496e+06	2.42451e+06	2.37487e+06	2308199	2.48294e+06	2.53385e+06	2.06538e+06	FALSE			-0.06725	-0.09198	0.11967	-0.04697	0.03872	0.0379	-0.04181	3	668.2999	1	1	1	1	1	1	1	1	1	1	1
A6NHR9	LYFKPIGDPVFAR	MSF_Hybrid	4.81513e+06	4.97667e+06	4.88393e+06	5.01545e+06	4.90421e+06	5.21088e+06	4.81528e+06	5.2019e+06	5.21474e+06	4.73742e+06	4.65257e+06	5.22258e+06	5.02519e+06	4.68047e+06	4.74059e+06	4.67533e+06	4.96158e+06	4.64463e+06	4.84283e+06	4.89902e+06	4.74007e+06	5.17532e+06	4.9735e+06	5.1744e+06	FALSE			0.05367	-0.03928	0.04403	0.06229	-0.00622	-0.02274	-0.01918	3	508.2854	0.9999	1	1	1	0.9999	1	1	1	1	1	1
A6NHR9	MEPQALYDEVR	MSF_Hybrid	1.42458e+06	2.05431e+06	1.70991e+06	1.51317e+06	1.84193e+06	1.71748e+06	1.67763e+06	1.57289e+06	1.65874e+06	1.4389e+06	1.53404e+06	1.26623e+06	97242.4	1.57451e+06	1.30758e+06	1.32211e+06	1.97031e+06	1.51022e+06	1.40199e+06	4.33773e+06	1.44012e+06	1.16572e+06	1.45693e+06	1.17212e+06	FALSE			-0.0799	-0.11157	-0.03268	-0.45139	-0.29162	-0.80041	0.46855	2	675.8215	0.9964	1	0.9975	0.9999		0.9986	0.9999	0.9974	0.9974	0.9999	0.9971
A6NHR9	MISKPADSQDVHELVLSK	MSF_Hybrid	176537	82443.4	381863	194207	557324	139257	470542	368429	634159	221024	191673	93919.3	117048	269431	622542	113651	266697	167614	130754	396563	110838	274099	205272	158054	FALSE			1.20084	-0.2259	0.47511	-0.00772	-0.33908	0.65491	-0.00607	4	500.0148		0.9829	0.9172				0.9585	0.9895	0.9694	0.9998	0.8742
A6NHR9	MISKPADSQDVHELVLSKE	MSF_Hybrid	292871	115541	109115	138103	322599	120587	378600	322245	357707	113574	349591	480921	453612	121949	124119	391941	503371	487478	132244	302290	72398.2	178620	111086	131752	FALSE	0.217306	9.3399	1.03239	1.41788	0.16762	-0.29624	0.86728	0.43506	-0.02984	3	709.3648	0.9731		0.9854		0.9673	0.9771				0.9646	0.9869
A6NHR9	MISKPADSQDVHELVLSKEDFEK	MSF_Hybrid	1.00721e+06	119251	143274	1.03652e+06	932428	997512	1.0053e+06	173360	801854	513111	896358	807693	942574	78452.8	1.16265e+06	961556	92806.6	1.21221e+06	355407	93895.7	1.24473e+06	1.0496e+06	1.0261e+06	200720	FALSE			0.64135	0.83598	1.22421	0.84224	0.80419	0.78223	0.41593	4	662.0836	0.862	0.9992	0.9777		0.9978	0.9903		0.9963		0.9948
A6NHR9	NIDIPTTQQVPHIEALLK	MSF_Hybrid	3.26336e+06	3.20363e+06	3.25528e+06	3.29473e+06	3.26334e+06	3.4998e+06	3.15748e+06	3.17435e+06	3.35926e+06	3.38253e+06	3.26237e+06	3.36007e+06	3.18101e+06	3.18333e+06	3.37339e+06	3.289e+06	3.37744e+06	3.62537e+06	3.42244e+06	3.0169e+06	3.42933e+06	3.11194e+06	3.1913e+06	2.96819e+06	FALSE			-0.00463	0.08213	0.04896	-0.0685	0.04135	0.00229	0.02156	3	677.3809	1	0.9998	0.9996	1	0.9998	1	1	0.9999	1	1	0.9997
A6NHR9	NRKPSDSVHIT	MSF_Hybrid	1.54999e+06	1.80288e+06	1.43238e+06	1.57759e+06	1.43075e+06	1.69495e+06	1.50278e+06	2.16908e+06	1.77893e+06	1.50665e+06	1.52562e+06	1.7543e+06	1.7918e+06	1.88353e+06	1.4954e+06	2.04562e+06	1.90099e+06	1.79638e+06	1.37298e+06	1.93705e+06	1.81865e+06	1.55772e+06	1.76186e+06	1.57061e+06	FALSE			0.18787	0.26321	-0.02492	0.0313	0.0004	0.11177	0.09999	2	627.3335	1	1	1	1	1	0.9943	1	1	1	1	1
A6NHR9	NRKPSDSVHITNDDER	MSF_Hybrid	572680	611473	170868	278564	386737	452501	389853	396378	656346	178140	573060	532736	609134	411632	183921	474653	515852	441419	527479	452063	565229	566698	82306.9	763554	FALSE			0.09033	0.07964	-0.27765	0.06	-0.07774	-0.16966	0.18908	4	471.4805	0.9512	0.9918	0.9684		0.9931	0.9537	0.8745	0.9198	0.9969	0.9627	0.9427
A6NHR9	NSDISYFGVGGK	MSF_Hybrid	1.08534e+06	1.02922e+06	975179	155963	152778	997873	886952	1.08164e+06	1.02318e+06	365068	863543	961696	1.13296e+06	223241	931714	297670	1.03159e+06	992230	1.07255e+06	161313	915651	976496	824051	1.17071e+06	FALSE			-0.04648	-0.41243	-1.24165	-0.05641	-0.49635	-0.43345	-0.52347	2	622.3013	0.9998		0.9533		0.9996		0.9807	0.8862	0.9965		0.9746
A6NHR9	NYFHLWTR	MSF_Hybrid	581539	658023	647990	625235	643957	665816	636206	748528	710598	615899	667163	645629	632665	593486	534358	558518	659877	628062	583467	619891	603192	600118	601548	700707	FALSE			0.15066	-0.03176	0.03582	0.01128	0.03111	-0.10052	-0.06328	3	379.5261	0.9998	1	1	0.9999	1	1	1	1	1	1	1
A6NHR9	PDVQVPTSVK	MSF_Hybrid	412004	377012	424518	372898	399082	383777	382709	323768	338252	373654	384645	381728	391104	369344	405581	387794	366068	357556	374448	378364	366200	425170	423881	389902	FALSE			-0.21609	-0.12681	-0.07038	0.02991	-0.09015	-0.05761	-0.11699	2	535.298	1	1	1	1	1	1	0.9999	0.9999	1	1	0.9998
A6NHR9	PLFYGSIVR	MSF_Hybrid	1.08189e+06	1.17607e+06	1.26936e+06	1.10502e+06	1.24808e+06	1.24654e+06	1.12244e+06	1.18557e+06	1.08405e+06	1.06662e+06	1.23406e+06	1.18307e+06	1.13983e+06	1.14362e+06	1.18032e+06	1.00623e+06	1.19816e+06	1.16902e+06	1.11229e+06	1.15694e+06	1.1509e+06	1.37408e+06	1.22291e+06	1.26418e+06	FALSE			-0.05641	-0.06436	0.02928	0.13047	-0.01793	-0.02623	-0.04452	2	526.3004	1	0.9999	0.9997	1	1	1	1	0.9999	0.9999	1	1
A6NHR9	QAVFFVGQSAR	MSF_Hybrid	2.41288e+06	2.37773e+06	2.90722e+06	2.73084e+06	2.83851e+06	2.46281e+06	2.42738e+06	2.51471e+06	2.33855e+06	2.593e+06	2.74534e+06	2.16435e+06	2.17463e+06	2.59604e+06	2.84834e+06	2.59561e+06	2.09967e+06	3.0975e+06	2.64749e+06	2.20915e+06	2.23973e+06	2.50054e+06	2.63642e+06	2.4798e+06	FALSE			-0.08039	0.01769	0.06134	-0.01527	-0.03704	-0.01485	-0.11737	2	605.3224	0.9938	0.9996	0.9996	0.9999	0.9996	0.9999	0.9998	0.9999	0.9993	0.9999	1
A6NHR9	QGDFESDHSGYVRPVPVPR	MSF_Hybrid	397688	357330	338703	302899	265615	265067	374794	269771	377891	371018	256205	334345	380198	292631	404303	322091	219327	306049	430687	421112	482783	443102	386239	382369	FALSE			-0.09721	-0.36802	-0.39185	0.1478	-0.18578	-0.02205	0.28714	3	714.6836	1	1	1	1	1	0.9999	1	1	1	1	0.9741
A6NHR9	QQVLPLDSIYK	MSF_Hybrid	2.02185e+06	1.71379e+06	1.62938e+06	1.55613e+06	1.86096e+06	1.85397e+06	1.81359e+06	1.46061e+06	1.98602e+06	1.97098e+06	1.64336e+06	2.00009e+06	1.97228e+06	2.01803e+06	1.54528e+06	1.88431e+06	1.72827e+06	1.97269e+06	1.49027e+06	1.735e+06	1.73983e+06	1.95012e+06	1.76952e+06	1.62926e+06	FALSE			-0.02846	0.05804	-0.02549	-0.00434	0.06556	0.04515	-0.11176	2	652.3665	0.9997	0.9997	0.9991	0.9726	0.9999	0.9926	0.9972	0.98	0.9962	0.9898	0.9979
A6NHR9	QQVLPLDSIYKK	MSF_Hybrid	4.22212e+06	4.20935e+06	4.29584e+06	4.18232e+06	4.06891e+06	4.27492e+06	4.36207e+06	4.21846e+06	4.47331e+06	4.45593e+06	4.08857e+06	4.54513e+06	4.27128e+06	4.41252e+06	4.7239e+06	4.23696e+06	4.4487e+06	4.44899e+06	4.28618e+06	4.27321e+06	4.33648e+06	4.06371e+06	4.56417e+06	4.21841e+06	FALSE			0.03655	0.04545	-0.02298	0.01342	0.0405	0.07513	0.01898	2, 3	716.4139, 477.945	0.997, 0.9999	0.9993, 1	0.9996, 0.9998	0.9997, 1	0.9153, 0.9997	0.9995, 1	0.9999, 1	0.9998, 0.9999	0.9992, 1	0.9998, 1	0.9999, 0.9998
A6NHR9	QVPHIEALLK	MSF_Hybrid	178839	180095	197073	185791	195840	237004	205336	169856	214728	206483	192220	190521	205096	191982	205772	187072	202031	205526	179720	267081	234421	203165	192997	177873	FALSE			0.08542	0.09689	0.15398	0.04604	0.08371	0.1167	0.29302	3	383.2326	0.9983	0.9997	0.9991	0.9982	0.9925	0.9991	0.9321	0.9957	0.999	0.9876	0.9984
A6NHR9	RIYDETQGR	MSF_Hybrid	987457	818448	901026	966600	837447	787918	970935	973780	813396	858757	801810	890045	77373.4	711742	807260	924263	745784	760488	906230	802901	831623	776176	1.09444e+06	764745	FALSE			0.02702	-0.15538	-0.06261	-0.03866	-0.08581	-0.76186	-0.0914	2	569.286	0.9726	0.9999	1	0.9969		0.9997	0.9978	0.9997	0.9982	0.9995	0.9998
A6NHR9	RPIFEC[Carbamidomethyl (C)]F	MSF_Hybrid	1.242e+06	2.07923e+06	1.77096e+06	1.89038e+06	1.76465e+06	2.05048e+06	2.20853e+06	2.13117e+06	2.22242e+06	1.98371e+06	2.04269e+06	1.97616e+06	1.90343e+06	2.04737e+06	1.98222e+06	1.65266e+06	2.13102e+06	1.89152e+06	1.52197e+06	1.9131e+06	1.8294e+06	1.81664e+06	1.88211e+06	1.59364e+06	FALSE			0.36588	0.15639	0.16407	0.05563	0.23729	0.22048	0.048	2	484.7366	0.9985	1	1	1	0.998	0.9999	0.999	1	0.9996	0.9998	0.9998
A6NHR9	SC[Carbamidomethyl (C)]TLPNYTK	MSF_Hybrid	1.18036e+06	1.38004e+06	1.12372e+06	1.31908e+06	1.26767e+06	1.18473e+06	1.22306e+06	1.18819e+06	1.04029e+06	1.33095e+06	1.23869e+06	961463	1.28891e+06	1.34754e+06	1.39328e+06	1.25867e+06	1.08348e+06	1.1801e+06	1.30664e+06	1.2099e+06	1.07102e+06	1.30658e+06	1.33104e+06	1.34773e+06	FALSE			-0.09408	-0.06482	0.03381	0.11339	-0.0612	0.12936	-0.03832	2	542.2606	1	1	1	1	1	1	1	1	1	1	0.9999
A6NHR9	SDYAGFR	MSF_Hybrid	2.15296e+06	1.80349e+06	1.85931e+06	2.26729e+06	2.12153e+06	1.65419e+06	2.04013e+06	2.06959e+06	1.86432e+06	1.84484e+06	2.16911e+06	168450	1.95682e+06	2.11196e+06	1.80646e+06	1.85668e+06	2.24332e+06	1.89803e+06	1.99473e+06	162054	89326.8	185886	174860	299681	FALSE	0.779015	8164.06	0.03874	0.04452	0.0553	-3.1385	-0.47564	0.01468	-1.37254	2	408.1878	0.992	0.9575	0.9854	0.9817	0.9946	0.996	0.9919		0.9329	0.9972	0.8742
A6NHR9	SFGLLDLPFR	MSF_Hybrid	183267	185752	175336	187638	127255	248424	240042	110849	220723	205095	182165	190583	166019	171892	236795	151895	226072	201242	183290	232148	218037	190969	216924	182053	FALSE			0.07049	0.08954	0.0494	0.11603	0.08613	0.07828	0.21874	2	582.8242	1	0.9998	0.9978	0.9994	1	0.9818	0.9818	0.9857	1		0.9616
A6NHR9	SIIEGPIIK	MSF_Hybrid	7.61305e+06	7.52643e+06	8.25852e+06	7.67899e+06	7.53389e+06	7.92067e+06	7.67266e+06	7.75516e+06	7.90022e+06	7.55298e+06	7.62109e+06	7.88011e+06	7.61114e+06	7.82279e+06	7.46705e+06	7.49717e+06	7.52277e+06	7.67075e+06	7.5012e+06	7.92284e+06	7.9447e+06	7.95824e+06	7.48423e+06	8.29406e+06	FALSE			-0.00432	-0.04428	-0.0164	0.02072	-0.02136	-0.03098	-0.00181	2	485.3026	1	1	1	1	1	1	1	1	1	1	1
A6NHR9	SIIEGPIIKL	MSF_Hybrid	282023	197512	178559	127340	107532	153381	179428	109510	195315	233687	124331	153534	149856	251244	262245	153655	175921	200920	130427	188872	93768.7	146656	151923	87765	FALSE	0.361621	318.643	-0.44253	-0.31095	-0.7613	-0.76841	-0.36341	0.01146	-0.67192	2	541.8446		0.9439	0.9931		0.9135	0.9962	0.9963	0.9818	0.9869	0.9321	0.9181
A6NHR9	SLFEASQQLLNEMK	MSF_Hybrid	943555	560142	807856	941427	619261	790732	711013	725350	789915	706800	743196	758749	864463	785684	891655	878927	739504	975425	1.03012e+06	700488	846837	829037	800753	1.02094e+06	FALSE			-0.05423	0.16624	0.02467	0.19753	-0.06564	0.13699	0.15708	2, 3	819.4138, 546.6116	0.9998	1	0.9996	0.9999	0.9998	0.9996	1, 0.8414	1	1	0.9998	1, 0.9722
A6NHR9	SLNSDISYFGVGGK	MSF_Hybrid	2.28518e+06	2.15943e+06	2.12909e+06	2.19993e+06	2.049e+06	2.40252e+06	2.20296e+06	2.13931e+06	2.74887e+06	2.15489e+06	2.37133e+06	2.50155e+06	2.53412e+06	2.13982e+06	2.49915e+06	2.27135e+06	2.38217e+06	2.53201e+06	2.20454e+06	2.02984e+06	2.38749e+06	2.33637e+06	2.11838e+06	2.49369e+06	FALSE			0.10931	0.12839	0.01696	0.07998	0.09636	0.12589	0.01053	2	722.3594	0.9998	1	0.9998	0.9998	0.9993	0.9998	1	1	1	0.9999	0.9999
A6NHR9	SVGTEEDGGGVGHR	MSF_Hybrid	1.28469e+06	1.16877e+06	1.16308e+06	1.05694e+06	1.15161e+06	1.21117e+06	1.08182e+06	1.30533e+06	1.12495e+06	1.21116e+06	1.21498e+06	1.20442e+06	1.17251e+06	1.17937e+06	1.20743e+06	1.09653e+06	1.32405e+06	1.15193e+06	1.2437e+06	1.25363e+06	1.10146e+06	1.22365e+06	1.04943e+06	1.2384e+06	FALSE			-0.04228	-0.01767	-0.08073	-0.04253	0.00558	-0.02301	-0.0071	2	678.8105	1	1	1	1	1	1	1	1	1	1	1
A6NHR9	TAADSFEFK	MSF_Hybrid	179080	140198	135043	1.58547e+06	1.51558e+06	163444	160216	202642	1.21832e+06	1.74615e+06	1.81217e+06	111370	108952	114625	1.26432e+06	1.34392e+06	1.75298e+06	175154	1.69405e+06	1.41371e+06	1.2381e+06	1.4657e+06	1.43853e+06	125330	FALSE	0.426107	1.06332e+06	1.79922	2.84842	2.84508	2.73733	3.01388	1.71149	3.25786	2	508.2402		0.8749		0.9838		0.8777	0.989	0.9606		0.9676
A6NHR9	TLEPYILPF	MSF_Hybrid	12694.4	17795.6	16060.3	6421.99	164832	10036.9	129213	312871	30049.2	137706	12895.2	15464.6	18847.4	15217	12231.8	14715	23503.8	204587	233117	25504.4	49606.7	171923	233527	14296.8	FALSE			3.34233	2.38294	1.96144	3.17266	1.83489	-0.0079	2.72714	2	546.8024	0.9043	0.8806			0.9946	0.996			0.9935
A6NHR9	TLEPYILPFMFYNDVKK	MSF_Hybrid	491215	438836	392391	532094	446882	466818	506809	486502	520509	502194	417642	432607	506793	493788	403726	503372	449727	432425	524258	380190	445630	513761	427458	513190	FALSE			0.19499	0.06723	0.12866	0.13723	0.03236	0.08665	0.02984	3	706.7042	1	1	1	1	1	1	1	1	1	1	1
A6NHR9	TLPLFYGSIVR	MSF_Hybrid	6.20697e+06	7.01708e+06	7.27006e+06	6.23216e+06	6.93542e+06	7.47094e+06	6.94818e+06	6.97527e+06	7.01377e+06	6.37305e+06	6.92046e+06	6.59385e+06	6.34024e+06	6.56123e+06	6.79016e+06	5.79666e+06	6.61065e+06	6.58241e+06	5.95957e+06	7.28997e+06	6.64812e+06	7.13708e+06	6.66786e+06	6.89011e+06	FALSE			0.03086	-0.10999	0.01013	0.01408	-0.04336	-0.05763	-0.04261	2	633.3663	1	1	1	1	1	1	1	1	0.9999	1	1
A6NHR9	TNILNSEQVIVEVLPNQPVK	MSF_Hybrid	1.77013e+06	2.87729e+06	2.68774e+06	2.46854e+06	2.44952e+06	2.66196e+06	2.38969e+06	2.26437e+06	2.16691e+06	2.19134e+06	2.08777e+06	2.41116e+06	2.20526e+06	2.75059e+06	2.6103e+06	2.39496e+06	2.06035e+06	2.46328e+06	2.53384e+06	1.95123e+06	2.68518e+06	2.57176e+06	2.82643e+06	2.50124e+06	FALSE			-0.10485	-0.08435	0.04737	0.10692	-0.13276	0.04473	-0.03281	2, 3	1117.6232, 745.4179	0.9645, 0.9996	0.9987, 0.9997	0.9989, 0.9999	0.9917, 1	0.9914, 1	0.9999, 1	0.9999, 0.9998	0.9998, 1	0.9999, 1	0.9999, 1	0.9998, 0.9997
A6NHR9	TRQGDFESDHSGYVRPVPVPR	MSF_Hybrid	807075	509372	140321	254065	996001	654463	97627.9	892851	168430	1.03554e+06	144419	782213	844217	1.01106e+06	312852	899331	261430	282467	271565	926148	193981	981014	121829	870576	FALSE			-0.33	-0.01347	0.38666	0.43793	0.42968	0.57368	-0.06593	4	600.5518	0.9462			0.9831	0.8776	0.9767		0.9818		0.872	0.97
A6NHR9	TSVEDFDWC[Carbamidomethyl (C)]TPPK	MSF_Hybrid	4.78797e+06	4.39056e+06	3.79089e+06	4.45339e+06	75213.1	4.049e+06	4.09488e+06	4.24582e+06	3.92718e+06	4.04906e+06	5.12736e+06	4.1349e+06	3.92213e+06	4.70425e+06	5.03236e+06	4.33037e+06	3.80402e+06	4.03622e+06	4.88235e+06	4.49317e+06	4.31538e+06	243174	4.86864e+06	4.67525e+06	FALSE			-0.08023	-0.09171	-0.59647	-0.40617	0.03754	0.07471	0.0781	2	791.3481	0.9267	0.8723	0.9941	0.9969	0.8547	0.9817	0.9654		0.9871		0.9896
A6NHR9	TTFQENTQSISVR	MSF_Hybrid	7.37568e+06	7.57633e+06	7.49698e+06	7.61954e+06	7.40551e+06	7.45251e+06	7.32072e+06	7.31882e+06	7.29517e+06	7.74448e+06	7.38366e+06	7.398e+06	7.54936e+06	7.50028e+06	7.63792e+06	7.24246e+06	6.91528e+06	7.85222e+06	7.36037e+06	7.73378e+06	7.59825e+06	7.0915e+06	7.77577e+06	7.64365e+06	FALSE			-0.03343	-0.02849	0.00184	0.00397	0.00495	0.01525	0.01556	2	755.8785	1	1	1	1	1	1	1	1	1	1	1
A6NHR9	TVYLFDRR	MSF_Hybrid	94610.8	566094	102091	174162	161125	456903	110886	118481	111975	462812	166807	479912	191777	471138	474382	561762	143189	434534	550188	529621	399032	270028	465978	451530	FALSE			-1.16008	0.57901	0.05455	0.6386	0.54058	0.57624	0.9551	2	535.2931				0.955		0.9915	0.8465		0.942
A6NHR9	VEGDGVVEGIIR	MSF_Hybrid	4.71843e+06	4.93936e+06	4.61368e+06	4.46752e+06	4.60289e+06	4.28347e+06	5.1098e+06	4.8557e+06	4.82902e+06	4.75925e+06	4.88043e+06	4.7271e+06	4.53071e+06	4.942e+06	4.80514e+06	4.97604e+06	4.91243e+06	4.83696e+06	4.82328e+06	4.94763e+06	4.15344e+06	4.74481e+06	4.82757e+06	4.51534e+06	FALSE			0.05193	0.04518	-0.09588	-0.0187	0.0096	0.00064	-0.03552	2	621.8381	0.9997	1	1	1	1	1	1	1	1	1	0.9999
A6NHR9	VFGAPVPK	MSF_Hybrid	1.00586e+06	1.04476e+06	970818	816060	895320	1.04009e+06	959101	1.0494e+06	1.13751e+06	1.01157e+06	1.01491e+06	1.0717e+06	957978	1.02403e+06	1.08702e+06	879724	1.03212e+06	1.09174e+06	892072	1.01026e+06	1.073e+06	842330	1.05735e+06	923542	FALSE			0.05829	-0.00855	-0.13503	-0.09789	0.03619	0.02255	-0.02219	2	407.7447	0.9931	0.9969	0.9941	0.9902	0.8984	0.9436	0.9844	0.9459	0.996	0.9676	0.973
A6NHR9	VILHSSSGNK	MSF_Hybrid	284946	170427	140780	129527	209766	212602	148619	258630	216200	211715	115084	125649	187374	226659	153541	87871.1	163529	148175	252870	155687	164358	309425	170529	186790	FALSE			0.06459	-0.57722	-0.11129	0.16145	-0.39793	-0.07087	-0.05736	2	521.288				0.8864	0.9834					0.8661	0.8478
A6NHR9	VNWTPEINK	MSF_Hybrid	249277	4.24218e+06	4.31662e+06	3.44059e+06	3.22099e+06	4.371e+06	3.78868e+06	4.367e+06	198566	2.64162e+06	4.02037e+06	4.16134e+06	428385	4.05795e+06	4.22969e+06	3.63624e+06	159206	3.98207e+06	3.61703e+06	3.97916e+06	100768	3.92299e+06	3.97936e+06	4.97143e+06	FALSE			-0.07632	-0.17952	0.32487	0.54754	0.29724	-0.01516	-0.19454	2	550.7904		0.9322	0.9477	0.9377		0.9948	0.8916	0.8771	0.9749	0.9494	0.9868
A6NHR9	VQLISGPPAK	MSF_Hybrid	4.57696e+06	5.05064e+06	5.55457e+06	4.38595e+06	5.06575e+06	5.06871e+06	4.98067e+06	5.17454e+06	4.92037e+06	4.77776e+06	4.92063e+06	4.91879e+06	4.76144e+06	4.92923e+06	4.63975e+06	4.31924e+06	4.45588e+06	4.65203e+06	4.44252e+06	4.4775e+06	4.86001e+06	4.65983e+06	4.98637e+06	6.25048e+06	FALSE			-0.01016	-0.17722	-0.06429	0.06635	-0.05471	-0.0833	-0.1398	2	505.3057	1	1	1	1	0.9999	0.9999	1	1	1	1	1
A6NHR9	VTLPGLK	MSF_Hybrid	5.53253e+06	5.41455e+06	5.44166e+06	4.8596e+06	5.2822e+06	5.58401e+06	5.05848e+06	5.39719e+06	5.4934e+06	5.09435e+06	4.95271e+06	5.21745e+06	5.1114e+06	5.24097e+06	5.23383e+06	4.8448e+06	5.18796e+06	5.38052e+06	4.91775e+06	5.08787e+06	5.34862e+06	5.11751e+06	4.88222e+06	5.2717e+06	FALSE			-0.03923	-0.08853	-0.05957	-0.10187	-0.10252	-0.07244	-0.09407	2	364.2393	0.9994	0.9998	0.9998	0.9997	0.9992	0.999	0.9997	0.9978	0.9998	0.999	0.9988
A6NHR9	VTLPGLKEDSQILK	MSF_Hybrid	4.6134e+06	3.67747e+06	4.92666e+06	4.39527e+06	3.92601e+06	4.29955e+06	4.53686e+06	4.66653e+06	5.15934e+06	4.89842e+06	4.31791e+06	4.47067e+06	4.96566e+06	4.95031e+06	5.23277e+06	5.09464e+06	4.74016e+06	5.11598e+06	4.87977e+06	4.40871e+06	4.95934e+06	4.59225e+06	4.12223e+06	3.64353e+06	FALSE			0.11988	0.17777	-0.06665	-0.09701	0.05035	0.19675	0.10829	3	514.303	1	1	1	1	1	1	1	1	1	1	1
A6NHR9	YVEDEMAR	MSF_Hybrid	2.34269e+06	2.63448e+06	2.24889e+06	2.20088e+06	2.06161e+06	2.21209e+06	2.30397e+06	1.87073e+06	2.11038e+06	174446	112871	2.21934e+06	2.0637e+06	2.4318e+06	2.14524e+06	2.49453e+06	2.02346e+06	2.11833e+06	2.42835e+06	318767	1.94624e+06	2.49337e+06	2.2684e+06	2.47792e+06	FALSE			-0.20128	-0.12283	-0.15842	0.00272	-1.52745	-0.12187	-0.62259	2	506.7238	0.9932	0.9911	0.9852		0.9691	0.9766	0.992	0.9876	0.9825	0.9535	0.9219
A6NHR9	YVEDEMARLPDR	MSF_Hybrid	721792	425262	502282	147784	196770	741685	282193	473291	759541	130853	522644	650718	711676	553235	669606	392575	806790	837206	230231	427726	742030	142927	311724	597800	FALSE			-0.12254	0.30426	-0.60254	-0.64813	-0.3387	0.23009	-0.23647	3	498.5733	1				0.9672	0.9619			0.9933		0.9532
A6NHX0	[Acetyl (Protein N-term)]MELHILEHR	MSF_Hybrid	973797	971812	948001	964096	1.03241e+06	951125	1.07796e+06	1.00751e+06	953683	1.05785e+06	969959	869177	910181	982630	972932	966430	949525	901356	968139	815768	942110	1.08012e+06	960071	1.00609e+06	FALSE			0.0708	-0.03855	0.02669	0.07418	0.00168	-0.01396	-0.08608	3	407.2133	1	1	1	1	1	1	1	1	1	1	1
A6NHX0	ESIPLFTYGLIK	MSF_Hybrid	1.42093e+06	1.62689e+06	1.75344e+06	1.5778e+06	1.96569e+06	1.64333e+06	1.46686e+06	1.58456e+06	1.37412e+06	1.54822e+06	1.68416e+06	1.50081e+06	1.29337e+06	1.50408e+06	1.51789e+06	1.4728e+06	1.27579e+06	1.41716e+06	1.46061e+06	1.56752e+06	1.49424e+06	1.73836e+06	1.48126e+06	1.8889e+06	FALSE			-0.11756	-0.20484	0.11144	0.08949	-0.0206	-0.15394	-0.08633	2	690.8923	0.9992	0.9999	0.9997	0.9999	0.9956	0.9998	1	0.9997	1	0.9999	0.9999
A6NHX0	LVQRPVIHPL	MSF_Hybrid	128114	309381	556162	218439	327059	449408	167860	185386	263687	239306	492999	128514	364742	166165	380865	326527	233692	68966.5	278357	371156	138890	329749	291394	110961	FALSE			-0.68764	-0.65926	0.00181	-0.4407	-0.20704	-0.12408	-0.33382	3	391.2485		0.8851		0.9916		0.9879	0.865	0.9946	0.9657	0.9721
A6NHX0	LVQRPVIHPLSSPSNR	MSF_Hybrid	715227	717635	690768	754781	538805	774471	692780	797658	735659	581893	722099	771858	648127	711171	647080	645458	621938	737387	790564	617083	799926	651274	553326	803198	FALSE			0.06798	-0.08309	-0.03826	-0.08092	-0.03283	-0.08194	0.05593	3	600.6795	1	1	1	1	1	1	0.9999	1	1	0.9992	1
A6NHX0	QTDFILVR	MSF_Hybrid	834055	621420	846234	574307	701383	783727	827546	740434	816555	772843	765838	775210	735327	726401	851126	700283	294700	872240	573344	991129	722353	752886	636013	916101	FALSE			0.051	-0.30181	-0.16047	0.00206	0.00762	0.00697	-0.00936	2	496.2822	0.9984	0.9966	0.9882	0.9954	0.9325	0.996	0.9943	0.9856	0.9936	0.9657	0.8959
A6NHX0	SSSQPIGVTK	MSF_Hybrid	439342	91667.3	618583	566403	98860.5	925545	483198	561226	722475	472488	476595	707977	201300	256386	135834	164407	658425	516519	101527	65071	697845	222812	108113	600308	FALSE			0.6201	0.22041	0.46864	-0.30391	0.5275	-0.95375	-0.41128	2	502.2746	0.9441	0.9784	0.9329	0.8963							0.9647
A6NHX0	SVIAPLADQNISVF	MSF_Hybrid	1.03401e+06	1.17577e+06	1.06275e+06	1.09925e+06	1.36599e+06	1.15675e+06	1.16472e+06	1.18852e+06	1.17367e+06	1.14088e+06	1.20215e+06	1.1929e+06	1.1844e+06	1.16976e+06	1.16542e+06	1.26155e+06	1.14979e+06	1.08929e+06	1.16414e+06	1.2673e+06	1.03485e+06	1.29896e+06	1.19044e+06	891916	FALSE			0.108	0.09721	0.14638	0.04718	0.11168	0.105	0.08299	2	737.401	1	1	1	1	1	1	1	1	1	1	1
A6NIH7	AVTEQELLALDTIRPEHVLR	MSF_Hybrid	180807	86592.9	167377	98421.2	261744	200539	235740	69692.8	250806	236220	220487	170327	186819	172921	199308	100999	238967	208913	158403	242950	245962	102122	151789	237029	FALSE			0.35543	0.33621	0.36696	0.17527	0.52827	0.3627	0.57419	4	576.5734			0.997	0.9944	0.8803
A6NIH7	LMIENPYETR	MSF_Hybrid	5.34596e+06	5.04878e+06	5.25431e+06	5.18807e+06	5.34949e+06	4.87902e+06	5.13763e+06	4.77729e+06	4.75574e+06	5.76639e+06	4.99701e+06	5.3231e+06	5.34538e+06	5.07471e+06	5.65636e+06	5.2457e+06	5.13175e+06	5.51322e+06	5.7512e+06	5.27493e+06	4.59721e+06	4.94397e+06	5.07106e+06	5.30566e+06	FALSE			-0.09314	0.02211	-0.02159	-0.03059	0.03978	0.03887	-0.00237	2	633.3134	0.9996	1	0.9996	1	0.9999	0.9998	1	0.9999	0.9999	1	0.9998
A6NIH7	NTC[Carbamidomethyl (C)]EHIYEFPQLSEDVIR	MSF_Hybrid	2.64561e+06	2.60156e+06	2.16114e+06	3.03938e+06	2.66155e+06	2.32208e+06	2.73566e+06	2.37575e+06	2.38493e+06	3.01082e+06	2.41831e+06	2.48152e+06	2.55726e+06	2.61497e+06	2.39368e+06	2.88577e+06	2.19126e+06	2.36846e+06	2.88156e+06	2.03351e+06	2.64613e+06	2.7762e+06	2.85714e+06	2.63249e+06	FALSE			0.01704	0.00722	0.115	0.15802	0.09465	0.03037	0.02947	3	750.688	1	1	1	1	1	1	1	1	1	1	1
A6NIH7	RQAPHHAADDGVGAA	MSF_Hybrid	361005	403042	426822	447711	85682.7	421574	436866	362363	463419	430895	430063	459393	345406	407703	505847	540218	442649	378686	568011	516564	459074	486745	445291	349814	FALSE			0.08444	0.19324	-0.31849	0.10621	0.14891	0.08021	0.37433	3	491.5712	0.9988	0.9432	0.9999	0.9998	0.9993	0.9988	0.9575	0.9216	0.9997		0.9964
A6NIH7	RVTENYLC[Carbamidomethyl (C)]KPEDNIYSIDFTR	MSF_Hybrid	1.08432e+06	944360	1.12196e+06	884395	764505	1.07545e+06	966186	939884	942996	909534	1.02092e+06	1.00842e+06	975717	796096	941329	933120	789238	963858	947281	963571	804538	1.107e+06	875133	946318	FALSE			-0.14516	-0.23007	-0.20973	-0.10551	-0.10038	-0.21568	-0.21449	3, 4	878.427, 659.0721	0.9986	1	1	0.9999	0.9979	1	0.8771, 1	0.9999	0.9942	1	0.9976
A6NIH7	VTENYLC[Carbamidomethyl (C)]KPEDNIYSIDFTR	MSF_Hybrid	1.8533e+06	1.74727e+06	1.5211e+06	1.97046e+06	1.28388e+06	949174	1.54501e+06	1.37282e+06	1.50097e+06	1.73461e+06	1.95513e+06	263160	1.88857e+06	1.38836e+06	185099	1.38284e+06	1.2331e+06	1.41574e+06	1.64057e+06	1.33922e+06	1.56287e+06	1.46847e+06	1.56179e+06	108622	FALSE			-0.21296	-0.34523	-0.28502	-0.70636	-0.3737	-0.565	-0.17308	3	826.3933	0.9994	1	0.9992	0.9959	0.9992	0.9998	1	1	1	0.9814	0.965
A6NIH7	VTEQELLALDTIRPEHVLR	MSF_Hybrid	906603	819285	955179	962902	768877	930435	726263	741558	888095	774551	755171	898582	990825	876842	681385	583865	896171	843494	859216	1.07981e+06	1.00235e+06	818489	865343	864836	FALSE			-0.18652	-0.20649	-0.01018	-0.07306	-0.14286	-0.07285	0.13368	4	558.8141	0.9994	1	0.9995	1	1	0.997	1	1	1	0.9999	0.9996
A6NIH7	YQFTPAFLR	MSF_Hybrid	6.73567e+06	8.15744e+06	6.1948e+06	7.90708e+06	7.57054e+06	8.21862e+06	7.59138e+06	8.80783e+06	7.84901e+06	6.76003e+06	7.93872e+06	7.38269e+06	7.7709e+06	7.29964e+06	7.53589e+06	7.36732e+06	7.98542e+06	7.73285e+06	7.98762e+06	7.85285e+06	7.52602e+06	9.04716e+06	8.59651e+06	7.51525e+06	FALSE			0.20146	0.13058	0.16824	0.25465	0.06642	0.10032	0.14803	2	571.8033	0.9916	0.9935	0.9952	0.9983	0.9937	0.998	0.9915	0.9855	0.9533	0.999	0.9962
A6NJ78	IFVNNELNELYTGLK	MSF_Hybrid	187841	232984	177532	218841	376342	239586	250325	435396	262549	299994	342974	249322	193941	250598	280449	147983	55905.5	232661	258783	95647.1	305090	325367	169987	266348	FALSE	0.188843	27612.6	0.66429	-0.45486	0.48037	0.34822	0.57651	0.27695	0.14041	2	883.9698	0.8474		0.9937	0.9998	0.9614		0.866	0.8992	0.9984	0.9951
A6NJ78	LVALSFHSLEDR	MSF_Hybrid	203247	148169	166528	127541	119064	246502	170452	182445	178239	129505	171467	237020	186354	145681	183718	130171	147405	219038	130180	99075.3	183030	145716	110728	210014	FALSE			0.03628	-0.06067	-0.0709	-0.15105	0.05479	-0.00612	-0.32915	3	462.9174	0.9985	1	1	1	1	0.9998	1	1	1	1	0.9999
A6NJ78	VLSPQDQDVQDNPR	MSF_Hybrid	2.36494e+06	1.92848e+06	2.39387e+06	1.73163e+06	1.34753e+06	2.22552e+06	2169021	1.75795e+06	2.31805e+06	1.74929e+06	2.23108e+06	2.48786e+06	2.56156e+06	1.7818e+06	2.33528e+06	1.53359e+06	2.45752e+06	2.3524e+06	1.63081e+06	2.28505e+06	2.45363e+06	1.65789e+06	1.56323e+06	2.12112e+06	FALSE			-0.09872	-0.07614	-0.33416	-0.32398	-0.04805	-0.00187	-0.07024	2	805.8921	1	1	0.9999	1	1	0.9997	1	0.9999	1	0.9996	1
A6NKD9	ASLSGPLSGGAPGAGAR	MSF_Hybrid	953224	813897	986133	1.01854e+06	1.0236e+06	909447	845091	846741	993036	1.02912e+06	961915	823893	1.00728e+06	1.03766e+06	1.1636e+06	1.02221e+06	1.00953e+06	965518	922087	881406	910945	921811	911891	953186	FALSE			-0.03629	0.12251	0.10035	0.01752	0.03196	0.22078	-0.02048	2	713.3759	0.9945	0.9999	0.9993	0.9997	0.9999	0.9999	0.9943	0.9994	0.9995	0.9997	0.9964
A6NKD9	QLQDSC[Carbamidomethyl (C)]EEDLSEK	MSF_Hybrid	472525	497291	364419	520601	534348	359725	479016	422708	370681	488681	426257	402541	343451	532995	391684	519544	364457	371413	490697	516522	342391	525955	523148	398202	FALSE			-0.06845	-0.08785	0.08446	0.11736	-0.01823	-0.07331	0.01653	2	790.8409	1	1	1	1	1	1	1	1	1	1	1
A6NKD9	SEELSQVPDEELLR	MSF_Hybrid	1.9043e+06	2.11198e+06	1.80963e+06	1.94042e+06	2.22298e+06	124635	1.84164e+06	2.0615e+06	1.83251e+06	2.22016e+06	2.09976e+06	1.85675e+06	1.85268e+06	2.04587e+06	1.91192e+06	2.20186e+06	1.51506e+06	1.76835e+06	1.98669e+06	1.85546e+06	1.57802e+06	2.15724e+06	2.01884e+06	1.78417e+06	FALSE			-0.02253	-0.08692	-0.44217	0.03289	0.08435	-0.00383	-0.10414	2	822.4098	0.9876	0.9847	0.9947	0.9981	0.9996	0.9915	0.917	0.9874	0.9997	0.9978	0.9968
A6NKD9	VGLMLEHGGLMR	MSF_Hybrid	310911	401874	116773	333492	424090	369629	477669	382181	364529	365171	404704	336639	274666	393293	212861	174163	313216	307820	356561	423442	279478	423416	327708	483922	FALSE			0.56164	-0.06103	0.44234	0.57415	0.41561	0.0865	0.35294	3	438.2337	0.9762	0.9976	0.992	0.9994	0.9976		0.9999	0.9999	0.9891	0.9904	0.9983
A6NKF1	ALAVDAAFR	MSF_Hybrid	3.20499e+06	3.35478e+06	3.58318e+06	3.31045e+06	3.20602e+06	3.65848e+06	3.42641e+06	3.2325e+06	3.26979e+06	3.20601e+06	3.31842e+06	2.91784e+06	3.18813e+06	3.20028e+06	3.16139e+06	3.21194e+06	3.19983e+06	3.24616e+06	3.1152e+06	3.3542e+06	3.06151e+06	3.15148e+06	3.34331e+06	3.77348e+06	FALSE			-0.0308	-0.07069	0.00454	0.01772	-0.10327	-0.08694	-0.08979	2	467.2613	0.9795	0.9996	0.9988	0.9995	0.9984	0.9959	0.9986	0.9983	0.9989	0.9992	0.9973
A6NKF1	DLC[Carbamidomethyl (C)]QAHGLPLDGEER	MSF_Hybrid	1.78561e+06	1.39861e+06	1.6717e+06	1.58294e+06	1.69503e+06	1.92773e+06	1.64462e+06	1.61827e+06	1.85714e+06	1.53679e+06	1.67495e+06	2.09491e+06	1.92954e+06	1.55404e+06	1.93804e+06	1.71909e+06	1.63777e+06	2.07797e+06	1.74224e+06	1.40554e+06	1.89573e+06	1.49087e+06	1.27259e+06	1.59392e+06	FALSE			0.07641	0.16249	0.10035	-0.15628	0.12806	0.15898	0.05468	2, 3	855.3992, 570.6019	0.9994, 1	0.9999, 1	0.9998, 1	0.9999, 1	0.9198, 1	1, 1	0.9998, 1	0.9995, 1	0.9998, 1	1, 1	0.999, 1
A6NKF1	GPADPVLLQAQVQEGFGSLRR	MSF_Hybrid	2.27904e+06	2.08284e+06	2.28314e+06	1.81117e+06	1.95083e+06	2.15669e+06	2.20687e+06	2.07563e+06	2.1291e+06	2.10222e+06	1.98384e+06	2.10904e+06	2.12308e+06	1.99625e+06	1.98607e+06	1.85818e+06	2.02976e+06	2.14799e+06	1.89394e+06	1.48096e+06	2.2192e+06	1.83495e+06	2.01456e+06	2.64298e+06	FALSE			-0.05159	-0.1387	-0.167	-0.0335	-0.10115	-0.12219	-0.24837	3	746.7379	1	1	0.9999	1	1	1	1	1	1	1	1
A6NKF1	LHRLEVVPGC[Carbamidomethyl (C)]R	MSF_Hybrid	1.9541e+06	1.85741e+06	1.65493e+06	1.25411e+06	1.74963e+06	1.8796e+06	1.60778e+06	1.6957e+06	1.7772e+06	1.62532e+06	1.82149e+06	1.67372e+06	1.85886e+06	2.01479e+06	1.8458e+06	1.50654e+06	1.66334e+06	2.37261e+06	1.62231e+06	1.55819e+06	1.73892e+06	1.70763e+06	1.69043e+06	1.79155e+06	FALSE			-0.10558	0.01993	-0.16273	-0.07498	-0.09431	0.06527	-0.15211	3	445.9153	1	1	1	1	1	1	1	1	1	0.9997	1
A6NKF1	LLQTLPYLPSC[Carbamidomethyl (C)]AVQC[Carbamidomethyl (C)]HVGHAR	MSF_Hybrid	946211	1.07614e+06	785020	934962	925342	1.09116e+06	949861	969905	967871	851353	1.03212e+06	1.07255e+06	924812	963362	945945	787493	802242	779913	856391	547545	994572	1.07622e+06	946067	1.29832e+06	FALSE			0.04067	-0.24455	0.07221	0.24223	0.07444	0.01368	-0.22708	4	605.8136	0.9999	1	0.9997	0.9998	0.9997	1	0.9999	0.9998	0.9998	0.9999	0.9999
A6NKF1	PGC[Carbamidomethyl (C)]ELPVGTC[Carbamidomethyl (C)]PDMC[Carbamidomethyl (C)]PAAER	MSF_Hybrid	3.25681e+06	3.68463e+06	3.31164e+06	3.72565e+06	3.58812e+06	3.39981e+06	3.41227e+06	3.46903e+06	3.26762e+06	3.39381e+06	3.71673e+06	3.58928e+06	3.876e+06	4.02826e+06	3.56592e+06	3.87758e+06	3.25423e+06	3.6157e+06	3.54864e+06	3.23325e+06	3.28097e+06	3.51118e+06	3.93631e+06	3.77401e+06	FALSE			-0.01473	0.06794	0.06338	0.13021	0.06153	0.16183	-0.02702	2	1058.9496	0.9997	0.9999	0.9999	1	1	1	1	0.9999	1	0.9999	0.9999
A6NKF1	QDPPRADPQR	MSF_Hybrid	718709	855880	609840	906262	957574	657711	740423	792573	792886	810451	752848	709292	834422	840753	764724	781658	721107	744075	789174	873822	664718	873938	864455	713935	FALSE			0.09052	0.04064	0.20705	0.1669	0.05708	0.15957	0.09166	2	590.2969	0.9997	1	0.9999	1	0.9995	0.9999	1	0.9981	1	0.9994	0.9997
A6NKG5	ALPIPAWESQPR	MSF_Hybrid	2.03008e+06	2.27962e+06	2.19601e+06	2.5125e+06	2.22719e+06	2.3389e+06	2.37435e+06	2.2812e+06	2.23134e+06	2.27679e+06	2.15994e+06	2.26805e+06	2.46622e+06	2.21887e+06	2.30119e+06	2.34586e+06	2.28368e+06	2.4114e+06	2.32237e+06	2.28824e+06	2.33286e+06	2.34961e+06	2.3569e+06	2.43569e+06	FALSE			0.08215	0.11406	0.12176	0.13466	0.04348	0.10282	0.09395	2	682.8697	0.9999	0.9977	0.9998	0.9998	0.9994	1	1	0.9993	0.9999	0.9997	0.9926
A6NKG5	FSIIAEPLVR	MSF_Hybrid	461804	503390	496881	436359	469000	414647	415507	417869	410047	405132	468541	416516	401701	410179	394351	323572	415063	355982	402339	450719	495937	420424	440306	701652	FALSE			-0.2337	-0.41759	-0.14747	0.09573	-0.18043	-0.27751	-0.11613	2	572.8399	0.9992	0.9999	1	0.9999	0.9995	0.9998	0.9998	0.9999	0.9996	0.9997	0.9997
A6NKG5	HLMDPQVLEFLGSR	MSF_Hybrid	201330	129042	122846	99184.3	126798	108899	67929.1	104243	144821	97025.8	116558	53627.6	134532	113416	114433	127122	102558	130347	124508	149609	136958	181625	115069	120751	FALSE			-0.51576	-0.3321	-0.43656	-0.11862	-0.76223	-0.3227	-0.14081	3	547.9521		0.9979	0.9268	0.9828	0.9921	0.9993	0.9914	0.9989	0.9619	1	0.8419
A6NKG5	NISPIEVEYSQAEMK	MSF_Hybrid	2.06225e+06	1.61396e+06	1.61549e+06	123542	147859	1.6495e+06	1.13937e+06	1.42051e+06	2.08e+06	123188	1.96958e+06	1.45966e+06	1.7974e+06	1.70381e+06	1.69616e+06	1.53577e+06	1.72471e+06	1.84194e+06	1.57136e+06	189427	1.54448e+06	1.0437e+06	1.38384e+06	1.8195e+06	FALSE			-0.18964	-0.05255	-1.46195	-0.31727	-0.57493	-0.02595	-0.67896	2	869.4218	0.9739		0.991		0.8654	0.9352	0.975	0.9738	0.908		0.8514
A6NKG5	NLTWIDSPAPER	MSF_Hybrid	746785	873156	772184	863226	885685	817503	699491	809247	772016	692620	774928	772585	791975	859833	138493	898277	844688	707901	987370	797821	736093	807114	964287	749248	FALSE			-0.06878	0.035	0.10146	0.0755	-0.09471	-0.41809	0.07587	2	699.8542	0.9934	0.9971	0.976	0.9997	0.9776	0.9944	0.9999	0.9925	1	0.9989	0.9951
A6NMY6	RAEDGSVIDYELIDQDAQDLYDAGVKR	MSF_Hybrid	132884	3.38968e+06	4.19007e+06	77225.6	3.48873e+06	3.38294e+06	204939	4.05009e+06	116535	5.01209e+06	164478	4.20236e+06	414394	4.42784e+06	3.938e+06	5.28458e+06	3.99235e+06	3.95366e+06	93882.5	3914018	152729	285866	4.14347e+06	139995	FALSE			-0.81907	0.77858	-0.15044	-0.75524	0.2822	0.18703	-0.89042	4	764.3717				0.9237		0.8658			0.8555	0.9881	0.8428
A6NMZ7	SENILNSLKDITVK	MSF_Hybrid	9.1573e+06	8.9404e+06	7.02687e+06	9.04694e+06	1.1994e+07	7.36744e+06	7.93849e+06	9.20478e+06	7.86627e+06	9.64009e+06	9.1609e+06	7.69582e+06	8.2362e+06	9.43338e+06	8.11074e+06	9.36728e+06	8.79522e+06	8.3077e+06	9.2066e+06	9.71628e+06	7.86256e+06	9.97806e+06	8.56362e+06	6.10033e+06	FALSE			-0.00662	0.07527	0.17722	-0.02798	0.07672	0.03717	0.09235	2	787.4434	0.9995	0.9996	0.9994	0.9999	0.999	0.9996	0.9998	0.9997	0.9995	0.9998	0.9995
A6NNZ2	EIVLTQTGQC[Carbamidomethyl (C)]GNQIGAK	MSF_Hybrid	1.0651e+07	156250	1.10676e+07	1.02687e+07	9.38648e+06	124213	8.23932e+06	9.19424e+06	9.48004e+06	8.78374e+06	1.0697e+07	1.05582e+07	9.41726e+06	9.1786e+06	1.06853e+07	1.0559e+07	1.24999e+07	9.56646e+06	9.46638e+06	7.40341e+06	1.14097e+07	8.55972e+06	323305	1.25362e+07	FALSE			0.29906	0.57672	-0.14528	-0.03037	0.45756	0.4207	0.37048	3	606.3123	0.9982	0.9652	0.9997	0.9995	0.9997	0.9991	0.9986	0.9542		0.9785	0.9856
A6NNZ2	TGQC[Carbamidomethyl (C)]GNQIGAK	MSF_Hybrid	7.46319e+06	7.77934e+06	7.52991e+06	8.12271e+06	6.1912e+06	6.90949e+06	7.04428e+06	6.2577e+06	6.97621e+06	7.37778e+06	7.08684e+06	6.82091e+06	7.3918e+06	6.27935e+06	7.81278e+06	7.98383e+06	7.63892e+06	7.19511e+06	7.55655e+06	6.58891e+06	6.58307e+06	6.53852e+06	7.48331e+06	7.10584e+06	FALSE			-0.16736	0.00287	-0.10163	-0.10816	-0.09742	-0.08403	-0.13567	2	567.272	0.9909	0.9974	0.9983	0.9906	0.9933	0.9992	0.9986	0.9973	0.9981	0.9978	0.9961
A6ZKI3	LALPIRPATR	MSF_Hybrid	580033	567301	582537	568834	519731	663566	599360	638045	633837	500219	618166	595378	616954	568213	706498	470392	607220	572935	526900	541412	591854	585676	532001	654342	FALSE			0.11333	-0.06772	0.01845	0.03473	-0.0135	0.12899	-0.05934	3	369.9048	0.9976	0.9983	0.9994	0.9999	0.9985	0.9995	0.9975	0.9995	0.9716	0.9989	0.9977
A6ZKI3	VTFLITR	MSF_Hybrid	908025	925202	945080	813051	801853	942147	866663	879066	820462	761708	907577	878033	876559	863948	799044	709715	892666	828875	712385	927250	960044	796579	820878	987153	FALSE			-0.11458	-0.1925	-0.11972	-0.09314	-0.12523	-0.12963	-0.09587	2	425.2633	0.9999	0.9993	0.9991	0.9999	0.9998	0.9989	0.9998	0.9975	0.9999	0.999	0.9994
A7E2V4	DRPRPLPTEPAVRPK	MSF_Hybrid	624833	797084	883970	496209	214578	784165	123430	211301	1.20379e+06	777697	1.0058e+06	840889	557571	1.08839e+06	1.15995e+06	1.12844e+06	178882	198280	426999	1.06397e+06	516310	282812	566736	1.12685e+06	FALSE			-0.58378	-0.61498	-0.62522	-0.22245	0.18666	0.28315	-0.20008	4	433.0021	0.9848	0.9343		0.9504	0.9904	0.9155	0.9988		0.9995
A7E2V4	GAYNVAVMFDR	MSF_Hybrid	721715	121588	667030	356438	702519	142542	663815	668598	514859	645094	624969	803948	719873	695419	669721	239655	640300	483154	87905.2	163745	535710	238773	107182	677997	FALSE			0.29053	-0.14797	-0.33003	-0.56072	0.45756	0.46519	-0.93977	2	621.8004	0.9801		0.9672	0.9638	0.9713					0.9217	0.9775
A7E2V4	MRDGLVIPLVELSAK	MSF_Hybrid	483710	479799	450184	484225	444151	429140	470281	478052	442741	471821	471624	455982	488214	529130	477698	411732	531791	490648	477728	513359	417834	478488	422393	387679	FALSE			-0.02327	0.02075	-0.0585	-0.13371	-0.01463	0.08072	-0.00488	3	547.6517	0.9915	0.9997	0.9965	0.9951	0.9751	0.9996	0.9998	0.9995	0.9996	0.9997	0.9908
A7E2V4	QVAFHIPFEVVEK	MSF_Hybrid	699119	671564	793156	662631	699925	751994	642006	759547	664538	719890	752209	669071	742243	664578	713728	758063	637496	736138	751508	671412	546382	749395	635003	732035	FALSE			-0.06669	-0.02159	-0.03324	-0.03196	-0.01519	-0.02916	-0.13591	3	514.9487	0.9674	0.9999	0.9947	0.9859	0.9976	0.997	0.9891	0.9998	0.9787		0.9791
A8CG34	AAPAPATAPTPAPASTIK	MSF_Hybrid	333946	261488	263460	277196	228898	353308	329016	355423	428174	347121	313312	338237	367841	322705	275850	377601	242811	394172	249432	330503	335878	262803	222535	270228	FALSE			0.3734	0.24034	0.00085	-0.18492	0.21753	0.17013	0.09257	2	816.9514	0.9923	0.9006	0.9882	0.9973	0.9952	0.9898	0.9308	0.9732	0.9913	0.9871	0.9949
A8CG34	GLIPAPSMVPATDTK	MSF_Hybrid	1.11518e+06	1.0208e+06	1.25323e+06	1.09351e+06	1.01678e+06	1.1871e+06	1.05617e+06	1.17239e+06	1.2219e+06	1.05216e+06	1.07332e+06	1.12183e+06	1.14986e+06	969941	1.30292e+06	1.03e+06	1.18231e+06	1.23437e+06	1.229e+06	1.0931e+06	1.43624e+06	1.10171e+06	809862	1.12855e+06	FALSE			0.02584	0.02426	-0.03962	-0.15682	-0.0617	0.01419	0.14915	2	749.4027	0.9937	0.9999	0.9999	0.9999	0.8841	1	0.9897	0.9999	0.9937	0.9989	0.9999
A8CG34	GPPASVPLPAPFFK	MSF_Hybrid	1.03094e+06	1.1381e+06	1.20187e+06	1.19972e+06	1.10685e+06	1.0982e+06	1.03564e+06	993257	1.1681e+06	1.19835e+06	1.11869e+06	1.17903e+06	1.11815e+06	1.08919e+06	1.12393e+06	933197	1.1954e+06	1.18912e+06	1.09678e+06	1.18605e+06	1.20347e+06	1.17805e+06	1.01668e+06	1.21627e+06	FALSE			-0.07642	-0.02295	0.01442	0.01706	0.0526	-0.01707	0.04856	2	712.9005	0.9994	0.9997	0.9993	0.9987	0.9991	0.9967	0.9977	0.9972	0.9996	0.9997	0.9996
A8CG34	TPSLLPPLGL	MSF_Hybrid	206290	190225	156055	126136	169856	174700	174168	185465	173976	158154	202939	175302	188644	175439	175632	179695	230244	200507	172741	231309	178311	159339	169810	123669	FALSE			-0.05037	0.14371	-0.23137	-0.28722	-0.04286	-0.03396	0.07576	2	504.3104	0.9972	0.9807	0.9926	0.9997	0.9997	0.9998	0.9994	0.9975	0.9997	0.9958	0.9964
A8K7I4	ADYVRPK	MSF_Hybrid	255388	338344	241951	140697	291867	173126	268364	151035	367702	335156	360020	136005	224959	210015	62266.9	153759	209404	213398	183148	191641	215277	279526	290607	280724	FALSE	0.230289	799128	-0.08641	-0.53548	-0.46438	0.02596	-0.00779	-0.74901	-0.50208	2	424.7349	0.9979	0.8889	0.9981	0.9987			0.9983	0.9889	0.9989	0.9977	0.9435
A8K7I4	ASVTALIESVNGK	MSF_Hybrid	973564	816192	285958	942019	903626	1.07028e+06	70575.4	841677	79353.3	1.00127e+06	926638	935316	1.0073e+06	133084	1.10851e+06	1.05391e+06	124107	995448	136064	487700	123528	908572	944232	884921	FALSE			-1.06577	0.06639	0.49035	0.39937	0.46403	0.11561	-1.47386	2	644.859	0.8903	0.9944		0.9465	0.885	0.9714		0.9968	0.9429	0.9492	0.9859
A8K7I4	GC[Carbamidomethyl (C)]EFVLQSR	MSF_Hybrid	808181	790651	545671	781990	793011	669316	710282	713463	672131	855066	596272	749014	734744	569708	387665	710549	673816	589958	886428	604284	755941	751953	782813	627773	FALSE			-0.03309	-0.11929	0.06563	0.01208	0.03709	-0.34181	0.06713	2	548.2662	0.9977	0.9992	0.9978	0.9994	0.9959	0.9974	0.9996	0.9975	0.9983	0.9922	0.9758
A8K7I4	IHLTPDFIAGK	MSF_Hybrid	1.06283e+06	874120	1.06898e+06	958346	917006	1.08136e+06	1.01949e+06	1.06514e+06	1.02328e+06	987533	1.04557e+06	1.07655e+06	1.01506e+06	968713	1.05922e+06	986861	1.06657e+06	1.02571e+06	961879	948684	985360	939314	984440	982557	FALSE			0.04813	0.03472	-0.02382	-0.04862	0.04894	0.01768	-0.05379	3	404.5643	0.9999	1	1	1	1	1	1	1	1	1	1
A8K7I4	IHLTPDFIAGKK	MSF_Hybrid	738593	819754	931461	845291	791754	988164	862222	827359	904534	805770	932217	801548	820832	815277	901081	843972	855616	878454	790949	784276	1.08612e+06	885202	863105	848025	FALSE			0.05921	0.05024	0.0764	0.06044	0.02853	0.0272	0.09612	3	447.2626	0.9994	1	1	1	1	1	1	1	0.9999	1	1
A8K7I4	MAYLQIPGIAK	MSF_Hybrid	1.58058e+06	1.54118e+06	1.38963e+06	1.54051e+06	1.49664e+06	1.76913e+06	1.54606e+06	1.52238e+06	1.6181e+06	1.44688e+06	1.48087e+06	1.43685e+06	1.48078e+06	1.51274e+06	1.57286e+06	1.39817e+06	1.49264e+06	1.54879e+06	1.54578e+06	1.53602e+06	1.57689e+06	1.57487e+06	1.54635e+06	1.54649e+06	FALSE			0.05495	-0.02314	0.09135	0.04914	-0.04772	0.01748	0.04635	2	602.8416	0.9999	1	1	1	1	0.9997	1	1	1	1	1
A8K7I4	NVAILIPETWK	MSF_Hybrid	1.75426e+06	1.84791e+06	1.66149e+06	1.83347e+06	1.89597e+06	1.79054e+06	1.67854e+06	1.73038e+06	1.77131e+06	1.85788e+06	1.79133e+06	1.7747e+06	1.69859e+06	1.79246e+06	1.71837e+06	1.83097e+06	1.82132e+06	1.84507e+06	1.90641e+06	1.92095e+06	1.79849e+06	1.91904e+06	1.67584e+06	1.78184e+06	FALSE			-0.02305	0.06267	0.0686	0.03066	0.04327	-0.01494	0.096	2	642.3715	0.9999	1	0.9997	1	1	0.9999	1	0.9999	1	1	0.9998
A8K7I4	QSGAIIHTVALGPSAAQELEELSK	MSF_Hybrid	802586	1.08843e+06	1.26183e+06	1.22623e+06	1.12033e+06	1.32888e+06	1.0631e+06	909445	988532	1.08482e+06	931774	1.10874e+06	979840	971352	1.00671e+06	1.17107e+06	1.05679e+06	115623	1.01849e+06	139943	90154.8	994504	987178	1.03459e+06	FALSE			-0.09053	-0.428	0.22126	-0.06389	-0.01264	-0.09208	-1.33636	3	817.1026	0.9884	0.9998	0.9957	0.9994	0.9864	1	0.9999	0.9998	0.9968	1	0.982
A8K7I4	RLPAAASGGTSIC[Carbamidomethyl (C)]SGLR	MSF_Hybrid	1.12799e+06	1.15071e+06	1.30078e+06	1.08671e+06	1.10324e+06	1.2228e+06	1.14997e+06	1.13426e+06	1.13867e+06	1.25206e+06	1.15299e+06	1.26811e+06	1.28815e+06	1.11308e+06	1.21473e+06	1.12242e+06	1.16266e+06	1.14688e+06	1.0233e+06	896168	1.32415e+06	1.1913e+06	1.03761e+06	1.16964e+06	FALSE			-0.06453	-0.06072	-0.06882	-0.07483	0.03727	0.01463	-0.14215	3	558.6299	0.9997	0.9999	0.9983	0.9991	0.9996	0.9998	0.9969	0.9995	0.9996	0.9994	0.9992
A8K7I4	SAFTVIR	MSF_Hybrid	2.53391e+06	2.22728e+06	2.65245e+06	2.21821e+06	2.38529e+06	2.76347e+06	2.52025e+06	2.56971e+06	2.59282e+06	2.38604e+06	2.48505e+06	2.53082e+06	2.44188e+06	2.33342e+06	2.52895e+06	2.32581e+06	2.53386e+06	2.62172e+06	2.25172e+06	2.44419e+06	2.29702e+06	2.27961e+06	2.34761e+06	2.60154e+06	FALSE			0.05145	0.01312	-0.00911	-0.03643	-0.00228	-0.02145	-0.08428	2	397.232	0.959	0.9988	0.9612	0.9866	0.9936	0.9528	0.9995	0.9675	0.9908	0.9363	0.9954
A8K7I4	SAFTVIRK	MSF_Hybrid	967477	1.07353e+06	994664	767369	911902	808618	902150	903037	1.20841e+06	992475	968988	922235	1.03835e+06	1.01424e+06	937930	867646	1.02525e+06	681465	1.00668e+06	790322	619186	881885	903480	786261	FALSE			-0.01053	-0.2378	-0.28709	-0.23933	-0.07409	-0.02162	-0.32928	2	461.2794	1	1	1	1	1	1	1	1	1	1	1
A8K7I4	STWEVIRDSEDFKK	MSF_Hybrid	1.04683e+06	1.08766e+06	1.1938e+06	1.38236e+06	1.23286e+06	720739	1.18589e+06	216703	1.0164e+06	1.16446e+06	880585	1.19607e+06	1.22688e+06	1.14519e+06	1.17693e+06	1.46462e+06	1.17582e+06	899650	1.29845e+06	1.28907e+06	967006	1.29178e+06	1.411e+06	1.02721e+06	FALSE			-0.46037	0.08901	0.00332	0.16439	-0.03829	0.09263	0.09488	3	580.6248	0.9996	0.9145	0.9933	0.9698	0.9969	0.9932	0.9514	0.8453	0.9561	0.9696
A8K7I4	TTPMTTQPPNPTFSLL	MSF_Hybrid	92199.5	175156	873202	822240	1.12464e+06	116528	840316	849827	194729	1.06103e+06	996456	883074	1.02076e+06	888604	155025	934885	1.01484e+06	561029	1.04737e+06	243508	993996	1.18944e+06	912490	165448	FALSE			0.72473	1.13838	0.85529	0.99129	1.36635	0.85598	1.00238	2	873.4426		0.9516	0.9741	0.9923	0.969	0.8753	0.9933	0.9788		0.9613	0.9651
A8K7I4	TTPMTTQPPNPTFSLLQIGQR	MSF_Hybrid	442853	288765	446340	323403	417623	402375	382523	357453	235090	401855	387076	466697	360733	351712	334689	373076	500260	347515	403082	381101	381311	558590	467245	489934	FALSE			-0.27272	0.0516	-0.04296	0.36376	0.09212	-0.16984	-0.01535	3	776.7387	0.9994	0.9998	0.9996	1	0.9998	0.9959	1	0.9996	0.998	0.9996	0.9998
A8K7I4	TVALGPSAAQELEELSK	MSF_Hybrid	1.9645e+06	2.34818e+06	1.91416e+06	2.02374e+06	1.94629e+06	1.74693e+06	2.17454e+06	1.86033e+06	2.0717e+06	1.99585e+06	2.09398e+06	2.11168e+06	2.43057e+06	1.89518e+06	2.0582e+06	2.32359e+06	2.07632e+06	1.8346e+06	2.18169e+06	2.72928e+06	1.80583e+06	150526	2.03579e+06	2.20981e+06	FALSE			-0.02814	0.00178	-0.12325	-0.50227	-0.00588	0.03595	0.10927	2	871.9622	0.9279	0.925	0.9996	0.9793	0.9964	0.9893	0.9908		0.9664	0.9915	0.9914
A8K7I4	TVTLELLDNGAGADATKDDGVYSR	MSF_Hybrid	880429	764991	841887	877075	751899	840792	830944	889169	842061	835029	899691	836120	889528	682271	833313	774002	611855	782425	846839	824120	859853	825997	824704	724859	FALSE			0.04278	-0.19803	-0.01021	-0.06632	0.04766	-0.04848	0.02502	3	827.7416	0.9998	0.9999	1	1	0.9995	0.9999	1	0.9998	0.9996	0.9999	0.9999
A8MPP1	DFASIVLLDQR	MSF_Hybrid	572448	725877	621222	661786	672390	643318	593918	581990	590573	641161	630357	596654	643568	619916	586349	677211	624663	702602	769422	608734	627330	746453	705905	575715	FALSE			-0.11989	0.06246	0.04291	0.07934	-0.03914	-0.05337	0.06319	2	638.8484	1	1	1	1	1	1	1	1	1	1	1
A8MPP1	DMEQLLALGK	MSF_Hybrid	551876	494769	541794	564084	540039	529653	531794	517281	521334	589954	533679	562900	535710	565717	585521	556294	532232	561641	577774	512698	518605	530791	577543	537652	FALSE			-0.01647	0.055	0.0406	0.05134	0.08645	0.08681	0.01862	2	559.2997	1	1	1	1	1	1	1	1	1	1	1
A8MPP1	FLLLNPAVHFAQVVK	MSF_Hybrid	251920	252348	285517	246810	237449	286405	241720	243884	245374	203940	217464	239062	243924	224348	222239	195486	218896	227674	244656	209397	260565	249777	232909	309463	FALSE			-0.11163	-0.29876	-0.03536	0.00431	-0.25798	-0.19379	-0.14429	3	566.003	0.9972	0.9999	0.9993	0.9999	0.9995	0.9991	1	1	1	1	1
A8MPS7	AAVGPFSR	MSF_Hybrid	7.2749e+06	6.95829e+06	132507	6.519e+06	7.56663e+06	8.2974e+06	7.44628e+06	110589	7.75652e+06	7.1071e+06	7.56526e+06	7.55009e+06	7.81697e+06	8.31095e+06	7.51452e+06	183831	7.15067e+06	8.02844e+06	7.47703e+06	7.33617e+06	6.93731e+06	8.2632e+06	7.35146e+06	8.25703e+06	FALSE			0.09217	0.09683	0.63978	0.73267	0.62939	0.71875	0.59842	2	402.7218	0.9098	0.9732	0.8767	0.9571	0.9076		0.9635	0.9695	0.9897	0.9349
A8MPS7	ADDFGYC[Carbamidomethyl (C)]PR	MSF_Hybrid	2.2532e+06	2.55086e+06	1.71299e+06	2.77306e+06	2.4639e+06	1.66117e+06	2.37431e+06	1.97643e+06	2.1384e+06	2.47376e+06	2.22831e+06	2.14908e+06	2.44904e+06	2.54787e+06	1.70617e+06	2.54604e+06	2.14372e+06	2.21761e+06	2.7356e+06	2.58746e+06	2.14308e+06	2.41737e+06	2.44545e+06	2.04918e+06	FALSE			-0.00619	0.08392	0.08199	0.08488	0.07213	0.0406	0.19614	2	550.7269	1	1	1	1	1	1	1	1	1	1	0.9999
A8MPS7	AFAC[Carbamidomethyl (C)]AVER	MSF_Hybrid	5.15836e+06	4.84396e+06	4.83686e+06	5.06166e+06	5.5522e+06	5.85659e+06	5.26581e+06	6.29657e+06	5.07647e+06	5.51459e+06	5.01062e+06	5.19012e+06	5.10921e+06	5.93674e+06	5.68525e+06	5.56553e+06	3.81416e+06	5.15916e+06	5.36557e+06	3.9696e+06	4.40171e+06	5.01227e+06	4.7288e+06	5.28187e+06	FALSE			0.16514	-0.0295	0.15047	0.01776	0.08276	0.17313	-0.11136	2	462.2238	1	1	1	1	1	0.9999	1	1	1	0.9998	1
A8MPS7	APTHADGHQHVHVLPGVC[Carbamidomethyl (C)]	MSF_Hybrid	997577	1.12907e+06	905933	869811	966241	983944	946903	766123	1.08557e+06	1.07575e+06	918605	1.08477e+06	956435	926169	878362	976961	987897	942966	1.11406e+06	1.07196e+06	1.03678e+06	1.09265e+06	968669	938681	FALSE			-0.11584	-0.06061	-0.10485	-0.01558	0.02198	-0.13537	0.08777	3	644.6479	1	1	0.9999	0.9999	0.9999	0.9999	0.9999	1	1	1	1
A8MPS7	EAVAAGDVDLPQVR	MSF_Hybrid	192554	198585	187758	2.18229e+06	149031	2.5795e+06	2.60057e+06	2.47222e+06	182946	229308	2.48872e+06	2.74909e+06	2.94127e+06	3.08808e+06	200213	2.19915e+06	86758.6	160740	200264	2.60364e+06	217204	2.73211e+06	183916	3.35388e+06	FALSE			3.18252	2.07943	3.08459	3.43707	3.2394	3.42775	2.3837	2	720.3781		0.8746	0.9932		0.9743	0.9938		0.9851			0.9964
A8MPS7	EAVAAGDVDLPQVREELEAQLSC[Carbamidomethyl (C)]FR	MSF_Hybrid	1.22054e+06	813638	1.06372e+06	1.08144e+06	794037	967743	1.14213e+06	1.03347e+06	741682	908564	876174	1.02646e+06	1.05995e+06	997796	769743	1.11243e+06	660467	799995	897002	723431	866635	923376	876008	1.45386e+06	FALSE			-0.08667	-0.2679	-0.12376	0.07059	-0.1401	-0.13177	-0.31684	3	934.7958	0.9996	0.9998	0.9977	0.9999	0.9999	0.9993	0.9997	0.9999	0.9991	0.9992	1
A8MPS7	GASSLLGPEGFFLGK	MSF_Hybrid	6.99065e+06	7.26032e+06	7.1171e+06	7.36681e+06	7.55383e+06	7.42487e+06	7.15283e+06	6.86954e+06	6.85833e+06	7.58154e+06	7.23e+06	7.07955e+06	6.87983e+06	7.22659e+06	7.17395e+06	7.65661e+06	7.65518e+06	7.75344e+06	7.34579e+06	7.57491e+06	7.31495e+06	7.75059e+06	7.83963e+06	6.75576e+06	FALSE			-0.03329	0.11026	0.06453	0.06456	0.03489	-0.00593	0.05742	2	740.3958	1	1	1	1	1	1	1	1	1	1	1
A8MPS7	GVGGC[Carbamidomethyl (C)]TWLEAPAR	MSF_Hybrid	7.16395e+06	6.52504e+06	6.10824e+06	7.14053e+06	6.41887e+06	6.58992e+06	6.93256e+06	6.93732e+06	6.60158e+06	7.21551e+06	6.30739e+06	6.84911e+06	6.65171e+06	6.85295e+06	7.16106e+06	6.62012e+06	6.01007e+06	6.62964e+06	7.21538e+06	5.62812e+06	7.37178e+06	6.74032e+06	6.82012e+06	7.59605e+06	FALSE			0.04832	-0.0397	0.02543	0.0958	0.04129	0.06194	0.03015	2	687.3351	1	1	1	1	1	0.9999	1	1	1	1	0.9999
A8MPS7	HSIPTGLHANLSEGRPVGPAR	MSF_Hybrid	3.71835e+06	3.84392e+06	3.92272e+06	3.90828e+06	3.63245e+06	3.85145e+06	3.61131e+06	3.43795e+06	3.59102e+06	3.41047e+06	3.68391e+06	3.81263e+06	3.7259e+06	3.66802e+06	3.77491e+06	3.68709e+06	3.48988e+06	3.48704e+06	3.78124e+06	3.44216e+06	3.78989e+06	4.0835e+06	3.60905e+06	4.3595e+06	FALSE			-0.11021	-0.107	-0.01171	0.06953	-0.07449	-0.04027	-0.0605	4	542.2936	1	1	1	1	1	1	1	1	1	1	1
A8MPS7	LVVTADDFGYC[Carbamidomethyl (C)]PR	MSF_Hybrid	7.8242e+06	7.18363e+06	6.89679e+06	8.26898e+06	7.26844e+06	7.57537e+06	7.53149e+06	7.52956e+06	7.17119e+06	7.59207e+06	7.6411e+06	7.5583e+06	7.59698e+06	8.0166e+06	7.40465e+06	7.42267e+06	7.53775e+06	6.86849e+06	7.14081e+06	5.96659e+06	6.338e+06	7.41659e+06	7.43662e+06	8.37301e+06	FALSE			0.02142	-0.00499	0.07746	0.08452	0.05726	0.07154	-0.17181	2	756.8612	0.9999	1	1	0.9999	0.9998	1	1	1	0.9999	1	0.9999
A8MPS7	RDEGIVEAF	MSF_Hybrid	2.36994e+06	3.06573e+06	3.0823e+06	2.39945e+06	2.74191e+06	3.01478e+06	3.40107e+06	2.59552e+06	2.33074e+06	2.89076e+06	2.93911e+06	2.89815e+06	2.45214e+06	2.79661e+06	3.02104e+06	2.673e+06	2.89579e+06	2.98717e+06	2.69789e+06	3.65673e+06	2.38626e+06	3.01407e+06	3.15022e+06	2.29731e+06	FALSE			-0.03266	0.00642	-0.06262	-0.00958	0.03514	-0.04266	0.03727	2	518.2589	0.992	0.9956	0.9967	0.9992	0.9958	0.9955	0.9934	0.995	0.9948	0.992	0.907
A8MPS7	RGASSLLGPEGFFLGK	MSF_Hybrid	1.80618e+06	1.96e+06	2.13439e+06	2.01566e+06	2.05664e+06	1.99394e+06	1.9583e+06	1.90928e+06	1.97685e+06	1.96655e+06	1.92838e+06	1.92734e+06	2.00096e+06	2.06227e+06	2.09108e+06	1.9942e+06	2.05627e+06	2.12085e+06	2.08222e+06	2.04162e+06	1.93552e+06	2.14222e+06	2.06422e+06	1.9074e+06	FALSE			-0.01379	0.06472	0.03995	0.05123	-0.01927	0.06074	0.03831	3	545.9666	0.9999	1	1	1	0.9999	0.9999	1	0.9999	1	1	1
A8MPS7	RPGEEVPC[Carbamidomethyl (C)]EPTLEPF	MSF_Hybrid	6.15396e+06	93977.7	127925	6.58412e+06	250660	5.10359e+06	170864	5.01134e+06	5.20457e+06	163247	222745	5.68085e+06	5.56265e+06	171498	5.07004e+06	5.25582e+06	5.15614e+06	5.23858e+06	5.17144e+06	5.23004e+06	5.80948e+06	5.08684e+06	138227	6.2729e+06	FALSE			0.70406	1.29552	0.90491	0.85069	-0.07167	0.7609	1.34628	2	878.9142	0.9968	1			0.999	0.9994	0.9941	0.9971			0.9975
A8MPS7	TWLEAPAR	MSF_Hybrid	701965	914127	792353	881422	870426	1.07514e+06	1.07667e+06	960527	1.01094e+06	785793	879799	966878	943201	918718	932245	1.09971e+06	894721	1.07396e+06	988632	1.48259e+06	995056	831736	929143	890542	FALSE			0.33983	0.34938	0.23116	0.13866	0.12832	0.21432	0.52529	2	472.2534	0.9656	0.9811	0.9829	0.9931	0.904	0.9649	0.9909	0.9004	0.9978	0.9855	0.9198
A8MPS7	VLEGTLAGHTL	MSF_Hybrid	1.67901e+06	1.67845e+06	1.57402e+06	1.42846e+06	1.58026e+06	1.71272e+06	1.71734e+06	1.43817e+06	1.67243e+06	1.64391e+06	1.86913e+06	1.81909e+06	1.59337e+06	1.45613e+06	1.78311e+06	1.45224e+06	1.78649e+06	1.85025e+06	1.59395e+06	1.86762e+06	1.8763e+06	1.38188e+06	1.46402e+06	1.69502e+06	FALSE			-0.03061	0.04536	-0.06279	-0.11904	0.11269	-0.02922	0.11424	2	555.8113	0.9999	1	1	0.999	1	0.9999	1	1	0.9999	0.9999	1
A8MPS7	VLTAPTLR	MSF_Hybrid	4.96544e+06	4.31546e+06	4.66291e+06	4.5569e+06	4.87497e+06	4.61779e+06	4.35699e+06	5.16155e+06	4.50822e+06	4.84924e+06	4.97044e+06	4.74437e+06	4.85412e+06	5.06277e+06	4.86001e+06	4.61029e+06	4.88735e+06	4.68628e+06	4.40778e+06	4.46308e+06	4.29695e+06	4.78886e+06	4.36018e+06	4.92534e+06	FALSE			0.00856	0.02463	0.01091	0.01345	0.06279	0.08372	-0.08261	2	435.774	0.9956	0.9975	0.9977	0.9937	0.9978	0.9842	0.9922	0.9881	0.9769	0.9819	0.9992
A8MPS7	WTDAFVGLSTC[Carbamidomethyl (C)]GR	MSF_Hybrid	3.34167e+06	3.22271e+06	2.75847e+06	3.36709e+06	3.21104e+06	2.96607e+06	3.14842e+06	3.55187e+06	3.08492e+06	3.31007e+06	3.40453e+06	3.37389e+06	3.32527e+06	3.03241e+06	3.19996e+06	3.33664e+06	3.14372e+06	3.12836e+06	3.34165e+06	3.04113e+06	3.00319e+06	3.41131e+06	3.36776e+06	3.20816e+06	FALSE			0.06983	0.04357	0.03385	0.09931	0.11387	0.03588	0.00973	2	735.3457	1	1	1	1	1	1	1	1	1	1	0.9999
A8MT69	[Acetyl (Protein N-term)]MEGAGAGSGFRK	MSF_Hybrid	168841	143071	152707	197485	125558	255643	175087	204031	180779	60062.9	102596	272697	236944	153525	204998	146760	212763	290492	215595	129983	406748	78012	163296	330293	FALSE			0.26911	0.48442	0.31673	0.29896	-0.09385	0.35797	0.69531	2	605.2877			0.8636		0.9881		0.9792				0.8492
A8MT69	QAQAEDALRVDVDQLEK	MSF_Hybrid	333512	384049	551664	121847	467926	135601	423747	416306	366175	448475	517526	429946	284070	488542	522132	446159	349828	113837	491559	364841	205720	509359	379744	397174	FALSE			-0.07345	-0.48029	-0.80715	0.01925	0.1373	0.02872	-0.257	3	643.3289	0.9931		0.9894	0.9989	0.9526	0.9771	0.9882	0.9618	0.8553	0.9772	0.9331
A8MUU1	GAMAKPDC[Carbamidomethyl (C)]IIT	MSF_Hybrid	3.89933e+06	4.48824e+06	4.30079e+06	4.08237e+06	4.05531e+06	3.69338e+06	4.13639e+06	4.11454e+06	4.3452e+06	4.01826e+06	3.66603e+06	4.17072e+06	3.74763e+06	4.05264e+06	4.23435e+06	4.24631e+06	4.25207e+06	4.18486e+06	4.51395e+06	4.22875e+06	4.02432e+06	4.38675e+06	4.63164e+06	4.24647e+06	FALSE			-0.01053	-0.00058	-0.10093	0.0641	-0.09801	-0.07632	0.00892	2	588.7912	1	1	0.9998	1	0.9997	0.9998	1	1	1	1	1
A8MWY0	AC[Carbamidomethyl (C)]ALGSEQSGSSC[Carbamidomethyl (C)]VPC[Carbamidomethyl (C)]PPGHYIEK	MSF_Hybrid	2.85352e+06	2.63872e+06	2.73758e+06	3.07217e+06	2.78225e+06	2.89297e+06	3.08029e+06	2.72199e+06	2.80272e+06	3.00807e+06	2.57079e+06	3.17125e+06	3.10645e+06	2.96228e+06	2.92816e+06	3.01519e+06	2.75718e+06	3.17527e+06	3.11383e+06	2.09463e+06	2.81306e+06	2.79919e+06	2.9186e+06	2.84578e+06	FALSE			0.06431	0.12065	0.08799	0.05735	0.08844	0.12857	-0.03699	3	864.3823	1	1	1	1	1	1	1	1	1	1	1
A8MWY0	DDSQFSEEGSSEC[Carbamidomethyl (C)]TERPPC[Carbamidomethyl (C)]TTK	MSF_Hybrid	1.35347e+06	1.23252e+06	1.16799e+06	1.24334e+06	1.15177e+06	1.07171e+06	1.23174e+06	921532	1.05967e+06	1.26626e+06	1.09304e+06	981076	1.14452e+06	1.07954e+06	1.14197e+06	1.17629e+06	902843	1.09264e+06	1.2831e+06	1.2251e+06	126241	1.15289e+06	1.24335e+06	1.16828e+06	FALSE			-0.22453	-0.24313	-0.11481	-0.07471	-0.16841	-0.15737	-0.51092	3	849.6797	1	1	1	1	1	1	1	1	1	1	1
A8MWY0	EC[Carbamidomethyl (C)]PPDTYLSIHQVYGK	MSF_Hybrid	2.18225e+06	2.31258e+06	2.02555e+06	2.4786e+06	2.0986e+06	2.31925e+06	2.23297e+06	2.25875e+06	2.44059e+06	2.28696e+06	2.18723e+06	2.44436e+06	2.47565e+06	2.36488e+06	2.3159e+06	2.3815e+06	2.29561e+06	2.52201e+06	2.22428e+06	1.75577e+06	2.44569e+06	2.14333e+06	2.20156e+06	2.49838e+06	FALSE			0.08838	0.14286	0.0809	0.06973	0.08551	0.13428	-0.02109	3	636.305	0.9996	0.9997	0.9999	0.9998	1	1	1	0.9999	0.9992	0.9999	1
A8MWY0	EC[Carbamidomethyl (C)]RPC[Carbamidomethyl (C)]PAGTEPALGFEYK	MSF_Hybrid	2.45777e+06	2.52468e+06	2.30531e+06	2.94585e+06	2.83234e+06	2.44802e+06	2.54442e+06	2.53307e+06	2.44468e+06	2.76716e+06	2.35099e+06	2.57026e+06	2.67819e+06	2.67331e+06	2.55909e+06	2.84444e+06	2.2778e+06	2.08459e+06	2.79204e+06	2.52539e+06	2.05241e+06	2.55195e+06	2.63414e+06	2.58444e+06	FALSE			0.04567	-0.01611	0.17475	0.09254	0.07721	0.11831	0.01616	3	694.6522	1	1	1	1	1	1	1	1	1	1	1
A8MWY0	FINDMVK	MSF_Hybrid	2.02729e+06	1.38222e+06	1.94811e+06	1.86481e+06	1.82187e+06	1.90186e+06	1.86685e+06	1.90358e+06	1.8034e+06	1.83895e+06	1.85165e+06	2.0148e+06	1.9838e+06	1.71528e+06	1.76176e+06	1.94446e+06	2.09349e+06	1.77133e+06	1.80521e+06	2.02192e+06	2.26811e+06	1.91071e+06	1.87407e+06	2.00545e+06	FALSE			0.05708	0.11677	0.06088	0.11203	0.09074	0.02753	0.18609	2	433.7257	0.9993	0.9996	0.9995	0.9988	0.9994	0.9989	0.9968	0.9977	0.9993	0.9985	0.9994
A8MWY0	GDLPSSSSRPLPPC[Carbamidomethyl (C)]QEK	MSF_Hybrid	706130	824301	603126	683891	306938	652180	611124	674960	714678	124585	841973	212875	783671	921052	823031	866690	828514	816739	682094	587359	440610	152249	150815	619358	FALSE			-0.09271	0.23554	-0.37692	-1.20976	-0.85517	0.2446	-0.31921	3	618.972	0.9176	0.9751	0.9338		0.8785	0.9349	0.9379		0.9714		0.9323
A8MWY0	IC[Carbamidomethyl (C)]REDLTDAIR	MSF_Hybrid	1.60177e+06	1.45094e+06	1.6076e+06	1.62651e+06	1.47108e+06	1.50492e+06	1.47119e+06	1.41181e+06	1.58558e+06	1.49991e+06	1.45819e+06	1.43115e+06	1.55917e+06	1.54931e+06	1.48321e+06	1.41257e+06	1.57738e+06	1.70082e+06	1.23183e+06	1.3791e+06	1.59897e+06	1.53271e+06	1.55024e+06	1.66804e+06	FALSE			-0.06061	0.0094	-0.01801	0.0278	-0.08645	-0.0214	-0.14664	3	454.5663	0.9992	0.9998	0.9977	0.9998	0.9992	0.9993	0.9972	0.9925	0.999	0.9999	0.9982
A8MWY0	IYSITATNAVDGVASSC[Carbamidomethyl (C)]R	MSF_Hybrid	1.11311e+06	1.44253e+06	1.6336e+06	1.45277e+06	1.43537e+06	1.3367e+06	1.34262e+06	1.3554e+06	166708	1.89612e+06	1.60566e+06	1.36552e+06	1.27876e+06	1.92214e+06	1.56356e+06	1.43618e+06	183654	1.63781e+06	1.71979e+06	270173	348333	1.03834e+06	1.49996e+06	1.34921e+06	FALSE			-0.54829	-0.36286	0.01221	-0.10784	0.21643	0.18562	-0.84123	2	942.9597	0.9742	0.9997	0.9999	0.999	0.9651	0.9918	0.9987	0.9601	0.9945	0.999	0.9997
A8MWY0	LTDNGEWGSHSVMLK	MSF_Hybrid	836488	257640	854006	731568	824930	663784	153406	709590	869699	692943	820887	738357	1.04881e+06	558281	148072	278822	932744	634293	722919	513141	195459	607269	422232	579706	FALSE			-0.16907	-0.0778	0.18865	-0.27574	0.20923	-0.15049	-0.44455	3	558.6033	0.9807	0.9956		0.9992	1		0.9123	0.9659		0.9961	0.9899
A8MWY0	RGFQETLYVWNEPK	MSF_Hybrid	1.42748e+06	972227	1.19535e+06	1.40877e+06	1.20841e+06	90695.1	1.18279e+06	1.09048e+06	1.4637e+06	1.23382e+06	1.11573e+06	1.18616e+06	1.42328e+06	1.05806e+06	1.19302e+06	1.30666e+06	1.37054e+06	1.08697e+06	1.31102e+06	1.09074e+06	1.43368e+06	1.14223e+06	1.16726e+06	1.44105e+06	FALSE			0.05585	0.06632	-0.40885	0.06108	-0.02401	0.03148	0.09338	3	589.6335	0.9616	0.9967	0.9952	0.9998	0.9958	0.9951	0.9919	0.997	0.9996	0.9113	0.9484
A8MWY0	SGAGVISVPSK	MSF_Hybrid	2.6282e+06	2.14268e+06	2.70946e+06	2.26827e+06	2.45256e+06	2.84469e+06	2.49242e+06	2.45276e+06	3.00531e+06	2.16687e+06	2.30121e+06	2.67992e+06	2.38588e+06	2.3709e+06	2.70332e+06	2.29665e+06	2.74907e+06	2.62462e+06	2.08464e+06	2.24728e+06	3.04989e+06	2.27969e+06	2.12323e+06	2.70957e+06	FALSE			0.08794	0.03619	0.01634	-0.07275	-0.06556	-0.00391	-0.01913	2	501.2849	1	0.9999	0.9999	1	1	1	0.9999	1	1	1	1
A8MWY0	SGTNILYWR	MSF_Hybrid	1.30941e+06	1.44067e+06	1.23913e+06	1.94188e+06	1.3381e+06	1.25128e+06	1.36664e+06	1.75253e+06	1.32755e+06	1.14111e+06	1.36561e+06	1.36238e+06	1.11276e+06	1.31986e+06	1.20982e+06	1.43662e+06	1.36223e+06	1.08381e+06	1.21288e+06	1.09272e+06	1.01076e+06	1.75204e+06	1.48146e+06	1.24092e+06	FALSE			0.15664	-0.03906	0.18381	0.1656	-0.04411	-0.1312	-0.2665	2	555.2905	0.985	0.9999	0.9999	0.9993	0.9884	0.9923	0.9985	0.9985	0.9939	0.9991	0.9976
A8MWY0	SSTATTSC[Carbamidomethyl (C)]INGR	MSF_Hybrid	391169	235383	296868	235984	284937	261190	276288	227658	263545	299055	251152	191662	325891	309325	254690	223165	266586	270200	292093	188115	289280	225086	280458	236750	FALSE			-0.26684	-0.28108	-0.23961	-0.315	-0.31582	-0.05333	-0.26309	2	627.7908		0.9996	0.9998	0.9988	0.9998	0.9999	0.9997	0.9998	0.996	0.9995	0.9998
A8MWY0	STNVVESWGGTK	MSF_Hybrid	2.06184e+06	2.42241e+06	1.69956e+06	2.28607e+06	2.57703e+06	2.05637e+06	2.67093e+06	2.40819e+06	1.92636e+06	2.55037e+06	2.132e+06	1.83517e+06	2.19218e+06	2.41495e+06	2.07661e+06	2.60977e+06	1.69102e+06	1.94479e+06	2.42734e+06	2.3209e+06	2.15482e+06	2.45764e+06	2.42261e+06	2.2748e+06	FALSE			0.17999	0.01434	0.16217	0.21047	0.07583	0.11216	0.15874	2	632.8121	1	1	0.9999	1	1	1	1	1	1	1	0.9999
A8MWY0	TSC[Carbamidomethyl (C)]FNVGNSK	MSF_Hybrid	1.40242e+06	1.22688e+06	1.42404e+06	1.54114e+06	1.42312e+06	1.27099e+06	1.495e+06	1.0744e+06	1.39662e+06	1.33551e+06	1.07611e+06	1.53382e+06	1.36637e+06	1.12247e+06	1.18436e+06	1.3285e+06	1.32673e+06	1.44334e+06	1.14394e+06	1.21469e+06	1.54231e+06	1.40711e+06	1.22413e+06	1.35918e+06	FALSE			-0.03142	0.01601	0.06334	-0.02257	-0.03893	-0.14207	-0.05529	2	557.2533	0.9999	1	1	1	1	0.9996	1	1	1	1	1
A8MWY0	TTGILMGSK	MSF_Hybrid	1.7372e+06	1.59415e+06	1.45336e+06	134299	79749.7	1.40588e+06	1.62872e+06	117623	1.58936e+06	254016	1.57793e+06	1.4541e+06	1.8477e+06	249986	1.65393e+06	2.02106e+06	1.42058e+06	1.35915e+06	136058	1.54728e+06	1.07553e+06	70831.3	181865	1.54151e+06	FALSE			-0.52044	0.00484	-1.5625	-1.41509	-0.54208	-0.35092	-0.79436	2	454.2495	0.9912		0.8731		0.9308	0.9117			0.8856
A8MWY0	VAIPNSAVDC[Carbamidomethyl (C)]SGLPDPVR	MSF_Hybrid	3.92581e+06	3.75017e+06	3.27469e+06	3.62722e+06	3.42338e+06	3.52781e+06	3.5856e+06	3.63164e+06	223131	4.03773e+06	4.00789e+06	93495.1	3.48649e+06	3.38658e+06	3.33183e+06	3.44025e+06	3.63063e+06	3.64635e+06	2.99342e+06	99815.8	3.21927e+06	2.74523e+06	3.49492e+06	3.67042e+06	FALSE			-0.55757	-0.03109	-0.0499	-0.14398	-0.42807	-0.10176	-0.79473	2	933.9725	0.9835	0.9749	1	0.9953	0.998	0.9037	0.9985	0.9977	0.9991	0.9033	0.999
A8MWY0	VAIPNSAVDC[Carbamidomethyl (C)]SGLPDPVRGK	MSF_Hybrid	1.3788e+06	1.21465e+06	1.44672e+06	1.28843e+06	1.14402e+06	1.55004e+06	1.28858e+06	1.30842e+06	1.59842e+06	1.40515e+06	1.24782e+06	1.59208e+06	1.63881e+06	1.23322e+06	1.5121e+06	1.26246e+06	1.60474e+06	1.61395e+06	1.20384e+06	1.24209e+06	1.63935e+06	1.1634e+06	1.28797e+06	1.13503e+06	FALSE			0.0544	0.14945	-0.02075	-0.17188	0.07137	0.11788	0.01602	3	684.6896	0.9979	1	1	1	1	1	0.9995	0.9999	1	1	1
A8MWY0	WWNVLPGNMK	MSF_Hybrid	1.47069e+06	1.44019e+06	1.42225e+06	1.67429e+06	1.59891e+06	1.5692e+06	1.45859e+06	1.58441e+06	1.60543e+06	1.51506e+06	1.39021e+06	1.51864e+06	1.39575e+06	1.47459e+06	1.57503e+06	1.40808e+06	1.44778e+06	1.49766e+06	1.53396e+06	1.53094e+06	1.49144e+06	1.73077e+06	1.51753e+06	1.52568e+06	FALSE			0.10133	0.00677	0.16031	0.13978	0.02991	0.03689	0.07247	2	622.8159	0.9999	1	0.9999	1	1	0.9996	1	0.9998	1	1	1
A8MXV4	[Acetyl (Protein N-term)]SSSLRPGPSR	MSF_Hybrid	1.43475e+06	1.32471e+06	147871	1.3977e+06	1.44747e+06	1.29166e+06	238431	1.37308e+06	1.2575e+06	1.54611e+06	1.39447e+06	1.27088e+06	1.38979e+06	333906	177824	104388	1.50716e+06	1.40035e+06	122723	1.50586e+06	1.40426e+06	1.37576e+06	212398	1.27148e+06	FALSE			-0.01914	0.05098	0.50883	-0.02386	0.53462	-0.61254	0.06097	2	543.2885	0.9445	0.9963		0.9007	0.9857			0.8816	0.8989	0.9627	0.9132
A8MXV4	EAFEEAGVLLLRPR	MSF_Hybrid	2.85738e+06	2.95438e+06	3.25447e+06	2.91875e+06	2.86351e+06	3.28067e+06	3.07178e+06	2.88811e+06	3.03663e+06	3.18833e+06	2.86423e+06	2.89232e+06	2.92759e+06	3.05908e+06	2.73279e+06	2.99411e+06	2.51706e+06	2.94371e+06	3.0321e+06	2.49259e+06	2.9989e+06	3.06181e+06	3.10329e+06	3.19165e+06	FALSE			-0.01114	-0.10072	-0.00053	0.0455	-0.01944	-0.05626	-0.08904	3	533.9666	1	1	1	1	1	0.9999	1	0.9992	1	0.9999	1
A8MXV4	FGLGPAPFSR	MSF_Hybrid	4.09014e+06	4.28419e+06	4.42229e+06	4.12591e+06	4.25087e+06	4.29524e+06	4.14844e+06	4.38108e+06	4.35434e+06	4.24246e+06	3.97169e+06	4.18346e+06	4.12311e+06	4.04593e+06	4.21297e+06	3.93702e+06	4.22589e+06	4.18988e+06	4.10579e+06	4.21626e+06	4.19018e+06	4.27135e+06	4.26165e+06	4.093e+06	FALSE			0.0098	-0.05093	-0.01412	-0.01937	-0.0457	-0.04752	-0.03242	2	524.7823	1	1	1	1	1	1	1	1	1	1	1
A8MXV4	GWSRPETATPPSRPPPAEGFR	MSF_Hybrid	1.54067e+06	1.06269e+06	1.20879e+06	861726	786353	1.45121e+06	87638.7	508190	1.45167e+06	800439	1.30553e+06	1.3096e+06	784401	880667	1.44159e+06	938198	1.2171e+06	1.44633e+06	905045	1.24872e+06	1.53791e+06	720030	925353	748419	FALSE	0.231497	65365.1	-0.89674	-0.08196	-0.29867	-0.6713	-0.15848	-0.29524	-0.04633	4	574.0423	0.9946	0.9952		0.9982	0.9924	0.9871	0.9987	0.928	0.9739	0.9823	0.9401
A8MXV4	HLYDIHVTVQPK	MSF_Hybrid	734535	755304	876891	784000	950922	1.03578e+06	880317	931714	820013	890511	968249	896791	950756	993349	955482	862242	765226	820608	871003	686772	684870	809474	1.17888e+06	848122	FALSE			0.15329	0.04875	0.22736	0.2612	0.21945	0.29295	-0.07769	3	483.9331	1	1	1	1	1	1	1	1	0.9999	0.9996	1
A8MXV4	LANFASLSDLHK	MSF_Hybrid	1.46336e+06	1.29871e+06	1.37002e+06	1.31978e+06	1.23728e+06	1.49752e+06	1.44847e+06	1.47937e+06	1.35053e+06	1.35674e+06	1.38054e+06	1.49245e+06	1.40749e+06	1.28475e+06	1.33913e+06	1.26376e+06	1.39242e+06	1.49168e+06	1.29171e+06	1.17849e+06	1.46682e+06	1.35808e+06	1.35766e+06	1.48182e+06	FALSE			0.05019	0.0055	-0.02732	0.02268	0.03369	-0.0356	-0.06977	3	439.2383	1	1	0.9999	1	1	1	1	1	1	1	1
A8MXV4	RLANFASLSDLHK	MSF_Hybrid	1.26483e+06	1.18688e+06	119908	1.28496e+06	172793	353376	242943	142177	186343	247154	126046	1.34339e+06	1.27243e+06	131098	1.25832e+06	236162	1.47687e+06	1.2642e+06	177912	135589	1.27072e+06	1.22027e+06	1.167e+06	1.1495e+06	FALSE			-2.16994	0.21129	-0.50579	0.45976	-0.58313	0.04975	-0.6989	3	491.2721	0.9714	0.927			0.9993			0.9656	0.9372
A8MXV4	SADWLGLFAPHHGPPR	MSF_Hybrid	626560	746395	623598	791005	779962	712186	716860	694520	740214	770122	677349	592839	561414	634006	629520	658442	541460	700232	677128	772042	604496	1.01956e+06	740373	613729	FALSE			0.10789	-0.07141	0.19352	0.2496	0.03128	-0.12966	0.04069	3, 4	586.6339, 440.2272	0.9131, 0.9993	0.9999	0.9186, 0.9999	0.9785, 0.9998	0.921, 0.9978	0.9825, 0.9995	0.9865, 0.9998	0.9988, 1	0.9958, 0.9996	0.9985, 1	0.9961, 0.9998
A8MXV4	SPHQGFMPGAHVFSGGVLDAADR	MSF_Hybrid	1.1426e+06	1.01825e+06	1.22461e+06	1.23108e+06	1.10745e+06	1.10654e+06	1.12359e+06	1.09416e+06	1.02635e+06	1.0891e+06	1.11858e+06	1.11524e+06	1.1271e+06	1.14127e+06	973585	1.14224e+06	1.04474e+06	1.1216e+06	1.05843e+06	716443	1.14597e+06	1.16978e+06	1.14293e+06	1.31863e+06	FALSE			-0.06153	-0.03314	0.02518	0.10115	-0.0269	-0.06249	-0.21297	4	589.034	1	1	1	1	1	1	1	1	1	1	1
A8MXV4	TAFPSLPDTDDHKTDNTGTLPEDVAFR	MSF_Hybrid	2.20574e+06	1.9336e+06	2.16241e+06	2.24761e+06	2.14104e+06	2.26435e+06	2.21858e+06	2.08426e+06	2.19216e+06	2.2396e+06	2.07799e+06	1.71754e+06	2.31928e+06	2.06108e+06	2.24731e+06	2.14919e+06	2.0908e+06	2.14364e+06	2.1478e+06	2.06688e+06	1.97536e+06	2.10531e+06	2.13506e+06	2.15205e+06	FALSE			0.04358	0.01862	0.07825	0.02061	-0.06237	0.07275	-0.0258	4	740.8531	0.9855	0.9999	0.9992	0.9992	0.9998	0.9996	0.9994	0.9996	0.9995	0.9971	0.9997
A8MXV4	TSPPGPAPGPGLALEPPPGLASWR	MSF_Hybrid	1.86893e+06	135071	181003	2.33396e+06	2.30311e+06	93651.8	2.06249e+06	1.67775e+06	194708	2.30975e+06	1.52202e+06	1.50136e+06	1.83606e+06	1.64728e+06	346484	1.9592e+06	1.71319e+06	1.63787e+06	1.89876e+06	1.88505e+06	355654	2.06743e+06	1.79466e+06	2.0253e+06	FALSE			0.84871	1.28115	1.11443	1.42999	1.28735	0.80964	0.92181	3	774.7462	0.9584	0.997	0.9911	0.9966	0.9929	0.9785	0.9997	0.9972		0.9833	0.9886
A9UHW6	[Acetyl (Protein N-term)]GEPSREEYK	MSF_Hybrid	1.01485e+06	1.3761e+06	902964	1.48139e+06	1.4274e+06	889345	1.09075e+06	916354	1.46303e+06	1.16407e+06	1.30916e+06	1.30528e+06	1.31521e+06	1.2971e+06	1.06002e+06	1.2347e+06	1.46346e+06	1.29243e+06	1.84874e+06	1.32158e+06	1.44976e+06	1.45965e+06	1.41746e+06	1.34662e+06	FALSE			0.07519	0.2768	0.20549	0.35871	0.19801	0.15689	0.48811	2	568.7646	1	0.9999	1	0.9923	1	0.9962	1	0.9998	0.9897	0.9638	0.9956
A9UHW6	LAQPDSLSKEEEVDC[Carbamidomethyl (C)]LVLQLHR	MSF_Hybrid	2.17557e+06	1.80493e+06	1.79579e+06	2.19671e+06	1.71699e+06	2.09334e+06	2.1748e+06	1.92865e+06	1.92163e+06	2.2567e+06	1.92886e+06	1.97265e+06	2.15665e+06	1.96905e+06	1.88527e+06	2.04196e+06	1.56325e+06	1.96289e+06	1.89814e+06	1.42055e+06	1.87876e+06	1.9363e+06	2.1278e+06	2.04989e+06	FALSE			0.06084	-0.05296	0.05651	0.08197	0.09237	0.05746	-0.15234	3, 4	860.4426, 645.5838	0.9992, 1	1, 1	0.998, 1	0.9991, 1	0.999, 1	0.9981, 0.9999	0.997, 1	0.9992, 1	0.9999, 1	0.9975, 1	0.9989, 1
A9UHW6	LQQEYQAR	MSF_Hybrid	1.84117e+06	2.07291e+06	1.87191e+06	2.2887e+06	2.24937e+06	1.99898e+06	1.99441e+06	1.91741e+06	1.33459e+06	2.0857e+06	1.93122e+06	1.89777e+06	1.8014e+06	2.1288e+06	1.9093e+06	1.81509e+06	1.26474e+06	1.68846e+06	2.2799e+06	2.05887e+06	1.83629e+06	2.06809e+06	2.08598e+06	2.03663e+06	FALSE			-0.14123	-0.27909	0.17608	0.09754	0.03174	0.01328	0.09389	2	518.2645	0.9998	0.9945	0.9994	0.9998	0.9054	0.9515	0.9992	0.9856	0.9978	0.9987	0.9803
A9UHW6	MDELFVLIR	MSF_Hybrid	132662	203871	202466	170677	197576	185640	196555	155868	152928	191678	151778	219708	158885	203363	111651	130084	402431	222199	239688	175294	142039	128842	128441	301117	FALSE			-0.093	0.48565	0.03933	0.05102	0.06327	-0.1857	0.04745	2	568.3126	0.9718	0.9998	0.9889	0.9978		0.9586		0.9946	0.9995	1	0.9975
A9UHW6	QAGQSVFR	MSF_Hybrid	895378	110950	181415	259879	152571	1.13771e+06	1.15023e+06	173955	1.10669e+06	129293	146051	952409	1.03662e+06	172213	122436	853299	1.06192e+06	1.03737e+06	235218	961050	884473	96565.6	97517.5	1.14846e+06	FALSE			1.03325	1.31376	0.38419	0.17675	0.0478	0.16458	0.80888	2	446.7354	0.9931		0.9835		0.9663	0.9412
A9UHW6	SFDAETQQLLK	MSF_Hybrid	2.96649e+06	2.74812e+06	2.89825e+06	3.10719e+06	2.98057e+06	2.89365e+06	2.98819e+06	3.15211e+06	2.95664e+06	2.96869e+06	3.09652e+06	2.87427e+06	3.03077e+06	3.07811e+06	3.03236e+06	3.12086e+06	2.9111e+06	2.89383e+06	3.06e+06	3.15878e+06	2.9106e+06	3.03829e+06	2.90997e+06	3.01646e+06	FALSE			0.07889	0.05149	0.06045	0.05777	0.0537	0.0859	0.08402	2	640.3301	0.9998	0.9999	0.9997	0.9999	0.9996	0.9995	1	0.9998	0.9998	1	0.9982
A9UHW6	TALKDPGAVDLEK	MSF_Hybrid	965944	844165	853435	840940	803839	928454	869239	1.08343e+06	1.00807e+06	887877	751077	808223	946007	744693	810593	850039	829542	807065	966341	918495	82953.1	851374	723820	816601	FALSE			0.15261	-0.09915	-0.04977	-0.15525	-0.12223	-0.09067	-0.43677	2	678.8721	0.999	0.9997	0.9999	1	1	0.9999	1	1	1	1	0.9995
A9UHW6	VANVIVDHSLQDC[Carbamidomethyl (C)]VFSK	MSF_Hybrid	2.65434e+06	2.26273e+06	2.69772e+06	2.43204e+06	2.33763e+06	2.65643e+06	2.55067e+06	2.47342e+06	2.77054e+06	2.35138e+06	2.58769e+06	2.7352e+06	2.88688e+06	2.45937e+06	2.87338e+06	2.38878e+06	2.57789e+06	2.61025e+06	2.36785e+06	2.25377e+06	2.58851e+06	2.24732e+06	2.34709e+06	2.5027e+06	FALSE			0.03368	-0.00719	-0.0362	-0.10157	0.01123	0.11027	-0.07878	2, 3	965.9882, 644.3279	0.9965, 1	0.9994, 1	0.9997, 1	0.9999, 1	0.9963, 1	0.9999, 1	0.9995, 1	0.9991, 1	0.9994, 1	0.9997, 1	0.9996, 1
B2RTY4	FNIQDFFR	MSF_Hybrid	73387.4	75990.9	77132.2	57208.3	53205.3	232257	89762.2	66767.1	209126	73294.2	83938.1	67288	71706.3	74267.5	51135.2	48571.5	51744.2	355461	63789.8	81096.3	63186.6	72250.6	56096.4	106144	FALSE			0.69091	1.00875	0.59725	0.04995	-0.01273	-0.20058	-0.12249	2	543.772	0.9993	0.9977	0.9958	0.9705	0.9912	0.9488	0.9923	0.9999	0.9992	0.9598	0.9675
B2RTY4	FSDVLVLR	MSF_Hybrid	116377	93915.4	96314.9	110127	155936	115484	154191	102349	93046.7	126184	117444	133298	120390	75891.6	144375	223918	126788	258123	303963	154452	117508	157041	106413	186348	FALSE	0.471185	65.9987	0.18926	0.98964	0.31547	0.5529	0.29789	0.15192	0.90949	2	474.7793	0.9266		0.8727	0.8677	0.9622			0.9333	0.9003	0.8645
B2RUZ4	[Acetyl (Protein N-term)]MQPQESHVH	MSF_Hybrid	1.67751e+06	1.55057e+06	1.51164e+06	1.62843e+06	1.68019e+06	1.81473e+06	1.57761e+06	1.68705e+06	1.81774e+06	1.68624e+06	1.60432e+06	1.81614e+06	1.69346e+06	1.60412e+06	1.74728e+06	1.7531e+06	1.63823e+06	1.87853e+06	1.78465e+06	1.59437e+06	1.91477e+06	1.69136e+06	1.52069e+06	1.7938e+06	FALSE			0.10071	0.15296	0.11228	0.07881	0.10759	0.09001	0.1595	2	567.7535	0.9958	0.9999	0.9998	0.9999	0.999	0.9996	1	0.9996	0.9994	0.9997	0.9997
B2RUZ4	[Acetyl (Protein N-term)]MQPQESHVHYS	MSF_Hybrid	283009	211326	504992	733854	101771	418511	571861	81760.4	217444	603862	190563	654807	131780	558279	601260	577738	177030	502592	652842	148448	276831	603397	67021.5	608288	FALSE			-0.19818	0.33137	0.32766	0.35566	0.53626	0.36982	0.10949	2	692.8011		0.9049	0.8952	0.8951		0.9956	0.9	0.9623
B7ZAP0	ATGREDQGIETDDEK	MSF_Hybrid	507390	263357	793689	788879	663917	663929	130688	532692	572168	656656	742293	695703	604452	755550	667131	700612	630135	658098	786411	543012	627072	524364	679535	631018	FALSE			-0.34049	0.34629	0.43619	0.23007	0.42107	0.3738	0.32263	3	555.2517	1	1		0.9999	0.9997	0.9998	1	0.9999		1	0.9983
B7ZAP0	RKQEEETAQLK	MSF_Hybrid	445240	334641	279234	351025	369885	304604	405163	289755	303470	338810	336194	436239	255431	435566	432406	411932	392414	324700	283668	389642	367265	381317	366985	323528	FALSE			-0.08519	0.09225	-0.04651	0.01722	0.06931	0.08502	-0.02548	3	453.9124	1	1	1	1	0.9996	0.9972	0.9995	1	1	1	1
B7ZAP0	RLVETEEEK	MSF_Hybrid	190297	944584	526447	951238	913286	457222	740092	738758	530464	582400	234330	752539	611626	72883.2	127978	773716	766458	555499	539994	803471	574417	930996	740416	760952	FALSE			0.27437	0.33508	0.48287	0.55002	-0.08224	-1.03192	0.20718	2	566.7958		0.9929	0.96	0.9588	0.8949	0.9676	0.8714	0.9511	0.9066	0.9711	0.9831
B7ZAP0	TGTQPLQPAPVTQPPK	MSF_Hybrid	3.18437e+06	3.11947e+06	2.62301e+06	3.27199e+06	3.11423e+06	3.04762e+06	2.80881e+06	3.10718e+06	2.95386e+06	3.07261e+06	3.20759e+06	2.90254e+06	3.06889e+06	3.04212e+06	2.99306e+06	3.45562e+06	3.25007e+06	2.41073e+06	2.83546e+06	3.26501e+06	3.3608e+06	3.00562e+06	3.15297e+06	3.01929e+06	FALSE			-0.00924	0.03032	0.07969	0.04001	0.04077	0.02836	0.08388	2	830.4568	1	1	1	1	1	1	1	1	1	1	1
B7ZAQ6	LGDPFPILS	MSF_Hybrid	321901	298419	383014	126590	178470	422820	297239	300194	289319	104925	179011	146907	152587	197876	171636	161284	264542	138847	227592	346141	198792	123933	236676	233739	FALSE	0.483245	0.449414	-0.1782	-0.82931	-0.46303	-0.75542	-1.21957	-0.94241	-0.37715	2	479.7658	1	1	0.9999	0.989	0.9884	0.9995	1	0.9921	0.9999	0.9956	1
B7ZAQ6	QLFLETADLYATK	MSF_Hybrid	922389	964090	204576	775528	841894	792513	874708	916719	248610	651916	144355	824319	828200	807893	921862	954145	639069	779745	843092	643907	721649	735733	570305	822064	FALSE			-0.03564	0.18246	0.20476	0.02534	-0.36771	0.29076	0.07893	2	756.9009	0.9762	0.9532	0.9994	0.9928	0.9978	0.9654	0.9248	0.996	0.9889	0.9765	0.9964
B7ZAQ6	TMDMIISK	MSF_Hybrid	3.03506e+06	283599	180158	101283	3.85226e+06	239699	3.73999e+06	309004	1.85223e+06	3.216e+06	203551	114690	303834	68508.3	3.29452e+06	3.56877e+06	3.1856e+06	3.04306e+06	4.22717e+06	130056	2.01731e+06	3.4962e+06	3.40092e+06	297229	FALSE			0.75415	1.48554	0.2612	1.04	0.01453	0.06768	0.86545	2	469.7379	0.9784		0.9701	0.9918		0.9982	0.9963	0.9976		0.9996
C9J7I0	DIEANQPLETNK	MSF_Hybrid	2.7222e+06	4.22935e+06	3.72246e+06	3.55633e+06	4.07105e+06	3.61937e+06	3.9877e+06	3.75225e+06	3.06184e+06	3.54133e+06	3.7e+06	2.51875e+06	3.26664e+06	3.75098e+06	3.78042e+06	3.88322e+06	3.11461e+06	3.41087e+06	4.0372e+06	2.52005e+06	2.23607e+06	4.02764e+06	3.85457e+06	3.17164e+06	FALSE			0.01717	-0.03631	0.07541	0.05045	-0.12914	0.01667	-0.27962	2	686.3412	0.9959	0.9998	0.997	0.9962	0.9989	0.9288	0.9999	0.9678	0.9965	0.9982	0.9176
C9J7I0	GTITDLPDHLLSYDGSENLSR	MSF_Hybrid	403087	408991	219318	376490	653493	242556	96362.3	320051	89323.2	460483	444250	328625	476335	610856	366688	643019	423415	463641	438079	465753	395246	398848	436898	435864	FALSE			-1.02814	0.569	0.30311	0.30206	0.25799	0.49531	0.33289	3	768.3765	0.991	0.999		0.9876	0.9949	0.9914	0.9337	0.9999	0.9996	0.9983	0.9156
C9J7I0	KPSVPETEADGF	MSF_Hybrid	3.72042e+06	2.88992e+06	4.03417e+06	3.13266e+06	2.76858e+06	3.88675e+06	2.90672e+06	2.66591e+06	3.70652e+06	3.09702e+06	3.61334e+06	3.541e+06	3.92847e+06	2.75418e+06	3.63157e+06	2.99638e+06	3.64164e+06	3.76887e+06	3.2386e+06	3.45061e+06	3.56842e+06	2.74802e+06	2.48143e+06	3.44325e+06	FALSE			-0.19804	-0.03257	-0.12103	-0.29556	-0.05429	-0.04547	-0.05341	2	638.8065	1	1	0.9999	0.9999	1	0.9999	1	0.9999	1	0.9992	1
C9J7I0	TSDIEANQPLETNK	MSF_Hybrid	1.55793e+06	1.44869e+06	1.59029e+06	1.57289e+06	1.7538e+06	1.66845e+06	1.499e+06	1.5126e+06	1.46345e+06	1.54487e+06	1.5217e+06	1.65129e+06	1.53744e+06	1.49419e+06	1.39037e+06	1.61205e+06	1.46529e+06	1.69217e+06	1.55159e+06	1.49695e+06	1.4881e+06	1.68542e+06	1.51525e+06	1.56249e+06	FALSE			-0.03876	0.05318	0.11986	0.05125	0.03747	-0.05597	-0.01904	2	780.381	1	1	1	1	1	1	1	1	1	1	1
C9J7I0	VLLGDTTDEQR	MSF_Hybrid	116554	1.13542e+06	163471	1.28363e+06	996743	1.09563e+06	986467	1.10385e+06	1.06073e+06	107540	115155	959049	109200	1.50594e+06	1.03751e+06	1.4236e+06	801683	1.19351e+06	1.34979e+06	1.11199e+06	1.04167e+06	148630	1.25697e+06	979958	FALSE			1.15458	1.27223	1.25406	0.75307	-0.26034	0.90618	1.30752	2	623.8173		0.9797	0.8973			0.9501	0.9207		0.9951	0.9909	0.9517
C9J7I0	VSDPEMENK	MSF_Hybrid	3.47685e+06	3.44153e+06	3.64713e+06	3.50511e+06	3.54531e+06	3.43632e+06	3.62856e+06	3.48678e+06	3.39958e+06	3.36237e+06	3.72565e+06	3.35268e+06	3.69085e+06	3.4165e+06	3.49378e+06	3.4352e+06	3.55294e+06	3.75388e+06	3.33419e+06	3.5629e+06	3.29068e+06	3.51238e+06	3.34537e+06	3.56102e+06	FALSE			-0.00692	0.0239	-0.0108	-0.02018	-0.01714	0.00486	-0.05252	2	524.7344	0.9977	0.995	0.982	0.9991	0.9948	0.996	0.9998	0.9994	0.9991	0.9922	0.9466
C9JLR9	GGPGPAVASA	MSF_Hybrid	8.57475e+06	164030	6.54933e+06	8.15715e+06	7.68812e+06	233207	7.61742e+06	8.35117e+06	115866	8.19839e+06	8.3905e+06	7.82962e+06	174542	7.38771e+06	131140	5.24051e+06	163786	153919	8.60537e+06	8.16066e+06	156133	7.80939e+06	8.1631e+06	8.24277e+06	FALSE			0.07326	-1.45972	0.07272	0.66351	0.67557	-0.99072	0.1465	2	392.2034	0.9932	0.9814	0.9996	0.9945		0.9966	0.981	0.9987		0.9975	0.9998
C9JLW8	DLRGQVPGGER	MSF_Hybrid	4.27079e+06	3.80196e+06	1.76424e+06	3.41905e+06	3.75532e+06	1.73662e+06	4.18552e+06	4.78489e+06	4.89246e+06	4.16322e+06	4.87743e+06	5.1145e+06	5.38819e+06	4.36401e+06	5.50107e+06	4.15948e+06	5.2802e+06	5.29466e+06	3.92717e+06	3.72481e+06	4.897e+06	3.57003e+06	3.59938e+06	4.14752e+06	FALSE			0.49494	0.58289	-0.14263	0.20219	0.52504	0.63283	0.35128	2, 3	592.3126, 395.2108	0.9986, 0.988	1, 0.9976	0.9999, 0.9922	0.9976, 0.994	0.9987, 0.9994	0.9999, 0.9984	1, 0.9974	0.9999, 0.9987	0.9997, 0.9958	0.9981, 0.9951	0.9992, 0.9723
C9JLW8	EAWQGVER	MSF_Hybrid	111709	2.17386e+06	1.81085e+06	2.47312e+06	79454.9	1.60068e+06	2.2758e+06	288970	2.24923e+06	110156	1.97446e+06	2.10267e+06	2.1362e+06	302667	2.03068e+06	2.06418e+06	1.93631e+06	2.28764e+06	141634	2.0858e+06	176765	2.25168e+06	156545	2.12221e+06	FALSE			0.23287	0.61827	0.01988	0.14529	0.03165	0.12576	-0.76881	2	487.7382		0.9906	0.9353		0.9962	0.9805		0.9439	0.9264
C9JLW8	FIYEAWQGVER	MSF_Hybrid	1.13537e+06	156963	134692	929558	835998	749649	267381	1.22249e+06	227551	741674	926872	655572	769840	1.18368e+06	1.07772e+06	741003	991591	852505	894139	312242	93560.8	815648	734622	161533	FALSE			0.26723	0.85721	0.81766	0.26251	0.70367	1.0869	-0.13456	2	699.3461	0.9872	0.9047		0.9941	0.9494	0.9883	0.9596	0.9711		0.9416	0.9994
C9JLW8	GLVEEYVEK	MSF_Hybrid	7.65773e+06	7.51358e+06	7.50178e+06	7.76493e+06	7.13972e+06	7.73056e+06	7.1477e+06	7.22366e+06	7.9857e+06	6.37957e+06	7.24098e+06	8.00495e+06	6.9002e+06	8.08742e+06	7.87716e+06	7.66734e+06	7.84516e+06	7.61248e+06	7.23501e+06	7.58553e+06	7.29283e+06	7.40237e+06	7.37907e+06	7.72655e+06	FALSE			-0.02025	0.02847	-0.00241	-0.01054	-0.06825	0.01215	-0.03606	2	533.2768	1	1	1	1	1	1	1	0.9998	1	0.9999	1
C9JLW8	KPIDLSDLK	MSF_Hybrid	452159	399645	513696	409404	467062	484971	583812	528822	599767	463621	466810	579820	470542	522276	609481	428140	531526	548674	491881	399724	398350	424741	435054	504854	FALSE			0.32659	0.14353	-0.0043	-0.0009	0.14536	0.23071	-0.08211	2	514.803	0.9997	0.9996	0.9998	0.9995	0.9999	0.9986	0.9993	0.9984	0.9968	0.9999	1
C9JLW8	SPPSSSEIFTPAHEENVR	MSF_Hybrid	3.52585e+06	3.34356e+06	3.32949e+06	3.69563e+06	3.83725e+06	3.15296e+06	3.28506e+06	3.38451e+06	3.21537e+06	3.84786e+06	3.58883e+06	3.28903e+06	3.13621e+06	3.68233e+06	3.5106e+06	3.75498e+06	3.33751e+06	3.53369e+06	3.9331e+06	3.39985e+06	2.87288e+06	3.63937e+06	3.66871e+06	3.29726e+06	FALSE			-0.04511	0.05921	0.06729	0.05638	0.07266	0.01831	0.00098	2, 3	992.474, 661.985	0.9997, 0.9998	0.9997, 1	0.999, 0.9984	0.9687, 1	0.9999, 1	0.9969, 0.9997	0.9923, 1	0.9976, 1	0.9984, 1	1, 1	0.9932, 0.9999
C9JLW8	TFKPIDLSDLK	MSF_Hybrid	3.8104e+06	3.5757e+06	4.09154e+06	3.46991e+06	3.9693e+06	4.20022e+06	4.27215e+06	4.10416e+06	3.91772e+06	3.81894e+06	4.03498e+06	3.90286e+06	3.79577e+06	4.15332e+06	4.04308e+06	3.85208e+06	3.99968e+06	4.03299e+06	4.00056e+06	3.62083e+06	3.96412e+06	4.05865e+06	3.7796e+06	3.55225e+06	FALSE			0.09913	0.05029	0.02019	-0.011	0.03467	0.06327	0.0135	3	426.2431	1	1	1	1	1	1	1	1	1	0.9999	1
C9JLW8	VPNPSLK	MSF_Hybrid	1.64286e+07	1.60991e+07	1.74975e+07	1.61981e+07	1.6017e+07	1.75872e+07	1.66328e+07	1.86722e+07	1.68135e+07	1.59576e+07	1.7696e+07	1.75859e+07	1.729e+07	1.70447e+07	1.67985e+07	1.66422e+07	1.78859e+07	1.78896e+07	1.55081e+07	1.38008e+07	1.78389e+07	1.66373e+07	1.62156e+07	1.74952e+07	FALSE			0.05914	0.0674	-0.00644	0.00928	0.0346	0.0316	-0.08546	2	377.7265	0.9842	0.9982	0.991	0.9945	0.9914	0.9923	0.9952	0.9965	0.9957	0.9951	0.9985
C9JQL5	EEHKVAVLGVPHNPAPPTSTVIHIR	MSF_Hybrid	1.5529e+06	1.28323e+06	1.3624e+06	1.11473e+06	1.30284e+06	1.3383e+06	1.23081e+06	1.3329e+06	1.44123e+06	1.35856e+06	1.45194e+06	1.41717e+06	1.30978e+06	1.23951e+06	1.30133e+06	1.32735e+06	1.49975e+06	1.42704e+06	1.17406e+06	824792	1.37659e+06	1.24605e+06	1.24926e+06	1.57626e+06	FALSE			-0.0681	0.01898	-0.16074	-0.0443	0.00998	-0.12479	-0.31481	4	675.3751	0.9986	0.984	0.9945	0.9969	0.9625	0.9982	0.9929	0.9954	0.9912	0.998	0.9952
E9PAV3	AAAEIDEEPVSK	MSF_Hybrid	4.88238e+07	4.7872e+07	5.1974e+07	4.84302e+07	4.7531e+07	4.92204e+07	5.02202e+07	4.66216e+07	5.28064e+07	5.04149e+07	4.71614e+07	5.02895e+07	5.00267e+07	5.0491e+07	4.85169e+07	4.94119e+07	5.01909e+07	5.29341e+07	4.92656e+07	4.8809e+07	5.26684e+07	5.02997e+07	4.82437e+07	5.01555e+07	FALSE			0.00946	0.03705	-0.03425	0.00028	-0.00782	0.00354	0.01998	2	629.8117	1	1	1	1	0.9999	0.9999	1	0.9999	1	1	0.9999
E9PAV3	AAEIDEEPVSK	MSF_Hybrid	1.3573e+07	1.27709e+07	1.45106e+07	1.2669e+07	1.3724e+07	1.58527e+07	1.34727e+07	1.44338e+07	1.60003e+07	1.3444e+07	1.26181e+07	1.48373e+07	1.44245e+07	1.42594e+07	1.58401e+07	1.35457e+07	1.16544e+07	1.62544e+07	1.1979e+07	1.22889e+07	1.43298e+07	1.25083e+07	1.23854e+07	1.35514e+07	FALSE			0.10395	0.02103	0.04831	-0.0877	0.00158	0.12409	-0.08198	2	594.2932	1	1	1	1	1	1	1	1	1	1	1
E9PAV3	AEIDEEPVSK	MSF_Hybrid	1.00012e+08	9.79995e+07	1.0362e+08	9.82502e+07	9.53515e+07	1.00133e+08	1.00232e+08	9.40144e+07	1.03071e+08	1.08557e+08	9.69568e+07	1.02524e+08	9.81107e+07	1.03022e+08	1.02793e+08	1.03112e+08	9.51982e+07	9.84908e+07	1.03483e+08	9.93521e+07	9.7352e+07	9.71095e+07	1.0275e+08	1.00097e+08	FALSE			-0.02078	-0.02329	-0.03827	-0.00803	0.03032	0.01093	-0.00692	2	558.7746	0.9964	1	0.9998	0.9986	0.9992	0.9994	0.9997	0.9995	0.9996	1	0.9874
E9PAV3	ASDTYIVFGEAK	MSF_Hybrid	2.43717e+06	3.19995e+06	2.57667e+06	3.27353e+06	2.9009e+06	2.36532e+06	3.02515e+06	2.73764e+06	2.61171e+06	1.94325e+06	2.76338e+06	3.13701e+06	133416	3.58015e+06	3.21843e+06	128608	2.10233e+06	3.18829e+06	3.29905e+06	2.27525e+06	2.15566e+06	2.9072e+06	2.73429e+06	2.93692e+06	FALSE			0.02795	-0.59996	0.05615	0.06266	-0.06652	-0.24478	-0.08759	2	650.8246	0.8591	0.9989	0.8445	0.9818			0.8716	0.9533	0.9958	0.9953	0.9931
E9PAV3	DIELVMSQ	MSF_Hybrid	3.62214e+06	3.26406e+06	4.75007e+06	245470	699574	4.02879e+06	4.35152e+06	4.43823e+06	3.51506e+06	3.18078e+06	3.77385e+06	3.3557e+06	3.56512e+06	4.12909e+06	4.47018e+06	3.46211e+06	3.19068e+06	3.78829e+06	2.73289e+06	3.59298e+06	3.95077e+06	3.47547e+06	601588	219837	FALSE			0.08059	-0.15636	-1.2262	-1.43726	-0.17454	0.06404	-0.17926	2	467.7311	0.9985		0.9935	0.9978	0.9983	0.8647	0.9959	0.8902	0.9665	0.8981	0.9927
E9PAV3	DIELVMSQA	MSF_Hybrid	2.07236e+06	1.39537e+06	1.91091e+06	1.713e+06	1.49789e+06	1.92765e+06	1.42826e+06	2.04071e+06	1.97267e+06	1.45533e+06	1.44404e+06	1.9154e+06	1.90336e+06	1.61607e+06	1.37504e+06	1.49723e+06	1.98633e+06	2.08612e+06	1.41449e+06	1.50053e+06	2.18142e+06	1.39113e+06	1.35346e+06	2.20836e+06	FALSE			0.0168	0.05035	-0.06588	-0.11895	-0.15977	-0.13609	-0.07775	2	503.2497	0.9386	0.9405	0.9998	0.9995	0.9469	0.9991	0.9965	0.9997	0.9995	0.9999	0.999
E9PAV3	DIELVMSQANVSR	MSF_Hybrid	1.66831e+07	1.26868e+07	1.27742e+07	1.46018e+07	2.00014e+07	1.15183e+07	1.07792e+07	1.67768e+07	9.75242e+06	1.43664e+07	1.92096e+07	1.13942e+07	1.31843e+07	1.90481e+07	1.32041e+07	1.54167e+07	1.64835e+07	1.26363e+07	1.55849e+07	9.74699e+06	1.08198e+07	1.58782e+07	1.51122e+07	1.29036e+07	FALSE			-0.17583	0.07966	0.13011	0.05869	0.09364	0.10852	-0.22127	2	731.3719	1	1	1	1	1	1	1	1	1	1	1
E9PAV3	EESEEEEVDETGVEVK	MSF_Hybrid	7.08032e+06	8.05021e+06	7.21663e+06	7.30992e+06	7.12727e+06	6.8117e+06	7.06619e+06	6.90997e+06	6.49989e+06	7.46658e+06	7.93042e+06	6.87772e+06	7.02942e+06	7.55476e+06	7.14368e+06	7.35983e+06	6.97263e+06	5.99423e+06	7.20549e+06	8.48866e+06	5.59871e+06	7.34028e+06	7.72759e+06	7.08581e+06	FALSE			-0.12615	-0.13672	-0.0727	-0.01254	-0.00468	-0.04055	-0.06972	2	918.8971	1	1	0.9999	1	1	0.9998	0.9999	0.9999	1	1	0.9996
E9PAV3	EIDEEPVSK	MSF_Hybrid	5.59677e+07	5.33814e+07	5.70538e+07	5.27485e+07	5.11828e+07	5.62029e+07	5.74417e+07	5.20724e+07	5.78231e+07	5.48957e+07	5.2659e+07	5.62437e+07	5.70443e+07	5.52323e+07	5.53485e+07	5.65331e+07	5.30483e+07	5.66787e+07	5.52426e+07	5.80802e+07	5.66058e+07	5.19899e+07	5.44422e+07	5.33846e+07	FALSE			0.00808	-0.00124	-0.0554	-0.05826	-0.02276	0.01056	0.03025	2	523.256	0.9995	0.9999	1	0.9999	0.9999	0.9999	1	0.9998	0.9999	1	0.9998
E9PAV3	ENTQTPTVQEESEEEEVDETGVEVK	MSF_Hybrid	396777	538700	362808	452938	294234	460494	308669	405851	400171	474035	473366	495315	474516	412850	204944	424734	135886	393882	444713	116777	246645	426673	554096	613520	FALSE			-0.21996	-0.44379	-0.10439	0.29631	0.15218	-0.24923	-0.68394	3	945.7561	0.8775	0.9713		0.9187	0.9896	0.97	0.9142	0.974	0.9615	0.8852	0.9857
E9PAV3	FVITKPDVYK	MSF_Hybrid	3.91785e+06	3.92343e+06	4.57434e+06	3.34112e+06	3.80184e+06	4.79611e+06	4.22253e+06	4.22503e+06	4.40141e+06	3.57576e+06	4.2393e+06	4.14411e+06	3.91251e+06	4.00161e+06	4.49977e+06	3.18275e+06	4.02861e+06	4.27411e+06	3.46287e+06	3.96306e+06	4.11329e+06	3.50252e+06	3.30399e+06	3.99731e+06	FALSE			0.0495	-0.11235	-0.05647	-0.20062	-0.05404	-0.0002	-0.10561	2	605.3475	0.9999	1	1	1	1	1	1	1	1	1	1
E9PAV3	IDEEPVSK	MSF_Hybrid	2.11718e+06	117646	83900.7	2.21428e+06	2.50245e+06	2.3591e+06	1.8596e+06	2.95162e+06	2.3488e+06	2.41814e+06	256458	2.18262e+06	2.33171e+06	2.03938e+06	2.19402e+06	2.23943e+06	2.24562e+06	2.41539e+06	2.33393e+06	2.03178e+06	2.40534e+06	2.09472e+06	2.45714e+06	1.59949e+06	FALSE			1.62663	1.57336	1.60957	1.40757	1.0668	1.50149	1.54605	2	458.7347	0.9833	0.961	0.9513	0.9355	0.9116	0.9813	0.9439	0.9774		0.9595	0.92
E9PAV3	IEDLSQQA	MSF_Hybrid	4.41232e+06	3.58097e+06	4.76211e+06	3.49401e+06	3.09932e+06	4.53705e+06	3.69975e+06	4.44388e+06	4.54217e+06	3.30661e+06	4.13817e+06	4.31909e+06	5.01815e+06	3.57991e+06	3.79779e+06	3.10313e+06	4.30838e+06	4.90349e+06	3.41814e+06	3.80512e+06	4.27257e+06	3.14689e+06	3.63737e+06	5.01101e+06	FALSE			-0.00789	-0.05069	-0.19661	-0.1129	-0.11675	-0.04125	-0.15	2	452.2245	0.9689	0.9669	0.9668	0.9934	0.9832	0.9497	0.9531	0.979	0.9383	0.9895	0.8929
E9PAV3	IEDLSQQAQ	MSF_Hybrid	7.50244e+06	6.79703e+06	8.44164e+06	7.13436e+06	7.01292e+06	7.45749e+06	8.25653e+06	7.06616e+06	7.67423e+06	7.17964e+06	6.5252e+06	7.38558e+06	7.15316e+06	7.71608e+06	8.36297e+06	6.8716e+06	7.40094e+06	7.5719e+06	6.89015e+06	6.08406e+06	7.74715e+06	6.97909e+06	6.83689e+06	8.06943e+06	FALSE			0.01614	-0.05804	-0.07395	-0.05533	-0.10871	0.03082	-0.13418	2	516.2538	1	1	1	1	1	1	1	1	1	1	1
E9PAV3	IEDLSQQAQLA	MSF_Hybrid	59916.8	257881	1.16638e+06	177923	770898	294289	596489	408467	1.32014e+06	786715	205707	1.42116e+06	92210.9	833775	1.48983e+06	1.01118e+06	1.29139e+06	1.29894e+06	203194	445893	1.76526e+06	1.13032e+06	656971	1.50002e+06	FALSE			0.64763	1.27894	-0.25571	1.14724	0.70151	0.70285	0.70197	2	608.3144				0.9762		0.9985		0.9966		0.9995
E9PAV3	IEDLSQQAQLAAAEK	MSF_Hybrid	1.08451e+06	948929	1.01013e+06	743978	977553	872273	787732	262942	918913	942380	923050	988365	766707	982458	805883	954794	316578	914208	152275	316333	160971	947543	173033	826217	FALSE	0.534606	6264.41	-0.62787	-0.47775	-0.23069	-0.64466	-0.09288	-0.25241	-2.27331	2	807.9203	0.9985	0.8555	1	0.9999	0.9984	0.9991		0.9999	0.9999	0.9889
E9PAV3	KNNSNDIVNAIM[Oxidation (M)]ELTM	MSF_Hybrid	359466	363497	356434	461133	372152	383891	406014	399884	508472	400851	371018	452281	440401	363476	408659	360324	588161	538099	433555	445301	472123	347695	313372	181827	FALSE			0.28415	0.46178	0.17331	-0.3568	0.18155	0.1678	0.32378	2	911.9373	0.9991	0.9999	0.9689	0.9969	1	1	0.9999	0.948	0.9967	0.9719	0.9999
E9PAV3	KNNSNDIVNAIMELTM	MSF_Hybrid	1.46984e+06	1.34371e+06	1.36892e+06	2.36136e+06	536768	2.36491e+06	179714	1.78205e+06	1.25822e+06	2.14415e+06	2.28684e+06	2.372e+06	1.52555e+06	3.37785e+06	348128	1.94798e+06	1.12687e+06	229272	1.41768e+06	1.28781e+06	963309	1.87408e+06	1.86954e+06	397093	FALSE	0.086134	-73867.1	-0.3773	-0.34009	0.33154	-0.01448	0.70181	0.32838	-0.18905	2	903.9399	1	1	1	1	1	1	1	1	1	1	1
E9PAV3	KNNSNDIVNAIMELTM[Oxidation (M)]	MSF_Hybrid	1.93208e+06	1.89882e+06	2.6435e+06	2.51921e+06	2.14131e+06	2.45578e+06	2.06489e+06	2.12052e+06	2.72451e+06	2.12934e+06	2.02438e+06	2.50433e+06	2.46023e+06	2.16363e+06	2.47581e+06	2.26047e+06	3.20281e+06	2.48845e+06	2.45988e+06	2.14e+06	2.56611e+06	2.11006e+06	2.22982e+06	2.29294e+06	FALSE			0.09392	0.29652	0.13638	0.03487	0.04035	0.13301	0.14642	2	911.9373	1	1	1	1	1	1	1	1	1	1	1
E9PAV3	LFVITKPDVYK	MSF_Hybrid	9.47017e+06	9.10491e+06	1.16659e+07	8.14691e+06	8.69876e+06	1.20671e+07	1.03532e+07	1.10305e+07	1.06469e+07	8.58084e+06	1.03812e+07	1.02688e+07	9.65071e+06	8.95292e+06	1.03415e+07	7.58435e+06	9.54002e+06	1.01569e+07	8.12148e+06	9.53041e+06	1.02977e+07	7.97521e+06	8.31924e+06	9.97956e+06	FALSE			0.08295	-0.14859	-0.0648	-0.20287	-0.04901	-0.06318	-0.11368	2	661.8896	1	1	1	1	1	1	1	1	1	1	1
E9PAV3	LGLRQVTGVTR	MSF_Hybrid	843050	918488	739962	925326	725223	802496	789554	711671	1.02112e+06	684694	767844	982485	1.02825e+06	769353	1.086e+06	854150	1.00414e+06	1.11104e+06	159109	913811	918235	846409	832427	254019	FALSE			0.01197	0.24734	-0.02822	-0.37206	-0.03886	0.20508	-0.32919	3	400.5788	1	0.9986	0.9997	0.9995	0.9965	0.9969		0.999	0.9969	0.9987	0.9898
E9PAV3	NILFVITKPDVY	MSF_Hybrid	187396	148577	2.10145e+06	2.46431e+06	398555	1.75821e+06	2.14414e+06	367915	1.77686e+06	94437	130579	218392	105034	2.3502e+06	2.058e+06	137853	2.03624e+06	1.41212e+06	301980	2.0056e+06	1.47327e+06	95434.4	2.33696e+06	2.08444e+06	FALSE			0.81526	0.5571	0.92287	0.88995	-2.45865	0.8888	0.63335	2	711.4056		0.8851	0.9777
E9PAV3	NILFVITKPDVYK	MSF_Hybrid	8.03039e+07	9.28861e+07	7.62648e+07	9.38963e+07	9.10382e+07	7.52364e+07	7.49954e+07	7.54744e+07	8.11512e+07	8.44257e+07	8.09846e+07	8.16878e+07	7.91099e+07	7.66399e+07	7.05709e+07	7.9163e+07	8.29921e+07	6.96346e+07	7.88793e+07	8.98318e+07	8.23905e+07	9.5195e+07	8.5946e+07	7.77529e+07	FALSE			-0.10701	-0.10596	0.06068	0.05358	-0.01369	-0.14041	0.00949	2, 3	775.4531, 517.3044	1, 0.9999	1, 1	1, 1	1, 1	1, 0.9998	1, 1	1, 1	1, 0.9999	1, 1	1, 1	1, 1
E9PAV3	NNSNDIVNAIM	MSF_Hybrid	806654	937495	947213	852019	844701	842857	822464	837800	824158	948853	978259	914546	887720	795664	983327	922885	803964	879628	878621	981519	903677	864202	911070	656933	FALSE			-0.11543	-0.04623	-0.08375	-0.14607	0.0784	-0.01327	0.03833	2	602.785	0.9918	0.9868	0.9976	0.999	0.9906	0.9967	0.9936	0.9959	0.995	0.9956	0.9945
E9PAV3	NNSNDIVNAIMEL	MSF_Hybrid	104602	203540	86207.6	57430.1	94497.4	75038.6	66219.9	49706.7	83631.9	61333.2	138399	84460.1	86874.3	107844	84768.8	72933.4	140592	156678	73342.6	89030.5	76054.3	75862.6	159519	113908	FALSE			-0.98267	-0.09116	-0.797	-0.17505	-0.47261	-0.4967	-0.72593	2	723.8483		0.9515	0.9989	0.9932	0.9176	0.9862	0.9996				0.9651
E9PAV3	PGEATETVPATEQ	MSF_Hybrid	1.53092e+06	1.57553e+06	1.6804e+06	1.50344e+06	1.55923e+06	1.50953e+06	1.73149e+06	1.59704e+06	1.42764e+06	1.70419e+06	1.663e+06	1.42861e+06	1.46067e+06	146106	1.5737e+06	1.62102e+06	1.26387e+06	1.3376e+06	1.50957e+06	1.5818e+06	1.16161e+06	1.46381e+06	1.5788e+06	1.5818e+06	FALSE			-0.00928	-0.18098	-0.06619	-0.04981	0.00269	-0.58983	-0.1706	2	665.3121	0.9994	0.9988	0.9999	0.8823	0.9998	0.9854	0.9609	0.992	0.9984	0.9912	0.9718
E9PAV3	PGEATETVPATEQELPQPQ	MSF_Hybrid	3.6898e+06	5.30475e+06	4.38961e+06	5.44473e+06	4.53112e+06	4.31887e+06	4.93699e+06	4.69689e+06	4.47233e+06	5.14784e+06	4.83618e+06	4.47009e+06	4.76816e+06	5.18019e+06	5.1703e+06	5.50434e+06	4.12046e+06	3.97447e+06	5.20854e+06	4.92021e+06	3.49206e+06	4.46453e+06	4.8315e+06	4.44306e+06	FALSE			0.0758	0.023	0.09496	0.03776	0.11095	0.1758	0.02529	2	1011.4868	1	1	1	1	1	1	1	1	1	1	1
E9PAV3	QVTGVTR	MSF_Hybrid	4.40402e+07	3.58934e+07	287335	3.53126e+07	3.83602e+07	4.7959e+07	3.83164e+07	4.92267e+07	3.91233e+07	4.1067e+07	3.72544e+07	3.84776e+07	4.35286e+07	3.9164e+07	4.47707e+07	3.50923e+07	4.28795e+07	4.8068e+07	3.64192e+07	3.972e+07	4.40242e+07	3.9636e+07	3.78773e+07	4.17381e+07	FALSE			0.65898	0.65183	0.60047	0.57196	0.54198	0.66803	0.58295	2	380.7192	0.9312	0.9638	0.9783	0.9818	0.8724	0.9793	0.9746	0.8995	0.9916	0.9521	0.9577
E9PAV3	SKNILFVITKPDVYK	MSF_Hybrid	580202	501693	647242	595027	566242	687781	658008	588344	700234	613082	550472	628343	655997	563535	624184	762514	633089	649634	711685	671777	676901	740121	741797	368788	FALSE			0.17089	0.24222	0.09673	0.09802	0.05144	0.09256	0.25285	4	442.0119	0.9999	1	1	1	1	1	1	1	1	1	1
E9PAV3	SPASDTYIVF	MSF_Hybrid	998071	1.65668e+06	1.11073e+06	1.04448e+06	1.52049e+06	1.1921e+06	1.16281e+06	1.00392e+06	1.02225e+06	1.09172e+06	1.09727e+06	1.07643e+06	1.06279e+06	1.16435e+06	1.00156e+06	1.09785e+06	1.354e+06	1.08154e+06	1.10002e+06	3.77676e+06	1.12264e+06	1.13557e+06	1.30434e+06	1.17983e+06	FALSE			-0.23974	-0.09178	-0.00323	-0.05695	-0.20557	-0.22188	0.67199	2	550.2689	1	1	1	1	1	0.9999	1	1	1	1	1
E9PAV3	SPASDTYIVFGEAK	MSF_Hybrid	1.06421e+08	1.18069e+08	1.05745e+08	1.16477e+08	1.1333e+08	1.05223e+08	1.04949e+08	1.0174e+08	1.05479e+08	1.10613e+08	1.11594e+08	1.05066e+08	1.02284e+08	1.08828e+08	1.01408e+08	1.04446e+08	1.05089e+08	1.02057e+08	1.03693e+08	9.10321e+07	1.05029e+08	1.10212e+08	1.08356e+08	1.19579e+08	FALSE			-0.08117	-0.08384	0.0208	0.03416	-0.013	-0.07954	-0.13971	2	742.867	1	1	1	1	1	1	1	1	1	1	1
E9PAV3	SPASDTYIVFGEAKIEDLSQQ	MSF_Hybrid	152308	1.10322e+06	421977	95525.6	99297.1	920950	973737	948212	866640	291504	112960	100119	124011	955940	771918	871655	223760	946054	978322	214929	171190	833342	1.04014e+06	145434	FALSE			0.73322	0.28329	-0.58827	0.26726	-1.73316	0.14266	-0.29801	2	1149.5604			0.9428			0.9183	0.9607	0.8219	0.8545		0.9653
E9PAV3	SPASDTYIVFGEAKIEDLSQQAQ	MSF_Hybrid	659901	126555	690520	841037	651681	830191	630962	691126	736254	834559	760012	891655	873777	763418	831094	883526	166511	944590	913393	822191	154862	701541	594999	175782	FALSE			0.47884	0.43347	0.65329	-0.00455	0.75131	0.74087	0.35608	2	1249.1083	0.926	0.9966	0.9642	0.9981	0.9773	0.9594	0.9755	0.9953		0.9552	0.979
E9PAV3	VITKPDVYK	MSF_Hybrid	475120	759125	806924	538073	830048	748863	596184	606332	744770	520641	680576	132128	507683	762213	786517	742456	691451	893932	582451	846405	750565	661723	832528	882102	FALSE			-0.06793	0.1896	0.05261	0.21935	-0.61435	0.01073	0.09455	2	531.8134	0.9492	0.9952	0.9984	0.9959	0.9911	0.9487	0.8457	0.9998	0.9733	0.9998	0.9899
E9PRG8	ANITLSGK	MSF_Hybrid	2.96576e+06	2.56119e+06	224797	2.1347e+06	2.7268e+06	2.82008e+06	2.64206e+06	3.50473e+06	2.5373e+06	2.67563e+06	3.18446e+06	2.38016e+06	2.86923e+06	2.66654e+06	3.10447e+06	3.1148e+06	3.03059e+06	2.84777e+06	2.60955e+06	1.96042e+06	3.34863e+06	2.33171e+06	2.52322e+06	3.00924e+06	FALSE			0.59437	0.64483	0.4174	0.45129	0.51869	0.58707	0.46125	2	402.2347	0.9567	0.99	0.9791	0.9983	0.9804	0.9972	0.9951	0.9325	0.9927	0.9967	0.9961
E9PRG8	ANITLSGKK	MSF_Hybrid	1.36292e+06	1.35925e+06	1.52072e+06	1.55934e+06	1.70944e+06	1.40368e+06	1.48416e+06	1.59433e+06	1.33792e+06	1.64656e+06	1.51618e+06	1.28073e+06	1.64128e+06	1.5958e+06	1.53724e+06	1.70736e+06	1.52452e+06	1.28263e+06	1.54643e+06	1.0444e+06	1.28352e+06	1.61407e+06	1.43635e+06	1.2133e+06	FALSE			0.05783	0.08952	0.13913	0.00707	0.06664	0.17025	-0.13109	2	466.2822	1	1	1	1	1	1	1	1	1	1	1
E9PRG8	EVEAPSKPAR	MSF_Hybrid	1.17419e+06	942204	144777	1.00997e+06	1.03437e+06	1.22251e+06	1.37421e+06	1.22752e+06	1.33151e+06	1.15349e+06	1.36595e+06	1.22421e+06	993005	1.07415e+06	1.3625e+06	1.26818e+06	1.39688e+06	1.1749e+06	1.19543e+06	1.12259e+06	1.4851e+06	925167	964479	327443	FALSE			0.79865	0.76402	0.53083	-0.0284	0.72737	0.60099	0.75011	2	542.2933	0.9995	0.9858	0.9992	0.9986	0.9999	0.9997	0.9899	0.9969	0.9821	0.9969	0.9993
E9PRG8	HRVVGAVIDQ	MSF_Hybrid	351678	95726.3	285320	297819	293786	320194	436362	332538	351401	308015	348622	336281	152364	330611	301211	350614	197816	326777	282148	293053	303414	371746	129351	208467	FALSE			0.61254	0.25635	0.31545	-0.04634	0.43841	0.09793	0.26196	2	547.3093	0.9995	1	0.9992	0.9988		0.9985	0.9999	1		0.9931	0.9934
E9PRG8	HRVVGAVIDQGLITR	MSF_Hybrid	4.25761e+06	3.76668e+06	3.89279e+06	4.1238e+06	3.89847e+06	3.90781e+06	3.9142e+06	4.2946e+06	4.14559e+06	3.98658e+06	4.4961e+06	4.26904e+06	4.37483e+06	4.4342e+06	4.52762e+06	4.48182e+06	4.03312e+06	4.27858e+06	4.47984e+06	3.90553e+06	3.73204e+06	4.66735e+06	4.05015e+06	3.4837e+06	FALSE			0.05199	0.10238	0.00157	0.03399	0.09766	0.16236	0.02405	3	545.3214	1	1	1	1	1	1	1	1	1	1	1
E9PRG8	MEVEAPSKPAR	MSF_Hybrid	1.52365e+06	1.31479e+06	1.12786e+06	1.28767e+06	1.28125e+06	1.6164e+06	1.479e+06	1.58835e+06	1.51504e+06	1.42915e+06	1.47029e+06	1.64468e+06	1.44017e+06	1.48454e+06	968261	1.152e+06	1.693e+06	1.63299e+06	1.38115e+06	1.39169e+06	1.78968e+06	1.12652e+06	1.26912e+06	1.72423e+06	FALSE			0.20831	0.17506	0.07754	0.05481	0.19621	-0.02692	0.20204	2, 3	607.8135, 405.5448	0.9979	0.9996, 0.9999	0.9985, 0.9924	0.9999, 0.9999	0.998, 0.9089	0.9898, 0.9994	0.9993, 0.9942	0.9895, 0.9996	0.9981, 0.9999	0.9971, 0.9999	0.9999, 0.998
E9PRG8	RANITLSGK	MSF_Hybrid	359476	325213	333707	351884	150793	414062	383788	406937	259712	321854	289768	388832	378644	199162	440778	167399	260606	361433	390852	153886	435933	111954	304528	299666	FALSE			0.04469	-0.3674	-0.15172	-0.50797	-0.02564	0.00027	-0.05446	2	480.2853	0.9999	0.9447	0.9961	0.9983	0.9961		0.8666		0.9995		0.9931
E9PRG8	TAMEVEAPSK	MSF_Hybrid	3.81267e+06	3.75362e+06	3.32499e+06	3.26788e+06	3.54141e+06	3.82998e+06	3.53849e+06	3.64412e+06	3.27895e+06	3.65403e+06	3.67703e+06	3.57422e+06	3.39115e+06	3.48005e+06	3.68066e+06	3.19279e+06	2.96383e+06	3.4723e+06	3.12616e+06	3.45501e+06	3.21437e+06	3.41185e+06	3.10513e+06	3.48657e+06	FALSE			-0.05808	-0.17773	-0.03377	-0.12266	0.00185	-0.04568	-0.15298	2	531.7604	0.9999	1	0.9999	1	0.9999	1	0.9999	1	1	1	1
E9PRG8	TAMEVEAPSKPA	MSF_Hybrid	1.11188e+06	563332	222619	287529	393447	71980.8	730791	699221	143400	507018	866101	1.10178e+06	942078	172261	665812	718916	301756	142634	769621	939132	626836	838515	612029	136143	FALSE			-0.27046	-0.70612	-1.33371	-0.25833	0.38302	-0.09235	0.29944	2	615.8054	0.9717		0.9706	0.9034	0.938	0.9785	0.894	0.8637	0.9527		0.9842
E9PRG8	TAMEVEAPSKPAR	MSF_Hybrid	6.49426e+06	5.01274e+06	7.47653e+06	6.08504e+06	5.99857e+06	7.0165e+06	6.39773e+06	6.67706e+06	5.64494e+06	5.70016e+06	7.1402e+06	6.50617e+06	6.75079e+06	5.73421e+06	8.27221e+06	7.60602e+06	6.61958e+06	7.37364e+06	6.17912e+06	6.24092e+06	6.29395e+06	6.07843e+06	5.80961e+06	6.5514e+06	FALSE			-0.02019	0.18623	0.00883	-0.04195	0.02733	0.12886	-0.02063	2, 3	693.856, 462.9064	1, 1	1, 1	1, 1	1, 1	1, 1	1, 1	1, 1	1, 1	1, 1	1, 1	1, 1
E9PRG8	TKAPQDVEMK	MSF_Hybrid	5.35494e+06	5.53762e+06	5.09734e+06	6.35067e+06	5.25789e+06	4.97938e+06	6.40608e+06	5.67292e+06	5.73895e+06	5.84579e+06	5.60701e+06	5.57818e+06	5.97606e+06	5.74376e+06	5.56098e+06	6.64653e+06	6.62291e+06	5.36702e+06	6.37257e+06	6.38625e+06	5.94135e+06	5.73949e+06	6.51062e+06	5.26891e+06	FALSE			0.15617	0.22097	0.05297	0.13176	0.091	0.11201	0.22589	2	573.7948	1	1	1	1	1	1	1	1	1	1	1
E9PRG8	VIDQGLITR	MSF_Hybrid	5.39128e+06	5.69795e+06	6.09326e+06	5.21129e+06	5.54232e+06	5.76259e+06	5.88171e+06	5.80005e+06	5.87442e+06	5.32262e+06	5.09449e+06	5.72895e+06	5.37202e+06	5.32153e+06	6.20172e+06	5.87088e+06	5.60789e+06	6.21819e+06	5.50046e+06	5.96811e+06	5.80947e+06	5.8539e+06	5.88858e+06	5.16664e+06	FALSE			0.03104	0.04256	-0.05706	-0.02314	-0.08976	-0.02432	0.008	2	507.8008	0.9974	0.9994	0.9995	0.9996	0.9961	0.9954	0.9992	0.9948	0.9964	0.9961	0.9977
E9PRG8	VVGAVIDQGLIT	MSF_Hybrid	205257	526466	172920	504476	463041	497309	580869	563118	573525	434110	482098	460134	224402	461824	544160	313333	94378.8	297002	544731	213550	121207	544179	144685	168495	FALSE			0.9249	-0.36031	0.69531	-0.07745	0.60542	0.44369	-0.04068	2	592.8479		0.9321	0.929	0.9505			0.9687	0.8929	0.9588	0.9853	0.9718
E9PRG8	VVGAVIDQGLITR	MSF_Hybrid	1.46222e+07	1.37083e+07	1.47039e+07	1.42338e+07	1.49681e+07	1.41898e+07	1.39065e+07	1.44836e+07	1.39877e+07	1.41786e+07	1.4763e+07	1.47939e+07	1.4542e+07	1.53999e+07	1.39181e+07	1.45511e+07	1.44734e+07	1.44995e+07	1.45452e+07	1.40204e+07	1.43066e+07	1.52537e+07	1.49055e+07	1.57483e+07	FALSE			-0.02218	0.01632	0.01193	0.09324	0.02331	0.02742	-0.00545	2	670.8984	1	1	1	1	1	1	1	1	1	1	0.9999
L0R819	ADRTEMLSESK	MSF_Hybrid	355139	209354	162654	332690	125500	309592	382634	357333	396989	151436	369614	290055	314662	290728	233706	134683	344308	345757	342242	174054	305427	144918	196423	396320	FALSE			0.64486	0.1817	0.07845	0.02071	0.15764	0.20659	0.1764	2	633.8033	0.999	0.9409	0.9407		0.9999		0.9907				0.8447
L0R819	EYQEIENLDK	MSF_Hybrid	6.09021e+06	6.46886e+06	5.97042e+06	6.86561e+06	6.60825e+06	5.58496e+06	6.21942e+06	6.02284e+06	5.37268e+06	6.78957e+06	6.21956e+06	5.91033e+06	5.67959e+06	6.91193e+06	6.06733e+06	7.09743e+06	5.22649e+06	5.63682e+06	6.92375e+06	6.84658e+06	5.87077e+06	6.70612e+06	6.30164e+06	6.22949e+06	FALSE			-0.07302	-0.04498	0.04064	0.05408	0.03005	0.01004	0.08405	2	640.8039	0.9999	1	1	1	1	1	1	1	1	1	1
L0R819	FLADRTEMLSESK	MSF_Hybrid	645127	843982	861147	263118	567736	319072	549916	84712	610207	568428	782394	141108	704017	823028	831364	600193	921426	839458	431285	590126	841579	668197	507463	788400	FALSE	0.277817	0.0287247	-0.91686	0.00663	-1.03128	-0.25898	-0.65564	0.005	-0.3352	3	509.5888	0.9988		0.963	0.8939	0.9251	0.9994	0.989	0.9262	0.9746	0.9997
L0R819	GTRPEDSSVLIPTDNSTPHK	MSF_Hybrid	2.63018e+06	3.10132e+06	2.37384e+06	2.75372e+06	3.06275e+06	2.2555e+06	2.40662e+06	2.31399e+06	2.25792e+06	2.80309e+06	2.80769e+06	2.42321e+06	2.44486e+06	2.9184e+06	2.47754e+06	2.87025e+06	2.57535e+06	2.24273e+06	2.70357e+06	2.50515e+06	2.5866e+06	2.93151e+06	2.74937e+06	2.69846e+06	FALSE			-0.21595	-0.0762	-0.00595	0.04796	-0.01276	-0.04787	-0.05626	3, 4	717.6941, 538.5224	1, 0.993	1	1	1	1	1	1	1	1, 0.9553	1	1
L0R819	GTRPEDSSVLIPTDNSTPHKEDLSSK	MSF_Hybrid	7.64705e+06	8.29292e+06	7.40526e+06	9.04156e+06	8.03846e+06	7.35096e+06	8.65488e+06	7.2908e+06	7.16382e+06	8.60255e+06	8.67573e+06	7.58959e+06	8.21674e+06	8.74331e+06	8.42486e+06	8.68099e+06	7.47784e+06	7.93101e+06	8.70622e+06	8.41627e+06	7.68657e+06	8.62216e+06	9.51497e+06	8.09269e+06	FALSE			-0.01464	0.0453	0.06558	0.16808	0.09116	0.12084	0.08774	3, 4	937.465, 703.3505	1, 1	1, 1	1, 1	1, 1	1, 1	1, 1	1, 1	1, 1	1, 1	1, 1	1, 1
L0R819	IVVDELSNLK	MSF_Hybrid	8.93966e+06	8.49937e+06	9.47811e+06	8.1421e+06	9.05713e+06	9.12661e+06	8.54315e+06	9.46793e+06	8.98936e+06	9.1215e+06	9.78193e+06	9.32893e+06	9.50278e+06	9.51419e+06	1.00049e+07	8.8621e+06	9.44241e+06	9.49589e+06	8.93263e+06	9.76288e+06	8.63272e+06	9.44335e+06	8.66548e+06	9.3094e+06	FALSE			0.00446	0.04658	-0.03205	0.02661	0.06882	0.10862	0.02187	2	565.3268	0.9979	0.995	0.9995	0.9989	0.9923	0.9951	0.9954	0.9985	0.9842	0.9928	0.9878
L0R819	IVVDELSNLKK	MSF_Hybrid	3.69647e+06	2.98132e+06	3.64673e+06	3.19346e+06	3.25604e+06	3.61899e+06	3.10229e+06	3.35007e+06	3.4763e+06	3.42981e+06	3.67378e+06	3.42182e+06	3.52892e+06	3.35456e+06	3.78034e+06	3.30576e+06	3.61651e+06	3.90236e+06	3.19179e+06	3.50365e+06	3.29078e+06	3.2483e+06	3.28316e+06	3.39417e+06	FALSE			-0.0564	0.06824	-0.03623	-0.05684	0.0278	0.04665	-0.04806	2, 3	629.3743, 419.9186	1, 0.9993	1, 1	0.9998, 0.9999	1, 0.9998	1, 0.9999	1, 0.9995	1, 1	0.9999, 0.9995	1, 1	1, 0.9999	1, 0.9998
L0R819	KIVVDELSNLK	MSF_Hybrid	621338	652929	676552	606206	632460	695574	668717	573954	633532	676243	627291	647599	556869	623307	670568	677575	672132	625728	647477	591137	679311	670454	648539	656494	FALSE			-0.05626	0.01809	-0.01231	0.01813	0.00023	-0.07597	-0.02453	3	419.9186	1	1	1	1	0.9999	1	1	1	1	1	1
L0R819	KIVVDELSNLKK	MSF_Hybrid	1.17438e+06	1.03331e+06	1.08882e+06	1.07003e+06	912796	1.00365e+06	979264	1.02642e+06	1.09395e+06	1.08275e+06	1.07244e+06	1.1148e+06	1.092e+06	938284	1.03103e+06	1.05379e+06	1.22787e+06	1.16015e+06	1.05311e+06	1.08601e+06	1.20451e+06	1.07934e+06	1.16499e+06	966680	FALSE			-0.08884	0.06223	-0.1425	-0.03791	-0.01165	-0.10679	0.02048	3	462.6169	1	1	1	1	1	1	1	1	1	1	1
L0R819	NILDELKK	MSF_Hybrid	6.05029e+06	8.58382e+06	7.00255e+06	8.84549e+06	8.58883e+06	7.64654e+06	8.44453e+06	7.75041e+06	8.33774e+06	9.14892e+06	7.22206e+06	8.85782e+06	6.5446e+06	8.3939e+06	7.4709e+06	8.06906e+06	8.29417e+06	7.35015e+06	9.23558e+06	8.89642e+06	8.06126e+06	8.70629e+06	8.05952e+06	7.81076e+06	FALSE			0.18123	0.13222	0.21311	0.18381	0.22159	0.05063	0.27572	2	486.7899	1	1	1	1	0.9999	0.9996	1	0.9999	0.9998	1	0.9999
L0R819	PTDNSTPHKEDLSSK	MSF_Hybrid	204548	101835	164484	255080	178129	263343	224343	215614	280585	238948	272053	238968	210346	66275.2	168332	233673	101899	176342	209874	233476	275339	114636	253967	299636	FALSE			0.61376	0.12058	0.56491	0.50505	0.67151	-0.08166	0.61005	3	552.6006	0.9747	0.9548	0.85	0.9907			0.9088			0.9778	0.9994
L0R819	QQQNSNIFFLADR	MSF_Hybrid	218786	945609	175013	1.0428e+06	1.07148e+06	822220	919042	1.04408e+06	118125	969521	930235	87252	1.00723e+06	1.0386e+06	963232	1.06054e+06	364063	68439.2	1.06353e+06	156976	873500	197399	1.02478e+06	1.13659e+06	FALSE			0.63585	0.15666	1.1325	0.81644	0.569	1.16772	0.64467	2	790.8944		0.8488	0.9974	0.983	0.9309	0.9409	0.9964		0.9633	0.9854	0.9921
L0R819	QQQNSNIFFLADRTEMLSESK	MSF_Hybrid	1.76967e+06	1.68321e+06	1.67045e+06	1.69287e+06	1.77243e+06	1.7244e+06	1.53449e+06	1.65928e+06	1.75945e+06	1.66959e+06	1.69856e+06	1.66776e+06	1.8228e+06	1.86734e+06	1.7055e+06	1.97859e+06	1.77045e+06	1.70882e+06	1.79077e+06	1.35256e+06	1.38694e+06	1.77597e+06	1.89937e+06	1.70104e+06	FALSE			-0.04871	0.09125	0.01857	0.06955	-0.02483	0.07471	-0.17748	3	829.4042	0.9997	1	0.9998	0.9999	0.9995	0.9998	1	1	1	1	0.9998
L0R819	VDELSNLKK	MSF_Hybrid	484210	344326	476936	448128	360201	591841	289460	458058	558365	373342	467124	371033	402980	428610	511872	338509	417124	538083	345365	347700	358328	241266	385582	401950	FALSE			0.00045	-0.01305	0.10103	-0.34361	-0.10778	0.04138	-0.31227	2	523.298	1	1	0.9999	1	1	1	1	0.9999	0.9998	0.9999	1
L0R819	VVDELSNLKK	MSF_Hybrid	1.73534e+06	119306	281579	1.68112e+06	143303	1.93193e+06	1.80204e+06	1.82074e+06	1.81295e+06	1.74867e+06	1.76279e+06	1.87953e+06	1.72228e+06	1.73095e+06	1.79913e+06	1.56652e+06	279673	252508	1.66801e+06	1.70721e+06	297425	1.6845e+06	1.64872e+06	2.09744e+06	FALSE			1.34741	-0.02557	0.81427	1.34606	1.33549	1.2979	0.78176	2	572.8323	0.9997	0.9971	0.9938	0.993	0.9896	0.9923	0.9969	0.9896			0.9264
L0R8F8	EAVLSLYR	MSF_Hybrid	1.39214e+06	1.4781e+06	1.36026e+06	1.5264e+06	1.5309e+06	1.3899e+06	1.45983e+06	1.52812e+06	1.34651e+06	1.57517e+06	1.40919e+06	1.48455e+06	1.41459e+06	1.34588e+06	1.33704e+06	1.33241e+06	1.42298e+06	1.48121e+06	1.5545e+06	1.42017e+06	1.39296e+06	1.52139e+06	1.31394e+06	1.5183e+06	FALSE			0.03503	0.00208	0.07207	0.04139	0.0791	-0.04608	0.04602	2	475.7689	0.9943	1	0.9996	0.9997	0.9987	0.9991	0.9998	0.9995	0.9999	1	0.9947
L0R8F8	GLVFLNGK	MSF_Hybrid	172968	394149	109399	414928	369242	378877	472651	557095	413619	253118	349310	358880	409256	335831	300860	397632	440890	202543	201147	371109	340854	431939	162023	380455	FALSE			1.09324	0.62187	0.78172	0.52642	0.50688	0.62862	0.43267	2	424.2555		0.9731	0.9639		0.9609	0.9758		0.9928	0.9784	0.9291	0.9937
L0R8F8	YTDRDFYFASIR	MSF_Hybrid	456718	540981	167450	481490	497687	521987	504612	550735	518474	484441	538002	394689	415391	486022	436112	53935.7	442110	444637	58157.3	357459	454939	461935	476184	562353	FALSE			0.43376	-0.30873	0.36557	0.3649	0.28246	0.19905	-0.42051	3	518.5843	0.9972	0.9998	0.9996	0.9998	0.9994			0.9998	0.999	0.9997	0.9998
O00115	AFQPLVK	MSF_Hybrid	8.7724e+06	8.51331e+06	8.98596e+06	9.02897e+06	9.49381e+06	8.15323e+06	9.28622e+06	1.00773e+07	9.8527e+06	9.67802e+06	7.88013e+06	8.2919e+06	8.6196e+06	9.0485e+06	8.46018e+06	9.71257e+06	9.0522e+06	9.18786e+06	9.40188e+06	8.32583e+06	9.60253e+06	9.65859e+06	9.55519e+06	8.05535e+06	FALSE			0.15326	0.08948	0.02204	0.05376	-0.02334	-0.0079	0.05699	2	401.7447	0.9999	1	0.9999	1	0.9995	0.9998	1	0.9999	1	0.9999	0.9999
O00115	ALINSPEGAVGR	MSF_Hybrid	4.17214e+07	3.98461e+07	4.25208e+07	3.89877e+07	3.98333e+07	4.00215e+07	4.24925e+07	4.27152e+07	4.25514e+07	4.1517e+07	4.14035e+07	4.14444e+07	4.14113e+07	4.21422e+07	3.93986e+07	4.02391e+07	4.0128e+07	4.12496e+07	4.06952e+07	3.71574e+07	4.2704e+07	4.05741e+07	3.85735e+07	3.92426e+07	FALSE			0.04206	-0.02903	-0.06232	-0.06782	0.00321	-0.01327	-0.04166	2	592.3251	0.9999	1	1	1	1	1	1	1	1	1	0.9999
O00115	EFPDLENVVK	MSF_Hybrid	1.56534e+06	3.44029e+06	1.7823e+06	1.71844e+06	3.56624e+06	1.80309e+06	1.93712e+06	1.68739e+06	1.72748e+06	1.68845e+06	1.84965e+06	1.73002e+06	1.69264e+06	2.091e+06	1.66004e+06	1.79141e+06	2.35695e+06	1.56312e+06	1.76972e+06	1.16321e+07	1.83141e+06	1.90398e+06	2.88369e+06	1.6504e+06	FALSE			-0.3429	-0.24911	0.06236	-0.07634	-0.36568	-0.31839	1.16618	2	595.3086	0.9928	0.9915	0.9337	0.9921	0.999	0.9897	0.9929	0.987	0.9958	0.9987	0.9626
O00115	GGGTLC[Carbamidomethyl (C)]AQLPALWK	MSF_Hybrid	1.8155e+07	2.00679e+07	1.44116e+07	1.73556e+07	1.69004e+07	1.8426e+07	1.69252e+07	1.63228e+07	1.77592e+07	1.909e+07	1.24622e+07	1.51148e+07	1.6103e+07	1.83274e+07	1.70091e+07	1.93778e+07	1.5093e+07	1.80245e+07	1.66146e+07	1.20497e+07	2.12971e+07	1.7852e+07	1.5815e+07	1.80287e+07	FALSE			-0.04531	-0.00382	0.0013	-0.02596	-0.17361	-0.03313	-0.07519	2	736.39	0.9945	0.9999	0.9999	0.989	0.999	0.9998	0.9995	0.9998	0.9994	0.9987	0.991
O00115	GPWTC[Carbamidomethyl (C)]VGDMNR	MSF_Hybrid	1.19119e+07	1.18823e+07	9.7378e+06	1.31031e+07	1.18651e+07	1.09171e+07	1.3328e+07	1.23295e+07	1.07309e+07	1.29031e+07	1.12538e+07	1.20588e+07	1.18555e+07	1.23964e+07	1.20184e+07	1.26908e+07	1.17255e+07	1.23006e+07	1.30702e+07	1.16696e+07	1.09907e+07	1.19967e+07	1.20055e+07	1.20211e+07	FALSE			0.11794	0.13091	0.09785	0.10339	0.11108	0.11325	0.09162	2	646.7792	1	1	1	1	1	1	1	1	1	1	1
O00115	LTC[Carbamidomethyl (C)]YGDSGQPVDWFVVYK	MSF_Hybrid	1.2886e+06	1.54297e+06	1.32823e+06	1.80668e+06	1.48293e+06	1.30493e+06	1.40625e+06	1.29391e+06	1.34599e+06	1.62063e+06	1.31815e+06	1.2721e+06	1.35857e+06	1.54104e+06	1.12319e+06	1.62707e+06	1.23463e+06	1.26765e+06	1.47022e+06	1.26648e+06	1.2077e+06	1.61118e+06	1.48129e+06	1.51689e+06	FALSE			-0.03996	-0.0106	0.14341	0.14805	0.01761	-0.04831	-0.07671	2	1067.5011	0.9992	1	0.9984	1	0.9983	0.9999	0.99	0.9996	0.9982	0.9944	0.9646
O00115	NQGEEQRGGGTLC[Carbamidomethyl (C)]AQLPALWK	MSF_Hybrid	3.64787e+06	3.37415e+06	3.07418e+06	3.83627e+06	3.26574e+06	3.49226e+06	3.44892e+06	3.47045e+06	3.55706e+06	3.91145e+06	3.00608e+06	3.86581e+06	3.6383e+06	3.43849e+06	3.82033e+06	3.87116e+06	3.04028e+06	3.73441e+06	4.10898e+06	2.35771e+06	3.39702e+06	3.40615e+06	3.24467e+06	195248	FALSE			0.05334	0.07648	0.06947	-0.56046	0.09499	0.11013	-0.03361	3	771.7183	0.9962	0.9999	0.9999	0.9999	0.999	0.9998	0.9997	0.9948	0.9991	0.9994	0.9985
O00115	NYQPC[Carbamidomethyl (C)]NGMAR	MSF_Hybrid	738302	798469	51170.4	287945	710633	775186	787461	603784	253615	737169	659573	849367	284804	153385	205876	882783	708440	252655	880455	798872	735675	750664	727879	725678	FALSE			0.05081	0.21559	0.15966	0.47311	0.50027	-1.30188	0.60487	2	605.7582	0.9484		0.9232	0.934		0.8739	0.9835	0.9365	0.95	0.9173	0.9742
O00115	SLQPLYR	MSF_Hybrid	2.30073e+07	2.25959e+07	2.33301e+07	2.29949e+07	2.3101e+07	2.35683e+07	2.23848e+07	2.29021e+07	2.23794e+07	2.30837e+07	2.13235e+07	2.27648e+07	2.26601e+07	2.29803e+07	2.34909e+07	2.28648e+07	1.93173e+07	2.34885e+07	2.36136e+07	2.24361e+07	2.38475e+07	2.36182e+07	2.34249e+07	2.31976e+07	FALSE			-0.02676	-0.06995	0.01522	0.02711	-0.03734	0.00414	0.02003	2	438.7505	0.9935	0.9993	0.9983	0.9982	0.9984	0.9968	0.9982	0.9985	0.9991	0.9943	0.9991
O00115	YLDESSGGWR	MSF_Hybrid	1.2054e+07	1.31767e+07	1.25077e+07	1.41245e+07	1.32711e+07	1.18035e+07	1.22796e+07	1.07234e+07	1.17047e+07	1.24148e+07	1.28865e+07	1.16864e+07	1.15634e+07	1.25668e+07	1.14406e+07	1.20456e+07	1.19054e+07	1.16707e+07	1.24622e+07	1.21811e+07	1.12428e+07	1.26684e+07	1.24389e+07	1.4931e+07	FALSE			-0.12078	-0.08328	0.05479	0.08535	-0.02899	-0.08534	-0.07261	2	585.2647	1	1	1	1	1	1	1	1	1	1	1
O00115	YLDESSGGWRDGR	MSF_Hybrid	1.03363e+07	9.53768e+06	9.8859e+06	1.06238e+07	9.97982e+06	1.0375e+07	9.86368e+06	9.4512e+06	9.41915e+06	1.11328e+07	1.07412e+07	1.11114e+07	1.05052e+07	9.75015e+06	1.19827e+07	1.11932e+07	1.0985e+07	1.16109e+07	1.13642e+07	1.09172e+07	1.05486e+07	9.85393e+06	9.781e+06	8.73629e+06	FALSE			-0.05061	0.18319	0.0579	-0.06894	0.14846	0.1154	0.14165	2, 3	749.3395, 499.8954	0.9972, 0.9996	0.9994, 0.9999	0.9973, 0.9999	0.9956, 0.9996	0.9999, 0.9996	0.9905, 0.9999	1, 1	0.9996, 1	0.9998, 0.9998	0.9999, 0.9999	0.9998, 0.9984
O00116	AASAATAAPTATPAAQESGTIPK	MSF_Hybrid	4.08834e+06	4.28742e+06	3.86081e+06	3.90162e+06	3.72289e+06	3.67188e+06	4.18603e+06	2.90959e+06	4.20513e+06	4.4649e+06	4.04044e+06	3.83906e+06	4.58633e+06	4.08134e+06	4.01299e+06	3.94605e+06	4.06174e+06	4.36798e+06	3.83823e+06	2.56238e+06	4.21291e+06	3.85369e+06	4.00453e+06	4.33138e+06	FALSE			-0.11478	0.01632	-0.11534	-0.00555	0.01266	0.05143	-0.2053	2	1042.037	1	1	1	1	1	1	1	1	1	1	1
O00116	AASAATAAPTATPAAQESGTIPKK	MSF_Hybrid	155297	63592.1	113263	106457	79589.3	60475.3	109536	128944	181881	98010.7	87870.2	170330	78041.1	93011.9	160797	147408	277546	115967	111280	153688	82516.9	114247	82177.3	61157.2	FALSE			0.33978	0.70357	-0.43013	-0.36682	0.10089	-0.00131	0.0651	3	737.7253		0.999	1	0.9998	0.9928	0.9981		1	0.9915	1	0.9993
O00116	ASLNPSDTPPSVVNEDFLHDLK	MSF_Hybrid	3.32817e+06	3.73956e+06	3.76568e+06	3.6712e+06	3.81343e+06	3.87757e+06	3.35204e+06	3.56103e+06	3.80381e+06	3.79001e+06	3.93269e+06	4.05417e+06	3.82623e+06	3.40905e+06	3.60294e+06	3.80132e+06	3.63891e+06	3.66324e+06	3.92704e+06	4.13459e+06	3.55625e+06	3.70157e+06	3.7617e+06	3.58529e+06	FALSE			-0.0156	0.03552	0.06875	0.02837	0.12047	0.00064	0.10086	2, 3	1198.0924, 799.064	0.9986	1	0.9997	0.9999	0.9999	0.9999	0.9999	0.9999	1	1	0.9995
O00116	EALSTNEC[Carbamidomethyl (C)]K	MSF_Hybrid	1.96578e+06	2.05424e+06	2.47752e+06	2.13481e+06	1.54766e+06	1.86348e+06	2.40585e+06	1.9098e+06	2.09715e+06	1.5919e+06	1.83569e+06	2.12095e+06	1.82548e+06	2.06116e+06	2.05741e+06	2.50944e+06	2.54435e+06	2.63564e+06	2.18172e+06	1.5806e+06	2.24158e+06	1.77708e+06	2.05196e+06	1.98865e+06	FALSE			-0.01894	0.24298	-0.22846	-0.15945	-0.22778	-0.12845	-0.11399	2	526.2399	0.9999	1	0.9999	0.9997	0.9992	0.9999	1	1	1	0.9999	1
O00116	ESGYC[Carbamidomethyl (C)]TGHEPDSLEFSTVGGWVSTR	MSF_Hybrid	1.98722e+06	1.69289e+06	1.70653e+06	2.60104e+06	2.05634e+06	1.93033e+06	2.41867e+06	2.06247e+06	1.82325e+06	2.10015e+06	1.848e+06	1.95828e+06	1.90311e+06	2.12313e+06	1.96539e+06	2.55906e+06	2.07722e+06	1.76654e+06	2.42372e+06	1.47949e+06	1.86392e+06	2.05077e+06	1.52158e+06	2.50793e+06	FALSE			0.22697	0.24932	0.29039	0.17475	0.1329	0.15356	0.09847	3	920.0732	0.9983	0.9999	0.9995	1	0.9992	0.9991	0.9996	0.9993	0.9999	0.9994	1
O00116	ESISDVGFGMLK	MSF_Hybrid	4.0957e+06	4.12239e+06	4.33403e+06	4.46936e+06	4.33691e+06	4.1511e+06	4.10341e+06	4.23116e+06	4.20136e+06	4.45484e+06	3.89955e+06	4.29787e+06	4.2667e+06	4.25478e+06	4.32385e+06	4.37892e+06	4.22279e+06	4.4093e+06	4.42131e+06	4.20468e+06	4.59941e+06	4.13873e+06	4.45987e+06	3.99459e+06	FALSE			-0.00186	0.0518	0.04584	0.00471	0.01146	0.03331	0.07538	2	641.821	0.9999	1	1	1	1	1	1	1	1	1	1
O00116	ETNISYSQEADDR	MSF_Hybrid	76793.9	870632	649638	861794	716797	233395	626103	329302	83937.3	833147	239468	194061	150484	1.22032e+06	206814	709746	607060	524618	766591	502941	139734	724361	768711	794966	FALSE			-0.61975	0.2054	0.18215	0.51869	-0.33437	-0.01767	-0.18048	2	764.3315		0.9973	0.9991	0.9887		0.9985	0.9992	0.9991	0.9998	0.9957	0.9716
O00116	ETNISYSQEADDRVFR	MSF_Hybrid	2.64922e+06	2.64097e+06	2.79962e+06	2.84727e+06	2.71759e+06	2.81285e+06	2.71631e+06	2.50971e+06	2.66192e+06	3.08111e+06	2.70292e+06	2.80775e+06	3.07761e+06	2.87223e+06	2.88807e+06	2.95879e+06	2.62756e+06	2.65144e+06	2.64176e+06	2.69342e+06	2.44427e+06	2.62752e+06	2.71401e+06	2.55581e+06	FALSE			-0.03646	0.02615	0.05045	-0.03474	0.08685	0.1276	-0.05644	3	643.9694	1	1	1	1	1	1	1	1	1	1	1
O00116	EWIQNTLGVNVEHK	MSF_Hybrid	462544	615340	88628.7	608347	597682	613692	598161	93559.4	103392	693753	446756	324010	201543	595443	603086	557074	219806	457792	173633	574826	572487	483675	429044	188619	FALSE			-0.55297	0.08193	0.64152	-0.08294	0.32822	0.2633	0.17937	2	833.931	0.9994	0.999	0.9981	0.9741		0.9924		0.9845	0.9979	0.9989
O00116	EYVDPNNIFGNR	MSF_Hybrid	5.5354e+06	5.70984e+06	5.22196e+06	5.21851e+06	5.36908e+06	5.27914e+06	5.42896e+06	5.32186e+06	5.57001e+06	5.16135e+06	4.82953e+06	5.27501e+06	5.3789e+06	5.50306e+06	5.57796e+06	5.84591e+06	5.82851e+06	5.49718e+06	4.97324e+06	6.09458e+06	6.07286e+06	5.42797e+06	5.53946e+06	5.4476e+06	FALSE			-0.01288	0.06043	-0.05359	-0.00458	-0.10928	-0.00064	0.05783	2	719.3415	0.9981	1	0.9995	1	0.9992	0.9996	0.9999	0.9995	0.9999	1	0.9993
O00116	GFDPNQLSVATLLFEGDREK	MSF_Hybrid	2.29331e+06	1.75412e+06	2.30184e+06	2.39088e+06	1.71624e+06	2.23317e+06	2.21501e+06	2.00613e+06	2.16304e+06	2.41334e+06	1.80156e+06	2.25726e+06	2.43311e+06	2.23109e+06	1.94164e+06	2.26138e+06	2.0873e+06	2.28218e+06	2.28172e+06	925313	2.20498e+06	2.11712e+06	2.0588e+06	2.23775e+06	FALSE			0.00791	0.06261	-0.00204	0.01456	0.02766	0.05715	-0.23042	3	746.0463	1	1	1	1	1	1	1	1	1	1	1
O00116	GLMC[Carbamidomethyl (C)]PADETR	MSF_Hybrid	183692	345102	298742	91454	99012.4	258896	203089	221614	178889	220191	263482	301111	245125	178686	129837	133350	231681	233407	187936	559211	301630	133463	285481	427631	FALSE			-0.45525	-0.46762	-0.88094	0.03282	-0.07653	-0.57985	0.34181	2	575.255	0.8884			0.9829	0.9803				0.9163		0.9983
O00116	GVQFAPFSTC[Carbamidomethyl (C)]R	MSF_Hybrid	4.60192e+06	3.42267e+06	3.95828e+06	3.54183e+06	3.40362e+06	4.50821e+06	3.99164e+06	3.71679e+06	4.32476e+06	4.73e+06	4.25831e+06	3.55686e+06	4.1313e+06	4.02268e+06	4.59816e+06	4.5215e+06	3.65389e+06	4.10948e+06	4.01511e+06	1.99634e+06	4.45328e+06	4.26624e+06	4.26655e+06	4.12815e+06	FALSE			0.00605	0.03591	-0.06516	0.07941	0.06616	0.08977	-0.19544	2	635.3058	0.9999	0.998	0.9943	1	0.9992	0.9979	0.9991	0.9983	0.9998	0.9976	0.9764
O00116	IPDIVLWPTC[Carbamidomethyl (C)]HDDVVK	MSF_Hybrid	2.35041e+06	2.83371e+06	2.25048e+06	2.58704e+06	2.76707e+06	2.46554e+06	2.72394e+06	2.17795e+06	126355	2.2809e+06	2.44823e+06	2.59519e+06	2.59245e+06	2.64328e+06	2.27812e+06	2.33473e+06	2.48096e+06	2.63705e+06	2.40488e+06	3.48193e+06	2.60593e+06	2.48275e+06	2.67375e+06	2.98297e+06	FALSE			-0.5642	0.00352	0.07285	0.13068	-0.02156	0.0153	0.19197	3	636.3292	0.9791	0.9967	0.9998	0.9876	0.9496	0.9687	0.9993	0.9995	0.9994	1	0.999
O00116	IRPVPEYQK	MSF_Hybrid	473306	418610	451523	557014	373240	538462	448966	525864	606266	523963	339803	478767	512988	516938	508524	553539	249103	461759	494526	458977	466915	491913	479737	478548	FALSE			0.23499	-0.08748	0.12863	0.11032	-0.00097	0.19555	0.08039	2	565.3218	0.9994	0.9957	0.9987	0.9756	0.998	0.9998	0.9931	0.9986	0.9951	0.9929	0.9991
O00116	KNIYGNIEDLVVHIK	MSF_Hybrid	417104	393896	271672	385222	497891	254908	272666	337269	320175	363997	387718	324757	340500	509171	345843	474822	239227	234945	533215	224998	378441	479372	416874	275286	FALSE			-0.21912	-0.19013	0.07193	0.1138	-0.00829	0.14303	0.0702	3, 4	585.6649, 439.5005	0.9992, 0.995	1	0.9941, 0.9994	0.998, 0.9917	0.9976, 0.9873	0.9987, 0.9954	0.9997, 0.9969	0.9996, 0.9129	0.9948	0.9994, 0.8813	0.9945, 1
O00116	NIYGNIEDLVVHIK	MSF_Hybrid	950512	834369	985537	1.03876e+06	979565	962310	1.06015e+06	1.01192e+06	982644	966043	888559	986027	934681	993724	966525	1.04402e+06	950912	967645	1.01388e+06	1.01035e+06	1.04648e+06	959919	995050	983434	FALSE			0.14093	0.09675	0.10552	0.08493	0.03611	0.06342	0.14847	3	542.9665	1	1	1	1	1	1	1	1	1	1	1
O00116	RAASAATAAPTATPAAQESGTIPK	MSF_Hybrid	1.61109e+06	1.54056e+06	1.57837e+06	1.73636e+06	1.49732e+06	1.58787e+06	1.72443e+06	1.53899e+06	1.61218e+06	1.62355e+06	1.51219e+06	1.45554e+06	1.66646e+06	1.44413e+06	1.60431e+06	1.64452e+06	1.12578e+06	1.58549e+06	1.54674e+06	989364	1.62548e+06	1.58127e+06	1.81396e+06	1.56581e+06	FALSE			0.04373	-0.11891	0.02765	0.0688	-0.04295	-0.00462	-0.18471	3	747.0607	1	1	1	1	1	1	1	1	1	1	1
O00116	TIISLDTSQMNR	MSF_Hybrid	5.75402e+06	6.04921e+06	6.55058e+06	6.08482e+06	5.7809e+06	6.5218e+06	6.14689e+06	6.12114e+06	6.11935e+06	6.03272e+06	5.63266e+06	5.94189e+06	6.37211e+06	5.95516e+06	6.46747e+06	5.92917e+06	5.96972e+06	6.12462e+06	6.00305e+06	5.54383e+06	6.06275e+06	6.03647e+06	5.74142e+06	5.97568e+06	FALSE			0.00264	-0.0262	0.00265	-0.04797	-0.05991	0.03425	-0.05971	2	689.8534	0.9995	0.9999	0.999	1	0.9999	0.9998	1	0.9998	0.9999	1	0.9992
O00116	YGSVAFPNFEQGVAC[Carbamidomethyl (C)]LR	MSF_Hybrid	4.39312e+06	4.55362e+06	3.43922e+06	4.6753e+06	4.20679e+06	3.86164e+06	4.18477e+06	3.92504e+06	3.8605e+06	4.41078e+06	3.97727e+06	4.01726e+06	4.31693e+06	4.17508e+06	4.12003e+06	4.67177e+06	3.74077e+06	3.82817e+06	4.30364e+06	3.02328e+06	3.99552e+06	4.07556e+06	4.66885e+06	4.8202e+06	FALSE			-0.04924	-0.01702	0.04108	0.13114	0.00225	0.0261	-0.12952	2, 3	957.962, 638.9771	1, 1	1, 0.9979	0.9998, 1	1, 1	1, 1	1, 1	1, 0.9998	1, 1	1, 1	1, 1	1, 1
O00139	AALQEEEQASK	MSF_Hybrid	1.97835e+06	1.42104e+06	1.69503e+06	1.46569e+06	1.73774e+06	1.64105e+06	1.41802e+06	1.50546e+06	119168	1.35423e+06	1.75454e+06	1.6673e+06	1.34893e+06	1.78912e+06	1.40022e+06	1.35618e+06	2.28816e+06	1.81025e+06	1.95099e+06	1.49658e+06	68010.7	1.16878e+06	1.47814e+06	1.84099e+06	FALSE			-0.74359	0.09855	-0.07258	-0.18287	-0.09309	-0.16678	-0.53515	2	602.2962	1	0.9999	0.9983	0.9999	1	0.9998	1	0.9799	0.9961	0.9993	0.9994
O00139	AQDVDATNPNYEIMC[Carbamidomethyl (C)]MIR	MSF_Hybrid	1.25841e+06	1.42625e+06	1.59216e+06	1.65547e+06	1.73628e+06	1.15427e+06	166814	1.26065e+06	190634	1.37316e+06	1.53545e+06	1.52562e+06	1.40549e+06	1.58767e+06	1.33162e+06	1.39863e+06	1.07837e+06	1.44326e+06	1.67897e+06	1.16227e+06	1.68778e+06	1.73326e+06	1.56151e+06	1.77589e+06	FALSE			-1.40224	-0.12559	0.08807	0.24564	0.05214	0.01609	0.08266	2	1070.9767	0.9817	0.9999		0.997	0.9819	1	0.996	0.9935	0.992	0.9999	0.9918
O00139	ARPSQFPEQSSS	MSF_Hybrid	487586	522311	160268	431729	528959	396124	447896	354486	222684	483969	607031	429982	246766	456145	493378	120548	483368	475079	505378	526823	225174	464349	437255	368218	FALSE			-0.191	-0.11702	0.21351	0.11791	0.37829	0.03185	0.1037	2	660.8126	0.9473	0.9984	0.9816	0.9965			0.9934	0.9905	0.9954	0.9995	0.9355
O00139	ARPSQFPEQSSSAQ	MSF_Hybrid	747878	675506	841144	852562	765585	822172	821509	593415	903629	703625	749955	876475	762319	731951	853493	794747	814240	921278	806935	738531	793852	903768	702304	848612	FALSE			0.03401	0.16008	0.10786	0.11633	0.04115	0.05208	0.04688	2	760.3604	1	1	1	1	1	1	1	1	1	1	1
O00139	ATC[Carbamidomethyl (C)]FAYGQTGSGK	MSF_Hybrid	4.78878e+06	4.7161e+06	4.06378e+06	5.484e+06	5.32911e+06	4.27521e+06	5.14944e+06	4.27086e+06	4.32098e+06	5.27357e+06	4.79208e+06	4.61246e+06	4.67469e+06	4.99367e+06	5.12798e+06	5.33732e+06	3.87829e+06	4.55927e+06	5.29555e+06	3.70206e+06	4.53359e+06	5.40918e+06	4.89902e+06	5.00002e+06	FALSE			0.01824	0.02176	0.15315	0.17403	0.11339	0.12496	-0.00399	2	674.3035	1	1	1	1	1	1	1	1	1	1	1
O00139	ATQLEAILEQK	MSF_Hybrid	2.36685e+06	2.4212e+06	2.5356e+06	2.21358e+06	2.95533e+06	2.12941e+06	2.24612e+06	2.45678e+06	2.13503e+06	2.55702e+06	2.72521e+06	2.04351e+06	2.22922e+06	2.58685e+06	2.38377e+06	2.39546e+06	2.42189e+06	2.31331e+06	2.40549e+06	2.63765e+06	1.9986e+06	2.81081e+06	2.61215e+06	2.36792e+06	FALSE			-0.099	-0.03853	-0.005	0.08922	0.00041	-0.0246	-0.05663	2	622.3483	1	1	0.9998	1	1	1	1	1	1	1	0.9998
O00139	AVFQESIR	MSF_Hybrid	1.10109e+07	9.42984e+06	1.02145e+07	1.02372e+07	1.15731e+07	8.92648e+06	9.1083e+06	1.07336e+07	9.10685e+06	1.02459e+07	1.18413e+07	9.03645e+06	1.02554e+07	1.09963e+07	9.76034e+06	1.01749e+07	1.02391e+07	9.8319e+06	9.8355e+06	9.97217e+06	8.46821e+06	1.08808e+07	9.84001e+06	1.05705e+07	FALSE			-0.08263	-0.01939	0.00383	0.02963	0.02188	0.01669	-0.11656	2	475.2587	0.9996	0.9998	0.9988	0.9991	0.9999	0.9996	0.9999	0.9986	0.9999	0.9998	0.9988
O00139	C[Carbamidomethyl (C)]VEDVLK	MSF_Hybrid	1.862e+06	1.54445e+06	1.58435e+06	1.59648e+06	1.42025e+06	1.74979e+06	1.71009e+06	1.79665e+06	1.69306e+06	1.78748e+06	1.63439e+06	1.8331e+06	1.79525e+06	1.55206e+06	1.65257e+06	1.7716e+06	1.47246e+06	1.76899e+06	1.63649e+06	1.4177e+06	1.4964e+06	1.65984e+06	1.70105e+06	1.56061e+06	FALSE			0.05918	0.00642	-0.06634	-0.02017	0.07441	0.00262	-0.13322	2	431.7206	1	1	1	1	1	1	1	1	1	1	1
O00139	DFRGSLDYRPL	MSF_Hybrid	234843	195238	193338	202780	189134	338596	230256	216332	218126	250518	225886	259375	263045	241058	252647	281403	289696	306127	191654	224800	258422	165798	172130	303693	FALSE	0.258301	11.6064	0.09253	0.49275	0.2287	0.04152	0.23907	0.27961	0.11442	3	446.8982	0.999	0.9613	0.9722	0.9803	0.975	0.9906	0.9991	0.9656	0.9995	0.9489	0.9888
O00139	DFRGSLDYRPLTTADPIDEHR	MSF_Hybrid	2.61991e+06	1.98405e+06	1.86449e+06	2.69914e+06	2.23167e+06	2.05236e+06	2.17732e+06	2.321e+06	2.14047e+06	2.36947e+06	2.24443e+06	2.34863e+06	2.48886e+06	2.35449e+06	2.36625e+06	2.67172e+06	2.1257e+06	2.45138e+06	2.66306e+06	2.19146e+06	2.21877e+06	2.33056e+06	2.21262e+06	1.6208e+06	FALSE			0.0375	0.16432	0.11046	-0.06956	0.10619	0.1565	0.12896	4	619.3069	1	1	1	1	1	1	1	1	1	1	1
O00139	DILTELRDK	MSF_Hybrid	1.31381e+06	1.12678e+06	895527	138302	1.04406e+06	1.12027e+06	1.13728e+06	1.21874e+06	933447	1.11046e+06	1.21323e+06	1.22437e+06	1.2697e+06	1.44876e+06	1.36933e+06	1.23096e+06	1.23267e+06	1.2639e+06	1.11298e+06	1.14435e+06	1.09295e+06	1.16428e+06	855348	1.00945e+06	FALSE			-0.02032	0.16005	-0.53489	-0.13929	0.08886	0.29315	0.00611	2	551.8088	1		0.9967	0.9996	0.9996	0.9991	0.9978	0.9996	0.9999	1	0.9999
O00139	DLDVITIPSK	MSF_Hybrid	3.13624e+07	2.77422e+07	3.09266e+07	2.86449e+07	2.88346e+07	3.17661e+07	3.00488e+07	3.06229e+07	3.04153e+07	2.91179e+07	3.05476e+07	3.12511e+07	3.02109e+07	3.01895e+07	3.1344e+07	3.07223e+07	3.15387e+07	3.0561e+07	2.97793e+07	3.08538e+07	3.16755e+07	2.96331e+07	3.02865e+07	2.9095e+07	FALSE			0.01682	0.04404	-0.01264	-0.01638	0.01412	0.0272	0.03604	2	550.8135	1	1	1	1	1	0.9999	1	1	0.9999	1	1
O00139	DSFIGENSR	MSF_Hybrid	2.91283e+07	2.83909e+07	3.01724e+07	3.02971e+07	3.06518e+07	2.97505e+07	3.12387e+07	2.61363e+07	2.78715e+07	2.98677e+07	3.16425e+07	2.98854e+07	2.94323e+07	2.88433e+07	3.01474e+07	2.88269e+07	3.27655e+07	3.08812e+07	2.95094e+07	2.91075e+07	3.02962e+07	2.95268e+07	3.02246e+07	2.96294e+07	FALSE			-0.0408	0.0766	0.04866	0.02753	0.05969	0.01198	0.01996	2	512.7383	0.9986	0.9988	0.997	0.9961	0.9942	0.9966	0.9992	0.9989	0.9945	0.9951	0.9962
O00139	DVDATNPNYEIMC[Carbamidomethyl (C)]MIR	MSF_Hybrid	98655.7	131575	64773.5	2.85542e+06	4.22584e+06	202564	69116.8	2.74864e+06	2.30073e+06	191342	2.71325e+06	2.18685e+06	2.35352e+06	3.33348e+06	2.60125e+06	135907	123631	2.09278e+06	2.82199e+06	84622.4	229263	2.981e+06	177219	2.05981e+06	FALSE	0.0306298	186475	4.11691	2.99527	4.62589	4.1447	4.10927	4.81226	3.41006	2	971.4288		0.9076			0.874		0.9247	0.9194		0.8482	0.8971
O00139	DVFLMLK	MSF_Hybrid	8.0666e+06	8.06193e+06	8.66805e+06	7.71093e+06	7.29916e+06	8.66422e+06	7.52062e+06	8.03277e+06	8.05346e+06	7.5047e+06	7.69166e+06	7.81405e+06	8.55383e+06	7.54201e+06	7.22176e+06	6.13335e+06	7.42314e+06	8.03406e+06	7.35384e+06	6.99426e+06	8.39622e+06	6.95735e+06	7.48651e+06	1.0356e+07	FALSE			-0.07094	-0.19974	-0.06682	0.00019	-0.10785	-0.08872	-0.12463	2	433.2462	0.9929	0.9993	0.9996	0.9982	0.9994	0.9949	0.9985	0.9965	0.9991	0.9995	0.9997
O00139	DVVMVHEPK	MSF_Hybrid	1.76844e+07	1.87341e+07	1.71755e+07	1.99266e+07	1.88728e+07	1.6729e+07	1.80448e+07	1.73357e+07	1.77834e+07	1.93608e+07	1.78769e+07	1.7378e+07	1.8101e+07	1.91138e+07	1.7468e+07	1.83282e+07	1.69521e+07	1.61313e+07	1.88442e+07	1.90509e+07	1.78179e+07	1.82185e+07	1.92795e+07	1.78787e+07	FALSE			-0.01162	-0.05998	0.05115	0.04721	0.02724	0.02902	0.05594	2	527.2735	1	1	1	1	1	1	1	1	1	1	1
O00139	DYRPLTTADPIDEHR	MSF_Hybrid	838058	792649	998414	583363	764068	994316	862199	706948	885975	646930	916897	896582	745675	916653	888515	748177	816061	962748	613707	687576	957960	716218	767597	1.14092e+06	FALSE			-0.09879	-0.05716	-0.167	-0.00241	-0.09568	-0.04361	-0.21874	3	600.2955	0.9998	1	1	0.9999	1	1	1	1	1	1	0.9937
O00139	EAILEQK	MSF_Hybrid	4.1336e+06	4.10956e+06	4.09459e+06	4.23646e+06	4.66084e+06	4.41167e+06	4.05351e+06	3.86961e+06	3.75297e+06	4.04367e+06	4.56472e+06	3.77413e+06	3.7411e+06	4.07872e+06	4.20135e+06	3.87495e+06	4.18491e+06	4.27292e+06	4.19595e+06	4.0604e+06	3.5963e+06	4.16397e+06	4.21426e+06	4.25954e+06	FALSE			-0.07952	-0.00058	0.10932	0.03466	0.00523	-0.0375	-0.05787	2	415.7346	0.9766	0.9999	0.9979	0.9986	0.9942	0.9566	0.9998	0.9983	0.9988	0.9996	0.9924
O00139	EFGPPSR	MSF_Hybrid	1.18693e+07	1.29713e+07	359351	1.30302e+07	1.22725e+07	1.16098e+07	1.25173e+07	1.35468e+07	1.36883e+07	1.2283e+07	1.3736e+07	1.15911e+07	1.20695e+07	1.22773e+07	1.20112e+07	1.10522e+07	1.0686e+07	1.29635e+07	1.31819e+07	1.27661e+07	1.06196e+07	1.2418e+07	1.17688e+07	1.02697e+07	FALSE			0.65762	0.46159	0.55069	0.45135	0.5777	0.52885	0.53714	2	395.1981	0.9373	0.99	0.9313	0.9635	0.9473	0.9685	0.9747	0.9644	0.9591	0.9646	0.9767
O00139	EIDLESIF	MSF_Hybrid	86732.8	60141.6	72631.3	43436.4	60445.5	108960	100600	111459	95080	55194.7	109220	105193	100758	57534.3	87686.2	59965.2	90365.5	86787.6	71953.5	77499.5	115780	42994.6	32572.1	65677.1	FALSE	0.510323	41922.3	0.48463	0.11135	-0.04448	-0.63607	0.2966	0.16427	0.273	2	483.2449	0.9979	0.9946	0.9938	0.9972	0.9916	0.9973	0.9948	0.9543	0.9749	0.9917	0.9928
O00139	EMEEQVVEDHR	MSF_Hybrid	700258	587415	812019	699896	641796	825145	607593	656568	827531	627191	819876	847972	645608	816543	719499	527080	856745	841469	632103	730259	828400	669409	631624	1.54387e+06	FALSE			-0.00551	0.08382	0.04541	0.4382	0.12834	0.05524	0.06126	2	700.8092	0.9947	0.9941	0.9851	0.9981	0.9999	0.9911	0.997	0.9972	0.8591	0.9995	0.9903
O00139	ETQWGVGSSPQRDDLK	MSF_Hybrid	248211	96058.9	335074	1.77133e+06	1.48185e+06	254313	1.62232e+06	116461	118044	1.75813e+06	1.33195e+06	1.30992e+06	2.05502e+06	1.76185e+06	95862.3	1.60431e+06	147484	194086	1.71049e+06	1.42988e+06	117983	421879	1.39153e+06	202095	FALSE	0.102021	-300393	1.45062	1.51821	2.36823	1.56893	2.69529	2.52596	2.26193	3	601.6271		0.9381	0.9203	0.9548	0.9318	0.9884	0.9329			0.9722
O00139	FAYGQTGSGK	MSF_Hybrid	2.24998e+06	2.52708e+06	2.67111e+06	1.86081e+06	2.29613e+06	2.36678e+06	1.70083e+06	1.79348e+06	2.8252e+06	1.9937e+06	2.09363e+06	2.89636e+06	1.7918e+06	1.87136e+06	2.33252e+06	1.65017e+06	2.41656e+06	2.34238e+06	1.91313e+06	2.78941e+06	2.23224e+06	1.90806e+06	1.94371e+06	2.24092e+06	FALSE			-0.23707	-0.21676	-0.19119	-0.28981	-0.0929	-0.31296	-0.10304	2	508.2458	0.9996	1	1	1	0.9991	1	1	0.9999	1	0.9997	0.9985
O00139	FDLLNRK	MSF_Hybrid	148465	567588	97782.8	380819	500500	568791	558011	553427	148180	295522	242632	203866	375684	537887	410680	364520	154688	81951.3	298043	434472	185429	326102	407566	526873	FALSE			0.63018	-0.43699	0.83335	0.63123	-0.13328	0.70237	0.17367	2	453.2638		0.9767	0.914	0.9802	0.9431	0.9936	0.9449		0.9772	0.9974	0.9945
O00139	FDYAFDDSAPNEMVYR	MSF_Hybrid	8.61272e+06	9.36799e+06	8.25578e+06	9.9438e+06	9.4731e+06	8.25111e+06	8.6977e+06	8.1662e+06	7.35692e+06	9.18308e+06	8.77607e+06	7.48626e+06	7.9855e+06	9.41148e+06	8.53902e+06	8.96928e+06	7.74276e+06	8.14159e+06	9.25189e+06	1.03259e+07	7.48867e+06	9.24604e+06	9.22246e+06	9.6817e+06	FALSE			-0.11533	-0.07812	0.07664	0.10157	-0.04417	-0.01662	0.04493	2	970.412	1	1	1	1	1	1	1	1	1	1	1
O00139	FSLIDLAGNER	MSF_Hybrid	1.84208e+07	1.94142e+07	1.92741e+07	2.0092e+07	2.03216e+07	1.90025e+07	1.90412e+07	1.85859e+07	1.85056e+07	1.94555e+07	1.88495e+07	1.91288e+07	1.88407e+07	1.89432e+07	1.86707e+07	1.85636e+07	1.8621e+07	1.86759e+07	1.91615e+07	1.95903e+07	1.92759e+07	1.95547e+07	2.0361e+07	1.85093e+07	FALSE			-0.02488	-0.03189	0.05713	0.03286	0.00818	-0.01663	0.02302	2	617.825	0.9999	1	0.9999	1	0.9999	1	1	0.9999	0.9999	1	0.9999
O00139	FTARPLVETIFER	MSF_Hybrid	1.15614e+07	1.05013e+07	1.09261e+07	1.16324e+07	1.23998e+07	1.08007e+07	1.13904e+07	1.15379e+07	1.06781e+07	1.17652e+07	1.13112e+07	1.08391e+07	1.17123e+07	1.14483e+07	1.14855e+07	1.19457e+07	1.09936e+07	1.10446e+07	1.18176e+07	1.1042e+07	1.12367e+07	1.21077e+07	1.1574e+07	1.09509e+07	FALSE			0.02676	0.04288	0.07847	0.07015	0.03997	0.07072	0.04764	3	526.9595	1	1	1	1	1	1	1	1	1	1	1
O00139	GIYALAAR	MSF_Hybrid	9.44987e+06	9.17109e+06	9.99659e+06	9.70274e+06	9.88317e+06	1.00898e+07	1.03228e+07	9.77736e+06	9.28866e+06	9.39427e+06	9.66741e+06	9.47339e+06	9.02426e+06	9.68717e+06	9.66743e+06	9.04618e+06	9.02294e+06	9.39701e+06	9.64234e+06	6.90163e+06	9.35741e+06	1.03329e+07	9.79353e+06	1.06998e+07	FALSE			0.03837	-0.05925	0.05238	0.10726	-0.00416	-0.01208	-0.14387	2	417.7452	1	1	0.9999	1	0.9999	0.9999	1	0.9999	1	1	0.9999
O00139	GMATC[Carbamidomethyl (C)]FAYGQTGSGK	MSF_Hybrid	7.1439e+06	6.77465e+06	5.61625e+06	7.29398e+06	6.32288e+06	5.93954e+06	7.0156e+06	6.43528e+06	5.976e+06	7.16549e+06	6.62221e+06	6.67744e+06	6.7276e+06	6.65794e+06	6.81393e+06	7.2683e+06	5.94342e+06	6.25445e+06	7.53341e+06	3.82575e+06	6.40516e+06	7.20056e+06	6.74457e+06	7.12711e+06	FALSE			-0.00799	-0.00508	0.00159	0.1093	0.06712	0.04827	-0.13706	2	768.3345	1	1	1	1	1	1	1	1	1	1	1
O00139	GSLDYRPL	MSF_Hybrid	5.31001e+06	5.86749e+06	6.33015e+06	6.1483e+06	5.6145e+06	6.45652e+06	6.69574e+06	5.48822e+06	4.38161e+06	5.99753e+06	5.78407e+06	5.66393e+06	5.33267e+06	6.40948e+06	5.98867e+06	6.2662e+06	5.97911e+06	5.57253e+06	6.21568e+06	6.49987e+06	5.6384e+06	5.73752e+06	5.39197e+06	5.48381e+06	FALSE			-0.0798	0.02534	0.05748	-0.07565	-0.00513	0.01827	0.0681	2	460.7455	0.9987	0.9994	0.999	0.9999	0.9995	0.9996	0.9999	0.9972	0.9998	0.999	0.9848
O00139	GSLDYRPLTTADPIDEHR	MSF_Hybrid	7.03043e+06	7.01316e+06	7.6955e+06	7.56113e+06	7.90831e+06	6.72361e+06	6.54334e+06	6.97367e+06	6.21104e+06	7.38222e+06	7.09097e+06	6.477e+06	6.67457e+06	7.40323e+06	6.3853e+06	6.70636e+06	6.72076e+06	6.98098e+06	6.97077e+06	6.83049e+06	7.04752e+06	7.5217e+06	7.3314e+06	8.81385e+06	FALSE			-0.14004	-0.09115	0.02982	0.12258	-0.05333	-0.08727	-0.06033	3, 4	686.008, 514.7578	1, 1	1, 0.9999	1, 0.9999	1, 1	1, 1	1, 1	1, 1	1, 1	1, 1	1, 1	1, 0.9911
O00139	GSLDYRPLTTADPIDEHRIC[Carbamidomethyl (C)]	MSF_Hybrid	1.83652e+06	2.11012e+06	1.77729e+06	2.32375e+06	2.1149e+06	1.91702e+06	2.02085e+06	2.26194e+06	2.01527e+06	2.01997e+06	1.91551e+06	1.7669e+06	1.92624e+06	2.01414e+06	2.02103e+06	2.18006e+06	1.87963e+06	1.92684e+06	2.08826e+06	2.07055e+06	1.93097e+06	1.89883e+06	2.10092e+06	1.71669e+06	FALSE			0.1379	0.06471	0.15104	-0.00189	-0.00544	0.05865	0.08938	3	777.0462	0.9997	0.993	0.9985	0.9999	0.9996	0.9994	0.9999	0.9996	0.9999	1	0.9981
O00139	IDILTELR	MSF_Hybrid	1.93923e+06	1.75352e+06	1.83637e+06	1.76735e+06	2.05968e+06	1.7834e+06	1.71245e+06	1.92756e+06	1.66884e+06	1.75854e+06	1.99198e+06	1.69549e+06	1.65016e+06	1.8627e+06	1.6819e+06	1.64605e+06	1.81642e+06	1.68717e+06	1.75856e+06	2.02007e+06	1.64626e+06	1.83178e+06	1.80559e+06	2.3169e+06	FALSE			-0.05865	-0.10258	0.02106	0.10687	-0.02185	-0.08999	-0.02746	2	486.7899	0.999	0.9689	0.9988	0.9972	0.9998	0.9797	0.9981	0.9929	0.9908	0.9988	0.9971
O00139	IDILTELRDK	MSF_Hybrid	6.23655e+06	4.98937e+06	5.79112e+06	5.96274e+06	6.43074e+06	5.65965e+06	5.90388e+06	6.26314e+06	5.41651e+06	5.72776e+06	6.22291e+06	5.30674e+06	5.77382e+06	6.25054e+06	5.89672e+06	5.86303e+06	6.24793e+06	6.04658e+06	6.44497e+06	6.0226e+06	5.30475e+06	5.80395e+06	5.31378e+06	5.35469e+06	FALSE			0.04725	0.09359	0.08527	-0.04693	0.02024	0.07468	0.06265	2, 3	608.3508, 405.903	1, 1	1, 1	0.9996, 1	0.9999, 0.9999	1, 1	0.9999, 0.9999	1, 1	0.9999, 0.9999	1, 1	1, 1	0.9999, 0.9997
O00139	KIDILTELR	MSF_Hybrid	1.08303e+06	1.1545e+06	1.06348e+06	1.42391e+06	1.62863e+06	1.1035e+06	1.4408e+06	1.21388e+06	916468	1.04725e+06	1.51935e+06	1.08875e+06	882321	1.45996e+06	1.43896e+06	1.46808e+06	699424	702163	1.15263e+06	1.13505e+06	687609	1.66303e+06	1.33032e+06	1.18157e+06	FALSE			0.11348	-0.20202	0.3323	0.33884	0.1471	0.19595	-0.14988	2, 3	550.8373, 367.5606	0.9986, 0.9798	1	0.9935, 0.9425	0.9998, 0.9934	0.8716, 0.9869	0.9959, 0.8859	0.9999, 0.9989	0.9963, 0.9259	0.9999, 0.9922	0.9995, 0.9754	0.992
O00139	KIDILTELRDK	MSF_Hybrid	2.23576e+06	2.06856e+06	2.00961e+06	2.21794e+06	1.92756e+06	2.30272e+06	2.19784e+06	2.66827e+06	2.34162e+06	2.11447e+06	1.9256e+06	2.4516e+06	2.31001e+06	1.94267e+06	2.18129e+06	2.27958e+06	2.42167e+06	2.41101e+06	2.33111e+06	1.9085e+06	2.29842e+06	2.10836e+06	2.01571e+06	1.93394e+06	FALSE			0.19101	0.17177	0.03036	-0.05969	0.04005	0.02717	0.05032	3	448.6013	1	1	1	1	1	1	1	1	1	1	1
O00139	KLTQVLR	MSF_Hybrid	2.77004e+06	3.19964e+06	3.05991e+06	3.09827e+06	3.26665e+06	3.04305e+06	2.87579e+06	3.20867e+06	3.32522e+06	3.47517e+06	3.378e+06	2.88109e+06	3.02081e+06	3.3873e+06	2.71188e+06	3.17758e+06	2.84024e+06	2.76238e+06	2.79559e+06	3.19898e+06	138668	2.88373e+06	4.0725e+06	2.49433e+06	FALSE			0.05949	-0.04041	0.05922	0.06574	0.10841	0.01437	-0.55801	2	429.282	0.9756	0.9995	0.9994	0.9981	0.9997	0.9991	0.9986	0.9983	0.9997	0.9992	0.9979
O00139	LEGAEINK	MSF_Hybrid	5.23557e+06	4.46403e+06	6.62346e+06	340918	5.63011e+06	5.53041e+06	5.49104e+06	6.08359e+06	5.22205e+06	4.72269e+06	4.67888e+06	4.78165e+06	173468	5.41806e+06	5.53907e+06	5.50495e+06	4.84807e+06	221962	4.78365e+06	316417	4.27714e+06	4.689e+06	92908	4.74243e+06	FALSE			0.04126	-0.62626	-0.5051	-0.77722	-0.20273	-0.55238	-0.79968	2	437.2375	0.9969		0.9938	0.9992		0.9982	0.987	0.9995	0.9995	0.9973	0.9969
O00139	LIDIGNSC[Carbamidomethyl (C)]R	MSF_Hybrid	2.17231e+07	2.03355e+07	2.16274e+07	2.02316e+07	2.05654e+07	2.24667e+07	2.12299e+07	2.11598e+07	2.29189e+07	2.13091e+07	2.0136e+07	2.17699e+07	2.08864e+07	2.10471e+07	2.31215e+07	2.08705e+07	1.94772e+07	2.31163e+07	2.02582e+07	1.91493e+07	2.28451e+07	1.9585e+07	2.03908e+07	2.16589e+07	FALSE			0.0363	-0.00504	-0.0096	-0.04723	-0.01071	0.03068	-0.03284	2	524.2662	0.9998	1	1	1	1	1	1	0.9999	1	1	1
O00139	LQEEEQASK	MSF_Hybrid	1.60395e+06	1.67124e+06	1.46146e+06	1.57266e+06	1.6193e+06	1.67761e+06	1.72305e+06	1.47472e+06	1.65864e+06	1.51195e+06	1.6338e+06	1.66663e+06	1.50509e+06	1.69951e+06	1.63878e+06	1.67463e+06	1.47971e+06	1.55736e+06	1.56939e+06	1.69817e+06	1.58579e+06	1.56718e+06	1.6765e+06	1.55325e+06	FALSE			0.03602	-0.00762	0.03993	0.01824	0.02288	0.03215	0.03511	2	531.2591	0.9997	1	1	1	0.9999	0.9996	1	0.9998	1	1	0.9994
O00139	LQQQELR	MSF_Hybrid	3.22067e+06	2.67495e+06	2.90047e+06	3.41128e+06	2.87256e+06	3.37936e+06	3.05164e+06	3.17789e+06	3.47346e+06	2.71302e+06	2.74528e+06	3.53837e+06	3.31789e+06	2.8511e+06	3.52015e+06	3.13174e+06	3.12149e+06	3.56898e+06	3.10671e+06	2.42213e+06	3.55784e+06	3.46068e+06	2.88274e+06	3.99594e+06	FALSE			0.14157	0.15919	0.13564	0.23321	0.03253	0.13951	0.04689	2	457.7563	0.9962	0.9978	0.9956	0.9998	0.9988	0.9948	0.9996	0.9953	0.9998	0.9988	0.9917
O00139	LRVLEDGK	MSF_Hybrid	1.9613e+06	257187	1.84181e+06	2.08122e+06	1.82933e+06	1.96091e+06	2.07339e+06	201873	1.99098e+06	1.90788e+06	1.85542e+06	1.75035e+06	2.19461e+06	1.99651e+06	2.16044e+06	97008.1	1.79807e+06	2.04309e+06	1.94855e+06	78722.8	2.08004e+06	1.79662e+06	170240	1.66629e+06	FALSE			0.07138	-0.04406	0.53213	-0.16037	0.44142	0.64553	0.01661	2	465.2744	0.9699	0.9986	0.9579	0.9511	0.9972		0.997	0.9647		0.8967
O00139	MVEMEEQVVEDHR	MSF_Hybrid	8.6024e+06	8.74713e+06	8.74964e+06	9.24703e+06	9.22028e+06	7.865e+06	9.24562e+06	9.10285e+06	7.66509e+06	8.64162e+06	9.50989e+06	8.13808e+06	8.58187e+06	9.44518e+06	8.54921e+06	8.9337e+06	9.13615e+06	8.365e+06	8.94091e+06	9.63098e+06	8.13817e+06	8.73326e+06	9.14357e+06	9.23577e+06	FALSE			-0.00474	0.01844	0.01283	0.05496	0.01049	0.02613	0.03338	2, 3	815.8636, 544.2449	1, 0.9999	1, 1	1, 1	1, 1	1, 1	1, 1	1, 1	1, 1	1, 1	1, 1	1, 1
O00139	NKPHTPFR	MSF_Hybrid	3.19235e+06	2.75469e+06	3.24784e+06	2.39839e+06	2.08226e+06	3.98715e+06	2.84005e+06	4.95128e+06	3.89654e+06	2.42104e+06	3.54679e+06	3.56487e+06	3.06777e+06	3.04422e+06	3.56333e+06	2.18492e+06	3.35643e+06	3.49398e+06	2.45158e+06	2.66803e+06	3.03592e+06	2.55918e+06	1.9714e+06	3.45804e+06	FALSE			0.34611	-0.02525	-0.11884	-0.20288	0.05205	0.07348	-0.17305	2	498.7723	1	1	1	1	1	1	1	1	1	1	1
O00139	PLVETIFER	MSF_Hybrid	2.52923e+06	2.63697e+06	2.77117e+06	2.42837e+06	2.80027e+06	2.38655e+06	2.59682e+06	2.58891e+06	2.27738e+06	2.43274e+06	2.65919e+06	2.24989e+06	2.3741e+06	2.56495e+06	2.37957e+06	2.29032e+06	2.4437e+06	2.27256e+06	2.43305e+06	2.6453e+06	2.36264e+06	2.88905e+06	2.6715e+06	3.43524e+06	FALSE			-0.08888	-0.17995	-0.05978	0.18059	-0.11252	-0.11709	-0.09317	2	552.3084	1	1	1	1	1	1	1	1	1	1	1
O00139	QQVQVVGLQER	MSF_Hybrid	9.80799e+06	9.63177e+06	9.36999e+06	1.00745e+07	1.06023e+07	9.40088e+06	9.85516e+06	9.07388e+06	9.56664e+06	1.05247e+07	9.24917e+06	9.83067e+06	9.72552e+06	9.37204e+06	9.65396e+06	9.3283e+06	9.05697e+06	9.56947e+06	9.61873e+06	8.89685e+06	9.51731e+06	1.03926e+07	9.8645e+06	9.34833e+06	FALSE			-0.01581	-0.04346	0.06214	0.0393	0.03926	-0.00292	-0.03944	2	642.3569	1	1	1	1	1	1	1	1	1	1	1
O00139	QTRLEGAEINK	MSF_Hybrid	724274	832375	486669	827967	725985	582643	813730	755114	558727	870512	708567	597035	796464	650168	581334	881111	855131	862595	871458	841202	798197	731310	838126	664091	FALSE			0.05829	0.34695	0.0644	0.12841	0.09084	-0.01088	0.29727	2	629.8411	0.9999	1	1	1	0.9994	0.9999	1	1	1	1	1
O00139	RAALQEEEQASK	MSF_Hybrid	2.79714e+06	2.54298e+06	2.72623e+06	2.71833e+06	3.17663e+06	2.81365e+06	2.49507e+06	2.93249e+06	2.70039e+06	2.37562e+06	2.82631e+06	2.92299e+06	2.56093e+06	2.67025e+06	2.70161e+06	2.57718e+06	2.42485e+06	2.73992e+06	3.11726e+06	2.49525e+06	2.61722e+06	2.55344e+06	2.78347e+06	2.83028e+06	FALSE			0.01097	-0.05922	0.11053	0.01792	0.01044	-0.02409	0.02893	2, 3	680.3468, 453.9003	1, 1	1, 1	1, 0.9997	1, 0.9998	1, 0.9999	1, 0.9993	1, 0.9999	1, 0.9996	1, 0.9999	1, 0.9965	1, 0.9996
O00139	RAQDVDATNPNYEIM	MSF_Hybrid	4.31784e+06	4.58856e+06	4.42752e+06	4.65435e+06	4.28188e+06	4.70923e+06	4.60745e+06	4.31189e+06	4.71456e+06	4.54254e+06	4.40642e+06	4.68331e+06	4.63145e+06	4.47672e+06	4.79866e+06	4.58983e+06	4.59237e+06	4.68716e+06	4.63724e+06	4.91986e+06	4.34105e+06	3.99648e+06	4.30868e+06	4.50212e+06	FALSE			0.0321	0.0568	0.03332	-0.05814	0.03193	0.06069	0.05979	2	868.899	1	1	1	1	1	1	1	1	1	1	1
O00139	RAQDVDATNPNYEIM[Oxidation (M)]	MSF_Hybrid	497297	595323	487043	590125	537010	467067	481109	494253	610111	568832	561176	611456	526958	575495	456142	578187	550461	514192	510317	637916	369209	537018	632728	522757	FALSE			0.0053	0.05657	0.01322	0.09954	0.14068	-0.01937	-0.05798	2	876.8965	0.9945	0.9977	0.9991	0.9993	0.9987	0.9963	0.9993	0.9902	0.9997	0.9985	0.9975
[truncated: 148,964 more rows]
[truncated: 13 more columns]
