# Supplementary material for: Benchmarking of Quantitative Proteomics Workflows for Limited Proteolysis Mass Spectrometry
Source: Mol Cell Proteomics. 2025 Mar 13;24(4):100945. doi: 10.1016/j.mcpro.2025.100945 (PMC12022698; doi:10.1016/j.mcpro.2025.100945)
Supplement: S4_Koudelka_Hybrid_SN [file mmc4.xlsx]

## Sheet: Sheet1
ProteinID	ModifiedSequence	experiment	0.0_1	0.0_2	0.0_3	0.1_1	0.1_2	0.1_3	1.0_1	1.0_2	1.0_3	10.0_1	10.0_2	10.0_3	100.0_1	100.0_2	100.0_3	1000.0_1	1000.0_2	1000.0_3	10000.0_1	10000.0_2	10000.0_3	50000.0_1	50000.0_2	50000.0_3	Kinase	Correlation.coefficient..r.	EC50	Log2.FC.1.0_vs_0.0	Log2.FC.1000.0_vs_0.0	Log2.FC.0.1_vs_0.0	Log2.FC.50000.0_vs_0.0	Log2.FC.10.0_vs_0.0	Log2.FC.100.0_vs_0.0	Log2.FC.10000.0_vs_0.0	Precursor.Charge	Precursor.Mz	CScore_0_1	CScore_0.1_1	CScore_1_1	CScore_10_1	CScore_100_1	CScore_1000_1	CScore_10000_1	CScore_50000_1	CScore_0_2	CScore_0.1_2	CScore_1_2
A0A024RBG1	GIFEQNQDRK	SN_Hybrid	45629.8	46957.3	41515.6	54902.8	53927.9	37140.4	57176.6	58537.3	50256.9	58017.8	55458.3	52569.9	52340.3	41420.9	37626.5	51454.9	59354.5	54513	46004	50147.9	63603.4	37436.2	41482	48472.6	FALSE			0.30759	0.30194	0.12235	-0.07408	0.30824	-0.02951	0.25253	2, 3	617.8124, 412.2107	43.62, -0.82	25.95, -6.4	35.84, -13.31	21.2, -39.6	45.12, -5.05	39.95, -4.52	33.35, 0.5	42.85, 11.47	51.37, -40.15	37.42, -44.99	29.67, -7.65
A0A024RBG1	LLGIFEQNQDRK	SN_Hybrid	52746.8	44318.8	61732	53905.9	53105.6	51495.7	48299.1	46945.4	42364.1	46490.4	46735.3	46851.2	45720.4	36411.8	54864.9	49047.6	50292.2	62891.4	45971	55329.8	32987.2	47575.4	44385	58925.7	FALSE			-0.20662	0.03086	-0.00264	-0.07373	-0.18097	-0.21305	-0.24186	3	487.6001	34.67	46.49	48.6	50.36	45.23	38.28	39.65	47.95	42.47	44.21	46.81
A0A0B4J2D5	AANHDAAIFPGGFGAAK	SN_Hybrid	78099.5	103627	63040.6	74999.7	63694.7	4490.73	73276.6	3050.13	5619.07	6492.69	12705	81305.3	4063.69	73666.9	60758	66691.3	92426.4	67337.9	60616.2	174969	5254.74	4745.85	74633.2	5937.81	FALSE			-1.57867	-0.11218	-0.77352	-1.5205	-1.28417	-0.82164	-0.02333	3	538.939	11.58	11.59	-3.38	-23.25	-16.64	21.85	2.71	-5.74	20.78	7.74	-13.15
A0A0B4J2D5	EFHQAGKPIGLC[Carbamidomethyl (C)]	SN_Hybrid	25876.6	36660.3	27523.9	21642.6	30889.4	30892.6	30776.7	27761.6	28489.2	27782.1	30424.6	21940	30099.9	33238	31494	35187.8	29256.8	28122.3	31430.6	64638.9	29723.8	29717.5	27453.6	4627.38	FALSE			-0.04943	0.0396	-0.11043	-0.54333	-0.16826	0.07447	0.48208	2	678.8401	28.76	5.58	35.35	23	43.52	36.49	14.97	14.72	38.26	34.78	32.22
A0A0B4J2D5	EFHQAGKPIGLC[Carbamidomethyl (C)]C[Carbamidomethyl (C)]IAPVLAAK	SN_Hybrid	165150	140146	190246	250070	222038	163040	158266	160275	157351	165923	227263	158117	158185	229079	159013	159739	135174	153179	163804	92163.2	222035	242913	162153	159104	FALSE			-0.05837	-0.14521	0.35809	0.18712	0.15384	0.14063	-0.05199	4, 3, 2	570.8052, 760.7379, 1140.6031	31.39, 36.58, 8.41	40.92, 36.24, -35.51	46.57, 39.53, 10.64	39.54, 35.8, 16.14	44.85, 41.47, 13.82	37.17, 44.67, 19.5	42.72, 37.61, 24.94	43.68, 39.07, -37.67	49.47, 46.42, -0.25	47.29, 49.79, -41.71	45.27, 41.93, 22.34
A0A0B4J2D5	EVVEAHVDQK	SN_Hybrid	207027	216246	209639	220138	209263	225684	222383	212333	219677	210409	209955	229356	213123	213445	202500	199102	221242	213168	194081	208197	231113	206734	196199	203350	FALSE			0.04815	0.00137	0.04968	-0.06202	0.03781	-0.00879	0.00109	2, 3	577.296, 385.1998	43.71, 19.47	41.49, 13.6	38.48, 14.16	36.46, 34.88	45.71, 15.4	32.72, -2.67	34.86, 12.77	40.22, 12.56	39.5, 8.32	39.93, 7.78	42.67, 28.88
A0A0B4J2D5	GGAEVQIFAPDVPQMHVIDHTK	SN_Hybrid	402135	342488	392582	388479	330755	383471	367450	375781	387345	382730	364400	377915	384245	368641	375750	371234	357852	369342	374894	214283	389708	360549	370478	366267	FALSE			-0.00843	-0.05005	-0.04444	-0.05154	-0.01551	-0.01091	-0.21628	3, 4	797.0705, 598.0547	35.62, 41.58	39.37, 48.65	38.69, 38.58	43.14, 49.3	36.56, 47.34	48.46, 43.9	41.68, 47.31	41.68, 44.9	42.28, 47.26	45.55, 48.02	44.93, 44.25
A0A0B4J2D5	GKITDLANLSAANHDAAIFPGGFGAAK	SN_Hybrid	70158.6	57753.6	69669.8	93678.8	65853.4	81661.7	86851.4	84020.7	102520	91016.5	66389.4	77411.4	80494.8	70695.1	81410.4	100948	76367	87593.9	102957	73991.3	80034.9	81750.6	90691.4	49916.6	FALSE	0.173178	69268.2	0.46852	0.42305	0.28774	0.17044	0.24909	0.2354	0.37922	4, 3	657.5948, 876.4574	37.75, 50.75	40.31, 39.64	41.67, 27.98	50.72, 45.7	41.39, 44.08	45.8, 38.22	42.59, 48.31	32.57, 35.25	44.43, 35.6	42.81, 42.27	41.78, 39.04
A0A0B4J2D5	GVEVTVGHEQEEGGK	SN_Hybrid	12218.6	12261.1	13527.7	7640.3	13570.6	14767.2	11777.2	9511.2	13298.5	16238.8	12566.5	11561.4	9783.36	11998.6	12821.3	13489	10262.9	16590.2	6395.64	12638.3	11875.7	11587	7808.41	12914.1	FALSE			-0.13606	0.08601	-0.07916	-0.23433	0.08688	-0.13538	-0.29823	2, 3	777.8734, 518.918	24.78, -4	18.01, -5.28	22.25, 11.25	25.12, -7.32	32.68, 40.8	14.8, 15.25	-7.6, -23.95	39.69, -9.95	17.05, 14.68	37.42, -29.67	-26.29, 32.87
A0A0B4J2D5	GVEVTVGHEQEEGGKWPYAGTAEAIK	SN_Hybrid	243293	224534	230338	244711	242013	235865	251433	224287	269771	264075	200352	185692	264562	259094	261373	269108	181066	229804	259293	195759	272128	259477	250735	255739	FALSE			0.09462	-0.03808	0.04961	0.13368	-0.10286	0.16918	0.05874	4, 3	686.3397, 914.7838	43.94, 43.17	34.38, 46.78	34.51, 45.9	38.62, 46.61	45.27, 46.92	43.89, 45.98	40.74, 39.02	41.3, 38.51	45.09, 36.15	46.97, 37.09	36.3, 44.78
A0A0B4J2D5	GVYDGTEIHEASAILVHLSR	SN_Hybrid	24072.6	29727.9	23969.5	26478	33407.8	25344.1	28699.9	28873.2	22581.9	24520.6	13644	22925.9	23981.7	12261.7	22840.1	26574.7	23635.6	23466.1	25846	28412.6	20799.3	27954	28698.9	21461.1	FALSE			0.04358	-0.07801	0.13214	0.00637	-0.34827	-0.39646	-0.05121	4, 3	542.534, 723.0429	48.91, -43.23	46.26, -7.76	43.2, -9.64	43.76, -23.03	47.56, -11.6	48.69, -10.91	47.91, -27.63	41.8, -6.4	48.48, -12.55	43.7, -23.83	43.5, -6.72
A0A0B4J2D5	IAPVLAAK	SN_Hybrid	9802.01	4166.26	13577.8	8282.28	5166.29	2128.36	8780.9	9160.17	11609.5	8490.01	9813.83	14026.4	12446.7	3320.17	10224.4	10764.7	13555.1	5577.79	12599.6	14007.1	5180.71	6818.6	12336.9	12413.6	FALSE			0.10134	0.11818	-0.82243	0.19667	0.23104	-0.08382	0.20661	2	391.7604	35.85	-14.38	12.8	3.88	36.56	15.63	-7.77	3.88	-18.3	-14.61	32.48
A0A0B4J2D5	IFAPDVPQMHVIDHTK	SN_Hybrid	37602.4	49669	30772.2	13955.4	42634.6	40681.3	39436.5	34969.1	33847	34575.7	33765.4	24982.8	39396.4	27973.9	29854.5	33023.8	43606.3	30790.2	27270.7	127857	35753.5	21684	41727	27950.2	FALSE			-0.12492	-0.13605	-0.27923	-0.36967	-0.339	-0.27992	0.69336	4, 3	462.7423, 616.6539	38.92, -16.1	39.04, 25.91	47.47, -11.47	36.62, 25.12	43.1, -11.2	45.67, 19.21	43.08, 27.3	45.23, -1.46	39.46, 38.77	44.97, 34.85	41.18, -42.63
A0A0B4J2D5	ITDLANLSAANHDAAIFPGGFGAAK	SN_Hybrid	281310	358576	290715	766218	371885	285294	377488	268075	271390	396045	384190	265942	272654	371775	309440	396186	697369	405934	365395	273107	247653	375410	357566	267283	FALSE			-0.02132	0.68824	0.6131	0.10414	0.16889	0.03563	-0.0706	3, 2, 4	814.7519, 1221.6243, 611.3157	35.75, 13.38, 33.94	46.85, -32.52, -5.48	41.79, 8.61, -19.7	37.75, 19.02, -12.42	43.95, 12.64, 9.93	40.65, 25.47, -13.34	39.43, 24.38, -8.13	44.12, 35.07, -8.24	39.26, 36.4, -8.84	42.88, 30.73, -20.62	47.81, 30.53, 38.98
A0A0B4J2D5	KVLELTGK	SN_Hybrid	90919.5	72812.5	136576	66185.1	133779	65801.8	92390.7	83310.7	72149	102958	76813.1	59501.2	92489.8	256380	104905	136759	26402.7	62037.2	74541	72065.2	25142.9	133100	78253.3	70145.9	FALSE			-0.27698	-0.41524	-0.17629	-0.09332	-0.32779	0.59553	-0.80614	2	444.2816	38.44	37.59	27.74	38.87	42.71	35.46	34.24	26.18	47.48	40.29	26.35
A0A0B4J2D5	NHDAAIFPGGFGAAK	SN_Hybrid	52159.2	43609	36774.3	46231	58963.3	32649.8	27417.4	41106.5	32587.7	32175.8	47896.7	20820.4	50797.9	53674.9	26033.6	63785.2	36438.9	58573.6	26308.7	120391	48595.6	33712	72358.6	50044.7	FALSE			-0.39051	0.26074	0.05658	0.23616	-0.39363	-0.02233	0.5592	3, 2	491.5809, 736.8677	24.68, -5.38	5.53, -10.18	29.35, 21.87	33.11, 12.05	29.95, -4.24	42.36, -7.53	10.64, 14.26	23.32, -39.68	40.81, 18.75	34.16, -11.17	39.06, -8.85
A0A0B4J2D5	NLSTFAVDGK	SN_Hybrid	798870	630006	774229	763075	682836	772557	768124	781293	759091	784033	766307	742006	779890	805068	773146	795310	678969	765146	746888	354128	751410	763614	734775	740526	FALSE			0.06742	0.02359	0.01003	0.02326	0.05729	0.09809	-0.25012	2	526.2745	49.3	45.27	47.97	43.39	53.81	37.89	48.59	42.38	48.61	47.3	46.2
A0A0B4J2D5	NVLTESAR	SN_Hybrid	1.01234e+06	979786	1.06119e+06	977495	953346	1.09066e+06	1.00655e+06	1.07245e+06	1.02856e+06	1.04045e+06	1.06935e+06	1.04095e+06	1.01415e+06	996438	1.03826e+06	1.02082e+06	1.00345e+06	1.08804e+06	978286	917616	1.00064e+06	954439	1.00003e+06	1.0691e+06	FALSE			0.0254	0.02761	-0.01511	-0.01413	0.04531	-0.00212	-0.07605	2	445.2405	42.03	44.62	47.01	42.48	49	36.98	43.41	46.85	44.82	43.82	41.94
A0A0B4J2D5	VALVLSGC[Carbamidomethyl (C)]	SN_Hybrid	35729.1	39245.2	44831.3	7754.45	2751.75	42972.9	6278.74	36109.7	39682.6	37965.1	5825.53	36345.2	31676.4	40681.4	7227.95	7251.77	3550.86	8874.52	8653.23	39497.2	40299.4	6642.1	4795.34	36553.4	FALSE	0.374283	3.21319e+49	-0.54575	-2.6061	-1.16365	-1.31986	-0.58018	-0.59011	-0.43776	1	818.444	13.11	-5.03	-8.44	1.87	-1.9	-16.48	-5.72	-5.1	-0.69	-4.87	3.45
A0A0B4J2D5	VEAHVDQK	SN_Hybrid	9782.19	26865.9	14411.4	19440.2	30172.6	13896.8	3245.15	37448.2	13309.6	16808.1	23895.6	15026.2	5194.91	30994.5	27768.3	34048.4	19885.8	2467.62	13209.4	35281.7	9233.25	4245.02	8900.78	20149	FALSE			0.08086	0.14356	0.3148	-0.61688	0.12627	0.32494	0.177	2	463.2405	-34.28	18.81	-27.97	20.09	-34.82	22.54	33.71	-12.43	10.49	-1.9	24.85
A0A0B4J2D5	VLELTGK	SN_Hybrid	332899	318355	329071	297672	310850	341045	322841	354101	316494	331297	341267	327344	308799	312830	328830	291546	329458	330805	305037	307534	313883	300275	309333	326693	FALSE			0.01917	-0.04259	-0.04599	-0.06629	0.02854	-0.04463	-0.08154	2, 1	380.2342, 759.4611	31.66, 39.77	33.45, 39.01	36.54, 35.35	34.44, 44.97	34.28, 52.41	26.52, 40.86	33.95, 42.16	32.84, 45	31.61, 46.35	42.77, 42.31	35.71, 45.35
A0A0B4J2D5	VVTTPAFMC[Carbamidomethyl (C)]ETALHYIHDGIGAMVR	SN_Hybrid	82589.8	69384.9	52580.5	85519.5	65219.8	68580.5	83213.1	78355.2	66965.8	81796.3	67302.5	73345.5	87680.5	76165.5	65229.9	79107.5	68027.4	65563	81514.2	61545.1	69666.1	77854.9	76458.5	84389.5	FALSE			0.15992	0.05632	0.10055	0.22273	0.12095	0.16334	0.0565	3, 4	930.4572, 698.0947	43.52, 39.96	37.2, 45.86	29.05, 40.55	34.64, 38.03	42.62, 42.17	32.66, 39.74	39.46, 42.87	46.99, 40.07	33.71, 46.22	36.5, 36.9	33.7, 30.32
A0A0B4J2D5	VVTTPAFMC[Carbamidomethyl (C)]ETALHYIHDGIGAMVRK	SN_Hybrid	27617.5	4632.69	43925.2	9533.86	5832.57	30113.3	9835.62	12564.4	52709.7	23175.2	6806.84	34333.7	33023.4	11144	23062.8	10520	9942.74	9478.9	12283.6	7599.61	38330	7871.28	10658.5	16686.2	FALSE			-0.02032	-1.34717	-0.7441	-1.11309	-0.24415	-0.18021	-0.38798	5	584.2963	39.75	23.93	12.42	42.43	33.66	28.27	30.65	38.66	30.07	23.66	30.82
A0A1B0GVZ9	FLLDMAVR	SN_Hybrid	1.15925e+07	1.09382e+07	1.12684e+07	1.12525e+07	1.08997e+07	1.11451e+07	1.0584e+07	1.10772e+07	1.13749e+07	1.08628e+07	1.1582e+07	1.16086e+07	1.18078e+07	1.09283e+07	1.12062e+07	1.10308e+07	1.25211e+07	1.17845e+07	1.09914e+07	1.12312e+07	1.20993e+07	1.0888e+07	1.15455e+07	1.1095e+07	FALSE			-0.03294	0.06417	-0.02158	-0.0116	0.01081	0.0061	0.02215	2	482.7679	40.54	36.67	44.96	40	45.37	44.07	43.68	39.69	43.32	39.16	45.11
A0A1W2PR82	TPEPRVPQGQVC[Carbamidomethyl (C)]RPGLSGDR	SN_Hybrid	212862	169594	222916	195701	173582	212308	213485	202059	149100	201589	200487	232870	242226	209441	222310	206866	209490	230129	195764	203912	223453	181161	176079	178941	FALSE			-0.10048	0.0948	-0.05782	-0.1751	0.06881	0.15488	0.04171	3	736.043	25.67	15.9	13.27	28.54	18.78	30.48	22.32	33.57	30.75	22.22	11.59
A0A494C0N9	ELGAEIEALR	SN_Hybrid	182784	172439	169017	169459	183420	165506	176236	176429	160592	178792	180847	163447	169495	164401	152032	170887	177266	170095	173885	168401	169051	169081	179616	169655	FALSE			-0.03055	-0.01658	-0.0162	-0.01629	-0.00318	-0.10948	-0.03595	2	550.801	40.3	36.29	40.62	45.73	38.6	41.93	40.21	41.73	43.27	43.56	28.46
A0AVF1	DLEPTTPQEYILK	SN_Hybrid	56686.4	36366.5	85693.8	10161.1	7630.79	54598.7	42196.7	31243	69653	50045.5	54851.9	19463.3	54909.8	48010.6	51568.4	50607.8	44844.9	6526.68	6749.26	68138.8	47897.2	6950.31	47988.6	48847.1	FALSE			-0.32097	-0.80964	-1.30404	-0.7843	-0.52339	-0.21042	-0.54178	2	773.9036	11.38	-6.3	10.61	11.15	-0.54	22.84	-6.07	-21.25	14.14	-5.61	15.75
A0AVF1	GGEGALQVLPPLVDVIPEAR	SN_Hybrid	9848.03	6030.71	6063.37	12452.8	5665.03	9710.51	6824.1	12315.6	13466	21311.3	2976.4	15808.7	46233.6	18819.4	6525.85	2644.55	4678.85	8107.37	5848.97	9075.75	12758.2	30184.5	7851.92	16775.9	FALSE			0.57142	-0.50789	0.34285	1.3208	0.86977	1.70583	0.33529	3, 2	677.3809, 1015.5677	10.85, 6.53	22.29, 4.58	-34.62, -19.14	-20.01, 0.71	-38.51, 2.4	7.98, -20.21	-22.37, -33.16	-19.6, 1.42	-5.3, -4.99	-39.53, -8.44	12.93, -2.71
A0AVF1	GVVNAALGQEMGSR	SN_Hybrid	5456.37	4107.93	8260.4	24109.6	7362.81	13949.6	14010	17539.3	7746.98	4879.62	8545.59	25605.6	21836.5	18298	7138.6	16939.6	26979.1	10709.4	14939.2	17645.9	21211.4	21234.3	22244.5	30787.3	FALSE	0.612806	7414.5	1.14051	1.61577	1.34951	2.05882	1.13073	1.40714	1.59364	2	694.8512	-31	25.83	26.3	-21.8	9.51	23.53	30.86	41.95	-31.56	-27.85	46.23
A0AVT1	AADIVESLGKPEC[Carbamidomethyl (C)]EEFLPR	SN_Hybrid	82205	58277.7	38346.1	48230.9	54199.8	57557.6	71748.2	47804	64562	49047	73855.6	74659.8	92481.8	45891.9	52522.7	48756.1	53756.8	57693.8	58752.9	96738.1	71750	42640.4	70303.5	77629.6	FALSE			0.04202	-0.15864	-0.16061	0.09177	0.14373	0.09421	0.34564	3	720.6929	26.05	27.93	19.71	25.87	37.43	34.09	22.04	24.76	25.32	36.75	30.57
A0AVT1	AC[Carbamidomethyl (C)]IGDTLC[Carbamidomethyl (C)]QK	SN_Hybrid	527859	433945	359992	468558	437675	487149	478340	426859	396317	427152	471494	512181	428946	450200	476616	403814	380233	431288	471252	328581	512492	421042	471717	589110	FALSE			-0.02231	-0.12115	0.07609	0.16492	0.09404	0.0366	-0.01038	2	583.2706	43.21	44.06	43.41	41.72	48.61	43.31	41.31	50.2	43.14	43.48	40.34
A0AVT1	AILSNEATK	SN_Hybrid	855627	810321	3638.44	799008	950239	731096	734233	932638	859855	831490	813201	851948	806545	879612	811040	841446	794726	783157	826175	877796	715638	877650	786602	818184	FALSE			0.59778	0.53512	0.57105	0.57227	0.5805	0.58082	0.53528	2	473.7638	13.73	37.74	23.57	20.8	23.51	31.44	28.23	24.61	24.77	36.64	29.28
A0AVT1	ALDNVEAR	SN_Hybrid	221192	337982	316735	309453	326722	326577	345240	280398	340246	324639	316617	335386	331195	280016	316376	334927	341935	376480	353290	383991	353427	312746	314786	316513	FALSE			0.14107	0.26612	0.13638	0.10807	0.15705	0.0827	0.31641	2	444.2327	32.82	50.01	42.37	42.54	44.12	45.35	39.5	38.88	33.3	44.04	33.47
A0AVT1	ALQLLHC[Carbamidomethyl (C)]FPLDIR	SN_Hybrid	270042	289926	249402	291757	283609	288761	268922	289064	256032	286113	273350	287747	269644	278069	268784	252483	223508	253667	271616	253893	256508	305987	274494	297188	FALSE			0.00826	-0.14958	0.09444	0.11688	0.06592	0.01265	-0.0496	3, 2	532.6291, 798.4399	35.02, 30.85	39.12, 39.95	43.39, 47.09	41.92, 31.79	44.08, 38.57	43.5, 41	41.19, 38.59	40.38, 42.21	48.13, 42.75	39.29, 43.15	43.15, 43.65
A0AVT1	ANLRPLLDSGTMGTK	SN_Hybrid	43423.5	60488	39236.4	55206.4	36622.6	63669.8	52947.9	60608.3	77816.1	61369.3	50266.3	69117.9	64876.6	67247.5	42379.3	63372.9	46421	56271.9	33752	67726.7	64104	41031.9	48887.4	20227.2	FALSE			0.41887	0.21425	0.1194	-0.37808	0.33652	0.28575	0.21004	3, 2	525.2838, 787.4219	33.09, -27.68	17.18, -19.79	24.52, -34.82	40.54, -34.24	39.84, -13.84	38.84, -18.57	26.46, -15.37	34.65, -37.21	38.58, -45.85	30.04, -38.31	36.13, -24.28
A0AVT1	ASVEIDDALYSR	SN_Hybrid	135228	90076.6	136105	132321	160364	141149	139570	112971	6007.15	144436	129965	178044	152401	147369	117771	115949	88153.4	12310	121864	126090	128396	124861	155745	152653	FALSE			-0.4832	-0.73985	0.26351	0.2616	0.32411	0.20828	0.05844	2	669.8304	13.31	40.26	16.63	17.56	1.37	14.09	31.72	47.65	21.63	36.65	15.43
A0AVT1	AVGGVASQEVLK	SN_Hybrid	84998.6	164225	102230	162051	158461	153316	96968.9	153693	50922.9	143009	33206.6	163295	4067.03	111853	155368	165168	206900	45688.2	140549	159200	58518.7	134537	175779	64013.6	FALSE			-0.22077	0.24932	0.43103	0.09097	-0.04988	-0.37351	0.02771	2	579.3299	33.5	16.03	28.31	12.88	-30.97	20.48	25.95	17.95	40.36	18.77	18.68
A0AVT1	AVTIHDTEK	SN_Hybrid	161190	142047	151150	160344	145337	146856	163659	147884	152485	156163	131762	149788	162869	150565	139034	140861	141453	146668	148748	157792	140901	138391	149671	150111	FALSE			0.03029	-0.083	-0.00589	-0.05242	-0.05394	-0.00611	-0.02223	2, 1	507.2667, 1013.5262	37.16, 24.82	48.6, 33.33	42.94, 22.6	39.41, 29.83	50.34, 34.77	45.92, 23.95	41.52, 22.86	45.73, 30.36	43.35, 25.08	40.9, 21.12	38.77, 40.75
A0AVT1	C[Carbamidomethyl (C)]LANLRPLLDSGTMGTK	SN_Hybrid	740950	400317	400720	810584	727986	458020	485061	479718	446092	449150	491733	459472	716196	476146	465614	482864	780936	444597	545526	394899	409590	422374	454654	388412	FALSE			-0.1282	0.14785	0.37275	-0.28515	-0.139	0.10461	-0.19182	3, 2	616.322, 923.9793	38.01, -18.94	37.24, 6.67	38.54, 28.98	39.24, 31.52	35.88, 19.78	38.9, 29.95	41.27, 28.68	33.54, 24.28	38.81, 27.06	40.64, 6.4	35.59, 28.4
A0AVT1	C[Carbamidomethyl (C)]LANLRPLLDSGTM[Oxidation (M)]GTK	SN_Hybrid	54039.1	31254.6	71845.2	65178	5186.26	36528.4	14282.4	59044.4	45892.5	6403.56	38476.6	4862	22271.1	67731.3	33020.3	41712.7	5605.62	74982.4	36468.1	78812.3	69467.1	15188.1	45544.4	6960.07	FALSE			-0.39842	-0.36161	-0.55588	-1.21497	-1.6595	-0.35312	0.23351	3, 2	621.6536, 931.9768	28.03, -41.07	5.71, -34.64	-23.29, 4.4	-18.47, -14.45	39.55, -9.25	35.44, -20.91	22.21, -39.31	-24.33, -12.88	-1.16, 6.14	-25.52, -10.5	25.07, -44.14
A0AVT1	C[Carbamidomethyl (C)]QAWDLGTNFFLSEDDVVNKR	SN_Hybrid	85130.2	75537.9	71153.3	89105.6	81404.1	60461.3	75359.4	73762.9	69792	83856.7	69802.9	63952.2	68886.5	79414.8	69603.3	82962.4	50222.4	64882.4	72724.1	68271.1	72133.5	85849	72610.1	83940.9	FALSE			-0.08265	-0.22702	-0.0053	0.06438	-0.09126	-0.08932	-0.12129	3	838.7288	30.34	36.44	31.65	24.97	31.32	24.08	28.33	41.1	32.33	31.34	19.34
A0AVT1	DDDHNGHIDFITA	SN_Hybrid	23031.1	38054.8	34527.9	28917.5	29167.8	25965	22913.5	32592.5	35589.9	22500.6	21072.6	24062.9	16665.3	25468.3	5760.36	18325.1	32716.3	28095.9	26401.2	33604.8	32016.6	33566	21588.8	25688.8	FALSE			-0.06983	-0.27286	-0.18597	-0.24209	-0.49943	-0.99738	-0.05523	2	735.3182	9.26	16.26	13.18	32.57	14.63	3.04	6.45	4.37	21.41	-1.48	-1.81
A0AVT1	DDDHNGHIDFITAA	SN_Hybrid	98764.1	103113	84837.4	96958.6	94700.2	95198.7	101253	93917.5	102602	99868.9	95801.6	97108.7	84946.4	98610.3	87451.8	99345.5	95961.4	99961.4	96941	103314	90217.6	97514.8	100727	80147	FALSE			0.0546	0.04241	0.00072	-0.04252	0.0302	-0.08128	0.01879	2, 3	770.8368, 514.2269	45.75, 30.51	37.9, 42.17	40.6, 37.47	41.27, 36.09	34.51, 39.7	27.04, 33.39	30.21, 48.24	34.86, 26.27	44.26, 38.35	39.15, 40.42	43.84, 29.14
A0AVT1	DDDHNGHIDFITAASNLR	SN_Hybrid	110435	102155	87844.1	108870	120956	77779.5	75811.7	101597	85422.9	103927	103023	97436.6	90153.6	104592	92136.8	89434	91667.2	91631.8	96897.6	73814	77012.9	105200	87689.4	107917	FALSE			-0.19291	-0.13956	0.03403	0.00178	0.01885	-0.06659	-0.27831	3, 4	670.9803, 503.4871	43.21, 32.79	34.35, 33.38	46.25, 38.05	39.12, 30.85	44.62, 32.89	41.51, 45.32	52.16, 49.14	40.3, 45.3	40.76, 40.73	50.74, 41.47	47.04, 36.72
A0AVT1	DETARKPDHVPISSEDER	SN_Hybrid	6729.97	90635.1	6495.41	93069.5	7745.88	4336.97	7019.93	55551.8	6746.91	7035.36	26122.8	8277.19	7903.07	67818.5	29704.7	44028.4	21834.2	7994.21	3713.45	100193	18785.5	38814.6	78193.7	33031.2	FALSE			-0.58333	-0.49184	0.01783	0.53069	-1.32571	0.02159	0.24039	4	521.0028	-12.4	17.65	-24.6	-17.72	-10.07	20.93	-6.39	13.27	-0.33	-10.9	5.54
A0AVT1	DGSLFWQSPK	SN_Hybrid	1.56802e+06	1.70609e+06	1.55205e+06	1.70948e+06	1.61232e+06	1.5155e+06	1.62822e+06	1.55046e+06	1.53576e+06	1.64026e+06	1.55072e+06	1.61323e+06	1.52839e+06	1.6164e+06	1.55339e+06	1.5649e+06	1.52784e+06	1.46699e+06	1.60832e+06	1.58145e+06	1.55666e+06	1.62218e+06	1.60356e+06	1.73785e+06	FALSE			-0.03379	-0.08193	0.00332	0.0405	-0.00658	-0.03878	-0.02403	2	582.7878	38.47	41.22	48.35	39.03	51.51	42.1	44.99	41.68	40.97	45.07	41.57
A0AVT1	DIVESLGKPEC[Carbamidomethyl (C)]EEFLPR	SN_Hybrid	5162.71	21255.1	26612.7	3251.8	77325.8	8799.64	29778.9	40386.7	14467.7	4983.79	23019	25346.5	11535.2	10884.7	10551.4	40338.5	10392.3	3604.13	10841	91828.4	7823.03	5643	14733.5	4307.26	FALSE			0.6744	0.03505	0.75308	-1.10326	0.00865	-0.68562	1.05905	3	673.3348	-20.57	25.07	33.96	24.07	21.65	39.04	27.18	-45.82	40.28	39.2	-1.22
A0AVT1	DKFESSFSHK	SN_Hybrid	14152.7	23786.3	6647.29	22228.9	22519.9	18031.4	30526.7	33210.5	4194.29	19829.2	18988.4	15948.9	9764.73	23717	22369.5	20483.6	13026.5	10309.1	18667.5	48893.7	5965.6	17743.3	17662.4	19853.2	FALSE			0.60748	-0.02504	0.49371	0.30961	0.2967	0.32499	0.72167	2, 3	606.2882, 404.5279	3.97, -25.05	23.73, -6.75	6.25, -1.51	22.78, -21.5	-10.38, -13.69	12.74, -34.21	29.9, -23.37	14.27, -13.08	37.84, -14.3	25, -23.34	11.82, 6.83
A0AVT1	DKFESSFSHKPSLFNK	SN_Hybrid	179087	193758	193909	189494	189078	207352	203691	202769	192544	197534	184597	199580	195854	168989	184590	163895	183802	184767	186009	191347	198050	207228	199136	201234	FALSE			0.07984	-0.09004	0.04799	0.10039	0.03758	-0.04478	0.02186	3, 4, 2, 5	633.3196, 475.2415, 949.4758, 380.3947	25.04, 31.48, 35.24, -20.52	33.08, 21.17, 36.98, -39.75	25.51, 25.39, 32.83, -5.69	36.1, 33.62, 23.59, -22.51	24.22, 43.88, 32.72, 21.39	30.09, 19.83, 32.7, 5.47	32.28, 38.57, 12.38, 5.97	26.27, 32.08, 28.15, -34.7	24.77, 22.12, 28.32, -42.56	31.6, 31.29, 14.76, -27.19	33.32, 44.2, 23.03, 26.96
A0AVT1	DLGTNFFLSEDDVVNK	SN_Hybrid	329247	252992	307507	237706	262856	215801	299431	202157	241175	315753	252679	206580	298641	206664	237939	293128	265221	297566	284461	294188	287217	206951	200779	201301	FALSE	0.366436	1817.79	-0.26049	-0.05592	-0.3127	-0.54688	-0.19917	-0.25956	-0.03925	2	906.9362	43.34	33.7	22.12	37.14	36.53	32.28	33.31	27.81	36.09	28.84	32.41
A0AVT1	DLGTNFFLSEDDVVNKR	SN_Hybrid	75649.5	75485.7	74878.2	82472.5	75959.9	72863.6	63339.6	72564.6	89457.8	76197.9	68929.6	78584.5	83091	64882.6	72573	82087	82787.9	77114.3	81868.8	112485	81911.9	64341.5	85941.1	68522.7	FALSE			-0.00416	0.09853	0.03333	-0.04676	-0.01477	-0.03533	0.28965	3, 2	656.9936, 984.9867	47.29, -30.94	43.21, -20.17	43.77, -1.1	42.88, -22.15	42.85, -13.49	47.12, -12.38	45.46, -11.67	39.99, 34.15	41.44, -43.2	43.15, -22.76	50.11, -27.66
A0AVT1	EIFISNITQANPGIVTC[Carbamidomethyl (C)]L	SN_Hybrid	26222.8	15081.3	4231.32	30888.1	20494.9	8070.06	25470.4	4872.54	24928.3	11938.9	27802.7	6010.26	28597.9	24883.5	32626.3	4184.4	3111.7	12700.2	4372.28	3643.12	23270.9	17023	28297.8	3091.28	FALSE			0.27954	-1.18726	0.38476	0.08838	0.00684	0.91915	-0.54146	2	995.5193	6.85	-0.84	-3.85	-36.03	7.64	-3.86	-47.81	-0.74	-2.24	19.19	-23.58
A0AVT1	EIFISNITQANPGIVTC[Carbamidomethyl (C)]LENHPHK	SN_Hybrid	37141.1	27896.2	7891.1	41445.7	40572.1	22501.3	17900.2	34703.8	26168	33001.2	26883.6	35612.8	32243.4	32690.4	27939.7	35707.3	26209	31726	31309.9	36654.5	33409	31100.1	28328.3	44245.2	FALSE			0.1112	0.36068	0.51921	0.5075	0.38898	0.34879	0.47513	4, 3	683.8511, 911.4657	44.28, 27.82	38.21, 12.76	39.92, -6.64	36.33, 22.7	35.12, -7.98	31.06, 4.31	40.66, -0.67	35.69, 12.95	23.01, 8.35	24.63, -1.09	37.36, 12.59
A0AVT1	ENHPHKLETGQFLTFR	SN_Hybrid	27805.1	26408.7	44295.4	31020.2	22210.1	35281.7	27091.3	25356.8	48487.7	26965.5	37059.9	33538.1	31703	24809.5	31133.2	32774.2	23395.4	34563.9	28235.4	30066.4	30408.5	47105.2	28563.4	30579.7	FALSE			0.03511	-0.11862	-0.15439	0.10911	-0.01392	-0.16858	-0.15116	4, 3	489.2537, 652.0025	30.46, -3.5	42.82, 7.28	38.5, 18.92	31.47, 15.43	43.18, 33.7	24.74, 29.62	32.7, 18.84	36.93, -4.12	42.16, 17.16	39.91, 13.06	40.42, -1.11
A0AVT1	FAPDIDGDEDLPGPPVR	SN_Hybrid	347735	384902	335974	354044	319077	332365	330940	327418	395417	300654	361680	359269	345160	342945	340107	326257	338839	349222	318275	583899	382019	324119	364563	329083	FALSE			-0.02017	-0.07523	-0.08784	-0.07033	-0.0649	-0.0556	0.26512	2, 3	905.4363, 603.96	46.05, 49.59	47.59, 45.8	42.19, 34.22	42.73, 37.24	47.36, 43.5	32.51, 36.35	42.24, 43.05	41.11, 31.27	45.81, 38.33	43.42, 37.93	40.64, 36.15
A0AVT1	FDLNEPLHLSFLQNAAK	SN_Hybrid	20205.7	29333.9	24083.8	21357.5	21324.3	22042.7	20803.7	24541.4	20649.7	24716.9	24401.5	23602.4	23880.6	21223	22938.1	18677.3	23088.4	14600.3	18762.3	21701.6	20347.4	21403.2	21824.2	32703.6	FALSE			-0.15781	-0.38534	-0.18585	0.04452	-0.0178	-0.11374	-0.27583	3	653.0108	30.91	38.11	36.71	33.47	39.29	29.92	36.29	28.38	39.34	25.97	41.87
A0AVT1	FESSFSHKPSLFNK	SN_Hybrid	50481.1	22816.8	22005.3	53886.3	55451.7	60270.9	9935.51	26450.9	41740.5	42816.7	9520.23	31178.1	72418	5565.85	57520.2	16240.5	6635.64	52428.8	19181.9	27348.2	33319.2	25686.3	49104.9	69515.8	FALSE			-0.28671	-0.33978	0.83162	0.59854	-0.19049	0.50774	-0.25525	3, 4	552.279, 414.4611	18.23, -13.05	39.95, -32.07	-7.62, -22.87	32, -27.82	34.61, -36.06	-29.24, 16.23	27.75, 13	26.69, -1.92	37.92, 13.19	28.1, -40.47	24.52, 20.87
A0AVT1	FFESLER	SN_Hybrid	20056.1	33498.5	5615.35	38551	32284.2	16800	33693.1	37520	3896.02	37269.7	18582.6	18319.9	22386.4	31006	20415.8	37544.3	29324.2	10545.8	22204.6	37870.4	26543.7	33162.3	35860.9	30606	FALSE			0.34412	0.38774	0.56665	0.7517	0.32601	0.31892	0.54981	2	464.2322	16.44	23.3	37.46	27.87	32.27	24.21	31.45	43.07	28.61	34.95	26.84
A0AVT1	FISADVHGIWSR	SN_Hybrid	452140	432022	359375	426956	444924	422389	396944	428537	411511	419336	453718	375053	348051	433988	387970	400767	426137	390827	398871	390628	366627	464188	464639	394199	FALSE			-0.00761	-0.03025	0.05769	0.08939	0.00529	-0.08793	-0.10515	3, 2	463.2421, 694.3595	43.76, 33.53	45.99, 48.34	39.2, 35.91	43.63, 40.49	44.47, 23.12	46.2, 38.8	39.55, 35.79	44.43, 23.39	47.21, 35.32	45.88, 43.53	47.61, 29.85
A0AVT1	FWQTYSSAEEVLQK	SN_Hybrid	294405	320983	294005	344431	333321	293514	324175	288435	298463	328191	284151	314137	279737	307538	288887	311230	270363	287781	305834	240741	262323	312632	323772	316308	FALSE			0.00266	-0.06493	0.09496	0.06714	0.02685	-0.05371	-0.16895	2, 3	858.4174, 572.614	35.09, 39.02	40.62, 41.13	41.04, 42.49	41.74, 42.52	42.06, 42.37	45.8, 44.45	39.55, 40.77	44.81, 38.52	39.06, 38.31	49.01, 44.45	39.56, 48.53
A0AVT1	GAIGC[Carbamidomethyl (C)]EMLK	SN_Hybrid	39037.3	43866.8	2628.58	37770.7	42304.7	50181	40796.2	5700.37	54630.1	28180.9	7471	45762.5	52734.8	42928.3	31367.4	35851.5	9252.63	9623.9	37716.4	85996.5	35261.6	30117.9	38864	34671.6	FALSE			0.24161	-0.6442	0.6068	0.27722	-0.07119	0.57063	0.89425	2	489.741	26.8	31.7	26.34	22.05	37.31	26.15	28.44	19.48	22.61	32.29	-38.07
A0AVT1	GDRYDALR	SN_Hybrid	112119	123674	73872.3	131774	125657	106768	111825	95541.5	105545	117889	96628.7	100526	101154	102077	82313.5	63512.9	110087	106482	113177	104617	109363	121458	116455	130779	FALSE			0.01505	-0.14486	0.23402	0.25171	0.02484	-0.11699	0.07927	2	483.2436	35.01	29.31	28.83	33.75	40.55	32.33	32.55	39.63	33.91	33.89	44.28
A0AVT1	GFLSPLAAAVGGVASQEVLK	SN_Hybrid	28465.2	36884.4	35230.2	28938.9	40078.8	24906.8	31196.9	31070.2	30010.5	31693.3	37650.2	23742.4	13903.3	40443.2	28068.5	30889.6	34033.4	30887.7	29873	27012.5	33368	38007.8	33138.8	26621.9	FALSE			-0.12429	-0.07008	-0.09877	-0.0409	-0.11171	-0.28736	-0.15629	3, 2	638.6947, 957.5384	47.72, 24.81	40.82, 12.31	48.51, 11.6	42.8, 13.13	39.51, -40.49	43.82, 11.34	40.32, 25.36	42.11, 27.39	45.43, 14.92	42.67, 12.48	40.64, -0.13
A0AVT1	GHTEVIVPHLTESY	SN_Hybrid	10600.7	13463.3	7227.74	4954.63	17264.2	6215.3	9085.1	5214.84	19778.9	12195.8	8805.44	22007.6	19258.8	16571.7	20014.6	19962.5	22536.7	7322.62	14177.1	16770.4	26116.8	16354.3	17969.7	15960	FALSE	0.535757	0.771143	0.12309	0.671	-0.13816	0.68432	0.45885	0.83565	0.8668	3, 2	527.9351, 791.399	9.63, -6.55	-3.99, -12.57	-47.8, -31.99	13.94, -9.66	-22.93, 30.31	24.87, -19.67	18.59, 18.93	-6.08, 8.19	20.81, 9.1	5.98, -33.18	-13.89, -31.45
A0AVT1	GHTEVIVPHLTESYNSHRDPPEEEIPFC[Carbamidomethyl (C)]TLK	SN_Hybrid	157954	151677	149202	179857	104966	147778	165890	145848	166118	191591	83908.1	157407	171283	145979	132841	186218	122591	151730	177928	148758	141136	148406	149293	150188	FALSE			0.05861	0.00536	-0.08493	-0.03483	-0.08392	-0.02772	0.02799	5, 4, 6	727.1555, 908.6926, 606.1308	36.17, 40.87, 31.1	36.81, 25.44, 26.86	34.8, 27.49, 38.83	34.4, 38.19, 36.17	32.98, 32.2, 31.9	36.89, 32.53, 37.89	29.03, 38.52, 23.51	37.89, 35.93, 31.41	43.11, 36.74, -6.39	32.85, 35.52, 33.88	30.07, 35.52, 35.01
A0AVT1	GLVALEMIK	SN_Hybrid	8513.47	17510.7	12917.7	8992.66	13477.6	10873.5	15123.1	11766.2	9582.03	9157.34	9261.66	9496.96	9859.55	6228.29	11614.5	10616.4	13496.8	9754.01	8107.52	54125	8523.65	12300.9	10792.1	9823.64	FALSE			-0.09455	-0.20143	-0.2239	-0.2425	-0.48023	-0.49131	0.86154	2	487.2912	26.65	13.03	25.46	3.49	8.21	11	10.71	19.25	38.31	24.4	15.58
A0AVT1	GMGGLGLEIAK	SN_Hybrid	32631.1	60725.6	5633.17	30162.9	61615.5	11981.4	54471.9	30040	43080.5	46631.1	3617.25	43855.1	27670.9	6484.28	44850.8	37774.5	36872.2	37002.7	4552.27	165519	30098.9	37005.2	7420.08	6793.14	FALSE			0.36619	0.17362	0.06789	-0.95062	-0.07303	-0.32532	1.01588	2	523.2892	8.13	16.85	34.12	13.08	34.14	12.17	-17.58	23.68	28.72	30.3	23.38
A0AVT1	GMITVTDPDLIEK	SN_Hybrid	2.38818e+06	2.27337e+06	2.24312e+06	2.30424e+06	2.2309e+06	2.18929e+06	2.27787e+06	2.31256e+06	2.27018e+06	2.30426e+06	2.20552e+06	2.45451e+06	2.37674e+06	2.37585e+06	2.40308e+06	2.33344e+06	2.36685e+06	2.42436e+06	2.24105e+06	2.19274e+06	2.32304e+06	2.29888e+06	2.19722e+06	2.29723e+06	FALSE			-0.00923	0.04525	-0.03816	-0.02345	0.0124	0.05151	-0.03122	2	716.3736	32.8	33.72	41.06	34.19	35.14	30.79	41.53	38.27	34.91	39.15	39.24
A0AVT1	GM[Oxidation (M)]ITVTDPDLIEK	SN_Hybrid	75557.3	102585	79193.8	6522.71	74829.2	75563.6	91573.1	75458.7	72953.4	84921.7	84790	74429.2	71558.7	75590.9	79518.1	90702.5	65357.5	72943.9	111684	73842.7	85997.8	78279.3	80372.6	74985.2	FALSE			-0.10071	-0.16828	-0.71367	-0.13939	-0.07594	-0.18308	0.07742	2	724.3711	30.85	-10.06	32	41.17	42.05	27.99	-2.79	42.54	13.98	31.87	35.22
A0AVT1	HIAELNPYVHVT	SN_Hybrid	234149	297434	237778	280509	322915	242027	276274	261517	252020	277167	227102	233143	233223	256362	272549	272454	237072	229891	274796	373535	226975	268212	271899	204763	FALSE			0.03785	-0.05728	0.13606	-0.04667	-0.06119	-0.01362	0.18613	2	696.8671	28.86	39.27	37.94	40.78	38.09	36.84	35.87	38.42	38.01	45.91	42.71
A0AVT1	HIAELNPYVHVTSS	SN_Hybrid	28530.8	206080	224066	20028.9	280308	171578	272699	61564	122262	283398	170235	164319	166559	296860	464238	22084.1	31445.4	4637.18	30041.8	294270	29626.3	36322.1	36219.7	15667.5	FALSE	0.385631	-21569.5	-0.00678	-2.97921	0.04105	-2.37848	0.43002	1.01611	-0.37398	2, 3	783.8992, 522.9352	10.69, -11.13	5.78, 10.66	3.87, 21.95	20.8, 4.71	-1.37, 17.96	13.99, 5.8	25.64, 24.08	22.74, -22.82	27.51, 26.76	17.92, 13.86	10.05, -1.73
A0AVT1	HIAELNPYVHVTSSSVPFNETTDLSFLDK	SN_Hybrid	77440.8	42432.6	46140.4	36032.3	31735.8	45961.8	48794.5	48932.6	63006.9	42369	37536.7	37867.8	63554.7	42067.2	32565.1	52663.9	31915.5	41064.9	37578.6	31693.9	64717.3	53651.1	57424.2	59442.2	FALSE			-0.04663	-0.40196	-0.54569	0.03862	-0.49529	-0.26468	-0.30918	4, 3	815.9082, 1087.5419	34.38, 39.69	36.7, 3.46	18.59, 23.24	23.94, -9.85	33.33, 36.19	25.25, 27.93	22.42, 21.23	37.66, 9.51	32.86, 22.4	-36.03, 14.34	32.03, 34.06
A0AVT1	IDAHLNK	SN_Hybrid	224746	203983	204081	227936	191294	211897	217848	231115	230522	213589	215151	213909	212416	205076	219037	212467	200649	184020	206004	174836	201204	206404	207989	183312	FALSE			0.10267	-0.08372	-0.00384	-0.08234	0.02226	0.00845	-0.12065	2	405.7271	41.31	39.02	35.79	32.78	49.34	40.94	37.41	37.07	37.66	39.81	41.83
A0AVT1	IIPAIATTTATVSGLVALEMIK	SN_Hybrid	12255.9	9531.71	6717.55	7828.1	3654	8394.3	4576.88	6088.78	1482.83	107579	1425.71	7158.91	4301.92	88821.7	5553.04	3607.17	986.935	4790.55	11423.5	4281.69	6493.74	6970.53	1801.38	3951.27	FALSE			-1.23044	-1.60285	-0.52016	-1.16376	2.02686	1.79149	-0.36073	3	738.4324	-43.1	-36.84	33.77	40.4	-18.2	24.81	-32.14	-39.32	-29.39	-37.04	29.88
A0AVT1	IQEFKPSNK	SN_Hybrid	162826	169568	263394	147044	185565	147456	133487	144982	137592	163729	141280	143447	150074	154435	160659	125890	133073	139154	160219	122188	143439	158782	134256	176216	FALSE			-0.51801	-0.58161	-0.31157	-0.34443	-0.40983	-0.35705	-0.48447	2, 3	545.7982, 364.2012	41.88, -14.82	44.65, 23.63	40.46, 13.78	47.51, 32.57	47.48, 19.85	46.28, 8.28	42.62, 40.1	48.43, 25.99	46.89, 39.24	37.66, 39.33	46.69, 4.87
A0AVT1	IQSGHSLEGC[Carbamidomethyl (C)]FQVIK	SN_Hybrid	257708	266462	249151	272436	259396	255448	268444	253971	229121	275452	260379	265936	249893	241555	238947	241070	198499	264500	236865	213672	253924	261519	267498	259799	FALSE			-0.04123	-0.13535	0.02581	0.02862	0.05211	-0.08239	-0.13455	3, 2	568.2909, 851.9327	40.39, 39.58	39.25, 40.61	42.89, 37.31	43.76, 31.96	47.39, 44.03	42.14, 43.66	41.06, 35.51	47.2, 39.33	45.99, 39.25	44.76, 42.54	45.8, 47.19
A0AVT1	KINDFC[Carbamidomethyl (C)]R	SN_Hybrid	281560	292360	264616	295572	260819	257138	287838	250293	266563	307482	267200	270369	267042	295352	281146	314879	243862	243320	308260	260248	302686	286652	287777	263866	FALSE			-0.05943	-0.06416	-0.04368	-0.00041	0.01117	0.00858	0.05512	2	476.7371	33.24	43.12	41.85	42.24	47.24	45.85	34.32	41.04	38.01	44.22	38.55
A0AVT1	KPDHVPISSEDER	SN_Hybrid	160868	184323	189095	160640	167352	173454	166523	154353	144110	160107	179113	155727	151966	164444	158123	151870	158032	149955	145137	179797	161883	171359	180370	238863	FALSE			-0.20042	-0.21642	-0.09151	0.14455	-0.11034	-0.1711	-0.13423	3, 2	503.5828, 754.8706	35.46, 42.6	34.46, 35.82	31.15, 44.94	33.67, 46.99	35.62, 50.34	28.54, 41.59	32.94, 44.31	31.55, 46.33	30.37, 44.9	36.57, 38.77	38.15, 48.85
A0AVT1	KPDHVPISSEDERNAIFQ	SN_Hybrid	50510.4	21115.6	3637.33	19027.6	2098.26	3953.14	2362.55	13360.8	14480	6001.96	16323.3	55067.4	92824.5	84469.6	4076.91	11227.4	35996.7	48245.6	63135.3	79988.1	47827	5944.08	4815.17	19759.6	FALSE			-1.31723	0.3431	-1.58547	-1.30225	0.04025	1.26893	1.34318	3	694.6799	19.73	9.42	-29.16	-9.16	20.01	-3.79	9.35	-5.81	9.32	-6.68	-10.72
A0AVT1	KPDHVPISSEDERNAIFQLEK	SN_Hybrid	114231	64718.6	44945.1	184568	105890	58921.4	112685	50165.4	90552.9	124100	112193	89323.2	33807.8	51063.4	67421.4	78173.3	117133	125236	139491	132682	110748	42554.5	71442.6	88423.5	FALSE			0.17861	0.51769	0.64197	-0.14546	0.54035	-0.55598	0.77423	4, 3, 5	613.8171, 818.0871, 491.2552	22.84, 23.81, -29.88	37.53, -5.2, -5.69	33.35, 30.24, -43.71	46.9, 33.13, -46.28	-1.6, 33.38, -40.68	31.58, 29.54, -15.19	39.08, 5.79, -48.83	8.95, 24.41, -33.83	39.42, 33.01, -18.04	47.06, 27.87, -9.73	20.6, 15.53, -14.25
A0AVT1	KPNVGC[Carbamidomethyl (C)]QQDSEELLK	SN_Hybrid	359778	326012	399147	363304	333503	371710	357371	326310	362969	354736	379310	369752	346776	358434	375456	361957	350750	388803	387531	334494	366297	338000	365809	387996	FALSE			-0.05183	0.02187	-0.022	0.0091	0.02486	-0.00569	0.0045	3, 2	582.2893, 872.9304	42.36, 41.16	38.15, 46.65	42.78, 49.13	38.9, 44.22	46.03, 44.14	40.12, 48.62	40.77, 43.94	46.33, 46	38.12, 49.67	37.37, 46.16	43.65, 44.63
A0AVT1	KPNVGC[Carbamidomethyl (C)]QQDSEELLKL	SN_Hybrid	100340	2663.56	5506.69	6539.57	4044.08	125335	14603.5	10399.3	138843	5155.49	96060.7	108073	22546.8	3818.77	7302.44	8056.65	106423	8560.8	13735.1	9865.35	103886	11108.4	12152.6	129609	FALSE			0.59451	0.1813	0.32491	0.49448	0.94767	-1.68838	0.23252	3	619.984	29.28	-5.7	19.61	-30.64	17.96	-31.83	18.94	-0.08	-0.95	-10.08	8.99
A0AVT1	KVC[Carbamidomethyl (C)]PTTETIYNDEFYTK	SN_Hybrid	18120.8	24710.7	16536.5	18260.7	23663	19519.2	19669.1	16810	9617.07	14131	16470.1	37295.9	20486.7	28155.5	23397.2	24094.4	16272.5	22004.4	24550.3	20336	9987.88	19864.9	23204.5	26487.2	FALSE			-0.36504	0.07119	0.04956	0.2285	0.19366	0.2791	-0.11356	3	703.6663	21.56	27.2	40.16	10.02	46.63	34.37	21.18	21.08	49.23	33.21	10.13
A0AVT1	KYVDLTVS	SN_Hybrid	81508.5	54853	66137.5	71270.2	76759.6	96650.5	82798.3	68133.4	88798.6	77376	89652.3	90163.3	61662.9	73795.2	100950	89767.1	4061.57	77930.9	48231	73547.7	36583.9	61258.5	64276.6	11827.4	FALSE			0.2435	-0.23752	0.27298	-0.55993	0.34493	0.22336	-0.35468	2	462.7555	28.25	16.14	18.17	25.93	2.94	8.05	7.87	2.41	25.38	16.53	2.14
A0AVT1	KYVDLTVSFAPDIDGDEDLPGPPVR	SN_Hybrid	104655	73728.6	93816	81616.4	75345.9	83336.9	82197.8	67562.1	83569.5	78922.6	57598.8	78635.5	87113.7	90170.3	69951	76974	67094.9	88621.5	77978.9	67407.4	70575.5	63133.6	80483	79842	FALSE			-0.2223	-0.22625	-0.17983	-0.28466	-0.33927	-0.13878	-0.33389	3	905.7886	41.71	50.62	38.84	35.59	46.83	41.15	40.38	39.82	47.82	32.36	32.58
A0AVT1	LALDQFQEK	SN_Hybrid	88616.2	96818	88430.8	77284.7	85855.7	87014.1	68541.2	64824.8	100699	2879.5	78269.2	85350.7	10884	10996.4	70683.6	76750.1	90350	9542.06	59414.4	133388	77873.3	79228.4	14170.8	78864.4	FALSE			-0.22655	-0.63264	-0.13065	-0.66885	-0.71795	-1.56494	-0.0169	2	546.2902	26.79	19.77	34.93	-5.23	-17.75	32.23	22.33	36.92	27.32	28.82	34.31
A0AVT1	LETGQFLTF	SN_Hybrid	33777.1	21587.9	34326.5	24943.3	21605	28536.5	23398.9	31491.8	26865.5	22848.8	37880.3	27119.3	30749.1	27574.3	34860	20143.6	35352.7	24446.2	29117.3	28249	26572.8	19634.7	21563.3	31422.9	FALSE			-0.13364	-0.16601	-0.25645	-0.30459	-0.02995	0.0551	-0.09563	2	528.274	31.85	40.07	30.64	34.04	31.94	39.57	40.78	39	35.54	33.21	42.39
A0AVT1	LETGQFLTFR	SN_Hybrid	1.04802e+06	1.07833e+06	977619	1.01647e+06	1.13909e+06	1.00232e+06	957366	1.00643e+06	973019	1.02619e+06	1.06536e+06	994719	956219	1.01998e+06	985134	978352	974510	974290	947863	1.04289e+06	921676	1.03913e+06	1.01189e+06	1.17596e+06	FALSE			-0.07986	-0.08462	0.02484	0.05607	-0.00825	-0.06787	-0.09189	2	606.3246	29.21	35.54	42.08	36.65	42.36	37.39	44.78	43.26	37.93	43.68	44.7
A0AVT1	LFC[Carbamidomethyl (C)]DFGDEFEVLDTTGEEPK	SN_Hybrid	80687.9	71577.1	76698.9	72738.1	70519.9	86687.1	82681.5	71407.1	66644.6	74132.3	75927	76114.6	74903.1	74850.6	77176.3	72145.1	62630.3	63989.7	64608.2	57784.9	74512	77764.4	69278.1	80448.5	FALSE			-0.05282	-0.20406	0.00617	-0.00931	-0.01769	-0.01287	-0.21762	2, 3	1174.5173, 783.3474	37.7, 47.02	34.73, 44.7	37.78, 44.28	30.4, 46.46	34.16, 46.07	48.26, 47.81	41.43, 44.47	47.81, 44.96	39.97, 47.98	37.32, 44.42	35.74, 48.96
A0AVT1	LQNLNIFLVGC[Carbamidomethyl (C)]GAIGC[Carbamidomethyl (C)]EMLK	SN_Hybrid	18458.3	4636.6	12102	15599.3	14079.5	10365.3	15272.3	9885.78	6026.14	19874.2	15628.2	12035.8	11187.6	15168.5	7115.49	18022.6	8574.91	13812.4	16391.9	10223.4	2739.98	11497.5	11359.5	16857.7	FALSE			-0.17463	0.19926	0.18614	0.17423	0.43364	-0.07252	-0.26183	3	750.7196	32.46	44.41	41.42	34.75	16.54	45.44	27.15	33.79	-6.63	7.75	30.04
A0AVT1	LRPLLDSGTMGTK	SN_Hybrid	23972.7	20002.2	30868.2	29555.8	21648.2	21534	70866.6	80711.4	36655.6	26847.3	24739.5	28613.6	19511.3	25218.1	29952.8	25782.4	20204.1	21546.6	24878.6	21333.2	23753.8	29450.9	26184.7	36969.3	FALSE	-0.0130944	279964	1.33058	-0.14827	-0.04116	0.30722	0.09974	-0.00311	-0.09722	3, 2	463.5904, 694.882	42.53, -38.86	25.84, -46.93	32.77, 8.5	34.74, -15.05	41.68, 1.78	36.54, -50.39	18.05, -37.94	6.51, -33.98	32.5, -3.54	25.59, -42.67	42.96, 25.4
A0AVT1	LSPLAAAVGGVASQEVLK	SN_Hybrid	5708.44	13172.4	5525.88	3888.05	11144.9	7715.22	6741.55	5534.38	7163.17	5932.15	6795.94	9916.46	8062.68	6587.02	4295.13	6119.9	9143.12	6979.17	6793.58	35477	7911.28	5450.86	6903.78	4729.98	FALSE			-0.32832	-0.13398	-0.10153	-0.51458	-0.10812	-0.36548	1.03989	3, 2	570.6647, 855.4935	38.9, -48.21	8.06, -33.45	15.79, -47.44	35.89, -27.15	38.2, -35.82	31.87, -23.36	45.06, -38.69	36.1, -30.19	49.18, 3.54	35.69, -42.29	38.63, -35.71
A0AVT1	LVKPTTEK	SN_Hybrid	162659	139327	161186	123164	127131	156825	142495	177093	142404	137548	139691	143521	160922	138706	136483	115170	139957	155456	131328	93417.4	167323	129623	109444	168519	FALSE			-0.00368	-0.17387	-0.18609	-0.18445	-0.13855	-0.08686	-0.24044	2	458.2791	41.76	47.45	45.18	47.26	43.88	42.98	45.79	46.12	44.92	49.32	50.1
A0AVT1	LVKPTTEKK	SN_Hybrid	3964.95	13072.2	7361.38	22350.4	24196.2	20315	22495.3	9364.17	25216.2	28722.5	26245.5	27656.2	36853.5	10362.3	6169.25	8296.61	4378.78	28835.9	10187.9	29794.6	13244.8	13133.1	5008.84	37249.8	FALSE	0.365111	16.9726	1.22608	0.76671	1.45438	1.18288	1.75977	1.12964	1.12537	2	522.3266	-1.68	41.11	8.37	19.92	30.32	26.89	24.57	9.37	19.73	30	19.21
A0AVT1	MLALDQFQEK	SN_Hybrid	605017	683205	550624	617824	687736	505586	642575	601916	598852	579694	569561	585453	602615	596184	541509	623990	628456	612192	597977	1.14291e+06	546335	535286	589862	535165	FALSE			0.00352	0.0201	-0.0219	-0.14735	-0.08411	-0.07946	0.3148	2	611.8105	38.59	40.72	45.55	43.43	42.1	39.93	30.4	44.5	29.23	39.29	36.82
A0AVT1	MLYVPVMPGHAK	SN_Hybrid	857827	936775	869689	839572	861663	985644	840549	945166	892243	796264	928734	870485	822481	832448	823046	729852	877130	828449	817198	861550	913242	923266	880184	968543	FALSE			0.00738	-0.12957	0.01218	0.05717	-0.03775	-0.10459	-0.03969	3, 2	448.2385, 671.8541	38.87, 40.78	36.18, 41.79	42.36, 50.62	38.22, 40.09	49.67, 45.58	35.04, 45.05	45.18, 42.46	43.16, 45.4	34.76, 44.49	42.5, 45.99	43.89, 41.3
A0AVT1	MLYVPVMPGHAKR	SN_Hybrid	46371.6	37143.7	45919	48790.9	40906.9	51980.5	45206.9	50571.2	53407.6	47006.1	37620.5	37877.5	44466.2	46185.9	57218.1	49077.4	28078.5	52586.8	50927.3	43728.5	19879.1	45345.6	42705.2	24994.3	FALSE			0.20489	0.00343	0.1304	-0.19532	-0.07939	0.19211	-0.17643	3, 4	500.2722, 375.456	35.29, 39.88	32.22, 45.84	40.76, 37.63	44.98, 39.26	44.32, 50.25	47.14, 50.7	49.62, 34.52	38.36, 39.39	44.56, 37.33	42.58, 46.64	42.96, 39.48
A0AVT1	MYSIEPADR	SN_Hybrid	174330	188020	174036	171530	204314	170772	168202	156370	145654	185865	154105	141620	158766	175287	151476	169611	143578	167316	179462	175542	152275	183697	185835	218463	FALSE			-0.18992	-0.15872	0.02726	0.13253	-0.15547	-0.14372	-0.08049	2	541.2527	41.07	43.95	37.49	43.42	44.9	38.13	37	39.41	43.67	49.32	40.79
A0AVT1	MYSIEPADRFK	SN_Hybrid	416905	420949	371838	457554	439646	399992	461194	426095	431494	429584	408152	377260	434313	437419	430423	440836	437818	432744	437812	448846	396732	404599	426307	392921	FALSE			0.12457	0.11647	0.10075	0.01676	0.00631	0.10626	0.08532	3, 2	452.8921, 678.8345	42.33, 37.19	44.1, 41.84	46.61, 40.48	36.52, 35.49	51.05, 44.01	32.94, 50.62	44.96, 39.81	38.51, 47.21	39.59, 40.68	41.42, 43.25	44.6, 40.9
A0AVT1	NAIFQLEK	SN_Hybrid	450312	508481	536702	561714	564267	490717	490565	534492	437808	523946	500799	488059	470515	536575	496058	523352	501065	464626	542208	505874	387351	531358	550857	573763	FALSE			-0.03183	-0.00624	0.11243	0.14706	0.0166	0.00736	-0.05914	2	481.7689	34.82	39.44	44.67	43.07	40.66	46.48	43.49	32.43	42.06	41.52	40.66
A0AVT1	NFALLGVGTSK	SN_Hybrid	843027	836161	835701	791769	829905	834666	837000	774584	821110	842058	817620	775221	808110	824827	853483	786939	781560	807698	818485	686263	796536	859890	835232	852082	FALSE			-0.04794	-0.08184	-0.03398	0.01842	-0.04663	-0.01642	-0.12805	2, 1	553.8138, 1106.6205	38.92, 35.92	40.78, 16.96	42.97, 27.81	32.57, 24.53	41.28, 32.44	43.4, 28.07	43.7, 37.18	39.8, 37.95	39.22, 39.5	46.23, 28.39	42.99, 31.94
A0AVT1	NLVLAGIK	SN_Hybrid	611596	572292	601664	554805	568657	648910	559911	593266	603093	587876	618181	590757	586316	571532	597928	572588	588247	593617	619043	554592	612857	568440	559198	625209	FALSE			-0.02386	-0.02535	-0.01069	-0.02667	0.00907	-0.02426	0.00076	2, 1	414.2711, 827.5349	34.76, 43.95	37, 41.94	41.95, 35.2	36.18, 45.86	42.81, 32.47	41.32, 42.49	40, 44.69	38.13, 39.96	35.74, 43.26	40.58, 37.9	37.42, 44.01
A0AVT1	NRAEAVLK	SN_Hybrid	342358	346806	293515	366803	376359	286783	323936	356466	326924	392202	364342	362452	332183	360067	328870	372953	333537	325016	374823	357780	336914	369380	351155	351279	FALSE			0.03574	0.06996	0.06778	0.12526	0.18741	0.05536	0.12217	2	450.7667	38.61	43.4	38.72	34.75	50.1	41.06	39.55	43.3	39.13	43.05	39.1
A0AVT1	NSHRDPPEEEIPFC[Carbamidomethyl (C)]TLK	SN_Hybrid	11357	14644.5	22488.2	9794.03	5216.58	11064.3	11158.2	15081.1	10039	17894.9	12960.6	7272.28	9400.99	11010.9	17450.6	9724.03	36645.2	13816.1	25224.2	15614.3	34628.5	9707.89	12289.5	6872.05	FALSE			-0.41857	0.31173	-0.89501	-0.74814	-0.34684	-0.35691	0.63817	4, 3	517.9994, 690.3301	23.72, -3.76	22.48, -4.31	20.05, -14.77	39.21, -0.49	32.3, -9.98	25.61, -6.84	-4.55, 0.73	33.74, -32.42	28.78, -16.9	-10.77, -34.02	-42.96, 17.77
A0AVT1	NWSQC[Carbamidomethyl (C)]VELAR	SN_Hybrid	724949	757390	669315	683027	723881	710274	742375	697668	629886	740009	756285	678213	705602	732551	713894	686516	575761	640925	683928	618347	725526	707832	744025	774441	FALSE			-0.05586	-0.17702	-0.0233	0.0492	0.01524	0.00026	-0.08553	2	631.801	43.71	48.39	44.98	37.17	43.76	37.69	39.83	47.38	42.78	42	40.83
A0AVT1	PAAIEHTIQWAR	SN_Hybrid	98669.5	101742	111168	89925.1	99896.8	117711	116729	98354.6	105869	94015.1	101016	100164	111637	98872.2	98547.2	92244.1	96273.4	101588	91674.6	92590.4	106906	100839	103755	103546	FALSE			0.04276	-0.10302	-0.01886	-0.01602	-0.07793	-0.01173	-0.09774	2, 3	696.8727, 464.9176	36.42, 31.82	25.99, 32.06	30.58, 34.93	39.5, 38.23	29.05, 37.13	25.73, 39.35	34.38, 49.94	22.54, 31.23	44.74, 38.12	36.52, 37.69	36.13, 37.71
A0AVT1	QDVIITALDNVEAR	SN_Hybrid	415212	362601	373123	380627	433510	382102	362802	401422	370006	383460	438049	396177	365530	429709	398705	378235	396827	401534	376791	278985	364218	396603	379188	406415	FALSE			-0.0211	0.03181	0.0557	0.03867	0.08133	0.05293	-0.17425	2, 3	778.9175, 519.6141	39.97, 42.95	42.24, 47.79	46.98, 47.36	37.21, 47.95	45.14, 46.23	39.31, 43.51	45.9, 52.35	43.73, 39.57	34.21, 49.59	42.49, 48.46	47.03, 45.08
A0AVT1	QDVIITALDNVEARR	SN_Hybrid	140800	105294	113177	117059	120521	133618	123839	144928	130476	129011	127221	138908	144643	144170	151403	129847	136187	146329	129871	77148.5	118941	110735	106012	86383.8	FALSE			0.1522	0.19885	0.04712	-0.24513	0.13729	0.29314	-0.14037	3	571.6478	41.17	42.73	33.83	37.83	42.2	36.29	42.41	51.32	39.2	41.88	36.47
A0AVT1	QFLFRPHHIQKPK	SN_Hybrid	60500	67696.2	44049.5	80211.7	57704.4	84509.8	71590.6	61441.8	69307.7	63665.3	82383	65919.4	72608.4	54336.1	72387.8	41592.6	55895.1	69321.8	69990	64707.6	71370.4	75007.2	70848.8	51081.5	FALSE			0.23231	-0.04627	0.36886	0.19327	0.29938	0.21071	0.25865	3, 4	559.3229, 419.744	46.76, 32.34	42.77, 26.96	40.4, 25.97	44.92, 28.39	49.6, 42.74	50.52, 32.59	41.96, 34.8	46.6, 41.26	37.38, 32.4	46.47, 32.59	39.28, 16.19
A0AVT1	QRYVLGDTAMQK	SN_Hybrid	41291.4	36755.3	7756.56	34933	35216.8	27650.8	33120.8	37827	35380.5	37829.4	27930.5	29940.1	36725.3	30214.7	28435	46021.9	12651.2	31906.5	39579.3	31407.5	29535.3	31417	41972.6	27779.3	FALSE			0.30942	0.07815	0.18881	0.23766	0.15749	0.15258	0.22841	2, 3	705.3639, 470.5784	46.51, 18.02	40.65, 41.96	29.83, 31.78	28.54, 46.27	44.6, 40.71	48.53, 39.98	42.09, 47.99	32.43, 38.02	42.74, 41.03	42.15, 43.71	43.02, 32.56
A0AVT1	RAC[Carbamidomethyl (C)]IGDTLC[Carbamidomethyl (C)]QK	SN_Hybrid	9896.1	8586.03	7912.22	9194.6	10202.5	3317.81	8475.67	4850.31	5191.13	11440.4	6318.85	5603.75	6830.85	6922.97	5212.93	11310.6	11186.4	8023.33	7170.73	9607.45	4564.98	7797.32	8742.12	5481.07	FALSE	-0.168235	5.03675	-0.51137	0.20954	-0.21659	-0.26138	-0.176	-0.47676	-0.30646	2	661.3212	27.26	36.09	32.5	28.65	12.77	37.74	33.25	-0.3	33.17	33.44	5.51
A0AVT1	RPPSPIKFDLNEPLHLSFLQNAAK	SN_Hybrid	77720.6	84269.4	96576.2	106292	90782.9	92642.3	87150	90807	74994.5	95727.6	74441.5	101898	85242.2	95169.6	87131.9	95054.1	82138.7	94716	95650	96379	92433.7	104675	98723.9	106310	FALSE			-0.03167	0.07259	0.16411	0.26038	0.07343	0.04924	0.13771	4, 5	683.8775, 547.3035	38.48, 37.68	45.04, 40.18	39.68, 35.89	36.34, 40.2	43.71, 33.21	44.22, 43.64	37.84, 37.67	40.91, 44.41	39.88, 41.27	44.01, 44.88	41.97, 41.55
A0AVT1	RYVDSR	SN_Hybrid	72472.5	2363.38	8699.27	918087	352727	73912.6	186995	3627.05	11481.1	77225.2	11470.4	84842.3	7381.4	326260	459395	16192.3	6260.03	13600.6	118716	5119.02	38514.5	44207.5	64108.2	80009.1	FALSE	-0.144542	2.07524e+06	1.27464	-1.21227	4.00879	1.17277	1.0548	3.24693	0.95865	2	398.209	-0.1	-1.19	14.49	3.2	-7.65	-12.78	20.92	18.84	-3.59	15.42	-12.88
A0AVT1	RYVLGDTAMQK	SN_Hybrid	72058.4	43268.9	7545.31	56729.6	62169.1	47065.4	6168.55	95466.4	42031.2	41509.5	67456.3	7928.71	71674.9	67523.6	5775.45	38116.7	19014.6	3097.08	51610.1	16349.8	54541.6	4860.17	70177.1	65229.8	FALSE			0.22556	-1.02865	0.43371	0.19101	-0.07196	0.23863	-0.00436	2, 3	641.3347, 427.8922	8.42, 0.41	13.01, -30.67	-7.14, -10.16	9.09, 3.33	-0.69, 2.48	25.56, -8.61	10.68, -2.24	-4.19, -16.05	0.1, -27.16	25.59, -19.74	26.95, -17.93
A0AVT1	SADVHGIWSR	SN_Hybrid	328990	194629	304346	159480	271133	291108	281413	298495	314497	256792	138350	288866	291786	292781	313752	276802	201713	282747	275359	245021	62770.2	287994	296283	101443	FALSE			0.11136	-0.12118	-0.19813	-0.27195	-0.27555	0.11766	-0.5057	2	564.2833	43.38	45.86	55.26	43.93	27.89	46.59	40.05	37.54	38.43	41.72	37.98
A0AVT1	SDLQMAVL	SN_Hybrid	199088	25752.1	155605	11960.6	8881.71	241453	37651.8	79487.5	310941	91374.6	118368	76867.6	170013	68071.8	62804.8	74288.5	172070	154633	5258.12	28504.6	166842	4738.27	3259.78	273433	FALSE			0.17019	0.07588	-0.5365	-0.43491	-0.4086	-0.33846	-0.92334	2	438.7284	31.27	7.21	22.35	1.43	26.37	10.43	21.22	-3.2	9.8	-11.37	28.22
A0AVT1	SFEKDDDHNGHIDFITAASNLR	SN_Hybrid	29611.2	35773.4	22605.7	43063.3	31938.6	22117.1	19402.7	18690.1	28969	32886.6	21690.8	26017.7	31440.7	39220.6	31816.7	43640.6	37640.8	38413.6	30157.3	36257.7	21700.1	34173.9	24027.3	21007.6	FALSE			-0.39185	0.44395	0.14241	-0.15169	-0.12665	0.2199	0.00204	4, 5, 3	626.2966, 501.2387, 834.7263	21.8, -31.62, -31.26	44.8, -30.85, -39.48	46.44, -2.73, -46.12	48.75, -33.12, -30.38	27.09, -22.27, -45.32	39.15, -24.04, -28.75	43.79, -10.68, -46.87	48.74, -31.84, -47.6	10.14, -35.85, -46.15	45.14, 24.73, 16.43	5.57, -13.09, -49.05
A0AVT1	SFPAAIEHTIQ	SN_Hybrid	96394.1	83923.5	114348	118337	116214	130856	107862	107482	168549	90347.2	160562	139479	88606.9	92437.3	110122	87525	132766	86577.6	126390	148891	60261.3	85010.1	58099.2	98257.4	FALSE			0.38162	0.05854	0.31043	-0.28785	0.40583	-0.01723	0.18742	2	607.3142	36.92	20.34	14.88	22.94	40.18	18.1	21.77	15.18	36.5	25.78	5.11
A0AVT1	SFPAAIEHTIQWAR	SN_Hybrid	878847	858458	866931	880835	834080	896770	896169	901320	889836	835507	787472	827974	865631	830627	848969	823306	862938	849662	863636	833603	889534	865883	862833	930905	FALSE			0.04531	-0.03836	0.00412	0.03036	-0.08752	-0.03307	-0.00971	3, 2	542.9511, 813.923	35.08, 37.1	35.1, 44.67	47.34, 41	38.2, 41.58	43.18, 38.33	43.82, 34.72	44.82, 42.36	41.25, 36.48	39.37, 39.18	41.68, 33.73	44.16, 42.56
A0AVT1	SHVFLSGMGGLGLEIAK	SN_Hybrid	199541	172665	192211	201271	180450	190657	180491	205694	182129	186596	150967	177635	192260	177544	149038	128305	171662	166000	170282	118709	187144	164895	188718	187832	FALSE			0.00993	-0.27653	0.02021	-0.05995	-0.13163	-0.12147	-0.24539	3	572.6431	44.49	44.32	42.93	43.43	42.89	53.77	53.3	49.41	49.46	42.75	44.56
A0AVT1	SIEPADRFK	SN_Hybrid	121184	128052	117111	136268	106224	147285	134174	116593	142593	130682	118365	149302	141069	118008	131654	147312	175876	148855	127922	145340	168869	114336	128516	96109.6	FALSE			0.10264	0.36571	0.08944	-0.11209	0.12082	0.09297	0.27126	2, 3	531.7825, 354.8575	32.45, 38.07	44.65, 15.19	37.64, 39.5	35.62, 26.85	35.26, 35.34	37.03, 28.88	43.65, 36.67	41.27, 21.82	37.97, 30.52	28.09, 22.32	24.85, 21.86
A0AVT1	SQC[Carbamidomethyl (C)]PPIK	SN_Hybrid	568873	520062	504340	495847	525529	551176	612037	514920	545951	529212	550257	554244	571537	535794	591062	535902	477449	511445	549380	468557	551658	567799	571990	577208	FALSE			0.07036	-0.06338	-0.01889	0.10789	0.03616	0.09217	-0.0216	2	415.2155	26.48	34.83	34.97	30.52	40.64	39.12	29.98	37.29	29.23	38.57	39.05
A0AVT1	SSSVPFNETTDLSFLDK	SN_Hybrid	483201	598283	473607	528712	512329	492324	484541	240870	525688	501526	450645	569648	542908	497234	520965	490161	532198	476154	495008	648911	561962	439278	492842	451960	FALSE			-0.3138	-0.05347	-0.0203	-0.16807	-0.0312	0.00557	0.13352	2, 3	943.9545, 629.6388	28.95, -17.25	46.61, -17.69	37.4, -23.74	40.61, -31.36	37.96, -42.65	34.47, -12.14	41.67, -18.32	37.5, -8.9	45.69, -18.37	44, -8.21	50.72, 9.37
A0AVT1	SVEIDDALYSR	SN_Hybrid	611499	565847	643832	612384	631635	642802	568162	528221	571286	625447	645885	622857	600879	626148	706600	691729	632607	652212	581891	656601	518421	638287	587706	704313	FALSE			-0.12704	0.11811	0.05109	0.08396	0.05671	0.08644	-0.05183	2	634.3119	38.57	39.73	36.68	42.04	45.1	42.7	36.75	36.75	37.93	43.72	46.9
A0AVT1	SVPFNETTDLSFLDK	SN_Hybrid	267738	382466	311160	298837	312754	305776	303618	251599	285640	277406	293677	316578	305270	289234	308733	274092	326213	336080	298595	587032	242538	303532	317326	257068	FALSE			-0.19322	-0.03798	-0.06759	-0.13098	-0.11507	-0.08998	0.23082	2	856.9225	43.5	44.93	43.8	44.88	48.86	38.8	41.71	48.74	41.18	49.72	47.16
A0AVT1	SYTAADATLK	SN_Hybrid	519726	469297	523068	518947	535051	485810	522204	501779	501783	498085	484906	524703	507151	479933	525477	500876	482106	523445	541924	435417	446759	537186	501725	549036	FALSE			0.01299	-0.00541	0.02621	0.07062	-0.0042	0.00045	-0.08649	2	520.7666	39.3	50.02	30.91	48.19	41.95	45.1	44.85	47.61	46.47	45.4	48.65
A0AVT1	TEMKLPLQK	SN_Hybrid	49081.7	47996.2	6170.44	7590.47	20931.1	50284.5	22151.7	48321.5	44826.8	20103.4	39115.9	54583.8	41264.2	17317.9	28801.3	7979.05	41099.3	42498.7	8693.81	55581.4	43743	3932.99	57022.8	24498.5	FALSE			0.15927	-0.17306	-0.38974	-0.27289	0.14042	-0.24069	0.06516	3	363.2108	19.5	34.28	32.3	30.44	27.28	5.56	-34.4	-20.83	12.58	-26.37	14.07
A0AVT1	TIHDTEK	SN_Hybrid	95588.4	100155	136153	5799.9	85019.2	135517	96301.2	140121	129991	75425.7	116533	129530	101316	105409	121429	57877.7	115409	156633	13200	75928.3	161063	7610.24	5791.47	103618	FALSE			0.14274	-0.00861	-0.55226	-1.50398	-0.04596	-0.01636	-0.4077	2	422.214	33.56	-7.15	16.5	23.06	36.4	14.07	-43.01	-45.15	9.49	25.29	30.41
A0AVT1	TVFFESLER	SN_Hybrid	3.42901e+06	3.22589e+06	3.26291e+06	3.50679e+06	3.34965e+06	3.4218e+06	3.35426e+06	3.30666e+06	3.44735e+06	3.43362e+06	3.41383e+06	3.38284e+06	3.38578e+06	3.46205e+06	3.42292e+06	3.46765e+06	3.49498e+06	3.23356e+06	3.32947e+06	3.31135e+06	3.4021e+06	3.38255e+06	3.42478e+06	3.29648e+06	FALSE			0.02744	0.03994	0.0515	0.02681	0.04475	0.05045	0.01809	2	564.2902	39.75	44.28	45.82	40.47	42.95	38.41	36.78	46.42	39.22	42.67	44.5
A0AVT1	VALEMIK	SN_Hybrid	17629.7	10190.3	3672.13	9261.53	7358.55	13922.7	25008.2	8687.98	20647.8	25423	14854.2	16337.3	4407.95	11406.7	15713	5308.34	21495.6	28016.8	5237.86	9010.51	25603	16018.7	23986.4	17375.8	FALSE			0.78713	0.79973	-0.04416	0.86558	0.84618	0.00163	0.33964	1	803.4695	0.46	-7.95	5.35	0.71	7.54	-6.98	-4.02	-19.82	0.7	-7.59	-14.81
A0AVT1	VC[Carbamidomethyl (C)]PTTETIYNDEFYTK	SN_Hybrid	499863	502469	462952	454656	869824	483165	431220	468469	439503	422978	515877	489244	502738	511361	510350	458016	447218	474912	446598	476795	421740	459067	483238	519684	FALSE			-0.12982	-0.08636	0.30293	-0.00325	-0.03708	0.05711	-0.12343	2, 3	990.9484, 660.968	37.89, 24.45	41.66, 30.86	39.96, 26.24	40.17, 11.36	43.68, 31.06	43.87, 41.73	42.14, 18.53	37.64, 28.2	37.11, 31.9	42.47, -32.65	35.49, 42.99
A0AVT1	VC[Carbamidomethyl (C)]PTTETIYNDEFYTKQ	SN_Hybrid	88278.7	94676.8	81519.9	118824	62498.2	128612	90689.4	75244.4	154204	122135	136422	171755	110936	82321.6	85211.2	169703	150858	100509	71646.9	91205.9	71816.4	158770	102740	76614.9	FALSE	0.230991	64379.8	0.27556	0.67093	0.22883	0.35442	0.70225	0.07438	-0.17251	2, 3	1054.9777, 703.6542	37.08, 15.82	27.46, 8.67	29.74, 24.98	38.35, -25.63	33.09, 12.06	26.87, -36.89	38.19, 15.91	30.38, -8.08	39.12, 18.2	35.94, -1.6	38.13, -2.17
A0AVT1	VTDPDLIEK	SN_Hybrid	288566	363482	386748	312047	322197	319226	346091	266571	308282	317457	312496	260558	283680	328905	246292	327829	253153	293663	299885	350622	300131	348063	305196	275408	FALSE			-0.17373	-0.24814	-0.12365	-0.16168	-0.22221	-0.27439	-0.12794	2	515.2768	40.04	39.82	39.36	31.29	37.39	29.84	45.8	37.44	31.7	33.87	40.4
A0AVT1	VTGGYPFEAYK	SN_Hybrid	269425	468098	439871	512428	479913	159526	453505	459551	424970	429354	439634	241040	433060	421750	408397	405222	446033	82410.2	449176	446113	455822	427346	457750	541603	FALSE			0.18451	-0.33462	-0.03162	0.27708	-0.085	0.10149	0.19855	2	616.3033	30.52	36.88	40.99	36.54	39.43	46.4	36.94	39.33	40.14	40.06	38.92
A0AVT1	VTIHDTEK	SN_Hybrid	17143.7	22335.2	36232.4	15167.1	29733.7	27103.4	8486.25	7320.78	26626.2	28633.2	8029.08	15204.9	22360.5	20215	22570.8	6395.74	26026.5	18398.1	25866.7	14130.1	33513.6	12232.3	35132.6	21125.3	FALSE			-0.83531	-0.5751	-0.07243	-0.14461	-0.54568	-0.21682	-0.04256	2	471.7482	7.9	23.68	-21.89	33.19	16.29	-10.19	12.8	10.58	8.64	14.16	-15.74
A0AVT1	VVQTDETAR	SN_Hybrid	283905	306373	334998	293386	318579	309560	297608	302713	250803	293322	268383	271218	233395	296216	306568	288131	276272	286906	267796	288475	302850	311170	317122	376726	FALSE			-0.12051	-0.1202	-0.00586	0.11926	-0.1517	-0.14607	-0.10702	2	509.7618	35.4	49.06	45.17	46.87	40.73	40.34	40.51	45.07	46.09	45.55	45.71
A0AVT1	VVQTDETARKPDHVPISSEDER	SN_Hybrid	252816	238963	241171	257897	233522	245780	250143	222430	268385	246907	251424	266578	253135	238273	248332	234067	267689	257604	243971	266552	282382	240910	246588	263533	FALSE			0.01567	0.05107	0.00834	0.03516	0.06157	0.0133	0.11343	4, 3, 5	627.8136, 836.749, 502.4523	32.84, 32.89, 37.82	37.11, 42.66, 41.32	43.25, 37.3, 34.82	42.06, 42.3, 36.69	37.18, 36.97, 36.93	39.57, 38.56, 28.01	44.49, 41.6, 42.43	42.24, 39.86, 40.94	42.57, 40.2, 44.19	39.05, 39.98, 36.99	42.91, 35.28, 35.96
A0AVT1	YGIEPTMVVQGVK	SN_Hybrid	341372	368681	372852	367766	366272	360527	330262	348217	332060	324599	356385	345763	335033	338680	341902	307581	310831	337142	301875	258755	324987	351452	328535	478608	FALSE			-0.09978	-0.1805	0.01545	0.09747	-0.07683	-0.09255	-0.29015	2	710.8788	43.38	43.53	48.64	48.86	47.31	39.52	40.86	43.45	41.44	50.76	49.62
A0AVT1	YQC[Carbamidomethyl (C)]VVLTEMK	SN_Hybrid	517194	542518	474519	549842	553322	490481	505390	502837	440395	514082	539106	498836	463451	507668	507303	454430	369528	471283	494958	426138	451153	533892	523965	584178	FALSE			-0.08283	-0.2443	0.05482	0.09797	0.01663	-0.05346	-0.16097	2	635.8121	40.3	39.53	44.56	36.82	45.33	43.81	44.31	44.96	36.17	43.79	46.9
A0AVT1	YQC[Carbamidomethyl (C)]VVLTEMKLPLQK	SN_Hybrid	51587.3	40764	49473.9	56486.9	41298.4	51632.6	44452.8	53032.2	47262.2	55663.8	46281.4	47370.1	53497.6	50186.2	54852.7	49727.7	43191.1	53561.8	57368.2	42922.4	49306.1	50325.8	47151.3	36627.9	FALSE			0.02942	0.04659	0.07524	-0.08075	0.07425	0.1607	0.07696	3	617.3353	28.17	38.4	37.6	38.47	46.58	39.91	42.69	36.53	43.32	38.73	41.79
A0AVT1	YQC[Carbamidomethyl (C)]VVLTEM[Oxidation (M)]K	SN_Hybrid	86825.9	167943	7820.55	385969	219660	445216	12378.7	405801	67505.5	148471	13842.2	7042	12835	202602	630082	189249	83182.4	306215	195640	214313	125160	5953.38	279293	6247.64	FALSE			0.88721	1.13987	2.00067	0.15065	-0.63276	1.68703	1.02703	2	643.8096	-0.69	8.51	-4.99	13.25	-21.99	11.6	5.75	-36	2.66	20.71	-0.73
A0AVT1	YSIEPADRFK	SN_Hybrid	56313.7	48924.4	56326.4	51403.4	48064.4	5592.03	48481.6	47450.2	59682.3	44841.2	54473.2	36823.4	15269.1	47715.7	8396.43	49726.2	49324.7	6620.29	55069.4	58761.9	34530.7	44655.2	8061.6	53547.5	FALSE			-0.05414	-0.61253	-0.6209	-0.60445	-0.24704	-1.17849	-0.12299	2	613.3142	23.19	33.54	32.86	33.58	-47.74	29.51	32.62	37.45	41.09	32.76	32.21
A0AVT1	YSRKPNVGC[Carbamidomethyl (C)]QQDSEELLK	SN_Hybrid	33355.9	18960.4	26464.2	30888.2	19121.6	27212.5	31234.3	18724.1	29784.9	29865.9	19290.4	30138.3	32754.1	26032.9	28412.5	27185.1	23683.7	31790.8	30181.8	19714	22871.9	22724.1	13557.3	14677.9	FALSE			0.01752	0.06934	-0.02882	-0.62849	0.00938	0.14648	-0.11454	3, 4	717.6882, 538.5179	32.07, 25.28	44.83, 39.26	39.91, 33.63	37.6, 15.35	43.53, 38.93	49.41, 35.94	32.87, 25.03	37.68, 45.61	35.55, 36.7	38.4, 41	44.43, 35.17
A0AVT1	YVLGDTAMQK	SN_Hybrid	297802	582309	607869	590050	545110	319130	571577	261748	303504	571080	573280	307385	593410	557820	596260	282860	549696	618857	599149	546907	642957	300083	546838	663043	FALSE			-0.38834	-0.0359	-0.03304	0.02116	-0.03557	0.23193	0.26581	2, 1	563.2841, 1125.5609	36.74, 3.57	39.59, -15.62	39.8, -21.65	40.23, -29.13	43.71, -46.79	35.14, -3.02	39.22, -21.98	43.74, 13.78	43.56, -10.25	43.76, -25.58	41.99, 11.86
A0AVT1	YYFSHDTD	SN_Hybrid	193551	194439	177767	212843	214788	167943	197776	185913	173859	201382	195389	184280	200311	189545	181315	216788	190452	193959	215828	191057	174572	216229	218783	189481	FALSE			-0.02109	0.08766	0.0741	0.1425	0.03848	0.01374	0.03949	2, 1	524.2064, 1047.4054	47.69, 31.82	45.41, 41.63	46.26, 42.64	38.02, 25.72	47.27, 36.53	41.52, 35.12	40.98, 31.3	43.58, 30.02	43.19, 32.95	44.22, 43.47	45.94, 42.78
A0AVT1	[Acetyl (Protein N-term)]MEGSEPVAAH	SN_Hybrid	73730.8	68311.3	67413.5	65192	54031.4	63660.3	41870	70684.4	69429.5	73033.9	72859.8	62028.8	69360.2	58506	62888	42690.7	6615.62	66369	66767.6	56633.1	4298.23	65026.9	87981	58430.5	FALSE			-0.20283	-0.85656	-0.19572	0.01359	-0.0106	-0.13493	-0.7139	2	535.2346	31.66	26.01	29.51	22.23	22.17	9.93	27.19	33.05	27.54	28.25	12.85
A0AVT1	[Acetyl (Protein N-term)]MEGSEPVAAHQ	SN_Hybrid	62002.2	58982.2	59604.8	60637	81385.6	71395.5	57912.6	37193.7	73094.4	59598.2	75980.9	57278.1	70866.1	73077.9	84175.4	56430.6	47385.1	70615.4	67408.3	57082.2	79592	51320.4	79484.2	69673.8	FALSE			-0.10253	-0.05005	0.24097	0.15074	0.09482	0.33708	0.17644	2, 1	599.2639, 1197.5205	40.04, -35.15	44.73, 27.25	17.57, 0.43	34.93, 22.1	37.15, 26.13	35.35, 15.22	34.13, 15.16	35.83, -2.11	37.54, 4.69	11.84, -30.79	11.1, -45.38
A0FGR8	ERLLDEWFTLDEVPK	SN_Hybrid	16828.2	15829.9	16105.1	21249.7	18335	19195.1	18239.6	21314.9	17327.5	19514.8	15417.7	19211	19174.4	18078.3	17489.3	17123.2	9631.86	4619.08	19801.6	20535.6	16510.4	18351.6	20425.5	16989.6	FALSE			0.22218	-0.63622	0.26953	0.19361	0.15099	0.16686	0.2213	3	630.6596	34.29	30.36	28.02	20.77	4.29	45.7	11.24	17.16	23.61	5.81	17.17
A0FGR8	FQLSNSGPNSTIK	SN_Hybrid	143844	202339	152230	138915	155184	148843	170989	153102	177393	155151	163986	123915	156320	188858	149450	154143	163964	153595	164522	151146	138261	151995	154198	119732	FALSE			0.00886	-0.07947	-0.17023	-0.22675	-0.16987	-0.011	-0.13488	2	696.8595	49.88	36.87	36.32	50.28	43.25	40.91	44.92	52.25	38.57	47.2	49.32
A0FGR8	GQSPLGQIQLTIR	SN_Hybrid	25369.6	33353.9	32844.3	29559.1	30971.6	29182.4	22992.8	31923.2	28661.1	17049.8	13644.4	12848	28145.6	28762.9	13204.2	18232	29006.5	20532.1	22482.3	29284.8	26276.8	11268.4	17172.5	32897.5	FALSE	0.393085	16285.3	-0.13173	-0.43418	-0.02952	-0.57805	-1.07243	-0.38517	-0.23056	2	705.9068	24.59	44.32	36.53	40.12	42.41	39.8	39.76	-12.28	32.35	38.81	45.4
A0FGR8	IHFIEAQDLQGK	SN_Hybrid	41106	31928.6	27039.5	53023.4	41287.4	25607.9	45748.3	45036	40472.4	33727.3	31091.3	42399.2	42904.7	42355.8	35162.9	41208.7	35609.5	37614.5	34228	35595.2	34695.8	34361.6	42643.4	35540.3	FALSE			0.39132	0.19343	0.26099	0.16944	0.09947	0.26705	0.0627	2	699.8724	37.74	29.74	28.64	31.36	38.29	30.94	40.54	21.78	35.33	24.73	7.61
A0FGR8	LEWLTLMPNASNLDK	SN_Hybrid	88547	108572	86079.2	109296	108942	118929	91066.3	107531	76283.8	88667.1	112113	91973.9	77504.2	104122	101987	85961.1	104943	90455	101613	116330	86838.5	105621	96208.1	108231	FALSE			-0.04301	-0.0094	0.25165	0.13074	0.04787	0.00211	0.10596	2	872.9506	30.81	47.23	27.06	49.05	49.86	47.03	40.83	37.97	40.92	43.78	44.72
A0FGR8	LLDEWFTLDEVPK	SN_Hybrid	25530	19625.9	27864.4	26854.2	26558.8	11594	26380.7	28144.7	22920.7	26606.3	22387.6	20391.8	17082.7	28072.1	24503	28211	27833.2	22375.4	30757.8	28813.7	20729.3	23358.5	19646.6	21172.6	FALSE			0.08489	0.10292	-0.1677	-0.18623	-0.07366	-0.06801	0.13712	2	802.9139	14.26	30.05	24.39	12.57	37.6	25.81	33.22	40.52	36.52	19.9	42.31
A0FGR8	MSGSPGPGGSNTAPSTPVIGGSDKPGMEEK	SN_Hybrid	10857.6	10457.6	14159	9307.75	12130.1	12087.4	12976	8430.14	8654.91	11095.9	14891.3	12598.5	10000.8	18385.9	10944.6	15596.9	10030.8	10550.3	13066.7	7658.74	13273	14213.9	10604	12051.7	FALSE			-0.23888	0.02834	-0.08152	0.05566	0.12129	0.14891	-0.0613	3	943.7725	38.95	-4.48	39.69	38.25	30.19	36.23	-0.98	14.25	32.12	24.71	-10.23
A0FGR8	MYLLPDK	SN_Hybrid	50282	67161.9	69533	74383.9	64238.2	67049	75202.6	74740.4	69796.4	71650.8	64342.8	64273.2	64422.4	69492.2	67597.9	63875.9	69502.5	75169.1	68278.7	73440.8	76655	65923.5	60200.9	62343.7	FALSE			0.23293	0.15752	0.13748	0.01146	0.09906	0.10801	0.22394	2	440.2359	25.05	31.56	26.05	35.64	36.79	41.81	32.4	30.1	27.39	33.83	26.42
A0FGR8	NLIAFSEDGSDPYVR	SN_Hybrid	113065	123332	115964	116602	115192	104424	121231	114599	109360	120946	121869	125474	113050	119696	114352	114522	107987	112209	115218	99535	110730	120312	119646	123295	FALSE			-0.02966	-0.07411	-0.06766	0.04392	0.06379	-0.02171	-0.11447	2	841.9047	32.22	40.57	34.34	35.64	34.1	45.21	36.96	38.59	48.2	48.37	34.62
A0FGR8	RERPPDHQHSAQ	SN_Hybrid	3776.72	180004	5399.49	10777.4	64657.7	279191	115373	146119	4494.2	146797	163308	9508.91	9843.51	5410.79	134354	71039	4537.38	272173	315712	76970.3	134291	219225	10397.7	3149.5	FALSE			0.49159	0.87829	0.90654	0.29916	0.75658	-0.33857	1.47797	4, 3	365.1803, 486.5713	-4.22, -19.06	-19.12, -26.7	11.02, -35.42	4.63, -25.45	-6.47, -5.84	12.23, 0.21	19.39, -22.78	11.35, -8.2	24.22, -37.32	17.73, -45.43	-3.96, -14.39
A0FGR8	RQDLEVEVRDEQHQC[Carbamidomethyl (C)]SLGNLK	SN_Hybrid	16673	52502	38307.9	47359.1	35966.3	21714.1	35504.7	18663.6	18327.6	39350.4	31053.8	23930.4	18367.6	20490.5	38085.4	38960.5	55969.7	24078	50087.3	40373.9	12709.5	42316.9	54368.4	46479.8	FALSE			-0.56814	0.14695	-0.03318	0.41357	-0.18825	-0.48224	-0.05907	4, 5	639.0673, 511.4553	14.72, -24.22	45.22, -13.96	42.4, -28.1	34.52, -31.77	40.88, -12.8	45.76, -23.01	34.38, -19.78	47.86, -43.12	48.96, -31.21	45.94, -26.72	39.81, -10.58
A0FGR8	SDPYGIIR	SN_Hybrid	91516.5	93540.3	103353	100301	112502	107006	114998	87379.2	106079	105105	101677	105055	106868	100169	107535	100167	112414	108523	108287	100136	119850	99371.7	104018	91689.4	FALSE			0.09694	0.15492	0.14909	0.03298	0.11267	0.12527	0.18677	2	460.7455	21.42	25.19	20.28	29.9	29.67	27.28	23.29	28.89	14.53	18.15	23.66
A0FGR8	SVELPGLLAQLAR	SN_Hybrid	35139.1	19709.9	35143.2	36852.3	49253.8	33820.5	36373.7	38805.2	35762.6	38494.8	39689.1	34911.5	39555.3	45454.5	37664.4	36690.9	24015.4	33014.5	34992.5	53465.7	35236.2	49857.8	50988.3	39247.9	FALSE			0.30193	0.05857	0.41428	0.63852	0.32967	0.44696	0.45891	2, 3	683.9062, 456.2733	22.23, -39.9	28.42, -53.4	35.77, -47.19	40.39, -47.09	18.59, -48.2	21.15, -47.16	21.82, -58.38	24.52, -34.46	31.54, 11.08	30.56, -50.35	40.86, -35.07
A0FGR8	TAPSTPVIGGSDKPGMEEK	SN_Hybrid	25353.7	27139.6	22187.5	4014.27	3545.24	17069.3	28131.7	26708.6	17438.4	24430.6	23201.1	16265.4	24887.3	31939.7	17428.8	19623.9	28687.9	16688.8	24910.4	27549.7	15932.2	28306.8	21376.5	17275.1	FALSE			-0.04717	-0.20029	-1.60039	-0.15747	-0.22499	-0.00823	-0.1269	3	634.3156	26.8	-41.03	40.38	37.36	32.99	33.63	34.05	34.28	44.38	-42.41	43.46
A0FGR8	VDVGQQPLR	SN_Hybrid	88580.8	5377.82	82341.8	80720.6	82686.2	87559.2	82053.9	89011.5	65602.1	74637	85743.4	75770.5	80820.8	77917.8	3779.98	70051.1	74178.1	92953.7	55915.9	75634.3	81950	73968.5	82341.8	90850	FALSE			0.42483	0.42796	0.50946	0.48741	0.42167	-0.11743	0.2762	2	506.2827	30.94	30.14	25.58	29.53	12.25	28.03	41.54	36.26	-33.17	42.83	28.43
A0FGR8	VGNQIFQSR	SN_Hybrid	84544.7	79652.1	96458.4	96366.9	80167.9	73810	83192.7	91564.9	90977.1	95023.7	82350.7	75679.6	83486.3	102208	77971.6	89276.5	66123.3	84801.5	97036	83251.6	77014.9	102443	89881.9	62918.7	FALSE			0.02784	-0.1179	-0.05823	-0.03027	-0.0427	0.01657	-0.01868	2	524.7803	38.73	49.82	40.86	35.46	43.75	43.21	44.43	36.33	40.96	39.88	42.85
A0FGR8	VLVALASEELAK	SN_Hybrid	130691	105372	122638	118949	105110	114299	110886	111345	125815	121166	124156	127032	130367	120879	124160	120614	124919	127090	126540	77994.1	140476	117492	114829	121624	FALSE			-0.04351	0.05493	-0.08424	-0.01926	0.05389	0.06567	-0.05615	2	621.8688	46.82	50.3	47.18	46.98	39.24	42.67	44.12	47.93	46.02	52.59	43.62
A0FGR8	VPLSQLLTSEDMTVSQR	SN_Hybrid	148494	153309	123247	194302	167670	148272	114565	171943	208070	150281	186549	168870	111306	199726	110512	141259	148599	187834	234333	153064	25078	188998	133150	165535	FALSE			0.21856	0.16845	0.26355	0.19831	0.25065	-0.01195	-0.04333	3, 2	635.3313, 952.4933	33.17, -22.59	51.71, -2.75	31.38, 5.39	43.07, -19.06	45.6, -11.33	27.41, -25.59	42.14, -0.74	49.33, 2.6	43.46, -3.77	34.72, -4.75	44.01, -21.33
A0FGR8	WYDLTEDGTRPQAMT	SN_Hybrid	93209.3	63429.6	57081.5	41456.2	57731.8	85253.4	82224.2	59531.1	69008	98466.5	6497.15	6922.54	79524.4	2009.02	86142.6	84203.4	75704.8	56078.6	75796.9	90826.8	3872.68	100533	46509.6	54455.8	FALSE			-0.0201	0.01522	-0.21256	-0.08496	-0.93369	-0.35005	-0.32598	2	892.4014	15.08	12.36	15.32	11.64	21.34	14.45	5.93	28.66	2.6	26.96	10.65
A0JLT2	LHTGPLPEQC[Carbamidomethyl (C)]	SN_Hybrid	17638.5	3396.05	14878.9	3566.44	12049.8	17726.6	16973.7	12294.2	22505	11664.9	24526.8	26195	4498.58	4052.75	9914.1	6393.91	36595.9	11556.3	3840.83	20354.1	45146	5971.9	5509.18	24692.5	FALSE			0.52767	0.60295	-0.10715	0.01041	0.79671	-0.9597	0.94918	2	576.2793	5.88	-24.48	-5.97	-4.38	10.54	-16.9	-25.36	-22.76	-35.72	-0.61	-41.7
A0JLT2	LSNFLPDLPGMIDLPGSHDNSSLR	SN_Hybrid	133666	116092	103245	128249	97569.9	105319	121725	106421	121137	131584	105229	112252	132367	121328	112681	123898	127264	116582	116095	116154	118086	106838	112932	125627	FALSE			-0.01528	0.05902	-0.09225	-0.03142	-0.01619	0.05365	-0.01094	3	865.7672	36.33	43.36	43.34	37.7	38.99	43.77	40.35	41.87	41.61	41.28	37.15
A0JLT2	SLIEKPPILSS	SN_Hybrid	51936.1	45926.3	61048.4	68286.6	52523.2	29734.9	67944.3	56386.5	12614.2	15245	42406.7	65765.6	58277.3	38815.3	64126.3	80497.8	41676.6	54267.5	37301.1	48528.4	58486.9	42333.2	75492.5	55098.5	FALSE			-0.21462	0.15098	-0.07802	0.12192	-0.36467	0.0208	-0.13898	2	592.3503	10.88	33.51	24.14	26.33	13.84	13.11	22.45	8.11	19.61	17.3	30.35
A0JNW5	FVIPSEVK	SN_Hybrid	94724	72629.1	80079.2	64920.2	65757.5	76756.8	74769.9	54304.7	73155.2	81793.1	82021.8	85124.7	92427.4	70159.6	83204.4	72168.5	91934.5	92082.7	81234.1	80042.4	87528.4	76514.5	67297.7	94562.5	FALSE			-0.29104	0.05016	-0.25438	-0.0538	0.00876	-0.0096	0.00798	2	459.7684	27.75	30.5	30.52	28.54	34.58	28.59	27.86	37.76	35.21	22.86	43.03
A0JNW5	GEDTEIC[Carbamidomethyl (C)]	SN_Hybrid	149442	181916	148524	163584	172822	149324	171139	151711	160603	172686	164646	160407	149668	183886	155045	166706	208260	153525	164088	167678	187309	165395	174288	134411	FALSE			0.0107	0.1392	0.01747	-0.01751	0.05271	0.02597	0.11326	1	823.3138	24.69	42.56	28.63	31.9	19.7	23.24	17.39	25.73	36.5	37.11	35.69
A0JNW5	IQDPQRGEVLTFK	SN_Hybrid	6752.43	31379.2	8908.01	6412.73	50892.4	62044.1	57329.7	5904.88	52386.6	57254.1	59597.8	49350.6	5287.63	18965.1	54717.1	55577	8391.65	63914.8	7406.17	8089.29	6697.41	3145.82	35289.7	5576.97	FALSE	0.466049	2640.75	1.29746	1.44288	1.34324	-0.09596	1.82099	0.74743	-1.08378	3	510.9473	-5.54	-27.28	9.12	11.43	-21.72	18.12	-25.67	-6.06	12.2	18.35	-31.98
A0JNW5	SC[Carbamidomethyl (C)]DNFNLLHPIFQR	SN_Hybrid	16464.9	11869.2	11122.2	12700.3	16807.2	17009	16507.1	16460	16969.2	14798.6	18213	18675.6	16803	17080	18232.5	12659	19797.7	13837.9	17364.8	17021.5	17736.1	15547.2	13377.6	17912.7	FALSE			0.33983	0.23059	0.23749	0.24741	0.38955	0.40146	0.40165	3	587.6227	22.42	19.64	11	24.27	41.84	23.44	13.02	38.03	36.57	40.36	37.27
A0JNW5	SVDLSHIPLKDPLLFK	SN_Hybrid	2735.88	1477.7	2654.03	2701.36	10125.4	2716.8	2206.16	2290.32	4418.32	2691.97	1964.96	4356.92	3277.07	3977.45	2821.61	2541.51	3785.48	2579.28	6176.36	1772.68	4819.47	153.417	6143.15	3753.47	FALSE			0.37639	0.37501	1.17844	0.54932	0.39234	0.55306	0.89471	4, 3	456.2673, 608.0206	37.95, 13.2	39.77, 22.15	14.94, -43.39	37.01, -18.04	22.41, 23.97	26.92, -48.17	-3.7, -27.27	6.89, -12.9	4.53, -28.67	-39.55, -22.6	19.24, -14.98
A0JNW5	TVSLEPAPVTVHIDHLVVER	SN_Hybrid	6736.53	4860.23	55737.5	9225.22	22857	19201.8	36415.2	3685.28	2952.98	7178.38	12409.6	23656.3	4800.41	27619.8	5708.51	8211.71	6284.95	8637.5	10252.1	52306.8	2475.01	3168.1	32534.7	5945.45	FALSE			-0.64521	-1.54132	-0.39283	-0.69308	-0.63883	-0.82046	-0.05015	4, 3	553.5588, 737.7426	-10.51, -22.96	-20.36, -39.92	-10.68, -1.1	16.38, -18.22	18.96, -40.51	23.91, -7.1	-15.48, 7.51	-5.35, -16.1	-4.79, -5.91	13.33, 9.18	-23.48, -42.05
A0MZ66	AEPVVVLDPVSTHEPQTK	SN_Hybrid	8848.81	12450	14746.3	20988.5	12480.4	6427.48	15900.8	13439.3	6139.57	13696.7	12973.5	6692.19	4781.94	6429.13	4679.02	6732	3982.5	4380.69	14366.6	14018.4	8088.22	13211.9	12954.8	13949.3	FALSE	0.127069	0.261877	-0.02281	-1.25571	0.14646	0.15438	-0.11158	-1.18167	0.01703	3	649.3458	-7.82	19.29	16.98	21.99	23.3	11.09	13.4	35.83	31.03	33.31	34.89
A0MZ66	ATQPETTEEVTDLK	SN_Hybrid	320334	271898	313584	313496	294007	327104	311339	293171	328524	290550	326510	371407	336455	284045	335717	295612	343651	369500	322067	282002	367354	298400	286621	335300	FALSE			0.04271	0.1553	0.04514	0.02292	0.12598	0.07812	0.10088	2	781.3832	33.36	34.05	38.83	36.35	42.8	33.41	41.83	39.56	40.56	44.89	32.07
A0MZ66	AVEEMMDR	SN_Hybrid	134310	55869.3	142788	140601	174810	148539	151815	128916	110492	151409	149511	131959	142525	151392	132346	160926	111350	148596	146720	161307	108937	155723	138682	130770	FALSE			0.23261	0.33801	0.47859	0.35268	0.37859	0.35636	0.32455	2	490.7124	49.07	45.11	33.47	38.06	46.41	38.95	31.4	35.52	37.96	43.01	42.46
A0MZ66	EAEFNSPSPPTPEPGEGPR	SN_Hybrid	62198.7	43055.4	50649	102778	90248.3	72631.1	137412	29752.6	60801.4	94395.1	71402.5	48279.5	94751.6	36887.2	55430.6	4348.34	50810.2	54917.8	73799.2	127350	5037.44	26698.4	13249.2	68159	FALSE	0.30108	2667.79	0.54817	-0.50215	0.76892	-0.5282	0.45748	0.26292	0.4033	2	997.9581	38.27	27.32	28.99	41.25	50.69	-24.56	26.42	6.99	11.59	31.98	34.51
A0MZ66	ELEEQLENETLHK	SN_Hybrid	103808	66463.3	101515	81625.9	87293.4	101820	85172.4	89657.8	86205.9	89233.2	110688	92674.1	97080.3	89834.8	98259.2	82639.1	76273.2	81671	78482.9	93221.6	61899.9	89133.2	83318.2	94179.6	FALSE			-0.05822	-0.17593	-0.00557	-0.02763	0.10644	0.06937	-0.2184	2, 3	806.3967, 537.9335	34.92, 44.04	25.35, 36.05	33.54, 33.96	34.33, 45.7	49.95, 46.55	24.02, 31.34	37.32, 45.8	34.41, 38.28	33.58, 34.46	36.1, 43.51	35.43, 43.8
A0MZ66	ELRDQIVSVQ	SN_Hybrid	74463	80117.4	76441.6	74448.7	70434.1	80931.6	81972.6	70121.8	80647	78394.6	80005.4	82021.6	83721.7	75235.6	81362.1	77150.3	79653.9	79164.2	77050.6	88964.2	72758.6	78620.5	75847.2	72490.2	FALSE			0.0107	0.03056	-0.03289	-0.02561	0.05754	0.05692	0.04761	2	593.825	43.57	36.82	44.27	46.69	48.37	30.44	46.59	40.15	40.23	43.41	39.62
A0MZ66	ELRDQIVSVQEEK	SN_Hybrid	39294.3	40788.6	41347.6	42211	45145	48389.3	42515.3	44339.4	39871	39893.2	45463.3	39005.3	40619.5	50012.1	49362.5	38390.3	34282.9	40529.9	48658.4	37326.2	27921.5	44376.6	43601.4	42009.2	FALSE			0.06158	-0.10122	0.16077	0.09824	0.03441	0.20524	-0.09229	3, 2	524.9458, 786.915	42.52, 40.87	42.84, 30.31	39.79, 32.43	31.48, 36.95	40.25, 35.57	39.54, 29.07	40.59, 26.5	38.48, 38.67	37.5, 35.11	41.7, 36.3	37.78, 24.96
A0MZ66	ELRDQIVSVQEEKK	SN_Hybrid	40171.9	53569.9	45009.7	44296.6	52358.3	50237.1	46915.7	41620.6	16397.7	45288.7	30156.7	18997.2	48451.8	38689.7	3203.71	58351.9	23656	42027.3	31764	40388.8	15677.6	26987.1	45008.2	30066.6	FALSE			-0.40302	-0.16175	0.08225	-0.44306	-0.55499	-0.61898	-0.65971	3, 4	567.6441, 425.9849	32.25, 12.79	33.38, 13.69	17.8, 23.36	44.43, -0.14	46.64, 29.47	29.22, 24.97	36.72, -17.4	42.92, -2.56	44.29, 20.81	43.64, 20.65	33.6, 22.12
A0MZ66	FNSPSPPTPEPGEGPR	SN_Hybrid	219116	189616	202208	193663	199147	138259	181585	92315.4	166500	209972	221151	251517	195309	206735	183321	201246	147152	180594	172911	235744	230659	142513	170152	245566	FALSE			-0.47222	-0.20778	-0.20213	-0.13017	0.16009	-0.06169	0.06549	2, 3	833.397, 555.9338	41.25, -37.64	30.73, -39	44.73, -12.9	47.96, -27.49	53.96, -24.93	38.56, -20.73	43.59, -35.57	40.25, -34.44	40.85, -42.29	40.28, -14.61	37.97, 0.33
A0MZ66	FQPPSSIGC[Carbamidomethyl (C)]R	SN_Hybrid	157872	131864	148683	139265	116645	167662	144381	133326	166758	154112	177099	137760	165103	106656	139741	148030	165940	163976	148734	180008	162727	118572	136467	161094	FALSE			0.01976	0.12454	-0.0497	-0.07527	0.09719	-0.09142	0.16479	2	574.7795	40.4	31.59	28.81	37.25	41.86	23.96	30.47	10.67	32.3	35.61	26.95
A0MZ66	GVHLRPVNQTARPK	SN_Hybrid	38128.8	32165.7	40703.9	46712.1	35655	43911.4	39844.8	47970.2	48534.6	33675.1	47100.3	44516.4	40049.4	38495	35654.5	27558.1	45192	47268.9	36106.8	29375.6	37620.7	36428.3	33339.1	45147.6	FALSE			0.29677	0.11272	0.18607	0.05003	0.17475	0.04101	-0.10645	3, 4	524.9742, 393.9825	35.62, 32.47	43.88, 17.08	43.16, 18.94	36.93, 12.11	43.36, 14.4	39.63, 25	41.32, 13.54	45.91, 17.07	43.38, 9.04	40.03, 11.7	38.84, 37.54
A0MZ66	ILAIELENLK	SN_Hybrid	259466	255888	251543	222047	278996	266337	241298	270976	245413	238730	278959	247477	240983	289400	272988	244650	252030	283522	253083	265396	220355	253697	247360	242772	FALSE			-0.01743	0.02482	0.00091	-0.04406	-0.00326	0.06704	-0.05378	2	578.3528	44	46.97	43.35	44.66	46.02	44.79	44.7	43.66	46.41	49.18	40.63
A0MZ66	IRQERDEAVK	SN_Hybrid	83918.9	7000.47	2357.35	7656.68	12014.3	15481	13159.5	1774.01	7282.62	12565.7	7307.94	7168	3665.86	13735.3	46109.5	21828.2	19873.7	6068.97	2228.55	73219.6	41179.1	6302.78	1370.94	40793.8	FALSE			-2.06991	-0.96539	-1.40791	-0.9445	-1.78633	-0.55452	0.32232	3, 2	415.2299, 622.3413	19.32, -41.07	-27.47, -28.47	-47.58, -45.02	-19.05, -55.18	-22.87, -25.56	28.13, 10.36	-22.73, -1.83	-19.73, -33.58	-11.2, -24.05	-1.42, -34.79	-30.54, 2.09
A0MZ66	KHSVDELQK	SN_Hybrid	16400.8	18536	24127.2	10460	20450.8	32606.7	22946.5	13900.9	16744.8	16526.5	25201.5	24502.9	18766.1	24415.8	20079.9	14525.9	24695.8	18220.8	14008.9	17358.3	22979.9	28851.4	20459.9	19480.5	FALSE			-0.14026	-0.04016	0.10487	0.21996	0.16522	0.09906	-0.12008	2, 3	542.2933, 361.8646	34.71, 27.94	39.43, 4.67	40.86, 19.49	27.13, -9.11	31.69, -5.11	25, 14.05	31.65, -6.25	32.8, 9.93	33.09, 26.22	-3.28, 29.31	26.83, 27.53
A0MZ66	KILAIELENLK	SN_Hybrid	35631.6	17638.9	23027	22993.9	22063	20345	23266.6	23332.8	15694.7	25080.1	23653.4	19902.5	25013.6	21327.2	21023.1	23645	33314.4	25504.5	28462.4	20098	34577.8	23762.4	22791.2	20861.9	FALSE			-0.29254	0.11213	-0.2223	-0.17855	-0.15267	-0.17966	0.12387	3, 2	428.6026, 642.4003	40.77, 5.04	41.9, -14.75	42.18, -27.98	49.52, -31.5	40.41, -3.57	36.65, -38.51	43.19, -33.17	45.76, -27.45	41.43, -27.76	39.82, -40.72	43.59, -4.83
A0MZ66	LVEVIEEVNK	SN_Hybrid	390887	377992	368375	358472	397263	385770	395882	386365	400963	371656	396859	433061	405066	387085	372443	378827	423377	408553	391979	361979	367190	357629	334777	400270	FALSE			0.05715	0.09036	0.00538	-0.05769	0.07937	0.03427	-0.02058	2	586.3321	47.18	44.12	47.05	44.43	46.62	47.64	42.9	37.43	41.03	44.87	40.15
A0MZ66	QAEPVVVLDPVSTHEPQTK	SN_Hybrid	194714	179407	189204	185557	168822	208181	168472	162399	219363	175108	177289	215547	198782	182776	183855	178504	202143	171091	189071	197363	198843	180714	182654	197979	FALSE			-0.03392	-0.02998	-0.00196	-0.00507	0.01178	0.00534	0.05515	3	692.032	42.56	47.63	40.24	40.89	40.32	30.02	41	46.8	46.9	41.96	42.05
A0MZ66	QLELLEEDKK	SN_Hybrid	6025.08	14119.1	2697.84	3222.7	8226.15	6289.88	7073.36	3565.86	4435.93	8327.7	796.737	5020.64	12147.6	7020.28	7151.75	6446.77	5905.1	5760.34	9072.52	6363.46	7100.54	14305.1	7574.97	10071.2	FALSE			-0.59952	-0.33473	-0.36479	0.48419	-0.69139	0.20445	-0.01942	3	415.5626	-3.78	-30.39	-33.69	25.4	27.71	35.15	21.37	35.78	32.54	-29.13	-38.11
A0MZ66	QQLELLEEDKK	SN_Hybrid	22887.3	13920.9	27871	9155.1	19700.6	22478.2	22164.7	22300.4	28286.7	11964.9	22635.1	23755.7	22780.2	21032.2	27740.1	20794.5	19367.4	23040	21441.7	12621.3	5874.95	19560.2	36784	24093.9	FALSE			0.16968	-0.03333	-0.33339	0.31458	-0.14843	0.1457	-0.69554	2, 3	686.8696, 458.2488	19.45, 23.86	-0.98, -14.68	-3.2, 24.67	-0.44, -40.1	29.46, 35.84	1, 15.48	4.96, 26.65	17.25, 6.34	17.7, 22.61	1.86, 26.96	31.23, 29.34
A0MZ66	RVNQSENSVPPPPPPPPPLPPPPPNPIR	SN_Hybrid	32960.2	66840.9	47777.9	39150.2	61158.6	46106.9	47979.3	82384.2	38472.8	59308.7	46715.7	56963.7	42716.9	106701	45771.8	39044.6	81946.6	45169.9	39318	83705	59396.7	55813	57506.6	58117	FALSE			0.19414	0.17109	-0.01142	0.21619	0.14328	0.40339	0.30577	3, 4	995.5417, 746.9081	30.95, -38.5	30.41, -37.66	15.59, 25.44	33.96, 24.06	36.66, 33.06	25.78, 5.04	37.79, 21.64	33.65, 20.16	33.06, 11.11	34.8, 8.79	28.59, 5.33
A0MZ66	SLDPENSETELER	SN_Hybrid	508682	478432	469316	474286	505218	483924	461932	467627	498598	477881	481657	508930	483072	472018	447679	469405	495653	539569	524318	496752	489773	476514	490008	503350	FALSE			-0.02828	0.04697	0.00691	0.01325	0.01187	-0.05416	0.05292	2	759.8495	39.09	39.67	46.92	44.7	40.45	45.09	46.16	48.27	38.4	50.61	47.81
A0MZ66	SSIPDQQLLK	SN_Hybrid	33012	45509	48586.9	1653.21	2280.8	7667.6	47973.7	2172.62	6525.19	39782.8	58238.2	8974.18	29318.9	43214.8	51496.1	46345.5	35176.2	29953.9	40006.7	9353.62	30021.8	46068.6	49095.8	39252	FALSE	0.414827	6.47348	-1.16536	-0.18933	-3.45366	0.08066	-0.24851	-0.03537	-0.67917	2	564.8166	31.89	13.1	19.85	23.14	13.01	19.04	16.39	22.26	20.31	-2.92	10.47
A0MZ66	TLEAEFNSPSPPTPEPGEGPR	SN_Hybrid	14076.3	27296.8	7995.77	9904.58	7843.21	7901.89	3403.58	3600.24	17971.7	27380.1	12844.4	37484.8	23886.2	7937.98	38266.7	24341.7	6290.57	21283.6	29787.3	3260.49	33822.5	5636.29	5435.2	28814	FALSE			-0.98309	0.07257	-0.94466	-0.30774	0.65448	0.50562	0.43776	3, 2	737.0184, 1105.024	3.49, -30.42	-38.48, -39.78	-8.23, -23.49	0.1, -14.92	-0.72, -32.43	6.75, -28.97	2.15, -23.35	-3.47, -36.3	-0.29, -23.19	-3.42, -6.86	-4.42, -16.18
A0MZ66	TVLNSEVLEQR	SN_Hybrid	115893	127431	140980	126784	146237	120099	113821	101598	134759	125817	123435	146944	141578	101195	126969	100455	111666	145063	122090	131030	118311	138160	148121	140878	FALSE			-0.13416	-0.10558	0.03272	0.15252	0.04396	-0.05573	-0.04915	2	644.3488	40.62	45.95	43.24	41.14	42.82	36.11	42.94	29.55	42.92	47.63	42.12
A0MZ66	TVLNSEVLEQRK	SN_Hybrid	31267	22090.6	29550.7	23013.8	35274.3	34775.9	29371.7	35449.9	35683.4	31142.8	26813	39526.7	31526.2	23107.1	44665.3	34531.7	33398.7	39375.2	30819.2	27662.2	36482.2	33841.6	24185.3	25755	FALSE			0.27768	0.37214	0.16671	0.01512	0.23363	0.26026	0.19586	3, 2	472.5999, 708.3963	41.14, 22.29	36.44, 35.11	37.56, 25.58	50.32, 21.21	40.23, 29.47	51.31, 13.45	53.42, 24.81	41.05, 18.36	37.25, 30.17	44.37, -3.62	42.38, 35.03
A1A4S6	EMLDILVK	SN_Hybrid	11947.2	10746.6	11176.8	13168.1	11539.2	12372.3	12162.8	11647.4	9013.4	11040.5	10674.3	10980.4	12085.2	13041.5	8427.04	7917.18	10978.2	11064.6	8495.87	11751.3	13645.3	10705	11381.1	14821.7	FALSE			-0.0453	-0.177	0.13059	0.12389	-0.05096	-0.01356	0.00093	2	480.7754	46.48	52.6	15.97	40.16	32.67	35.62	33.31	29.9	24.19	41.71	28.03
A1A4S6	KFNMIPFEHR	SN_Hybrid	30327.6	36463.3	35421.7	33412.3	34554.2	34542.3	33011.9	38460.5	31052.5	33009.9	35886.5	27069.5	34334.5	34802	32075	25092.9	28627.1	35358.4	36931.6	39967.8	25171.8	35613.2	41742.5	30290	FALSE			0.0044	-0.19843	0.00417	0.07472	-0.09098	-0.0142	-0.002	3	440.229	39.89	35.92	43.21	46.51	39.4	31.87	36.65	45.98	47.71	36.57	50.35
A1A4S6	LGDGEVFFLK	SN_Hybrid	29212.8	26322.3	34556.6	26739.7	22722.7	28142.7	38089.6	31749.6	40159	22783	22718	43407	29131.3	31831	37886.3	28783.1	30933.6	38880	33291.8	5946.45	46952.9	30154.5	18052	31439	FALSE			0.28801	0.13015	-0.21524	-0.1778	-0.01908	0.13383	-0.06385	2	562.803	26.69	47.03	26.31	32.53	47.89	34.48	22.58	44.09	34.76	37.29	41.37
A1A4S6	NLEEQREIMAL	SN_Hybrid	96255.6	121743	8947.71	76144.4	96255.3	5278.39	8950.43	70918.2	107372	87556	7456.24	42167.1	6996.67	93683.5	3024.9	118043	77003.5	103314	8077.17	4200.7	45917.4	3994.89	7174.51	53888.5	FALSE			-0.27746	0.39471	-0.35308	-1.80255	-0.72628	-1.12986	-1.96338	2	673.3427	5.11	7.53	-6.81	1.52	-15.07	-1.42	-32.14	-10.84	4.51	-0.83	3.5
A1A4S6	QWLEALGGK	SN_Hybrid	314665	23168.4	465046	5598.79	320246	426045	372633	4215.99	78626.9	314155	412083	360698	397852	397122	392147	371689	235346	297264	36804.9	372304	474462	347829	352483	347185	FALSE			-0.81781	0.17162	-0.09466	0.38369	0.43701	0.56421	0.13816	2	501.2744	-1.96	-3.83	7.58	2.22	4.61	3.12	2.88	5.43	15.44	12.35	-32.47
A1KXE4	FQTGYTPGTPYK	SN_Hybrid	145965	152631	130603	149405	150828	133986	142444	141876	130048	119236	156955	138669	133363	158866	140023	128097	153593	145376	132032	156531	137815	140632	122580	129425	FALSE			-0.05073	-0.00719	0.01678	-0.12845	-0.04902	0.01023	-0.00951	2	680.3326	36.62	30.2	38.71	37.98	38.74	43.18	43.51	36.84	35.45	39.65	32.37
A1KXE4	GMPATVYPAPIPPPR	SN_Hybrid	55082.6	38569.9	114302	5065.67	101910	129706	44126.2	34744.2	5403.8	20637.4	76569.7	37253.2	38443.4	5279.81	82602.9	65562.3	43768.6	36104.4	46494.3	85689.2	26339	20181.2	6436.04	43874	FALSE			-1.3031	-0.51589	0.18668	-1.56075	-0.62909	-0.71911	-0.39158	2	782.4213	19.47	-46.14	12.66	16.01	8.07	-1.76	-0.98	31.19	24.53	12.42	19.69
A1KXE4	MYPGANPTFQTGYTPGTPYK	SN_Hybrid	145026	144400	157356	134935	169167	122855	140363	142283	90380.9	161994	145758	168093	115273	164626	167070	155050	141590	169382	96710.5	157800	86352	165743	149217	174928	FALSE			-0.26029	0.06083	-0.06548	0.13288	0.09092	0.0006	-0.39038	2, 3	1096.0118, 731.0103	17.38, -7.65	21.28, -6.9	22.68, 6.88	31.78, -18.96	36.7, -11.89	38.88, -35.38	40.11, 14.56	20.74, -9.74	34.07, -6.31	31.16, -4.71	30.05, -18.08
A1KXE4	TGYTPGTPYK	SN_Hybrid	26562.8	27983.6	8792.89	24325	34535.7	28773.9	35509.1	29783	33574.5	36611.6	29270.3	29317	25262.3	26406.4	28248.1	26361.4	34829.3	6155.54	34008.5	5102.87	32173.3	7597.92	23157.1	28521.8	FALSE			0.64238	0.0885	0.4684	-0.09563	0.58784	0.3354	0.17049	2	542.7691	40.06	33.95	28.74	28.7	35.88	24.02	32.95	-3.33	45.9	38.84	18.57
A1KXE4	[Acetyl (Protein N-term)]MNPVYSPGSSGVPY	SN_Hybrid	20812	15541.9	17912.4	16208.6	19767.5	17590.6	20302.6	16141.1	17897.9	13559.7	18632.6	22338.8	18864.5	22519.2	21351	18518.5	20104.7	20120.8	18522.2	17276.9	24945.5	22125.6	14727.6	19989.1	FALSE			0.002	0.11439	-0.01872	0.06691	0.00702	0.20921	0.1627	2	748.84	45.66	38.94	46.42	36.75	42.52	42.86	49.63	43.44	36.58	40.24	38.68
A1L020	GVAPALPGQVTIR	SN_Hybrid	3989.43	33675.6	8259.22	8082.11	45745.1	47866.9	48965.6	4794.5	46997.2	38080.9	37276.4	44247.2	50652.7	50340	4928.42	42064.4	48083.9	6098.77	3153.97	39357.8	42847	9169.53	5810.84	25151.2	FALSE			1.13356	1.06749	1.14691	-0.19452	1.38094	1.20566	0.89428	2	639.8801	-8.88	-22.78	24.71	11.4	5.03	7.43	-4.89	-16.39	25.67	15.25	-16.36
A1L020	TPVRGEEPVFMVT	SN_Hybrid	91360.5	90966	111977	95054.1	89677.3	111219	101074	99429.3	130470	102864	130270	108797	104244	92260.7	82532.2	103619	68207	110795	94644.2	90386.8	83729.7	83695.3	94389.2	105263	FALSE			0.16941	-0.05843	0.00805	-0.05473	0.2164	-0.07685	-0.13098	2	731.374	19.64	48.01	25.64	36.64	40.59	9.01	30.87	40.22	33.39	14.17	33.07
A1L0T0	AAVETLGVPC[Carbamidomethyl (C)]FLGGMAR	SN_Hybrid	5883.71	133289	280072	9956.19	264321	291036	113323	291201	87219.2	320248	108160	102433	308402	89053.7	9268.97	314418	260493	99379.2	297437	5043.62	6743.4	269476	6731.59	52589.5	FALSE			0.23011	0.68557	0.43126	-0.3506	0.34049	-0.04374	-0.43914	2	874.9448	-17.02	-10.88	25.28	1.19	19.34	-2	-0.13	-0.94	37	-1.73	10.24
A1L0T0	DGHPVVVNILIGR	SN_Hybrid	9522.3	10626.7	9849.19	9647.53	9477.9	9997.83	9900.86	10245.8	9855.92	9339.38	8861.43	11332.6	7764.43	10731	8785.61	8315.02	4435.91	9404.01	9479.52	9833.5	2445.01	8291.84	7655.19	12408.6	FALSE			0.00021	-0.43725	-0.0427	-0.08124	-0.02253	-0.13697	-0.46333	3	463.6051	26.77	39.97	41.18	48.53	47.07	36.69	40.08	38.9	28.73	37.54	26.76
A1L0T0	GALQAVDQLSLFRPLC[Carbamidomethyl (C)]K	SN_Hybrid	24685.7	19079.9	22257.1	23683	20043.7	23808.8	23511.6	24063.9	23781.2	22611	23035	24263.4	25276.4	22576.4	23630.4	21390.4	17584.2	23700.5	22210.1	19819.4	23922.5	23947.9	22318.1	22829.1	FALSE			0.11209	-0.07507	0.03268	0.06562	0.08253	0.11464	-0.00154	3	639.3522	49.66	45.72	46.01	39.97	46.23	43.7	43.57	44.64	44.26	46.93	40.61
A1L0T0	VLHDAQQQC[Carbamidomethyl (C)]R	SN_Hybrid	8729.71	5696.46	4218.21	2219.74	9748.1	7664.15	2150.52	10017.6	15820.3	8290.42	6027.23	6337.83	7347.11	6300.46	7011.38	9682.48	7194.54	7342.26	13881.5	7465.64	6306.11	2195.74	6847.45	5743.66	FALSE			0.58609	0.37741	0.07446	-0.33443	0.14778	0.14803	0.56871	2	627.804	28.59	20.97	-3.57	-4.3	20.97	20.37	-36.08	7	31.13	-34.68	-27.56
A2RRP1	AHTYGLDTDLVYQR	SN_Hybrid	129306	10701.8	149341	136978	18220.8	163977	130322	130108	13786.9	3491.86	130404	3113.2	8287.11	124619	16401.2	7133.01	10510.9	158851	150918	19639.9	8348.84	4253.44	2401.1	8431.14	FALSE	0.389988	46.9687	-0.07749	-0.71318	0.14154	-4.26156	-1.07854	-0.95452	-0.6936	3	551.274	19.27	-1.07	7.33	-4.41	-7.63	-19.38	0.62	-3.59	-4.89	7.22	-0.28
A2RRP1	AQDLHLFETLK	SN_Hybrid	5606.1	19261.2	4900.26	19489.9	23233.9	19785.4	23261.2	20009.3	21935.3	21770.1	25121.6	17297.1	15221.8	18133	24637.8	19208.9	9297.57	18949	21190	18024.7	18741.5	21122.9	22473.1	22450.4	FALSE			1.13126	0.67283	1.07033	1.14974	1.10858	0.96213	0.96122	3	438.9066	-7.63	27.52	34.11	-2.21	24.71	16.4	32.83	36.11	19.64	32.7	29.37
A2RRP1	C[Carbamidomethyl (C)]VSTPFYPR	SN_Hybrid	50641.9	4991.36	50339.9	43575.1	8534.53	42490.6	47327.8	5429.27	45846.9	52146.2	49498.5	55535	48817.2	51418.6	43510.2	50138	26930.6	57055.2	8900.97	55190.1	6689.27	33158.7	6363.72	39177.9	FALSE			-0.10398	0.33987	-0.16378	-0.42926	0.56872	0.43982	-0.58228	2	563.7711	12.47	1.45	15.86	23.52	24.52	12.24	-6.17	25.59	-19.99	-7.14	-5.64
A2RRP1	EAGHEAEAGSLLLAVR	SN_Hybrid	28564.3	4680.65	25391.1	32034.2	31411.2	18311	27176.2	28602.1	22280.5	31276.7	23384.9	24416.6	28929.8	29181.8	26061.2	2851.11	27749.1	27051.5	28912.7	21433.4	22006.8	26279.4	34764.3	27080.7	FALSE			0.41277	-0.02443	0.47954	0.58775	0.43149	0.52156	0.30326	3	541.6214	42.55	30.23	40.42	44.73	31.81	-3.44	38.1	38.23	-5.47	46.23	38.62
A2RRP1	EC[Carbamidomethyl (C)]ISQSPTC[Carbamidomethyl (C)]YK	SN_Hybrid	29736.8	26207	33859.8	18555.3	28115	28515.8	26391.8	28023	30260.1	31480.1	30468.2	37739.5	30445.9	30309.4	31792.9	26124.9	24564.4	28133.3	18532	12893.1	25873.3	25914.4	34873.9	35012.4	FALSE			-0.08484	-0.18816	-0.25631	0.09326	0.15064	0.04343	-0.64828	2	686.7972	44.69	37.97	34.44	39.82	34.69	43.96	33.22	27.72	46.92	38.84	38.73
A2RRP1	EGLGNEVLK	SN_Hybrid	9732.41	216278	60166.7	5934.4	258440	5652.09	257877	2379.25	165386	7008.48	60531	174638	5454.16	166132	212442	13624	4442.29	4745.5	6946.73	44771.2	5875.4	266423	6405.9	313399	FALSE			0.57273	-3.64906	-0.08381	1.03455	-0.24084	0.4243	-2.31293	2	479.7638	-19.7	-9.16	4.25	-27.34	-22.91	-4.47	-17.43	7.03	1.41	6.96	-16.88
A2RRP1	ELLQYGLK	SN_Hybrid	42663.9	56952.3	61877.5	68693.8	60265.3	36991.1	61565.4	57852.5	35698.7	54293	58675.9	53856	45793.1	53989.7	50092	60149	36278.8	28371.4	64217.9	47885.6	36995.9	40191.9	60195.5	32002.4	FALSE			-0.05812	-0.37187	0.03927	-0.28669	0.04686	-0.10772	-0.1152	2	482.2791	35.41	19.67	19.58	11.5	18.55	45.57	17.27	17.44	28.62	20.69	25.91
A2RRP1	EYLVTLAK	SN_Hybrid	25216.7	19100.9	19552.5	24073.4	23814.3	24797.6	18789.1	22401	20485.4	18369.4	24033.4	21562.8	22388.4	18537.9	18390.1	16317.3	23106.9	22843.5	20244.4	12001.1	25077.5	19312.6	19911.8	34969	FALSE			-0.05044	-0.03666	0.18652	0.21615	0.00216	-0.10671	-0.15603	2	468.7737	31.93	31.29	36.53	36.12	36.33	33.8	29.38	33.74	36.24	42.97	41.03
A2RRP1	GADDGRFTLPGEIDID	SN_Hybrid	73385.3	1945.61	6540.69	68736.9	55921.5	70686.7	56280.4	60303.1	68998.3	60218	72990.9	69750.7	85685	54608.3	74962.3	62932.8	73838.2	78997.9	63737.7	43171.1	72768.1	54679.9	56312.5	61108.7	FALSE			1.18062	1.39805	1.25459	1.07182	1.30976	1.39462	1.13397	2	845.8996	17.41	41.47	29.6	25.85	26.74	36.26	21.56	32.64	-8.65	34.6	34.18
A2RRP1	GLDTDLVYQR	SN_Hybrid	20679.7	12850.7	33975.2	24429.6	22992.6	18603.8	23204.9	9556.67	26423.9	29560.9	22348.4	5584.17	25406.5	27152.2	66712.3	27408.2	17281.1	4176.77	20127.3	29224.7	23761.7	17799.7	18915.1	27514.5	FALSE			-0.18977	-0.46617	-0.03197	-0.07177	-0.23161	0.82116	0.11514	2	590.3038	28.72	30.03	30.65	35.24	27.02	30.02	26.97	36.72	-9.86	28.14	-6.52
A2RRP1	GTDLEALLAIGK	SN_Hybrid	17575.5	11843.6	12938.3	8290.08	16052.1	12451.9	5321.09	16564.9	10445.2	9556.56	15097.4	12452.6	16471.8	12171.9	16501.4	9917.31	13482.1	15336.6	8979.35	9015.86	8822.55	11942	12866.6	15634.5	FALSE	0.194732	11.5047	-0.38969	-0.12894	-0.20314	-0.06672	-0.19094	0.09195	-0.65943	2	600.8453	29.73	34.18	31.82	10.52	38.6	41.16	25.25	47.51	39.64	44.39	39.66
A2RRP1	IVDHLLASLQQGR	SN_Hybrid	74722.8	58069.6	69332.4	50809.4	72932.2	5498.48	62232.8	96735.1	61378.6	72538.1	56576.7	69045.2	81245.1	69240.8	74484.1	45874.7	5385.74	62769.2	8008.54	4271.77	3639.73	71810.9	68599.9	97733.3	FALSE	0.233111	8591.76	0.12453	-0.82584	-0.64519	0.23659	-0.02858	0.15449	-3.66633	3, 2	483.9439, 725.4122	7.27, -28.38	30.52, -16.66	39.56, -16.65	32.63, -20.55	22.36, -32.15	29.79, -16.26	-10.06, -13.59	29.03, -5.73	1.18, -12.7	20.01, -25.29	35.55, -12.05
A2RRP1	LFWTGDPHLIK	SN_Hybrid	32989.4	26957.8	37799.7	24434.4	25842.2	26370.5	29049.5	28711.6	26707.7	28804.4	36395.1	32643.8	32050.1	34211.2	29721.5	31476.6	34045.1	26525.3	28019.1	26833.5	20704.8	28461.4	30700.7	36828.8	FALSE			-0.21063	-0.08668	-0.35082	-0.02615	0.00142	-0.02628	-0.37148	3, 2	442.9117, 663.8639	35.64, 35.24	34.01, 31.96	38.3, 37.08	36.94, 26.74	41.51, 39.58	38.94, 16.21	38.66, 28.72	38.83, 41.32	35.93, 39.92	36.57, 24.52	34.69, 33.76
A2RRP1	LHDMVDQLEQIL	SN_Hybrid	10605.8	6088.76	14890.8	7172.8	6263.03	5797.29	7210.13	6710.16	12764.6	7709.69	7047.85	3647.28	9495.28	11068.5	6754.55	7106.35	7287.87	3455.06	12186.9	11339.2	16541.5	10402.3	10645.5	7720.8	FALSE			-0.24323	-0.82339	-0.71566	-0.13476	-0.77917	-0.20939	0.34318	2	727.3714	7.13	-2.77	21.15	19.73	0.99	15.43	18.4	35.59	-47.59	33.82	24.24
A2RRP1	LHPGDLITVVDAVTFSPK	SN_Hybrid	35871.8	36408.7	40077.4	37732	41643.2	38673.4	35915.3	41122	39894.4	37369.6	39199.1	40107.1	37637.8	38292.9	37252.2	34668.1	36592.4	34897	38789.7	35538.8	40463.7	39036.6	37441.5	48179.8	FALSE			0.05757	-0.08189	0.07128	0.14987	0.05441	0.01056	0.03093	3	637.0192	47.35	48.19	46.02	45.35	41.3	42	46.92	48.31	43.15	51.59	45.16
A2RRP1	LLDFTQAQILQGLR	SN_Hybrid	45393.9	9037.2	46618.7	53071.8	43159.8	68515.4	43267.9	45065.5	8064.02	49902.2	43817	55828.2	53861.9	40187.7	15232.7	44558.1	61991.6	53336.4	47049.9	8451.01	44693.4	41654.4	51028	55837.5	FALSE			-0.068	0.66198	0.70519	0.55559	0.56554	0.11299	-0.01227	2	808.462	10.42	14.35	7.19	4.37	27.96	24.97	8.52	8.47	-5.02	6.22	13.73
A2RRP1	LLDFTQAQILQGLRK	SN_Hybrid	35009.1	34421.4	35058.4	32032.1	34622	38758.3	34634.7	35403.1	37961.1	32492.3	34143.6	37727.5	37171.5	30756.3	35390.1	27442.5	37721.7	37017.9	33167.1	28179.8	37095	33164.3	29721.3	33921.1	FALSE			0.04767	-0.03221	0.0127	-0.11017	-0.00173	-0.01626	-0.08601	3	582.0087	40.32	43.38	45	38.46	46.13	43.94	42.24	40.97	43.58	48.5	45.42
A2RRP1	LLGLAELLR	SN_Hybrid	26718.7	27403.2	27789	26023.3	29131.3	28695	27455.2	27828.5	27227	26590.6	27441	29341.7	26726.4	26288.6	27869.7	26265	27016.1	28447.9	26748.3	27429.3	28843.4	29466.6	26661	29690.8	FALSE			0.01053	-0.00321	0.03375	0.06723	0.02553	-0.01819	0.01942	2	499.3239	39.27	39.37	49.71	45.59	46.67	40.35	42.39	43.51	47.87	46.35	46.32
A2RRP1	LLMNSC[Carbamidomethyl (C)]SEDK	SN_Hybrid	59038.8	56690.5	6126.64	56437.5	54937.7	56550	67479.7	69229.7	40764.8	69386.1	73043.8	52543.4	12235.4	70785.7	7356.59	69820.3	8814	5232.92	53992.6	7598.24	15027.1	72732.4	58521.5	55878.9	FALSE			0.54243	-0.539	0.46264	0.61889	0.6781	-0.43114	-0.66942	2	598.7679	20.44	33.76	12.19	28.32	-9.01	22.17	14.34	34.6	18.71	18.54	20.68
A2RRP1	LSIWAIPSLK	SN_Hybrid	23908.3	29521.8	26586.9	24992.2	26505	29012.5	22847	24575.8	25213.1	24773	29678.4	29067	23438.1	24615.3	23085.9	20041.6	28323.3	26912.2	21937.1	21900.9	28094.2	28127.6	23843.4	31953.9	FALSE			-0.13962	-0.08809	0.00886	0.06879	0.06179	-0.16966	-0.15367	2	564.3448	29.18	37.2	39.54	36.66	32.03	29.94	30.7	40.98	41.05	43.36	38.2
A2RRP1	MSLSPDGMLLAAIHFSGK	SN_Hybrid	5214.04	4268.47	5122.68	3839.78	5233.13	6496.31	3138.22	5608.62	5327.2	3370.4	5048.73	5685.63	4771.81	4053.83	4882.6	3344.89	4753.2	3796.58	3597.41	15152.3	6998.62	5872.64	3789.34	5479.51	FALSE			-0.05344	-0.29616	0.09222	0.05203	-0.0503	-0.09144	0.818	3	625.655	19.29	45.67	39.04	36.87	38.33	12.78	16.58	-45.34	37.22	23.96	39.19
A2RRP1	NQNIVLSAR	SN_Hybrid	21699.9	16329.7	22852.3	19556.6	20346.7	20238.8	21272.6	16874.3	10156.2	22255.7	20829.8	18235.9	18016.6	12179.1	20647.6	17822.3	17591.3	18944.5	16236.2	18331.3	17052.4	17707	11372.2	24849	FALSE			-0.3339	-0.16352	-0.01764	-0.17497	0.01038	-0.25995	-0.23809	2	507.7882	23.51	28.81	20.3	38.57	31.94	29.13	4.36	25.95	32.66	22.56	28.74
A2RRP1	QLHC[Carbamidomethyl (C)]YNER	SN_Hybrid	8574.31	7920.82	3150.76	9788.97	9328.77	8408.18	312186	8039.67	7956.81	8673.57	9270.29	7004.65	8653.66	7936.09	8759.99	4699.67	5239.18	7624.74	10010	6653.13	9582.48	6080.15	6890.81	7775.18	FALSE			4.0622	-0.16164	0.48656	0.07862	0.34473	0.36774	0.41785	2, 3	560.2537, 373.8382	33.33, -13.66	34.06, -6.45	26.58, -3.28	18.17, -6.4	28.3, -14.14	-12.57, -20.64	22.29, -33.52	-42.89, -10.34	32.66, -7.46	25.09, -23.12	31.21, -5.87
A2RRP1	QSPGVANELLK	SN_Hybrid	45873.3	1701.98	3644.49	10440.8	57672.3	31271.8	48902.1	46281.1	53779.1	29108.3	3240.1	24963.1	55223.6	38801	45658.5	43542.8	21298.5	54200.8	25346	40091.6	59517.9	40940.8	28735.2	55153.9	FALSE			1.54017	1.2167	0.95633	1.28519	0.16212	1.44738	1.28664	2	578.322	5.23	-36.01	12.89	17.1	43.87	34.88	28.34	24.3	-33.84	27.41	29.64
A2RRP1	QVDC[Carbamidomethyl (C)]ALSLIR	SN_Hybrid	32033.9	19368.4	24033.8	31515.2	29844.8	30158.2	35480.2	28109.8	31061.4	34089.2	22965	24821	30730.7	29071.6	31750.7	31674.4	28074.3	23097.6	26309.5	33963.1	30473.1	23891	26372.2	29486.8	FALSE			0.32737	0.13518	0.2788	0.08023	0.11817	0.27935	0.26657	2	587.8161	45.84	44.08	32.12	26.08	41.5	35.64	33.24	38.18	32.05	22.74	33.9
A2RRP1	SAKDDFTSIIGK	SN_Hybrid	10001.8	19714.8	15900.5	72470.6	11637.3	8128.57	67680.7	18607.4	7119.52	21424.7	12565.9	41226	8936.32	11909.5	13776.9	21517.2	16704.3	35184.9	8235.55	19050	13592.6	15073.3	19856.5	8522.5	FALSE			1.03396	0.68633	1.01576	-0.07014	0.72148	-0.39786	-0.15824	3, 2	427.8943, 641.3379	29.63, -36.75	28.36, 4.44	43.2, 8.78	23.33, -27.25	-12.07, -29.04	14.3, -28.72	32.87, -13.92	40.19, -12.8	28.12, -22.66	11.42, -25.19	29.45, -4.24
A2RRP1	SEYVITNNPWVR	SN_Hybrid	84001.1	2482.29	4482.35	5302.82	96791.8	79353.1	73122.5	7601.63	17195.3	83922.8	3877.46	121872	76295.4	110893	76020	140880	6706.08	9411.44	90398.8	89792.6	9271.69	134996	72551.8	6652.55	FALSE			0.10627	0.78734	0.99616	1.23556	1.20474	1.53281	1.05852	2	739.3754	27.09	-34.22	11.72	19.57	28.4	14.05	19.52	20.95	-39.98	30.22	-48.09
A2RRP1	SLTYLRPLQGQ	SN_Hybrid	6354.7	9553.86	13461.5	10544.4	5931.28	11855.8	10233.6	4338.85	15914.8	7294.77	9799.95	12412.3	8002.88	7511.25	17568.3	8427.62	14040	9032.37	2354.87	8976.43	15249.5	13847.3	10456.1	15468.5	FALSE			0.05386	0.10101	-0.05194	0.4374	0.00671	0.17172	-0.14396	2	638.3564	1.78	10.76	23.57	8.06	-5.55	17.49	-4.36	33.39	-5.79	7.62	-7.73
A2RRP1	STTPEELYQR	SN_Hybrid	327017	312276	6103.38	336716	340774	242023	331462	321772	302220	244675	310899	208976	220930	350223	262242	241005	197385	315710	333180	277491	311287	316443	249223	187184	FALSE			0.566	0.22457	0.51069	0.22218	0.24443	0.36882	0.51452	2	612.2988	26.53	11.73	17.55	44.28	28.29	37.87	17.88	25.3	17.55	31.78	11.61
A2RRP1	TDPEAFHQHMVK	SN_Hybrid	13545.6	11160.9	8947.5	9452.59	9032.89	5924.78	5682.14	16789	2904.93	11207.7	8005.88	7739.31	11468	13032.3	5507.37	8560.38	11308.9	62028.7	7753.49	9257.76	6369.67	7490.2	12231.5	13233.8	FALSE	0.0831903	2.07004e+09	-0.40731	1.28305	-0.46329	-0.03026	-0.32034	-0.16545	-0.52544	2	720.3405	8.25	39.94	-11.66	19.27	-7.13	14.7	-39.24	-28.27	15.19	-21.08	28.3
A2RRP1	TLLQDMLTMQ	SN_Hybrid	3035.72	2900.44	2907.45	2932.1	2918.93	6016.36	1782	2720.69	3651.14	3198.66	2800.91	4527.02	15417.8	3074.52	3116.01	2592.34	2565.26	3867.1	3325.72	3950.55	2906.79	2527.9	3623.23	1298.99	FALSE			-0.11716	0.02924	0.4243	-0.24737	0.25133	1.28888	0.20346	2	597.2989	41.26	39.3	19.59	28.74	-7.07	25.62	24.56	38.87	8.6	36.98	37.24
A2RRP1	VTYADTLNHLEK	SN_Hybrid	7453.36	12623.8	9381.62	10177.5	14319.4	3719.96	13191.1	14547.8	5798.82	14169	6733.15	5338.44	8736.85	12696	10087.1	11140.3	6242.27	8053.6	11589.2	7761.09	5321.99	8750.26	10413.2	4211.78	FALSE			0.18709	-0.21181	-0.06214	-0.33372	-0.1669	0.09757	-0.2558	3, 2	468.577, 702.3619	9.11, -2.66	1.76, 20.04	20.1, 14.12	-32.02, -8.73	4.03, 21.88	25.27, 25.78	13.9, 2.68	13.79, 24.2	-24.02, 26.06	-40.96, 18.88	46.28, 28.54
A2RTX5	AVSSTELSALENIC[Carbamidomethyl (C)]K	SN_Hybrid	36371.6	3413.08	6095.51	40898.1	49381.3	16288.2	31532.6	9445.5	11485.8	38383.9	10041.9	23858	6122.31	4679.1	7882.06	35237.1	5746.91	5083.73	39342.5	6956.86	4636.65	47887.5	44155.6	26824.7	FALSE			0.19345	0.00589	1.21583	1.37342	0.6558	-1.29611	0.15082	2	811.4087	15.5	6.37	-3.27	9.92	-7.91	16.65	5.72	11.02	-21.76	9.85	-27.07
A2RTX5	EILLEMFK	SN_Hybrid	27789.2	29780	26508.6	25777.2	30873.7	27173.8	30806.1	28138.4	26255	26363.6	29701	23165.8	25263.8	27393.9	26266.4	21855.7	25536.7	26564.6	24958.3	25149.5	25766.3	27925.4	28164.9	31824.2	FALSE			0.01912	-0.18504	-0.00435	0.06438	-0.08567	-0.09126	-0.14812	2	511.7832	40.79	42.03	43.88	40.77	34.05	41.57	37.16	44.2	40.89	46.84	37.97
A2RTX5	EKIDNAVNVR	SN_Hybrid	40304.9	70546.1	249513	36506.6	58863.4	154204	84247.9	5022.4	161928	12138.2	63445.6	28763.4	187835	38088.7	268285	7631.39	49813.7	320958	47025	34032.8	143957	35873.1	54181.1	169996	FALSE			-0.52063	0.07047	-0.52999	-0.47066	-1.78806	0.45567	-0.67943	3, 2	386.5473, 579.3173	-21.47, 7.41	-9.44, -2.18	17.68, -15.8	-24.12, -23.09	11.91, -16.17	-20.83, -15.67	-1, -5.73	2.24, -23.63	6.63, -15.25	-0.97, -14.33	-7.41, -12.2
A2RTX5	FADFGVLHR	SN_Hybrid	42908.8	19177.1	20047.9	17318.1	53632.8	43275.7	17857.2	21089.9	46204.1	13425.8	42454.5	39678	39864.7	17131.3	16053.6	37019.2	15938.2	46413.9	16244.2	35332.1	37340.3	18745.4	19216.4	40110	FALSE			0.05205	0.27485	0.47585	-0.07318	0.2184	-0.1691	0.11448	3, 2	354.5224, 531.28	31.51, 3.79	40.89, -11.02	45.17, -27.63	42.44, -13.66	39.76, 8.57	42.38, -2.53	32.27, -14.5	44.7, -5.23	43.16, -4.68	37.85, 1.19	46.95, -18.2
A2RTX5	HQPIFIK	SN_Hybrid	15191	20236	24849.3	21721.4	20946.6	22832.9	20267.3	22750.8	22120.6	16967.6	22787.8	23065.4	25987.1	19854.3	23588.8	15453.8	20893.8	20742.8	17548.6	11735.7	22795.2	21360.2	17357.3	23806.9	FALSE			0.11192	-0.07834	0.11992	0.05283	0.05965	0.20397	-0.21088	2	441.7634	28.71	43.12	12.05	42.14	29.51	39.28	30.73	41.7	21.88	29.52	38.84
A2RTX5	IDNAVNVR	SN_Hybrid	23829.4	17601.4	28848.9	6717.55	14058.2	23032.6	18682	23166.6	22419.3	19569.7	19284.8	24632.1	21487.2	20348.5	18625.6	6610.8	15820.1	12847.7	7589.47	6936.05	3063.43	3399.5	9037.06	28380.9	FALSE	0.623485	797.593	-0.12901	-0.99432	-0.68191	-0.78392	-0.14666	-0.2171	-1.99844	2	450.7485	14.21	-36.31	26.25	5.06	31.68	-25.11	-43.45	-28.14	3.13	29.94	15.06
A2RTX5	IYGISFPDNK	SN_Hybrid	22330.1	5794.16	18957.5	39410.8	33636.7	26467.4	34334.3	23562.7	22918.2	37270.9	24647.9	27745.5	25247	33774.3	31677.9	36371.8	19806.9	19897.1	34220.8	15813	6049.92	22397.8	29646.7	30446	FALSE			0.77946	0.69227	1.07974	0.80906	0.92936	0.94592	0.25241	2	577.298	39.48	21.11	19.72	22.47	12.33	35.37	30.68	28.28	12.07	23.93	13.96
A2RTX5	LRDEQLNAPYSC[Carbamidomethyl (C)]Q	SN_Hybrid	24295.3	2947.71	12490.1	20101	9485.74	26594.7	20210.6	15042.5	23807.4	15888	19779.2	26952.9	19072.9	14318.1	20729.3	21426.1	28915.6	20276.4	19663.3	12236.8	24542	23577.6	14938.1	21244.6	FALSE			0.57186	0.8297	0.49975	0.58885	0.65629	0.44583	0.50643	2	797.3699	39.26	16.86	32.16	5.76	19.19	31.67	24.6	37.56	23.06	25.68	15.91
A2RTX5	MNPGDGAFYGPK	SN_Hybrid	104980	90718	109721	105655	78245.6	97011	104110	90360.4	94901.5	93056	97001.5	98293.2	93041.9	95241.6	96102.6	83002.7	94980.2	96736.2	101013	102145	105742	90201.8	85102.5	105405	FALSE			-0.07786	-0.15283	-0.12067	-0.12171	-0.08296	-0.10294	0.01635	2	627.2846	35.78	37.51	43.32	40.37	34.46	44.26	30.17	50.54	38.05	47.21	31.62
A2RTX5	NSSTYWEGNPEMETLQR	SN_Hybrid	68217.8	27487.8	8368.79	49450.7	35231.7	71362.9	52738.6	39631.8	30830	43690.6	55280.8	60045	43394.7	26763.1	43529.1	52364.5	54119.5	41504.9	35367.6	45998.2	38610	52736.1	54871.9	49961.7	FALSE			0.24339	0.50787	0.58435	0.59837	0.61156	0.12745	0.20513	2	1021.4496	17.57	14.12	21.9	23.53	1.71	12.96	11.65	1.69	14.39	27.53	-2.23
A2RTX5	QLQNSLMDFGEPWK	SN_Hybrid	49802.4	45839.9	40021.7	56577.2	43526.8	38512	43249.9	43865.9	20625.4	48728.3	53109.2	38702.3	34011.7	53825	28985.6	47861.8	40993	30666.8	38254.8	50155.7	41242.8	47671.2	54387.9	30615	FALSE			-0.33247	-0.18277	0.03106	-0.03215	0.05094	-0.21572	-0.06538	2	846.9061	19.82	32.11	41.04	38.55	29.86	33.43	48.99	27.29	43.52	27.16	20.5
A2RTX5	QVMVIPVGPTC[Carbamidomethyl (C)]EK	SN_Hybrid	104568	2727.02	106382	119592	59131.4	53739.2	7046.35	102320	80066.3	3845.71	99579	91077.4	13485.3	48725.3	93835.1	18375.6	12465.6	6757.76	106608	9174.22	89160	77449.4	84968.7	101692	FALSE			-0.17374	-2.50666	0.12157	0.30571	-0.13564	-0.45346	-0.06022	2	729.3782	14.12	3.86	-11.02	-22.26	-27.56	-34.64	10.59	0.33	-13.41	14.6	12.15
A2RTX5	VADGQTVQGEVWK	SN_Hybrid	36041	34268.6	32141.3	32955.4	31476.3	32407.2	33296.6	33513.4	35373.1	32461.9	35820.9	30217.4	35710.3	28469.7	40121.9	33829.8	32176.3	35251.2	35083.5	29468.6	35694.4	31980.8	29595.2	29520.3	FALSE			-0.00378	-0.01691	-0.08128	-0.16947	-0.05673	0.02583	-0.03138	2	708.8595	40.59	39.65	36.47	47.13	44.77	57.96	40.85	42.67	40.41	52.4	32.35
A2RTX5	WLWSEVER	SN_Hybrid	36533.3	82678	7718.17	44221.7	20136.1	31578.9	3501.85	5758.65	55571.2	34537.1	8097.57	51155.1	33564.8	3607.43	45213.7	8812.39	45151.2	9105.51	41543.5	33231.4	50246.7	17112.8	42410.3	44262	FALSE			-0.96926	-1.00902	-0.40387	-0.29043	-0.43652	-0.62356	-0.02185	2	552.7773	3.87	18.63	-44.71	19.54	8.23	-6.79	13.1	2.96	5.54	9.43	-28.07
A2RUC4	EFFVSEDEK	SN_Hybrid	4801.05	87482.1	101755	74624.4	5095.81	105789	71438.2	69492.5	79160.2	81800.7	84303.5	92504.3	73046.4	89887.3	81944.9	10737.1	53277.6	82158.3	81374.5	89451.2	93776.5	10920.3	92267.2	86643.7	FALSE			0.18176	-0.40867	-0.06486	-0.03163	0.41443	0.33572	0.44748	2	565.256	-16.23	30.18	25.04	-3.09	17.06	-55.59	25.5	-27.36	20.95	-50.17	13.56
A2RUC4	GDIKFPEFFK	SN_Hybrid	204770	181005	226176	152044	177498	219712	114196	9151.7	7376.67	188598	100533	230145	176822	4808.52	3607.68	173078	215325	202718	176066	116298	104683	196443	181202	238250	FALSE	0.27397	400.636	-2.22689	-0.04996	-0.15594	0.00927	-0.23691	-1.72403	-0.62411	3	409.8851	30.11	11.62	20.61	24.49	22.25	-0.36	25.82	18.97	-1.94	29.87	-4.88
A2RUC4	KPLVLEGIDLGPC[Carbamidomethyl (C)]TSK	SN_Hybrid	37671.6	33303.1	49021.4	35333.1	31905.6	33034.7	38102.9	38451.6	31653.9	36026.9	44326.9	45893	46975.7	33858.4	33645.4	35335.9	28591.4	37900.5	29301.5	22142.4	46922.1	39814.5	46140.2	46883.6	FALSE			-0.14918	-0.23686	-0.25905	0.14668	0.07326	-0.0679	-0.28676	3, 2	576.3184, 863.9741	32.33, -25.88	30.2, -11.96	34.29, -11.21	35.07, -28.87	39.44, -32.51	29.75, -29.3	35.43, -32.96	42.77, -25.44	17.79, -11.89	34.75, -8.39	34.6, -9.27
A2RUC4	TLAELPEEYRDFYAR	SN_Hybrid	679524	963146	624369	645191	965506	697406	684269	596759	710365	695659	767690	690309	686417	761507	503976	737162	771618	707868	752200	1.7043e+06	550090	732274	822866	578976	FALSE			-0.18703	-0.03243	0.0259	-0.08717	-0.07402	-0.21593	0.40732	3	624.9757	31.92	33.32	25.04	37.19	41.65	35.14	29.14	33.67	38.52	35.75	30.52
A2RUC4	TLPFDQLVQR	SN_Hybrid	224200	223942	231465	224112	210457	220181	218004	220112	217072	221517	218428	221575	228763	207862	213443	198457	223759	219159	216776	132388	227913	215182	192321	222906	FALSE			-0.05279	-0.08353	-0.05376	-0.10841	-0.03892	-0.06411	-0.23594	2	608.8379	18.92	34.12	40.56	28.88	26.04	22.23	21.04	36.09	15.22	32.99	37.47
A2RUC4	WTVDYLSQVGGKK	SN_Hybrid	17562.9	19282.7	18888.7	14556.2	23027.7	18253.4	14322.9	16756.8	17461.5	18796.1	17586	14408.7	15300.7	19537.5	19290.6	15606	16980.8	18422.5	20288.9	15070.9	18331.1	19563.4	7761.15	17007.5	FALSE			-0.19935	-0.1278	0.00266	-0.33022	-0.134	-0.04217	-0.05389	3	494.2647	17.58	39.59	18.65	39.57	38.87	27.57	31.77	31.31	34.6	30.21	36.88
A2RUC4	[Acetyl (Protein N-term)]AGQHLPVPR	SN_Hybrid	79544.1	4099.22	74725.5	67183.2	71475.6	84916.4	5567.43	77089.2	73674.5	73141.4	76644.2	85733.6	82130.6	73173.9	84591.8	78437.1	73496.8	71468.6	69545.7	76442.4	86833.6	75126.5	80629.7	61463.6	FALSE			-0.01868	0.49636	0.49747	0.45587	0.57256	0.59912	0.55594	2	508.7854	41.09	34.69	-20.65	40.79	39.25	38.89	36.31	40.96	-24.56	35.77	45.12
A2VEC9	LC[Carbamidomethyl (C)]PIYKPPETRPAK	SN_Hybrid	26548.1	40456	6797.78	34926.2	27682.5	44736.1	33142.3	38158.5	10634.3	17233.4	43179	40923.2	44775.5	30722.2	7798.6	18931.5	26167.9	27536.2	8319.02	31566.3	32765.9	32605.2	55863.4	29612.3	FALSE			0.15082	-0.02298	0.54052	0.67805	0.45741	0.17459	-0.02267	4	418.2328	30.9	19.26	26.58	24.2	20.14	26.75	-2.47	17.87	25.21	22.11	27.1
A2VEC9	VTMGPEEVLI	SN_Hybrid	27100.8	21118.5	22083.8	16064.8	19660.3	26154.3	20410.2	25946.7	26686.6	23165.2	29098.9	23814.9	26784.3	24874.5	26741.4	18344	28036.6	26455.3	19862	22367.2	26538.8	17358.6	20140.1	19635.4	FALSE			0.05517	0.05106	-0.18413	-0.29924	0.11391	0.15727	-0.03185	2	544.2888	31.4	7.12	11.43	29.15	21.87	21.94	37.11	23.64	26.03	13.8	34.39
A2VEC9	VTMGPEEVLIQ	SN_Hybrid	136811	141507	145797	122588	133827	135453	124485	145835	123442	123832	143232	127729	125162	139628	131569	127351	115264	129044	127226	127069	131355	122958	131174	129004	FALSE			-0.10713	-0.19047	-0.11408	-0.14659	-0.10336	-0.09764	-0.13716	2	608.3181	40.23	42.63	40.55	45.86	41.78	34.92	41.99	45.78	35.92	51.15	39.23
A2VEC9	VTM[Oxidation (M)]GPEEVLIQ	SN_Hybrid	1.12518e+06	1.1218e+06	1.0781e+06	1.1555e+06	1.1369e+06	1.12993e+06	1.19714e+06	1.13604e+06	1.13234e+06	1.13043e+06	1.12269e+06	1.15684e+06	1.15893e+06	1.14322e+06	1.1235e+06	1.1086e+06	1.10241e+06	1.10262e+06	1.1192e+06	1.14136e+06	1.20022e+06	1.11698e+06	1.07646e+06	1.14801e+06	FALSE			0.05968	-0.00498	0.04159	0.00708	0.03636	0.04299	0.0577	2	616.3156	12.33	4.28	5.82	4	8.91	2.57	8.05	14.01	11.74	6.75	14.68
A3KMH1	DLLGQDVFLIGPPGPLRR	SN_Hybrid	3611.42	2277.19	8642.23	1319.76	3635.62	4630.04	4931.75	1871.35	4429.24	4538.27	5491.66	3303.88	7484.85	4036.32	7431.07	4558.35	1589.01	9564.11	7113.29	4610.86	11336.1	4550.46	2717.96	3549.34	FALSE			-0.37146	0.1127	-0.60021	-0.42572	-0.12403	0.38325	0.66629	3	655.0423	48.35	20.38	-27.78	26.17	40.07	10.98	-33.76	36.22	18.45	-29.61	23.34
A3KMH1	ENVVVIHPDFR	SN_Hybrid	3840.96	7254.09	8540.25	2394.18	7088.59	16268	3870.41	11476.8	6616.69	9593.73	9646.57	8793.95	8472.89	3069.38	7019.4	3405	7483.53	12361.7	6027.44	10270.9	4360.25	9069.22	9164.65	3625.69	FALSE			0.16168	0.2438	0.39116	0.15481	0.51374	-0.08112	0.07329	3	442.2385	-3.12	-12.94	11.61	26.83	10.44	-5.74	12.5	-16.13	-7.53	0.5	-4.71
A3KMH1	NVLPVLNNLLENR	SN_Hybrid	26916.3	3166.01	30456.8	5742	3331.2	26038.2	43548.3	8955.9	30509.5	7254.79	7703.29	9267.11	31043.9	3722.22	27181.8	11222.3	43039.3	36129.2	6486.15	35072	30268.6	5107.18	13777.4	4866.89	FALSE			0.45548	0.57831	-0.78593	-1.34985	-1.32136	0.03319	0.24665	2	754.4332	5.34	-30.68	-1.03	-6.91	30.86	-13.84	-49.67	-6.57	-17.55	-5.82	-40.13
A3KMH1	SIFPIHPSFR	SN_Hybrid	11538.1	8919.89	8597.89	9895.72	13935.2	31712.3	14271.9	6094.8	10464.1	10886.1	15582.7	2740.16	13717.9	10884.5	15599.8	10139	9924.89	8941.44	11779.1	17190.6	18819	11619.3	15559.6	9281.91	FALSE	0.0267479	410008	0.08554	-0.00251	0.93478	0.32752	0.00758	0.46844	0.71784	3	400.889	45.32	31.37	28.08	30.37	40.1	39.72	23.04	44.32	44.51	25.25	44.16
A3KMH1	VAPLGSPLK	SN_Hybrid	3.6128e+07	3.2531e+07	3.57128e+07	3.18801e+07	3.28928e+07	3.72334e+07	3.42851e+07	3.37084e+07	3.66908e+07	3.42948e+07	3.43199e+07	3.52769e+07	3.51338e+07	3.37837e+07	3.5485e+07	3.32598e+07	3.58968e+07	3.62826e+07	3.28314e+07	3.37032e+07	3.56669e+07	3.40389e+07	3.34984e+07	3.54599e+07	FALSE			0.00431	0.01468	-0.03307	-0.01913	-0.00665	0.00042	-0.03031	2	441.2764	35.35	40.69	40.97	34.81	39.89	36.79	41.66	34.88	34.58	35.47	29.09
A3KMH1	VIALGLPVPR	SN_Hybrid	15208.7	13627.8	14450.3	14574.5	18591.8	14979.6	18438.3	19067.2	14862.7	14639.2	15542.7	8378.73	13438.3	17764.1	15526.1	16211.8	12139.5	17975.7	17482.5	16535.1	12506.2	16633.5	17335.9	15106.9	FALSE			0.27476	0.09792	0.15348	0.1811	-0.1668	0.11037	0.10404	2	517.8397	30.74	34.55	40.79	25.33	40.96	44.87	28.88	35.1	14.66	33.37	34.47
A3KN83	AEYMPIK	SN_Hybrid	74814	88042.3	70565.9	83706.7	7661.36	72495.1	70298.5	2983.39	78085.1	83802.5	93655.6	67249.8	85342.7	84013.2	89587.4	83203.9	78668.4	67668.6	84351.4	96866.4	82848.2	65235.2	23689.7	71006.7	FALSE			-0.62489	-0.02419	-0.51045	-0.54549	0.06812	0.14969	0.17796	2	426.2202	25.79	7.45	15.64	17.8	21.77	27.36	24.69	13.89	24.67	-35.83	-25.77
A3KN83	AGFLIGDGAGVGK	SN_Hybrid	524549	498516	568636	497828	521824	512845	475778	481266	425288	467493	512270	534284	506773	520154	448827	462570	454784	509507	486758	538366	531435	522957	505595	613992	FALSE			-0.20346	-0.15772	-0.05468	0.04536	-0.07216	-0.10912	-0.03221	2	581.3168	35.99	33.37	28.21	39.04	31.02	27.3	33.53	31.21	32.82	39.03	35.48
A3KN83	AIQQFGR	SN_Hybrid	116003	160374	150657	163389	175396	115279	142701	144264	76080.3	164612	108752	97956.6	146384	173674	153520	173158	115701	109687	151255	135415	106895	179106	163987	86654.8	FALSE			-0.2342	-0.09961	0.08854	0.00914	-0.20169	0.14925	-0.11775	2	410.2272	11.33	40.71	28.07	41.09	28.52	39.87	40.08	29.73	27.82	38.27	23.5
A3KN83	ASTRPSVSAPTVR	SN_Hybrid	49712.3	184856	75933	236495	194456	77341.6	95955.7	96342	140609	208870	128131	107801	125549	128101	144870	173209	54712.4	117982	165926	259554	159973	244512	157417	93451.8	FALSE			0.10052	0.15577	0.71106	0.67394	0.51857	0.36005	0.91496	3, 2	443.5809, 664.8677	43.95, 32.76	31.53, -16.8	37.06, 29.87	33.16, -6.36	-2.36, 27.62	43.37, -49.76	35.51, -27.81	31.4, -34.55	40.29, -30.02	35.39, -15.55	26.99, 27.36
A3KN83	C[Carbamidomethyl (C)]VVIGLQSTGEAR	SN_Hybrid	85393.7	116348	105034	94473.3	6231.42	103454	72925.7	81994.1	86388.5	113610	101152	105044	99417.5	101688	107986	104343	77243.9	86752	95559.1	70683.7	100436	108299	35881.5	94198.9	FALSE			-0.34631	-0.19313	-0.58749	-0.36392	0.06001	0.01085	-0.20208	2	695.3614	42.15	27.39	17.32	41.72	44.03	40.24	30.89	42.2	36.51	-13.24	44.45
A3KN83	C[Carbamidomethyl (C)]VVIGLQSTGEARTLEALE	SN_Hybrid	13106.8	58219.3	5128.13	71874.7	108570	129018	107276	107257	10602.5	117444	4975.24	73653.8	93243.4	89637	102208	126748	48850.9	84083.6	79798.8	92828.9	8717.82	125361	113728	72814.6	FALSE			1.55813	1.76408	2.01709	2.02843	1.35872	1.89874	1.24607	2	1023.5305	-13.04	9.31	4.39	30.14	3.49	13.93	29.66	28.49	2.24	9.66	8.45
A3KN83	DLLDKLEK	SN_Hybrid	126270	102879	128258	4217.84	123889	123999	108860	125990	128512	121309	127082	141460	118707	127788	135368	142116	121555	135424	131211	129945	123613	117311	124953	124760	FALSE			0.02384	0.15916	-0.50354	0.0383	0.12535	0.09549	0.10642	2	487.2819	43.17	-3.69	44.82	36.82	48.01	44.52	40.91	26.84	43.15	24.48	42.21
A3KN83	DLLDKLEKL	SN_Hybrid	22445.8	22340.1	21071.3	24837.8	21152.6	22325	24438.5	25312.4	25779.9	21068.6	26426.7	23848.1	25983.4	22856.6	24338.2	23718.8	27485.5	20969.9	26738.6	28636.2	23046.6	22736.8	23986.7	19808.6	FALSE			0.19772	0.13214	0.05287	0.01471	0.11544	0.15207	0.25191	2, 3	543.8239, 362.885	39.11, 46.12	43.61, 42.51	40.39, 40.13	51.25, 42.22	41.85, 47.67	48, 43.82	49.28, 37.73	43.74, 39.61	49.47, 39.21	40.14, 34.79	52.79, 44.59
A3KN83	DLSRFNFDNK	SN_Hybrid	6022.23	4289.21	3623.35	4420.53	15536	30102.9	15566.9	15498.5	27480.5	7726.99	16488.1	25174.7	41192.3	15688.1	12980.6	30003.5	12211.4	27153.1	31846.8	22705.7	31227.9	11136.7	17748.2	5444.1	FALSE	0.493714	2700.13	2.07088	2.31558	1.84495	1.30074	1.82552	2.3258	2.62196	3	419.207	-7.75	-5.65	-50.51	-13.41	27.43	6.93	15	-11.52	-12.3	3.37	20.88
A3KN83	EAASSGISLQADRR	SN_Hybrid	36078.6	42328.6	15263.2	53510.4	49079.5	42048.7	47723.8	49644.6	40762.8	62816	40644.5	50416.8	49911.1	51689.1	49657.2	59297.3	52960.1	50777.9	52430.7	49303.5	61123.2	53621.6	43612.2	20004.1	FALSE			0.56038	0.79952	0.62679	0.32377	0.71612	0.69134	0.79794	3	487.5866	42.37	39.42	30.28	49.76	32.19	41.72	48.04	41.81	35.58	47.87	41.81
A3KN83	EALEEGGGELNDFVSTAK	SN_Hybrid	39500.6	42255.7	5003.2	39234.1	37961.5	33208.1	8628.22	4465.51	52695.2	31003.6	40026.5	37595	40481	30879.8	29759.6	49083.4	36032.7	6963.99	10956.4	15361.7	48915.6	32735.4	45100.7	44718.3	FALSE			-0.39918	0.08587	0.34769	0.49833	0.32426	0.22098	-0.20565	2	933.4418	-1.72	37.88	-31.91	-2.75	34.11	17.22	-9.64	32.59	34.86	28.99	-6.38
A3KN83	EFSDFIQAVER	SN_Hybrid	47128	66387.8	67077.8	28845.4	77225.4	164672	58685.3	53619.6	51340.8	52260.2	10719.6	4631.02	131417	62101.1	53197.4	4525.32	85236.2	15270.8	53257.4	9343.93	67416.8	56710.6	12480	94314	FALSE			-0.14217	-0.78191	0.58417	-0.14342	-1.41742	0.4501	-0.47403	2	670.8277	13.99	-0.45	22.87	18.43	21.6	-5.04	37.15	17.56	14.16	30.31	24.05
A3KN83	EFSDFIQAVERR	SN_Hybrid	19151.4	27139	23563.5	20888.6	21353.8	23291.3	21303.5	22312.9	15534.4	20022.9	22645.8	16064.8	21089.5	20918.7	21393.4	12876.1	19615.9	19764.9	17657	18436.6	21260.8	17903.4	22942	36237.5	FALSE			-0.23995	-0.41872	-0.09211	0.14207	-0.25016	-0.13982	-0.28444	3	499.5879	27.53	14.25	18.14	28.87	13.44	35.45	15.97	31.57	45.74	37.7	23.67
A3KN83	ELGLETEAAVPVK	SN_Hybrid	134427	130521	127645	119043	116103	131613	118094	120723	137137	120125	129164	134184	130849	129454	136854	114303	131052	138340	119754	122138	132671	122095	117292	135534	FALSE			-0.06248	-0.03308	-0.09821	-0.06645	-0.03392	0.01667	-0.06783	2	678.3745	32.73	39.02	34.58	40.68	43.36	36.87	44.7	38.36	48.26	37.39	35.66
A3KN83	ERFQQAADLIDAEQR	SN_Hybrid	76455.5	58210.3	71614.8	47947.6	47770	78382.2	53368	35968.7	38001.5	44296.7	61235.3	65795.3	34657.1	43529.5	43913.4	25263.9	41450.7	62923.5	16888.7	34226.2	81385.3	44205.8	43629.7	62261.9	FALSE	0.441885	4027.57	-0.69594	-0.67012	-0.24469	-0.45871	-0.26785	-0.75654	-0.63861	3	597.2991	26.62	28.87	32.42	36.12	34.81	12.61	7.6	39.84	41.38	25.83	11.37
A3KN83	FASIVAK	SN_Hybrid	247779	213062	239606	230382	224831	251231	217985	260003	232143	247984	242213	246043	257538	236066	253103	229100	289811	246940	202393	221512	277378	227267	216912	268698	FALSE			0.01981	0.12879	0.0123	0.02538	0.0719	0.09227	0.00172	2	368.2236	21.37	19.66	32.22	38.05	31.6	39.82	13.06	27.72	35.92	37.8	26.89
A3KN83	FNFDNK	SN_Hybrid	76825.3	120999	126764	135627	78955.1	57136.7	81361	81775.2	61616.6	80753.3	77342.6	55224.6	71441.8	64425.7	112140	126800	51515.2	102780	73836.7	80156.8	74870.8	67009.5	82510.4	81745.1	FALSE			-0.53027	-0.20755	-0.2565	-0.48906	-0.60559	-0.38823	-0.50412	2, 1	392.6848, 784.3624	25.36, -2.75	39.51, -36.9	38.81, 25.23	36.23, 7.41	40.16, 14.74	35.08, -5.25	28.37, 2.47	33.6, 16.47	28, -27.61	45.33, 16.07	34.1, 18.16
A3KN83	FQQAADLIDAEQR	SN_Hybrid	150590	158694	177582	147412	150265	150946	149319	133128	155471	70666.4	151620	143197	164047	140487	147272	119023	165753	137758	146742	171672	184709	142948	156210	84963.3	FALSE			-0.15287	-0.20446	-0.11803	-0.34197	-0.41372	-0.10783	0.04738	2, 3	752.8732, 502.2512	41.26, -13.69	38.89, -17.64	49.56, -51.72	29.32, -1.95	34.79, -30.26	35.53, -9.85	30.37, -14.83	36.11, -9.27	32.57, -12.54	34.81, -28.96	38.07, -31.84
A3KN83	GIDLTAPSNNSSPR	SN_Hybrid	600965	653889	611546	616758	631848	616590	625185	601248	622671	645395	640698	637802	623927	663488	659944	671191	653438	637580	691295	679870	648157	698032	687767	685865	FALSE			-0.01343	0.07222	-0.00093	0.15053	0.04377	0.06126	0.11361	2	714.8575	38.49	43.89	47.89	40.07	48.68	41.95	49.85	42.07	38.08	40	43.28
A3KN83	GLETEAAVPVK	SN_Hybrid	38859	8583.56	7112.95	3319.62	4427.94	38981.3	39010.7	45512.9	6963.25	31098.1	31990.4	39255.3	40425	41941.2	2452.8	2248.07	58656.3	28816.5	20861.3	11992.4	44779.3	22944.3	53898.2	40961.8	FALSE			0.74584	0.71772	-0.22341	1.11059	0.90763	0.63666	0.50894	2	557.3112	12.25	-25.9	13	3.68	7.49	-4.68	11.83	9.8	-27.68	-34.79	19.55
A3KN83	GMSWEEATK	SN_Hybrid	45696.8	53018.1	46929.8	33014.1	45696.9	48428.9	49871.6	37588	26732.3	41259.8	39611.2	48104.4	41007.2	34042.5	55090.2	37554.8	37280.6	52048.3	35605.2	54877.3	53749.3	29729.7	44657.7	85183.4	FALSE			-0.35099	-0.19895	-0.19604	0.13174	-0.17536	-0.16239	-0.01406	2	519.7317	42.46	35.71	44.27	17.99	43.8	33.53	21.39	40.21	27.35	37.94	50.39
A3KN83	GRTIAGIIYENYLLSR	SN_Hybrid	19400.8	21700.9	20970.4	20537.9	22706	22805.2	20317	22866.8	20068.9	18425.8	18068.1	21497.9	17265.2	19740.2	7662.41	17505.3	21487.1	17923	21868.5	19816.8	21013.5	21973	21077.3	16851.6	FALSE			0.02718	-0.12513	0.08959	-0.05134	-0.0981	-0.47471	0.0145	3	613.6756	41.11	48.04	44.95	38.49	15.26	40.84	45.89	45.09	37.72	37.29	41.38
A3KN83	GRVVSNDDGSISYESR	SN_Hybrid	30083.4	20666.8	31830	20917.4	17666.8	6547.43	26850.7	31784.8	8827.85	38501.5	24991.5	26898.5	26347.2	3342.96	33953.9	40468.9	9818.28	29358	30504.3	25230.7	22757.2	33739.2	9790.41	21766.6	FALSE			-0.29169	-0.05221	-0.87166	-0.3388	0.13039	-0.37577	-0.07325	3, 2	580.9431, 870.911	29.72, -32.13	-42.22, 1.61	10.45, -28.9	19.37, -32.2	23.06, -26.93	34.05, -14.92	30.07, -21.83	27.23, -35.76	37.65, -17.98	14.68, -35.62	26.76, -26.21
A3KN83	GVGAMEIVAMDMK	SN_Hybrid	32560	49767.9	46613.9	59523.7	44153.3	41858.6	29644	34404	39886.2	57075.3	49170.6	62250.6	39594.4	33643.4	31537.5	32842.1	45953.1	46024.1	37234.3	29630.3	39800.6	63054.2	51677.9	67586.8	FALSE	-0.540048	4.40478e+06	-0.31105	-0.04688	0.17465	0.49974	0.386	-0.29942	-0.27363	2	676.3246	33.34	30.99	42.5	44.69	45.14	37.04	47.95	36.64	44.27	37.12	43.3
A3KN83	GVIFATYSSLIGESQSGGK	SN_Hybrid	30379.7	65811.9	66645.9	65109.4	62981.4	62992.5	56325.4	69314.7	63498.1	59099.2	56734.7	63669.7	60900.2	60080.3	56964.3	60847.6	58918.8	62821	64950.7	49776.3	62140	60355	62727.6	63368.9	FALSE			0.21601	0.16515	0.23077	0.19537	0.14058	0.128	0.11923	3, 2	634.3265, 950.9862	47.99, -5.89	44.17, 21.4	45.17, 18.37	45.87, 27.09	48.22, 13.79	39.8, 13.91	36.84, 12.74	48.79, 29.9	31.66, 43.92	31.91, 36.16	46.58, 6.94
A3KN83	GVLQSLIEK	SN_Hybrid	337904	321126	341918	316786	345671	319785	323756	334609	313984	333656	339613	338870	332268	333345	343365	324357	331069	347507	317938	326110	298283	331882	313160	349449	FALSE			-0.04182	0.00286	-0.02722	-0.00934	0.01604	0.01153	-0.08706	2	493.7977	37.77	48.43	46.6	49.79	47.12	45.91	45.7	44.95	46.23	44.9	44.54
A3KN83	HFPAPDR	SN_Hybrid	171342	95678	230641	68528.9	2274.92	6522.03	119404	61181.1	86346	290983	194214	65132.7	230471	76304.5	89315.4	288165	74981.4	169737	74327.5	89601	191149	68479.2	76819.5	86031.2	FALSE			-0.8987	0.09865	-2.68614	-1.10521	0.14513	-0.32933	-0.48703	2	420.2116	16.49	15.23	13.29	22.74	20.71	3.51	14.15	8.2	28.08	-12.34	8.69
A3KN83	HPDAVVETSSLSSVTPPDVWYK	SN_Hybrid	88794.5	90191.4	133489	88837.6	79918.7	99445.5	71411.5	42787.3	89930.8	84160.2	70791.8	95829.2	109391	76962.2	86660.1	91822.2	138953	115841	46043.7	61756.4	110224	49739.3	78874.6	99598.3	FALSE			-0.61426	0.1496	-0.22042	-0.45337	-0.31731	-0.19477	-0.51926	3	805.4006	26.03	41.28	36.27	28.58	49.74	33.5	41.23	35.55	40.14	37.58	33.61
A3KN83	IGLRHPDAVVETS	SN_Hybrid	21123.9	28100.9	17088.5	13094.1	14810.7	88115.2	6978.55	21997.9	32739.2	26100.3	19362.8	26078.5	20835.1	27182.2	80951.2	25029.1	31915.4	24261.4	27001.2	33198.7	17083.6	12804	14026.3	7953.35	FALSE	0.30352	-26037.6	-0.10366	0.29228	0.807	-0.93089	0.10948	0.95965	0.22086	2, 3	697.3754, 465.2527	39.85, -14	30.78, 13	27.61, 7.68	39.89, -23.73	34.29, -18.03	41.64, -15.66	44.18, -18.36	41.85, 29.4	37.64, -20.1	44.2, 23.56	33.85, -13.01
A3KN83	IGLRHPDAVVETSSLSSVTPPDVWYK	SN_Hybrid	28605.3	17233.4	23043.3	20201.4	18093.2	18622.9	27052.6	34950.3	42741.2	26167.8	3901.43	27183.1	27031.4	25130.9	25666.1	20322.8	24946.7	20933.9	26561	17136.2	27739.7	21042.1	20638	28487.4	FALSE	0.0270506	99548.4	0.60467	-0.05722	-0.27526	0.02667	-0.26679	0.17617	0.05254	4, 3	714.125, 951.8309	23.15, -14.51	18.89, 6.19	8.65, 31.79	17.09, -35.81	14.73, -25.29	19.34, -40.47	19, -1.98	25.87, -39.86	24.58, -9.49	21.71, -7.58	22.58, 19.09
A3KN83	KFIQTTASTRPSVSAPTVR	SN_Hybrid	23303.4	27493.2	22268.5	26530.6	25128.9	32670.3	28288.8	29728.8	32364.5	29303	27082.7	26145.5	27587.5	27779.8	19430.4	24352.4	28543.5	31220.2	28021.8	24890.9	32471.3	25902.6	25893	28718.2	FALSE			0.30685	0.2032	0.20686	0.14005	0.17576	0.03381	0.22478	3	683.048	29.16	37.72	25.62	14.57	29.4	33.51	22.2	24.92	28.28	34.55	27.06
A3KN83	KGVIFATYSSLIGESQSGGK	SN_Hybrid	144297	100836	86735.7	121742	95726.8	145212	148937	85258.4	4657.11	142879	157750	107245	109724	119055	146124	153761	139225	134913	86311.1	104948	103413	34578.2	125169	117346	FALSE			-0.47449	0.36666	0.12808	-0.26024	0.29751	0.1759	-0.1715	3	677.0248	24.36	38.29	27.75	42.84	28.47	38.86	23.74	27.58	42.32	35.97	33.76
A3KN83	LAEDLPPNTLDELIDELGGPENVAEMTGRK	SN_Hybrid	6514.8	4712.94	8814.28	17965.5	3632.79	8800.07	8233.65	7443.6	12133.2	6053.29	3000.86	5784.56	8045.83	10215.7	7440.11	6565.55	8876.99	9319.28	2697.74	7467.23	6152.95	10813.6	3232.56	8935.51	FALSE			0.4726	0.30509	0.60096	0.19745	-0.43366	0.35883	-0.29657	3	1079.5378	35.32	-26.55	22.46	28	-16.88	22.36	28.07	-4.22	-7.28	-42.06	44.78
A3KN83	LDESNEDDENDPWLIRK	SN_Hybrid	81044.6	39362.5	94337.8	67155.9	42551.4	67407.9	40309.8	36922.8	41474.4	62252	88821.2	36880.8	41491.6	50084.1	40672.5	84071.5	46641.4	38740.5	43274.7	52892.9	38938	67295.8	81941.4	47902.8	FALSE			-0.85522	-0.34174	-0.27794	-0.1234	-0.19224	-0.69938	-0.66854	3, 2	696.6554, 1044.4795	44.74, -19.32	53.49, -4.05	41.84, 18.05	54, -3.98	40.64, 36.61	51.55, -8.78	48.15, 15.56	53.57, -20.72	46.67, -0.43	49.25, 24.27	49.03, 26.78
A3KN83	LEIYADLK	SN_Hybrid	7625.89	30030.2	70384.2	5481.5	57030.9	29160.9	39941.2	49082.4	36288.3	54665.9	7659.97	43856.4	4597.56	38804	43145.1	30683	32860.7	35692	53057.8	38136.2	49891.1	21310.5	52441.5	71942.2	FALSE			0.21395	-0.12264	-0.237	0.43137	-0.02503	-0.32002	0.38499	2	482.7711	-29.24	-34.89	29.93	21.97	-12.83	16.83	19.21	23.73	-0.08	4.9	24.59
A3KN83	LEIYADLKK	SN_Hybrid	8158.39	9910.85	4187.02	10689.9	8930.79	9244.52	9076.58	7058.11	9202.76	10930.3	5812.96	8985.12	7735.51	10467	6806.39	8644.91	3305.8	8747.24	10335.3	7542.19	6067.2	5133.6	7711.86	7430.47	FALSE			0.18706	-0.10472	0.37512	-0.13444	0.20915	0.16823	0.10549	3	364.8815	20.84	31.09	55.18	32.57	30.94	18.46	49.49	33.72	18.61	36.29	36.75
A3KN83	LFLVYRPNTGK	SN_Hybrid	175971	197376	188222	149115	171477	208699	153308	177864	172552	131066	186120	180909	169472	159913	169558	126595	173610	177460	141150	171464	180890	184745	170495	246579	FALSE			-0.15683	-0.23347	-0.0854	0.09987	-0.17304	-0.17059	-0.1864	3	436.5872	41.42	40.47	47.12	45.72	42.71	51.19	39.84	41.31	35.86	41.07	40.56
A3KN83	LGIDLTAPSNNSSPR	SN_Hybrid	200139	180147	204685	155967	187691	8933.49	179124	104787	5709.18	179650	192575	131749	3027.05	199648	23253.2	188666	163097	24123.7	192818	207376	4271.6	164637	184079	201301	FALSE			-1.0142	-0.63807	-0.73037	-0.08889	-0.21502	-1.3725	-0.53235	2	771.3995	9.53	15.41	1.17	23.55	-3.87	19.56	21.35	23.85	27.67	8.4	34.22
A3KN83	LGIWGEGTPFR	SN_Hybrid	114087	142854	134343	105401	125612	127274	119674	122740	121415	114766	124992	120383	113707	112806	118170	108717	112159	114800	112866	149336	120953	114008	110077	190638	FALSE			-0.10496	-0.22114	-0.1271	0.08393	-0.11966	-0.18295	-0.03029	2	616.8248	48.78	48.46	47.72	48.83	51.78	35.51	50.41	55.1	47.58	48.38	46.04
A3KN83	LKPPANIAQPVAT	SN_Hybrid	288383	267042	273038	237997	252898	305839	268923	265702	302715	264983	287040	290176	277815	278007	292278	240597	304060	310103	263753	282649	315925	257478	246826	299817	FALSE			0.01537	0.04508	-0.05634	-0.04303	0.02372	0.0338	0.0578	2	660.3877	36.53	45.92	42.83	41.67	46.23	42.55	42.14	42.56	39.31	47.82	43.47
A3KN83	LKPPANIAQPVATA	SN_Hybrid	52149.6	55643.7	66074.4	48585.4	41118.5	59972.1	49377.3	64835.1	49577.2	47075.5	51651.2	48536.5	48032	61103.2	34672.7	43439.4	60837.5	49164.6	39228.4	53534.3	49826.4	47864.7	39518.2	54722.3	FALSE			-0.08615	-0.1803	-0.21615	-0.29103	-0.23959	-0.27385	-0.28613	2	695.9062	43.9	46.53	46.86	51.82	45.51	43.74	45.27	41.32	48.83	37.9	38.76
A3KN83	NALEIVMK	SN_Hybrid	314531	298446	332302	310492	290628	335925	324761	316973	325275	304729	291490	331927	297681	321245	326093	326493	312881	316576	301271	320927	326428	315404	315012	305254	FALSE			0.03279	0.0162	-0.01262	-0.01474	-0.02639	-0.0004	0.0051	2	459.2599	15.22	3.11	16.93	9.34	28.38	16.85	19.9	26.01	27.85	15.28	23.01
A3KN83	NGRYDMGILDLGSGDEK	SN_Hybrid	48268	40792.8	34307.9	32893.1	40028.8	40264.7	38102.2	40346.8	36672.7	51641.5	47478.1	48106.4	46608.3	50582.8	36552.1	48286.2	41090.6	44895.3	45382	38366.4	50454	42480.5	40220.5	46427	FALSE			-0.09981	0.12218	-0.12427	0.06583	0.25506	0.11649	0.12143	3	613.9562	50.62	36.5	39.07	34.13	42.94	43.94	43.75	48.35	40.64	40.71	46.25
A3KN83	NIAIISEAASSGISLQADRR	SN_Hybrid	153796	93514.4	106270	99522	121473	119915	106787	112708	108227	114361	103590	162352	103486	104796	128483	141625	100268	147203	131911	87460.3	143915	108824	98738.2	105652	FALSE			-0.10957	0.13809	-0.05265	-0.17489	0.10511	-0.0703	0.03907	3	691.3747	43.59	24.19	23.62	36.74	46.12	33.52	34.7	37.76	34.35	26.56	31.72
A3KN83	NILVHSLNK	SN_Hybrid	255260	256313	286152	230494	237293	272464	240251	233794	255740	234921	256529	262364	262283	258730	265927	208186	231139	235564	241912	194737	248472	247755	228455	299726	FALSE			-0.12842	-0.24124	-0.10788	-0.03995	-0.08168	-0.01964	-0.21953	2	519.3087	27.07	42.91	44.9	45.34	33.3	39.12	37.05	43.72	44.73	42.19	43.9
A3KN83	NLC[Carbamidomethyl (C)]PVGSSKPTK	SN_Hybrid	194186	200155	178987	190552	191705	206496	203128	212666	186792	206046	182863	196753	204343	206181	202126	203117	201493	175528	195411	178958	205381	197608	181913	205902	FALSE			0.07181	0.01704	0.0383	0.03012	0.03071	0.0957	0.01607	2, 3	644.3399, 429.8957	39.54, 40.3	42.63, 39.06	40.41, 46.99	37.88, 34.27	47.07, 44.51	42.9, 40.81	46.28, 40.45	40.65, 41	41.27, 39.01	40.32, 41.89	44.31, 44.43
A3KN83	NMAYMNR	SN_Hybrid	276498	287303	235986	299717	241699	211601	281982	250651	279206	320247	290804	257950	250310	259125	274155	262425	275996	263811	329518	270017	309068	315335	260336	274540	FALSE			0.02158	0.0044	-0.08693	0.0882	0.11974	-0.02952	0.18403	2	450.1967	41.75	45.5	40.54	44.46	41.66	31.91	41.41	42.89	44.15	47.34	41.46
A3KN83	QEPETVPTPALL	SN_Hybrid	10298.9	1.67204e+06	776858	1.02755e+06	1.72e+06	9547.97	1.66618e+06	1.47821e+06	838609	1.55253e+06	1.88067e+06	1.80863e+06	1.63687e+06	1.21967e+06	1.94788e+06	1.61679e+06	1.12747e+06	878050	1.47609e+06	1.33326e+06	700100	1.87795e+06	1.84773e+06	792114	FALSE			0.69567	0.55873	0.16497	0.87744	1.09189	0.96618	0.51306	2	647.8481	-18	27.66	16.74	28.45	28.04	35.3	23.57	43.21	29.45	32.75	22.96
A3KN83	QGLIGVGLINVEDR	SN_Hybrid	668573	729069	789590	743193	733720	355422	354061	692170	815505	810925	733177	790114	798479	661049	727895	706299	882024	738500	853293	775785	1.00583e+06	789180	772359	671082	FALSE			-0.23246	0.08925	-0.25542	0.02963	0.09383	0.00013	0.26865	2, 3	741.9174, 494.9473	31.84, -21.66	38.04, -42.73	32.2, 16.15	37.63, -46.33	31.13, -13.74	38.77, -45.53	38.84, -44.99	37.01, -7.19	31.78, -43.37	36.46, -23.03	30.09, -40.6
A3KN83	QRFMDGDK	SN_Hybrid	16543.5	18321.4	13044.4	19878.8	22684.6	16500.7	17597.6	17281.6	19301.8	1520.23	10868.6	12519.7	7055.98	22222.4	12389.2	18686	15890.6	18091.3	20067.2	20214.7	12570.5	6112.93	5893.7	6888.93	FALSE	0.559632	44521.2	0.17748	0.13662	0.30198	-1.34226	-0.94367	-0.20138	0.14167	2	498.732	11.72	31.55	27.42	-32.69	-38.9	26.88	26.73	-8.65	24.92	12.31	20.95
A3KN83	RLESLGALTHGDR	SN_Hybrid	63927.3	70126.6	106053	7268.51	64742.8	4673.69	90656	74258	83887.8	9432.42	94822	74546.1	67640.5	72122.9	72989.4	74552.3	70488.2	66822.8	61316.7	77978.5	77890.5	93051.2	4787.77	43720.2	FALSE			0.05132	-0.18054	-1.64666	-0.76227	-0.42532	-0.1745	-0.14475	3	475.5917	19.11	-10.72	17.95	-23.33	31	4.43	-1.33	7.7	20.64	37.93	20.55
A3KN83	RLESLGALTHGDRR	SN_Hybrid	44971.9	77658.7	77114.6	70670.9	78670.2	77797.8	64839	80790.7	69415.7	56192.2	58979.8	68705.2	56192	75051.9	67992.5	124023	132465	61584	134265	64677.8	138887	87208.4	131970	72330.3	FALSE			0.10648	0.67119	0.18541	0.54538	-0.11942	-0.00368	0.75814	4, 3	395.9709, 527.6254	37.82, -1.28	34.3, 14.93	29.46, 6.18	29.21, 27.76	44.21, 12.57	36.38, -30.74	26.29, -33.13	32.72, 0.25	36.57, 27.95	33.11, 34.19	38.84, 29.66
A3KN83	RPSFSSTPVISPAPN	SN_Hybrid	148029	137409	133755	123283	123592	135647	116034	134664	139229	123068	155650	140125	156358	142676	146134	119822	139199	138433	130043	145559	131686	122739	139025	136524	FALSE			-0.10441	-0.07682	-0.13207	-0.0738	-0.0012	0.08674	-0.04156	2	778.907	47.25	47.44	37.44	32.57	50.63	34.05	40.16	48.85	46.68	33.69	40.4
A3KN83	RPSFSSTPVISPAPNSTPANSN	SN_Hybrid	56618.8	49051.7	86544.1	54405.1	59338.2	36558.3	45394.9	45389	40548.1	49801.6	56687.2	35843.8	51719	46902.2	9370.14	54393.8	53899	39465.7	56534.1	34186.3	6088.92	50768.6	46437.9	47449.9	FALSE			-0.5495	-0.37948	-0.35486	-0.41009	-0.43345	-0.8318	-0.9895	2, 3	1114.5508, 743.3696	11.56, 11.35	43.38, 1.24	24.15, 17.23	32.01, 5.81	44.29, 24.72	36.13, -13.41	39.66, -15.92	24.71, -13	11.37, -12.8	27.22, -13.68	42.72, -23.53
A3KN83	RPSFSSTPVISPAPNSTPANSNTN	SN_Hybrid	5432.7	8175.25	36304.7	3304.28	19377.9	12614	8778.76	10602.4	42213.5	9341.83	8145.63	3284.52	6987.49	42947.8	43119	15055	33908	26458	23598.5	13967.2	3479.98	3825.84	6739.67	10504.1	FALSE			0.3034	0.59556	-0.49989	-1.24425	-1.26477	0.89867	-0.28217	3, 2	815.0665, 1222.0961	-2.79, -30.85	-10.35, -25.17	-11.66, -26.28	-10.48, -32.14	-15.06, -28.34	22.51, -29.48	2.85, -28.22	-3.31, -27.46	-16.86, -34.23	19.27, 6.23	-23.25, -19.02
A3KN83	SELDVPVEIL	SN_Hybrid	80804.1	98147.5	88405.4	81077.1	105042	96578.6	89170.8	84747.9	96274.4	82382.3	91459.8	82639	81156.5	84987	94145.1	85210.9	91872.7	90537.3	93367.5	107338	95975.8	90995.8	97723.9	86087.3	FALSE			0.01522	0.00142	0.08049	0.03965	-0.05991	-0.03866	0.15015	1, 2	1113.6038, 557.3055	39.74, 42.29	32.73, 42.21	33.97, 44.01	36.44, 43.18	35.22, 51.3	35.34, 44.21	39.97, 38.76	37.79, 36.3	35.3, 50.22	36.24, 41.26	38.53, 49.05
A3KN83	SELDVPVEILNITEK	SN_Hybrid	50672.8	45801.5	53840.8	53050.4	67214.8	81980.3	44661.1	53310.4	40220	51144.4	60622.4	48465.7	52059.1	53967.9	59610.8	50032.6	58306.4	57622.3	58203.1	45559.2	107645	57066.8	80818.6	51631	FALSE			-0.12132	0.14286	0.42812	0.33433	0.09218	0.14004	0.49203	2, 3	849.9617, 566.9769	40.16, 4.57	40.72, 0.19	42.13, 29.56	39.88, 45.44	45.46, 25.47	41.8, 35.99	40.47, 34.13	45.86, 25.37	36.12, -1	38.44, 34.04	43.67, 20.69
A3KN83	SGILTLDK	SN_Hybrid	146305	131950	132544	138758	151325	126911	150766	147136	137752	146425	255384	135588	137039	254850	132618	148131	126306	263208	145806	136375	128081	148674	259035	140792	FALSE			0.08475	0.38822	0.0216	0.41706	0.38756	0.35253	-0.00188	2, 1	423.7502, 846.4931	35.72, 15.28	38.82, 20.12	40.76, 15.44	38.9, 37.76	47.7, 23.6	38.4, -1.98	47.43, 22.46	42.84, 26.8	42.75, -1.61	38.72, 33.06	47.1, 12.71
A3KN83	SIDPDSIQSAL	SN_Hybrid	51560	2935.8	6874.04	107746	83156.4	9440.38	13287.1	5883.83	7181.98	8529.64	15128.7	25684.4	38859.6	3601.85	8354.86	14980.4	5052.96	37106.8	4964.32	101780	33063.7	6785.73	5551.63	69320.8	FALSE			-1.21957	-0.10302	1.70687	0.41207	-0.31469	-0.27224	1.18784	2, 1	573.2878, 1145.5685	-11.54, 6.26	-7.12, 4.16	11.37, -27.74	-3.08, -5.67	-17.52, -0.52	1.6, -6.84	-26.82, -26.54	-15.06, -44.89	-20.57, -22.25	-13.45, -1.16	-39.79, -20.57
A3KN83	SIVNLDSPMVSPPPDYPGEFFK	SN_Hybrid	124639	122784	114735	115628	104303	106230	116112	119306	112407	119877	120820	111941	106336	114866	106358	113808	125904	93265.1	104797	119928	113194	106838	120112	120299	FALSE			-0.05826	-0.1212	-0.15104	-0.06065	-0.03843	-0.14486	-0.09994	2, 3	1218.5933, 812.7313	38.01, 35.59	35.49, 46.09	39.32, 39.14	36.79, 40.26	44.56, 40.22	47.08, 41.95	51.45, 41.59	41.06, 46.38	35.35, 41.8	29.13, 41.5	37.21, 36.12
A3KN83	SIVNLDSPM[Oxidation (M)]VSPPPDYPGEFFK	SN_Hybrid	45835.6	37574.5	46315.6	93650.3	32617.6	438457	164000	3701.12	13843.3	385888	5459.32	220731	58814.5	417530	6159.97	4494.84	3032.18	4811.19	5005.95	8771.18	11617.6	433966	4138.05	7300.02	FALSE	0.025031	4.34676	0.48486	-3.39426	2.12208	1.77965	2.23825	1.89508	-2.35287	2, 3	1226.5907, 818.0629	-2.18, -16.89	18.09, -23.28	3.49, 22.89	-1.27, -36.07	-0.52, -35.22	-4.96, -29.89	-14.94, -7.2	1.68, -41.12	6.91, -48.77	-6.92, -1.93	-6.51, -28.67
A3KN83	SIVNLDSPM[Oxidation (M)]VSPPPDYPGEFFKDV	SN_Hybrid	24069	9296.13	45944.7	16559.9	9040.63	38321.6	9180.33	5568.52	40549.8	19406.9	10713.1	30000.1	6066.45	12094.5	26508.4	4150.31	34130.3	30389.2	31190.1	1367.41	59282	4212.36	28240.6	25991.1	FALSE			-0.52026	-0.20782	-0.31119	-0.44044	-0.39965	-0.82821	0.21162	3	889.428	9.55	3.15	-22.88	10.4	-14.29	-10.89	2.72	-37.27	-0.4	-22.08	-2.93
A3KN83	SLNELMK	SN_Hybrid	94625.3	94195.5	104712	119852	156875	102540	87139.5	104728	99057.8	106191	102203	105020	100302	103563	90545.4	105416	92720.9	176173	107502	103473	113097	99331.7	103227	90121.5	FALSE			-0.01287	0.35071	0.36969	-0.0042	0.09455	0.00431	0.1428	2, 1	417.7231, 834.439	28.44, 3.03	15.64, -8.99	13.22, 12.71	24.92, 21.97	36.54, 17.76	17.54, -15.58	16.58, 24.39	25.59, 26.01	29.43, 18.12	15.97, -14.38	5.1, 18.4
A3KN83	SLSSVTPPDVWYK	SN_Hybrid	88847.1	55557.4	5186.73	3536.18	58815.2	5892.7	65073.5	71829.2	2729.92	49741.8	1735.13	7690.33	9142.19	49412.4	47663	58295.7	12260.1	10501.3	5061.56	46464.1	18403.8	53019.5	72306.7	12457.8	FALSE			-0.09939	-0.88402	-1.13225	-0.11862	-1.33816	-0.494	-1.09705	2	739.8799	-1.41	-17.62	24.82	6.9	-12.45	3.34	-12.01	24.57	16.02	23.9	-2.91
A3KN83	SNDDGSISYESR	SN_Hybrid	4192.9	6673.83	6660.49	7608.37	2865.74	5844.21	5110.82	3529.54	9449.81	6288.85	14039.2	7924.96	11554.1	5779.02	5658.36	6198.86	6269.31	6144.44	4548.26	5771.48	6137.28	2685.68	6864.32	5119.36	FALSE			0.04561	0.08668	-0.1031	-0.25679	0.68881	0.39151	-0.09089	2	665.2813	14.65	31.22	22.94	24.99	-15.22	-0.49	8.71	10.42	-32.74	9.09	-19.04
A3KN83	SNQVTAPEYVFLIS	SN_Hybrid	2676.19	8689.86	6175.28	4615.37	10303.2	6937.53	8324.64	4823.12	10902.6	6590.61	4744.15	9934.95	6744.99	7319.31	6313.88	10706.8	6339.45	3004.28	7062.34	11776	11008.2	10611.4	6079.79	5429.27	FALSE			0.4553	0.19288	0.31728	0.33462	0.27804	0.21627	0.7668	2	784.4037	2.71	11.5	11.58	17.28	6.11	26.18	5.24	-5.58	18.42	-2.03	-0.91
A3KN83	SNQVTAPEYVFLISELAGEQR	SN_Hybrid	16573.1	10598.9	12360.2	16999.5	15363.9	15327.2	17255.9	17465.6	17990.8	18099.2	13638.1	12563.1	12065.6	15239.2	14268.1	16044.6	12772.5	11605.8	12945.4	16350.5	13627.8	13529.1	12250	16286.3	FALSE			0.41511	0.03215	0.27068	0.08961	0.16429	0.07262	0.11875	2, 3	1176.0975, 784.4008	47.9, 40.08	38.88, 44.94	43.88, 37.16	51.78, 47.93	36.8, 42.95	34.54, 49.97	43.04, 43.04	48.1, 38.63	35.67, 37.36	42.83, 37.68	49.93, 38.39
A3KN83	STRPSVSAPTVR	SN_Hybrid	39385.4	15918.1	5766.78	415576	4454.12	1.27359e+06	1.25077e+06	1.36126e+06	17112.8	9605.65	1.28891e+06	1.15881e+06	1.02328e+06	1.20057e+06	1.27277e+06	1.17766e+06	1.23865e+06	1.3362e+06	842606	1.07387e+06	252264	447222	5519.42	9623.2	FALSE	0.36777	19894.8	5.42798	5.94124	4.7935	2.92049	5.33048	5.83935	5.15024	3	419.9019	9.35	9.11	-2.05	-19.37	-1.27	5.27	-0.18	-1.7	-3.75	-3.82	6.19
A3KN83	TGLAVLELQNK	SN_Hybrid	694731	730162	690163	681543	695554	690389	675034	663101	706571	676538	713520	679529	664543	719643	706378	665894	673857	684212	625832	641754	685085	683588	702487	795497	FALSE			-0.0488	-0.06351	-0.03282	0.04467	-0.03135	-0.0168	-0.11525	2	593.3455	42	41.25	43.29	44.39	44.85	45.46	35.15	39.19	36.95	46.59	42.43
A3KN83	TGLAVLELQNKLPK	SN_Hybrid	51251.5	39616	49055.7	51588.7	43446.9	49675.8	48891.2	48720.1	61681.2	52968.3	42665.2	54772.3	56630.9	47669	62331.1	57996.1	54025.9	55514.1	46479.3	49575	50477.1	44217.4	47108.5	51308.3	FALSE			0.18704	0.25984	0.04854	0.02769	0.10422	0.25202	0.06658	3, 2	508.6434, 762.4614	38.55, 40.79	42, 36.27	44.6, 27.51	43.96, 42.06	43.79, 27.29	44.43, 34.78	44.11, 26.25	39.74, 50.42	42.83, 14.42	47.55, 6.73	42.44, 38.14
A3KN83	TIAGIIYENYLLSR	SN_Hybrid	141859	156855	138602	156275	142076	131149	126290	132762	133424	137487	132096	136157	74584.3	140365	131621	123823	145802	143532	144039	131439	138482	152114	149262	161247	FALSE			-0.15607	-0.08199	-0.02602	0.08116	-0.10812	-0.33553	-0.07919	2, 3	813.4485, 542.6348	44, -41	46.92, -44.58	50.93, -40.01	42.53, -53.72	45.22, -2.02	43.6, -56.98	42.05, -40.64	44.42, -39.6	41.71, -46.6	45.41, -36.61	43.06, -16.02
A3KN83	TLEALEEGGGELNDFVSTAK	SN_Hybrid	77764.6	150433	97673.9	74254.5	86765.3	74695	91257.1	77702.9	98343.3	90107.9	83619.8	126720	131092	73729.9	91886.1	80828.6	76078.1	85533.6	92513.9	64861.3	88032.9	89596.4	83691	92107.1	FALSE			-0.28582	-0.42667	-0.46726	-0.29616	-0.11719	-0.13526	-0.40912	2, 3	1040.5077, 694.0076	39.6, 27.18	45.77, 0.9	48.11, 29.71	42.98, 15.46	44.32, -11.25	48.61, 8.08	47.08, 2.95	47.25, 17.57	45.69, -4.16	50.74, 4.29	45.89, 7.3
A3KN83	TTASTRPSVSAPTVR	SN_Hybrid	51837.9	9861.88	9313.27	79035.7	35352.1	76479.8	15007.7	89363.6	54386.9	71786.6	50169.6	68479.3	88101.6	55212	85907.1	12226.1	93860.9	91635.9	57258.7	10074.2	76747.5	51738.1	59210.6	68306.2	FALSE			1.16067	1.47732	1.42642	1.33586	1.42315	1.69058	1.02072	3	510.946	35.64	32.89	-2.46	28.36	29.43	-3.46	22.31	41.07	-5.31	11.22	39.29
A3KN83	VEGVLASVSGTNVK	SN_Hybrid	11906.7	5730.76	38754.5	5101.57	10383.9	6380.98	34925	9613.17	34087.4	21303.9	19575	6734.44	6927.07	3242.66	7341.21	7570.11	13186.9	4437.33	8694.61	28154.9	22446.4	32064.7	21203.9	43365.2	FALSE			0.47951	-1.16239	-1.36677	0.77704	-0.24412	-1.68723	0.07244	2	680.3776	26.23	-10.5	16.2	22	-21.71	-16.58	-23.87	4.78	-21.5	-3.12	-43.18
A3KN83	VHMTLELPWSADR	SN_Hybrid	161916	157427	160264	163678	173210	155751	157019	156185	174190	168481	166073	166185	167018	175189	167650	159569	160770	169502	169247	151678	159327	171224	155281	172649	FALSE			0.02324	0.03046	0.03868	0.05763	0.06221	0.08824	0.00194	3	518.9293	41.07	42.84	46.49	42.5	40.32	48.14	47.41	50.42	43.29	49.66	39.65
A3KN83	VPVVKEDDEPEEEDEEEMGHAE	SN_Hybrid	48613.5	61089.4	55392.5	50764.9	46095.7	71532.6	54457.1	50398.9	63754.5	52508.7	42549.5	53288	52648.8	48497.5	66953.8	60789.7	64737.7	72747.4	44517.8	54600.3	71478.2	59819.1	56361.7	48991.7	FALSE			0.03039	0.2642	0.02853	0.00067	-0.15433	0.02602	0.04729	3	847.6868	36.96	48.87	39.72	51.24	44.55	49.21	39.78	45.71	54.32	43.55	47.01
A3KN83	VPVVKEDDEPEEEDEEEMGHAETYAEYMPIK	SN_Hybrid	177928	128750	14590.4	4919.07	145747	8324.49	102719	121016	41140	122865	35848.6	56904.9	161348	148876	107331	62225.1	162113	156153	183658	10936.2	141727	141569	3733.48	63264.5	FALSE			-0.27846	0.24409	-1.01484	-0.62326	-0.5753	0.37819	0.06606	4	910.1484	25.08	-5.02	12.43	15.84	22.33	14.98	19.37	20.87	6.91	6.84	11.26
A3KN83	VVSNDDGSISYESR	SN_Hybrid	12991.9	17530.1	17887.4	16400.7	18458.3	11467.5	14931.6	9637.4	14846.8	16722.4	14947.6	11146.2	7822.96	18016.9	15718.2	20501.5	17363.8	15387.9	5744.64	15366	12614.4	21145.2	17372.9	17975.7	FALSE			-0.29651	0.13758	-0.06345	0.22281	-0.17713	-0.22016	-0.52147	2	764.3497	4.18	16.1	3.69	23.42	-47.43	18.1	-37.31	34.38	-34.76	34.09	13.12
A3KN83	VVYASATGASEPR	SN_Hybrid	438409	375640	395560	399048	372782	407681	404526	393317	435571	400803	417851	433060	442291	401833	437334	422831	446325	448094	395888	267587	437694	376975	406041	434681	FALSE			0.02812	0.12299	-0.03635	0.00962	0.04936	0.08325	-0.13551	2	654.3331	28.77	47.31	44.71	41.39	36.28	39.04	41.22	47.32	49.39	46.67	44.74
A3KN83	YDMGILDLGSGDEK	SN_Hybrid	234917	227379	241013	212322	248358	237317	248110	238987	233861	233241	258702	225923	229678	241259	241501	210514	210215	228470	222211	210400	237710	252175	247510	281461	FALSE			0.03576	-0.1155	-0.01094	0.15143	0.02956	0.0186	-0.06931	2	756.848	34.75	47.82	42.22	50.86	50.16	43.46	39.34	47.85	45.47	49.66	42.9
A3KN83	[Acetyl (Protein N-term)]VEPGQDLLLA	SN_Hybrid	54377	79959.4	51370.6	78227.6	61205.5	51073.5	55989.6	37551.3	57488.1	78124.5	66657	66284.2	69311.8	76113.7	73809.4	82159.2	66931	62540.4	60886.2	67282.5	66985.4	79260.7	81309.4	51615.6	FALSE			-0.2982	0.18852	0.03681	0.1923	0.18466	0.23945	0.07159	1	1096.5885	33.56	37.29	21.6	27.29	19.44	31.66	39.2	29.95	37.8	22.17	28.72
A3QJZ6	VFMDVC[Carbamidomethyl (C)]LK	SN_Hybrid	103297	142073	100556	120041	149971	104503	137773	122369	59852.4	126475	104312	64231.3	89258.5	114729	91332.7	125406	68503.5	51900	114679	114889	66212.8	133428	137961	162827	FALSE			-0.11242	-0.49292	0.11456	0.32795	-0.22966	-0.22818	-0.22593	2	506.2537	36.14	37.97	38.59	30.68	31.77	40.85	37.52	43.77	32.87	43.37	37.87
A4D1E9	DC[Carbamidomethyl (C)]EIPVPVGISVTDENGK	SN_Hybrid	51226.1	51444.7	5048.65	6297.89	21074.7	58454.5	21021.9	3199.61	52102	67818.7	16852.9	63989.1	54659	35397.2	65450.6	4437.29	51381.4	59214.8	31939.4	39972.8	52842.2	41817.9	13168.8	59206.5	FALSE			-0.49708	0.09477	-0.32777	0.0842	0.46474	0.5297	0.21181	2, 3	964.9671, 643.6472	18.19, -6.14	-39.6, -39.24	-30.25, -14.44	23.05, -12.04	26.11, -15.23	-3.24, -6.85	25.38, 5.13	17.75, -10.9	15.79, -4.66	-14.3, -6.78	-10.02, -12.49
A4D1E9	DFLHLFEK	SN_Hybrid	9924.63	8916.51	10332.8	9727.84	10270.9	8275.51	8269.68	8572.72	8910.67	8075.8	9174.3	9227.14	8431.73	10768.4	8974.31	8535.02	7478.17	7504.82	8348.82	8890.64	8515.5	10273.8	8937.99	9728.36	FALSE			-0.17994	-0.31091	-0.04519	-0.01161	-0.13993	-0.05029	-0.17983	2, 3	524.7767, 350.1869	39.7, 45.74	36.38, 44.66	42.85, 41.09	35.37, 44.21	37.34, 36.43	42.48, 40.78	44.67, 37.21	47.51, 46.78	41.76, 42.03	43.35, 43.71	42.69, 43.44
A4D1E9	GGDVWVVAQNR	SN_Hybrid	25613.9	34804.2	1587.37	32273.4	35049.4	32147.2	27510.7	29800	23644.9	29116.7	16168.3	24119.8	29405.9	40593.6	36431.7	31865.8	7913.37	28386.5	26839.8	13970.4	7979.36	35214.4	31591	36691.7	FALSE			0.38474	0.13665	0.68187	0.73912	0.16264	0.77945	-0.34582	2	600.8096	16.05	25.47	20.09	26.14	9.38	38.39	21.36	16.28	15.72	25.41	17.5
A4D1E9	ILVAQGGLGGK	SN_Hybrid	23777.3	26562.6	45791.2	38554.7	33699.3	38281.3	39314.2	45442.2	34913.8	33528.1	40504.4	33918.8	33637.7	43502.3	45241.2	28982.7	35186	40297.8	32611.6	20078.8	45068.2	35666.2	35854.7	42519.6	FALSE			0.31599	0.11996	0.20143	0.24647	0.1673	0.3483	0.02422	2	506.8111	37.62	57.02	44.95	38.33	31.5	7.5	33.46	31.82	49.31	33.99	32.67
A4D1E9	LIADVGLVGFPNAGK	SN_Hybrid	69280	58182.5	76422.2	46337	52273.7	64121.6	46312.3	61172.4	58817	62700.8	61343.2	55354.4	58543.2	54316.9	55635.6	50925.2	58190.1	57074.6	47254.6	59023.5	62722.5	51398.3	45216.7	63310.8	FALSE			-0.29395	-0.29492	-0.32525	-0.35035	-0.18459	-0.27504	-0.27072	2	735.9194	41.5	36.5	41.74	45.4	46.45	32.65	45.94	43.41	45.79	37.1	42.45
A4D1E9	LLTNFLPLK	SN_Hybrid	57188	62126.9	63116.2	52983.1	63522.3	68673	56270.2	65338.3	64166.2	58985.5	68575	64120.2	60939	58855.2	63145.5	52670.4	63680.1	60971.3	56919.4	61743.8	63612	64215.9	61890.9	62124.3	FALSE			0.0262	-0.04098	0.02156	0.04515	0.07135	0.00402	-0.00123	2	529.834	48.22	45.67	47.1	44.33	50.43	42.83	47.7	47.12	49.15	45.68	42.43
A4D1E9	LM[Oxidation (M)]SQLQNPKDFLHLFEK	SN_Hybrid	14533	2823.29	13817.4	4553.87	9390.55	15325.1	17966.7	11514.3	15636.3	11756.9	11426.6	11491.1	11839.2	4069.54	16947.1	13041.3	12509.3	6543.51	12766.5	19728.6	11923.9	11641.8	12728.7	8924.9	FALSE			0.53335	0.04198	-0.09093	0.095	0.15356	0.07582	0.51085	4	526.7778	24.29	-7.82	16.88	25.66	15.12	17.25	7.97	9.34	-19.31	-1.09	12.79
A4D1E9	PAIADYAFTTLKPELGK	SN_Hybrid	12382	9987.95	6771.63	3430.4	7894.05	7269.04	13341.2	12956.8	10915.3	7771.73	14700.6	15466.1	20445.5	5535.43	20340.5	13289.1	11188.9	5567.26	6206.72	6020.06	11681	3935.62	13168.4	24436.1	FALSE			0.35274	0.04406	-0.64828	0.51143	0.38058	0.6686	-0.2856	3	612.3365	6.33	-17.98	11.47	-29.58	9.07	0.92	-5.96	-3.78	10.04	6.7	21.79
A4D1E9	QISVADLPGLIEGA	SN_Hybrid	4424.7	5846.15	8520.22	4299.64	4356.38	4729.87	2573.06	6877.5	4164.11	3711.97	2779.36	2997.57	2322.54	17237	7672.56	3077.74	3250.72	4818.59	8001.81	2679.76	7823.69	3076.37	6063.85	3937.46	FALSE	-0.0301332	1.38804e+44	-0.46489	-0.75339	-0.48933	-0.52294	-0.98573	0.53526	-0.02211	2	691.8799	4.72	-30.54	-2.21	33.6	11.22	9.12	-4.15	11.99	-29.38	-8.27	-39.93
A4D1E9	QISVADLPGLIEGAHMNK	SN_Hybrid	28426.1	32593.8	33857.4	33455	36250.9	30608.2	31947.1	32077.2	34094.7	30674.7	31148.4	33010.3	35185	31291.6	31387.8	32581.3	30967.4	35343.5	35975.7	34592	33339.3	34020.2	33479.7	31481.2	FALSE			0.04847	0.05979	0.08039	0.06109	-0.00067	0.04472	0.13116	3	631.6682	35.07	37.3	33.16	44.17	40.43	30.3	38.67	45.96	46.09	37.83	46.81
A4D1E9	TAFETIILLTK	SN_Hybrid	15861.8	16588.5	15423.8	13354.8	14750.3	16190.8	16867	16927	15501	15758.4	16412.1	17202	14803.8	14527.3	15471	10517.4	10789.4	14558.6	13671.4	18076.8	15351.7	15083	14576.6	21581.4	FALSE			0.0422	-0.41665	-0.11207	0.09805	0.04446	-0.09568	-0.02352	2	625.3737	37.98	46.75	28.43	37.94	38.88	20.02	34.29	39.94	38.35	30.65	38.49
A4D1E9	TVEFQHIIPISAVTGEGIEELK	SN_Hybrid	57015.5	55420.4	56086.6	63912.2	56103.4	52368.8	59948.8	54423.7	58055.2	65764.7	52245.7	57754.7	61587.5	54098.8	55376.8	64800.1	52670.6	59128.9	59188.8	60025.6	53255.8	60551	52637.5	53055.4	FALSE			0.03305	0.06754	0.03269	-0.01964	0.06071	0.02159	0.03341	3	804.1003	33.86	37.49	35.87	38.13	36.7	43.62	40.46	51.44	42.62	46.3	35.62
A4D1P6	DRLLLLGSGVGTVR	SN_Hybrid	20851.1	9623.76	5121.18	29915.5	17400	2590.77	8316.05	8652.93	23550	22347.5	8740.56	25626.1	25019.3	12765.5	21690.1	4081.56	20978.4	13314.3	16633.4	23068.4	15409.9	3504.98	18582.7	14399.1	FALSE			0.18688	0.10842	0.4875	0.03566	0.67199	0.74057	0.63064	3	485.9596	7.69	44.74	9.05	29.8	22.84	-47.81	36.6	-27.03	13.34	39	6.28
A4D1P6	IVDQLQQLM[Oxidation (M)]QVYDLAA	SN_Hybrid	26598.5	51428.7	31878.6	47292.8	53668.6	25888.5	39141.2	32835.3	34616.1	48004.8	49328.9	34518.9	35815.5	7339.31	4199.24	6810.81	49037.8	39204.2	46666.1	32346.7	24877.5	36372.7	51226.4	36510.9	FALSE			-0.04416	-0.20947	0.20685	0.17535	0.26266	-1.21471	-0.08121	2	932.4797	14.95	11.89	11.83	21.4	13.48	-11.4	26.03	23.51	21.84	11.12	15.45
A4D1P6	KPEASGPEAEPC[Carbamidomethyl (C)]PELHTEPVEPL	SN_Hybrid	14540.4	61391.3	60770.6	71760.8	5753.79	5436.25	65237.8	54162.9	71777.2	4403.99	89413	78266	73712.8	3143.42	8036.19	71546.1	74210.4	10238.8	11839.6	46139.4	2105.2	53295.2	68651.5	64161	FALSE			0.48388	0.19046	-0.72071	0.4451	0.33207	-0.68733	-1.18598	3	838.4003	-7.75	13.71	9.86	-26.43	38.85	15.34	-3.2	36.2	4.53	-16.05	19.68
A4D1P6	KPEASGPEAEPC[Carbamidomethyl (C)]PELHTEPVEPLTR	SN_Hybrid	62530.6	53969.6	57258.3	58986.1	49330	59115.4	46052.9	46479.3	61080.5	53615.1	54633.9	64930.3	60244.4	57053.2	58399.8	56492.8	56760.8	61491.2	55720.9	54737.1	60763.6	58865.9	49416.7	49909.8	FALSE			-0.17779	0.00817	-0.05351	-0.1354	-0.00482	0.01601	-0.02122	4, 3	693.3393, 924.1166	44.48, 43.04	48.78, 47.01	45.45, 48.64	48.07, 48.35	46.3, 43.52	47.27, 38.95	48.2, 44.78	38.89, 42.03	55.1, 45.35	48.71, 40.44	40.06, 45.93
A4D1P6	LFDMQQHEC[Carbamidomethyl (C)]AMSWR	SN_Hybrid	4433.06	8384.9	18791.4	4442.05	10680.1	20820.1	12895.2	6453.24	3389.79	14579.4	15193.7	6785.55	19824.7	9617.48	13680	7126.4	8508.74	7267.44	14777.8	7828.97	7496.56	6748.43	15031.3	2683.92	FALSE			-0.47523	-0.46484	0.18533	-0.36972	0.20986	0.44808	-0.07043	3	613.5972	-13.32	-12.11	11.6	22.59	25.33	-15.53	-9.3	-3.45	13.39	-5.55	1.49
A4D1P6	LLLLGSGVGTVR	SN_Hybrid	269320	259364	283876	231924	254871	298916	250017	287194	264144	228956	291016	267674	275602	259339	288277	232693	298038	288527	244235	228076	285499	275842	241039	262638	FALSE			-0.02003	0.01184	-0.04848	-0.05989	-0.04493	0.0188	-0.10064	2	592.8717	44.41	48.57	46.25	43.27	41.55	44.94	49.69	49.92	45.45	45.84	40.97
A4D1P6	LLLWDTK	SN_Hybrid	110753	84445.6	119913	91441.7	93251.5	101083	60059.9	108179	85155.8	114781	86624.3	101320	93649.4	104069	97475.9	94845.9	113499	104453	93959.2	115206	66622.1	99830.5	100165	109310	FALSE			-0.31448	-0.01063	-0.14098	-0.02683	-0.05786	-0.0942	-0.19231	2	444.7631	34.5	41.1	40.3	41.76	37.02	44.58	47.92	35.48	43.39	37.15	40.71
A4D1P6	LPPYVSNMDRLGDSEL	SN_Hybrid	110085	78112.9	145751	9969.71	4144.14	107295	3613.72	9017.15	67960	62080.9	21131.4	8665.01	82799.3	181161	160847	5102.59	91217.9	134826	98956.1	95972.7	111209	7091.73	46888.3	55475.4	FALSE	0.28612	57659.6	-2.05094	-0.53082	-1.45975	-1.60929	-1.86185	0.34718	-0.12545	2	903.4406	-1.71	-26.24	-12.31	10.96	-0.81	-9.52	3.31	-6.53	0.37	-35.22	19.82
A4D1P6	LSPAQGPPQPQSS	SN_Hybrid	3418.37	8049.66	97899.9	39637.4	2133.41	3566.14	106206	32592.5	51181.1	3671.07	97419.1	95602.4	70198.2	6974.71	92945.1	99770.5	11076	3307.6	44937.3	17985.2	23036.7	4500.06	81330.4	98980.9	FALSE			0.79666	0.06179	-1.27043	0.75686	0.84675	0.63735	-0.34747	2	647.3253	-4.86	-2.31	4.62	-4.56	11.69	9.24	4.15	-18.15	-15.25	-16.79	0.51
A4D1P6	LSPAQGPPQPQSSAK	SN_Hybrid	123906	108994	92358.6	101959	108178	65137.9	112289	102260	96329.7	115104	110997	87571.4	138120	117706	97169.3	105149	111911	126481	123248	106081	98774.3	125885	110513	127635	FALSE			-0.06523	0.07889	-0.24071	0.16248	-0.05233	0.11806	0.01256	2	746.8914	34.61	48.56	34.53	43.09	33.64	31.14	34.51	38.63	42.41	36.78	32.9
A4D1P6	LTTLLAHKA	SN_Hybrid	5359.35	35669.7	11370	25517.2	26739	6646.06	26465.7	20691.5	22130.9	36715	3893.63	20654.9	9991.2	34912.2	5419.19	29274.2	30516.6	9322.42	31989.1	5561.77	35625.8	37234.7	34903.8	6278.06	FALSE			0.40307	0.39942	0.16878	0.58162	0.22549	-0.05833	0.48184	2	484.3004	-22.81	31.81	33.17	34.92	-20.59	33.25	22.94	39.14	7.86	29.03	42.38
A4D1P6	LYDTEAKK	SN_Hybrid	24785.7	29550.4	3296.01	4641.78	26432.9	22514.7	29793.7	9607.02	19341.8	2336.88	8449.21	4809.42	4091.91	5747.39	19342.3	11265.2	23543.7	17238.6	35742.4	20858.7	3502.31	36763.3	27955.7	25086.4	FALSE			0.02753	-0.14705	-0.10493	0.63993	-1.88574	-0.98182	0.06058	2	484.2584	-2.55	-4.72	9.94	-13.59	-40.87	-10.49	3.56	19.05	34.89	-2.71	-6.74
A4D1P6	NLC[Carbamidomethyl (C)]EININDNMPR	SN_Hybrid	72946.3	74375.5	55765.2	88529.9	79661.5	75247.5	78080.5	75053.1	69465.6	68557.5	71058.8	70458.3	65162.1	81006.9	74042.8	84769.6	62465.3	57086.1	77156.8	71059.8	72537.2	80579.4	84515.6	61420.7	FALSE			0.13235	0.00874	0.26146	0.15751	0.0488	0.11679	0.12034	2	801.8718	38.89	49.17	48.75	48.77	45.06	48.72	40.69	43.82	44.39	47.18	51.14
A4D1P6	SPLLSLEWA	SN_Hybrid	217369	308220	188246	238523	282149	209057	221290	244131	250199	246796	268324	234631	242954	258944	256795	246576	266265	220139	246758	289436	230732	249099	279611	150124	FALSE			0.0036	0.03818	0.03177	-0.07253	0.07082	0.08792	0.1035	1	1015.5459	26.28	32.96	26.81	32.19	36.36	43.81	26.61	32.22	34.21	24.49	37.68
A4D1P6	SPLLSLEWATK	SN_Hybrid	101696	98688.8	102355	99753.1	99897.8	95752.7	95739.5	101271	101540	103181	96999.8	100873	100341	104711	96500.5	102749	99595.4	99288.2	100760	101846	95691.5	94119.5	93925.8	96239.3	FALSE			-0.0201	-0.00528	-0.03539	-0.09074	-0.00806	-0.00567	-0.02132	2	622.8479	45.73	38.44	49.08	42.06	53.43	40.06	49.24	49.91	44.38	44.65	49.09
A4D1P6	SPLLSLEWATKR	SN_Hybrid	4666.62	1922.09	5057.22	5782.13	10619.3	5410.71	5734.53	5745.25	6511.72	5541.39	4006.74	4237.25	4176.89	3577.26	5583.36	4941.76	4975.39	5433.27	4387.74	3934.38	5341.85	4373.57	3568.66	2112.43	FALSE			0.62749	0.39845	0.9053	-0.21196	0.24331	0.19566	0.23055	3	467.6014	45.25	24.53	46.21	46.35	28.78	46.89	41.91	30.61	24.4	-10.93	45.48
A4D1P6	TDELVREYLLFR	SN_Hybrid	6039.68	6383.56	18058.9	10975.6	7254.68	4900.6	11105.4	10265.3	12799.3	5174.66	5796.79	7075.48	12309.6	5126.05	3397.15	6849.88	6187.05	11462.9	7126.01	7777.52	11528.1	7711.13	6371.43	5566.21	FALSE			0.16476	-0.3152	-0.39815	-0.63353	-0.75621	-0.54911	-0.2057	3	518.6156	-41.37	20.24	-2.87	-21.03	-0.34	4.95	-1.68	17.57	3.9	4.98	-0.21
A4D1P6	TNQVQEENEVLR	SN_Hybrid	103866	94039.4	111345	117271	118592	99819.1	110414	96478.2	107177	114754	105925	109522	104034	100692	104398	118985	95228.4	95328.9	118391	113862	92813.6	118245	107122	96998.3	FALSE			0.0223	0.00136	0.11832	0.05992	0.09457	-0.00059	0.07196	2	729.8628	35.47	44.52	50.34	39.78	46.14	50.79	39.61	45.28	42.27	43.95	50.06
A4D1P6	VASLDVDGVIK	SN_Hybrid	30359.6	46290.6	43201.3	4088.23	59074.3	45149.2	55904.8	48550.4	40948.5	50971	45732.5	23123.2	27880.9	50443.6	52469.5	52882.7	22697.8	32464.2	45582	34163	13925.4	48808	38847.3	4175.58	FALSE			0.27882	-0.14962	-0.14606	-0.3842	-0.0003	0.12605	-0.35558	2	558.319	16.97	-7.56	22.11	28.68	35.52	13.16	18.65	-2.67	22.61	5.16	20.5
A4D1P6	VDFSAPDIGSK	SN_Hybrid	5816.9	56657.4	9557.57	41358.1	6390.52	5716.26	4067.6	57851.7	32463.2	37488.9	44446.4	33241.4	45776.5	6493.79	42755.7	9393.91	50938.1	3198.02	38145.8	6088.7	51726.6	6669.62	37008.7	18863.1	FALSE			0.38988	-0.1812	-0.43004	-0.20383	0.67714	0.39969	0.41381	2	568.2852	-15.59	-0.2	-37.78	15.4	-0.68	-38.61	15.08	-6.16	15.02	-38.7	16.54
A4D1P6	VLESC[Carbamidomethyl (C)]LSLGGHR	SN_Hybrid	28818.4	33379.8	26073.4	34460.6	31176.2	30456.6	31418.5	33630.8	26175.2	26149.9	29005.2	26048.3	20083.1	32815.1	26937.8	27228.3	21096.8	25102.2	84371.8	25649.4	76491.1	34049.3	28942.5	40248.5	FALSE			0.04747	-0.26563	0.12249	0.22599	-0.12041	-0.14491	1.07925	2, 3	664.343, 443.2311	31.7, 41.68	41.94, 31.87	48.41, 27.47	48.02, 29.98	30.99, 15.82	45.97, 29.5	17.19, 25.45	49.69, 30.91	47.14, -47.26	58.82, 35.17	43, 28.34
A4D1P6	VWSFNPIMQTK	SN_Hybrid	252678	249422	236920	243258	226906	249775	222292	246427	246323	257298	255440	231350	240812	240797	236175	224257	238536	226754	240381	239807	245658	237737	232945	249318	FALSE			-0.04759	-0.09997	-0.03774	-0.03762	0.00986	-0.04207	-0.02595	2	675.8474	42.08	38.13	34.55	40.44	45.71	44.68	42.44	39.27	41.04	47.53	41.65
A4D2B0	GSGGAEAALEEAAR	SN_Hybrid	40375.9	31639.6	32345.8	28826.9	14226.6	28039.2	26205.4	34919.6	26788.4	22104.7	26794.9	32081.2	42133.5	27220.4	15225.8	28691.1	19155.1	33126	15577.2	27198.8	25544.3	9538.62	31185.9	18695.5	FALSE			-0.24743	-0.36609	-0.55381	-0.81256	-0.36594	-0.3032	-0.6112	2	644.8101	31.73	26.07	34.86	28.77	26.47	37.84	0.13	-54.23	43.12	-45.45	29.43
A4D2B0	YLPHGLGEGQPLR	SN_Hybrid	32349.9	958954	846055	7725.18	107347	1.04987e+06	42789.9	34615.1	907177	6792.53	1.14653e+06	1.08644e+06	24801.9	20336.6	986592	7612.47	440312	111808	3186.47	6588.48	1.11842e+06	420038	167064	1.03398e+06	FALSE			-0.90005	-1.71482	-0.65737	-0.18067	0.28571	-0.83257	-0.70361	3	479.593	22.24	-10.34	8.19	-4.11	15.31	-3.45	-19.07	-2.49	-0.95	0.67	7.8
A5D8V6	ALESPEVQDLQLER	SN_Hybrid	9986.69	81709.3	8918.25	97581.6	75741.6	6416.49	3955.18	61378.1	83377.7	9329.76	24586.9	3793.59	9136.46	63358.4	6849.34	61584.6	37182.1	8069.92	76541.3	7521.68	9040.84	76108.4	6677.1	47661.1	FALSE			0.56368	0.08657	0.83707	0.37463	-1.4158	-0.34264	-0.11192	2	813.9203	-4.74	9.17	-14.01	-5.03	-18.08	17.55	11.92	2.86	5.58	19.59	15.84
A5D8V6	FLEGEVPLETF	SN_Hybrid	7836.48	9812.03	9927.4	9080.6	12375.8	8999.49	9146.68	12510.8	10432.7	11618.7	7588.69	7954.33	9083.57	8958.19	9743.61	11113.3	13370	6700.32	10297.4	8799.81	809.226	13499.4	6499.54	7560.07	FALSE			0.21872	0.17738	0.14331	-0.00089	-0.02184	0.01092	-0.47018	2	640.8241	23.28	25.48	32.15	5.17	22.51	25.68	29.96	43.37	15.42	25.68	31.77
A5D8V6	KIEEESEAMAEK	SN_Hybrid	13700.1	12641.2	10432.3	9395.03	11114.9	10194.8	10603	11725.3	11969	11544.1	12765.7	13472.4	14453.2	13420.3	10892	4239.65	14752.4	12107.8	8215.4	12574.8	14963.2	11782.2	1742.15	12666.9	FALSE			-0.10057	-0.24176	-0.26021	-0.48958	0.03904	0.07611	-0.04059	2	697.3294	43.04	38.16	40.86	38.89	48.83	8.61	35.62	47.57	40.2	44.88	42.87
A5D8V6	MPPRPGYPGTPMGASGPGYPLR	SN_Hybrid	151636	114391	218191	132043	123746	142741	166185	180169	3620.33	165349	192118	135789	133064	218845	111498	183926	88508.2	121164	162351	155575	84442.4	167446	152457	156218	FALSE			-0.46841	-0.29893	-0.28097	-0.02433	0.02668	-0.06338	-0.26714	3	752.7066	20.88	26.06	20.69	11.78	16.27	21.25	23.02	27.18	14.06	29.53	40.15
A5D8V6	NLEFQGPLEIS	SN_Hybrid	26262.3	27740.2	28463.7	28767.4	22459	31883.3	19916.2	26946	29773.2	30169.9	31358.8	33429	34570.1	28228.7	33641.2	25470.3	32497.9	32751.2	22058.1	31081.3	29514.5	28302.7	25515.6	24271.2	FALSE			-0.1058	0.13761	0.01121	-0.07868	0.20348	0.22583	0.00328	2	623.8193	48.06	47.89	43.13	35.78	41.16	38.41	42.07	37.55	43.08	33.81	37.8
A5D8V6	NLEFQGPLEISR	SN_Hybrid	534814	523435	498544	523746	521867	517126	491994	504810	493748	509403	522836	527226	543270	508724	499481	520456	586428	565827	526299	516923	545111	508637	523797	532829	FALSE			-0.06273	0.10361	0.0055	0.00783	0.00247	-0.00494	0.02894	2	701.8699	23.42	32.16	44.46	40.46	40	47.06	41.46	43.33	41.78	41.82	39.95
A5D8V6	SNLSDRYQELR	SN_Hybrid	34281.5	3995.38	36159.8	29203.6	35164.3	30868.3	32418.1	32173.2	32249.7	34814.6	37171.4	31103.2	32458.3	27463.9	35861.4	31972.2	35414.6	34333	38453.8	33547.5	36287.8	34967.8	36815.5	39654.4	FALSE			0.3796	0.45051	0.3555	0.58215	0.46981	0.36376	0.5408	3	460.9004	41.99	48.67	47.03	27.59	39.95	30.57	34.7	38.17	-5.76	18.53	36.55
A5D8V6	SNLSDRYQELRK	SN_Hybrid	80906.4	58318.4	64352.5	59223.4	70305.1	56304.9	64904	71934	53312.4	79018.4	49660.6	73619.3	66029	56188.2	89768.9	82422.9	66676.4	72475.7	79748.8	83573.6	76244.7	73173.5	84799.8	58544.9	FALSE			-0.09844	0.12222	-0.13157	0.08891	-0.00909	0.05839	0.23485	3	503.5987	35.3	32.56	29.05	26.09	39.59	31.1	34.12	32.28	27.02	33.41	31.79
A5D8V6	TLQELEELQNDSEAIDQL	SN_Hybrid	10412.2	22943.1	14915.9	12470.8	19077.6	16524.5	12340.8	17249.7	23731.5	15382.2	26842.2	15140.8	10422.6	27663.7	22583.8	13278.6	12771.7	15506.7	12441.9	31976.5	6475.6	20269.4	21637.8	11975.9	FALSE			0.14357	-0.21607	-0.00594	0.15868	0.24902	0.32982	0.07633	2, 3	1044.5026, 696.6708	26.48, 12.68	25.08, 6.19	22.79, 27.42	33.15, 25.46	25.77, 26.98	16.07, -0.35	28.08, 15.46	36.52, -31.02	30.71, -47.92	32.92, -11.78	39.28, -35.31
A5PL33	DGPSRPLAPR	SN_Hybrid	86546	11972.4	108627	11057.2	12029.6	24499.3	21532.9	92200.7	8746.78	54582.3	3334.36	11982.5	9113.26	58014.5	33956	9298.62	21012	74781.9	6733.34	3971.97	8299.72	5667.9	10696.8	8640.48	FALSE	0.342726	-32306.4	-0.75809	-0.97899	-2.12204	-3.05035	-1.5673	-1.03509	-3.44619	3	355.8648	4.19	-10.75	9.04	-1.39	-3.71	-32.35	-8.31	-5.52	22.23	-16.19	-3.74
A5PL33	EIPVPVLRPAWPC[Carbamidomethyl (C)]	SN_Hybrid	24359.9	44958.5	37485.1	40928.7	43075.2	41955.2	52970.5	39473	4261.02	45485.2	41807.1	48387.4	49589.1	34726.6	53637.6	43325.6	53442.6	33525.9	41241.4	57433.2	34064.8	39878.7	38582.7	28386.4	FALSE			-0.1433	0.28681	0.238	0.0006	0.34525	0.36922	0.31364	2	767.416	38.11	37.92	25.58	36.39	29.53	38.62	22.94	42.1	32.15	21.41	19.93
A5PLN9	ADLQTSSQR	SN_Hybrid	108541	114870	133910	109021	5935.39	127278	100131	87935	4506.58	124386	66332.3	8915.08	73596.2	104202	123447	163600	123576	117782	90032.6	184209	6100.01	122435	106671	10411	FALSE			-0.89182	0.18055	-0.56082	-0.5771	-0.83987	-0.24628	-0.35004	2	503.2516	1.98	12.27	12.33	5.87	-1.68	23.83	5.63	19.24	21.13	-37.53	21.99
A5PLN9	ASNAAVAELKPDC[Carbamidomethyl (C)]C[Carbamidomethyl (C)]IDDVIHHEVK	SN_Hybrid	2380.09	1967.76	8371.03	1399.14	2139.53	4463.59	9748.36	12964.1	1802.19	2750.85	6094.1	18840.7	3679.33	1547.52	3526.9	3544.69	2035.95	7590.31	3942.42	7188.84	21635.1	2256	7484.2	8673.18	FALSE			0.94667	0.05039	-0.66849	0.53378	1.12217	-0.539	1.36524	5, 4	539.0631, 673.5771	6.22, -27.09	0.04, -26.32	-15.01, -23.89	-18.04, -31.03	0.26, -46.84	-6.2, -15.58	3.92, -24.97	-1.98, -14.33	16.67, -29.68	7.15, -11.98	-0.4, 13.52
A5PLN9	AYLQPMDTR	SN_Hybrid	187433	191339	197760	213959	191734	184652	180441	204648	183758	208865	176891	160099	176173	205011	197048	191498	182748	185033	218861	192501	130981	219822	199152	199980	FALSE			-0.01936	-0.04383	0.03416	0.10243	-0.07888	0.00425	-0.08819	2	547.7686	31.97	36.32	44.48	29.73	35.67	33.64	33.15	30.44	41.48	26.56	35.49
A5PLN9	EIGTHILVC[Carbamidomethyl (C)]AVSYTTQAGEK	SN_Hybrid	7157.71	100486	6563.26	81521.5	78521	8583.5	4376.83	92310	4534.84	73943.9	110850	30235.3	111704	85468.7	79105.9	3211.37	10613.4	3557.22	63112.6	9985.71	100091	14870.3	96626.5	9022.07	FALSE			-0.17414	-2.71599	0.56217	0.0776	0.91288	1.27447	0.6007	3	726.3684	-9.97	15.81	-14.97	16.44	2.94	-7.08	-0.8	-1.68	3.72	16.49	13.74
A5PLN9	ELNSVSQAGEC[Carbamidomethyl (C)]VSTFGSR	SN_Hybrid	25460.7	7963.91	6670.18	40835.5	56197.4	3484.2	52778.9	3206.7	58374	49435	83301.9	59880.9	25352.7	51288.3	59576.6	50374.9	25654.1	53079.1	60173.6	59816.8	22111.6	3950.05	5195.83	65324.3	FALSE	0.182805	-10477.4	1.51209	1.68709	1.32595	0.89325	2.26425	1.76442	1.82544	2	964.4443	2.59	4.35	9.52	26	29.48	24.72	34.03	-47.67	7.55	21.27	-7.43
A5PLN9	FQVLKPLDVK	SN_Hybrid	45507.2	50864.5	46854.7	43898.3	57922.9	49058.2	43399	41898.2	50563.2	46582.7	55910.8	62234.8	44943.8	51196.8	44051.2	49954.6	50377.6	62715.6	50767.6	45426	71415.6	49179.3	52349.5	50322.3	FALSE			-0.07617	0.187	0.0751	0.08436	0.20179	-0.0309	0.2268	2, 3	593.8633, 396.2447	32.11, 38.16	36.98, 39.55	10.86, 43.96	24.06, 43.07	37.91, 44.66	29.66, 39.34	26.54, 41.53	36.93, 46.05	40.98, 40.17	26.86, 45.74	29.88, 48.17
A5PLN9	IQNMTTSPMFMEK	SN_Hybrid	59499.5	73080.9	69825.9	79346.4	70879.9	64452.3	65446.6	68752	66705.5	69077.6	65147.6	37874.7	70158.2	61538.1	43387.1	81445.5	81712.2	77271.2	64297.9	85014.7	73255.6	62182.5	63107.6	69411.5	FALSE			-0.01075	0.24836	0.08492	-0.05599	-0.23401	-0.20921	0.13699	2	779.3591	34.02	15.98	44.93	22.44	29.45	29.57	24.39	33.76	33.76	22.82	31.11
A5PLN9	ISVHNDSNQVVK	SN_Hybrid	20326.3	20116.3	21212.8	18273.4	9462.85	17563	27880.6	16781.2	21214.1	20646.8	19074.3	14926.2	16868.1	13914	15742.1	11636.7	27639.7	24452.9	29692.1	27073.7	24206.1	15947.6	24610.7	18774.2	FALSE			0.09552	0.04773	-0.44474	-0.05541	-0.17408	-0.40625	0.39319	2	670.3519	-1.15	9.21	6.73	34.22	29.18	-38.57	6.73	19.33	17.21	-7.18	36.5
A5PLN9	LDIVWK	SN_Hybrid	33121.8	25250.7	32087.7	25369.3	28954.3	26815.5	24462.3	21775.5	28797.8	23932.3	31525.1	34689.7	29592.2	26118.9	29979.2	21718.4	26132.3	30137.2	26625.1	31882.3	23421.5	16127.1	23404.2	31823.9	FALSE			-0.26971	-0.21403	-0.15689	-0.34226	-0.005	-0.07815	-0.14291	2	387.2314	33.97	22.27	23.11	32.74	29.81	31.75	45.85	33.79	32.89	40.24	39.84
A5PLN9	LQTSQLQR	SN_Hybrid	1.19771e+06	1.11521e+06	1.75864e+06	3213.3	937169	6536.59	946366	1.08263e+06	1.79207e+06	1.3471e+06	1.75348e+06	1.45289e+06	1.94375e+06	308103	8844.4	436673	1.97081e+06	1.9594e+06	1.00931e+06	1.05454e+06	3551.23	695721	430065	1.8794e+06	FALSE			-0.09161	0.10102	-2.10427	-0.43813	0.16139	-0.84881	-0.97776	2	487.2749	19.09	-27.64	14.89	6.98	7.44	28.12	29.64	14.82	30.39	28.67	23.18
A5PLN9	LSLEAIPDTVNLEEPFHIT	SN_Hybrid	38621.7	44026.4	39481.6	4408.38	40062	38055.6	39555.1	34927.4	44394.5	45500.7	48179.3	45946	34786.1	35265.1	41593	31476.4	38453	30920.1	33445.2	44227.8	32837.9	28689	25033.4	21967.6	FALSE	0.435989	47180.8	-0.03894	-0.27621	-0.56549	-0.69024	0.19315	-0.1295	-0.14422	2	1069.5544	28.21	-50.63	28.36	20.14	7.81	40.09	8.22	20.67	11.31	36.32	24.45
A5PLN9	LSLEAIPDTVNLEEPFHITC[Carbamidomethyl (C)]K	SN_Hybrid	29052	21320.7	21469.2	26879.3	20121.6	24430.5	27628.3	25436.7	23199	31827.1	24761.2	25968.1	30858.5	25275.9	21497.7	27100.6	23901.5	23236.1	27602.5	14440.9	19212	27452.6	26770.9	29266.8	FALSE			0.08618	0.04733	-0.00827	0.21678	0.20055	0.11183	-0.22999	3	809.4139	47.12	48.68	44.87	41.07	48.08	47.31	49.32	44.43	32.74	47.3	32.91
A5PLN9	LTDTFLKR	SN_Hybrid	18418.3	16165.6	7752.65	18099.1	13942.5	23762.7	19311.7	20635.7	15856.4	15615	12143.4	10452.1	14707.3	14715.5	7811.78	5861.9	28964.1	12897.5	17966.9	18193.8	22265.8	11023.4	20434.9	19146.6	FALSE			0.39846	0.1728	0.39847	0.25737	-0.14794	-0.18526	0.46472	2	497.29	40.29	36.71	31.14	34.21	27.47	-50.07	2.68	39.62	17.06	26.4	33.28
A5PLN9	LTKPTLFTNIPVTC[Carbamidomethyl (C)]EEK	SN_Hybrid	197982	152334	204268	68334.4	223944	199782	162984	110754	161675	226702	234376	164733	189664	101982	203380	233818	142685	211429	185644	96607.2	173324	99799.8	178424	160114	FALSE			-0.34902	0.08424	-0.17257	-0.33936	0.17432	-0.1639	-0.28372	3, 2	664.3555, 996.0295	47.24, -31.23	35.73, -26.08	37.01, -7.1	47.05, -32.45	43.45, -34.09	31.66, -9.8	45.74, -28.96	45.82, -2.56	45.74, -37.37	44.69, -17.77	34.33, -3.86
A5PLN9	MAPGYGDVR	SN_Hybrid	186851	209699	213114	200781	178968	139857	167240	158637	233653	194134	131856	163605	210549	147846	132709	183786	198564	202632	250496	182427	256768	193449	158470	182600	FALSE			-0.1238	-0.05962	-0.2306	-0.18977	-0.31643	-0.31199	0.17794	2	483.2291	37.95	48.52	43.82	41.44	25.47	44.52	42.24	36.1	50.32	37.18	47.49
A5PLN9	NMTTSPMFMEK	SN_Hybrid	30484.2	36914.1	51200.1	38709	35248	33656.2	39304.2	50358	53116.6	43691.3	50221.3	57373.7	40693.4	33198.4	57179.7	24470.7	54126.7	40913.3	22992.6	6426.06	52532.2	32471.4	43171.6	32873.1	FALSE			0.2677	0.01106	-0.14023	-0.12817	0.3512	0.14427	-0.53325	2	658.7878	18.72	9.87	34.59	14.76	29.83	36.11	32.82	35.45	24.65	40.95	44.81
A5PLN9	QYLYC[Carbamidomethyl (C)]LKPK	SN_Hybrid	5456.9	21733.6	103312	60469.6	89256.9	6997.69	51839.3	57072.6	96195.3	64192.1	90620	13754	16988.8	93826.9	93777.5	84531.1	24912.9	60237	63618.2	22628.4	14424.1	37934.1	64396.1	72394.8	FALSE			0.6523	0.37874	0.26415	0.421	0.36923	0.64868	-0.37444	3	404.8864	-6.05	20.57	25.42	29.2	27.23	31.52	32.31	25.08	-0.45	13.2	22.96
A5PLN9	RLTKPTLFTNIPVTC[Carbamidomethyl (C)]EEK	SN_Hybrid	1266.48	3313.8	6959	8916.56	993.41	4954.57	4215.69	3417.68	4549.76	2046.13	2776.96	5432.14	6995.95	2223.61	3410.54	6942.52	7420.65	1891.11	3970.79	644.654	6560.72	9658.86	4017.76	2488.69	FALSE			0.07833	0.49427	0.36532	0.48635	-0.17019	0.13031	-0.04613	4	537.5437	13.36	18.48	-37.09	15	4.09	12.15	13.95	16.67	20.22	19.24	-27.51
A5PLN9	SSYISVHNDSNQVVK	SN_Hybrid	9355.54	9900.71	19264.4	6691.53	4515.33	20012.8	4233.39	5202.07	7893.6	7347.79	6739.95	15485.1	13680.1	5613.9	17213.2	7465.67	6759.18	9554.49	7716.97	18783.1	8469.17	14511.5	15337.3	3508.91	FALSE	-0.0904312	-8411.61	-1.15244	-0.69592	-0.30318	-0.20761	-0.38136	-0.07745	-0.13954	2, 3	838.9156, 559.6128	37.56, -2.86	17.43, -0.48	30.74, -7.67	17.87, 30.52	-39.73, -8.38	21.03, 34.23	-1.28, -20.63	-29.54, 24.33	20.12, 5.79	14.75, -26.25	8.14, -24.12
A5PLN9	TNIPVTC[Carbamidomethyl (C)]EEK	SN_Hybrid	178197	403728	225767	409913	365048	207753	403566	7154.63	4112.73	302282	233233	344403	55399.9	392788	10720.6	281723	200376	194512	413226	465442	214718	368600	191918	227503	FALSE			-0.96127	-0.25548	0.28297	-0.03557	0.12356	-0.8156	0.43692	2	595.7897	17.04	8.13	4.65	4.7	1.1	2.38	12.4	6.13	0.11	-2.87	-4.7
A5PLN9	[Acetyl (Protein N-term)]MEVNPPKQEHLLAL	SN_Hybrid	95862.9	112435	87106.6	108378	97517.3	92407.5	99509.9	74227.5	95590.4	110579	89649.2	102673	110729	99903.6	109732	102128	101687	99081.3	105233	87709.6	100064	99931	92832	88213.8	FALSE			-0.13333	0.03613	0.01408	-0.07224	0.03616	0.11702	-0.01176	2	830.94	14.94	39.86	36.68	32.76	33.82	33.19	42.25	52.39	46.06	41.18	49.5
A5PLN9	[Acetyl (Protein N-term)]MEVNPPKQEHLLALK	SN_Hybrid	8886.07	8875.71	16911.1	12034.9	17667	4880.44	8691.19	12444	14349.8	22580.2	8562.4	8134.76	17357.7	24937.9	31095.9	17310	36403.7	10766.6	15653.6	25857.9	11700.5	2617.63	2679.38	3408.48	FALSE	0.257909	5.22492	0.0334	0.89505	-0.00377	-1.99381	0.17989	1.0818	0.61794	3	596.9941	-27.19	-31.97	13.99	23.12	35.4	17.46	16.01	-17.22	-24.03	-1.97	27.72
A5YKK6	AAANFSDR	SN_Hybrid	193069	237039	210542	218109	247020	197617	230329	204500	214274	250496	209755	227980	214270	202224	197266	207408	208599	212861	213547	237688	180709	225807	237355	235521	FALSE			0.01891	-0.02678	0.04892	0.1251	0.10336	-0.06186	-0.01974	2	426.2039	29.8	42.14	33.39	29.69	31.73	31.24	30.41	35.29	27.84	18.43	36.15
A5YKK6	AAHHMMR	SN_Hybrid	47949	7161.48	53411.1	8006.54	43287.7	46866.9	37365.3	47981.9	49969.6	46990.5	41990.7	43525.1	5745.86	48398.4	35023.1	22496.5	42816.3	34586.8	4947.97	6665.21	46348.5	57023.4	47023.1	52716.8	FALSE			0.31836	-0.11943	-0.14476	0.53061	0.28808	-0.2834	-0.90481	2	427.1996	30.69	-41.01	20.66	14.73	-26.13	4.11	-40.16	7.33	-4.84	10.49	10.31
A5YKK6	AFSAFVGQMHQQGILK	SN_Hybrid	77938.6	79206.4	80930.2	78578.5	83647.3	82611.1	77813.1	85189.4	68077	68125.4	78904	72926.9	70949.7	76322.1	63554	58139.9	64555.3	67281.5	70309.1	61717.8	77500.5	86571.4	81648.5	106237	FALSE			-0.04303	-0.32559	0.0404	0.20516	-0.1142	-0.17537	-0.18428	3	587.975	52.69	36.18	39.92	45.32	44.18	50.66	50.54	35.51	44.35	34.54	44.33
A5YKK6	AGPEMDK	SN_Hybrid	130028	136296	133022	144611	116365	150333	134000	117548	132346	134115	130401	134698	155391	134167	157918	90344.3	154039	181930	138149	108552	75755.9	124991	136543	154415	FALSE			-0.05693	0.09428	0.04258	0.05877	-0.00048	0.16417	-0.30853	2	374.1707	38.67	40.1	24.55	30.62	40.29	31.72	40.27	29.85	38.99	27.27	47.77
A5YKK6	ALDINELKPGNLLK	SN_Hybrid	9151.97	7013.27	16235.4	7176.52	6089.07	6191.33	8574	1877.91	8394.58	7531.05	2566.93	1820.93	8360.37	8071.51	3758.53	9504.27	3464.44	5125.92	6614.67	7073.63	2468.85	11472.5	4491.79	7854.41	FALSE			-0.78173	-0.84046	-0.73574	-0.44393	-1.44277	-0.68235	-1.00385	3	513.3031	-4.58	26.2	8.27	18.6	-4.28	22.43	13.05	26.26	3.54	17.57	-0.01
A5YKK6	APLAGQVS	SN_Hybrid	114410	109406	114803	107274	104899	123877	117796	105665	118114	101153	109045	121029	118224	106062	126809	105659	116934	119556	109460	105711	119901	99689.5	109481	120924	FALSE			0.01254	0.01496	-0.01099	-0.03678	-0.03184	0.0522	-0.01519	1	742.4094	33.06	30.16	31.63	28.11	4.66	29.75	29.68	28.62	21.4	27.39	44.58
A5YKK6	APPEDDNREIATWK	SN_Hybrid	157923	81913.7	142189	180593	178484	222538	160172	53238.6	149095	46412.1	124836	163664	73447.5	100842	103231	168766	90588.8	156365	110759	117372	153612	69099.9	139322	94078.6	FALSE			-0.07566	0.12194	0.6064	-0.33673	-0.18989	-0.46108	-0.00107	2, 3	821.397, 547.9338	18.76, 28.9	31.62, 35.67	22.74, 30.17	17.16, -4.83	29.45, 1.26	32.79, 33.29	25.39, 43.43	34.45, 49.36	22.49, 27.41	35.71, 33.97	40.16, 44.98
A5YKK6	AQAEQQHNPAANPTMIR	SN_Hybrid	87151.5	115325	94429.9	108187	123818	106839	115653	97904.3	101441	104201	101136	108004	103587	106355	78784.4	108119	82794.3	91175.1	120317	98879.2	106127	114392	118705	125122	FALSE			0.08534	-0.07386	0.19061	0.27083	0.07773	-0.0403	0.13187	3, 2	626.3076, 938.9578	29.75, 27.74	37.57, 29.43	32.26, 33.54	38.66, 27.64	39.64, 34.91	30.91, 16.8	33.19, 32.21	32.22, 39.65	38.39, 39.26	29.68, 36.78	33.66, 31.85
A5YKK6	ARQPPPGVMPK	SN_Hybrid	111470	173283	158628	170334	166819	134047	160015	178416	142033	177236	156608	181364	175853	160644	172580	171978	172795	162332	194377	176336	136702	180095	192862	142283	FALSE			0.11588	0.19374	0.08779	0.2167	0.21661	0.19934	0.19462	3, 2	393.2219, 589.3292	20.54, 38.86	29.55, 33.01	38.85, 22.54	32.84, 36.31	39.19, 36.99	28.53, 24.46	33.81, 35.98	38.11, 27.95	29.36, 34.1	18.34, 37.28	31.26, 34.7
A5YKK6	ASQQEIQHIVNR	SN_Hybrid	118145	116715	96497.9	120438	117516	102237	106504	130546	112166	122342	127914	112446	110554	126785	91520.2	127335	116681	125692	127939	110943	133627	121250	122074	112086	FALSE			0.07573	0.158	0.03796	0.1011	0.1304	-0.01091	0.16889	3, 2	474.9198, 711.876	34.87, 43.43	40.4, 39.55	31.69, 52.32	40.47, 44.36	39.34, 49.21	29.83, 44.44	40.54, 41.28	39.44, 51.4	37.86, 39.65	34.51, 44.65	37.65, 45.49
A5YKK6	ATDDVAQIYDK	SN_Hybrid	37749.9	29795.3	30609.8	34473.9	32725.4	9651.52	38048.1	30820.9	37737.9	28787.3	29673.3	33802	37746.6	30277.2	24859.9	35904.8	40518.9	32631.6	43474.9	28900	35707.9	33157.2	25089	35912.2	FALSE			0.11917	0.15193	-0.353	-0.05997	-0.08931	-0.07963	0.139	2	619.7986	19.64	11.92	27.18	37.58	15.6	26.49	45.87	28.68	23.76	24.23	26.22
A5YKK6	AVEGLLDATSGADADLLLR	SN_Hybrid	211695	6354.82	552808	220386	472203	391139	327357	179128	6243.31	27602.1	281374	261831	235394	575057	3801.38	356622	1.07786e+06	4492.21	342890	291815	624159	275140	147638	308666	FALSE			-0.58827	0.90051	0.49147	-0.07572	-0.43346	0.07901	0.70759	2, 3	950.5048, 634.0056	12.33, 0.14	24.68, -0.65	13.74, 3.84	13.97, -10.88	12.83, -0.44	13.32, -15.83	6.31, -18.12	29.05, -16.78	-13.76, -33.52	26.8, -8.82	-27.17, 12.12
A5YKK6	AVQELVHPVVDR	SN_Hybrid	352387	362443	334184	355292	345547	358916	360484	369163	361728	366290	358061	344159	363185	374691	334832	349502	349270	351283	347823	359970	354403	362694	349003	368947	FALSE			0.05711	0.00143	0.0147	0.04286	0.02657	0.03222	0.01802	3, 2	454.5894, 681.3804	45.29, 46.28	39.19, 35.49	38.83, 43.59	36.12, 39.14	41.91, 45.69	36.96, 36.81	38.19, 44.82	37.47, 45.79	36.92, 44.51	41.53, 41.77	38.4, 45.13
A5YKK6	AVYEEFAR	SN_Hybrid	7881.9	204203	15357.3	186696	67257.2	69900.2	13831.5	6109.16	205919	6749.31	58638.2	71241.5	74885.8	103318	48694.5	11267.1	8278.82	221384	239960	276464	182953	4603.96	8297.43	132142	FALSE			-0.01007	0.08311	0.50984	-0.64901	-0.73524	-0.00345	1.62057	2	492.7429	-13.21	-3.31	-5.26	-3.61	22.06	-8.16	-2.36	-3.49	-1.76	26.43	-10.57
A5YKK6	AWATDDVAQIYDK	SN_Hybrid	77695.6	75802.6	74316.7	79860.6	80290.3	75553.5	82891	78854.7	92229.9	82951	82830.7	85987.4	97102.1	92041.2	88327.1	73897.7	103808	96294	99444.5	94003.7	99419.7	91334.9	79062.2	98123.4	FALSE			0.15683	0.26631	0.04912	0.23717	0.14424	0.28447	0.36239	2	748.3568	33.42	38.28	37.29	45.4	38.81	31.04	42.81	33.08	42.91	49.66	35.42
A5YKK6	AYGSPWC[Carbamidomethyl (C)]NK	SN_Hybrid	80061.2	125010	71394.5	108836	93609.5	61409.7	101291	85220.7	77292.2	102886	67901.6	76392.8	72111.8	102319	75544.9	90020.7	62908.6	59552.4	102976	70293.1	89495	104293	90443.4	96158.5	FALSE			-0.06763	-0.37976	-0.06735	0.0734	-0.16153	-0.14531	-0.07333	2	541.7398	38.96	36.68	38.34	39.95	47.24	36.98	48.07	38.77	49.23	41.23	38.56
A5YKK6	C[Carbamidomethyl (C)]LFSHVDFSGDGK	SN_Hybrid	30150.7	28254.6	27163.1	10579.5	29187.9	22654.1	21388.3	6717.74	26536.4	23605	34548.6	25133	33726	23099.2	15227.8	23153.1	7089.47	5016.02	6696.41	12584	5118.87	31278.2	30047.8	11952.8	FALSE	0.371435	1554.19	-0.64706	-1.2791	-0.45503	-0.22368	-0.03899	-0.24802	-1.81024	3, 2	490.2224, 734.8299	14.1, 9.69	-44.36, -19.58	-31.01, -0.21	31.52, 11.56	17.92, -48.96	41.12, -5.01	-3.97, -7.17	16.92, -21.55	13.95, -22.77	22.1, -2.76	-14.56, -5.56
A5YKK6	C[Carbamidomethyl (C)]LIEC[Carbamidomethyl (C)]RDEYK	SN_Hybrid	7034.65	10626.4	8284.26	7324.82	11520.5	6517.28	8449.19	10228.8	10902.4	9287.75	4819.23	4937.79	4980.75	8627.1	6423.19	10081	13928	4030.87	7434.47	10918	5329.27	10152.6	5939.15	8236.17	FALSE			0.18917	0.112	-0.03277	-0.09286	-0.44608	-0.37323	-0.1317	2, 3	693.313, 462.5445	-8.87, -39.85	3.57, 20.38	-1.28, -2.26	17.06, -33.19	-11.84, -16.7	36.02, -25.04	21.33, -2.67	17.8, -27.9	27.96, -10.39	13.1, -45.84	31.14, -4.61
A5YKK6	C[Carbamidomethyl (C)]PSILGGLAPEK	SN_Hybrid	159666	160074	148232	154592	168496	167694	191347	134027	173236	179410	179069	182011	172057	195472	182190	163571	168562	132018	172669	132675	185744	183159	160801	168100	FALSE			0.0915	-0.01183	0.06866	0.12989	0.20785	0.23228	0.06956	2	621.3315	34.37	25.69	34.59	39.02	32.9	37.77	21.97	36.47	35.96	37.92	27.41
A5YKK6	C[Carbamidomethyl (C)]PSILGGLAPEKDQPK	SN_Hybrid	21321.2	28189.6	3370.19	41049.1	28920.3	29002.8	25153.6	18857.3	30282	29238	29971.2	31917.9	35639.5	38978.2	35447	48664.7	23032.1	45327.5	45900.5	22347.1	4983.83	31811.4	44502.4	7821.65	FALSE			0.49048	1.14599	0.90427	0.66997	0.78513	1.05753	0.46971	3	570.6345	25.24	16.98	40.02	27.96	3.45	34.69	21.76	30	22.1	28.67	26.99
A5YKK6	C[Carbamidomethyl (C)]PVVLAPLLYPEK	SN_Hybrid	82563.1	95122.7	42790.8	81150.8	83042.7	47287.7	90762.7	90743.4	88379.7	95373.4	90796.7	88749.9	92033.3	82198.2	86979.3	89722.3	80438.4	88799.9	86060.3	76545.2	98473.4	85795	81299.6	83053.7	FALSE			0.29172	0.23211	-0.0601	0.18216	0.31839	0.24459	0.24386	2, 3	749.9205, 500.2828	42.06, -30.2	41.24, -14.95	48.8, -29.1	41.5, -57.01	43.05, -39.47	41.81, -20.58	40.28, -13.97	45.07, -14.59	43.58, -49.48	46.61, -43.05	41.36, -23.97
A5YKK6	C[Carbamidomethyl (C)]PVVLAPLLYPEKR	SN_Hybrid	53924.2	48796.4	55949.8	65667.1	54935.9	63138.4	64806.7	62674.4	61790	65630.5	56138.9	64544.4	59772.1	56695.3	65283.6	67438.3	57067.5	66614.9	63260.5	61228.8	67384.3	62987.2	69605.2	52487.6	FALSE			0.25442	0.26845	0.21164	0.22212	0.2317	0.19593	0.27412	3	552.3165	42.98	44.79	45.03	41.32	45.24	40.22	46.67	37.82	31.8	39.19	41.95
A5YKK6	DAIAALGLLQK	SN_Hybrid	224441	270609	270878	235985	268413	269486	264670	248730	233774	224257	290927	248164	220484	258502	250290	210828	235394	230028	219798	226120	253597	262727	264530	377206	FALSE			-0.03576	-0.17965	0.01491	0.23985	-0.00487	-0.07074	-0.13085	2	556.8373	35.48	46.43	43.61	41.78	43.39	37.56	44.31	45.9	48.51	48.23	39.31
A5YKK6	DFALDSEESR	SN_Hybrid	748639	717780	683487	774280	712348	691519	722652	614586	731793	688901	728607	744039	749247	727863	701011	719699	783040	756494	778364	721654	721705	681632	739455	699751	FALSE			-0.05532	0.07156	0.01883	-0.01964	0.00779	0.01881	0.04741	2	584.7595	39.29	40.45	47.37	40.62	48.44	34.25	43.6	41.47	34.75	41.37	41.14
A5YKK6	DLSQVWPEANQHFSK	SN_Hybrid	44093.3	34087.1	4456.73	27551.3	26333.4	9834.24	38764.6	61113.6	33915.7	29106	11631.7	39601.2	40169.3	21101.1	32293.5	45313.8	34926	41991.2	44437	37580.8	5695.51	18485.6	28788.4	25054.8	FALSE			0.69515	0.56475	-0.37507	-0.19222	-0.04069	0.17916	0.08601	3	595.9567	19.27	28.83	15.07	35.64	10.52	30.32	38.57	22.92	24.58	33.72	2.25
A5YKK6	EADLFHTIETLMR	SN_Hybrid	5045.8	6445.75	5038.15	5891.36	5681.77	5209.62	5664.6	4750.17	5826.89	5881.61	5951.8	6105.95	5691.95	6335.24	6455.62	6383.34	6895.81	6524.73	5663.64	7866.36	5867.53	5598.71	5920.22	4770.54	FALSE			-0.02536	0.26072	0.02192	-0.02112	0.11807	0.16112	0.23081	3	525.9327	36.55	44.08	44.84	47.31	50.12	45.23	41.12	49.28	42.47	40.42	46.36
A5YKK6	EFARNVPGFLPTNDLSQPTGFLAQPMK	SN_Hybrid	13778.3	91707.2	94809.7	103527	92998.6	104678	8710.44	10287.7	102345	10210.1	119814	3136.24	2964.41	81352.5	6967.37	66591.1	6929.17	86527.5	86124.4	8313.97	110578	6534.58	85183.9	106957	FALSE			-0.72304	-0.32362	0.58861	-0.01171	-0.58897	-1.13369	0.03361	3	992.5076	-5.1	-3.19	-22.31	-12.8	-5.6	-0.61	16.24	-5.65	3.64	23.57	-7.2
A5YKK6	EIDDEANSYFQR	SN_Hybrid	420466	419561	426538	439911	453426	413325	433489	425950	402719	430649	409270	439757	414565	439701	450536	452371	361131	436963	450374	396850	401083	421960	440900	397776	FALSE			-0.00503	-0.01846	0.04496	-0.00677	0.01486	0.04291	-0.02095	2	743.8259	40.88	44.39	50.68	40.46	40.84	42.45	30.92	40.47	40.97	42.14	43.47
A5YKK6	ELNPSLNFK	SN_Hybrid	404493	412572	394914	386675	367969	394880	369039	413404	399172	403127	399714	421880	403962	396940	409071	394684	395226	400583	379705	401036	395966	390722	399053	427538	FALSE			-0.03661	-0.02581	-0.07633	0.00634	0.01509	-0.00239	-0.04261	2	531.2849	37.1	43.56	42.32	41.45	48.3	40.76	44.26	43.95	50.72	42.91	44.24
A5YKK6	EPLLMSISTNLK	SN_Hybrid	5552.27	45029.2	68013.8	38226.2	55401.4	7486.47	10567.7	7785.66	9231.86	34171	65567.1	4850.49	8299.74	55369.5	57684.3	39351.3	52199.9	42094.5	61754.2	6445.69	54304.2	5180.41	2898.62	81404.1	FALSE			-2.10408	0.17237	-0.23006	-0.40636	-0.18132	0.03317	0.04678	2	673.3734	-14.9	5.54	-43.71	1.6	-47.31	12.52	21.69	-41.67	2.35	18.71	-17.29
A5YKK6	EREVFNC[Carbamidomethyl (C)]MLR	SN_Hybrid	92432.8	79573.7	9017.1	78319.7	70541.8	66704.8	52698.6	52475.2	67923.7	71000.5	78188.4	63057.4	71361.2	55635	75111.4	64238.9	47380.7	72006.3	68223.5	56205.3	67975.7	66037.7	65376.5	94344.4	FALSE			-0.06459	0.02059	0.25195	0.3186	0.22956	0.15895	0.08797	3, 2	451.8849, 677.3237	32.94, 35	25.33, 28.65	27.27, 12.71	32.34, 32.74	19.98, 39.8	11.83, 19.3	35.32, 3.61	36.9, 15.12	35.45, -9.62	26.15, 22.64	28.96, -33.59
A5YKK6	EVFNC[Carbamidomethyl (C)]MLR	SN_Hybrid	183737	165111	151943	160032	82353.6	164261	171400	134138	174547	182628	164329	145185	165688	134410	172645	131684	160514	145393	149754	104259	174501	154887	145691	181882	FALSE			-0.06092	-0.19462	-0.30043	-0.0538	-0.02514	-0.08315	-0.22487	2	534.7519	41.59	46.41	49.55	42.85	50.26	42.93	47.43	32.87	38.01	45.88	44.04
A5YKK6	EVTAAQVAR	SN_Hybrid	33641.3	9845.48	49903.6	40746.9	41194.4	33568.3	3886.45	4866.24	40950.4	34243	4109.33	39239.1	37750	30919.4	39302.5	30308.7	5415.3	38542.7	28302.1	4783.9	4461.6	31707.4	30076.3	40181.3	FALSE			-0.90994	-0.33056	0.30667	0.12673	-0.26738	0.20931	-1.31455	2	472.7616	17.05	13.2	-47.29	9.35	-3.22	-0.4	13.32	23.43	-7.59	5.64	-20.33
A5YKK6	EVTYELDHPGFQIR	SN_Hybrid	410712	400878	356913	435579	403043	391740	402875	412582	406298	416758	365086	377736	379808	404262	396309	408539	386852	392471	396033	414852	380068	397333	409786	383581	FALSE			0.06429	0.02371	0.07442	0.02715	-0.01106	0.01459	0.02745	3, 2	568.6178, 852.423	39.22, 13.49	38.61, 17.85	38.27, 25.73	41.55, 22.63	41.09, 18.17	37.16, 28.34	42.93, 26.49	45.1, 33.87	38.24, 29.1	33.9, 35.02	45.41, 20.94
A5YKK6	FFPQYPDK	SN_Hybrid	268482	230050	6478.05	4952.34	9772.57	11715.5	225547	5346.42	70317.3	11948.7	253989	240196	288790	269724	303061	292663	84326.6	297303	5939.27	6993.71	10195.4	315234	1613.2	7090.16	FALSE			-0.74554	0.41706	-4.2555	-0.6406	0.00321	0.77066	-4.44858	2	521.2556	11.23	-38.59	6.32	-8.42	18.63	2.47	-30.63	4.86	25.69	-14.03	-13.87
A5YKK6	FKDSTIKR	SN_Hybrid	6489.76	7776.22	16003	9730.65	9191.55	5713.34	10844.2	8074.06	12104	11077.8	10612.2	7110.4	4831.42	10666.7	12378.5	10096	9978.47	9724.96	10892.9	11869.9	6385.07	10610.6	3764.02	12477.2	FALSE			0.03546	-0.02255	-0.2971	-0.17282	-0.07175	-0.11879	-0.05445	2	497.7876	-42.16	4.54	21.33	28.88	-52.29	23.96	10.78	16.16	18.41	27.41	21.88
A5YKK6	FWNHEFVHC[Carbamidomethyl (C)]APEIEK	SN_Hybrid	39968.7	45557.8	12122.1	37445	28341.4	1833.32	9495.94	7124.09	8059.91	5807.98	3910.23	25895.9	29957.8	16946.4	26835.6	6277.82	4703.33	13036.9	14506	33049.2	4342.48	9045.52	20135.4	34156.2	FALSE	0.415262	4.71367e+08	-1.98426	-2.02348	-0.53016	-0.62455	-1.45515	-0.40516	-0.91193	3, 4	648.3017, 486.4781	14.69, -6.68	11.82, -36.39	-24.26, -6.15	-14.84, -8.02	-1.42, -7.87	-33.65, -39.3	-13.22, -40.74	-11.37, -20.29	8.33, -15.42	22.54, -46.47	-20.11, -6.37
A5YKK6	GAFGVGQEQIDAFLK	SN_Hybrid	397452	198297	381606	406507	422622	184857	198009	375471	191157	403165	194412	188920	389034	424920	395685	421002	391788	386528	405952	196451	203815	402914	421658	188703	FALSE			-0.35411	0.29526	0.05308	0.05207	-0.31344	0.30762	-0.27771	2, 3	790.4094, 527.2753	34.17, -25.5	43.23, -35.75	46.03, 24.43	41.75, -43.92	46, -36.38	41, -20.71	32.99, -17.03	44.89, -44.3	47.37, 8.96	48.4, -31.12	41.72, -7.09
A5YKK6	GLGMEVFPVDLIYRPWK	SN_Hybrid	13395	10150.2	10805.9	15181.4	8275.95	8730.34	8369.77	12927.5	10445.4	6136.27	10399.2	9396.65	13277.9	10346.3	10855.6	12242.1	10435	6844.41	11628.3	10149.6	12579	9947.5	12719.2	15228.1	FALSE			-0.11393	-0.21859	-0.09385	0.14164	-0.40561	0.0054	0.00024	3	674.029	35.93	44.4	38.73	39.83	40.44	48.69	46.42	25.05	36.03	17.74	47.41
A5YKK6	GLHNVVYGIQR	SN_Hybrid	241044	267309	245614	218914	276078	277747	239085	260593	259033	246545	241362	261018	195188	261452	257228	238142	180944	260921	254568	249176	224847	265916	251846	223582	FALSE			0.00905	-0.14895	0.03548	-0.02436	-0.00968	-0.07884	-0.04939	2, 3	628.3489, 419.235	8.86, 23.65	41.74, 12.07	41.37, 28.19	38.51, 29.95	41.13, 25.08	36.13, 36.23	32.77, 18.97	42.32, 29.09	32.29, 25.85	38.08, 23.18	39.52, 35.87
A5YKK6	GNAPEGLPQLMEVVR	SN_Hybrid	329434	388589	300951	408852	416212	361471	401091	371433	368095	409520	397934	223575	410854	386400	393512	394464	398561	384204	375914	349136	403434	393443	350854	397976	FALSE			0.1627	0.20828	0.21964	0.16479	0.01697	0.22477	0.14727	2, 3	805.4219, 537.2838	23.86, 34.94	39.18, 17.58	26.02, 45.29	40.29, 38.99	35.32, 34.75	33.29, 37.56	28.22, 32.69	31.81, 42.15	29.12, 42.06	35.72, 33.2	35.73, 42
A5YKK6	GQQELLYVVPFVAK	SN_Hybrid	247280	283470	245712	266016	296817	247055	249176	242516	246806	271242	256420	259431	244856	258241	245450	252392	263711	259177	237936	240223	270502	281281	273130	293406	FALSE			-0.07232	-0.0022	0.06081	0.12684	0.01962	-0.05282	-0.0526	2, 3	795.9481, 530.9678	39.07, 47.52	42.5, 43.77	44.82, 41.39	35.4, 46.12	45.08, 43.69	35.41, 50.74	39.86, 40.66	44.22, 45.11	37.11, 49.19	38.69, 40.26	41.76, 42.77
A5YKK6	HAEGQLSFIQ	SN_Hybrid	7675.88	10196.1	127424	4740.04	3894.56	3612.95	14029.9	4674.99	62465.4	22904.9	5730.05	20953	72940.1	52624.3	63780.6	4913.03	11785.1	30360.3	28742.6	90928.2	63009.4	4732.04	4221.71	50756.9	FALSE			-0.83997	-1.62647	-3.56843	-1.28293	-1.55093	0.38202	0.33033	2	565.2855	-24.67	-24.57	13.8	16.27	3.24	-28.93	10.83	-13.99	-25.65	-3.33	-10.2
A5YKK6	HGPEADRHLLR	SN_Hybrid	91096.7	40191.5	74822.7	47985.4	60637.9	36220.7	74990.9	44252.6	92028.9	56336	58857.9	64923.6	80932.1	70228.6	69851.2	53931.3	74312.5	81872.7	61466.4	76304.9	73972.8	58138.4	59534.9	74510.2	FALSE			0.03568	0.02777	-0.50892	-0.10094	-0.19448	0.1007	0.0389	3, 2	434.2338, 650.8471	37.52, -27.08	43.58, -42	15.21, -43.38	9.85, -43.02	46.81, -57.52	25.14, -21.43	34.71, -29.01	36, -45.55	30.51, -8.17	37.78, -37.76	33.58, -2.66
A5YKK6	IAMTTC[Carbamidomethyl (C)]EQIVR	SN_Hybrid	32996.2	44844.1	28162.3	37730.1	48435.7	37868.4	34119.1	37616.4	35381.1	47229.8	49673.7	33284.6	27722.8	33261.2	14971.1	55596.9	7993.6	30650.6	36277.9	16014.8	36091.1	38636.4	58149	37851.2	FALSE			0.01508	-0.16967	0.22664	0.34497	0.2965	-0.48088	-0.26225	2	661.3338	9.36	32.31	54.14	46.29	42.89	44.17	45.98	40.29	33.68	44.29	42.89
A5YKK6	IAMTTC[Carbamidomethyl (C)]EQIVRK	SN_Hybrid	27365.8	15513	27044.6	19690.2	19471.8	32328.6	33901.7	32815.1	27794.2	19833.1	35863.1	33477.8	20681.8	29170.3	32756.8	29050.2	16450.4	22430.9	17239.6	15089.7	19154.3	20072.6	31498.4	23075.2	FALSE			0.4347	-0.0417	0.03198	0.09429	0.35085	0.24052	-0.44166	3, 2	483.9232, 725.3812	39.82, 13.38	40.14, 29.36	44.04, -31.11	45.12, -49.51	46, 31.02	42.92, -23.8	31.64, -27.76	40.8, 23.74	35.86, -51.4	35.72, 33.69	36.51, -42.83
A5YKK6	ILDVAQDLK	SN_Hybrid	637974	609682	665396	504775	616727	681382	635991	662530	618007	566834	623979	641572	632367	605104	590024	535530	553777	610768	565647	608472	598142	576701	523014	690541	FALSE			0.00262	-0.17028	-0.08557	-0.09571	-0.06215	-0.06601	-0.11028	2	507.7951	39.44	37.42	35.06	37.55	39.81	40.49	33.43	32.83	31.42	36.76	44.78
A5YKK6	ILPDSGGVA	SN_Hybrid	468298	448828	462888	457411	415059	473978	484843	441316	487887	463046	406153	472169	436407	461423	459291	445510	501713	510828	457097	463282	487067	412636	429310	451061	FALSE			0.03515	0.07936	-0.03552	-0.09395	-0.04098	-0.02413	0.0284	1	828.4462	22.78	26.02	21.33	19.17	22.78	25.5	22.92	17.56	25.45	23.04	32.82
A5YKK6	ILTNFTGVMPPQFK	SN_Hybrid	125844	159948	156448	122578	184904	203409	132133	145291	186264	135282	174114	187207	145986	151240	147393	119931	157990	133432	148063	129713	255676	147986	165858	208084	FALSE			0.06833	-0.10445	0.20818	0.23902	0.16726	0.00774	0.27053	2	796.9289	37.13	28.28	27.89	42.75	29.31	37.75	30.8	34.08	34	31.8	30.65
A5YKK6	ILTNFTGVMPPQFKK	SN_Hybrid	195284	188890	366838	166858	194824	217275	170968	185393	221808	228783	216374	247843	224952	170977	232068	94089.3	230369	371530	204037	217176	235972	194170	393739	152044	FALSE			-0.37735	-0.10977	-0.37538	-0.0214	-0.11598	-0.25808	-0.19254	3, 2	574.32, 860.9764	47.73, 20.39	51.59, 5.53	34.44, 36.8	45.69, 15.16	49.18, 21.22	38.7, 34.63	51.52, 10.27	40.27, 2.75	49.36, 29.49	43.61, 26.01	27.68, 26.41
A5YKK6	IREHGEPFIQAC[Carbamidomethyl (C)]MTFLK	SN_Hybrid	9668.48	15423.6	23392.9	25870.1	21392.7	16979.1	13013.2	8916.57	13688.4	17411.2	14552.3	13305.9	14906.3	13893.1	13618.4	15082.1	14370.2	13536.7	16178.7	6820.82	4025.33	16664.3	14619.5	18929.7	FALSE			-0.44493	-0.17357	0.40598	0.05054	-0.099	-0.19287	-0.84325	4	520.0144	4.9	37.65	18.24	35.92	30.44	37.16	22.91	39.01	29.16	26.7	26.46
A5YKK6	IVEPPENIQEK	SN_Hybrid	1.73001e+06	1.54764e+06	1.72753e+06	1.57306e+06	1.58411e+06	1.80401e+06	1.7736e+06	1.62402e+06	1.76632e+06	1.68144e+06	1.78253e+06	1.78302e+06	1.67823e+06	1.67458e+06	1.69199e+06	1.54255e+06	1.82772e+06	1.84074e+06	1.60248e+06	1.67279e+06	1.85487e+06	1.5131e+06	1.53022e+06	1.75689e+06	FALSE			0.04505	0.05814	-0.01274	-0.06032	0.06807	0.01138	0.03558	2	648.3457	24.65	43.4	33.68	39.45	43.45	34.13	29.47	35.45	38.43	38.4	38.72
A5YKK6	IYNHPPHPTMSVDEVLEMLQR	SN_Hybrid	67858.4	70392.1	72138.8	74415.3	69416.1	67611.8	73567.5	76768.9	67268.3	77212.9	58156.3	69354.3	69655.2	72876.4	66882.5	73613.3	65937.7	57908.3	72479.5	70875	62540.5	70485.3	67049	86429.6	FALSE			0.04865	-0.09151	0.00721	0.09021	-0.03938	-0.0067	-0.03115	4, 3	627.3109, 836.0787	39.46, 38.66	41.6, 47.47	47.69, 47.76	40.01, 38.57	38.05, 44.78	50.23, 36.7	42.43, 32.71	44.69, 41.55	39.06, 41.27	43.3, 38.31	42.3, 44.75
A5YKK6	KDFALDSEESR	SN_Hybrid	23926.5	10230.8	31583.2	28843.3	8763.59	21499.6	41535.4	27185	24234.4	23716.1	23103	2326.53	24713.1	36665.1	21072.3	25548.5	42886.2	12570.2	30494	38296.9	3472.97	37872	20554.9	16834.5	FALSE			0.49975	0.30123	-0.15347	0.19513	-0.41972	0.32675	0.13649	2	648.8069	15.19	27.85	20.28	23.63	26.21	28.98	37.68	22.93	-10.6	-11.35	19.85
A5YKK6	LAEVGQYEQVK	SN_Hybrid	659701	655862	683195	615812	675273	650222	712355	653818	665594	620171	661932	649250	616680	659195	635092	604663	645837	644825	590997	639398	700916	648739	651178	769658	FALSE			0.02363	-0.07666	-0.04208	0.05023	-0.04949	-0.0648	-0.04952	2	632.3326	44.08	44.58	44.89	38.03	49.06	51.58	47.29	47.51	47.25	44.25	45.8
A5YKK6	LATEFELRK	SN_Hybrid	8148.36	10241.3	10613.5	15544.4	9311.07	9082.06	12273.2	19863.2	9041.93	12032.9	13290.2	16455.5	16334.5	14795.5	14628.8	12240.7	13227.9	8221.02	14096.2	16214.1	6509.35	13588.7	16565	14274.6	FALSE	0.371109	2367.55	0.50567	0.21609	0.22667	0.61527	0.52656	0.65784	0.34427	3, 2	369.545, 553.8138	17.51, -7.62	39.45, 3.53	34.36, -45.51	39.47, -25.16	35.28, 15.63	26.92, -38.08	34.77, -40.53	45.8, -46.21	38.67, -43.79	38.87, -47.02	33.85, -38.72
A5YKK6	LC[Carbamidomethyl (C)]KNLALDINELK	SN_Hybrid	1.20846e+06	1.15403e+06	1.23141e+06	1.16483e+06	1.21751e+06	1.23828e+06	1.2318e+06	1.26621e+06	1.24261e+06	1.22286e+06	1.23539e+06	1.2923e+06	1.18529e+06	1.18315e+06	1.23781e+06	648576	1.17142e+06	1.22203e+06	1.18841e+06	1.07875e+06	1.21362e+06	1.19202e+06	1.11882e+06	1.25053e+06	FALSE			0.05773	-0.24052	0.01068	-0.01312	0.06155	0.00495	-0.04614	3	515.2886	20.78	13.71	9.52	12.19	21.33	11.43	17.67	18.52	6.56	22.13	9.55
A5YKK6	LFQSVAQC[Carbamidomethyl (C)]C[Carbamidomethyl (C)]MGQ	SN_Hybrid	5404.24	6749.95	3277.26	4076.05	7590.84	3739.64	3066.14	8510.77	3011.73	5299.96	5421.24	4848.95	9878.22	3302.75	5146.73	5752.21	2033.73	11973.7	3617.93	11042.4	7035.8	4613.85	6977.13	6410.43	FALSE			-0.08103	0.35668	-0.00233	0.22224	0.01291	0.24815	0.49157	2	714.8071	-27.87	20.41	2.17	31.41	-11.27	-30.33	8.33	-11.37	18.31	-34.04	-19.44
A5YKK6	LFQSVAQC[Carbamidomethyl (C)]C[Carbamidomethyl (C)]MGQK	SN_Hybrid	47540.3	43354.8	37160.9	45654.6	40004.8	45090.2	42977.3	35203	42192.5	44895.1	45023.5	51951.7	42022.3	41835.5	44414.3	40987.6	35452.4	48668.4	40623.9	27459.8	46447.2	46910.8	41064.9	62269	FALSE			-0.08927	-0.0336	0.03003	0.23054	0.1478	0.00243	-0.16104	2	778.8546	46.56	48.06	53.42	48.62	48.97	54.74	44.3	47.71	40.19	50.15	45.8
A5YKK6	LPDPFTPNLK	SN_Hybrid	738309	807407	771748	750438	789274	744951	809487	796428	715170	767162	766606	758977	746153	758461	760585	710057	762913	723490	760757	762807	795468	772275	784250	867333	FALSE			0.00225	-0.07737	-0.02057	0.06476	-0.01547	-0.03291	0.00098	2	571.3162	34.26	41.2	46.34	38.88	45.57	37.43	41.43	42.28	36.08	40.09	43.25
A5YKK6	LPDPFTPNLKVD	SN_Hybrid	27382.1	48000.1	1.02266e+06	7695.4	8994.5	6807.14	29767.1	7855.3	35732.3	2.35826e+06	1.92654e+06	4886.25	3719.87	9162.55	80185.7	5667.98	29464.3	27393.5	2.32015e+06	78795.7	28312.5	19393	4448.3	6361.51	FALSE			-3.9039	-4.13434	-5.54631	-5.18411	1.96594	-3.5605	1.14439	2	678.3639	11.28	-21.76	28.88	5.05	-23.15	-5.29	-2.18	13.49	10.88	-8.39	-7.46
A5YKK6	MKPSDLSQVWPEANQHFSK	SN_Hybrid	83305.9	224085	63857.7	66977.4	61097	117797	58305.7	68018.3	89871.8	46180.3	59374.3	61584.3	78800.2	83233.8	69781.2	106306	69049.2	85816.3	91295.6	84726	83661.3	78416.3	86991.9	75277.2	FALSE			-0.78005	-0.50739	-0.59448	-0.62524	-1.15134	-0.67941	-0.51563	3, 4	743.6968, 558.0244	51.09, 47.87	42.66, 42.67	49.61, 51.38	51.24, 49.87	56.64, 41.13	41.12, 35.97	51.02, 52.48	52.04, 40.43	45.87, 43.48	51.11, 50.19	45.66, 48.74
A5YKK6	MLAHTPQQK	SN_Hybrid	7715.65	4455.11	7079.08	5398.25	6418.1	6963.62	7694.68	7806.99	6949.94	5005.82	6254.42	6304.97	7083.25	5487.99	7686.36	8407.38	3553.79	7545.87	4604.86	6624.07	5239.5	5143.51	176211	11997.7	FALSE			0.22197	0.01915	-0.03565	3.32831	-0.13213	0.07362	-0.22514	2, 3	527.2791, 351.8552	18.85, -29.71	24.64, -39.47	32.19, -30.7	15.95, -30.9	22.13, -14.56	-27.96, -28	-0.03, -8.77	-33.02, -34.69	18.93, -27.91	26.72, -26.22	26.58, -33.12
A5YKK6	MTTC[Carbamidomethyl (C)]EQIVR	SN_Hybrid	77808.6	82471.4	76632.8	92024.5	79909.7	78667.5	93485.7	83461.1	78626.4	81717.1	83736.2	82654.8	76590.2	67518.5	67534.3	73194.4	88952.2	80897.5	86913.1	79037.8	80993.4	75669.5	84129.9	93734.1	FALSE			0.10938	0.03686	0.08104	0.09782	0.06661	-0.16272	0.05983	2	569.2732	41.15	44.87	40.94	41.93	49.42	32.26	42.77	31.12	42.89	44.7	39.41
A5YKK6	MTTC[Carbamidomethyl (C)]EQIVRK	SN_Hybrid	43528.5	43769.4	9887.78	41827.8	15319.7	65027.7	45737.2	73926.8	47856.8	29022.7	40522.9	41604.1	40010.4	35706.2	41120.4	41751.3	44096.1	44634.2	40125	43191	35485.6	64462	48984.9	11313	FALSE			0.78552	0.42503	0.33014	0.36034	0.19369	0.26568	0.28974	2, 3	633.3207, 422.5495	12.8, 8.13	21.58, -21.3	1.95, 7.86	27.85, 27.31	29.31, -2.71	13.29, -11.94	18.57, 4.5	4.97, -7.01	24.98, -2.74	24.64, -27.12	14.34, -46.5
A5YKK6	MVLNETYR	SN_Hybrid	153545	152257	162699	160248	155768	144534	171425	153026	160751	150694	149671	168318	159661	159247	169518	158548	151116	154261	145688	160233	163514	140187	151186	157617	FALSE			0.05053	-0.01416	-0.0247	-0.06137	0.00056	0.06009	0.00287	2	513.2579	34.7	42.95	38.46	38.34	39.1	38.52	36	45.21	28.07	39.57	40.45
A5YKK6	MYYFGIAALDR	SN_Hybrid	82298.7	99016.5	101385	102915	109380	75782.9	85587.7	97287.7	59222.8	79340.2	86755.3	80599.5	70438.6	94887	85901.8	80112.5	94496.5	52329.2	86024.2	56465.8	94066.2	105957	97776.7	109501	FALSE			-0.22368	-0.31697	0.02719	0.14797	-0.19654	-0.17028	-0.25709	2	660.3263	40.81	33.77	40.93	33.68	38.6	41.06	33.65	37.27	31.25	38.22	32.96
A5YKK6	MYYFGIAALDRFK	SN_Hybrid	51584.2	46475	48964.8	49992.1	49879.5	49681.4	52404.8	45661.7	48180.6	51904.1	46193	48358.3	44382.2	51197.7	42844.9	52103.7	48630.7	48752.8	52860.4	30880.6	43327.8	62239.1	47336.1	39491.3	FALSE			-0.00764	0.02397	0.0246	0.0199	-0.00559	-0.08695	-0.21044	3	532.2744	41.44	39.86	40.67	37.89	46.49	38.17	42.26	36.71	47.66	40.53	47.06
A5YKK6	NIIVQF	SN_Hybrid	329113	337864	365679	322102	323599	308213	301411	335835	316811	356174	352124	316103	319684	336821	326517	340940	349668	353097	313438	345515	317026	337926	362228	327351	FALSE			-0.11421	0.01535	-0.11443	-0.00721	-0.01158	-0.07106	-0.08144	1	733.4243	31.36	33.67	32.75	36.61	31.88	34.49	35.67	37.79	33.95	34.42	30.08
A5YKK6	NKPILHTDLDVK	SN_Hybrid	100877	102438	96806.4	80560.2	98535.1	90075.3	90632.1	112657	97816.1	97714.1	99953.7	98047.7	92215	93109.5	87886.8	79472.1	68355.1	90276.7	82031.2	106470	94918.1	98799.3	87957.1	112748	FALSE			0.00472	-0.33396	-0.15703	-0.00297	-0.02134	-0.13553	-0.08261	3, 2	464.933, 696.8959	34.25, 32.88	49.43, 44.04	42.96, 41.38	42.04, 43.9	40.21, 37.01	47.34, 40.55	42.09, 54.09	39.62, 45.81	45.67, 42.09	44.14, 48.09	27.1, 39.09
A5YKK6	NLALDINELKPGNLLK	SN_Hybrid	142869	135828	147626	128814	132544	150283	145778	145932	140705	150422	136215	141275	148487	139710	155807	140650	252286	155348	150868	151083	155238	142592	141146	142545	FALSE			0.02047	0.36297	-0.05056	-0.00014	0.00537	0.05863	0.10084	3, 2	589.0121, 883.0145	44.9, 26.49	39.56, 27.22	42.13, 24.98	44.14, 29	41.61, 38.9	36.92, 36.7	48.63, 38.84	45.52, 37.89	44.82, 18.3	40.6, 19.52	43.58, 39.56
A5YKK6	NLDEQLSAPK	SN_Hybrid	263740	256466	286937	247117	260215	295457	272131	278839	285068	267187	281933	282218	271433	223599	277490	263067	282246	298086	246685	273855	296090	262905	238216	294051	FALSE			0.05075	0.06339	-0.0078	-0.02156	0.04261	-0.06325	0.01686	2	557.7906	45.62	45.66	49.3	51.46	48.31	42.82	45.93	38.52	41.1	45.72	43.55
A5YKK6	NLDEQLSAPKK	SN_Hybrid	142928	148168	123714	148590	122457	137800	136146	157996	141117	140797	139555	145954	162786	131545	135655	150802	148520	160602	158203	157661	167857	135714	144485	137218	FALSE			0.06942	0.14894	-0.02089	0.00904	0.03944	0.05184	0.22172	2, 3	621.8381, 414.8945	48.55, 34.91	41.97, 43.06	46.25, 44.07	46.18, 38.04	51.92, 34.15	42.82, 43.7	48.17, 37.27	53.04, 41.63	54.51, 42.04	44.61, 39.18	47.7, 45.62
A5YKK6	NLFEEYR	SN_Hybrid	259243	271259	215560	266964	271984	227984	245560	243179	218217	238358	245042	216652	221519	258501	241315	266568	196874	229248	231576	267831	202243	264703	241119	292352	FALSE			-0.07767	-0.10708	0.0398	0.09741	-0.09183	-0.04862	-0.08854	2	485.7351	37.95	42.28	45.28	46.98	42.77	38.61	45.75	44.79	43.16	52.26	43.12
A5YKK6	NLGHWLGMITLAK	SN_Hybrid	103554	103443	109204	104730	101163	106393	105059	104239	110310	103164	90095.7	99717.8	96536.2	97892.6	94087.5	88380.8	100409	100558	99118.6	93136.9	108973	115472	108388	110614	FALSE			0.01546	-0.12803	-0.01797	0.08105	-0.11005	-0.13219	-0.06998	3, 2	485.271, 727.4028	43.94, 32.63	40.24, 31.69	50.34, 28.78	42.27, 36.87	45.22, 36.21	36.43, 23.41	43.39, 27.66	41.15, 24.14	42.41, 28.9	47.8, 9.58	46.38, 20.95
A5YKK6	NLILSAFPR	SN_Hybrid	798400	865680	813615	820820	861923	812991	817996	842348	793642	806378	831127	845876	813257	814391	781608	756554	769423	743859	812370	749312	809357	926033	895183	910724	FALSE			-0.01387	-0.12641	0.01046	0.14093	0.00331	-0.04041	-0.06348	2	515.8058	37.29	26.03	47.69	42.97	42.94	42.34	47.73	41.82	43.92	44.22	31.79
A5YKK6	NLTAGMA	SN_Hybrid	102855	112015	101598	108909	197647	108821	118321	121738	110139	123079	105635	104951	103525	106305	109668	119507	106761	104742	103302	135644	109179	138178	139570	100121	FALSE			0.14611	0.06481	0.39236	0.25583	0.07634	0.01375	0.13754	1	677.3287	25.45	18.8	25.7	23.68	37.2	19.38	33.06	13.82	22.02	22.49	31.34
A5YKK6	NLTAGMAMITC[Carbamidomethyl (C)]R	SN_Hybrid	52445.9	60268	80052	67130.9	56091.3	62309.9	24560	68333.6	5733.51	61946.9	66742.1	61364.2	64833.4	73186.5	50963.9	53481.4	53992.3	55708.3	62810.5	6901.41	57719.5	59910	75133.2	74520.7	FALSE			-0.96679	-0.24037	-0.05518	0.12054	-0.02045	-0.02859	-0.59713	2	669.8199	41.58	31.93	-0.67	38.56	31.87	30.64	31	34.28	30.95	30.9	33.17
A5YKK6	NMRLPDPFTPNLK	SN_Hybrid	77321.8	61325.9	63877.8	80334.9	59691.7	63334.9	68708	58612	75253.9	72922.2	58964.8	76740.6	89461.9	66255.4	87385.7	69116.4	61902.3	80479.2	79770.9	58287.6	64056.2	55042	65353.2	43100.2	FALSE			0.00034	0.06254	0.00594	-0.30885	0.04283	0.26346	-0.00293	3	514.9414	45.65	37.3	36.08	45.36	36.56	48.72	53.25	45.49	45.76	47.02	43.42
A5YKK6	NNLSQSNMTQK	SN_Hybrid	97875.3	116925	107653	111312	109343	96146.2	102816	82280.1	108668	107825	100009	114224	106454	101318	93523.7	94122.3	99737.1	107857	105182	111771	110309	105670	104781	113135	FALSE			-0.13443	-0.0959	-0.02551	0.00506	-0.00177	-0.09791	0.02136	2	632.8011	42.23	44.94	49.28	45.98	40.04	44.27	39.92	44.45	48.54	39.34	48.17
A5YKK6	NSFASAL	SN_Hybrid	131569	140714	120649	137012	145583	129137	165691	148139	124790	151582	122755	129762	130261	145632	134396	142788	115381	138646	125050	125897	92631.2	151939	147255	127906	FALSE			0.1587	0.01419	0.06743	0.1203	0.04043	0.06236	-0.19364	1	709.3515	30.18	31.17	23.78	35.96	24.79	24.39	21.12	24.2	28.62	31.91	15.3
A5YKK6	NSFASALR	SN_Hybrid	82866.9	76189.9	63322	73715.9	96559.3	81904.7	76043.6	91591.6	65955.4	67136.6	92965.4	74790	81272.4	76029.4	89115.6	88017.4	97293.2	69874	76010.2	67045.8	73790.6	96752.8	87256.2	83635.5	FALSE			0.07096	0.19852	0.18143	0.2673	0.07898	0.14808	-0.03634	2	433.2299	26.3	31.97	35.53	22.5	35.82	13.46	34.17	25.42	25.59	23.73	36.91
A5YKK6	NSRDAIAALGLLQK	SN_Hybrid	136528	134492	126602	140137	142332	133448	139854	134782	122369	136702	130624	125836	137681	134869	126860	123155	125258	139256	138725	118913	133412	134243	132275	126056	FALSE			-0.00224	-0.03657	0.0649	-0.01843	-0.01627	0.00647	-0.02404	3	490.6193	38.3	41.29	48.71	47.14	44.52	35.37	45.74	44.96	32.94	44.69	42.01
A5YKK6	NVEVLIDVLK	SN_Hybrid	41552.6	43815.6	53067.4	40755.7	44129.5	43085.6	39719.2	42041.1	47581.3	43568.9	39000.9	45249.7	42999.1	46429.9	39782.4	47094.9	34009.2	40538.1	45143.8	68422.8	38641	39981.6	47739.4	38654	FALSE			-0.09803	-0.18657	-0.1134	-0.1315	-0.11511	-0.09948	0.13683	2	571.345	41.43	47.56	41.24	43.87	43.59	38.33	42.92	43.47	45.38	45.19	41.03
A5YKK6	NVLAELHQEHDLK	SN_Hybrid	6586.51	21707.2	3755.15	4763.76	22453.3	5959.89	18406.1	12259.4	31256.6	22663.5	6075.2	4170.97	25276.5	26369.2	6802.76	23409.2	26442.5	25900.7	21197.2	19879.2	21371.2	7664.89	4351.69	10804.4	FALSE			0.95018	1.24102	0.04991	-0.48992	0.03824	0.86689	0.96237	3	515.9388	-33.03	-26.15	24.69	12.29	24.88	20.07	19.56	-40.37	0.83	9.3	14.17
A5YKK6	NVPGFLPTNDLSQPT	SN_Hybrid	77490.7	86459.4	81661.2	86526.5	92231.2	78955.7	69561.9	69326.7	78049.7	82142.9	86381	76940.9	80027.4	80514.7	81867.5	87628.9	81411.1	71914.4	78055.7	85613.3	81600.5	84218.5	95200.1	70560.8	FALSE			-0.17909	-0.02762	0.06939	0.02543	-0.00086	-0.01893	-0.00201	2	800.4043	33.52	40.77	30.34	38.88	33.07	44.63	43.99	27.55	37.46	35.43	34.38
A5YKK6	NVPGFLPTNDLSQPTGF	SN_Hybrid	221351	257672	239215	248699	271460	263148	236085	224971	256762	231790	250914	288419	246095	236255	271661	282454	285338	289479	264639	261510	277065	288444	249267	199635	FALSE			-0.00085	0.25529	0.12512	0.03788	0.1025	0.07012	0.16132	2	902.4492	40	46.43	49.25	41.97	44.26	46.82	41.07	46.42	41.24	43.86	46.41
A5YKK6	PAPHLFAQLSK	SN_Hybrid	7980.35	8067.74	9115.3	3079.67	13024	13044.1	7019.34	9098.84	5802.02	4462.85	11236.1	4366.27	6578.53	9653.04	11610.1	11762.7	7272.31	3867.12	8726.15	8490.33	15291.6	4499.56	6963.78	15052.2	FALSE			-0.19906	-0.13585	0.21206	0.07552	-0.32663	0.14592	0.36947	3	403.5644	-11.91	-9.18	10.1	-1.73	-12.75	-5.35	-4.25	-2.53	-3.23	-38.72	11.73
A5YKK6	QELVHPVVDR	SN_Hybrid	102672	81369.9	114490	100303	95618.5	59124.4	68823.8	122056	122885	74948.4	119719	65279.7	57567.7	90617.9	76320.6	73859.9	121714	123354	55322.7	56331.9	65696.4	62698.7	66211.3	70019.1	FALSE	0.541127	2503.32	0.0718	0.09535	-0.22713	-0.58563	-0.19967	-0.41113	-0.75128	2, 3	596.3276, 397.8875	32.94, -14.55	41.01, -33.22	37.33, 26.57	27.36, 0.59	42.23, 20.76	51.65, 15.39	38.34, 41.39	31.94, 42.9	34.77, -35.44	34.67, -19.97	18.16, -40.76
A5YKK6	QKLPDLLR	SN_Hybrid	36113.8	24953.9	35244	4300.9	3752.59	41053.8	31865.8	36815.5	24278.5	36976.3	50081.4	39263.2	37659.8	21984.7	10441.3	27955.4	27316.7	34392.1	11827.4	35192.1	14558	33816.3	6477.81	25381.1	FALSE			-0.0511	-0.10318	-0.97177	-0.55236	0.39131	-0.45859	-0.64531	2	491.8058	28.55	-20.52	25.48	22.45	23.18	29.49	26.15	27.89	15.62	-18.88	15.09
A5YKK6	QLAVYEEFAR	SN_Hybrid	486876	482979	474012	494512	510213	455081	470289	486472	448094	505812	513397	492644	471510	495763	507003	513451	502903	484091	501908	482907	458948	477479	517283	447498	FALSE			-0.03952	0.05545	0.01584	-0.00161	0.06638	0.03007	-0.0001	2	613.3142	36.12	47.32	49.6	44.27	48.29	42.11	41.62	46.69	43.65	51.34	47.67
A5YKK6	QLFSFPIK	SN_Hybrid	106231	146606	107305	113040	130431	116326	109229	118362	103484	108293	143227	126831	107572	116665	121559	92697.7	126867	110547	90896	126634	119245	114858	110500	128059	FALSE			-0.12141	-0.12561	-0.00138	-0.0272	0.07116	-0.05864	-0.09678	2	490.2842	41.74	44	51.75	41.38	43.84	44.33	42.47	37.32	44.2	52.45	35.19
A5YKK6	RDILMDR	SN_Hybrid	44820.4	41478.3	10176.3	44219	49853.2	39786	47713	52263.1	7991.65	43212.4	45666.1	39024.1	34474.9	45542.1	2426.62	46761.5	41415.5	32931.4	38473.5	35366.5	34649.4	38820.2	40675.5	36189.5	FALSE			0.16237	0.32807	0.47248	0.26198	0.40682	-0.22675	0.16933	2	459.7449	15.14	36.99	26.63	21.85	23.05	11.44	28.15	20.4	36.69	15.73	19.32
A5YKK6	RLATEFELR	SN_Hybrid	45451.4	46261.4	5789.51	29517.9	6863.79	6434.13	36881.1	28213.6	44736.7	4642.5	13165.2	6136.87	49184.3	48493.4	7453.53	4005.88	34688.5	38223.1	10198	10331.1	45475.8	46277.9	23177.8	53931	FALSE			0.17178	-0.34212	-1.18729	0.33968	-2.02574	0.10868	-0.56286	2	567.817	36.44	20.42	22.14	-23.01	44.3	-13.47	-36.09	21.39	31.88	-12.48	24.55
A5YKK6	RLATEFELRK	SN_Hybrid	324041	319911	314629	313707	324099	313843	313369	338424	326935	310878	314134	327790	332257	311253	332432	353334	319319	325527	345959	312014	307817	315571	325676	299757	FALSE			0.03001	0.0584	-0.01047	-0.0267	-0.00872	0.0259	0.01081	3, 2	421.5787, 631.8644	36.01, 24.06	40.6, 33.5	47.21, 38.75	42, 27.79	37.1, 45.13	42.32, 30.23	38.27, 10.07	42.91, 41.76	40.43, 27.61	38.6, 38.68	40.31, 41.11
A5YKK6	RVSIEPNFHSL	SN_Hybrid	12344.4	7353.34	5847.07	22106.4	3452.32	7250.13	13398.2	5358.22	14025.2	14365.6	10168.9	15408.8	10136.7	5638.68	5122.72	11562.4	15789.9	15098.8	27293	13142.3	10817.5	2862.56	17347.8	10324.7	FALSE			0.35985	0.73277	0.36106	0.25744	0.64493	-0.28966	1.0046	3, 2	433.5666, 649.8462	6.89, -16.22	13.99, 6.32	21.61, -24.77	14.13, -31.19	23.17, -10.34	-6.52, -37.14	-31.64, -1.79	10.5, -38.6	-8.56, -5.58	-16.89, -40.19	-22.37, -42.97
A5YKK6	RYC[Carbamidomethyl (C)]DPVVLTY	SN_Hybrid	143043	153592	113698	143362	58826.1	201174	65879.7	115205	176826	162339	137249	141694	124555	168708	157563	176016	182348	157885	97981.2	81059.5	298779	68157.9	108797	110319	FALSE			-0.1972	0.33127	-0.02472	-0.51437	0.10491	0.13578	0.21967	2	643.3159	35.14	26.87	31.31	32.18	41	31.95	22.53	17.35	42.47	32.15	26.18
A5YKK6	RYC[Carbamidomethyl (C)]DPVVLTYQ	SN_Hybrid	133911	147327	127276	72592.9	86112.5	151943	138401	99695.6	109469	98106.3	112235	98068.3	139593	92977.2	97016	88526.1	97771.3	130139	146305	92907	113896	99203.1	100897	144465	FALSE			-0.2331	-0.36847	-0.39511	-0.24561	-0.40554	-0.30973	-0.21028	2	707.3452	32.85	37.03	32.36	40.94	37.34	27.75	37.35	39.67	43.22	20.28	40.15
A5YKK6	RYC[Carbamidomethyl (C)]DPVVLTYQAER	SN_Hybrid	25439.1	7881.87	3614.23	11121.7	31694.7	6110.93	6600.51	17323.2	1557.79	15754.8	12503.2	14538.2	6426.51	21249.6	21332.1	31620.1	7768.17	10516.2	10590.6	9353	14101.8	7319.44	7640.83	9206.41	FALSE			-0.53554	0.43417	0.40565	-0.61198	0.21249	0.40803	-0.11754	2, 3	885.4356, 590.6262	-6.43, 20.58	10.79, -12.37	3.31, -18.22	11.78, 6.35	13.63, -20.24	-35.6, 34.97	11.33, 9.08	-1.47, -25.43	-9.59, -27.46	-32.39, 34.23	21.71, 21.89
A5YKK6	SEINIAPR	SN_Hybrid	31564.2	51667	3822.98	27835.9	43209.6	36724.3	35367.1	38769.6	55966.6	67283	32978.4	44560.8	35281.7	47233.2	66825.8	32341.2	38494.8	64738.7	37110.4	55371.1	61667.5	48853.9	40178.5	5597.15	FALSE			0.57967	0.6391	0.30797	0.12038	0.7343	0.77862	0.82434	2	450.2509	35.64	20.81	10.38	21.35	5.19	17.81	32.74	12.02	34.2	21.64	29.19
A5YKK6	SEYDDPPGLR	SN_Hybrid	69987	69393.9	17482	46796.2	64397.3	56624.4	81239.3	57441.4	51499.8	76991.9	68889.9	59324.1	52343.8	67973.8	73654.2	76354.7	49373.1	64536.4	66803.8	43160.2	37322.3	76401.9	91352.5	62329	FALSE			0.27787	0.2785	0.09739	0.55265	0.38757	0.30634	-0.09088	2	574.7646	21.88	32.09	6.07	24.38	33.42	21.8	33.02	34.26	44.65	41.85	27.85
A5YKK6	SISAPGSGIWSDGK	SN_Hybrid	71292.2	71451.5	76923	82234.1	69441.9	85824.1	81454.2	65426.2	71759.3	79333.2	56598.6	80316	80659.6	72951.9	90530.7	85197.2	62107.9	62869.6	82026.2	70418.4	53410.3	81751.6	76572.9	76285.4	FALSE			-0.00676	-0.06373	0.11261	0.09495	-0.02263	0.15241	-0.09369	2	681.3384	17.67	25.77	30.36	21.8	24.59	29.63	18.03	19.05	28.94	28.45	26.03
A5YKK6	SLDLIESLLR	SN_Hybrid	813668	927986	919975	872487	1.04912e+06	931430	821231	873001	943249	925218	925271	955543	896325	946714	958618	853048	902046	980517	924853	1.00335e+06	917605	960777	946697	862108	FALSE			-0.01315	0.03955	0.10019	0.05736	0.07622	0.07397	0.09653	2	579.8401	39.43	43.92	39.96	35.91	42.36	41.19	46.01	43.05	42.6	37.46	40.52
A5YKK6	SLLEVVVLSR	SN_Hybrid	163886	200480	218352	170688	204751	187170	175356	199831	168835	174432	183439	169463	163734	190655	172406	153296	141793	148292	162280	167345	175880	179057	191905	254016	FALSE			-0.09913	-0.39425	-0.05066	0.10101	-0.14408	-0.14556	-0.20507	2	557.8452	49.45	46.51	48.07	44.4	48.71	41.4	45.95	45.17	45.59	44.57	45.08
A5YKK6	SLLLEAYVK	SN_Hybrid	145281	133451	159163	183245	152613	137175	142027	163237	130892	144388	123813	125406	113981	155806	128645	129730	96633.6	125994	138869	133594	135571	134376	136900	173852	FALSE			-0.00574	-0.31355	0.11136	0.02364	-0.15383	-0.13625	-0.1019	2	518.3079	43.24	32.58	39.94	50.98	46.77	48.58	40.06	48.38	44.82	45.09	32.1
A5YKK6	SNYEAMIDR	SN_Hybrid	284274	263866	287178	302826	301645	234758	259953	280819	246551	306509	238420	240652	216686	298268	277775	289361	169312	258329	305495	270029	173210	294531	296840	321832	FALSE			-0.08537	-0.22035	0.00674	0.12861	-0.08856	-0.0755	-0.15787	2	549.7479	33.07	43.1	43.01	45.23	34.44	41.3	51.88	44.59	38.99	50.14	27.77
A5YKK6	SPVTFLSDLR	SN_Hybrid	620708	675292	641688	640701	677616	667741	676837	678266	639574	638153	662066	653154	647747	690090	658236	625156	654588	641364	641810	665351	655156	675107	682344	687066	FALSE			0.04182	-0.0124	0.03557	0.07742	0.01163	0.04283	0.01822	2	567.8113	42.84	41.29	45.11	40.28	46.97	34.85	40.71	47.65	43.51	43.09	42.82
A5YKK6	SVAHVTEADLFHTIETLMR	SN_Hybrid	5217.95	4344.68	6103.76	6406.36	5161.77	5090.34	6073.74	4762.91	6328.81	5113.81	5235.9	6168.39	5820.52	4632.74	4337.3	4639.48	3657.8	4864.74	6538.75	3984.42	5967.95	6743.02	4944.51	7829.37	FALSE			0.13184	-0.25129	0.08858	0.31705	0.07637	-0.083	0.07402	3, 4	724.0369, 543.2795	34.37, 42.08	40.48, 43.25	45.43, 44.21	37.08, 46.54	38.75, 35.33	35.54, 39.98	43.55, 43.59	37.91, 45.12	30.18, 48.84	30.03, 39.71	39, 41.44
A5YKK6	TDDLITR	SN_Hybrid	7902.57	60070.4	96697.9	4748.79	91848.6	86638	74998.9	89979.1	5255.35	50669.3	32348.4	36569.3	5061.73	75457.8	80450.9	7461.73	6787.13	15010.8	9647.68	14244.9	42638.1	65723.7	50555.9	3955.67	FALSE			0.04793	-2.4926	0.15411	-0.45373	-0.46153	-0.03279	-1.30749	2, 1	417.2218, 833.4363	-12.68, -22.69	-20.2, -24.19	9.49, -34.07	-2.57, -30.24	-22.16, -20.13	-24.51, -27.93	-27.47, -24.33	-2.03, -24.08	-1.44, -29.27	16.48, -26.34	29.22, -31.23
A5YKK6	TDDLITRFF	SN_Hybrid	5224.6	8734.52	5477.36	3548.62	4686.04	2900.68	5897.9	5298.65	5408.67	3558.46	2212.75	6840.32	5533.98	1763.89	3320.6	3994.95	3654.97	3563.71	4664.23	5596.24	5604.76	6183.63	7201.85	4445.98	FALSE	0.39988	6.89947e+07	-0.22713	-0.79351	-0.80362	-0.12434	-0.62402	-0.87219	-0.2929	2	564.2902	-1.83	19.31	20.13	15.33	20.94	31.59	30.07	-44.53	-9.86	15.93	6.21
A5YKK6	THSGLTDGIPLQ	SN_Hybrid	385021	349084	356536	340584	369185	337931	338047	381877	351180	331054	406763	342140	398478	389468	342996	350436	398494	363982	355533	360735	343797	337971	368561	358143	FALSE			-0.02608	0.02916	-0.05795	-0.03476	-0.0142	0.05235	-0.04102	2	619.8224	30.27	35.22	40	46.23	44.5	36.76	42.46	40.34	39.15	45.19	37.05
A5YKK6	THSGLTDGIPLQSISAPGSGIW	SN_Hybrid	115781	142784	127897	150459	93965.2	129339	90661.2	79634.2	132373	133631	115382	134303	91560.5	127710	72819.8	101475	91512.9	134190	150000	134220	120101	89969.8	132150	133855	FALSE			-0.35259	-0.24025	-0.0482	-0.11855	-0.01179	-0.40391	0.06517	2, 3	1097.5605, 732.0428	42.27, -22.32	44.74, -11.53	40.12, 7.99	40.52, -22.3	42.01, -1.43	47.11, -1.74	42.02, -7.79	46.77, 15.89	44.1, -38.85	37.07, -2.92	44.89, 4.41
A5YKK6	THSGLTDGIPLQSISAPGSGIWSDGK	SN_Hybrid	55296	55360.4	73949.9	39957	82006.9	73342.5	53995.8	61994.9	80561.6	53043.9	58734.4	62758.5	55227.5	71125	60283	65157.5	72447.1	84337.7	54645.1	68546.3	70735.5	74006.6	77900.6	85400.5	FALSE			0.09046	0.26573	0.08129	0.36231	-0.08092	0.01577	0.07106	3	861.1013	34.33	36.22	26.66	28.95	33.54	48.31	47.56	48.82	40.24	35.28	32.84
A5YKK6	TRSPVTFLSDLR	SN_Hybrid	39136.3	44060.9	73370.1	39273.5	46963.4	47889.9	40718.5	48369.2	47428.6	76610.3	52164.7	37797	48824.2	50766.6	43753.3	41564.5	43348.4	47797.3	47246.6	41026.1	41675.5	50890.1	48547.5	47245.6	FALSE			-0.19771	-0.2385	-0.22319	-0.09408	0.08936	-0.1273	-0.26885	3, 2	464.5929, 696.3857	47.44, 13.77	45.64, 35	49.92, 37.04	44.78, -18.54	41.3, 20.07	47.97, 28.91	42.55, 28.84	44.54, 17.65	46.11, 31.27	47.79, 12.95	46.69, 32.94
A5YKK6	TVTRPTGVSFK	SN_Hybrid	26462.4	24875.8	13107.2	3631.82	27192.2	29817.7	26958.2	26691.5	27133.6	5719.42	14516.4	34377.2	7949.28	19508.1	5082.62	25936.7	28286	31595.7	23206	28048.1	32450.4	39237.4	26836.8	39826.6	FALSE			0.32598	0.41321	-0.08777	0.71656	-0.23883	-0.98586	0.37723	3	398.2277	22.97	-33.2	24.93	-15.92	-28.78	22.94	44.71	38.88	39.77	32.64	19.38
A5YKK6	TVTVTRPTGVSFKK	SN_Hybrid	19735.6	7951.21	19880.1	18144.6	8430.32	22166.9	20031.8	6525.73	16832.8	16918.6	18272.1	24464.7	15054	19388	22492.7	4847.41	19567.5	27028.4	14216.4	2731.47	20963.4	21616.6	5455.67	20495.8	FALSE			-0.13258	0.11302	0.03521	4e-05	0.3267	0.25935	-0.32733	3	507.6313	31.23	15.13	13.21	1.13	34.12	-5.83	23.82	2.96	-10.22	-2.49	-20.69
A5YKK6	VDMLSEINIAPR	SN_Hybrid	532866	542112	521111	526466	529402	507174	518561	524320	491892	536796	537294	527398	523815	544020	511287	526161	515824	504160	508748	523522	527504	528173	533065	541638	FALSE			-0.05652	-0.04587	-0.03018	0.00612	0.00487	-0.01542	-0.0332	2, 3	679.3608, 453.243	35.03, 42.26	38.57, 29.38	32.54, 51.28	31.44, 43.67	37.05, 38.33	34.32, 30.73	36.21, 21.17	32.72, 40.76	46.92, 32.08	44.21, 43.84	35.65, 49.55
A5YKK6	VLGMMAR	SN_Hybrid	87437.6	41523.3	92872.4	75834.4	59261.2	95857	81361.4	56739.9	75210.8	51365.9	63095.6	86118.4	82145.6	55140.8	91667.2	3825.8	85801.8	100671	62911.8	61405.7	95141	71243.4	71382.4	99439.8	FALSE			-0.05651	-0.22121	0.05812	0.12592	-0.1453	0.04558	-0.01553	2	389.2091	34.2	17.42	25.09	22.07	29.93	-10.11	31.39	15.65	31.78	16.57	18.06
A5YKK6	VLLTSDK	SN_Hybrid	162974	161299	152215	180105	178971	154596	151033	170581	132288	189706	137806	144182	149289	185810	153529	195405	157476	150182	204202	163978	145550	185959	178692	152331	FALSE			-0.07006	0.0783	0.1084	0.11767	-0.01459	0.03629	0.10857	2, 1	388.2316, 775.456	36.82, 36.33	48.02, 35.49	31.53, 36.85	37.94, 31.34	38.37, 31.66	47.69, 31.61	41.76, 43.66	37.97, 18.68	44, 39.45	41.46, 36.81	37.06, 32.04
A5YKK6	WATDDVAQIYDK	SN_Hybrid	132293	190370	218536	163449	200411	205499	166779	187649	177302	193616	169879	157517	84920.6	199071	199709	192788	136195	177164	193267	144748	193885	179157	184192	132989	FALSE			-0.02547	-0.09661	0.07318	-0.12484	-0.05484	-0.16205	-0.02501	2	712.8383	37.69	36.14	42.6	36.89	33.89	39.86	36.43	36.6	38.44	40.58	41.56
A5YKK6	YC[Carbamidomethyl (C)]DPVVLTY	SN_Hybrid	7363.79	6870.37	7418.95	6554.36	5014.11	4790.79	5682.8	8581.04	4682.21	8369.37	3394.31	2594.27	10094.1	5591.64	5157.4	10366.7	7222.37	9938.66	7249.33	8922.14	4126.98	4898.15	3230.05	7009.97	FALSE			-0.19268	0.34631	-0.40447	-0.51638	-0.59272	-0.055	-0.0932	2	565.2653	-38.61	-32.13	13.39	22	-39.83	41.55	-2.43	2.05	18.75	15.67	-32.34
A5YKK6	YC[Carbamidomethyl (C)]DPVVLTYQAER	SN_Hybrid	77736.8	58070	57816	72630	76665.2	64314.4	54930.3	68962.1	54569.6	64970.7	69785.6	65925.6	74795.5	70876.6	63905.4	69006.7	72220.3	60751.1	75246.4	41965.9	62090	70733.7	70990.5	72491.9	FALSE			-0.11763	0.06095	0.14173	0.14582	0.05166	0.11424	-0.11086	2	807.3851	30.11	30.65	30.28	45.9	40.21	41.08	35.6	38.45	33.96	35.69	39.88
A5YKK6	YELDHPGFQIR	SN_Hybrid	5177.74	8866.58	7081.6	5199.44	5207.64	9765.93	6173.01	2041.68	6450.94	11301.5	7995.77	3959.13	3375.82	1668.46	11131.3	10703	5269.46	8689.86	9898.72	4708.51	8076.48	9079.46	6391.35	6514.95	FALSE			-0.52658	0.2233	-0.06659	0.05755	0.13861	-0.3852	0.10264	2	687.8437	21.77	23.72	34.32	26.4	13.36	-2.92	16.57	25.96	24.13	19.16	-46.16
A5YKK6	YGFC[Carbamidomethyl (C)]ASIEEC[Carbamidomethyl (C)]RNIIVQFGVR	SN_Hybrid	167497	170248	149188	230065	167854	185147	198535	163848	171779	186515	176406	137363	192638	195989	179186	219816	174977	178499	206042	107306	135694	199867	178119	171438	FALSE			0.13355	0.23555	0.25993	0.1742	0.03903	0.2217	-0.11688	3	806.728	19.48	30.54	18.91	29.53	28.5	39.14	30.34	33.55	27	34.02	29.38
A5YKK6	YNVEAVELLIR	SN_Hybrid	25032.2	30123.1	28225.2	26260.5	31861.2	29327.2	25441.9	28448.2	22733.4	27162.4	26777.7	24415.5	22167.6	27008.6	22974.7	24085	21774.5	21763.6	24990	26129.7	25760.6	24956.4	25841	37270.9	FALSE			-0.12192	-0.30219	0.06873	0.07891	-0.08967	-0.20869	-0.1171	2	659.8719	43.85	43.97	45.2	38.1	45.35	39.55	44.63	47.26	47.6	44.7	45.78
A5YKK6	YREC[Carbamidomethyl (C)]HLLVLK	SN_Hybrid	44535.6	55407.6	45313.6	28075.8	43875.4	44493.8	47660	42125.3	55751.6	36810.9	38332.2	35511.7	34532.7	42877	42073	44616.5	38042.8	43819.8	48905.6	40091.3	33822.4	46276.6	49300.2	68487.6	FALSE			0.00278	-0.19971	-0.31896	0.17566	-0.39254	-0.2818	-0.24207	3, 2	444.2482, 665.8687	36.51, 18.14	32.78, -2.77	33.61, 3.24	31.61, 22.05	28.23, 13.79	42.83, -4.13	23.4, -35.71	33.97, 16.77	41.16, 15.88	36.53, 38.7	18.28, 38.13
A6H8Y1	NRESSDLLPSPSVITTQ	SN_Hybrid	363370	14944.8	6881.74	6531.48	3941.59	359223	4306.62	448595	454285	547699	448653	269804	416853	14007.3	2606.45	12821.7	489560	364377	8926.46	573205	7170.37	6174.27	357640	3846.08	FALSE			1.2358	1.17003	-0.05926	-0.06722	1.71679	0.17033	0.61341	2	922.4734	1.78	-34.5	-17.72	-1.82	-0.3	-3.28	-20.74	-30.97	-14.67	-5.35	-0.91
A6H8Y1	SLPQEQKPLEIKPAPFVR	SN_Hybrid	8867.48	10045.9	4176.62	12909.8	16845.1	10768.8	16939.7	7101.69	9786.55	10796.2	13208.2	5187.15	7281.13	16331.7	14111.4	5256.83	11211.1	9852.92	10677.4	12742.7	6021.24	12848.6	12346.2	13084.2	FALSE			0.55094	0.18893	0.81149	0.72928	0.33828	0.70822	0.35057	4	520.0505	2.17	24.37	4.62	28.75	-16.47	-12.99	4.77	35.23	26.15	24	22.87
A6H8Y1	SVNTEERGDMS	SN_Hybrid	4903.31	5061.21	5583.58	4731.26	4215.77	6182.05	5100.46	4694.61	7187.56	6820.28	5816.8	5526.6	5762.04	5294.42	6815.36	2146.21	6300.24	3970.04	6805.93	4758.33	7267.78	5360.56	6570.32	4110.33	FALSE			0.12732	-0.32448	-0.03941	0.04505	0.22432	0.20095	0.27645	2	612.7617	14.33	34.16	14.07	30.74	37.34	20.44	24.01	25.37	33.31	20.17	25.14
A6H8Y1	TPEVIDATEEIDK	SN_Hybrid	268799	235951	165112	305022	155048	375239	500086	420488	140218	309496	326930	491091	324442	390486	262580	398652	501798	320264	403974	258020	326532	309136	329953	195760	FALSE	0.369145	0.0709222	0.66321	0.86579	0.31845	0.31765	0.75121	0.54525	0.56141	2	730.3618	23.57	20.18	12.41	20.45	25.36	12.73	11.57	28.48	32.71	30.94	15.79
A6NC98	AQELLLQ	SN_Hybrid	16696.8	24469.4	26172.8	27727.7	27373.5	13500.5	26410.1	31658.3	25937.5	28360.4	12392.4	21427.4	29533.1	25842.7	28623.3	28675.1	21054.4	25412	21619.4	37462.9	28519.1	24752.3	24285	26451.9	FALSE			0.31905	0.15817	0.0268	0.16483	-0.11499	0.31893	0.37951	1	814.4669	31.41	22.49	22.65	24.9	16.62	29.64	15.99	31.14	34.22	21.3	25.77
A6NC98	LARLELE	SN_Hybrid	971749	850739	872337	853074	945190	881186	871492	930683	903739	955698	969151	863870	969957	983249	901106	921220	1.08155e+06	882936	883667	1.1164e+06	845350	816305	948671	718469	FALSE			0.00592	0.09873	-0.00826	-0.11785	0.04941	0.08295	0.07845	2	422.2504	26.62	14.77	32.37	1.22	40.85	33.09	35.85	26.05	25.86	22.56	34.45
A6NC98	SGPDPGELAPAELEMLSR	SN_Hybrid	455028	511639	611304	471426	505147	604614	423681	448822	538377	388744	610810	585167	530751	510520	547407	380932	838960	566382	431578	516236	562659	473823	545092	772404	FALSE			-0.16147	0.17888	0.00294	0.18295	0.00616	0.00976	-0.06307	3	623.6401	12.67	18.67	13.72	14.26	15.4	4.92	23.63	19.25	16.62	21.29	14.53
A6NCE7	EQHPTKIPVIIER	SN_Hybrid	3680.95	6573.31	17382	5433.52	11107.7	2513.66	11158.3	6676.98	9309.21	9644	6650.19	12836.1	12816.5	11248.9	9882.43	1470.22	6764.61	16619.6	6915.16	11162.6	3756.7	6220.41	2380.92	9504.6	FALSE			-0.02591	-0.15306	-0.5364	-0.6101	0.07595	0.29675	-0.33996	4, 3	390.7281, 520.635	18.41, -44.33	-14.11, -19.17	8.38, 4.48	-17.6, 1.22	26.5, 11.21	16.87, -14.7	7.66, -22.31	-9.82, -52.03	-20.86, -50.2	-30.46, -39.3	5.54, -22.03
A6NCE7	FLVPDHVNMSELIK	SN_Hybrid	227597	236694	227103	245951	238157	198473	200341	235427	221154	231632	232139	215606	237221	251058	214378	207532	194819	217508	213047	258300	238152	245818	246848	271125	FALSE			-0.07379	-0.15757	-0.01851	0.14367	-0.02529	0.02331	0.03729	3, 2	547.9605, 821.4371	36.26, 31.77	36.54, 24.69	29.58, 35.76	43.36, 37.31	42.09, 35.49	34.48, 41.62	34.75, 37.59	37.13, 36.99	41.27, 35.84	45.26, 38.47	36.35, 35.74
A6NCE7	IPVIIER	SN_Hybrid	1.97674e+06	1.7941e+06	1.90462e+06	1.75159e+06	1.77932e+06	2.06988e+06	1.93178e+06	1.84872e+06	1.8842e+06	1.79199e+06	1.83133e+06	1.87164e+06	1.99235e+06	1.84795e+06	1.927e+06	1.71609e+06	1.93071e+06	1.8084e+06	1.62632e+06	1.86926e+06	1.98449e+06	1.75043e+06	1.7928e+06	1.87588e+06	FALSE			-0.00274	-0.0571	-0.01911	-0.06668	-0.04663	0.02316	-0.05054	2	420.2711	30.41	38.34	25.19	40.85	38.7	43.34	24.49	33.73	47.15	35.26	35.22
A6NCE7	LIREQHPTK	SN_Hybrid	26930.1	16355.7	18144.8	9117.49	20381.2	20942.8	17038.3	15687.2	13296.6	15360.3	10386.2	20819.3	20585.4	19100.3	24278.8	41224.5	19685.1	19426.5	26373.7	28187.4	24402	24913.4	17932.7	20649.1	FALSE			-0.41663	0.38709	-0.28435	0.04769	-0.39969	0.05831	0.36222	2, 3	561.325, 374.5524	35.43, 43.41	14.57, -32.97	28.32, 35.86	31.92, 34.13	49.32, 49.34	29.12, 46.97	0.44, 41.8	39.77, 46.77	30.91, 36.74	33.01, 21.08	18.87, -7.61
A6NCE7	LIREQHPTKIPVIIER	SN_Hybrid	79444.9	3855.86	101731	91459	4073.2	21265.3	179006	7399	55297.1	85247.6	6799.29	135751	10911.1	3574.73	36007.5	401950	110640	11634.1	9185.57	53584.5	42306.7	76732.5	148403	157639	FALSE			0.38546	1.50241	-0.66376	1.04873	0.29999	-1.87361	-0.81633	5, 4	389.2378, 486.2954	14.96, 39.05	15.73, 38.58	22.19, -27.79	25.74, 30.51	-8.72, 35.9	-2.84, 38.91	-6.9, 33.77	22.77, 30.56	-9.27, -30.27	-7.01, -30.59	-13.35, -28.21
A6NCE7	PDHVNMSELIK	SN_Hybrid	60348.1	51703.7	61601.5	48621.1	51266.6	63743.2	54650.4	52995.5	53495	54331.8	57624.1	58564.6	61848.9	60634.8	59479.8	51287.9	64019.2	59592.8	44809.7	49702.9	65444.3	44683.2	4270.55	57454.9	FALSE			-0.10789	0.01032	-0.08576	-0.70659	-0.02627	0.06744	-0.11853	2	641.8267	26.28	23.32	25.12	28.75	30.81	22.5	20.22	39.53	35.42	29.01	29.82
A6NCE7	QLPVLDK	SN_Hybrid	259718	253612	267372	252011	278269	263362	251497	263401	283865	271579	249329	246325	239380	240330	268996	273736	259392	245924	263125	263147	289145	261761	281464	269132	FALSE			0.03299	-0.00305	0.02372	0.05734	-0.02511	-0.06037	0.06277	2	406.7475	40.57	42.03	43.1	40.68	38.22	41.45	40.61	41.12	42.4	46.13	36.68
A6NCE7	TFEQRVEDVR	SN_Hybrid	142309	150405	129564	173065	152558	100410	131147	155070	171905	176994	119075	155886	167814	154157	138838	167518	148412	150789	157590	134081	118375	146863	154931	121628	FALSE			0.11753	0.14436	0.01277	0.0039	0.09798	0.12597	-0.04241	3	426.8861	36.25	45.09	38.58	35.16	42.95	40	44.87	39.09	37.61	43.08	44.93
A6NDG6	AVEMAAQ	SN_Hybrid	424406	416714	455521	443915	423632	447295	450479	380510	440816	408595	419445	397868	442357	453811	446560	456793	456755	451689	424120	449094	441206	447196	448005	423213	FALSE			-0.0279	0.07437	0.02011	0.02402	-0.08093	0.05039	0.01965	1	719.3392	27.31	38.05	28.15	30.61	29.61	22.63	23.72	25.6	35.39	35.23	40.53
A6NDG6	AVEMAAQR	SN_Hybrid	666734	4021.51	655925	619789	5412.31	676847	695363	691119	639936	648979	685952	656093	587645	637537	698420	649105	572804	654338	615274	541511	656744	594997	578978	622858	FALSE			0.61111	0.50003	-0.02704	0.43763	0.58569	0.53599	0.45098	2	438.2238	29.28	50.62	39.02	28.81	38.61	41.95	25.01	37.9	-16.41	-5.67	40.65
A6NDG6	AVVVGFDPHFSYMK	SN_Hybrid	811354	813356	773454	843646	790745	827438	792446	834629	781543	795738	795453	774705	791490	770412	756521	759381	765050	742947	793329	821231	793536	808140	848195	798781	FALSE			0.00628	-0.08091	0.0378	0.03386	-0.01954	-0.04879	0.00596	3, 2	532.9341, 798.8976	34.72, 41.7	35.15, 42.84	42.95, 42.99	38.28, 42.77	42.22, 47.59	43.01, 35.97	39.87, 34.22	40.88, 48.11	36.89, 40.23	42.11, 44.31	42.31, 43.43
A6NDG6	AVVVGFDPHFSYM[Oxidation (M)]K	SN_Hybrid	35615	31134.7	40404.2	33567.6	36132.7	36987.7	34379.4	37286.7	33655.5	33228.4	38107.1	43384.1	40272	33881.2	38634.8	40143.4	40154.5	41020.5	39709.3	35086.5	36408.8	33062.1	31114.6	36018	FALSE			-0.02488	0.17912	-0.00629	-0.09688	0.09843	0.07393	0.05353	3	538.2658	46.94	18.7	35.13	31.44	37.86	32.18	41.86	46.24	51.83	27.53	41.9
A6NDG6	EYGINPER	SN_Hybrid	7041.98	168131	8344.27	102904	96771.5	5060.52	5959.29	3683.98	102040	77987.6	72440.6	4938.04	102071	100655	134838	85959.8	73352.6	3221.66	176571	159313	112046	123146	115562	2873.12	FALSE			-0.7165	-0.17517	0.15785	0.39659	-0.24024	0.87925	1.28736	2	489.238	-5.79	22.12	-39.19	18.85	10.33	21.73	20.88	10.71	26.32	16.42	-31.95
A6NDG6	FIAGTGC[Carbamidomethyl (C)]LVR	SN_Hybrid	1.90615e+06	1.86481e+06	1.65641e+06	1.8706e+06	1.80759e+06	1.87427e+06	1.98353e+06	1.9123e+06	1.79501e+06	1.86491e+06	1.81585e+06	1.88106e+06	1.90494e+06	1.80173e+06	1.8889e+06	1.76928e+06	1.7218e+06	1.73092e+06	1.90229e+06	1.5821e+06	1.7697e+06	1.85583e+06	1.96188e+06	1.94949e+06	FALSE			0.06839	-0.05565	0.03287	0.08762	0.0353	0.04403	-0.04681	2	547.2948	44.27	36.72	38.57	44.39	46.11	35.11	36.67	40.55	44.96	43.19	41.18
A6NDG6	FIFDC[Carbamidomethyl (C)]VSQ	SN_Hybrid	10802.2	7973.45	9096.62	7433.48	5507.14	8016.09	9006.15	4862.04	8838.71	6621.37	8650.13	10495.9	9872.36	6186.23	8041.45	7889.66	8077.55	8467.53	5745.54	7697.9	9039.68	6216.24	7327.87	8491.48	FALSE			-0.2957	-0.1899	-0.41142	-0.33899	-0.11328	-0.20979	-0.30999	2	508.2313	34.3	23.95	28.24	30.39	42.59	34.17	25.76	35.89	34.61	33.69	35.97
A6NDG6	FIFDC[Carbamidomethyl (C)]VSQEYGINPER	SN_Hybrid	263978	263797	226185	252351	268277	281656	265923	271107	249947	264097	259287	259531	245396	274082	273231	267787	236534	261819	258489	260325	262981	258446	252589	261335	FALSE			0.06183	0.02312	0.08962	0.0348	0.05437	0.0723	0.0523	2, 3	987.4567, 658.6403	29.19, 30.31	29.15, 47.59	32.14, 48.7	37.39, 41.77	36.06, 45.51	43.39, 42.2	38.66, 42.63	44.39, 45.1	38.11, 48.17	35.97, 47.8	38.33, 44.94
A6NDG6	GETAVPGAPEALR	SN_Hybrid	1.9016e+06	2.05636e+06	1.94863e+06	2.00959e+06	1.98547e+06	1.88181e+06	1.85764e+06	1.93552e+06	1.76048e+06	1.89399e+06	1.898e+06	1.84404e+06	1.80232e+06	1.90414e+06	1.80488e+06	1.83106e+06	1.76661e+06	1.77379e+06	1.95774e+06	1.97718e+06	1.82676e+06	1.96295e+06	2.07075e+06	2.33299e+06	FALSE			-0.08889	-0.13701	-0.00728	0.10822	-0.06764	-0.09992	-0.03584	2	634.3357	44.27	40.41	48.12	45.37	45.36	41.96	38.54	43.86	37.25	49.42	42.98
A6NDG6	LADVDTLLFDC[Carbamidomethyl (C)]DGVLWR	SN_Hybrid	34837.5	38261.9	7809.56	44552.4	25478.9	21154.5	23248	19402.9	30763.3	42076.8	21297.9	25699.6	22940.8	32086.4	25698.5	30703.9	30201.8	32574	37242.2	17934.9	36283.1	1248.85	18085.9	15317.7	FALSE			-0.14024	0.20835	0.17251	-1.22334	0.13871	-0.00327	0.17684	2, 3	1004.4958, 669.9996	20.24, -20.53	22.99, -36.12	23.26, 34.61	22.74, -43.13	31.26, -35.87	23.96, -39.25	9.49, -36.81	8.94, -33.23	25.14, -40.31	22.26, -36.96	27.99, 36.49
A6NDG6	LAGAPAPK	SN_Hybrid	292271	282679	293963	278496	276430	290390	284051	303044	273298	40252.1	276254	293120	274481	248614	271396	173526	296711	289821	242978	276148	300447	266277	276295	304106	FALSE			-0.01421	-0.1931	-0.03972	-0.0374	-0.51129	-0.12918	-0.08434	1, 2	724.4352, 362.7213	24.11, 38.94	34.26, 24.45	31.48, 23.72	33.71, -40.09	36.33, 38.71	31.69, 27.61	40.87, 30.93	34.41, 39.41	42.56, 27.98	31.7, 29.22	34.27, 32.93
A6NDG6	LFDC[Carbamidomethyl (C)]DGVLWR	SN_Hybrid	21641.1	51638.9	23465.9	28476.8	46419.9	31359.9	21311.7	33752.8	36617.1	36492.3	35193.8	26317.8	19581.8	38895.1	38453.4	30928	37459.8	28404	34642.4	99186.4	38308.4	31143	8394.91	27961.4	FALSE			-0.07757	0.00068	0.13528	-0.51933	0.01864	0.00275	0.83129	2	640.8082	11.97	17.48	18.92	1.71	10.52	16.65	4.71	4.01	31.69	34.15	5.22
A6NDG6	LGFGGPAGPGASLEVF	SN_Hybrid	22493.8	34726.7	23201.8	24387.2	29238.5	23974.8	28687.1	23708	22983.9	26934.4	26529.5	23996.8	25695	27123.1	23204.4	28379.3	33902	23470.4	26782.4	65417.7	26921.1	26375.8	27714	21805.3	FALSE			-0.09343	0.09257	-0.05153	-0.08359	-0.05413	-0.08117	0.56676	2	738.3801	46.99	43.5	45.68	47.5	48.01	40.94	37.21	48.11	43.49	41.72	46.46
A6NDG6	LGFGGPAGPGASLEVFGT	SN_Hybrid	11085.5	84335.8	7088.52	73145.5	87931.1	74468.9	74479.7	76297	6583.43	3083.93	55969.8	73674.8	75376	76409.7	76413	5272.86	5335.21	78751.7	6292.41	120023	8449.82	4225.2	5023.61	66845.2	FALSE			0.61831	-0.19806	1.20024	-0.42991	0.37272	1.15453	0.39469	2	817.4147	-23.63	2.4	4.11	-35.98	-3	-23.23	-29	-5.09	-3.14	19.79	17.03
A6NDG6	LGFITNNSSK	SN_Hybrid	749423	651050	842476	774363	773239	771310	805815	812662	732499	832674	770839	756979	736366	854730	907295	835823	799967	772917	740826	576990	771599	841351	831912	778624	FALSE			0.06786	0.10286	0.04805	0.1285	0.07369	0.1556	-0.1023	2	540.7878	38.41	41.66	45.06	36.04	41.65	43.87	39.08	44.31	44.6	44.82	40.86
A6NDG6	NNQESDC[Carbamidomethyl (C)]VSK	SN_Hybrid	62040.5	71092.2	111160	80906	52193.8	58002.4	63507.6	64087	59266.9	65073.4	63031.2	61387.2	62544.4	63302.3	61725.4	145478	57849.9	61478.6	65633.8	64283.3	62100	66522.9	72495.1	68623.3	FALSE			-0.38664	0.11633	-0.35426	-0.23452	-0.36647	-0.38116	-0.34737	2, 1	590.7486, 1180.4899	47.02, 32.76	39.8, 25.41	40.75, 25.49	40.14, 21.27	49.28, 28.53	47.09, -11.74	40.11, 24.5	42.23, 33.88	43.72, 30.1	38.32, 32.14	42.21, 34.24
A6NDG6	QADIIGKPSR	SN_Hybrid	129457	113799	193383	120117	133821	144355	142800	155015	135991	114702	124130	144101	134628	146979	141089	147251	96448.8	118715	112008	124290	115990	137057	118125	131624	FALSE			-0.00939	-0.2688	-0.13261	-0.17483	-0.18935	-0.04682	-0.30969	2, 3	542.8091, 362.2085	33.21, 35.17	37, 45.43	35.18, 42.38	41, 43.04	37.69, 41.96	33.98, 47.33	39.73, 42.61	40.92, 45.67	38.65, 49.59	36.01, 46.95	33.77, 38.81
A6NDG6	RLGFITNNSSK	SN_Hybrid	57466.2	50337.6	66401.1	62541.6	56932.7	68249.2	52858.4	73929.6	78156.8	64085.8	57982.5	66857.9	59483.7	61348.6	73645.3	55015.6	39090.4	78786.6	61980.7	37404	69599.5	67098.7	62984.5	50345.3	FALSE			0.23445	-0.01091	0.10782	0.05064	0.11704	0.15882	-0.0439	2, 3	618.8384, 412.8947	36.99, 31.19	43.01, 43.45	40.82, 41.63	36.45, 41.16	42.86, 40.19	28.04, 39.26	37.03, 44.77	36.66, 39.24	35.09, 43.04	25.41, 38.13	31.76, 39.81
A6NDG6	RQADIIGKPSR	SN_Hybrid	118849	142001	8003.15	139520	128340	149352	154735	120183	144120	125520	132847	153478	136832	136384	125659	140289	158841	112530	146119	165235	102989	151774	148005	128350	FALSE			0.64027	0.61464	0.63397	0.67123	0.61529	0.56912	0.62401	3	414.2422	45.98	40.85	41.27	39.51	49.93	28.71	34.17	46.14	28.02	50.19	36.39
A6NDG6	SIADLLPALQG	SN_Hybrid	68143.1	83843.3	76560.3	66916.5	80773	88542.7	80594.9	74823.3	82139.6	69052.5	84044.6	85415.4	78209.5	80668.2	87037.2	72136.8	101918	89891.3	76297.5	122388	93906.8	77469.8	78009	62066	FALSE			0.05579	0.20776	0.04772	-0.07118	0.06158	0.10567	0.3564	2	549.3137	39.54	38.65	41.34	45.05	50.31	45.62	38.34	50.23	39.89	42.53	46.11
A6NDG6	SVGVGPEPLQGEGPGDWLHAPLEPDVR	SN_Hybrid	302862	343865	573386	307873	305045	278081	299950	556977	302965	305736	258147	597473	311151	288024	553772	302928	329223	572699	293775	516721	596912	532298	579158	321826	FALSE			-0.07302	-0.01816	-0.45352	0.23231	-0.0712	-0.08169	0.20603	3, 4	936.8032, 702.8542	32.17, 23.21	40.9, 11.54	37.58, 6.28	35.44, -1.72	39.7, 20.86	33.04, 5.34	39.71, 7.07	38.89, -14.99	40.16, 13.04	46.68, 2.83	38.98, -8.61
A6NDG6	TVMVGDRLDTDILLGATC[Carbamidomethyl (C)]GLK	SN_Hybrid	300002	225646	283786	290606	290486	301228	307687	336581	277656	304421	214849	297691	284654	318802	247027	251833	266506	274125	247331	247759	317269	245344	238934	298762	FALSE			0.18773	-0.03057	0.12439	-0.04783	0.01335	0.07137	0.0052	3	750.0607	43.64	36.42	37.6	34.86	46.03	34.85	45.14	44.71	40.97	40.57	38.13
A6NDG6	VGFDPHFSYMK	SN_Hybrid	94098.7	127262	87620	23674	7859.09	145786	119988	125631	58526.5	85190.6	115114	91534.2	9138.14	76072.9	124519	84603.1	79955.3	63199.6	4089.72	92413.6	111348	3192.88	120884	110574	FALSE			-0.02276	-0.44002	-0.80117	-0.397	-0.08235	-0.55898	-0.57197	2	664.3106	32.68	29.88	28.5	-0.75	-45.43	10.1	-46	-47.42	36.12	-5.49	12.97
A6NDG6	VGVGPEPLQGEGPGDWLHAPLEPDVR	SN_Hybrid	537500	609742	12519.7	5916.83	520470	7786.26	506023	465949	536325	532712	4509.86	5187.38	538753	501471	3616.29	532010	598557	505330	507336	918776	535397	470668	7790.79	547253	FALSE			0.37909	0.49626	-1.11845	-0.1772	-1.09637	-0.15193	0.75814	3	907.7925	-2.17	-11.79	8.76	0.31	13.89	-3.01	0.56	-2.15	-2.73	8.74	6.04
A6NDG6	VVGFDPHFSYMK	SN_Hybrid	5597.9	8555.65	7669.14	12010	12346.5	8806.25	7369.91	5266.8	9357.3	9731.71	7312.48	9085.04	9544.51	10604.1	8448.16	12910.8	8945.28	11382.4	7640.73	11864	10995.7	9039.95	13253	6683.6	FALSE	0.383063	158.326	0.01128	0.60703	0.60374	0.40905	0.25984	0.39002	0.483	3, 2	476.2323, 713.8448	30.58, -29.05	21.11, -25.46	43.71, -4.8	40.48, -0.9	40.43, -0.74	26.26, -0.08	34.55, -18.77	35.88, -15.29	47.08, -44.57	39.06, -1.31	6.95, -24.23
A6NDG6	YLQQPGC[Carbamidomethyl (C)]LLVGTNMDNR	SN_Hybrid	124333	140175	114357	158687	133218	121509	136250	121626	106828	130895	141591	124843	126897	139156	111404	116960	106878	107614	139349	101276	118518	142618	148204	170401	FALSE			-0.05496	-0.19288	0.12591	0.28378	0.06865	-0.00537	-0.07712	2, 3	989.9773, 660.3206	45.99, 37.38	46.53, 47.37	43.13, 46.05	35.57, 38.93	42.93, 46.27	45.12, 44.96	33.34, 49.77	42.57, 41.1	48.25, 47.8	44.43, 49.68	42.93, 39.72
A6NDG6	YLQQPGC[Carbamidomethyl (C)]LLVGTNMDNRLPLENGR	SN_Hybrid	196733	392477	151875	237166	218826	406033	380441	407422	407069	218523	173316	393485	199497	206482	412430	238583	170828	213557	230224	148959	199376	416452	441343	194174	FALSE			0.68922	-0.25048	0.21809	0.50538	0.08365	0.14318	-0.35717	3, 4	920.1303, 690.3495	37.04, -2.47	31.16, 24.47	34.41, -10.63	38.27, -1.08	36.25, 13.03	36.74, 32.06	41.05, 21.81	33.43, -46.29	30.5, -21.88	30.35, 6.92	40.21, -32.88
A6NDG6	[Acetyl (Protein N-term)]AAAEAGGDDAR	SN_Hybrid	28168.9	43299.1	25923.8	41831.1	39915.5	39094.9	25728	24231.9	31983.4	46778	41872.8	31245.1	26542.5	30709	31170.6	39806.7	45012.8	35961.1	47904.2	23404.3	36632.9	42491.3	32484	43947.6	FALSE			-0.24917	0.31052	0.31124	0.28815	0.29991	-0.13939	0.14837	2	523.2309	51.25	41.99	33.47	39.55	53.03	38.74	34.41	52.07	32.43	39.78	44.66
A6NDU8	C[Carbamidomethyl (C)]PIQLNEGVSF	SN_Hybrid	4089.07	8025.16	10571.4	5047.62	46127.3	5930.01	25898.7	25398.3	29200.8	45783.8	8039.57	12850.3	28336.3	43752.7	41314.7	43386	6463.58	8222.16	3819.06	45230.2	44294.5	26214.1	49145	6756.62	FALSE	0.389468	0.471638	1.82717	1.35605	1.33183	1.85588	1.55534	2.32161	2.04077	2	632.3055	-19.33	-4.18	4.66	4.08	0.91	-0.06	-38.86	2.57	-43.07	23.51	20.44
A6NDU8	DDHFLIR	SN_Hybrid	31188.3	27076.1	35915.1	24284.7	31322.6	30498.7	28436.4	28684.9	25531.2	23226.1	33502.3	30458.1	23016.6	28513	29549.3	27721.2	33207.9	27056.6	19607	26339.7	19338.7	22833.4	20113	15313	FALSE	0.731202	7343.28	-0.18835	-0.09814	-0.1293	-0.69292	-0.11131	-0.21609	-0.52865	2	458.2378	18.31	35.26	23.33	28.79	27.78	25.37	23.57	23.31	28.5	18.63	28.15
A6NDU8	EC[Carbamidomethyl (C)]SNPSNLLELY	SN_Hybrid	52421.9	69992.5	55237.1	68948.6	73127.5	59534.8	61049.6	61826.2	55652.4	62245.3	60447.4	53502.5	54645.5	47332.8	66446.4	84213.4	60798.9	70042.6	67097.5	71026.8	58510.5	79391.9	64747	51507.8	FALSE			0.0071	0.27566	0.18252	0.1392	-0.01187	-0.07695	0.14647	2	719.8296	44.23	40.97	44.25	37.07	50.66	39.25	39.28	29.11	35.58	38.7	39.44
A6NDU8	EC[Carbamidomethyl (C)]SNPSNLLELYTQ	SN_Hybrid	22359.7	55619.6	4141.43	56301.3	36480.1	27402.1	4070.34	49144.6	39409.8	67812	23958.5	36575.6	7991.67	38796.8	36364.3	50202.1	36024.4	4269.08	45318.4	51880.1	3396.99	50816.7	58877.5	5110.62	FALSE			0.17365	0.1401	0.54942	0.48337	0.64422	0.01802	0.29275	2	834.3827	8.1	3.56	-10.68	3.68	-15.6	18.39	8.04	9.46	11.68	8.25	-1.59
A6NDU8	ELISFLSEPEILVK	SN_Hybrid	59182.6	110136	59161.5	117244	107536	120508	106590	53302.8	115455	111171	98894.3	137167	123042	105050	129723	108102	106170	145086	130421	92273.2	60286.9	118073	110959	60637.6	FALSE			0.26919	0.65336	0.59574	0.34235	0.60383	0.64715	0.30864	2, 3	808.9609, 539.643	39.71, 4.71	39.96, -35.53	38.92, -7.99	32.95, -54.45	40.59, -48.15	30.14, -46.02	42.21, -50.79	46.93, -52.7	38.34, -18.81	39.71, -47.83	46.47, 2.28
A6NDU8	GALLYMYC[Carbamidomethyl (C)]HSLTK	SN_Hybrid	43074.8	34469	35058.5	17687.4	15836.9	39973.2	10476.7	37981.5	35709.9	16706.7	22809.6	39898.6	36723.5	25234.7	35542.1	27063	8661.68	29335.8	29159.6	31001.7	11683.3	38140.3	20630.6	27989.2	FALSE			-0.41989	-0.79138	-0.61547	-0.37613	-0.50376	-0.20776	-0.64828	3, 2	519.5915, 778.8836	29.36, 35.94	38.32, -21.57	33.18, -0.63	38.22, -5.44	25.97, 17.48	16.06, 15	32.66, 36.9	27.68, 26.57	32.28, 45.68	21.32, -23.63	30.43, 7.27
A6NDU8	GEDDHFLIR	SN_Hybrid	83821.2	96167.7	80878	74326.1	98236.3	75327	79408.6	91353.5	83680.4	95158.8	85653.4	76239.4	81921.3	96633.6	72231.6	99606.6	96417	72823.2	81054.9	86890.6	73836.8	93822.9	74998.2	82060.8	FALSE			-0.03597	0.04347	-0.07362	-0.05631	-0.02126	-0.05685	-0.10961	3, 2	367.849, 551.2698	40.09, 34.05	43, 30.55	38.78, 25.64	33.44, 39.75	30.83, 30.43	40.49, 19.3	43.35, 26.63	38.89, 31.91	37.85, 32.11	41.45, 11.98	33.01, 29.79
A6NDU8	HC[Carbamidomethyl (C)]NLLGDELLEC[Carbamidomethyl (C)]L	SN_Hybrid	1414.57	3749.78	5242.76	13205.1	8325.48	7163.26	14802.5	5705.94	10023.5	16533.3	7911.28	6090.12	4626.59	14526.6	6869.9	12231.7	6207.68	3156.97	15122.3	27469.1	4205.68	25054.9	10445.5	10814.6	FALSE	0.474938	89125.3	1.55275	1.05322	1.46317	2.15391	1.55288	1.32222	2.16885	2	793.3711	7.02	1.1	34.78	23.75	-32.25	30.39	33.33	28.24	9.6	15.4	-25.04
A6NDU8	LLC[Carbamidomethyl (C)]GEEK	SN_Hybrid	126078	7117.22	113805	87144.8	3631.22	115292	3407.51	99891.6	114012	75092.8	102872	138159	116284	74098.2	103873	81438.2	112006	130572	7046.97	94499.5	121614	89830.6	2835.88	119046	FALSE			-0.18475	0.39155	-0.26139	-0.22241	0.35597	0.25255	-0.14643	2	424.7128	29.19	7.63	-4.98	15.81	11.16	-1.81	-18.74	0.39	-9.2	-9.52	19.77
A6NDU8	LSEPEILVK	SN_Hybrid	291569	223493	278767	70492.8	187204	86084.4	218844	175881	129330	235875	292097	254226	213789	289063	281049	285317	186670	311381	152147	255803	249608	125504	191545	242500	FALSE	0.265792	12.8184	-0.59911	-0.01914	-1.20734	-0.50457	-0.02129	-0.01815	-0.27171	2	514.3054	38.76	40.16	43.14	44.95	36.5	30.94	40.67	47.18	45.05	41.24	38.22
A6NDU8	LVDEDFPEDSSSQK	SN_Hybrid	187560	104152	200366	152159	124312	10622.4	169101	194620	208459	230523	77605.8	88433.3	191038	125629	254492	130837	73053.4	167504	139523	155399	277329	235514	171420	83654	FALSE			0.21758	-0.40594	-0.77737	-0.00438	-0.31134	0.215	0.21776	2	798.3572	38.83	36.27	41.46	42.84	40.46	35.33	35.69	35.82	44.33	33.07	36.06
A6NDU8	QLSEAAGEDDHFLIR	SN_Hybrid	41020.2	35337	52711.1	27831.4	34880.4	31893.6	50984.9	46837.9	29939.9	38552.5	20740.7	35059.6	36169.8	59431.9	34081.7	32119.7	29547	38300.9	28880.7	26625.4	35425.1	25414.3	32029.4	41693.4	FALSE	0.18409	-26936.9	-0.01467	-0.3686	-0.44814	-0.38064	-0.452	0.00686	-0.50529	3, 2	567.6128, 850.9156	45.35, -15.81	43.72, -4.13	37.28, 14.23	45.7, 6.39	47.55, -27.52	39.78, -15.22	46.19, -10.12	33.86, -33.3	51.82, -3.42	32.55, -25.13	45.91, 23.79
A6NDU8	QQPENHEVDTSVSGAGC[Carbamidomethyl (C)]TTYK	SN_Hybrid	12665.2	31204.1	19360.1	24102.8	24803.5	4166.86	12658	11556.6	6751.78	20455.8	11549.7	6869.74	17197.4	7370.24	7549.54	21536.5	18127.4	7136.24	30671.8	24928.8	6663.56	18369.5	8006.06	3336.46	FALSE			-1.02989	-0.43408	-0.25261	-1.08955	-0.70175	-0.97725	-0.02219	3	770.0097	17.59	27.84	2.03	28.37	12.4	22.33	6.43	33.41	35.11	23.53	13.27
A6NDU8	RVEELGDLA	SN_Hybrid	335607	319015	356728	312036	336268	334747	331148	295213	345584	343922	380413	353807	329449	380161	339812	357384	373695	362138	341816	360495	347173	352117	343684	307381	FALSE			-0.05734	0.1123	-0.04095	-0.0117	0.09226	0.05331	0.0534	2	501.2667	40.36	42.13	39.91	40.85	42.66	35.6	43.16	36.03	28.77	42	38.02
A6NDU8	RVEELGDLAQ	SN_Hybrid	86758.4	74726.4	97390.1	85704.1	7882.06	54869.3	103188	100820	10068.4	9045.59	16821.1	12344.3	72581.4	89901.8	7088.11	93250.2	4165.57	32239.7	82125.9	71701.6	4309.85	94965	6435.37	89927.6	FALSE	-0.0865014	68188.6	-0.27413	-0.99757	-0.80222	-0.43621	-2.7602	-0.61036	-0.71108	2	565.296	20.11	-1.08	-3.1	-39.58	20.23	25.3	30.6	16.39	25.87	-7.17	-2.76
A6NDU8	RVEELGDLAQAH	SN_Hybrid	62892.9	46037.1	52753.3	79226.7	73008.2	80532.8	75516.6	66321.7	93808.6	91560.1	56250.8	78564.8	71264.4	55884.7	56921.9	77738.2	57613.1	61708.4	95677.4	101045	120181	78268.6	81337.6	79121.4	FALSE	0.504974	8524.42	0.54346	0.28546	0.52572	0.56219	0.48555	0.18709	0.97087	3, 2	446.5651, 669.3441	33.31, 13.87	32.76, 33.95	38.1, 22.65	38.95, 24.85	32.9, -0.25	34.89, 40.12	40.3, 43.47	38.33, 35.52	54.98, -22.17	27.72, 22.49	45.66, 17.27
A6NDU8	RVEELGDLAQAHIQ	SN_Hybrid	31728.4	36674.3	47077.9	58363.2	29753	42331.1	43450.1	49258.7	78999.1	29120.7	5848.62	36371.9	1.06557e+06	78990.5	47843.6	33829.6	4890.3	36982.8	40576.4	34605.3	31261.7	8836.27	6448.04	43087.8	FALSE			0.57231	-0.60923	0.17582	-0.9843	-0.69484	3.36815	-0.11757	2, 3	789.9153, 526.946	20.08, -46.49	26.59, -26.93	18.96, -47.99	19.6, -30.11	18.98, 3.06	31.78, -7.91	23.79, -36.48	-49.93, -15.43	31.14, -34.71	41.9, -43.25	2.86, -29.09
A6NDU8	SEAAGEDDHFLIR	SN_Hybrid	101948	72694.6	105633	111284	106548	114170	124590	104950	101112	96060.8	105390	106415	105165	111094	100486	81793.2	102394	104782	106985	105844	77991.5	92857.3	114104	102321	FALSE			0.23847	0.04407	0.24435	0.14208	0.13546	0.17648	0.05328	3, 2	487.2319, 730.3442	35.26, 25.19	39.12, 48.74	30.58, 42.75	31.93, 42.33	35.22, 33.7	42.24, 47.63	34.4, 46.7	7.3, 34.05	23.37, 26.54	32.83, 43.95	39.17, 41.99
A6NDU8	TTYKEPLDFR	SN_Hybrid	5715.91	9511.85	217621	4419.48	7378.62	12071.2	10049.3	7478.89	13231.5	9494.89	13925.2	8179.76	7531.86	7234.95	11210	3437.32	10416.8	13536.1	6448.64	6276.25	15869.2	4030.23	11544.6	3111.28	FALSE			-2.92028	-3.08767	-3.28617	-3.63936	-2.8814	-3.1641	-3.02561	3	423.8873	19.28	-24.66	-31.36	-35.72	-35.39	-5.43	-32.56	-29.14	1.78	-0.49	-44.52
A6NDU8	TYKEPLDFR	SN_Hybrid	44495.9	44617.9	44934.3	42369.7	51913.2	43496.5	48699.8	47015.9	45881.4	43714.3	45432.6	37297	38674.1	49102.2	43767.3	51605.4	36438.9	40504.4	50147.4	48126.3	113946	49195.4	38059.4	46898.7	FALSE			0.07904	-0.06044	0.03961	0.00113	-0.08425	-0.02721	0.6628	2, 3	584.8035, 390.2047	21.12, 42.96	23.56, 28.44	39.6, -45.33	29.26, 26.51	39.93, 37.35	32.53, 28.25	37.53, 26.98	23.87, 21.36	33.05, 31.26	35.35, 18.61	44.24, 31.95
A6NDU8	YC[Carbamidomethyl (C)]ADQQPENHEVDTS	SN_Hybrid	38246.1	35912.5	18523.7	39866.8	43169.5	35724.9	40120.6	30716.3	35901.6	36152.7	40816.6	33353.1	37855	39597.5	38421.8	42697.3	39198.9	37654.1	40837.6	39780.2	39220.8	43645.6	32691	33836.6	FALSE			0.20371	0.36725	0.3577	0.24941	0.25136	0.32219	0.37073	2	896.8576	38.3	34.16	46.83	39.33	33.86	42.78	40.17	44.76	41.28	36.91	38.17
A6NDU8	YKEPLDFR	SN_Hybrid	7458.34	2.4473e+06	2.93946e+06	2.42219e+06	1.84541e+06	3.49968e+06	2.43371e+06	3.27841e+06	3.70048e+06	2.49341e+06	2.99724e+06	3.09635e+06	3.13777e+06	2.278e+06	3.90197e+06	1.96136e+06	3.88128e+06	3.17032e+06	2.36666e+06	1.81865e+06	2.86173e+06	2.84578e+06	2.18742e+06	993675	FALSE			0.80318	0.74059	0.52599	0.15999	0.67074	0.78856	0.3856	3	356.5222	-24.8	25.54	30.73	30.58	22.5	20.77	12.27	19.2	6.94	4.6	22.86
A6NED2	APFYRPLAPELR	SN_Hybrid	239603	239893	239958	247454	219257	258081	244304	249669	256476	232207	234913	260180	239956	246770	231678	226470	256907	257582	227091	232682	259208	242167	243830	241699	FALSE			0.06085	0.04249	0.01067	0.01643	0.01565	-0.00211	-0.00095	3	477.2699	45.63	47.44	48.37	49.04	42.2	47.9	49.24	47.39	36.88	52.23	44.91
A6NED2	DAWASEGLLAVLR	SN_Hybrid	53781.7	63672.7	63195.4	6251.73	54351.2	71647.6	56805.7	53234.6	37584.3	9059.83	60132.3	44596.4	45557.3	55048.8	69325.5	59231.2	52865.6	54925.8	79765.4	57395.5	86206.3	57809.4	54527.2	36125.7	FALSE			-0.29126	-0.11315	-0.44992	-0.2831	-0.66684	-0.08824	0.30622	2	700.8802	28.37	47.96	34.14	38.87	22.42	29.58	37.5	41.76	34.22	40.33	39.31
A6NED2	HGQLGHGTLEAELEPR	SN_Hybrid	32237.5	29925.9	10042.1	35575.4	31973.8	37943.5	30200.5	27196.8	54805.5	37316.8	56790	22669.8	34538.7	29716.9	9105.25	41085	23.251	31937	32126.4	4051.18	59280.9	36541.4	48947.7	20266.5	FALSE			0.63593	0.01668	0.54696	0.55055	0.69357	0.0229	0.40277	3, 4	581.9639, 436.7248	14.02, -3.42	4.49, 6.95	17.31, 0.08	10.75, 13.43	15.53, 22.33	13.92, 25.37	3.86, 20.39	21.53, 9.52	6.2, 13.13	9.95, -1.37	0.04, 24.93
A6NED2	NLAEDGETVAR	SN_Hybrid	43185.6	56507.3	76182.4	38150.4	53000.6	28939.7	41009.1	31130.3	38821.6	56594.9	26915.7	25215.2	31501.5	54697.1	34786.8	54983.4	28753.9	30362.8	101031	39623.8	29800	52995.7	35993.4	28079.3	FALSE	0.0285117	1.08877e+09	-0.6645	-0.62425	-0.55043	-0.5872	-0.69386	-0.53972	-0.04516	2	587.7886	31.69	34.3	30.93	27.41	39.04	30.53	27.84	32.6	32.4	36.18	15.93
A6NED2	RVEYFVDK	SN_Hybrid	43960.9	50333.3	52235	48699.9	56723.5	57220.8	49721.1	56275.8	53204.8	56837.8	60015.4	55143.1	49367.7	47581.5	61856.5	56148.9	38429.7	49201.8	48424.1	41853.2	44594.8	47470.2	47499.7	50347.2	FALSE			0.11967	-0.02732	0.15053	-0.01198	0.23119	0.11607	-0.1196	2	528.2797	25.47	34.22	35.73	33.12	38.32	37.15	32.12	39.77	27.44	30.41	38.66
A6NED2	YGQLGHEDTTSLDRPR	SN_Hybrid	42972.6	39173	38723.9	43662.1	41319.2	39752.9	38739.3	38368.1	45718.1	42181.5	36872.8	44435.5	51976.5	37942.1	42216.8	39391.6	43320.6	36375.4	44145.1	42311.6	41079	35752.3	40720.5	42005.6	FALSE			0.02316	-0.02143	0.04541	-0.02883	0.03094	0.12857	0.07745	3, 4	615.6344, 461.9776	46.03, 19.22	39.64, 21.48	47.55, 23.95	47.46, 29.86	43.82, -32.96	42.16, 39.07	51.28, 20.69	37.98, 31.09	44.42, 32.5	44.67, 44.53	49.1, 33.35
A6NFI3	AEEESPWIC[Carbamidomethyl (C)]SDC[Carbamidomethyl (C)]GK	SN_Hybrid	28207.6	21025	23276.8	17188.4	28263.6	7949.24	13942.9	7993.03	10215.9	27248.2	22726.6	18072.7	7248.93	16329	19219.1	11497.6	6564.14	17928.4	2507.33	3886.92	16606.3	23483.1	29682.6	18722	FALSE	0.360207	0.0681758	-1.17327	-1.01057	-0.4413	-0.01242	-0.09163	-0.76066	-1.6565	2	834.3375	5.73	-2.43	24.25	21.66	-19.92	-1.75	-41.02	14.09	31.06	21.93	14.22
A6NFI3	AEEREEAAVAAPTPSGK	SN_Hybrid	17886.2	4986.62	11465.2	11942	7802.35	14311.2	6684.34	10046.7	18273.3	7932.33	7176.68	5170.49	8961.79	1385.41	6993.94	7990.03	24268.4	7674.19	14313.5	12784.1	16360.3	5043.93	16716.4	17061.5	FALSE			0.02773	0.21776	-0.01191	0.17706	-0.75978	-0.98561	0.33981	3	571.6198	-2.1	-4.09	-6.44	-33.3	-13.95	-13.75	6.92	-13.48	-42.27	-24.38	-24
A6NFI3	AHTGERPYAC[Carbamidomethyl (C)]GEC[Carbamidomethyl (C)]GRR	SN_Hybrid	8063.73	11891.7	5829.37	16606.3	18680.4	6026.91	12820.4	3872.62	11093.7	15193.4	9329.02	12674.2	8637.06	11095.2	14844.4	7658.53	9208.11	2528.52	7881.79	9312.75	5105.63	4758.24	7695.9	10078.9	FALSE			0.10787	-0.41082	0.6801	-0.19448	0.52865	0.42328	-0.20947	4	469.9627	14.73	18	21.9	16.47	14.18	36.4	-3.99	-5.4	18.47	-0.98	-33.09
A6NFI3	AVAPPAGRPETTC[Carbamidomethyl (C)]DVC[Carbamidomethyl (C)]GK	SN_Hybrid	47326	64444.6	43513.6	45592.3	67188.8	43502.4	70456.2	51811.2	62596.7	66239	49563.8	67743.4	58156.6	54249.9	17998.8	3861.87	28410.1	48091.4	8169.74	27354.9	52590.3	41614.6	7349.97	66328.3	FALSE			0.25155	-0.9503	0.00925	-0.42961	0.24123	-0.25191	-0.81745	3	629.3013	21.51	22.04	37.6	31.22	31.86	-13.76	-12.93	20.81	37.36	24.88	12.89
A6NFI3	AVHTADRPHC[Carbamidomethyl (C)]C[Carbamidomethyl (C)]PDC[Carbamidomethyl (C)]GQAFR	SN_Hybrid	14925.9	19134.6	7756.04	17948.8	5764.95	11037.6	14990.7	4929.26	5037.89	16623.9	12235.2	6418.29	8891.79	9731.68	15460	13415.4	7339.8	5490.96	14097.4	14117.3	14966	18150.3	12265.9	4386.58	FALSE			-0.74458	-0.67197	-0.26701	-0.26487	-0.24533	-0.295	0.04631	4	564.4968	12.46	23.21	15.05	-0.98	24.33	4.25	32	21.02	-1.13	-3.51	-13.57
A6NFI3	C[Carbamidomethyl (C)]AFC[Carbamidomethyl (C)]GAGFGR	SN_Hybrid	23403.7	19315.4	24853.1	20302.2	12815	21958.8	18550.8	24895.3	26252.4	23719.4	32689.8	27362.6	28671.8	27559.9	18761.6	18061.5	4208.47	2973.4	21041.4	24062.9	27695.4	26030.8	28565.3	22878.5	FALSE			0.0447	-1.42052	-0.295	0.19729	0.31004	0.15033	0.1075	2	551.7315	11.2	25.15	33.83	21.44	18.6	40.1	26.5	13.05	39.61	27.64	22.6
A6NFI3	ERLPVDGRPLPAPL	SN_Hybrid	8178.77	34356.1	11303.6	4039	39870.4	9181.84	100319	93746.3	49205.8	28521.7	7431.72	3910.55	45380.5	37813.2	62822.2	43525.6	7243.19	88656.9	36110.4	83093.9	5051.05	31226.4	87530.4	3609.23	FALSE	-0.0404556	-45551.1	2.17586	1.37279	-0.02016	1.18449	-0.43355	1.43942	1.2066	3	510.6315	-15.39	-26.02	9.5	20.26	15.48	-1.11	21.58	23.79	15.26	13.47	8.59
A6NFI3	ERLPVDGRPLPAPLGGPL	SN_Hybrid	43596.1	21352.7	51230	51224.5	44000.5	44641	39605.9	39867.2	57043.2	38385.7	36837.1	60110.8	73578.5	45666	43909.3	49411.9	52603.6	41023.7	52132.1	54026.5	35570.1	41810.1	46490.7	40491.6	FALSE			0.23273	0.30006	0.2677	0.1487	0.22018	0.48989	0.28679	3	618.6914	20.33	36.04	31.53	41.93	28.26	22.9	52.99	23.66	30.9	35.49	34.07
A6NFI3	FGQSAALTR	SN_Hybrid	36667.9	35523.6	51926	37779.1	33850.2	40782.1	32045.9	41563.8	28906.7	44804.9	41475.9	31519	35031.9	31094.7	39635.8	29095.6	25110.1	27855.2	30469.9	32132.6	27747.7	39011.6	34588.2	42778.3	FALSE	0.129911	77461.1	-0.27585	-0.59694	-0.14292	-0.09289	-0.07537	-0.23088	-0.45811	2	475.7563	34.72	31.6	26.77	40.95	36.64	28.92	29.75	46.04	36.05	37.84	37.54
A6NFI3	GATAAPGSGSAPAPAPKPEAA	SN_Hybrid	62684.8	63863.7	68388.1	57370.2	58263.2	65164.5	65776.6	53016.2	71122.7	63792.5	63037.3	67549.8	62956.4	63609.2	62416	58147	64019.7	71044.7	56262.9	59687.5	75188.3	60550	58327.8	69536.6	FALSE			-0.03765	-0.01282	-0.10863	-0.0491	-0.00413	-0.04476	-0.02838	2	888.4498	44.04	32.19	39.13	40.89	41.51	38.44	41.58	47.14	46.72	45.95	29.1
A6NFI3	GFGHSSDFK	SN_Hybrid	55749.6	83473.9	74804.7	79923.6	78867.9	20808.3	67854.2	69967	4323.5	65704.8	83197.9	48030.4	85945.7	75972.1	68009.6	22338.6	58890.8	8057.03	56171.8	57367.9	29179.2	85656.7	78994.2	44815.4	FALSE			-0.59044	-1.26129	-0.25302	-0.03108	-0.1201	0.10338	-0.58463	2	491.2249	7.74	5.8	7.2	2.31	20.81	0.15	-0.43	11.94	9.96	1.72	-3.77
A6NFI3	GGGC[Carbamidomethyl (C)]AEAGGDGPR	SN_Hybrid	9978.33	12542.6	6187.05	11896.8	14902	7137.23	9687.61	9172.52	8151.03	10892.3	5617.4	8976.23	7318.97	7967.31	11215.4	14659.8	6800.82	8584.05	11874.8	9622.58	3926.67	14622.8	12095.8	14435.2	FALSE			-0.08789	0.06566	0.24137	0.51957	-0.17175	-0.11537	-0.17526	2	580.7411	14.11	39.39	22.46	42.76	-9.56	22.86	42.16	28.04	26.68	34.4	-34.31
A6NFI3	GGGC[Carbamidomethyl (C)]AEAGGDGPRREPGETA	SN_Hybrid	15783.8	21382	10551.1	26475.8	30523.2	21051.4	21253.9	20425	18302.7	22633.3	4147.84	16845.9	20761.8	22348.1	6299.1	24791.5	12447.7	18933.3	23832.6	17160.2	21563.2	23099	25006.3	11128.6	FALSE			0.33002	0.23536	0.7099	0.31192	-0.12928	0.05027	0.39065	3	634.2783	18.65	30.11	25.35	17.61	35.57	21.45	24	36.86	38.86	31.14	13.76
A6NFI3	GHTGERPFPC[Carbamidomethyl (C)]PEC[Carbamidomethyl (C)]GK	SN_Hybrid	8909.28	18840.1	5885.84	16246.1	26699	5277.65	19481.6	15459.3	13879.1	4278.8	25219.5	6859.29	3582.97	21355.5	43458.5	17424.8	12124.8	21623.6	14656.1	3536.56	13156.6	20223.8	17211.8	6486.83	FALSE			0.5375	0.60541	0.51974	0.38498	0.11228	1.02396	-0.10154	3, 4	576.9242, 432.945	9.11, -27.97	20.13, -19.96	13.84, -42.59	-3.65, -36.18	-6.89, -27.08	10.14, -17.82	17.3, -26.66	23.77, -19.96	14.56, -28.59	18.48, -33.99	-1.38, -42
A6NFI3	GPSSAGPGER	SN_Hybrid	33773.4	38122	7185.92	46822.4	5369.94	50085.2	36404.9	44728.5	49003.8	55901.8	54710.3	46522.7	55894.1	51824.3	56019.1	9707.94	57540.1	46083.2	53938.1	58676.7	46381.3	51270.1	49123	40168.4	FALSE			0.71863	0.51914	0.37108	0.82979	0.99059	1.04998	1.00758	2	457.72	33.53	30.97	27.76	32.19	30.55	-10.97	27.16	22.61	7.79	-13.61	24.79
A6NFI3	GYPIPKPDLIFR	SN_Hybrid	32347.4	17104.4	30845.6	31985.7	28282.4	38476	10514.2	41830.3	23980.5	37828	35668.5	41257.9	25899.1	36512	22732.5	22358.5	33035.6	17910.2	26603.9	12338.2	6139.75	26688	31083.3	31202.2	FALSE			-0.0732	-0.13146	0.29834	0.14802	0.51512	0.08455	-0.83281	3	472.6064	48.92	43.24	36.55	47.19	52.04	41.83	47.79	44.17	46.21	47.13	43.28
A6NFI3	LHPDSFPILGLPDFR	SN_Hybrid	47155	47816	49225.6	53259.5	48990	52023.7	49025.2	43768	46274	51604.5	49874.8	52121.1	53719.2	49337.8	46090.2	52164.6	54478.6	51449.7	50170.8	51445.8	52722.2	56041.4	48824	56275.1	FALSE			-0.05225	0.13274	0.09745	0.16028	0.09115	0.0487	0.09807	3	575.3104	50.78	45.79	48.72	38.81	51.04	41.75	40.88	45.35	44.04	44.55	43.41
A6NFI3	LPVDGRPLPAPL	SN_Hybrid	45123.9	29542.8	43131.3	21404.2	55589.9	44611.1	26547.1	48945.6	29470.6	35157.4	49258.7	41720.3	39872.4	41380	41308	26006	45559.7	71214.8	31174.7	31259.1	26218.7	35736.1	35771.8	24715.5	FALSE			-0.16643	0.27748	0.04589	-0.29186	0.09867	0.05718	-0.41008	2	622.8717	18.27	23.84	11.63	37.74	16.02	35.29	20.57	29.39	21.28	32.26	27.27
A6NFI3	LPVDGRPLPAPLGGPL	SN_Hybrid	47388.1	84013.8	78248.4	72078.4	72860	54718	61650.1	61817.1	77012.6	64161.7	79468.1	88418	87342.4	81236.4	65257.9	32696.5	89146.6	90490.9	64901.9	84592.4	70803.5	75716.9	47564.2	58239	FALSE			-0.06453	0.01835	-0.07047	-0.20786	0.14644	0.15752	0.07147	2	784.9616	34.14	31.84	27.65	17.35	30.26	36.05	24.31	38.6	27.96	0.32	32.91
A6NFI3	PFLPGREPGAN	SN_Hybrid	111882	101930	107142	72509.4	96175.7	101194	109815	82921.6	77186.8	87339.4	122269	111100	120260	113974	118781	81206.2	116679	105333	67256	86705.6	100149	86432.6	82497.8	51331.7	FALSE			-0.24981	-0.08201	-0.25005	-0.54314	-0.0011	0.13737	-0.33691	2	577.8013	36.2	37.16	35.8	36.14	33.01	33.47	34.52	45.14	25.53	52.4	27.48
A6NFI3	PFLPGREPGANLL	SN_Hybrid	64939.8	87536.6	85786.8	74985.2	136684	106821	86066	90327.8	125259	40435.3	138797	97693.7	39798.9	75322.2	101390	76170.9	85703.6	85465.2	65102	88432.9	61748.1	75798.9	80946.1	88531.5	FALSE			0.34034	0.05394	0.41869	0.04185	0.21694	-0.13812	-0.14632	2	690.8853	36.47	40.06	32.91	41.39	44.56	38.48	43.27	40.29	34.75	30.31	29.87
A6NFI3	RSYLVTHQR	SN_Hybrid	61147	3598.43	36644.7	7773.33	19412.1	40695.4	6301.44	7319.76	25987.8	43295.1	6067.42	26197.2	6291.76	21812.1	7248.8	6461.22	28583.4	5164.58	36109.4	7274.67	6285.68	33076.5	31408	44986.4	FALSE			-1.35602	-1.33432	-0.57884	0.11063	-0.42423	-1.52003	-1.02948	3	387.2159	4.92	-31.46	-46.28	26.09	-34.05	-17.46	3.04	20.45	-37.56	2.19	-26.47
A6NFI3	SFPILGLPDFRER	SN_Hybrid	3494.06	13532.3	7538.71	1895.02	1779.03	2794.19	3454.09	5014.27	5082.33	14652.7	3631.86	4128.58	4356.06	2959.03	522.466	4547.12	4649.03	3207.62	1673.77	3891.91	3878.97	4071.37	2987.41	2031.9	FALSE	0.198346	-64663.8	-0.85824	-0.98583	-1.92516	-1.43415	-0.13226	-1.64813	-1.37904	3	516.2841	40.8	20.75	41.39	-30.65	32.56	9.31	24.34	34.37	-33.15	16.87	32.57
A6NFI3	SFVYGSHLAR	SN_Hybrid	69653.5	61103.7	75806.6	50100.5	70596	73943.7	55206.5	74143.2	65961.1	69911.2	72908.3	63656.4	59310.5	60133.9	75180.8	62761.4	51659.2	56966.9	72372.6	56250.5	48349.1	87611.4	73814.7	64445.3	FALSE			-0.08082	-0.26932	-0.08578	0.12892	-0.00061	-0.08589	-0.22306	3, 2	379.5331, 568.796	37.92, 40.15	23.84, -6.09	41.31, 32.02	41.95, 28.85	32.79, 35.45	36.61, 37.8	33.9, 24.05	28.63, 36.65	42.63, 20.63	31.61, 27.68	36.76, 38.37
A6NFI3	SLEEWERLEADQR	SN_Hybrid	18432.5	16658.1	8532.6	3833.53	8874.99	3561.88	11307.1	11251.8	10731.4	7475.37	15618.2	14832.4	17738	7560.41	11157	6142.58	19452.7	21669.1	16351.5	19602.7	4677.6	5642.26	4541.95	10513.6	FALSE	-0.122855	2.98252	-0.39	0.11566	-1.42285	-1.07562	-0.20191	-0.25896	-0.10249	3	554.269	25.02	-29.11	-13.31	-6.72	6.79	-4.71	6.22	-7.3	14.29	8.22	-22.56
A6NFI3	SVLVTHQR	SN_Hybrid	50647.9	31676.7	83294.1	58343.5	36161.3	22495.6	40752.9	51181.6	30720	50059.1	38837.4	50298.2	47366.9	39175.2	12091.9	8823.24	29832.2	29205	44540.4	35812.7	21775.1	41554.3	52975.1	37854.1	FALSE			-0.43326	-1.28722	-0.50135	-0.32314	-0.25076	-0.74771	-0.69748	2	470.2722	42.59	47.07	25.84	46.04	43.42	-20.13	21.34	49.9	23.47	42.86	39.14
A6NFI3	THTGERPFPC[Carbamidomethyl (C)]PEC[Carbamidomethyl (C)]GAR	SN_Hybrid	3553.33	6766.55	7956.33	9319.5	3981.79	5987.78	6231.64	5172.67	13094.5	6312.68	6683.93	2576.9	5202.56	4294.51	11439.6	5339.36	4532.31	6497.3	5575.58	4842.16	11327.5	10236.1	7696.73	4921.26	FALSE			0.42274	-0.159	0.07782	0.32249	-0.23087	0.19607	0.25073	3	624.614	-10.23	20.5	-7.99	10.73	9.99	-6.4	30.19	-4.99	2.03	-0.96	-23.75
A6NFI3	VSLGYPIPKPDLIFR	SN_Hybrid	16828.4	17072.9	21469.3	18605.8	17341.7	19203.3	20493.7	18575.8	16757.9	13384.4	19235.2	16989.5	19182.1	14162.7	18432.4	20726.6	18882.3	17305.5	13301.3	18927.4	21794.3	18462.1	19934.5	22250.1	FALSE			0.01185	0.03967	-0.00574	0.13131	-0.15851	-0.09681	-0.03555	3	572.3345	29.76	38.39	33.76	45.21	40.84	46.47	52.36	33.69	50.99	45.09	45.42
A6NFI3	YHAAVKPFGC[Carbamidomethyl (C)]EEC[Carbamidomethyl (C)]GK	SN_Hybrid	12961.4	12959.7	8038.52	11533.5	11612.9	7508.04	8229.68	5757.57	8845.23	4622.13	6249.25	17280.3	15328.4	7132.15	11523.7	10676.6	9908.12	6476.4	4774.87	5700.1	15816.7	8878.75	17144.9	15065.7	FALSE			-0.57273	-0.3276	-0.14773	0.27495	-0.2706	0.00105	-0.36921	3, 4	584.9326, 438.9513	28.29, -22.71	38.88, -14.4	23.49, -22.48	-42.18, -12	26.58, -15.96	36.31, -5.87	7.11, -22.23	30.12, 1.55	38.75, -29.4	29.52, -31.92	7.9, 6.09
A6NFI3	[Acetyl (Protein N-term)]AALHTTPDSPAAQLERAEDGSEC[Carbamidomethyl (C)]DPDQEEEEEEEEK	SN_Hybrid	132745	205493	240438	67773.7	118126	124794	161321	52092.2	105862	107178	134003	68586.5	131474	316379	122710	120303	244467	165690	114181	221311	123670	170952	176738	272094	FALSE	0.422982	34.3761	-0.85796	-0.12551	-0.89726	0.09901	-0.90157	-0.02037	-0.33375	4, 3	1021.6805, 1361.905	16.37, 13.76	21.58, 10.92	24.55, 1.44	30.43, 32.65	27.54, 7.68	24.7, 12.7	21.61, -2.11	24.57, 16.87	25.18, 36.68	16.95, 3.73	25.39, -11.31
A6NFQ2	AGC[Carbamidomethyl (C)]FPVPTPEMR	SN_Hybrid	162316	167149	137955	144098	161572	116440	166025	141328	131109	143632	178476	66935	151994	139309	112081	172482	113279	154137	199975	121464	144414	129505	205169	173510	FALSE			-0.09227	-0.08755	-0.1471	0.12063	-0.26479	-0.21256	-0.00484	2	681.3207	33.01	31.62	35.36	27.84	27.01	30.71	39.07	38.2	29.62	28.61	33.77
A6NFQ2	ALSQFQAILNHENGNLEK	SN_Hybrid	2.17996e+07	10370.6	3.06849e+07	2506.77	6384.56	1.96293e+07	2851.34	3623.51	2.81604e+07	3.27854e+07	3.23715e+07	2.80335e+07	6025.47	1.02003e+07	3151.11	2.83133e+07	2694.73	4685.54	468817	1.09384e+07	2.02722e+07	5787.89	989213	4598.22	FALSE			-0.89818	-0.89032	-1.41851	-5.71468	0.82801	-2.36227	-0.72863	3	676.0166	9.51	-13.9	-15.77	33.14	-4	21.57	22.5	-27.76	-15.08	-16.41	-26.77
A6NFQ2	AQAHEALSPPER	SN_Hybrid	60426.7	8862.17	9149.26	24535.1	22470	32120.8	42257.9	19591	61265.3	20137.8	4067.7	36292.4	58226.9	26660.6	57800.4	46406.9	46928.4	34266.7	8807.38	3642.95	78974.8	10191.8	91025.8	49082.9	FALSE			0.65037	0.70202	0.01259	0.93822	-0.37467	0.86324	0.22104	3, 2	435.8897, 653.3309	4.53, -44.13	31.67, 29.53	8.95, 19.32	3.98, 10.11	-1.07, -16.12	5.59, 21.98	-33.66, -18.44	-13.17, -1.18	-33.69, 4.3	-0.12, 5.52	21.43, 26.35
A6NFQ2	EIINEMDMR	SN_Hybrid	68016.7	66774.9	63488	70294.1	65840.7	66949.2	68310.9	67664	66510.7	68785.4	61234.2	69668.5	68560.4	68484	62165.8	67063.8	58528.4	69216	68865.9	64958.5	62007.2	66258.1	68506.2	68121.8	FALSE			0.03028	-0.02548	0.03454	0.03313	0.01021	0.00676	-0.01792	2	575.7652	39.61	43.62	50.37	42.01	45.89	43.44	36.68	44.03	40.62	46.62	40.18
A6NFQ2	EVADSLASLPEWQENPMQVYLR	SN_Hybrid	29150.1	28031.9	25250.7	26113.9	20142.2	18445.7	29738.6	25031	17300.2	30518.6	29567.4	20804.3	28759.8	24149.9	24221.3	31756.8	23091.9	21942.1	21440.3	22099.1	24954.4	19286.5	23504.7	23420.4	FALSE			-0.19382	-0.10228	-0.34941	-0.31613	-0.02725	-0.09591	-0.26724	3	859.0881	44.94	48.41	33.96	39.4	34.88	34.21	28.38	42.86	43.21	32.3	41.71
A6NFQ2	GAVPAPYYK	SN_Hybrid	301457	116977	105815	169834	113284	218312	208929	105064	130215	127325	238732	267901	80124.1	139840	102414	107064	146127	132974	151083	92706.3	218811	141562	118240	97018.7	FALSE			-0.23901	-0.44103	-0.0642	-0.55505	0.27414	-0.7015	-0.18048	2	483.2582	34.59	39.07	42.16	35.07	27.09	27.12	36.72	32.81	34.67	36.15	26.72
A6NFQ2	GQVLIAASSYGR	SN_Hybrid	15300.1	12539.7	4640.23	5622.27	8065.4	24516.1	9811.63	4157.27	13450.2	10920.7	18145.3	16758.3	2606.71	14227	7173.66	13062.1	12319.3	11415.8	3262.05	4325.73	14165	3976.68	7135.03	29130.8	FALSE			-0.24437	0.18004	0.23416	0.30917	0.49656	-0.43607	-0.57835	2	611.3329	17.79	-20.13	-29.04	1.48	-7.74	-12.65	-44.69	-4.66	5.81	-13.23	-5.73
A6NFQ2	GSQLGPVPVTIR	SN_Hybrid	483083	474681	455773	500282	469731	458366	477617	481651	486480	472631	466990	463217	494215	454980	465696	455829	468847	465266	465875	470689	473482	474167	477501	480883	FALSE			0.03251	-0.02428	0.01507	0.01928	-0.01096	0.00138	-0.00357	2	612.3589	37.51	39.54	44.92	38.89	39.78	45.19	40.17	42.08	32.71	49.36	43.1
A6NFQ2	GVWGPIHELGHNQQR	SN_Hybrid	95164.9	124005	94708	86215.3	90925	90060	92453.2	80673.8	95904.1	110203	99105.8	104251	68783	95433.8	98071.4	88078.6	79200.6	84738.5	73205.1	68407.2	99057.4	100783	95375.6	4585.52	FALSE			-0.22243	-0.31668	-0.23228	-0.64485	-0.00146	-0.25905	-0.38315	3, 4	576.629, 432.7236	34.09, 16.5	46.82, 33.96	44.61, 18.58	45.81, 31.48	45.78, 34.46	39.14, 42.39	39.6, 40.04	46.46, 45.85	39.15, -37.1	44.5, 23.22	50.53, 38.46
A6NFQ2	LAAEPFPFR	SN_Hybrid	246360	285076	301835	263392	279836	268164	283015	271484	265507	256529	269516	251503	256815	271801	245658	246350	259008	246926	255009	290387	278780	276797	299662	344949	FALSE			-0.02315	-0.14751	-0.03839	0.14506	-0.09985	-0.10594	-0.01583	2	524.2847	45.54	42.47	51.22	43.89	48.47	48.46	47.35	49.78	41.5	50.87	48.71
A6NFQ2	LAAEPFPFRRPER	SN_Hybrid	68086.5	34895.1	47128.2	70556.1	54167.5	32240.7	55617.4	62023.8	62376.6	60813.2	42698.6	66525.2	59367.9	59430.2	53330.3	68488.8	58307.8	63657.9	62667.1	59567.3	50341.1	57652.2	61762.7	40061.1	FALSE			0.26212	0.34343	0.06442	0.08732	0.17983	0.19747	0.20121	3, 4	529.2914, 397.2204	39.45, 41.5	38.71, 36.75	34.23, 36.51	36.51, 39.91	37.56, 33.8	33.88, 29.46	36.18, 40.45	40.5, 41.8	29.01, 35.37	28.23, 40.59	38.59, 30.72
A6NFQ2	LWDEMMQAVAR	SN_Hybrid	375231	305687	318694	225550	324809	321907	349267	313015	333417	350850	352071	330022	347566	333225	298075	339643	392233	367735	334492	332920	265674	302255	258204	390178	FALSE			-0.00566	0.13755	-0.1966	-0.07247	0.04732	-0.03026	-0.09936	2	675.3207	41.95	43.12	39.17	44.14	45.22	30.09	31.06	45.8	29.37	45.08	42.89
A6NFQ2	MGPFLLNAVR	SN_Hybrid	454126	479263	456944	458480	466823	483655	467133	506767	464896	445949	482041	461370	463855	458830	486643	400204	461570	459462	461774	352648	485074	471386	457519	500882	FALSE			0.04943	-0.07354	0.0192	0.04037	-0.00101	0.01958	-0.09748	2	559.313	42.72	38.09	50.4	47.53	47.21	39.15	45.2	45.55	47.92	45.11	45.15
A6NFQ2	MNLWVK	SN_Hybrid	232284	231171	206124	216114	217190	214188	221561	217549	238085	108263	230025	227788	230079	227982	216381	187313	232204	214522	197603	210888	239122	111981	103969	231153	FALSE			0.01632	-0.07868	-0.04839	-0.58265	-0.24226	0.01044	-0.04812	2, 1	395.7177, 790.428	21.84, -40.56	30.16, -6.7	27.37, -11.16	4.79, 2.09	18.8, -30.59	23.28, -13.38	22.92, -11.61	30.35, 11.16	20.77, -5.04	30.68, -6.72	33.27, -13.2
A6NFQ2	TSLEEWKR	SN_Hybrid	116878	112222	128587	113540	97693.1	127659	105127	128338	119536	133158	122638	129619	113209	71948.1	137990	117193	114684	114926	124003	115941	106262	104175	122906	132260	FALSE			-0.01902	-0.04458	-0.07787	0.00666	0.10771	-0.1465	-0.04707	2, 3	524.7747, 350.1856	18.82, 37.51	24.13, 35.07	31.61, 21.18	27.63, 32.62	34.75, 25.34	37.41, 30.6	38.46, 28.44	28, 31.01	-2.34, 34	26.37, 23.28	45.29, 14.67
A6NFQ2	VDGAAFLQIPAEGVPAYISLHR	SN_Hybrid	37111.4	29711	39525.9	38487.5	32325.5	38853.9	35037.7	43060.4	33603	42301.5	39828.6	45435.6	40550.2	35037.5	34322.6	36773.3	40662.5	49367.2	33445.3	27069.8	40068.8	31692.2	37308.8	47095.8	FALSE			0.07085	0.25379	0.04433	0.12653	0.26244	0.04753	-0.0804	3	775.4181	48.74	33.06	36.31	40.71	35.01	41.26	36.1	40.54	34.69	37.75	25.4
A6NFQ2	VGVNTNLK	SN_Hybrid	168594	153644	184991	152249	128771	180670	166522	198843	162097	181309	4621.07	11929.3	149148	144873	167253	156180	142756	149600	150622	128409	136818	172664	3124.24	153549	FALSE			0.05643	-0.17741	-0.13571	-0.62307	-1.35816	-0.13701	-0.28658	2	422.748	18.17	12.52	24.3	14.04	21.94	12.91	23.28	16.52	16.74	21.37	28.02
A6NFQ2	VQIGC[Carbamidomethyl (C)]HTDDLTK	SN_Hybrid	73305.3	68558.2	73550.7	73095.1	55548.6	73967.1	55091.8	69842.1	76935.5	71763.3	93115.4	66771.5	74166.8	64692.8	69567.7	57659	91378.8	76196.2	60711.8	47646.1	79860.4	64606.5	67992.3	72941.2	FALSE			-0.09369	0.06431	-0.0884	-0.06769	0.10483	-0.04757	-0.19471	3, 2	462.8943, 693.8377	34.65, 38.54	34.69, 32.8	29.84, 30.47	25.11, 31.87	42.11, 40.18	30.58, 50.3	36.88, 35.73	37.82, 30.89	30.05, 41.4	21.04, 39.85	30.02, 31.9
A6NFQ2	VTSVAGVYFTDTYGDRDR	SN_Hybrid	8853.48	5954.63	29044.7	20222.1	6644.78	15771.7	18591.7	19340.8	22590.8	6629.33	4077.9	18962.2	12530.4	22252.5	12507.1	33069.4	25852.5	33220.3	19253.2	4279.66	18909.2	27772.2	5838.47	39835.1	FALSE			0.46482	1.07119	-0.04051	0.74401	-0.56369	0.10887	-0.04718	3	674.657	29.97	25.47	30.42	19.56	36.61	42.85	13.98	23.22	19.79	23.43	32.78
A6NFQ2	VVLAAHEC[Carbamidomethyl (C)]LLC[Carbamidomethyl (C)]APK	SN_Hybrid	18249.4	8068.96	8167.1	3805.51	5641.42	68528.8	36881.4	68511	48288.1	2273.79	21895.2	43323.6	47646.1	45519.7	2070.91	5228.18	54576.5	63329	6878.08	9970.28	38169.1	4701.18	15847.2	33498.9	FALSE	0.269861	117.104	2.15587	1.83616	1.17703	0.64823	0.96874	1.46553	0.6739	3	527.6144	5.78	-11.45	15.96	-6.44	17.93	-10.42	-24.46	-13.84	-27.27	-19.27	2.53
A6NFQ2	YGEDVRQDQQQLLEGISELDIR	SN_Hybrid	371690	285583	253315	353334	279092	192008	364090	300704	253055	351287	324596	280905	335623	312980	246322	344755	339555	181048	345273	251711	319448	308022	274168	366310	FALSE			0.01146	-0.0735	-0.1434	0.05885	0.0714	-0.02503	0.00923	3	868.7682	34.48	30.89	26.04	35.15	36.44	43.01	35.95	36.52	35.83	34.27	35.04
A6NGU5	FVDVTEVVR	SN_Hybrid	34865.3	36355.6	41483.8	45231.1	41887.6	5758.59	43168.2	48510.5	44156	40837.9	38650.1	6300.45	38224.5	37490.9	43870.3	30909.1	12145.6	35918.8	45989.2	46805.7	13314.6	32758.9	35716.4	73192.7	FALSE			0.2693	-0.51311	-0.27915	0.32997	-0.39369	0.0855	-0.08699	2	532.2928	18.73	17.76	11.35	14.26	18.35	16.42	13.16	18.68	28.53	15.54	13.61
A6NGU5	GGLSVAVPGEIR	SN_Hybrid	12727.5	8119.41	19514.4	5301.73	9075.72	19175.4	11097.5	10781	22313.9	3992.92	17627.6	12206.7	18731.5	18679.3	19015.6	15211.7	18394.3	22839.1	7600.93	20080.6	7971.28	3426.93	8343.54	10863	FALSE			0.13082	0.48387	-0.26654	-0.83452	-0.25479	0.4834	-0.17896	2	577.83	34.64	-23.82	26.66	-28.22	-9.54	28.65	-21.97	-21.23	18.85	-26.95	36.19
A6NGU5	LFQPSIQLAR	SN_Hybrid	68320.1	56403.2	66968.8	64450.4	60017.9	67171.3	60213.9	66502.3	67146.7	64483.6	75065.8	50076.9	40386.1	64664.7	63417.1	56287.6	74417.9	77801.9	69045.2	41989.9	71811.4	75949.8	59289.7	53939	FALSE			0.01625	0.12131	-0.0004	-0.01904	-0.01563	-0.18632	-0.06816	2	586.843	43.63	34.58	47.08	45.51	45.02	48.35	51.48	39.46	44.12	52.48	54.84
A6NGU5	RTVIEQQPVLC[Carbamidomethyl (C)]EVFC[Carbamidomethyl (C)]R	SN_Hybrid	10778.5	9167.57	20241.8	26618.3	7747.42	17885.3	11855.6	8097.51	21704	11478.4	23375.3	13896.9	5249.68	5657.18	8303.65	5997.78	15073.2	16198.5	21355.4	5545.47	20562.4	17405.3	22820.3	20876.2	FALSE	0.355301	23756.6	0.0518	-0.10877	0.3787	0.60445	0.27866	-1.06487	0.24005	3	678.6802	18.32	8.53	41.18	-16.73	4.06	-27.47	25	15.85	27.77	8.1	-16.69
A6NGU5	TVIEQQPVLC[Carbamidomethyl (C)]EVFC[Carbamidomethyl (C)]R	SN_Hybrid	81356.3	81181.9	271509	293797	324134	285435	285924	367509	226468	301146	382092	203355	100264	348040	312175	296844	142232	251600	312843	342170	184635	64311.7	362764	228747	FALSE			1.01949	0.67016	1.05746	0.59546	1.03042	0.80906	0.95193	2	939.4661	11.02	13.34	8.74	12.5	0.32	14.3	8.91	24.05	21.08	6.51	15.35
A6NHL2	DITTAC[Carbamidomethyl (C)]FESSNQLVK	SN_Hybrid	11241.5	5223.65	27867.4	2398.92	16343.7	5802.29	10370.8	9274.25	22640.1	14618.2	5851.38	15290.3	10483.7	13318.4	5198.38	7110.54	21910.7	29566.5	23908.9	10929.2	10284.8	6655.03	5914.02	28257.5	FALSE			-0.06822	0.40224	-0.85294	-0.11886	-0.31002	-0.61229	0.02549	2	856.9116	-33.17	-24.99	-26.36	7.02	-28.2	-31.37	20.32	-38.48	-26.88	2.11	-8.77
A6NHL2	SFGGGTGS	SN_Hybrid	1.1369e+06	1.17955e+06	1.16864e+06	1.14145e+06	1.16244e+06	1.09667e+06	1.17201e+06	1.12355e+06	1.02253e+06	1.11621e+06	1.16131e+06	980159	1.32041e+06	1.2383e+06	1.14924e+06	1.17405e+06	1.27742e+06	1.19987e+06	1.13332e+06	1.21166e+06	1.08724e+06	1.05258e+06	1.1255e+06	1.00699e+06	FALSE			-0.07084	0.06723	-0.03543	-0.12987	-0.09735	0.08943	-0.02206	1	669.2839	35.56	36.1	40.35	33.14	37.03	39.35	37.83	37.08	37.61	36.15	35.78
A6NHL2	SFGGGTGSGF	SN_Hybrid	2.28522e+06	2.32059e+06	2.29093e+06	2.5074e+06	2.31169e+06	2.30162e+06	1.18509e+06	2.21167e+06	2.57036e+06	2.44256e+06	1.13481e+06	2.69324e+06	2.42853e+06	2.28412e+06	2.60495e+06	2.4511e+06	2.51839e+06	2.69183e+06	2.42819e+06	2.51236e+06	2.73802e+06	2.25857e+06	2.2927e+06	2.42039e+06	FALSE			-0.20888	0.15168	0.0461	0.01559	-0.13731	0.08546	0.15492	1, 2	873.3737, 437.1905	38, -8.14	39.47, -35.52	33.8, 1.68	35.72, -27.16	38.17, -13.75	36.24, -10.8	33.99, -31.64	39.46, -18.8	38.43, -35.15	40.52, -9.94	40.53, -19
A6NHL2	SFGGGTGSGFTS	SN_Hybrid	32981.9	37317	37733.9	49322.7	43283.5	48249.2	10357.9	2218.67	47447.1	38520.3	34296.7	42292.9	8417.91	49887.5	54257.7	43824.4	45255.2	54872.9	5929.98	64955.3	56329.8	5946.1	48152.8	55061.3	FALSE			-0.84787	0.41412	0.38274	0.01498	0.09154	0.05926	0.2358	1	1061.4534	23.19	9.58	-18.4	8.19	-23.3	24.87	-41.52	-33.93	7.67	-2.7	-26.02
A6NHL2	SFGGGTGSGFTSLLMERL	SN_Hybrid	68039.7	63538.8	58464.2	72723.6	64618.9	60436.2	66401.7	62248.9	70687.8	67575.2	53321.3	72513.8	64209.5	59622.6	66771.3	70055.1	69370.9	70793.6	70334.4	65987.3	66804.6	65149.5	68533	50320.1	FALSE			0.0689	0.14557	0.05756	-0.0466	0.02534	0.00425	0.09605	2	908.9485	53.66	44.81	44.53	45.68	46.08	44.66	49.89	45.43	42.58	44.07	51.63
A6NHR9	AHVEGDGVVEGIIR	SN_Hybrid	3.64141e+06	2.70032e+06	3.95026e+06	3.31849e+06	3.17996e+06	3.19116e+06	1.89285e+06	3.69304e+06	5.19213e+06	3.91806e+06	3.78108e+06	2.49641e+06	3.21564e+06	3.90326e+06	2.08995e+06	4.04069e+06	1.94371e+06	1.89548e+06	3.3475e+06	3.39583e+06	1.93446e+06	3.199e+06	3.84174e+06	3.14382e+06	FALSE			0.06657	-0.38528	-0.08701	-0.01514	-0.01358	-0.16043	-0.24612	3, 2	484.2598, 725.886	35.2, 2.23	30.21, 10.92	30.03, -32.23	46.97, 25.58	33.04, 21.73	40.38, 22.57	37.77, 26.18	35.23, 21.63	28.54, 44.17	33.77, 6.45	30.1, 29.17
A6NHR9	ANLGVFSVFAPR	SN_Hybrid	352671	412552	403468	413631	418518	422649	391845	421505	401459	396238	431903	408566	393954	393816	406868	376427	398037	397983	379690	261697	412295	466873	431403	436051	FALSE			0.05584	0.00463	0.10256	0.19122	0.08161	0.03168	-0.14945	2	639.3537	40.57	40.95	46.36	37	40.85	40.67	38.12	43.36	44.56	46.94	43.08
A6NHR9	ARIEIPSC[Carbamidomethyl (C)]K	SN_Hybrid	58449.3	86054.3	67531.2	39436.1	75178.9	62980.3	54574.3	57258.6	43284.3	59502.3	45257.3	54942	56165.9	52001.6	55522.6	65893	25072.8	98752	18785	51411.8	54925.6	47060.1	48146.3	49688.6	FALSE	0.391943	35.5027	-0.45094	-0.16045	-0.25571	-0.54929	-0.40892	-0.37333	-0.76096	3, 2	358.5306, 537.2922	25.77, 25.7	44.55, 13.43	33.2, 33.36	31.93, 22.81	39.33, 33.2	30.99, 34.78	5.37, 15.76	32.16, 37.35	31.8, -35.09	38.91, -57.63	40.38, 29.15
A6NHR9	DKNTLFTR	SN_Hybrid	6059.87	44569.4	6325.39	35171.6	39619.3	3847.68	38589.2	45801.8	8057.78	44858.8	46615.5	11922.1	29853.6	32926	16811.7	46043	10799.6	4400.4	3774.97	41081.9	11444.7	43173.4	48696.6	17646.4	FALSE			0.69884	0.10473	0.46542	0.94326	0.8603	0.4828	-0.01664	2	497.7694	-8.49	24.37	32.4	31.89	33.75	24.43	-17.01	34.48	31.2	25.62	30.63
A6NHR9	DLC[Carbamidomethyl (C)]FTWR	SN_Hybrid	106506	119606	102799	116304	107178	98235.4	119988	109783	78486.8	113537	112272	78130.7	94789.5	96201.1	93305.7	92014.1	75740.4	84541.6	89391.5	101162	74239.1	101323	105608	142551	FALSE			-0.09356	-0.38258	-0.0319	0.08752	-0.11392	-0.2103	-0.31284	2	499.2317	33.58	38.59	35.7	48.15	44.27	46.51	32.57	42.54	44.04	31.68	46.83
A6NHR9	DLNSQLEYLR	SN_Hybrid	215156	180889	199851	219263	156483	217504	180886	201486	218378	178852	186583	228215	218337	179133	220298	186625	207508	238342	181782	178892	231130	172453	167694	220103	FALSE			0.0117	0.08595	-0.00642	-0.08899	-0.00545	0.052	-0.00994	2	625.8224	43.24	45.6	36.97	46.84	39.65	44.08	40.03	45.72	44.65	50.95	31.09
A6NHR9	DLQNPIIVQLC[Carbamidomethyl (C)]DQWDNPAPVQHVK	SN_Hybrid	92435.2	92320.2	150195	189247	157105	140016	95850.7	103517	85009.8	189303	163541	138571	162570	183245	88319.4	184469	164505	141721	179954	134880	127267	93343.8	161040	178355	FALSE			-0.23614	0.55088	0.5381	0.36955	0.55299	0.37419	0.40042	3, 4	943.1447, 707.6104	38.77, 2.61	38.79, -52.64	40.28, 16.16	34.78, -42.59	30.85, -32.06	23.01, -19.71	24.53, -49.45	41.24, 18.62	28.52, 5.79	29.18, -29.52	28.02, 24.48
A6NHR9	DNDKEDGC[Carbamidomethyl (C)]FYFR	SN_Hybrid	8704.11	12081.9	6726.85	3539.7	4460.09	12899.3	12055.5	11660.6	14141.2	5668.08	4419.48	12246.3	16956.5	6451.4	10833.2	6069.01	5094.89	11512	13390.1	8118.07	9267.46	7308.25	6493.15	13558.1	FALSE			0.46047	-0.27894	-0.39667	-0.00806	-0.30087	0.31563	0.16169	3	522.549	-1.24	-12.56	30.45	-3.79	-1.54	11.34	16.32	16.75	-0.42	9.18	-4.74
A6NHR9	DQLSQSI	SN_Hybrid	259465	238319	8139.6	267143	252954	336421	295756	218570	424349	324258	311910	301659	276764	282800	356921	293261	281570	383978	291283	291107	320382	257200	251370	253055	FALSE			0.89171	0.92232	0.75956	0.59016	0.8904	0.85719	0.83544	1	790.3941	7.11	5.02	8.14	7.25	3.33	13.05	12.57	4.52	0.13	5.8	9.19
A6NHR9	DSFTAVVITGVQPEHIQYLK	SN_Hybrid	29200.1	3501.28	27760.6	17459.8	24181.3	25850.8	26645.1	22879.8	5722	21816.9	21916.5	3043.76	25515.4	22875.3	7954.74	19171.2	4641.18	26987	7674.78	21523.8	8298.54	22426.2	16903.7	30126.7	FALSE			-0.13013	-0.25122	0.15868	0.20008	-0.37023	-0.10173	-0.68925	3	749.067	8.09	28.88	27.67	29.34	-2.42	20.97	-31.71	17.39	-5.94	42.8	34.73
A6NHR9	DSTEYFIVFEPR	SN_Hybrid	75352.4	75297.6	81706.9	64935.7	82965.7	72555.1	68599	77701.9	56342.8	74351.3	74805.5	66100.9	76456	76576.6	59005.6	75015.3	70700.1	49265.7	73270.1	81492.4	83274.6	85315.7	68661.7	84571.6	FALSE			-0.1974	-0.25301	-0.07585	0.03794	-0.11028	-0.13202	0.03484	2	751.8618	42.91	29.09	46.5	45.67	47.61	42.19	38.08	40.71	47.01	32.42	48.88
A6NHR9	EAIYSGYIR	SN_Hybrid	268897	265317	253715	298610	265420	265870	275788	249701	275421	295079	256937	269759	278401	280352	302783	293392	249717	291986	298658	245543	245636	274376	256829	248419	FALSE			0.02358	0.08388	0.07487	-0.01528	0.06068	0.12885	0.00349	2	536.2771	39.85	34.92	45.81	42.96	43.11	37.22	39.53	43.78	42.72	45.67	49.49
A6NHR9	EAQLRNELK	SN_Hybrid	15351.4	14712.6	3760.82	11984.9	8622.18	9308.18	6134.66	1312.36	14141.1	17061.8	1422.32	17257.6	17689.3	14336.4	4479.06	24095.1	13134.9	8324.65	19450.3	11653.4	13424.3	5755.27	14223.6	14416.7	FALSE			-0.64784	0.42952	-0.1772	0.02414	0.07952	0.11001	0.39663	2	550.8066	37.59	35.99	-6.66	31.31	45.25	34.33	28.18	-4.63	38.47	41.23	-3.89
A6NHR9	EDSQILK	SN_Hybrid	5740.53	32248.2	42774.2	30619	35603.9	7626.2	29524.8	8305.56	16939.6	4038.74	6890.8	6460.47	6621.17	28026.6	6769.19	3075.42	11322.5	8514.15	32173.4	26048.3	23860.9	12289.3	35238.7	7462.44	FALSE			-0.56031	-1.81758	-0.12911	-0.55451	-2.21543	-0.96347	0.02338	2, 1	416.7242, 832.4411	-17.12, -13.7	15.59, -17.17	-0.24, -24.36	-41.79, -15.6	-42.2, -16.56	-33.04, -20.26	19.33, -20.55	-3.37, -8.19	-1.07, -18.27	20.41, -17.88	-16, -14.44
A6NHR9	EFSDFIR	SN_Hybrid	204109	235472	235212	210515	210269	217055	214712	220275	189684	210143	219196	206675	211576	208679	166500	172072	197070	201958	200448	193192	135309	209576	227342	302253	FALSE			-0.11135	-0.2407	-0.08125	0.13146	-0.08539	-0.20169	-0.35132	2	457.2243	18.21	38.76	22.65	39.17	30.87	31.7	37.56	35.04	47.15	39.3	32.24
A6NHR9	EHLLQGLLPDVQVPTSVK	SN_Hybrid	207791	204194	210251	221550	225641	210875	213273	214803	204962	214689	212114	210985	213937	224394	215932	190156	203444	206495	204555	205753	211569	225488	209485	221016	FALSE			0.02483	-0.05227	0.08077	0.07621	0.03562	0.07241	-0.00083	3, 2	658.3737, 987.0569	37.04, 34.28	37.91, 37.13	38.52, 34.68	35.39, 45.75	41.4, 35.37	38.71, 36.9	47.28, 30.62	42.1, 38.72	37.62, 46.75	50.26, 41.19	42.49, 34.37
A6NHR9	EITC[Carbamidomethyl (C)]DNFDETVK	SN_Hybrid	166479	155211	157802	163013	172694	145052	144912	158753	147316	148153	167004	151195	161980	173764	155414	159442	173009	154712	178116	157783	147069	163060	146228	157517	FALSE			-0.08844	0.0229	0.00381	-0.03869	-0.04009	0.03468	0.01042	2	735.8245	41.25	37.5	46.57	47.05	43.4	48.88	40.8	48.88	48.89	47.91	48.19
A6NHR9	ERIDFLPHYDTL	SN_Hybrid	43187.4	181123	171447	160987	187607	67982	155534	199418	168959	164660	103179	167880	180485	149597	148746	165645	159685	81362.6	163837	147008	147231	117482	169389	184794	FALSE			0.40471	0.03932	0.07396	0.25315	0.13878	0.2749	0.21097	2, 3	759.883, 506.9244	22.06, -5.56	24.71, 21.19	12.4, 22.37	29.53, 11.59	10.98, 8.27	36.27, 21.17	-2.24, 19.64	32.62, 3.18	39.27, 22.63	34.18, 20.35	14.16, 24.03
A6NHR9	ERIDFLPHYDTLVK	SN_Hybrid	288215	17952.9	25666.7	187977	288764	24982	22872.5	225034	25769	310162	310989	21184	22664.8	19483.3	27406.3	339322	21571.8	30108	26149.4	20621.5	25993.8	24169.6	14941.9	25760.5	FALSE			-0.278	0.23671	0.59643	-2.3548	0.95287	-2.25425	-2.18915	4, 3	437.236, 582.6456	38.11, -0.44	40.62, 5.66	42.09, -5.79	38.8, -1.21	35.67, -9.88	35.17, -1.77	37.8, -5.9	42.82, -5.58	42.75, -14.13	44.69, 4.28	45.79, 6.74
A6NHR9	ESELGDRPLQVGER	SN_Hybrid	356873	372973	364202	365163	364706	350410	363206	377453	397327	372662	384763	370832	374347	380731	369771	375451	373520	372985	370595	369484	351272	379914	384107	387741	FALSE			0.0568	0.03634	-0.01827	0.07417	0.04442	0.04005	-0.00356	3, 2	528.9374, 792.9025	29.19, 35.75	43.66, 31.86	42.94, 27.32	36.26, 24.73	42.62, 38.37	38.94, 25.98	40.89, 31.98	41.85, 35.01	41.42, 33.25	38.55, 40.06	38.79, 33.77
A6NHR9	ESELGDRPLQVGERS	SN_Hybrid	3823.31	136456	195954	5474.61	88451.8	189028	182813	175874	4008.8	99521.7	168646	176906	184437	119908	137679	124020	202619	210137	128032	90702.8	163528	4761.95	104520	154379	FALSE			0.10929	0.67486	-0.24889	-0.35078	0.40458	0.39466	0.1851	3	557.9481	-48.29	-6.78	26.27	34.76	-3.14	37.69	25.05	-28.81	33.56	41.64	16.71
A6NHR9	FIPGPPGNK	SN_Hybrid	768071	722342	869157	767018	716045	836948	812899	765578	750371	775860	788035	750568	723447	769001	756412	689507	807601	773935	680996	888882	817012	730815	735847	840504	FALSE			-0.01891	-0.05517	-0.02439	-0.0324	-0.02785	-0.06933	0.01661	2	463.7584	30.24	30.23	30.3	43.75	39.63	35.54	36.06	30.38	38.07	34.26	29.3
A6NHR9	FQVSTNK	SN_Hybrid	18637.1	20765.2	13006.4	25018.1	5782.52	12825.8	25896.8	25770.4	15578.7	9605.24	3969.51	20387.2	3479.19	32877.1	11055.7	4989.78	54745.9	11749.6	12471.7	42504	9222.14	11205.3	23785	21293	FALSE			0.35964	0.44784	-0.26461	0.1029	-0.62589	-0.14455	0.29272	1, 2	823.4308, 412.2191	15.4, 24.6	-32.98, 0.11	1.53, 11.55	12.56, -19.78	-3.77, -31.78	-33.29, -15.12	-12.57, -27.2	14.06, -4.44	-0.1, 5.7	-29.86, -32.56	7.37, 1.68
A6NHR9	FQVSTNKLTFMDLELK	SN_Hybrid	10751.7	11631.7	13159.7	14980.8	9986.78	8128.43	14917.6	14551.7	12839.3	15125.6	9664.74	11544.3	12800.8	12247	13234.1	13435.3	10473.1	11605.8	14164.7	5130.9	9974.84	8608.25	7559.86	9604.6	FALSE	0.537754	34988.4	0.25138	-0.00117	-0.10291	-0.46373	0.03177	0.10709	-0.28012	3	638.6729	27.82	30.45	44.84	36.62	36	18.76	35.47	10.04	20.3	-0.24	21.85
A6NHR9	GDFESDHSGYVRPVPVPR	SN_Hybrid	142777	132791	123404	139880	129086	140313	135575	138424	125671	149583	138464	127997	151699	125553	130801	136363	149329	131400	139841	146501	142868	132134	148966	134667	FALSE			0.00252	0.06408	0.03679	0.05949	0.06044	0.03247	0.10539	4, 3	504.2499, 671.9974	43.85, 30.1	45.52, 42.77	48.29, 35.24	43.02, 43.06	41.73, 31.77	38.24, 37.86	49.74, 34.5	49.44, 36.91	33.24, 42.2	44.41, 37.77	45.15, 31.51
A6NHR9	GEHTLQVK	SN_Hybrid	61277.1	58298.8	70416.9	64402.3	53906.1	60742.6	62451.1	66407.4	59194.8	57888	50120	55504.6	61914.7	66862.3	61352.9	26006.6	43464.6	65527.6	47088.5	56122.9	59866.5	35434.9	53876	58775.9	FALSE			-0.0148	-0.493	-0.08557	-0.3595	-0.21654	0.00104	-0.22038	2	456.2509	31.97	12.37	36.77	24.93	36.78	23.33	38.69	21.75	39.5	37.26	36.86
A6NHR9	GEQIDLLQQYR	SN_Hybrid	34334	30464.7	9829.71	31202.9	41472.7	26904.2	30602	39646	34044.1	38323.3	42311.7	31191	45469.5	34436.2	32307.5	36349.5	36995.5	36834.4	33819.4	41680.1	26932.3	36382.6	34628.4	34893.5	FALSE			0.48283	0.56206	0.41613	0.50497	0.58346	0.58845	0.45687	2	681.8542	15.49	38.03	25.57	29.52	17.42	16.65	18.97	19.66	26.57	24.56	14.65
A6NHR9	GKRPIFEC[Carbamidomethyl (C)]F	SN_Hybrid	33981.5	29522.8	38588.9	49462.8	28657.7	38232.8	32641.1	30280.7	42345.4	47558.2	49307.5	44815.8	39609.2	45868.3	38739.5	52528.3	40950.3	34848.7	48940.5	52469.2	39849	43481.9	57528.1	33288.6	FALSE	0.47392	0.276368	0.04417	0.32994	0.18862	0.39556	0.47276	0.28297	0.46845	2	577.2948	43.08	33.04	37	37.32	44.54	37.39	34.54	42.67	46.63	25.93	23.94
A6NHR9	GLAPIEC[Carbamidomethyl (C)]YNR	SN_Hybrid	396054	335211	318788	378951	354833	354945	349991	361654	343590	354106	368788	367921	366598	370306	382083	378909	316920	364602	371671	293392	377576	358116	311840	416914	FALSE			0.0071	0.01419	0.05218	0.04972	0.05494	0.09173	-0.01022	2	596.7926	43.64	29.12	40.88	37	43.66	37.65	39.97	39.51	42.35	39.1	41.69
A6NHR9	GLLDLPFR	SN_Hybrid	3397.01	3661.26	3088.71	25964.7	2202.57	7312.95	2089.01	9603.37	4020.69	3668.73	7330.05	3424.07	3737.11	7997.18	4972.69	3266.34	2166.39	3688.62	5822.86	5150.79	3853.02	4693.26	3616.12	6164.41	FALSE	-0.0630702	627895	0.63092	-0.15373	1.80596	0.51239	0.50731	0.7194	0.54715	2	465.774	8.99	-24.51	-22.8	10.34	0.57	-2.65	-21.01	-23.38	-0.09	9.6	-15.62
A6NHR9	GLLPDVQVPTSVK	SN_Hybrid	151404	155609	138822	137816	128296	166834	169979	132438	178371	136106	131504	166240	157410	141544	153578	149133	171429	151699	138244	206816	180480	146588	168888	130718	FALSE			0.10889	0.08308	-0.04232	0.00116	-0.03931	0.02151	0.23729	2	676.8928	40.89	35.51	43.35	37.42	39.23	39.52	40.99	37.92	31.22	43.58	37.48
A6NHR9	GMVFGAPVPK	SN_Hybrid	241452	224029	239628	237534	240533	233642	224146	234116	226785	230061	249263	217044	230481	225571	226969	231160	228251	233663	228487	221639	231816	234731	237264	246358	FALSE			-0.04165	-0.02484	0.01344	0.02685	-0.018	-0.04592	-0.0482	2	501.7757	39.17	46.95	44.45	40.71	40.74	35.62	44	41.75	39.07	50.84	42.47
A6NHR9	GPVNSC[Carbamidomethyl (C)]QGK	SN_Hybrid	9232.68	19522.4	10573.7	18297.3	8875.48	18039.8	23044.1	8590.8	19350	19040	4081.22	12903.1	14275.7	3823.2	21962.1	6142.17	13834.8	13241.2	5476.39	12352.9	17593.3	17924.1	10789.5	21744.6	FALSE			0.37448	-0.24361	0.20114	0.3595	-0.12661	0.02661	-0.15091	2	473.7242	-19.26	40.82	33.13	13.97	34.23	-22.39	-4.15	-14.32	7.03	-14.41	0.82
A6NHR9	GRANLGVFSVFAPR	SN_Hybrid	68273.9	60210.8	57823.2	60436	60851.5	58351.1	49583.8	64955.8	62672.5	57846.6	58188.9	60840.6	61753.9	56503.1	60468.9	55676	62268.9	59601.1	60353.3	46354.3	56976.3	67585.1	56784.2	42622	FALSE			-0.07221	-0.0695	-0.05259	-0.15792	-0.07495	-0.05994	-0.18678	3	497.6124	43.81	43.7	47.39	46.5	51.03	48.91	36.17	47.92	46.48	42.12	45.55
A6NHR9	GSGDVLGK	SN_Hybrid	1.50171e+06	13466.1	1.16627e+06	15569.8	1.28822e+06	1.57218e+06	14297.1	1.43362e+06	1.39752e+06	1.40616e+06	10982.2	1.44436e+06	15797.8	15157.5	2972.05	16843.5	16951.7	13561	15571.1	1.39949e+06	1.61869e+06	16760.2	14674.4	1.49963e+06	FALSE			0.08563	-5.82332	0.10103	-0.80848	0.09376	-6.30442	0.17809	1, 2	732.3887, 366.698	25.84, 18.72	36.72, -5.16	32.92, -12.65	26.75, -0.31	27.32, -6.01	11.96, -19.29	27.41, -8.11	16.89, -7.03	-0.36, -6.08	23.34, -1.97	26.91, 0.77
A6NHR9	GSNEEDTDTPLFIGK	SN_Hybrid	468719	466896	449782	465727	457002	480120	441961	452256	466373	455514	457332	469506	475335	459393	473555	458512	465933	461592	449737	457872	501301	450413	463537	494454	FALSE			-0.02607	0.00067	0.01806	0.02376	-0.00318	0.02364	0.02428	2	811.8809	37.13	44.61	46.19	46.37	40.05	47.99	42.6	43.44	44.14	44.92	44.91
A6NHR9	GTEEDGGGVGHR	SN_Hybrid	3434.39	8444.85	10825.3	8117.87	7550.17	7574.13	6920.12	6736.79	7711.13	7611.44	9983.78	9305.5	7517.07	8766.77	9004.31	5672.86	7852.87	9387.07	6999.6	4734.7	8323.24	5755.24	7856.09	8099.37	FALSE			-0.08752	0.01317	0.03377	-0.06457	0.24467	0.15548	-0.17883	2	585.7603	11.93	34.2	17.97	21.75	6.32	21.28	6.03	11.59	27.3	15.82	16.12
A6NHR9	GVITRPDLPSK	SN_Hybrid	23268.1	13958.8	40707.9	16821.5	10370.5	33797	25826.1	15768.6	30820.2	23967.1	22898.9	22014.8	28631.9	16896.3	29887.6	4666.26	28790.3	30791.1	12013.4	16376.2	30456	10678.8	10648.1	30201.3	FALSE			-0.10598	-0.27863	-0.35372	-0.5969	-0.17817	-0.0474	-0.40533	3, 2	394.8995, 591.8457	41.06, 40.36	23.7, 33.38	30.16, 43.46	38.65, 48.78	41.4, 16.59	28.8, -30.4	24.67, 28.57	-33.45, 17.83	33.02, 34.98	44.54, 25.51	26.29, 20.34
A6NHR9	GVITRPDLPSKK	SN_Hybrid	14735.3	8632.88	8301.74	4951.65	7893.48	11632.9	13782.7	14544.9	13445.5	12862.5	10945.8	12078.7	13428.2	15136.4	11295.4	7598.15	11482.9	9609.26	130.037	9917.54	14384.2	7397.46	11074.3	14057.9	FALSE			0.39946	-0.14255	-0.37163	0.03865	0.18035	0.33183	-0.37435	2	655.8932	40.92	15.11	38.53	15.08	40.26	31.61	5.06	22.09	37.45	39.57	38.37
A6NHR9	GVQPEHIQYLK	SN_Hybrid	39482.1	45395.1	56589.6	39095.5	43010	46484	51444.6	43229	32455.4	35903.7	34115.5	31834.3	48238.1	39179.2	47309	40738.9	43910.3	39793.5	25875.3	32645.2	54421.1	30492.5	18388.1	44764.8	FALSE			-0.15417	-0.18498	-0.13769	-0.59518	-0.47397	-0.07043	-0.32489	3, 2	437.9067, 656.3564	30.43, -0.34	16.69, 3.68	26.51, 27.57	22.28, -34.12	30.68, -7.17	35.94, 24.35	12.57, -28.01	18.32, -34.27	32.92, -24.42	17.82, 9.18	28.72, 21.02
A6NHR9	HC[Carbamidomethyl (C)]PTLLTR	SN_Hybrid	90505.8	86251.2	85533.8	77513	72814.4	111894	88562	88269.8	118593	79743	80000.3	96714.4	89739.3	80432.2	71808.2	92242.8	89379.8	56966.9	78044.6	89205.9	88973.8	81159.7	85960	76562.5	FALSE			0.17163	-0.13664	-0.00038	-0.10617	-0.03245	-0.11628	-0.03376	2	499.266	45.38	49.56	36.58	41.65	34.72	34.42	48.12	26.99	38.37	36.8	43.07
A6NHR9	HQDEVNWIAGDIMHNL	SN_Hybrid	6124.66	11402.4	4876.78	11576.1	11306.7	6466.5	3615.97	11739.1	18150.2	10416.6	13063.7	5972.94	14290.8	10854.6	11037.9	4372.01	6323.46	8748.53	6334.94	29279.5	4205.57	6547.95	16989.9	10540.6	FALSE			0.58064	-0.20442	0.38958	0.60512	0.39468	0.69158	0.82975	3	631.2967	24.84	5.9	-42.81	20.04	29.59	5.94	-13.03	32.75	-34.87	11.08	3.63
A6NHR9	IAHLAQIEDDR	SN_Hybrid	678707	75833.6	304164	3315.66	554371	177295	64692.4	3168.63	885153	7059.03	27689.1	7451.03	17229.8	6152.82	49584.8	10505.7	6827.6	80377.6	5877.1	297556	10427.1	577528	7836.35	44607.1	FALSE	0.0525797	574638	-0.15173	-3.43764	-0.52652	-0.74894	-4.64894	-3.8589	-1.7541	3, 2	427.558, 640.8333	8.3, -29.75	-21.46, -25.99	-6.77, -2.46	-5.2, -8.93	-20.08, -12.67	-13.31, -39.31	-9.35, -21.13	-1.75, -32.64	-4.35, 0.26	15.08, -20.65	-9.33, -21.57
A6NHR9	IDFLPHYDTL	SN_Hybrid	63042.5	68538.7	63189.6	60476	64974.1	67104.9	76808.5	68295.9	71361.4	57355.7	66738.3	72264.2	71597.6	61432.3	80879.4	75690.1	80980.4	63102.7	76293.2	70503.4	60311.2	79880.5	69356.8	61157.5	FALSE			0.15236	0.17424	-0.01651	0.11132	0.01171	0.13522	0.0886	2	617.3112	34.82	33.61	33.14	39.29	36.43	45.5	41.14	49.33	51.8	46.26	46.81
A6NHR9	IDFLPHYDTLVK	SN_Hybrid	29698.8	25577.3	30456	29977.4	28993.1	36718.9	30360.3	23798.4	32377.2	29572.8	23169	39329.6	31276.2	28216.3	30284.2	33553.7	30724.6	39620.4	33043.7	25961.8	36330.6	35572.7	27045.2	38128.2	FALSE			0.01346	0.27727	0.15852	0.23282	0.10292	0.06651	0.15319	3	487.5977	42.22	51.12	42.63	36.67	47.94	41.73	37.61	36.55	39.7	18.05	39.14
A6NHR9	IDREFALWLK	SN_Hybrid	14292.9	15661.2	14046.3	15376.1	14968.8	12684.6	17829.8	16552.2	14089.3	15171.1	13831.5	13560.4	12464	15224	13860.3	14464.3	13268.1	14033.8	14197.6	14140.8	14560	14280.1	12410.5	19646.3	FALSE			0.13962	-0.07518	-0.03219	0.07464	-0.04792	-0.08273	-0.03659	3	430.9117	38.23	43.54	34.44	43.47	42.29	25.02	40.51	44.94	36.92	39.66	48.78
A6NHR9	IEIPSC[Carbamidomethyl (C)]K	SN_Hybrid	110142	106794	20481.6	139687	139348	131104	163621	129657	116351	163404	127617	134229	174270	124583	131772	147056	151545	129503	169729	126600	112692	161372	168439	149700	FALSE			0.78689	0.85053	0.78869	1.01414	0.84088	0.85901	0.78475	2	423.7231	20.27	32.58	35.02	38.96	25.12	41.9	29.76	37.98	28.61	32.03	39.09
A6NHR9	IHNIDIPTTQQVPHIEALLK	SN_Hybrid	84213	64101.1	76516.3	77005.4	76284	70152.2	79282.6	81852.8	74529.7	76615.2	60977.5	78012	76407.4	76382.2	79618.8	78940.9	68965.4	69808.2	79068.6	67873.2	70620	84851.5	73487.9	78038	FALSE			0.0679	-0.0464	-0.00894	0.07225	-0.06045	0.04782	-0.04741	4, 3	570.8232, 760.7618	37.44, 43.53	47.46, 43.29	43.7, 44.83	51.21, 36.44	42.79, 35.87	40.83, 44.1	39.48, 49.87	44.79, 48.18	42.42, 52.32	44.74, 44.58	36.98, 46.4
A6NHR9	IKDNDKEDGC[Carbamidomethyl (C)]FYFR	SN_Hybrid	35278	50686.1	35431.3	40883	29403.2	23331.9	25521.3	24697.6	29150	24057	34675.1	31432.8	47807.7	27601.5	37759.6	53357.1	23438.4	26074.7	57434.6	36287.4	14661.8	36942.2	33206.7	40535.7	FALSE	0.232475	24320.2	-0.61307	-0.23889	-0.37485	-0.13326	-0.42908	-0.10124	-0.16357	3, 4, 2	602.942, 452.4583, 903.9094	45.09, 3.92, -30.42	37.98, 19.61, -28.05	43.82, 13.16, 23.65	40.26, 18.08, -0.76	41.56, -17.2, -45.76	38.7, -34.51, -13.32	41.16, -7.48, -3.31	44.89, 35.24, -35.35	45.39, -33.05, -42.24	50.22, 38.5, -39.69	41.99, 29.81, 23.09
A6NHR9	IKPPTPAVSNVR	SN_Hybrid	335813	313927	340346	305342	319567	364407	317296	342717	379958	308715	343830	364087	368451	328349	361602	329954	317795	360180	330461	299366	352111	331897	342691	309856	FALSE			0.07092	0.02577	-0.00112	-0.00824	0.03817	0.09626	-0.01192	3, 2	426.9225, 639.8801	35.69, 42.33	44.84, 43.6	46.75, 42.93	42.1, 44.88	43.11, 39.96	45.47, 40.91	42.31, 45.39	42.18, 48.41	37.34, 39.66	38.16, 41.54	40.39, 37.62
A6NHR9	ISGALFTNDK	SN_Hybrid	130816	81264.5	189737	90575.3	4668.73	111214	103740	108737	24318.7	65940.2	134401	111805	116908	131726	140001	4241.21	113153	147697	56041.7	58611.1	99935.6	98001.8	93214.8	140317	FALSE			-0.7629	-0.60005	-0.96069	-0.27738	-0.36432	-0.04812	-0.90497	2	533.2824	32.7	13.16	11.49	24.89	1.34	-10.29	32.12	33.86	18.21	-17.23	26.56
A6NHR9	ITHC[Carbamidomethyl (C)]PTLLTR	SN_Hybrid	126119	124129	105642	127806	115721	128323	117137	124052	130663	133779	111511	129790	119035	131440	124548	122716	125864	127176	130080	102955	142968	131030	119236	137738	FALSE			0.06329	0.07837	0.06329	0.12464	0.07576	0.07555	0.07932	3, 2	404.557, 606.3319	43.03, 41.33	42.37, 34.42	38.16, 38.46	43.06, 36.3	35.16, 39.18	33.02, 40.95	40.87, 38.54	41.41, 41.59	40.09, 43.83	40.61, 42.51	38.95, 39.88
A6NHR9	IVNLREIQDDMQTL	SN_Hybrid	54313.5	40518.3	43882.4	63939.6	50167.6	53204.9	58410.7	42602.9	24583.9	61236	53182.7	58650.4	31047.5	57796.4	61494	67522.1	57364.8	61917.4	74708.9	58862	27289.9	47699.7	54396.6	2856.53	FALSE			-0.14331	0.42941	0.27043	-0.40237	0.31923	0.11609	0.2137	2, 3	844.4378, 563.2943	32.07, -45.15	25.35, -27.96	30.8, -32.04	30.21, -26.39	26.25, -3.08	22.46, -43.34	38.17, -31.14	22.51, -29.5	25.42, -17.1	27.83, -32.91	24.39, -22.11
A6NHR9	IYDETQGR	SN_Hybrid	4816.64	114531	149088	3369.5	3676.87	122574	11569.6	108245	114619	74913.4	5708.45	139859	120965	9413.8	158095	115205	85094	167703	103299	6810.8	140429	144633	4057.41	142039	FALSE			-0.1954	0.45514	-1.05028	0.1151	-0.28392	0.10386	-0.09954	2	491.2354	-3.56	-39.32	-6.66	17.44	25.61	6.18	29.83	25.22	18.45	-37.57	44.69
A6NHR9	KLLVELK	SN_Hybrid	37464.5	29240.5	39858.1	25145.9	27924.6	26740	25096.2	30220	26708.6	28264.5	37922.1	38422.1	36743.3	31535.8	35294.8	21283.7	7849.96	22104.4	27268.6	31074.5	7268.19	27828.4	33695.2	32415.4	FALSE			-0.37758	-1.05642	-0.41706	-0.18191	-0.02671	-0.04105	-0.69969	2	421.7891	39.8	32.49	35.76	26.02	35.69	11.34	31.96	43.99	15.61	27.27	28.87
A6NHR9	KLTFMDLELK	SN_Hybrid	4189.88	7509.68	4798.02	2827.69	3171.88	5417.64	5340.52	3983.26	5064.05	3213.87	3329.31	4509.21	3416.6	4717.05	4007.89	3194.21	2812.3	4554.64	3079.57	6008.36	4087.15	6600.67	3251.98	4092.13	FALSE			-0.1974	-0.64349	-0.53104	-0.24253	-0.5779	-0.4423	-0.32444	3	413.2336	24.76	23.26	17.69	26.96	20.06	16.21	15.57	-26.46	-25	22.52	12.87
A6NHR9	KPSDSVHIT	SN_Hybrid	4014.74	48380.8	7465.87	63693	7020.07	3367.51	68063.2	80194.4	3756.51	2097.31	38957.8	62458.6	72277.2	95021.9	89396.2	7125.21	3760.99	8379.23	4279.65	71112.1	77365.7	4461.18	66497.1	70538.3	FALSE			1.34451	-1.63561	0.30747	1.24107	0.79012	2.10036	1.35154	2	492.2614	-11.24	14.55	23.08	-27.7	28.02	-24.16	-17	-38.99	6.87	-9.9	5.07
A6NHR9	KYVEDEMAR	SN_Hybrid	78935.2	83169.8	80333.9	75300.2	89553.5	60212.8	96562.1	55019.2	78467.2	83543.1	68752.2	62647.5	82781.4	77433.9	69916	96846.8	70407.8	71128.7	88214.4	97273.1	67314.5	83133.8	99590.6	81817.9	FALSE			-0.07568	-0.02434	-0.10727	0.12588	-0.17367	-0.07517	0.06039	2, 3	570.7713, 380.85	43.49, -23.76	32.75, 37.14	31.02, -21.29	39.18, 29.76	44.34, -2.85	31.05, -6.05	36.96, 22.33	43.04, 36.69	46.19, -19.63	33.3, 20.38	40.82, 24.45
A6NHR9	KYVEDEMARLPDR	SN_Hybrid	28391.2	44405	3206.38	43294.6	45741.8	6393.61	4372.37	3978.86	3302.05	46961	11336.2	7883.25	42148.7	4647.37	5524.13	44108.6	31107.3	9913.32	52283.7	22013.8	10985.7	40346.8	43782.8	9145.75	FALSE			-2.70531	0.16361	0.32839	0.29545	-0.19964	-0.53868	0.16621	3	541.2716	10.7	28.04	-22.25	1.54	12.01	3.83	3.27	-0.31	23.08	-0.7	-37.3
A6NHR9	LDSVNKDLNSQL	SN_Hybrid	24150.9	7859.98	36292.7	4100.07	29261.6	30457.3	29275.9	26369.3	37661.3	25600.8	40426.3	42696.1	41486.2	22100.8	21446.5	31288.1	4579.04	35522.6	15523.9	36015.7	16158.9	31703.6	6213.66	44941.9	FALSE			0.45002	0.06376	-0.09798	0.2787	0.67063	0.31607	-0.01284	2	673.3515	22.44	-10.72	35.14	28.18	43.43	38.06	12.93	16.49	-6.99	10.71	29.21
A6NHR9	LGMTPIR	SN_Hybrid	291737	244227	306549	290743	274629	316886	281153	274476	276942	290194	306512	290687	287115	291334	317753	284748	278654	292895	260515	269517	291776	254413	277273	273925	FALSE			-0.01713	0.02341	0.0665	-0.06462	0.07487	0.08913	-0.0359	2	394.2284	35.34	8.68	26.22	27.51	44.79	38.09	26.8	36.11	12.92	30.85	40.47
A6NHR9	LGMTPIRK	SN_Hybrid	106451	111308	96117.2	84916.9	76602.7	116892	95871.1	106706	103028	74194.7	101662	111330	103766	96214.1	94427.7	80759.2	107667	95594.2	88945.4	86008	103957	108340	84444.6	107830	FALSE			-0.03853	-0.1442	-0.17298	-0.06228	-0.12821	-0.09238	-0.1704	2	458.2758	35.4	38.93	39.2	45.66	45.63	53.37	44.9	42.22	37.77	39.41	43.1
A6NHR9	LGNYTLK	SN_Hybrid	154853	116565	86701.6	142539	148341	149183	171962	8349.54	139428	128002	5059.07	90025.1	162038	171207	161473	5530.46	140083	155111	126012	144150	1424.79	92009	157931	149696	FALSE			-0.16354	-0.252	0.29727	0.15825	-0.68284	0.46617	-0.39903	2	404.7318	10.02	21.41	21.16	11.07	19.17	-3.06	8.52	-0.37	15.95	34.12	-11.56
A6NHR9	LIPYTSVEDFDWC[Carbamidomethyl (C)]TPPK	SN_Hybrid	160877	149136	133184	153578	143778	127677	157889	126049	130167	146662	135250	165100	146243	141427	141977	156196	136051	150974	154832	141225	142058	141427	125737	149676	FALSE			-0.09795	8e-05	-0.06037	-0.08846	0.01237	-0.04479	-0.01664	2, 3	1034.4902, 689.9959	37.92, 38.43	38.81, 34.42	48.13, 41.24	38.21, 38.83	36.09, 35.29	44.9, 32.09	41.48, 41.46	41.88, 33.06	44.77, 40.31	41.77, 39.59	39.07, 39.57
A6NHR9	LIPYTSVEDFDWC[Carbamidomethyl (C)]TPPKK	SN_Hybrid	20860.6	16612.4	18559.4	19838.1	16133.8	22045	22750.7	20224	20875	23697.2	16715.9	21672.9	18076.4	22941.3	15956.8	17934	18738.2	24851.9	25343.1	24608.9	21628.2	17679.8	17937.1	23581.3	FALSE			0.18842	0.13489	0.05021	0.07929	0.14801	0.02405	0.3533	3	732.6942	15.16	7.75	18.86	16.94	8.07	6.77	21.77	16.97	16.99	13.82	11.1
A6NHR9	LKDEDDEDDC[Carbamidomethyl (C)]FIL	SN_Hybrid	131301	146855	128962	123963	121470	125117	146402	143712	120365	144599	156850	130338	150087	131298	135861	142959	147240	130848	95687.2	105888	103391	110797	142350	118987	FALSE			0.01186	0.04853	-0.13578	-0.12962	0.08487	0.03545	-0.4168	2	813.8456	36.52	22.91	35.15	34.82	27.83	26.28	30.72	27.28	30.27	35.45	39.72
A6NHR9	LLFDETQGKPAVA	SN_Hybrid	88255.2	76114.1	88167	34907.9	65092.3	84307	58302.1	47628.8	91187.7	85967.1	79780.3	76740.2	5102.44	67481.5	9513.85	93308.2	84110	73646.1	8386.3	102515	9706.61	104913	50741.4	83053.3	FALSE			-0.35743	-0.00843	-0.45438	-0.08124	-0.05858	-1.62108	-1.06616	2	694.8746	22.4	12.86	23.04	33.43	7.95	16.49	-17.26	26.27	24.69	26.13	11.95
A6NHR9	LLFDETQGKPAVAVIDNGR	SN_Hybrid	136082	115401	221623	118515	115783	221399	128448	128774	131268	127098	234720	143997	142472	221526	148186	132697	148118	154442	134897	211137	152916	153841	116063	129060	FALSE			-0.28428	-0.12029	-0.05409	-0.2459	0.09645	0.1145	0.07673	3, 2	681.7005, 1022.0471	38.96, -2.74	42.33, 11.33	39.03, 1.78	50.27, 11.68	40.16, 15.99	43.7, -0.84	41.1, 7.02	37.22, 4.09	50.04, 11.34	44.99, 4.39	42.39, -2
A6NHR9	LLGDTIILDNLDAANHYR	SN_Hybrid	13346.5	4607.3	9026.77	10775.7	13032.8	2797	7832.8	13178.3	9149.68	3886.65	12650.9	11689.6	11312.6	11025	2693.67	7003.58	5027.36	9362.78	4605.27	23522	10668.7	9988.39	9670.49	15490.8	FALSE			0.16075	-0.33473	-0.0202	0.38159	0.06516	-0.10819	0.52399	3	676.3568	15.03	13.35	-58.44	-10.22	24.27	32.41	-16.71	13.29	1.9	15.06	-7.1
A6NHR9	LLGDTIILDNLDAANHYRK	SN_Hybrid	5868.07	7484.59	7903.46	5517.71	6396.22	6284.66	5840.02	5018.92	5292.01	4976.85	4550.93	6588.3	3387.74	5870.37	5774.82	7002.78	7706.94	10383.8	6734.46	18625.4	3550.3	6344.04	7116.56	800.999	FALSE			-0.39626	0.23944	-0.22405	-0.57574	-0.39938	-0.49975	0.4437	4, 3	539.5431, 719.0551	-10.51, -29.5	25.1, -5.62	22.29, -26.22	40.58, -35.59	8.49, -27.69	37.84, -11	22.91, -16.36	24.34, -30.48	37.78, -8.69	36.2, -5.97	10.19, -9.76
A6NHR9	LLLIDWPELK	SN_Hybrid	365345	370064	395112	370610	366608	406256	384159	370095	387200	370467	368433	394625	390213	375996	369516	362985	382352	400812	362195	389594	374635	372349	339833	414221	FALSE			0.01389	0.01981	0.01644	-0.00526	0.00383	0.00663	-0.00524	2	620.371	40.21	42.35	43.34	41.67	43.94	43.1	42.72	45.02	38.3	38.26	41.8
A6NHR9	LLPSSHVAR	SN_Hybrid	265544	269301	264351	224889	236003	256312	254908	288375	240848	231174	281882	243769	262902	265064	246848	215287	277129	297601	228329	257403	279898	242434	269280	280866	FALSE			-0.02745	-0.01667	-0.15617	-0.01199	-0.07859	-0.0447	-0.0619	2	490.2878	32.37	28.51	12.98	34.67	33.54	22.36	9.97	37.71	32.96	32.29	15.01
A6NHR9	LMILPDPEKPVR	SN_Hybrid	421102	423961	422466	385449	427542	433152	442407	415085	434536	423383	423412	424154	401895	412623	424628	393282	421653	407748	388278	436311	432067	426409	400634	492295	FALSE			0.02762	-0.05197	-0.02455	0.0578	0.00389	-0.03267	-0.01243	3, 2	469.9391, 704.405	35.34, 41.62	40.79, 39.98	39.1, 35.63	42.7, 38.07	39.23, 36.05	43.33, 39.9	37.53, 39.41	38.19, 34.11	36.67, 44.7	38.63, 44.13	33.83, 26.33
A6NHR9	LMPSNQQHK	SN_Hybrid	81787.6	72233.6	84994.1	75006.8	83073	92411.4	85870.9	85402.1	84376.5	87669.2	89027.1	78283.2	77786.2	72175.1	82428.3	96379.9	90611.3	89190.9	77556.4	88921.7	89234.1	73901.6	84233.5	70943.3	FALSE			0.09706	0.20852	0.06766	-0.06126	0.09328	-0.04056	0.09742	3	361.5186	12.1	12.35	23.22	36.58	35.43	27.03	27.24	27.59	23.89	21.44	38.07
A6NHR9	LQIFSVEGQK	SN_Hybrid	365715	323627	375799	355873	360070	343456	366877	375085	337756	360656	359316	318134	349885	352065	360958	357913	317763	351043	368543	235788	367587	366694	344545	353151	FALSE			0.01961	-0.053	-0.0078	-0.00102	-0.03709	-0.00303	-0.13214	2	574.8192	52.52	43.42	45.32	39.92	40.33	41.86	46.64	37.25	43.19	48.71	39.06
A6NHR9	LQVVLNESNADTYAGRPLPSK	SN_Hybrid	177487	182938	184932	187808	185280	184812	135929	170263	186031	183825	182998	179447	177196	185331	183216	172247	166560	169492	181025	180990	177430	183053	175308	203566	FALSE			-0.14789	-0.10153	0.0328	0.04318	0.00241	0.00102	-0.01573	3	758.0693	37.36	38.06	35.37	43.83	44.67	33.55	42.53	44.52	44.55	43.06	41.23
A6NHR9	LRGMVFGAPVPK	SN_Hybrid	52404.5	39668.2	43754	53426.8	46420.2	41902.9	35577.7	50725.6	53418.2	53627.5	46788.6	47926.3	52864	45033.4	50342.6	46911.7	45220	51435.7	51742.5	35342.9	45492.3	45601.6	46348.1	38688.3	FALSE			0.04079	0.07996	0.06158	-0.05619	0.12716	0.12617	-0.03493	3	424.5813	30.27	30.69	19.6	11.2	42.65	31.42	29.45	34.07	18.92	27.85	38.83
A6NHR9	LSEQEELK	SN_Hybrid	2.05377e+06	9391.25	8048.64	698726	960433	746139	130286	1.07412e+06	1.96625e+06	1.80086e+06	1.25428e+06	1.4835e+06	1.29215e+06	4142.99	1.92888e+06	4684.23	1.10742e+06	18202.5	3138.24	6318.52	1.66313e+06	770349	1.90403e+06	216554	FALSE			0.61431	-0.87376	0.21574	0.48106	1.13179	0.63891	-0.30839	2, 1	488.2533, 975.4993	-1.98, -7.31	1.58, -0.32	12.55, -31.09	0.2, -10.1	4.08, -17.03	-3.42, -12.82	-8.09, 0.66	10.23, 3.1	-5.86, -13.88	12.29, 20.4	1.72, 5.46
A6NHR9	LSTSGNRPPANAETF	SN_Hybrid	43651.3	59373.7	57398	45217.4	40644.5	50226.3	45565.4	36023.6	30220	47798.7	43655.6	47092	59551.4	38231.6	29167.9	45931.7	42630	48227.6	42662.4	53989.2	35316	39246.4	48350.8	45985	FALSE	0.416742	880079	-0.52084	-0.22993	-0.23734	-0.26415	-0.21151	-0.33761	-0.2817	2	781.3839	39.18	38.78	33.04	33.5	40.88	46.66	45.85	47.69	41.83	50.96	45.93
A6NHR9	LSTSGNRPPANAETFSC[Carbamidomethyl (C)]N	SN_Hybrid	23388	15947	15010.4	24442.1	22819.8	20085.4	20335	17820	19566	19089.1	20841.4	18140.6	25078.2	24698.7	21826.9	25640.4	16461.5	21628.6	23643.7	4389.6	20497.4	17997.9	19819.1	25229.9	FALSE			0.08694	0.22983	0.30946	0.21427	0.09566	0.39788	-0.16326	2	961.9367	42.15	25.24	37.07	33.75	44.14	39.57	32.43	15.77	38.68	27.74	39.23
A6NHR9	LSTSGNRPPANAETFSC[Carbamidomethyl (C)]NK	SN_Hybrid	71480.6	57472.3	103646	63996	62714.9	115226	78691	56618.4	48006.6	59964.1	59327.8	61296.9	54358.5	66842.5	72898.4	70156.4	60978.7	63671.3	68667.8	46171.9	59529.9	62351.1	66929.4	61851.8	FALSE			-0.34351	-0.2558	0.05679	-0.28327	-0.36513	-0.26105	-0.41569	3, 2	684.3252, 1025.9841	41.84, 0.32	38.87, 41.48	44.74, 29.17	38.99, 31.4	47.27, 33.44	43.24, 24.67	37.49, 33.5	43.09, 27.31	40.48, 30.27	45.92, 30.23	43.64, 27.76
A6NHR9	LTFMDLELK	SN_Hybrid	118938	112349	124771	104321	114693	117101	108693	123554	109193	111524	118693	113522	112627	114328	112617	99806	106632	116439	102876	113733	114313	108222	103547	138147	FALSE			-0.06048	-0.14113	-0.08316	-0.0251	-0.05079	-0.06839	-0.10563	2	555.2992	41.14	39.16	48.54	35.11	42.17	43.33	32.17	41.17	47.81	43.37	44.05
A6NHR9	LYDRETYPDDPC[Carbamidomethyl (C)]FPSK	SN_Hybrid	169442	82793.7	275118	176449	137128	149240	136450	108408	278154	105888	271975	110357	113552	205476	293747	93567.4	175028	138822	122299	95394.6	96816.9	136759	109520	81776.6	FALSE			-0.01193	-0.37226	-0.18833	-0.68483	-0.11124	0.21659	-0.74566	3, 2	668.2999, 1001.9462	46.23, 28.85	45.56, 14.84	47.1, 13.55	39.43, 25.72	42.84, 3.41	49.5, 34.84	46.24, 21.72	40.39, 18.17	47.12, 14.23	42.55, 29.37	42.11, 3.88
A6NHR9	LYFKPIGDPVFAR	SN_Hybrid	352596	405166	373168	407502	404883	406014	356510	420062	411959	390499	370739	405566	375374	380457	322566	377713	353334	365154	395653	438748	305437	432104	434025	376506	FALSE			0.07167	-0.045	0.10748	0.13589	0.04505	-0.06862	0.01132	3, 2	508.2854, 761.9245	40.11, 17.29	34.37, 45.69	37.34, 39.89	36.14, 37.25	38.85, 41.95	40.21, 40.21	35.95, 48.83	41.44, 45.89	33.94, 45.74	41.03, 40.14	43.33, 42.75
A6NHR9	MEPQALYDEVR	SN_Hybrid	9511.24	130456	113968	72488	133109	5374.76	4420.43	84875.6	3239.29	78993.4	10182	4636.06	6411.18	72956.8	44734.6	73220	12147.1	4841.64	80021.6	264354	88515	78311.8	87783.5	10994.1	FALSE			-1.45638	-1.49312	-0.26741	-0.51998	-1.43662	-1.03292	0.76955	2	675.8215	-15.38	6.92	-8.66	4.57	-18.07	42.1	32.96	15.47	13.61	35.82	15.89
A6NHR9	MISKPADSQDVHELVL	SN_Hybrid	66722.1	13305.6	93749.6	60987.5	8822.1	31897.4	65562.4	27455.5	36487.7	51229.4	42187.2	15777.6	17118.6	38900.5	3289.67	74704.2	4723.73	20428.4	100118	13915.5	4433.88	12563.8	26920.9	12273.8	FALSE			-0.42422	-0.79931	-0.77282	-1.74737	-0.67034	-1.55092	-0.55275	2, 3	891.4587, 594.6416	14.81, -14.48	5.22, -14.17	13.34, -6.16	9.18, -18.15	0.24, -20.42	-1.57, -33.75	5.98, -45.68	-7.66, 17.07	-17.68, 10.06	-9.44, 11.08	8.75, -36.18
A6NHR9	MISKPADSQDVHELVLSK	SN_Hybrid	70843.9	39756.2	40860.6	41251.7	44209.4	38872.7	41091.5	39858.6	32963.2	38306.8	41219.3	40542.8	67166.7	39814.6	36598.5	35498.5	39729.9	43440.6	42642.5	32325.8	37794.7	37705.6	39854.9	43049.5	FALSE			-0.41101	-0.352	-0.28473	-0.32859	-0.33508	-0.07709	-0.42565	3, 4	666.3506, 500.0148	46.66, -31.45	49.62, 20.95	44.38, 29.54	49.08, 17.1	45.13, -25.13	43.36, 17.21	49.68, 35.42	42.75, 15.9	43.2, 27.78	48.79, 39.28	43.41, 21.82
A6NHR9	MISKPADSQDVHELVLSKEDFEK	SN_Hybrid	70162.2	67715.2	61834.2	51049.5	59014.1	58462.6	49158.2	34793.5	64391.6	34135.9	57299.8	49033.5	74496.6	61451.4	48891.7	31688.7	60581.9	58903.4	55370.9	109831	62781.5	50926.6	79521.9	33518.3	FALSE			-0.42898	-0.40171	-0.24495	-0.28451	-0.50766	-0.11164	0.19101	4, 3, 5	662.0836, 882.4424, 529.8683	37.09, 29.96, -43.91	44.1, 38.86, -38.63	47.57, 33.82, -26.68	41.66, -27.27, -33.41	36.39, -44.5, -26.83	42.94, 11.78, 20.9	35.69, 4.68, -38.2	37.32, -33.15, -15.75	42.85, 16.14, -20.69	29.29, 12.37, -8.82	35.6, 40.71, 6.34
A6NHR9	MISVISEDDSIIK	SN_Hybrid	39631.2	64826.8	3986.65	2890.63	52699.2	61165	62548.4	5244.16	65807.7	55890.5	5005.42	64497.1	6098.59	5496.64	68939.7	57560.2	3874.76	50310.4	55333.6	98323	61826.4	47016.4	57429.7	49360.9	FALSE			0.30096	0.04326	0.10652	0.50416	0.2095	-0.42927	0.99061	2	725.3789	-3.17	-9.03	19.51	19.91	-9.2	15.73	18.21	9.37	21.09	34.9	-4.3
A6NHR9	NFDETVK	SN_Hybrid	119141	123367	103849	144674	127746	89918.2	129897	128538	107588	116887	105185	123995	97593.6	130900	94769.4	122663	129674	124263	131774	135548	110102	122817	131315	118276	FALSE			0.07968	0.12077	0.06508	0.10462	-0.00121	-0.09955	0.12393	2	426.7085	43.07	22.69	49.11	24.46	37.93	32.66	44.26	43.95	39.52	30	45.64
A6NHR9	NIDIPTTQQVPHIEALLK	SN_Hybrid	114744	123090	155966	141743	149213	123313	125830	141169	167916	108221	102882	100136	113249	99750.3	150464	120764	116707	136476	131013	113440	166990	105858	133807	106706	FALSE			0.14327	-0.07463	0.0731	-0.18515	-0.33944	-0.11565	0.06323	3, 2	677.3809, 1015.5677	35.92, 28.23	27.84, 29.26	29.43, 26.33	39.52, 25.31	35.53, 7.56	37.73, 35.06	32.11, 21.58	41.84, 35.2	46, 36.59	43.29, 38.03	24.26, 5.17
A6NHR9	NIDIPTTQQVPHIEALLKR	SN_Hybrid	7421.75	4229.29	5525.24	4214.25	6523.35	14224.8	15290.9	5649.18	6920.23	7395.03	12953.7	8084.26	14032.9	6013	13826.9	4439.43	4339.81	8205.15	6676.38	4941.7	8211.16	9656.42	7671.96	3504.04	FALSE			0.69779	-0.01621	0.53934	0.27841	0.72715	0.97971	0.20721	4	547.3127	22.96	17.9	-0.19	-3.43	1.95	27.75	33.69	-9.55	2.48	-4.51	-11.25
A6NHR9	NRKPSDSVHIT	SN_Hybrid	56988.8	56759.3	78646.6	52924.8	53221.4	62401	49744.2	66275.9	61674.9	61182.2	63995	60129.2	49348.6	64893.2	58038.2	51168.1	62736	53197.5	50883.5	75730.2	55620.1	55650.5	70547.3	61663.7	FALSE			-0.11466	-0.20334	-0.19092	-0.0344	-0.05416	-0.15931	-0.07828	2, 3	627.3335, 418.5581	40.97, 43.73	31.62, 37.69	31.72, 38.29	26, 32.27	33.06, 41.59	28.7, 33.92	27.74, 36.3	35.56, 33.26	35.29, 34.37	35.82, 18.58	35.85, 33.28
A6NHR9	NRKPSDSVHITNDDER	SN_Hybrid	8080.63	10827.5	11260.9	11568.2	15160.6	21853	9461.48	17558	24904.1	6519.43	13386.2	13114.7	10586.6	9748.03	986.118	8967.91	21492.2	24242.9	5775.42	7922.5	13876.1	8868.7	5724.01	27868.3	FALSE			0.78332	0.85855	0.68735	0.49307	0.13029	-0.50081	-0.12976	4, 2, 3	471.4805, 941.9537, 628.3049	32.51, 42.35, -20.55	34.53, -5.7, -22.79	18.13, 37.15, -10.22	11.22, 0.85, -3.71	36.26, 40.71, -10.66	40.02, -2.66, -29.04	13.7, 20.17, -42.18	32.63, 25.17, -23.27	35.44, 14.38, -22.48	44.99, -39.97, -18.68	35.87, -4.66, 4.79
A6NHR9	NSDISYFGVGGK	SN_Hybrid	58266.9	43214.6	70579.7	35972	37741.5	40551.4	34051	38957.3	50471.7	45664.4	47735.4	47908.1	60430.9	28325.6	8843.96	35774.2	58779.7	57010.1	47171.8	44552.3	60168.2	42778.5	33645	57559	FALSE			-0.47864	-0.18299	-0.59054	-0.36088	-0.28408	-0.81796	-0.17987	2	622.3013	26.9	35.41	34.3	31.03	39.49	25.81	30.38	8.12	40.11	20.75	13.92
A6NHR9	PIEC[Carbamidomethyl (C)]YNR	SN_Hybrid	47514.3	5166.72	29077	39387.4	28328.1	39074.5	40745.8	42120.3	40784.5	41359.7	36620.5	39546.1	36435.1	38308.4	42881	39842.5	34013.5	28736	47065.1	31040.2	39198.1	38621.6	35487.3	43696.2	FALSE			0.59684	0.32749	0.38534	0.52697	0.52355	0.52476	0.52081	2	476.2213	25.96	25.1	32.54	22.17	38.43	34.45	40.43	31.55	15.49	29.08	30.84
A6NHR9	PLFYGSIVR	SN_Hybrid	34899	41571.9	42880.7	39244.5	43823.8	42609.7	37922.6	40135.3	37669	34240.3	43179.8	39961	37061	40288.7	37883.8	34878.6	37635.8	37762.4	38195	37199.3	38220.8	45063.2	42714.2	40599.5	FALSE			-0.04449	-0.11409	0.07451	0.10517	-0.02402	-0.05066	-0.07107	2	526.3004	44.9	31.96	27.97	40.38	38.15	40.83	34.26	41.71	28.87	39.94	42.58
A6NHR9	QAVFFVGQSAR	SN_Hybrid	83916.7	118591	152282	139898	139461	142447	110788	123774	144053	132891	157621	148034	119745	141415	144131	138779	84807.1	148813	117680	98705.7	33775.4	149471	147495	82503	FALSE			0.09377	0.06988	0.24962	0.09702	0.30577	0.192	-0.50411	2	605.3224	36.17	38.86	26.35	29.96	38.87	38.79	31.55	40.23	37.71	32.89	41.75
A6NHR9	QGDFESDHSGYVRPVPVPR	SN_Hybrid	31791.7	36535.2	35805.4	40349.5	36918.9	32747.5	39013.7	37014.4	39217.8	39930.8	33731.5	35929.4	41200.9	35600.9	34583.7	45606.5	32197.3	35576.3	44699.8	37501.6	35872.4	45821.3	39355.2	40855.1	FALSE			0.1463	0.12275	0.0793	0.27537	0.07372	0.09714	0.18127	4, 3	536.2645, 714.6836	39.22, 45.69	41.48, 47.4	38.83, 39.49	46.17, 46.98	43.47, 41.27	36.99, 39	47.65, 40.41	40.37, 49.2	40.19, 37.95	39.23, 30.41	42.98, 41.57
A6NHR9	QLNNWAVYR	SN_Hybrid	79297.5	82635.4	63281	103522	89129.4	79260.8	89578.6	97245.6	82668.3	89846.9	80186.9	84877.7	86122	92186.6	89506.2	97738.1	87045.3	90390	101108	70836.2	84793.3	84266.6	69910.7	96041.5	FALSE			0.25895	0.28905	0.27185	0.15189	0.1787	0.24994	0.189	2	582.3015	47.37	41.7	50.5	47.27	43.19	43.54	43.75	49.23	41.85	44.41	49.68
A6NHR9	QQVLPLDSIYK	SN_Hybrid	170801	137302	186891	157941	201396	121002	163199	117339	140441	140497	142297	178414	177104	147406	145437	133407	162904	180634	128649	123940	182359	161396	132964	96081.8	FALSE			-0.23366	-0.05359	-0.04336	-0.3423	-0.10199	-0.07491	-0.18657	2	652.3665	37.35	38.73	27	32.77	46.04	35.29	37.78	31.92	42.04	34.75	40.15
A6NHR9	QQVLPLDSIYKK	SN_Hybrid	223636	205765	199280	176448	188715	218307	193132	182588	194370	220112	201764	229886	188079	194217	219774	202694	241143	238432	186202	211485	243094	193165	196198	205313	FALSE			-0.14114	0.11801	-0.10767	-0.08023	0.05201	-0.0624	0.0275	3, 2	477.945, 716.4139	37.37, 39.49	45.15, 43.22	42.47, 38.16	41.33, 39.78	39.81, 29.22	46.25, 37.85	39.95, 45.25	37.77, 39.08	46.08, 38.28	46.36, 47.66	41.09, 26.8
A6NHR9	QTLGISPEEK	SN_Hybrid	78666.7	4751.47	117806	4118.24	118503	77726.8	30140.4	95043.8	110547	91946.7	90326.2	32572.6	89138.2	14748.5	109433	98378.4	3872.92	78747.9	7070.52	7984.48	36644.6	2362.06	7676.77	88487	FALSE			0.22834	-0.15282	-0.0063	-1.03023	0.09449	0.08421	-1.96058	2	551.293	21.7	-6.2	21.26	1.66	28.48	5.4	-9.19	-26.29	-24	14.99	4.68
A6NHR9	QVPHIEALLK	SN_Hybrid	8532.02	8441.91	10719.9	9273.41	10312.4	12157.5	10859.7	8973.5	10329.7	11498.6	8788.96	10396.7	9136.96	10256.1	10660.7	9446.11	9964.66	11369.6	8011.14	14737	12604.3	10301.9	9829.27	8514.84	FALSE			0.12321	0.15245	0.19689	0.04877	0.14794	0.11798	0.35225	3	383.2326	34.58	26.99	37.16	31.83	32.22	20.63	13.71	31.25	29.65	16.82	23.12
A6NHR9	RIYDETQGR	SN_Hybrid	36228.7	39282.7	5939.44	40070.2	32699	35450.1	44836.2	43757.9	40938.9	11344.9	3936.8	37171.7	6735.56	32012.2	7984.87	43039.1	38312.2	8723.87	42359.3	34065.8	38965.3	37906	42917.4	34525.9	FALSE			0.66932	0.1452	0.40995	0.50201	-0.6349	-0.8015	0.50252	2	569.286	39.18	42.09	45.36	-13.32	-22.67	38.99	35.54	32.85	42.27	30.01	39.06
A6NHR9	RKLSEQEELK	SN_Hybrid	6092.72	16351.8	6309.91	869.469	6938.13	30493.7	4124.73	11629	13842.3	25111.6	13793.9	11715	10628.4	5184.05	2561.87	6538.37	11004.7	9345.51	22105.1	17262.3	8483.96	15921	16954.7	12786.7	FALSE			0.04161	-0.09679	0.41361	0.66722	0.81593	-0.6461	0.73477	3, 2	420.57, 630.3513	-8.06, 13.3	-6.67, -5.45	-22.83, -4.36	9.61, -25.97	-0.98, -3.11	-40.78, -29.32	3.52, -27.71	-0.9, -32.18	17.76, -0.52	14.74, 8.04	10.07, 36.76
A6NHR9	RPIFEC[Carbamidomethyl (C)]F	SN_Hybrid	86789.9	110904	102560	95859.1	98442.8	106059	99162.5	102774	98040.8	105326	102784	97793.2	91529.2	102970	93679.2	90301.7	103880	91505.9	88616.1	100567	91223.8	95326.7	104705	94061.1	FALSE			-0.00133	-0.07174	0.00051	-0.02991	0.02689	-0.05922	-0.09866	2	484.7366	39.61	39.58	32.98	44.72	36.36	41.75	30.31	28.75	43.82	46.7	40.02
A6NHR9	SC[Carbamidomethyl (C)]TLPNYTK	SN_Hybrid	53700.1	67490.7	52980.6	65304.6	61612.2	55498.9	60335.1	56574.5	58564.2	61499.8	62142.1	56152.2	55927.6	64759.1	66530.8	66132	47078.1	53344.9	61568.6	61482.8	53548.3	64580	57406.5	66781.1	FALSE			0.01075	-0.06451	0.06672	0.1161	0.04584	0.10421	0.01997	2	542.2606	44.87	47.54	42.25	42.57	39.36	50.91	51.34	47.79	43.83	49.59	37.19
A6NHR9	SFGLLDLPFR	SN_Hybrid	9743.72	11123.8	9383.89	8174.16	9517.02	12490.3	11715.2	7572.05	11414.1	10875.3	10600	10356.7	8970.14	9312.97	12642.9	3878.53	13031.7	11113.1	9489.32	11901.9	11685.7	9701.77	10825.2	9524.77	FALSE			0.0213	-0.11037	-0.00334	-0.00955	0.07348	0.03182	0.12882	2	582.8242	41.51	38.55	35.59	30.45	48.16	2.29	36.14	31.4	43.9	-26.04	-43.03
A6NHR9	SIIEGPIIK	SN_Hybrid	244655	247213	257127	248026	492648	491740	245568	250207	260550	254373	241467	253252	247361	254462	242405	470697	247570	255418	247120	249785	264323	251553	488654	270396	FALSE			0.01405	0.3785	0.71846	0.43219	0.00019	-0.00921	0.02337	2, 1	485.3026, 969.5979	37.02, 35.07	42.35, 1.62	45.96, 33.3	39.82, 1.6	40.17, -0.67	40.45, -35.31	40.64, 6.22	44.66, 40.47	40.85, 10.62	42.04, -22.48	40.71, 3.19
A6NHR9	SIIEGPIIKL	SN_Hybrid	15006.7	5721.89	7491.04	4184.21	2970.02	6171.18	6122.04	5337.5	6720.45	6482.41	4015.96	4425.57	10247.8	2219.07	3627.44	5755.7	4362.13	5782.6	3374.11	6289.34	6116.49	5171.4	5673.63	4560.38	FALSE			-0.63435	-0.82763	-1.08252	-0.87326	-0.91907	-0.81015	-0.83861	2	541.8446	-31.89	32.83	35.26	-7.01	-11.89	30.17	29.62	29.07	11.48	11.26	-9.31
A6NHR9	SLNSDISYFGVGGK	SN_Hybrid	100542	90224.6	116671	109269	107874	98750.9	103062	98485.2	102500	98378.3	107409	106403	108540	94941.5	120348	105491	105843	120311	106769	105362	106006	97648.5	98016.1	103725	FALSE			-0.016	0.10935	0.03915	-0.03827	0.02214	0.07494	0.04936	2	722.3594	36.41	38.92	45.72	40.18	40.04	44.61	40.35	41.68	29.67	45.9	34.16
A6NHR9	SVGTEEDGGGVGHR	SN_Hybrid	76855.3	74840.7	77548.1	62451.2	74727.4	73604.8	66363.4	74922.2	73677.8	76880.5	78687.3	69631.5	77932.5	73599.9	77014.3	74359.4	81707.8	76290	74323.9	72471.9	75602.7	79575.3	69734.6	68665.1	FALSE			-0.09279	0.01946	-0.12112	-0.07272	-0.02568	-0.0044	-0.04374	2, 3	678.8105, 452.8761	47.73, 45.62	35.04, 42.28	44.54, 51.67	36.27, 43.04	49.92, 48.41	31.12, 39.63	41.42, 45.13	45.4, 47.13	43.52, 18.7	41.4, 45.47	48.04, 46.31
A6NHR9	TAADSFEFK	SN_Hybrid	47599.3	53492.6	6460.66	73076.2	4258.37	18182.4	12236.8	54683.8	31601.7	71511.2	51794.4	54928.4	75431.4	56795.4	32971	6387.04	64978.8	23086.9	73406.8	27073.6	28902.6	55642	66254	3633.61	FALSE			-0.12652	-0.18738	-0.17121	0.22299	0.72873	0.61915	0.26661	2	508.2402	20.72	12.85	-31.09	11.8	26.18	-7.32	27.7	14.05	10.28	-35.84	-0.74
A6NHR9	TLEPYILPFMFYNDVKK	SN_Hybrid	22709.8	21955	20980.5	26944	22402.9	20302.8	23039	21362	24511.8	25758.7	22269.9	22094.4	28339.4	22658.9	22636.4	23697.5	21803.9	24567.9	25032.2	15405.4	22766.2	25427	20159.2	25024.4	FALSE			0.07008	0.09409	0.08542	0.10519	0.0952	0.16569	-0.05468	3	706.7042	40.46	43.68	41.99	41.86	39	43.43	47.48	44.17	42.27	45.82	42.36
A6NHR9	TLPDWKR	SN_Hybrid	168113	169023	13923.8	240909	206139	173078	116722	213182	154777	296267	157050	196547	188378	172610	197330	202280	156579	177591	301881	248247	144418	294327	161276	165820	FALSE			0.46532	0.61173	0.82085	0.82386	0.88842	0.66937	0.98435	2	458.256	26.51	16.79	3.76	9.09	25.28	22.42	7.6	15.96	28.12	23.77	8.65
A6NHR9	TLPLFYGSIVR	SN_Hybrid	425216	499092	486853	411437	493151	515723	486145	492941	488349	415285	511410	438317	428996	455743	471495	408224	445613	449009	406928	487991	436459	522517	461686	485841	FALSE			0.05641	-0.11522	0.00932	0.05898	-0.04797	-0.05728	-0.08396	2	633.3663	41.81	40.82	44.02	37.12	40.31	37.88	40.73	41.71	39.23	34.45	40.58
A6NHR9	TNILNSEQVIVEVLPNQPVK	SN_Hybrid	88579.9	128054	116798	107223	134138	109614	113624	122942	94821.1	103980	89564	95995.3	99069	110984	113037	115710	76565.5	108902	109323	104290	109918	110447	125296	100687	FALSE			-0.00888	-0.14679	0.07397	0.01291	-0.20364	-0.04546	-0.04349	2, 3	1117.6232, 745.4178	36.4, 41.36	40.93, 39.06	26.37, 12.88	36.96, 38.48	35.45, 41.56	32.63, 32.45	41.88, 36.76	40.3, 39.99	38.83, 11.39	32.31, 30.61	39.03, 9.73
A6NHR9	TRQGDFESDHSGYVRPVPVPR	SN_Hybrid	9237.66	11320	6625.37	21752.2	12627.6	18079.2	22022.6	10155.6	1453.17	31335.3	17496.3	14996.6	3652.55	14665.5	7634.56	19950.3	1191.07	17985.1	13498.8	8133.04	11895.3	17821.2	11516.7	2343.9	FALSE	0.138981	-43606.2	0.3071	0.52544	0.94848	0.22095	1.23149	-0.06682	0.30262	4, 5	600.5518, 480.6428	23.45, 12.91	-1.97, -25.01	4.67, -10.32	11.68, -19.08	-25.88, -42.78	18.7, -29.43	23.97, 20.27	34.11, -36.2	38.79, 8.86	38.35, -3.65	8.46, 29.63
A6NHR9	TSVEDFDWC[Carbamidomethyl (C)]TPPK	SN_Hybrid	85048.9	118278	67017.9	81402.6	73677.7	101676	66358.4	84440.9	83566.9	89078.9	88715.7	7423.72	105409	88184.2	96865.5	95441.5	134220	85179.3	56378	107387	97111.2	69991.1	111611	100595	FALSE			-0.20604	0.21982	-0.0744	0.0619	-0.54557	0.10353	-0.05143	2	791.3481	15.71	21.47	17.12	35.64	28.33	33.05	24.39	30.08	29.92	26.02	31.97
A6NHR9	TTFQENTQSISVR	SN_Hybrid	525254	511399	520014	546568	513597	522845	523778	500253	513867	544179	526194	528595	527532	517155	526784	496050	495766	526935	517303	526981	511942	500636	541901	552195	FALSE			-0.0175	-0.03558	0.02421	0.03485	0.03868	0.01365	-0.00041	2	755.8784	44.12	36.48	49.01	44.52	42.71	39.97	42.84	46.08	43.59	41.29	48.84
A6NHR9	TVYLFDRR	SN_Hybrid	37216.4	36933.9	36155.8	40832.2	38059.3	36633.2	37000.5	41010.4	31963.6	32397	39199	32932.6	34288.3	35033.4	36933.9	34805.2	39993.1	36210.2	38519.1	37881	32398.6	41723.6	33584.9	29665	FALSE			-0.00434	0.00916	0.06669	-0.07149	-0.07762	-0.05397	-0.01985	2, 3	535.2931, 357.1978	38.22, 43.38	40.71, 46.45	41.47, 47.47	34.81, 44.67	48.92, 50.56	44.54, 39.97	45.9, 49.71	52.76, 44.37	44.52, 41.53	38.73, 44.43	45.13, 45.47
A6NHR9	VEGDGVVEGIIR	SN_Hybrid	369981	346441	318555	351025	332309	325606	369720	337263	347544	333468	344621	352898	335681	345945	346728	343456	355058	352951	344299	344921	362116	347226	349340	321344	FALSE			0.027	0.0228	-0.03676	-0.02399	-0.00557	-0.00926	0.02263	2	621.8381	41.99	39.21	52.54	48.15	45.87	44.88	45.6	49.85	46.43	46.14	52.11
A6NHR9	VFGAPVPK	SN_Hybrid	109848	75759.2	90358.2	60584	59983.5	113471	92959.7	92946.9	108810	65302.6	88005.5	67496.8	85674	68559.7	96754.3	68331.7	80166.8	69200.5	72395.8	81911.7	80752.1	55896	71660	77057.7	FALSE			0.09484	-0.34215	-0.23774	-0.43158	-0.32171	-0.13687	-0.23146	2	407.7447	46.07	35.78	33.09	34.46	26.01	21.62	39.03	38.25	30.47	28.5	31.9
A6NHR9	VILHSSSGNK	SN_Hybrid	7937.41	10304.8	11613	11791.8	10601.8	10334	6726.35	13609.8	6662.21	10884.4	9633.45	7671.04	10230.6	6962.28	8416.24	2363.78	8805.61	8369.76	13014	7783.01	8738.95	11735.9	7882.82	9922.21	FALSE			-0.14511	-0.61162	0.13253	-0.01527	-0.08285	-0.22132	-0.01551	2	521.288	0.2	17.55	31.17	27.21	36.99	-18.6	19.09	7.16	-1.94	-2.13	21.51
A6NHR9	VNWTPEINK	SN_Hybrid	226184	255685	256941	115054	307665	273438	239065	141479	240202	61499.9	218631	234346	229554	207955	258830	190678	151138	249539	124061	150418	253571	232440	258867	276801	FALSE			-0.2512	-0.32118	-0.08579	0.05611	-0.5221	-0.08541	-0.48453	2	550.7904	24.8	14.18	25.75	28.56	37.67	33.01	17.94	21.36	34.99	42.2	35.11
A6NHR9	VQLISGPPAK	SN_Hybrid	212893	231293	248947	206905	236282	221818	227146	227570	220541	210943	218168	215977	213586	220162	215467	186032	198717	199344	182155	208869	216706	228294	234506	290023	FALSE			-0.0377	-0.24693	-0.05977	0.11917	-0.10364	-0.09444	-0.1897	2	505.3057	41.14	44.09	45.9	36.6	42.39	39.31	42.5	44.74	48.61	46.16	49.34
A6NHR9	VTLPGLK	SN_Hybrid	333923	316082	324225	301452	308692	338943	294163	313464	324981	290683	316624	312757	319736	300090	324602	275134	309936	327934	279948	316058	323704	299002	299971	323533	FALSE			-0.06299	-0.09364	-0.03772	-0.0787	-0.08253	-0.04482	-0.08308	2	364.2393	38.75	28.32	46.24	38.38	48.09	32.85	36.57	40.31	41.3	39.33	41.6
A6NHR9	VTLPGLKEDSQILK	SN_Hybrid	174751	144081	191589	159699	148456	353934	171872	169874	189869	181660	156144	168854	174388	172361	183600	181229	171288	186178	178739	148495	186618	148886	150832	139840	FALSE			0.05869	0.07778	0.37534	-0.21564	-0.01068	0.05525	0.00966	3, 2	514.303, 770.9509	46.04, 20.38	47.29, 30.73	49.63, 27.54	54.89, 16.66	51.81, 31.26	46.21, 26.27	47.41, 38.38	43.78, 43.76	51.38, 45.26	51.19, 39.68	43.72, 40.57
A6NHR9	VVLNESNADTYAGRPLPSK	SN_Hybrid	9560.46	10774.9	9750.6	5568.17	4760.11	9896.8	10025.9	15971.8	13405.7	7611.03	9808.56	14069.8	13358.7	9596.11	15613.7	7207.18	14705.6	20251.5	8717.09	7851.51	10207.7	4858.35	10398.3	12762.7	FALSE			0.38923	0.48693	-0.57295	-0.10267	0.06577	0.35833	-0.16814	3	677.6884	18.16	-28.22	-19.9	-18.57	17.32	-25.48	-15.31	-21.93	-16.37	-18.75	19.48
A6NHR9	WTPEINK	SN_Hybrid	55557.1	78159.5	5914.66	12604.1	88809.3	50299.4	64873.7	5517.12	6281.65	61301.1	6146.29	47146.6	62461.7	87393.1	52972.6	9792.38	6991.81	44706.2	89419.3	47431.3	9932.98	6491.59	102744	41784.6	FALSE			-0.86484	-1.18319	0.11972	0.11312	-0.28509	0.53863	0.07207	2	444.2347	14.55	-12.9	9.7	8.44	7.79	15.78	29.37	-8.42	9.16	-0.98	-36.69
A6NHR9	YVEDEMAR	SN_Hybrid	128146	146701	127071	116441	126969	115105	127859	102149	112007	132228	104725	116979	109160	137313	103520	133622	104147	112190	126828	126584	96263.1	135772	120399	128578	FALSE			-0.23284	-0.19972	-0.16487	-0.06298	-0.18343	-0.19958	-0.20089	2	506.7238	35.96	29.32	35.79	37.82	34.18	25.33	26.19	30.12	24.45	30.08	24.38
A6NHX0	DLPFVTH	SN_Hybrid	26654.4	31593.9	22817.1	32718.6	26126.6	29967.1	26248.2	29287.5	19823.7	24216.6	11772.6	40253.3	25665.5	24659.3	5105.59	6892.2	27709.4	31519.3	24876.4	30500.8	31554.8	19457.6	27684.2	32597.2	FALSE			-0.1053	-0.29398	0.13167	-0.0238	-0.08849	-0.54841	0.1008	2	414.7162	30.04	37.82	24.93	37.75	30.13	-1.79	28.98	27	29.33	31.38	39.75
A6NHX0	DLPFVTHTL	SN_Hybrid	3060.07	9298.41	6197.53	6936.41	15701.4	10187.1	8530.01	11879.6	6555.13	7043.28	6374.47	9354.87	10825.7	11196.1	12565.8	10346.6	7306.25	12348.7	6416.51	10068.2	9102.33	10320.4	7675.46	6304.69	FALSE			0.53919	0.69315	0.8229	0.3891	0.29541	0.89837	0.46353	2	521.782	-9.86	17.08	12.86	4.58	-3.42	28.53	-43.48	0.61	32.59	-4.64	2.31
A6NHX0	ERDLPFVTH	SN_Hybrid	9954.78	31006.8	44237	37590.8	22834.7	32203.5	26251.5	19359.5	67295.9	22489.9	35957.8	71462.3	37090.8	28911.1	49647.7	5337.91	41027.9	50371	19191.3	25112.5	44234	31953.4	4935.33	38603.1	FALSE			0.40623	0.18324	0.12063	-0.17451	0.60861	0.44086	0.05546	3	371.8611	-45.45	21.56	15.74	22.84	33.98	-9.83	10.03	25.93	26.95	10.53	0.3
A6NHX0	ESIPLFTYGLIK	SN_Hybrid	59413.7	73883.1	63719.7	67864.3	79822.2	68501.9	67951	61846.6	63138	63226.9	69481.1	64193.8	63094.7	67119.6	55832.4	58821.4	60568.2	60748.9	64551.2	68081.7	64110.3	70675.4	69636.2	79415.2	FALSE			-0.0302	-0.12921	0.13397	0.15739	-0.00084	-0.08265	-0.002	2	690.8923	42.86	41.61	35.19	50.59	49.26	41.27	45.81	39.78	39.98	36.97	45.87
A6NHX0	LAFLSSK	SN_Hybrid	4071.87	35132	39310.6	52347.7	46922.6	28432.8	20487.2	55099.1	28927	34865.8	34822.8	12438	45923.9	3783.3	26403.1	30525.6	25412.8	28859.7	44133	32908.8	36004.3	46270.1	33266.6	45428.8	FALSE			0.41266	0.11107	0.70176	0.6705	0.06489	-0.04487	0.52588	2	383.2289	-4.39	13.5	12.23	17.64	14.15	13.34	4.14	20.47	-1.04	31.51	35.16
A6NHX0	LVQRPVIHPL	SN_Hybrid	27030.4	31573.2	30872.1	20194.7	19391.5	23042.9	12779	28053.2	26657.8	15328.6	19602.4	25316.3	7177.98	18585.7	26484.3	23700.7	32139.4	26328.8	16778.7	31968.2	29116.2	17391.1	16509.3	22505.3	FALSE	0.408334	0.019353	-0.40682	-0.1229	-0.51466	-0.66565	-0.5706	-0.77612	-0.20055	3, 2	391.2485, 586.3691	25.61, -49.66	14.03, -11.33	27.51, -5.69	29.13, 5.55	-12.73, -13.26	18.57, -4.62	26.48, -17.16	37.47, -46.91	29.78, -10.92	29.85, -20.4	32.06, -12
A6NHX0	LVQRPVIHPLSSPSNR	SN_Hybrid	30467.8	23870.5	27013.6	26473.9	24593.6	32754	25459.5	31443.1	26160.7	23028.3	30998.3	33691.5	27082.3	24625.8	24499.1	20800.9	29620.8	30665	27213.4	27406.5	30902.3	26327.3	20370.3	34191.7	FALSE			0.03003	-0.00471	0.04314	-0.00823	0.1087	-0.09425	0.07212	3	600.6795	45.3	43.38	39.89	42.8	33.98	38.62	39.57	36.88	40.8	39.26	40.63
A6NHX0	QTDFILVR	SN_Hybrid	22079.6	25664.6	17039.9	22906.4	24907.5	18374.2	24848.6	22420.2	12044.4	22468.2	19668.9	16345.1	22310.2	23102.3	24130.7	25544	12751.4	18601.4	23701.6	31109.6	12428.7	25144.5	22953.9	15452.1	FALSE			-0.12728	-0.18729	0.03094	-0.02773	-0.14764	0.10227	0.05368	2	496.2822	13.88	30.65	26.04	22.64	45.94	24.06	32.02	31.67	26.82	23.58	13.63
A6NHX0	SVIAPLADQNISVF	SN_Hybrid	33530.7	37935.2	32632.1	34580.2	40194.7	39228.9	36043.5	36047	34947.2	34009.4	39501.8	38028.3	35410.2	37881	38437.2	38458.5	41066.4	36741.2	34749.4	39986.4	33656.6	38556.4	40492.3	29946.1	FALSE			0.04018	0.15949	0.13114	0.06632	0.09961	0.10205	0.05832	2	737.401	46.48	40.54	35.01	40.92	38.89	41.83	43.7	45.54	43.04	43.31	44.81
A6NHX0	[Acetyl (Protein N-term)]MELHILEHR	SN_Hybrid	59804.9	59729.6	56473.3	63612.6	66969.2	58581.9	68737.6	64079.9	56862.1	66408.8	60055.2	55822.8	58169.2	62522.2	58260	58663.6	57564.9	56908.1	63244.5	53076.4	60439.5	69157.4	61877.9	65104	FALSE			0.10793	-0.02373	0.104	0.15624	0.05057	0.02393	0.00616	3	407.2133	31.24	36.79	34.25	36.31	34.79	36.07	34.55	39.83	36.17	40.46	32.5
A6NIH7	AVTEQELLALDTIRPEHVLR	SN_Hybrid	11178.6	6680.43	8364.73	4968.93	5713.58	10084.8	12526.2	12311.5	13122.1	8935.42	11870.5	8809.98	7956.37	10545.4	10315.8	7032.96	9181.45	11266.4	4761.19	5274.26	13275	7133.43	7336.45	11545.5	FALSE			0.5336	0.06755	-0.33656	-0.01151	0.1755	0.13608	-0.1699	4	576.5734	29.19	-37.56	21.15	20.54	-33.55	-27.68	-43.01	11.19	-34.01	-27.08	28.59
A6NIH7	DTIRPEHVLR	SN_Hybrid	9000.25	7243.78	12260.8	7281.77	2646.97	21452.5	9113.3	6114.81	11232.7	13002.7	6193.68	10051.4	7933.07	10990.2	15678.9	14433.5	11682.4	12551.3	6055.15	3815.36	6464.22	6945.37	10164.7	7489.04	FALSE	0.20789	-45251.8	-0.10735	0.4399	0.13869	-0.2126	0.03712	0.27965	-0.80326	3	412.5667	31.15	-22.35	20.55	33.98	21.86	20.66	-5.06	4.05	0.77	7.29	-1.75
A6NIH7	IRDLETGTVL	SN_Hybrid	3.59398e+06	3775.26	1.34432e+06	5468.25	12764.5	1.57866e+06	12678.1	3.42588e+06	6.03245e+06	1.75245e+06	1.5538e+06	1.71238e+06	2.01562e+06	4.40994e+06	3.98693e+06	14933	1.07592e+06	1.23863e+06	3.86468e+06	3.76581e+06	5.47466e+06	3.737e+06	2.24376e+06	4.18263e+06	FALSE			0.9384	-1.0851	-1.62985	1.04019	0.02218	1.07513	1.40695	2	558.8166	5.41	-11.51	-5.17	15.97	0.41	-6.91	-0.07	9.77	-5.89	-5.75	-2.67
A6NIH7	IRDLETGTVLFEIAKPC[Carbamidomethyl (C)]	SN_Hybrid	23685.4	6603.46	21897.5	12140.4	23262.1	4172.98	23116	7408.66	13201.1	26337.5	19160.9	20929.3	16294.9	28068.7	2158.46	28016.1	10978.7	22888.7	22976.8	15262	23625.2	23617.5	17310.5	8607.15	FALSE			-0.25519	0.24588	-0.39906	-0.07522	0.34811	-0.16575	0.24543	3	654.6837	23.19	-3.2	24.3	25.49	6.96	28.77	7.07	33.46	1.89	32.62	-10.22
A6NIH7	LMIENPYETR	SN_Hybrid	359342	294501	369030	355257	334611	377548	371656	348057	364250	351194	361408	343042	352379	346632	361506	332145	354566	356527	337778	374886	381029	321620	322090	346627	FALSE			0.08369	0.02844	0.0615	-0.04664	0.0455	0.05214	0.09658	2	633.3134	33.99	36	36.8	39.8	28.51	37.65	39.99	38.81	37.94	36.51	39.84
A6NIH7	NTC[Carbamidomethyl (C)]EHIYEFPQLSEDVIR	SN_Hybrid	171620	168167	145331	177112	158160	150633	170894	159326	147508	174179	146641	160985	164270	162436	160590	176846	135854	142619	173282	122078	166116	177967	169016	170694	FALSE			-0.02215	-0.09146	0.00234	0.09372	-0.00989	0.00646	-0.07208	3	750.688	40.19	41.43	39.58	46.81	45.56	48.19	37.97	49.72	42.75	39.55	44.59
A6NIH7	RQAPHHAADDGVGA	SN_Hybrid	3836.72	7773.07	6106.42	8950.66	4584.66	5745.88	15861.1	5486.73	6343.49	8152.77	8462.32	7877.73	9716.11	6439.8	4913.97	4206.22	12295.7	3218.04	9509.29	9721.28	7051.2	10747	8461.56	10369.1	FALSE			0.64436	0.15458	0.12212	0.73944	0.46729	0.25011	0.56899	3	467.8921	-6.89	13.71	-1.04	13.2	15.09	-37.03	-39.27	6.62	15.45	-9.21	-42.38
A6NIH7	RQAPHHAADDGVGAA	SN_Hybrid	9635.13	11940.4	10144.3	6824.37	4903.14	12448	12830.2	10961.1	13282.2	11867.1	11323.5	12065.9	10843.4	12635.7	12313.9	13201.9	12703.1	10236.8	5224.85	13502.2	11722.4	6196.99	13069.8	9895.87	FALSE			0.22501	0.18829	-0.39184	-0.12126	0.1525	0.1743	-0.05897	3, 2	491.5712, 736.8531	33.32, 19.14	-16.17, -32.15	20.06, 13.02	20.75, -0.16	31.89, 6.75	23.73, 37.91	-6.91, -18.64	-3.12, -24.02	40.14, 23.71	-16.45, -8.29	2.69, 16.62
A6NIH7	RVTENYLC[Carbamidomethyl (C)]KPEDNIYSIDFTR	SN_Hybrid	20784	50527.9	20273.2	112282	110653	14946.4	130269	20177.3	43852.8	115463	18304.3	72235.1	23994.5	14942.8	17594.3	124414	18728.2	22294.1	124228	143462	19524.6	19372.6	23843.7	17545.8	FALSE			1.08509	0.85309	1.37706	-0.59194	1.16948	-0.69605	1.64894	4, 3	659.0721, 878.427	37.46, -29.28	39.78, 17.64	44.28, -3.1	43.9, 11.64	49.12, 23.43	51.17, 6.09	38.83, 0.69	49.9, -10.88	21.74, 38.49	38.53, -1.53	37.33, -11.17
A6NIH7	SDSFYFVDNK	SN_Hybrid	116074	78662.1	9214.46	132977	118465	85763	112257	105859	4727.81	129889	92580.9	151943	125237	127917	108770	124855	116371	100583	109319	58664	44016.6	125956	132577	143482	FALSE			0.12781	0.74497	0.72541	0.97903	0.87641	0.82747	0.05584	2	611.2748	22.34	22.37	1	39.59	20.74	13.13	25	16.01	23.5	33.16	22.15
A6NIH7	TRSDSFYFVDNK	SN_Hybrid	125820	129372	113025	147022	140240	99933.1	132283	119619	128254	138151	131996	131278	131980	146552	52686.8	167410	142373	114727	134156	117182	114527	138873	120521	150041	FALSE			0.04603	0.20524	0.0725	0.15308	0.12457	-0.15277	-0.00925	2	739.8492	23.94	33.79	21.49	41.91	28.66	29.74	13.41	25.8	28.53	5.71	14.61
A6NIH7	TVGATVE	SN_Hybrid	42638.4	39787.3	41636.1	58959.8	62136.5	4042.73	42216.6	59456.7	46748.3	58575.6	50021.1	40264.4	40697.2	52026	6687.19	20674.1	37252.8	45824.1	40098.1	62714.4	2884.49	52395.9	12393.4	46210.7	FALSE			0.25864	-0.25793	0.01247	-0.1605	0.26291	-0.31959	-0.23113	1	676.3512	27.81	20.1	24.85	21.35	20.69	1	8.66	24.74	7.43	24.45	16.16
A6NIH7	TVGATVEFTVGDKPVSNFR	SN_Hybrid	38506.2	58220.5	54612.1	77638.7	62747.3	59898.9	64927.5	65090.3	51466.6	73935.2	3822.03	47022.8	64496.1	55353.2	9036.5	52382	53225.6	32631.8	53769.3	49511.5	44826.7	57154.9	59663.7	72752.8	FALSE			0.26206	-0.13061	0.40427	0.32496	-0.2784	-0.23169	-0.03114	3	675.3531	27.21	42.64	32.27	38.18	4.51	23.29	21.79	27.71	14.61	33.79	38.06
A6NIH7	VTENYLC[Carbamidomethyl (C)]KPEDNIYSIDFTR	SN_Hybrid	97087	86769.6	78474.7	96190.3	71283.2	56320.8	98059.9	78082.6	84779.3	91672.1	113752	71910.2	104235	98894.3	49562.8	90176.5	89202.1	81655.2	96525.2	80819.4	78588	102463	87053.8	84163.1	FALSE			-0.00777	-0.00715	-0.22922	0.0611	0.08024	-0.05401	-0.03563	3	826.3933	43.06	40.55	38.71	45.63	37.41	44.58	47.27	39.57	43.31	36.56	36.72
A6NIH7	VTEQELLALDTIRPEHVLR	SN_Hybrid	26879.3	23837.3	26933.9	27529.7	14752.8	28017.1	23549	22424.4	28112.1	23523.4	25071	28767.5	29331.9	24769.4	19755.5	20195.3	30474.1	25300.8	30481.6	34594.1	30269.6	22488.1	28212.1	25985.3	FALSE			-0.06781	-0.03156	-0.14348	-0.01804	-0.00537	-0.07227	0.29617	4, 3	558.8141, 744.7498	41.29, 31.67	33.34, 17.44	38.92, 34.13	42.26, 25.17	54.49, 43.5	46.68, 30.93	41.09, 40.98	46.28, 11.26	41.43, 35.31	44.76, -1.76	44.87, 10.77
A6NIH7	YQFTPAFLR	SN_Hybrid	4802.65	444952	155737	460314	81438.7	547392	24398.4	509040	26576.7	247104	503408	451217	92653.5	480402	507602	242379	519933	480136	298654	448949	471568	552158	205900	501994	FALSE			-0.11264	1.03701	0.84702	1.0573	0.98893	0.83573	1.00972	2	571.8033	-27.1	38.46	5.12	36.4	48.02	35.93	26.45	35.64	39.57	36.21	34.71
A6NJ78	LHIPVMVDEVVHC[Carbamidomethyl (C)]	SN_Hybrid	12731	16134.8	13403.4	3238.67	14005.8	22296.4	5212.2	25580.3	8551.99	4880.98	6185.12	25372.4	3420.35	14457.2	9492.75	39225.7	6217	15508.4	9106.32	9285.26	19316.2	9751.75	24163.3	11089.2	FALSE			-0.10344	0.52804	-0.09626	0.09046	-0.21414	-0.62699	-0.16474	3	516.5952	19.79	-29.97	-22.21	-18.91	-25.58	13.86	-21.28	-21.58	35.49	33.78	14.26
A6NJ78	LVALSFHSLEDR	SN_Hybrid	9395.75	6017.42	8010.46	6423.82	6567.8	11505.5	8709.5	9706.73	9320.26	6049.06	6132.46	10154	9221.55	6506.23	8776.93	5563.79	7802.25	8663.92	7375.63	3633.53	9497.02	6995.62	5905.6	11040.3	FALSE			0.24382	-0.0885	0.06465	0.03155	-0.06862	0.06509	-0.19191	3	462.9174	33.39	37.76	30.28	39.74	41.41	12.37	39.11	46.83	30.34	41.5	37.33
A6NJ78	RAPLMWEL	SN_Hybrid	10391.7	11599.8	9136.39	11787.6	9280.3	12834.9	11985.2	10407.6	12091.3	18355.4	12267.1	12801	11031	12426.7	5723.84	10585.7	11482.2	11392.7	6245.88	12576.9	11492.4	11803.1	16109.5	5700.29	FALSE			0.14772	0.10425	0.1232	0.11081	0.48027	-0.09316	-0.03817	2	508.2733	12.52	29.11	19.03	-9.37	35.62	-30.84	-25.4	-1.43	23.85	-6.28	14
A6NJ78	VLSPQDQDVQDNPR	SN_Hybrid	127332	99777.7	111464	85528	81935.5	101114	119523	100658	104813	105155	115332	134481	138027	91824.6	96252.3	64560.4	129956	121064	95892.4	121367	106375	85668	84999.7	127954	FALSE			-0.05905	-0.10147	-0.33413	-0.18115	0.06822	-0.05414	-0.06511	2	805.8921	36.28	44.82	45.31	39.47	39.69	38.57	39.04	40.27	43.38	34.6	33.59
A6NKD9	AASEELSQVPDEELLR	SN_Hybrid	9789.1	35311.7	39294.9	55239.9	37716.5	56333.2	60812.7	39388.1	62047.7	53179.5	45429.4	52927.8	57294.3	49720	4911.59	52306.4	32620.2	38982.6	71326.9	52116.1	3500.58	69341.7	59546.1	50579.6	FALSE			0.94296	0.55404	0.82287	1.08848	0.84442	0.4073	0.58894	2	893.4469	-5.66	35.84	33.44	25.29	39.81	46.78	23.13	17.09	30.5	28.99	37.95
A6NKD9	ASLSGPLSGGAPGAGAR	SN_Hybrid	53877.6	52571	67189.6	33905.2	63291.4	53909	59455	57619.9	64915.5	65046.3	61587.8	53861.5	61668.2	64543.5	78623.4	65855	53136	61947.4	66998.5	54641.6	61112	49316.6	60739.1	53546.8	FALSE			0.06778	0.05942	-0.20053	-0.08589	0.05588	0.23838	0.0738	2	713.3759	11.94	28.29	29.58	23.89	36.08	39.42	31.47	37.47	32.28	38.17	37.69
A6NKD9	GPLSGGAPGAGAR	SN_Hybrid	119297	95180.6	4813.37	98845.9	9601.91	119813	122698	5242.21	3399.73	84971.7	103348	4842.62	4674.74	103924	6014.65	7106.33	16721.1	60867.8	25721.6	10092.4	164957	104059	6047.49	107436	FALSE			-0.73954	-1.37249	0.05784	-0.01155	-0.18303	-0.93606	-0.12729	2	534.2833	7.31	-1.44	-1.57	-2.85	-23.98	-8.29	3.29	0.22	-0.77	-9.13	-4.85
A6NKD9	LQDDNQELREL	SN_Hybrid	100446	101954	15903.1	9681.73	79179.5	7242.55	94237.7	94404.3	99149.6	86973.5	94019.1	99727.1	94504.7	10136.8	49715.5	11421	96102.5	104361	109674	5390.97	38705.7	5885.05	11441.3	3941.8	FALSE	0.49232	12770.4	0.3987	-0.04305	-1.18366	-3.35956	0.3628	-0.50006	-0.50555	2	686.8388	5.3	-4.59	6.81	6.82	3.79	-40.06	14.73	-5.56	9.89	11.72	3.81
A6NKD9	QLQDSC[Carbamidomethyl (C)]EEDLSEK	SN_Hybrid	23066.5	23088	17890.3	25587.1	23433.3	18525.2	24063	16994.3	20571.3	21662.7	21653.4	22703.7	20893.4	24029.6	23202.3	24118.4	20346.4	22992	21346.6	25040.5	20072.6	24647.8	24533.2	22742.7	FALSE			-0.05548	0.07488	0.07678	0.16738	0.04382	0.08911	0.0534	2	790.8409	43.54	40.02	40.05	42.52	45.53	43.66	42.4	38.38	51.23	46.31	51.76
A6NKD9	SEELSQVPDEELLR	SN_Hybrid	100873	124172	105595	109787	127986	106182	105837	111009	106408	119531	121348	104552	106051	108101	103419	110796	93118.2	94475	119278	102907	94032	117596	117863	89346.7	FALSE			-0.03259	-0.14806	0.05696	-0.02569	0.06314	-0.05818	-0.06435	2	822.4098	32.59	43.71	43.37	51.64	44.52	50.96	33.53	34.01	39.96	42.5	44.01
A6NKD9	VGLMLEHGGLMR	SN_Hybrid	14579.3	11109	20808.9	4706.4	22733.4	20087.5	19787.4	19128.9	17529.6	19883	20888.9	13331.2	15070.3	19093	15200.5	18070.8	15228.6	16219.5	15686.1	4718.03	17994.3	14990.6	15903.4	24016.9	FALSE			0.27972	0.09083	0.03161	0.23995	0.21857	0.08631	-0.2761	3	438.2337	29.79	-24.3	31.37	29.84	33.73	19.53	37.42	32.26	-40.03	14.59	36.11
A6NKF1	ADPVLLQAQVQEGFGSLRR	SN_Hybrid	31827.1	31055.6	6938.59	28882.8	25389	32532.9	33598.1	26258.8	36696.1	27791.4	26564.6	32652	23703.1	20011.8	25705	23630.8	30145	40546	27085.8	32945.7	34920.4	32413.9	29905.1	31557.3	FALSE			0.46766	0.43393	0.31411	0.4271	0.31748	-0.00831	0.44353	3	695.3798	22.68	5.31	28.54	15.26	21.39	19.08	21.42	5.99	14.78	10.18	13.02
A6NKF1	ALAVDAAFR	SN_Hybrid	173064	176825	123795	193057	166804	181121	164510	171365	154369	181623	174562	221534	208267	164697	174827	157358	135731	163042	166696	182872	189025	192982	218924	195810	FALSE			0.04957	-0.05448	0.19165	0.35947	0.28644	0.2097	0.18527	2	467.2613	44.52	42.65	37.37	37.39	23.8	32.19	42.45	42.24	42.55	44.67	50.56
A6NKF1	DLC[Carbamidomethyl (C)]QAHGLPLDGEER	SN_Hybrid	74906.7	64186.6	63497.9	67927	56686.3	70272.7	64826.9	70443.1	73859.2	58508.6	65848.1	84714.4	86118	58454.3	69014.9	66562.6	74673.7	86202.3	68026.8	66148.4	84313.5	59258.6	61369	74958.4	FALSE			0.04582	0.16691	-0.05594	-0.05077	0.04542	0.07625	0.10899	3, 2	570.6019, 855.3992	43.68, 41.38	44.47, 30.59	38.52, 36.04	47.85, 43.48	40.77, 42.08	41.87, 46.33	41.2, 44.2	41.51, 41.32	51.22, 47.5	43.68, 42.65	43.61, 40.02
A6NKF1	GLPLDGEER	SN_Hybrid	51537	58498.3	53546.7	47321	26150.4	50151.5	6602.18	39576.1	45347.6	51116.9	38803.8	52569.5	51209.5	41158.9	41982.4	51975.3	4573.73	37659.3	52183.3	52282.7	3269.74	51073.8	40017.2	41924.2	FALSE			-0.83776	-0.79609	-0.40407	-0.29842	-0.19915	-0.28401	-0.60252	2	493.2511	10.73	27.82	-37.12	28.38	15.86	9.77	30.54	25.35	35.78	16.96	17.7
A6NKF1	GPADPVLLQAQVQEGFGSLRR	SN_Hybrid	73627.5	66584.6	69397.9	69039.7	70760.8	72426	78019.1	72081.6	69453.6	69213.3	74071.6	73998.5	54032.6	69751.3	69111.5	70887.7	61282.3	65431.2	72613.2	41720.2	77450.3	60917.1	80852	89375.7	FALSE			0.06687	-0.08512	0.0179	0.14109	0.05187	-0.11989	-0.12823	3	746.7379	46.74	41.75	39.8	43.09	51.25	48.32	50.39	50.5	37.45	42.26	44.39
A6NKF1	LEVVPGC[Carbamidomethyl (C)]R	SN_Hybrid	76431.2	115596	106483	118496	105477	108584	85445.4	106235	110229	55845.9	94969.4	63581.9	92853.1	87976.5	80353	67140.7	7072.19	83727	88919.3	67522.3	27576.5	95619.5	100334	91516.7	FALSE			0.01634	-0.9184	0.15583	-0.05437	-0.47749	-0.19272	-0.69793	2	465.2473	7.88	29.77	23.96	32.26	23.24	28.27	21.95	13.03	19.02	25.88	17.46
A6NKF1	LHRLEVVPGC[Carbamidomethyl (C)]R	SN_Hybrid	77218.6	67883.7	81515	66957.9	66363.8	98454.5	64723.8	81851.7	88175.2	75618.4	87959.1	53823.9	82675.3	73753.4	78475.8	80852.5	74234.9	100218	65935.8	63217.5	66903.4	78548.8	82082.7	73611.9	FALSE			0.05087	0.17196	0.03248	0.04775	-0.0599	0.05182	-0.20899	3	445.9153	35.19	44.08	43.29	30.74	40.4	35.07	39.57	42.41	42.93	39.37	38.55
A6NKF1	LLQTLPYLPSC[Carbamidomethyl (C)]AVQC[Carbamidomethyl (C)]HVGHAR	SN_Hybrid	44666.4	42292.6	39325.5	45186	48016.6	54053.4	42872.2	44150.5	43672.1	39960.8	51975.8	47286	43432.5	41823.8	47298.9	33065.4	33498.3	39591.4	38634.8	26302	45114.8	50657.2	42972.1	62651.5	FALSE			0.04952	-0.25051	0.22165	0.30746	0.14071	0.06992	-0.1985	4	605.8136	39.03	37.87	40.73	41.24	34.2	38.22	51.71	45.99	46.18	47.58	46.84
A6NKF1	PGC[Carbamidomethyl (C)]ELPVGTC[Carbamidomethyl (C)]PDMC[Carbamidomethyl (C)]PAAER	SN_Hybrid	88599.9	119603	110003	119337	104666	101046	107804	108934	106585	100318	112896	100528	117372	103211	105666	133194	112437	113357	100726	107387	108885	118437	121921	125393	FALSE			0.02302	0.17397	0.03069	0.2009	-0.02038	0.03601	-0.00549	2, 3	1058.9496, 706.3021	36.57, 41.62	42.82, 37.31	37.68, 28.86	39.8, 36.3	44.09, 47.94	44.85, 31.63	40.77, 39.32	31.04, 36.35	48.65, 52.35	43.25, 27.8	42.63, 36.23
A6NKG5	ALPIPAWESQPR	SN_Hybrid	37478.3	66109.8	63249.3	69427.3	60046.3	65194.6	69008.2	8273.42	67012.1	66706.8	47612.3	30377	73652.9	61819	68368.4	58193.3	68170	68765.2	35867.7	55714.3	67067.4	60520.6	65075	71439.6	FALSE			-0.20943	0.22598	0.22257	0.24001	-0.20542	0.289	-0.0726	2	682.8697	32.97	15.05	19.16	16.77	35.39	21.31	18.94	33.63	26.59	17.3	-24.76
A6NKG5	ARLEELPDEDEDANLD	SN_Hybrid	3424.46	21174.3	16450.8	16003.7	21842.1	29468	20611.1	26646.9	20263.7	21154.1	28333.7	3317.33	7129.64	20106.5	23822.5	26049.6	18255.4	11674.9	9602.81	5196.55	18687.3	19841.1	20668.9	10301.6	FALSE			0.71798	0.44754	0.71353	0.30779	0.36331	0.31479	-0.29378	2	922.4133	-29.68	11.81	28.75	20.81	-13.9	28.56	-13.04	-0.65	17.68	6.75	28.93
A6NKG5	FSIIAEPLVR	SN_Hybrid	26288.1	28234.8	26357.7	22976.3	25917.5	22308.5	22638.7	23094	22742.5	23140.6	28386.5	22690.5	22072	22607.5	22437	18524.8	21833.5	21281.5	21127.4	24809.3	26982.9	22943.6	24408.9	37671.4	FALSE			-0.24021	-0.39193	-0.18387	0.07207	-0.12403	-0.26913	-0.14949	2	572.8398	39.53	45.86	50.16	47.05	28.51	46.26	45.21	49.21	47.78	41.84	33.17
A6NKG5	NISPIEVEYSQAEMK	SN_Hybrid	6241.47	70888.6	91971.1	17210.8	63217.6	15048	9641.35	17236.4	4314.52	77869.8	12025.5	75001.9	57352.2	69462.8	62018.1	64100.9	79371.9	73212.8	10314.5	8398.16	3557.55	48500.5	70579.6	87696.1	FALSE			-2.43863	0.35772	-0.82467	0.29018	-0.03632	0.15922	-2.9247	2	869.4218	-21.78	-15.82	17.6	11.56	1.68	-2.47	18.09	4.96	-0.88	3.36	15.66
A6NNZ2	YTEGAEL	SN_Hybrid	3.79741e+06	4.12594e+06	3.65905e+06	3.79015e+06	4.24057e+06	3.76748e+06	3.81562e+06	4.12566e+06	3.9333e+06	3.95177e+06	4.32019e+06	3.54335e+06	3.94964e+06	4.42697e+06	3.7398e+06	4.01372e+06	4.20563e+06	3.69338e+06	3.88215e+06	4.1308e+06	3.4111e+06	3.62308e+06	3.83288e+06	3.33118e+06	FALSE			0.03594	0.04057	0.02663	-0.10262	0.02872	0.06503	-0.01986	1	782.3567	33.06	37.69	34.39	34.68	38.64	36.49	37.92	43.13	38.36	41.51	39.39
A6ZKI3	LALPIRPATR	SN_Hybrid	30629.5	30181.1	31019	30392.5	27961.2	32748	32073	33806.4	32089	27358.4	31877.9	31845.9	32808.8	30028.1	38088.7	23792.4	24575.9	30312.5	26080.8	28159.9	31764	31909.6	27327.1	34177.6	FALSE			0.09336	-0.22295	-0.01148	0.02468	-0.01179	0.13626	-0.09455	3	369.9048	34.84	48.92	41	43.34	50.03	34.43	34.92	38.02	41.91	35.32	37.66
A7E2V4	AEGGAGEEHDLFAGLKPLEQESR	SN_Hybrid	7515.77	8293.37	7022.09	4479.14	21879.5	4829.34	19591.6	21453.2	15519.3	7628.58	24597.9	22982.2	17590	21511.6	17716.6	23161.7	6628.58	23076.8	16637.6	24240.7	21481.7	7288.5	8861.07	15174.6	FALSE	0.42142	1.341	1.30888	1.21136	0.44998	0.45627	1.27389	1.31534	1.44961	4, 3	610.799, 814.0628	-20.99, -17.16	-15.14, -10.08	-2.59, 0.5	-16.18, -6.62	-0.61, -22.97	12.49, -28.92	-3.01, -7.18	-40.81, -19.48	-15.4, -46.41	-1.77, -22.89	10.58, -16.25
A7E2V4	ELGFEAAVAALGMK	SN_Hybrid	245407	278819	232011	243091	281492	248455	251492	249506	226895	257240	51896.7	253520	249519	245493	255424	215649	204996	246769	231089	178971	240990	269999	262889	225315	FALSE			-0.05511	-0.18026	0.0317	0.00375	-0.42658	-0.01111	-0.21607	3, 2	469.5831, 703.871	20.79, 22.82	36.25, 0.55	24.03, 9.59	30.41, 1.16	19.6, 20.01	33.75, 5.63	30.07, 15	32.79, 19.94	24.86, 6.9	19.99, 8.75	1.05, 8.4
A7E2V4	GAGPGPTEGFTEK	SN_Hybrid	23900.2	30210.5	32040.5	23386.5	16359.9	30154.1	29316.1	27103.4	31473.9	24214.2	30181.8	38282.8	28043	23362.5	31471.1	22610.5	25320.4	31123.9	22267.4	21327.6	23635.3	26061.9	28738.4	24936.6	FALSE			0.02888	-0.12402	-0.30157	-0.11163	0.10537	-0.05591	-0.35776	2	624.2988	40.24	50.18	49.26	42.76	41.93	35.57	49.02	45.1	40.65	41.5	46.7
A7E2V4	MRDGLVIPLVELSAK	SN_Hybrid	25604.9	25905.2	22678.9	26672.4	25011.3	23369	25409.2	25865.8	23292.4	26603.1	24179.5	22725.6	24246.1	27041.6	27650.9	26230.5	24957.3	23933.6	24247	26999.7	20299.5	26459.5	23320	5673.91	FALSE			0.00734	0.01802	0.0167	-0.41993	-0.0133	0.08953	-0.05233	3	547.6517	41.66	37	31.23	31.91	45.26	37.28	38.99	31.49	40.88	33.87	35.9
A7E2V4	QVAFHIPFEVVEK	SN_Hybrid	36816.2	36791.2	40160.2	32342.4	23286.3	9188.45	27549.8	24104.7	25186.9	15545	24750.2	34525.3	39339.3	28709.7	44796.4	41059.6	39605.3	39950.6	6631.69	41504.5	30181.4	34723.3	37992.5	26431.7	FALSE	0.260085	7.40424	-0.56613	0.08432	-0.81164	-0.19844	-0.60458	-0.01174	-0.53868	3	514.9487	26.55	24.45	22.89	-5.64	26.39	-0.42	-2.94	-0.58	8.72	28.87	26.35
A7E2V4	VYPPVPEQLQLR	SN_Hybrid	139609	32831.2	48918.4	5684.11	44321.7	50084.6	15751	3541.42	26821.3	53125.1	37903.5	31960.6	47137.8	23612.5	44884.8	70617.2	15479.2	48571.3	47569.6	5307.26	5134.54	51670.6	42598.8	20711.3	FALSE	0.485581	2.09583e+19	-2.26312	-0.71698	-1.14508	-0.94499	-0.84785	-0.93681	-1.93198	2	719.9062	-1.15	-2.7	-6.95	4.39	11.47	18.72	5.85	2.37	7.11	1.87	-12.59
A8CG34	AAPAPATAPTPAPASTIK	SN_Hybrid	19762.7	12612.7	16854.6	17913.3	13020.1	20085.9	18152.7	20633.1	22777.2	19746.2	18414	19400.8	19670.8	17978.2	15851.7	20927	19088.9	19874.6	15857.2	18980.5	17447.7	14116.7	12928.5	15901.6	FALSE			0.32253	0.28279	0.0515	-0.19699	0.22555	0.12002	0.08687	2	816.9514	19.49	8.44	23.75	35.73	19.79	13.74	22.27	32.59	0.97	15.35	22.98
A8CG34	GLIPAPSMVPATDTK	SN_Hybrid	58658.4	37971.7	4381.77	56185.6	57720.8	31442.9	58944.3	62637	2930.07	40026	26317.5	48096.7	5092.17	59651.5	78456.1	55702.6	76936.5	10528.4	51329.4	54497.9	5872.59	54176.5	55964.3	69961	FALSE			0.30175	0.50318	0.525	0.83429	0.18007	0.5035	0.1451	2	749.4027	17.56	23.55	30.47	36.45	-27.39	32.25	22.39	24.77	3.17	29.67	22.98
A8CG34	GPPASVPLPAPFFK	SN_Hybrid	206873	177039	211903	217128	213356	194483	114006	225703	226743	182414	237325	213964	236550	196568	232450	185749	242680	214939	206152	155900	230711	196856	185535	211623	FALSE			-0.07291	0.11078	0.06891	-0.00437	0.08894	0.15972	-0.00741	2	712.9005	45.11	37.77	35.42	36.11	44.54	42.76	42.18	42.82	37.1	33.88	42.5
A8CG34	TPSLLPPLGL	SN_Hybrid	7212.42	9733.21	4179.54	6398.28	10444.1	10103.3	8528.6	7870.41	7538.44	6937.79	8617.61	5140.12	8657.97	2075.74	7132.27	9619.87	11919	8906.02	8536.82	10324.6	9147.4	7690.15	3546.19	5180.21	FALSE			0.18031	0.52724	0.35109	-0.36381	-0.02964	-0.24175	0.40692	2	504.3104	15.84	25.75	14.67	40.99	37.24	28.76	42.92	29.87	9.19	25.53	25.44
A8K0R7	QIFIQTSDGLILSPPGT	SN_Hybrid	774149	1.00101e+06	810576	960164	1.2237e+06	1.3225e+06	915384	954651	922398	926127	1.07395e+06	938462	808194	982574	1.19806e+06	1.05721e+06	871238	663930	1.03889e+06	1.09898e+06	258897	1.26804e+06	1.09306e+06	54340.9	FALSE			0.11095	0.0037	0.4394	-0.09829	0.18452	0.209	-0.10949	2	893.9829	29.59	30.33	32.65	23.25	33.96	26.18	38.92	29.33	25.83	26.08	23.37
A8K0R7	SARGGLQNGQSVDVEETLPSEPENGALLR	SN_Hybrid	105220	147084	108040	139380	151902	115465	108427	96961.5	135950	125068	104641	119401	118179	124867	124892	113506	142344	109585	138424	120224	98844.6	154950	128394	2753.8	FALSE			-0.07817	0.02024	0.17476	-0.33286	-0.04569	0.03009	-0.01146	3	1008.5058	26.09	26.48	20.64	17.49	24.83	16.68	25.28	29.36	25.03	21.9	26.94
A8K7I4	ADYVRPK	SN_Hybrid	13922.5	18974.8	7372.51	13033.9	17678.6	11644	14158.3	4397.12	20546.9	18509.8	5890.08	8039.24	4428.68	18192.7	5907.89	9401.57	14166.1	12349.1	11318.1	3265.45	11132.2	13324	16321	3579.27	FALSE			-0.04244	-0.16504	0.07288	-0.27746	-0.31196	-0.49726	-0.64705	2	424.7349	27.92	2.23	23.84	30.58	-37.16	-35.96	32.11	25.92	28.45	22.86	-35.65
A8K7I4	AFVHEWAHLR	SN_Hybrid	11409.4	24737.6	8996.53	22065.4	4805.08	25902.3	16738.9	24100.3	27109.5	4855.76	29985.8	22102.6	36579.8	6985.58	30127.9	11247.8	28092.1	18973.1	22728.1	70184.3	30633.4	6929.72	27479.3	4138.8	FALSE	0.213453	11744347970673	0.58993	0.3693	0.22527	-0.22787	0.33503	0.70701	1.45245	3	422.5561	-0.27	22.1	14.01	-6.8	14.42	-20.01	20.08	-23.53	15.7	-6.6	10.91
A8K7I4	ASVTALIESVNGK	SN_Hybrid	72082.2	53190.9	8004.9	84081.1	53104.7	70885.1	6689.83	69219.2	70936.7	73946.9	4577.29	5226.7	65605.4	35112.2	4241.35	66913.3	5363.01	78275.3	5721.04	8116.28	90704.6	53687.5	63262.6	3416.09	FALSE			0.13986	0.17582	0.64264	-0.14701	-0.67026	-0.34461	-0.35036	2	644.859	17.14	8.05	-20.85	31.32	0.46	20.76	-4.5	26.25	19.26	24.34	21.56
A8K7I4	DTSKFPSPLVVYANIR	SN_Hybrid	2923.71	29350.6	43667	51764.2	29878.6	40713.5	31631.5	45135.8	24918.4	45343.5	34735.8	34246.4	46202.7	31451.2	12475.2	22909.7	37228.9	29967.8	33350.1	31824.6	48055.9	10635.8	39447.7	50418	FALSE			0.42116	0.24674	0.68813	0.40426	0.59019	0.24711	0.57631	3	602.9965	-37.97	25.28	30.21	41.63	43.09	27.8	13.5	-14.03	18.44	20.57	36.64
A8K7I4	GC[Carbamidomethyl (C)]EFVLQSR	SN_Hybrid	43385.9	38049.8	25970.8	37805.2	36381.8	31336.4	35562.1	34366.8	26334	42136.4	28491.9	38749.5	35538.8	31668.7	21192.9	42565.7	36590.5	25567.2	45393.7	35191.8	38008.1	34226	33629.6	32029.4	FALSE			-0.15803	-0.0365	-0.02552	-0.10474	0.02624	-0.28096	0.14294	2	548.2662	30.49	46.3	40.39	43.11	31.48	38.24	37	38.66	35.78	40.99	39.71
A8K7I4	IHLTPDFIAGK	SN_Hybrid	38100.6	34829.4	35898.6	34430.1	33689.3	37539.6	37321.2	37512.1	38091.9	38484.8	34148.9	29680.2	31653.2	30114.1	39526.3	32953.9	41128.3	36316.4	39056.7	32668.6	41580.7	34646.2	34930.7	33881.4	FALSE			0.05331	0.02066	-0.04264	-0.07301	-0.08906	-0.10351	0.05817	2, 3	606.3428, 404.5643	47.13, 28.71	32.52, 40.71	36.81, 41.28	36.59, 41.62	34.7, 38.01	47.53, 34.43	55.76, 38.88	58.05, 38.81	40.75, 38.94	22.86, 31.53	32.88, 40.06
A8K7I4	IHLTPDFIAGKK	SN_Hybrid	43377.8	54600.1	56009	51500	47790.9	57460	52984.1	47176.1	54204	49951.2	56092.5	47004.4	51206.6	48242.5	50395.9	49803	55822.6	49765.4	49758.6	47245.6	66569.3	51319.6	52635.4	51121.6	FALSE			0.00353	0.0131	0.02567	0.01017	-0.00882	-0.03934	0.08713	3	447.2626	34.73	35.85	20.38	33.03	29.33	32.66	35.39	41.34	10.14	31.69	31.97
A8K7I4	MAYLQIPGIAK	SN_Hybrid	48730.5	46277.5	47419	40576	43774.6	44633.6	42781.2	39277.7	44282.9	43241.8	44207.3	43915.1	45512.1	50502.8	48351.4	37961.9	51660.3	45197.2	42149.3	46656.8	44382.6	47797.2	40415.6	48520.6	FALSE			-0.17289	-0.0792	-0.14303	-0.05886	-0.11665	0.01951	-0.09675	2	602.8416	45.6	39.42	41.54	40.45	42.54	34.11	37.35	49.04	36.21	39.29	47.76
A8K7I4	NVAILIPETWK	SN_Hybrid	71040	77336.9	67357.5	83344.9	61682.1	67336	73134.2	75723.3	76207.8	77678.4	69882.9	76385.2	68178.9	75190.2	72588.3	77989.4	80543.3	83791.7	84416.7	81404.3	79916.7	84629.6	69212.5	72537.2	FALSE			0.06109	0.16768	-0.02272	0.06949	0.0539	0.00149	0.18786	2	642.3715	27.37	31.55	27.38	29.21	31.77	25.93	32.87	32.57	41.16	39.26	29.98
A8K7I4	QGGFVVDK	SN_Hybrid	28014.3	33064.1	24369.6	34853.7	36987	18986.6	34464.4	32029.3	15303.8	38832.6	35914.1	17996.5	19989.4	33768.2	16954.1	39024.8	7052.47	16481.4	36342.1	36696.1	8743.01	37242	37386.3	19964.2	FALSE			-0.06299	-0.44984	0.08808	0.14668	0.1182	-0.2731	-0.06328	2	425.2269	20.92	22.27	28.75	26.92	13.23	25.12	28.07	25.05	17.58	19.67	10.8
A8K7I4	QSGAIIHTVALGPSAAQELEELSK	SN_Hybrid	80605.6	63855.7	86755.2	69639.4	72742	88616.7	71555.7	62191.7	80962.7	93129.4	94457.3	84580.2	90773.9	74483.5	73736.8	86099.6	89459.4	70226.5	59797.2	55470.9	94952.2	56428	86876.5	72808.8	FALSE			-0.10685	0.08816	-0.00136	-0.09746	0.23525	0.04773	-0.13734	3	817.1026	36.31	34.76	35.32	39.28	35.62	47.9	47.53	41.27	39.81	39.97	27.66
A8K7I4	RLPAAASGGTSIC[Carbamidomethyl (C)]SGLR	SN_Hybrid	64863.7	64183.4	72083.3	54527.2	50016.4	71382.6	65971.7	60779.4	67555.1	70817.3	63251.5	69144.1	76870.8	52074.2	72204.9	55913.8	62318.7	65585.1	49259	51454.1	67930.7	68848.4	46169.3	65490.5	FALSE			-0.0498	-0.12986	-0.19316	-0.15607	0.01486	0.00014	-0.25415	3	558.6299	40.56	35.79	37.5	33.8	40.34	36.93	23.56	39.41	36.99	26.33	35.11
A8K7I4	SAFTVIR	SN_Hybrid	96733.6	114873	108988	87912.5	92184.8	98791.7	105067	125274	100165	3758.61	96865.2	86466.9	90463.4	91877.8	7213.77	77318.9	79352.9	103876	108049	94915.3	64688.1	117162	83712.8	107023	FALSE			0.04393	-0.2992	-0.20106	-0.0583	-0.77701	-0.75813	-0.26039	2	397.232	12.01	14.48	17.59	-45.75	30.84	21.85	21.55	27.25	2.3	28.16	25.04
A8K7I4	SAFTVIRK	SN_Hybrid	46585	50051.3	40597.5	36411.9	43975.3	38399.7	41213	36678.1	47033	39695.6	47528.4	41146.5	52745.2	46590.2	42637.4	37795.2	37564.4	27372.9	44622.8	34827.8	17432.6	42999.7	46049	37443.1	FALSE			-0.13558	-0.41774	-0.20826	-0.11759	-0.09632	0.04898	-0.50232	2	461.2794	41.96	30.34	33.76	39.28	43.92	30.17	30.28	31.94	40.01	33.32	42.38
A8K7I4	STWEVIRDSEDFKK	SN_Hybrid	35070.4	66893.4	32803.2	77371	78935.5	25376.6	71541.5	50326.7	36752.3	73119.8	58113.9	68486.7	39172.9	33921.8	63059.2	41220	38788.7	34682.1	39778.8	51854	30382.3	72282.3	76465.7	33728.6	FALSE			0.23511	-0.23272	0.43096	0.43724	0.56751	0.01477	-0.14341	3, 4	580.6248, 435.7204	39.41, 23.16	31.58, -35.1	28.72, -22.26	38.53, -27.17	45.75, 26.93	32.82, 14.55	43.71, 10.66	37.61, -37.96	35.53, -22.45	38.72, -38.29	35.22, -38.66
A8K7I4	TTPMTTQPPNPTFSLL	SN_Hybrid	40360.6	50626.1	7983	60979.4	58974.2	32744.3	4411.92	49741.7	37444.3	43496.5	49877	47366	53060.9	55220	43470.8	7844.41	8250.09	36225.1	44481.9	55353.9	53697.9	52839.5	56298.3	6627	FALSE			-0.11167	-0.91963	0.62562	0.22614	0.50797	0.61665	0.6335	2	873.4426	5.75	15.68	-25.03	30.62	32.49	-22.48	25.08	30.19	16.97	23.57	31.25
A8K7I4	TTPMTTQPPNPTFSLLQIGQR	SN_Hybrid	16962.9	45574.9	20060.5	15901.5	18703.8	15101.4	17633	40111.6	30379.6	19123.6	17130.7	20330.3	16611.6	19556.5	18369.3	33898.2	23467.9	19087.6	19554	11678.7	16007.3	21639.4	17604.1	20484.6	FALSE			0.09343	-0.11153	-0.73267	-0.4677	-0.5457	-0.59887	-0.80611	3, 2	776.7387, 1164.6045	28, -32.36	42.23, -14.37	36.07, -23.36	37.48, -17.93	41.29, -17.22	38.27, -2.9	38.89, -6.45	40.01, -24.7	35.03, 1.74	27.6, -20.66	26.35, 9.97
A8K7I4	TVALGPSAAQELEELSK	SN_Hybrid	165941	179843	153800	225530	186134	149951	173919	174200	192265	209666	5273.38	187781	181651	200258	137030	221250	157061	160853	154626	193404	149815	145199	198705	201168	FALSE			0.11326	0.11	0.16885	0.12572	-0.31095	0.05484	-0.00503	2	871.9622	21.94	5.58	6.69	4.97	15.35	4.94	19.43	12.79	-1.22	18.28	4.74
A8K7I4	TVTLELLDNGAGADATKDDGVYSR	SN_Hybrid	31053.1	25025.1	33514.2	32023.9	26860.1	30705.9	33483.2	31152.1	32565	30805.2	30409.9	31857.9	26891.3	31631.3	29328.5	28922.7	28503.1	26525.6	29495.7	24857.6	33718.8	29956.2	33132.4	28215.1	FALSE			0.11758	-0.09382	-4e-05	0.0273	0.05499	-0.02832	-0.02469	3	827.7416	38.89	32.41	26.7	47.27	46.45	43.98	39.95	41.8	32.37	42.05	41.2
A8K7I4	WGVFDEYNNDEK	SN_Hybrid	7844.38	19278.2	35776.1	10250.6	10058.3	6101.14	26269.9	26699.7	29729	5787.98	4574.77	5423.24	26866.4	23162.7	34744.9	36137.8	32103.9	7515.17	27654.8	39946.1	35603.6	42691.8	32245.1	24877.9	FALSE			0.39483	0.26835	-1.25195	0.66622	-1.99439	0.43059	0.7144	2	758.323	-39.17	0.8	40.81	-42.7	18.49	27.1	38.19	23.57	11.45	-44.57	19.31
A8MPP1	DEALAEVKDMEQLLALGKEA	SN_Hybrid	7200.48	10341.2	6540.67	18237.6	4501.69	12481.2	10385.2	10793.2	7148.06	1020.19	2979.36	3374.75	3744.65	1587.3	5285.63	8059.5	4069.55	5212.47	1417.48	12130.7	4691.08	7234.16	5901.68	7602.72	FALSE	0.579115	4.14248	0.23417	-0.47375	0.54844	-0.21566	-1.7074	-1.18152	-0.40093	4	544.0319	28.59	-11.9	39.46	12.19	36.97	-4.54	31.92	-25.55	-5.59	-22.03	39.82
A8MPP1	DFASIVLLDQR	SN_Hybrid	26843.7	35088.8	24998.2	36420.1	32109.2	27062.1	31466.3	32042.6	28188.6	43143.8	34054.1	33088.4	31198.8	32381.7	28640.1	38621.7	28208.2	36794.2	44254.6	30000.1	29011.2	44140.8	44051.6	28397.9	FALSE			0.07702	0.25342	0.13701	0.42351	0.34332	0.08522	0.24843	2	638.8484	49.77	42.18	34.14	35.23	32.89	29.06	40.35	37.61	44.11	35.13	40.51
A8MPP1	DMEQLLALGK	SN_Hybrid	32649.4	30750.3	28549.5	31957	32123.1	35808.5	32308.3	31573.2	31609.6	30845.7	31616.7	35670.7	30287.5	33729.3	35410.4	29734.2	29048.8	35423.4	32439.6	28986.2	33241.1	32951.6	31482.9	29131.1	FALSE			0.05453	0.03499	0.11948	0.02514	0.0939	0.1128	0.04202	2	559.2997	38.52	45.23	40.37	44.46	42.44	41.06	49.15	43.31	47.16	48.69	46.46
A8MPP1	FLLLNPAVHFAQVVK	SN_Hybrid	11097.1	10983.6	11966.1	10131.2	11272.3	12450.1	9931.11	12764.7	9406.96	10026.1	9626.04	11750.8	10991.3	10192.5	11825.6	6649.79	10895.8	11416.2	9179.81	6740.69	10777.8	11941.3	10352.6	13676.3	FALSE			-0.08482	-0.23337	-0.00821	0.07928	-0.11662	-0.04464	-0.35078	3	566.003	37.67	35.8	40.03	31.83	44.02	34.68	43.76	48.02	37.97	41.29	44.17
A8MPP1	SAHQVEQVLLAYSR	SN_Hybrid	22531.8	17065.2	18610.7	25722.7	14523.1	20109.9	17660.6	20441.8	5458.23	9581.44	7609.23	11593.3	11673.4	13737.2	5262.24	5858.67	14928.9	6065.12	22476.3	5136.15	21695.6	20573.5	6921.81	3424.98	FALSE	0.404972	704.316	-0.41818	-1.11615	0.05228	-0.91265	-1.01595	-0.92425	-0.23939	3	534.2863	23.36	21.21	9.1	-14.71	27.07	-13.09	15.83	12.42	10.21	5.32	15.45
A8MPS7	AAVGPFSR	SN_Hybrid	563237	883563	970331	938763	1.02462e+06	520304	933501	920861	952250	992864	491807	918286	947330	592814	664576	833512	409619	700843	959021	1.00496e+06	931066	927747	934526	395034	FALSE			0.21553	-0.31429	0.03919	-0.09869	-0.00848	-0.1327	0.26029	2	402.7218	24.36	35.33	-1.74	3.46	35.37	11.18	29.53	13.13	18.95	27.19	14.31
A8MPS7	ADDFGYC[Carbamidomethyl (C)]PR	SN_Hybrid	115185	137664	90403.6	142964	124586	88217.2	103749	83573.8	100550	138118	121727	132215	116652	128232	104667	148989	68359.1	113279	145682	135709	114477	141262	130396	117052	FALSE			-0.25384	-0.05407	0.05166	0.17942	0.1918	0.02623	0.20575	2	550.7269	35.11	43.14	43.18	38.64	35.68	31.84	40.76	34.86	33.74	42.1	44.51
A8MPS7	AFAC[Carbamidomethyl (C)]AVER	SN_Hybrid	266495	248002	321390	235950	314477	307406	293089	336684	276108	286674	263821	253582	268959	288581	363052	313816	187503	308674	246422	192421	227251	267083	239387	270089	FALSE			0.11601	-0.0454	0.03739	-0.10621	-0.05597	0.13925	-0.32758	2	462.2238	24.5	38.3	24.58	33.77	31.25	46.09	35.16	27.85	30.27	38.57	41.91
A8MPS7	APTHADGHQHVHVLPGVC[Carbamidomethyl (C)]	SN_Hybrid	42553.6	46958.5	41076.5	42945.1	37590.6	47091.8	31802.7	32198.8	42225.4	37843.1	45308.8	44122.5	43779.5	37420.8	38604.6	41179.4	43360.5	39352.1	43332.8	40924.8	47383.6	47107.3	43810.8	41773.7	FALSE			-0.29788	-0.07595	-0.03309	0.02305	-0.03709	-0.12434	0.01158	3, 4	644.6479, 483.7378	44.57, 36.13	37.01, 33.37	46.53, 25.76	40.61, 37.89	46.17, 36.75	48.97, 21.01	40.76, 1.33	44.37, 29.45	51.69, 27.81	44.92, 28.59	40.85, 8.34
A8MPS7	EAVAAGDVDLPQVR	SN_Hybrid	50313.2	46403.5	96609.2	7558.04	6733.54	52884.8	75611.7	62478	93852.9	51303.5	97894.4	8358.5	63689.3	52986.5	64920.1	48517.3	70622.4	4326.63	6831.29	7687.24	6089.43	68816.3	56699.4	94212.3	FALSE	0.178998	18453.4	0.26273	-0.64692	-1.52501	0.18468	-0.29517	-0.0903	-3.22976	2	720.3781	9.79	-27.16	22.88	7.51	20.94	21	-28.27	22.2	9.82	-33.13	29.16
A8MPS7	EAVAAGDVDLPQVREELEAQLSC[Carbamidomethyl (C)]FR	SN_Hybrid	99608.1	79580.4	76861.3	95744.5	73369.3	73830	99328.4	91441.7	76953.1	81592.5	84167.3	83014.3	84447.1	86503.1	36040.3	85584.3	68111.3	74111.4	84036.3	69513	78402.8	77850.2	78493.2	106504	FALSE			0.06432	-0.16861	-0.0758	0.0378	-0.04159	-0.30686	-0.1426	3	934.7957	25.74	31.96	-0.35	20.53	26.44	33.06	26.56	36.06	18.62	14.47	22.81
A8MPS7	GASSLLGPEGFFLGK	SN_Hybrid	368126	395611	371749	804844	415976	392119	380078	362792	387441	410737	784105	304806	395754	741312	386001	408949	400832	844895	395933	369363	798860	411732	822945	364617	FALSE			-0.00659	0.54324	0.50638	0.49412	0.40131	0.42367	0.46207	2, 3	740.3958, 493.9329	32.38, 22.57	33.69, -41.58	29.1, 0.41	28.56, -0.78	29.56, 4.62	33.78, 29.73	29.71, 43.42	27.39, -0.81	41.65, -2.74	40.16, 1.13	33.4, 1.8
A8MPS7	GVGGC[Carbamidomethyl (C)]TWLEAPAR	SN_Hybrid	727343	686669	621145	735079	689787	666230	706342	705763	689431	766185	673807	720944	709874	727341	745458	705162	629717	704016	741749	585242	756237	696570	722924	784316	FALSE			0.0463	0.00265	0.03912	0.11486	0.08652	0.10096	0.03368	2	687.3351	44.7	39.78	48.76	36.64	46.35	42.42	38.33	42.03	40.07	42.26	42.21
A8MPS7	HSIPTGLHANLSEGRPVGPAR	SN_Hybrid	121144	122032	176866	161665	175291	139805	166900	127550	118334	170365	181151	127378	179982	122652	183825	163277	174012	182066	168467	109510	128689	126363	170611	143365	FALSE			-0.02515	0.30619	0.18273	0.06808	0.18917	0.21179	-0.04669	4, 3, 5	542.2936, 722.7224, 434.0363	35.21, 41.36, 0.51	37.29, 42.06, -6.12	34.98, 42.77, -13.62	39.19, 41.86, -28.84	34.36, 46.71, -14.65	41.4, 45.36, -39.96	37.04, 46.92, -11.03	38.33, 46.81, 25.64	43.6, 41.44, 25.61	47.58, 48.79, -35.78	35.67, 36.39, 34.06
A8MPS7	LSEGRPVGPAR	SN_Hybrid	192266	96762	2779.01	75147.2	232491	177145	173219	190474	232680	114802	186217	105775	3986.04	147059	210524	244254	8703.73	290221	9816	93069.1	230375	127205	97340.4	142375	FALSE			1.0312	0.89641	0.73232	0.33045	0.47928	0.30925	0.19163	3, 2	380.2158, 569.82	20.79, -33.9	26.88, -1.8	17.95, -40.34	16.44, -39.15	-21.07, -25.82	26.46, -25.55	-7.83, -45.77	21.52, -41.19	10.39, -38.47	34.57, -50.87	28.55, -47.7
A8MPS7	LVVTADDFGYC[Carbamidomethyl (C)]PR	SN_Hybrid	478452	442959	422181	497784	448351	228151	223479	232894	435068	453931	463989	464114	471625	459623	444230	441956	452166	449294	425772	364793	471851	440572	450479	505527	FALSE			-0.59188	-0.00019	-0.19431	0.0558	0.0407	0.03384	-0.08991	2, 3	756.8612, 504.9099	38.19, -53.24	42.87, -34.25	47.68, 28.12	38.75, -42.17	39.72, -26.38	39.96, -32.5	40.37, -47.03	40.22, -30.57	40.9, -46.62	46.6, -40.88	40.48, 3.37
A8MPS7	RDEGIVEAF	SN_Hybrid	201291	222574	225358	172053	209702	234641	243227	211621	219066	214240	224737	188499	192901	220574	230667	265498	160419	232397	214065	304131	184247	205103	242473	199833	FALSE			0.05385	0.02006	-0.07486	-0.00404	-0.04915	-0.01134	0.11367	2	518.2589	28	36.06	17.36	33.1	38.28	33.15	21.47	25.11	31.55	35.75	31.62
A8MPS7	RGASSLLGPEGFFLGK	SN_Hybrid	127063	71561.5	124855	93525.8	124394	130296	79834.5	88081.8	88384.5	79596.6	117501	71786	131686	79497.8	86408.8	91648.1	128490	83297.6	87265.7	80766.2	77918.8	95795	85368.4	124299	FALSE			-0.33584	-0.09228	0.10631	-0.08268	-0.26669	-0.12034	-0.39531	3, 2	545.9666, 818.4463	46.33, -16.04	38.01, 29.99	38.52, 35.75	35.29, 30.9	44.45, -21.58	39.6, 23.91	41.53, 29.59	44.14, 34.74	37.28, 21.41	41.86, -17.09	41.64, 26.72
A8MPS7	RHSIPTGLHANLSEGRPVGPAR	SN_Hybrid	81026.9	80738.8	81618.1	76340.6	96503.7	91664	77043.1	111079	82840.5	88043.8	80563	90536.3	80037	80346.6	77707.3	71799.3	76274	82845	75666.2	71195.8	85728.6	95214.2	76821	82839.4	FALSE			0.15486	-0.07585	0.12008	0.06655	0.09052	-0.03172	-0.06544	5, 4	465.2566, 581.3189	35.31, 41.77	40.7, 36.31	44.08, 33.61	39.47, 37.38	44.56, 50.3	37.74, 41.34	36.45, 47.76	40.03, 44.11	33.53, 47.04	38.15, 46.97	32.16, 33.98
A8MPS7	RPGEEVPC[Carbamidomethyl (C)]EPTLEPF	SN_Hybrid	329894	336463	323776	350377	325948	302369	322285	325067	307031	328742	307007	306796	331463	342398	267724	285927	345371	298277	309843	289882	385566	271972	320181	385607	FALSE			-0.05305	-0.09105	-0.01677	-0.01814	-0.07106	-0.07253	-0.00707	2	878.9142	46.67	36.96	31.38	45.75	43.79	41.05	36.04	46.23	44.47	43.24	36.13
A8MPS7	TWLEAPAR	SN_Hybrid	47302.3	56221.2	47296.2	48183.9	5139.82	58911.4	49297.2	53013.6	46242.1	43477.8	14721.1	36544.8	4788.94	48710	54471.8	62342.6	51921.9	59687.9	53174.2	81335.2	58761.7	44069.2	52876.2	50275.3	FALSE			-0.02185	0.20587	-0.4263	-0.03484	-0.67072	-0.48218	0.3578	2	472.2534	30.54	32.91	34.98	35.99	13.43	35.04	42.1	42.14	36.51	-14.81	47.42
A8MPS7	VLEGTLAGHTL	SN_Hybrid	105016	82843.5	90626.8	92465.4	97835.8	103261	95616.8	94503.7	89859.4	98192.1	92913.9	96181	95210.9	82985.2	95854.5	95981	94271.4	100361	86580.5	100203	90499.7	91325.7	94937.8	93032.1	FALSE			0.00772	0.0615	0.07606	0.00419	0.04489	-0.02316	-0.00624	2	555.8113	38.97	37.13	46.18	37.25	50.71	46.83	37.37	45.28	44.93	41.78	43.84
A8MPS7	VLEGTLAGHTLTAELM	SN_Hybrid	57525.4	61771.8	17310.7	73696.1	82053.9	43166.1	75344.8	64478.9	53712.1	68853.7	61616.9	39596.9	70864.1	44519.4	5855.97	34931.5	63904.7	61224.1	56401.1	75071.3	62469.2	38226.1	72234.2	57546.5	FALSE			0.50256	0.22857	0.54212	0.29848	0.31607	-0.17218	0.50558	2	828.4373	41.66	32.87	17.02	14.37	0.51	20.4	22.77	22.81	27.74	21.26	26.07
A8MPS7	VLTAPTLR	SN_Hybrid	343959	206215	530632	255712	266636	258445	217066	360158	330958	306138	275983	289381	340936	280113	240653	275304	339234	304023	359811	403263	342214	228716	234393	269793	FALSE			-0.25105	-0.23466	-0.46909	-0.56041	-0.31053	-0.32685	0.03231	2	435.774	37.26	33.65	26.94	29.44	39.48	29.41	30.62	29.12	24.74	31.71	35.66
A8MPS7	WTDAFVGLSTC[Carbamidomethyl (C)]GR	SN_Hybrid	209103	179522	174342	160044	181249	159518	164932	175808	209815	218359	221883	188754	193380	172518	200746	208424	148862	144637	175924	111923	193694	209117	169722	192970	FALSE			-0.03216	-0.16559	-0.16879	0.02248	0.16	0.00939	-0.2254	2	735.3457	47.77	33.51	31.38	32.57	37.65	40.12	34.92	31.38	29.05	41.79	35.63
A8MQ27	LGHLALGR	SN_Hybrid	449325	449727	416051	406594	433902	473924	408154	477523	444331	391843	477740	452221	409327	412603	422010	339440	423265	427591	386634	413619	452549	442621	437138	481578	FALSE			0.01626	-0.14385	-0.00075	0.04985	0.00733	-0.08026	-0.07002	2	418.7587	32.01	29.17	36.56	35.19	45.14	37.76	37.49	44.72	36.08	33.04	44.04
A8MUU1	GAMAKPDC[Carbamidomethyl (C)]IIT	SN_Hybrid	332088	360743	311951	400336	384083	323928	381034	369616	316510	381877	301481	327801	331318	382327	322705	408976	314817	322905	359908	336072	320610	5941.92	400180	305150	FALSE			0.08689	0.05896	0.14153	-0.49841	0.00913	0.04463	0.01686	2	588.7912	40.61	34.14	37.42	39.99	31.55	31.53	42.3	-8.51	31.07	35.2	33.04
A8MWY0	AC[Carbamidomethyl (C)]ALGSEQSGSSC[Carbamidomethyl (C)]VPC[Carbamidomethyl (C)]PPGHYIEK	SN_Hybrid	151658	90299.7	181913	179367	162354	182081	157328	153462	152043	162330	172819	196143	170871	175213	146356	173771	159445	170018	161243	130296	145852	166528	162897	158827	FALSE			0.12687	0.24761	0.3054	0.204	0.32588	0.21632	0.0453	3	864.3823	42.47	47.65	48.56	46.32	44.15	43.23	37.62	46.41	50.99	49.45	46.87
A8MWY0	AVKPVLVK	SN_Hybrid	7500.91	9287.07	1814.61	5272.46	7874.53	15394	14416.1	3773.14	19359.9	7498.62	5490.41	12398.7	5901.08	1400.81	2882.3	6655.6	20789.5	7702.15	13550.1	10263.2	15475.9	16663.4	7866.81	9332.68	FALSE			1.01327	0.91791	0.61753	0.8642	0.44863	-0.86917	1.07863	2	427.2971	-1.2	-8.58	-38.44	-28.67	-37.7	17.69	-46.18	-16.95	-14.49	-33.75	-14.85
A8MWY0	DDSQFSEEGSSEC[Carbamidomethyl (C)]TERPPC[Carbamidomethyl (C)]TTK	SN_Hybrid	62361.4	65599	61643.5	65805.9	64622.4	67716.3	66986.3	47489.4	57055.3	61690.6	43145.3	57768.4	65507.2	63202.7	51722.1	57529.9	48660.3	28029.1	64157.7	59729.1	34433.4	63662.9	67754.2	65824	FALSE			-0.14452	-0.4984	0.06357	0.05697	-0.22162	-0.07153	-0.26014	3	849.6797	39.18	33.03	40.61	37.63	39.19	36.89	32.68	29.56	43.26	45.46	39.11
A8MWY0	DYFQIHTPC[Carbamidomethyl (C)]DEEGK	SN_Hybrid	20532.6	16101.4	15809.2	36510.4	22946.9	26463	20454.2	31640.5	16052.7	38258.3	23583.2	21010	36741.7	17127.5	28919.9	15535.4	10228.3	16018.4	23514.3	20370.1	31097.8	27649.2	18233	22053.8	FALSE	0.079942	38010.2	0.3779	-0.32787	0.71224	0.37342	0.65977	0.65868	0.51579	3, 2	580.2507, 869.8725	34.3, 20.01	36.77, -31.24	28.07, 38.15	45.81, -5.85	26.78, -31.41	28.13, 37.76	48.65, 33.87	35.81, 21.76	44.65, 14.24	37.66, 25.92	23.79, 33.42
A8MWY0	DYHFEYTEC[Carbamidomethyl (C)]DSSGSR	SN_Hybrid	33664.6	27025.5	4648.96	55051.9	38677.4	13326.5	15448.7	30457	9470.67	43768	35348.4	18580.1	7754.85	9820.85	3426.78	57705.8	6169.17	12248.8	51833.5	7172.69	21862.8	50536.9	58319	36890.1	FALSE			-0.23868	0.2204	0.71234	1.15744	0.58036	-1.63739	0.30764	3	618.2408	24.32	16.84	29.37	17.45	-7.72	32.28	28.15	41.11	15.82	34.84	7.58
A8MWY0	EAC[Carbamidomethyl (C)]IPC[Carbamidomethyl (C)]GPGSK	SN_Hybrid	63985.9	35418.1	61572.3	61786.8	54706.1	23175.4	48267.8	27771.3	26492.3	45005.4	46247.2	9100.82	33224.2	47950.2	2464.6	53452.6	54522.5	22560	55718.1	51770.8	46744.6	56948.1	42281.8	22159.8	FALSE			-0.65078	-0.30241	-0.20484	-0.4072	-0.68176	-0.9446	-0.06173	2	588.2628	33.05	5.65	4.41	22.59	15.83	18.84	17.38	16.71	11.97	24.43	1.85
A8MWY0	EC[Carbamidomethyl (C)]PPDTYLSIHQVYGK	SN_Hybrid	134218	150313	137927	158921	106774	160950	160921	152064	160871	150058	148689	156396	153158	158952	139462	160624	138535	164372	139724	109830	149957	136019	135008	167345	FALSE			0.16564	0.13386	0.01423	0.05335	0.10751	0.09615	-0.08057	3	636.305	44.15	48.61	38.18	47.17	48.65	50.95	48.86	52.91	48.82	41.58	46.36
A8MWY0	EC[Carbamidomethyl (C)]RPC[Carbamidomethyl (C)]PAGTEPALGFEYK	SN_Hybrid	76518.4	94510.9	96909.1	140610	123008	74203.1	68902	74789	111840	80974.3	115653	118524	101611	119624	118786	76847.7	101085	71325	80272.3	118404	80781.5	138246	128533	83314.3	FALSE			-0.0684	-0.10426	0.33436	0.38584	0.23414	0.34373	0.06073	3, 2	694.6522, 1041.4746	46.95, 6.82	32.84, -36.83	42.24, -0.39	34.66, 4.51	40.64, -34.83	39.93, 5.78	45.71, 13.35	39.56, -37.76	41.24, -22.12	41.57, -19.81	48.23, 17.11
A8MWY0	FINDMVK	SN_Hybrid	114678	65459.7	97716.8	93315	102834	99926.6	93171.6	94893.4	126849	89950.3	111467	111479	110089	106760	94369	99720	113825	102300	90350.9	109283	115045	102883	105135	112541	FALSE			0.18063	0.18489	0.09163	0.20626	0.17136	0.16359	0.17955	2	433.7257	48.23	40.89	43.22	45.22	42.95	46.81	43.21	44.93	47.26	47.21	37.73
A8MWY0	IC[Carbamidomethyl (C)]REDLTDAIR	SN_Hybrid	86786.1	67900.8	92404.2	84570.8	75672.6	82546.2	81126.9	69991.9	94836.8	78286	41948.3	79881.4	83141.4	83744.6	80476.9	75814.1	86686.7	93837.9	60372.4	73266.2	85345.1	52510.3	86620.8	47430.8	FALSE			-0.00665	0.05301	-0.02534	-0.40539	-0.30421	0.00159	-0.17422	3, 2	454.5663, 681.3457	33.96, -34.03	37.13, -28.67	42.78, -13.87	43.97, -8.16	40.33, -5.01	40.5, -41.7	42.43, -39.71	39.23, -2.28	35.22, -18.87	43.29, -15.36	48.31, -44.97
A8MWY0	IYSITAT	SN_Hybrid	119704	90997	8934.63	99728.8	94124.1	17894.4	5712.15	111142	147649	91548.5	6691.79	74773.8	118608	90680.2	7824.5	19452.9	117651	107706	103400	90468.1	76859.4	8707.39	3411.75	85478.3	FALSE			0.26817	0.15655	-0.05277	-1.1702	-0.34422	-0.01667	0.30173	1	768.4138	-2.34	0.46	-5.68	-1.9	-2.75	-7.63	4.93	-4.96	-0.88	-1.3	0.16
A8MWY0	IYSITATNAV	SN_Hybrid	382898	403443	460366	4661.66	457001	453959	307604	5900.12	425240	8690.08	355158	19756.1	457049	9756.41	395826	5686.59	276752	459896	468340	367124	13832.5	469003	496905	473024	FALSE			-0.75497	-0.74798	-0.4453	0.20688	-1.70043	-0.53131	-0.55378	2	526.7848	-0.5	-8.84	15.78	-10.84	2.57	-8.31	22.99	16.01	-2.76	3.25	-7.67
A8MWY0	IYSITATNAVDGVASSC[Carbamidomethyl (C)]R	SN_Hybrid	147693	58868.8	105858	150915	6986.15	124886	110166	145323	139194	139691	110180	129981	128378	117687	106212	4928.12	136513	143235	135800	94640.6	122999	4600.1	113560	107019	FALSE			0.33721	-0.13417	-0.14377	-0.47242	0.28195	0.17323	0.17798	2	942.9597	13.13	28.79	30.82	32.84	29.91	-14.04	28.55	-21.54	18.77	-30.69	19.82
A8MWY0	LTDNGEWGSHSVMLK	SN_Hybrid	412917	329175	5750.29	10967.5	4966.35	311099	9826.38	4937.47	24643	108058	48745.4	34183.8	57842.7	118001	513513	8017.34	7254	374722	6030.65	4040.09	19048.4	10568.5	245271	4140.98	FALSE			-4.24622	-0.93929	-1.1933	-1.52433	-1.96926	-0.11748	-4.6827	3, 2	558.6033, 837.4012	-0.86, -40.98	-36.81, -24.25	-12.34, -14.37	26.46, -29.01	10.43, -44.09	-4.22, -37.44	-21.66, -31.77	-33.57, -29.59	0.65, -32.25	-9.23, -13.53	-27.2, -14.69
A8MWY0	RGFQETLYVWNEPK	SN_Hybrid	35330.9	20239.8	31876.9	51590.4	20916.5	32809.2	5779.91	35345.3	33572.1	23304.7	12205.1	28333.7	36529.3	30123.4	25689.7	32207.3	29853.6	35719.9	34154	29249.3	28594	37472.9	29790.5	38867	FALSE			-0.22736	0.16113	0.26824	0.27935	-0.45388	0.07857	0.07317	3	589.6335	10.51	31.4	-4.31	16.39	12.91	9.64	28.99	16.65	6.6	17.53	12.02
A8MWY0	SGAGVISVPSK	SN_Hybrid	134085	112179	149889	121561	134299	149779	134500	128049	149531	122897	128906	136831	140572	118561	143135	110584	151253	135081	98801.5	116782	151415	118297	118686	145763	FALSE			0.05686	0.00279	0.03414	-0.04967	-0.02765	0.0221	-0.11028	2	501.2849	35.24	42.12	35.24	42.75	43.41	40.05	36.3	38.32	41.65	38.82	35.52
A8MWY0	SGTNILYWR	SN_Hybrid	31893.8	33402.1	27955.4	29641.3	29938.6	33914.4	21572	22834.5	18757.4	22005.7	24833	22009	17725.3	26952.4	28130	31570.8	25313.8	21460.1	28162.3	21954.5	16648.7	19971.6	34776.5	22956.5	FALSE	0.421147	17.8584	-0.56202	-0.25129	0.00376	-0.26312	-0.43772	-0.35703	-0.48202	2	555.2905	32.26	47.7	49.86	40.69	46.75	37.1	38.72	32.08	35.09	41.99	44.97
A8MWY0	SSTATTSC[Carbamidomethyl (C)]INGR	SN_Hybrid	17508	19972.3	8694.82	16898.8	18575.7	21729.9	25338.8	17198.4	23558.5	5427.76	11443.7	23049.2	18765.7	20433.3	21735	24301.9	19329.6	23503.5	23577.5	15688.2	18737.3	17040.1	5186.61	21741.6	FALSE			0.51744	0.53995	0.30901	-0.07065	-0.20998	0.40013	0.32901	2	627.7908	26.37	36.11	35.34	-27.33	38.93	27.09	27.93	47.81	-0.4	8.34	28.83
A8MWY0	STNVVESWGGTK	SN_Hybrid	108725	132307	83452.7	142212	118235	114338	142092	126830	99506.9	137459	118028	109254	121260	121746	110904	145472	86750.4	100629	141372	125766	110612	117234	112579	127131	FALSE			0.18324	0.03673	0.20791	0.13755	0.16872	0.12524	0.21928	2	632.812	35.64	40.56	33.2	32.57	44.54	34.71	37.16	35.3	41.17	39.94	38.2
A8MWY0	TSC[Carbamidomethyl (C)]FNVGNSK	SN_Hybrid	73675.1	47068.2	52294.1	74595.4	74476	65061.9	77470.9	49047.6	70636.8	69131.2	55093.5	85381	50570.2	60239.7	61727.7	69531.1	77889.8	73618	62032.6	64891.9	72539.8	70694.5	65425.5	54035.1	FALSE			0.18825	0.35322	0.30743	0.13609	0.27659	-0.00417	0.20505	2	557.2533	37.98	40.95	29.26	44.1	43.25	31.84	43.65	40.52	46.11	41.45	52.25
A8MWY0	TTGILMGSK	SN_Hybrid	117917	67778.8	120666	106027	90837.6	89861.3	112889	73930.7	96562.9	125650	90694.4	88658.2	117134	85798	109170	113510	65956.7	82874.1	88633.9	101412	47863.2	72838.2	110632	91804.9	FALSE			-0.11249	-0.22379	-0.09557	-0.15436	-0.00641	0.02678	-0.36483	2	454.2495	36.33	24.29	29.46	20.97	27.34	9.17	21.84	9.35	13.26	17.52	16.75
A8MWY0	VAIPNSAVDC[Carbamidomethyl (C)]SGLPDPVR	SN_Hybrid	213793	193042	217605	165858	174967	183728	198247	206962	215517	204343	180925	263734	189161	177283	194803	215217	92928.8	111187	169133	179863	210761	165482	186554	112383	FALSE			-0.00861	-0.57447	-0.25147	-0.42714	0.05566	-0.15393	-0.15777	2, 3	933.9725, 622.9841	41.67, -29.85	30.48, -7.68	28.92, -6.55	33.93, -10.74	44.16, -27.59	34.84, -26.57	43.58, -21.34	26.39, -7.74	36.8, -17.88	29.01, -34.94	40.61, -18.12
A8MWY0	VAIPNSAVDC[Carbamidomethyl (C)]SGLPDPVRGK	SN_Hybrid	80250.7	73100.9	75066.2	72275.8	66715	69038.3	60669.3	64329.2	76879.5	78447.7	64146.2	86110.6	98535.6	66360.4	80030.5	69437	74715.5	84381.6	41353	69712.6	77874.6	74419.6	82233.7	47854.1	FALSE			-0.17819	0.00073	-0.13489	-0.15952	0.00181	0.10067	-0.27375	3, 2	684.6896, 1026.5308	36.25, -35.52	37.15, -25	33.73, 0.9	48.35, -23.57	36.89, -23.74	48.52, -13.36	24.44, -36.79	22.63, -12.05	37.27, -42.54	30.09, -6.89	37.45, -43.43
A8MWY0	VALTC[Carbamidomethyl (C)]YFWK	SN_Hybrid	18300.3	20463.5	14278.1	11897.4	15192	18130.7	15007.2	18755.4	19567.7	3754.48	4732.59	15522.8	17551.9	21538.5	6669.46	16333.6	7565.69	22734.4	12531.7	9882.12	3797.81	21456.8	4225.53	4719.74	FALSE			0.00782	-0.18576	-0.23017	-0.80297	-1.14351	-0.21305	-1.01692	2	594.2995	14	21.75	25.76	-7.09	31.25	-1.52	17.65	38.15	8.36	-23.05	9.77
A8MWY0	WWNVLPGNMK	SN_Hybrid	83762.9	89409.4	66129.4	98590.1	95371.9	89226.5	87458.6	95510.7	88635.8	90953.6	87775.8	87470.1	78955.8	87563.5	94798.6	91007	70328.9	84386	75207.1	95114.5	81499.7	98346.3	83233.3	81637.4	FALSE			0.18268	0.0382	0.24293	0.13742	0.15368	0.12697	0.07357	2	622.8159	37.9	28.25	27.14	39.17	44.03	29.51	42.73	35.73	47.38	32.17	33.77
A8MXV4	AASIVLAAGWSRPETATPPSRPPPAEGFR	SN_Hybrid	26072.9	64266.8	49848.8	98030.8	68399.4	85642.5	71870.7	75511.9	79720.8	97835.4	62511.1	63970.6	75608.7	64297	63579.9	80766.1	70043	47174.7	81955.4	11485.2	51723.2	80115.9	79546.4	65784.7	FALSE			0.69598	0.49801	0.84647	0.68542	0.67817	0.53756	0.05031	4	748.1465	37.88	31.14	26.39	50.37	36.8	47.98	40.43	40.76	47.84	41.67	53.41
A8MXV4	EAFEEAGVLLLRPR	SN_Hybrid	205703	225979	231769	222643	216529	228506	225139	199327	211396	228630	206199	214654	227258	218943	193377	233782	204305	221683	218715	184791	232215	205091	241770	239597	FALSE			-0.06128	-0.00803	0.00916	0.04918	-0.0307	-0.05287	-0.0616	3	533.9666	35.41	44.27	52.12	40.03	44.16	45.62	41.16	45.05	46.15	48.57	36.75
A8MXV4	EIWLPPPQFYEVR	SN_Hybrid	12300.2	87107.5	5950.23	45320.2	19170.7	77369.5	77538.9	43107.4	82573.5	53792.8	57309	58882.1	3483.14	64434.6	69657.6	91622.5	44012.7	62268.5	87972.1	60411.8	82996.6	3751.76	77915.2	68615.6	FALSE			0.94774	0.9095	0.42917	0.51238	0.6901	0.38492	1.13497	2	837.4379	-16.58	9.88	12.48	9.23	-14.32	-0.71	14.14	-3.58	12.4	-2.3	9.6
A8MXV4	FGLGPAPFSR	SN_Hybrid	346278	362560	363010	354270	357515	374035	348787	363258	376320	350116	374331	379262	368736	350427	374921	318178	352094	374374	345192	377707	357185	368866	370182	344673	FALSE			0.02206	-0.03709	0.01868	0.01589	0.04226	0.02962	0.01104	2	524.7823	42.52	36.78	41.33	40.59	33.93	42.64	44.39	46.57	43.9	45.25	39.22
A8MXV4	GWSRPETATPPSRPPPAEGFR	SN_Hybrid	74383.4	58038.6	52654.8	34115.5	47911.8	4000.66	64303.6	21788.2	57320.7	36995.1	37800.8	55471.3	46561.2	39037.7	47012.6	11407.9	60935.5	67128.4	36814.2	75893.6	68120.5	33096.5	23996.9	37119.2	FALSE	0.329129	132.105	-0.36795	-0.40815	-1.10525	-0.97413	-0.50665	-0.48092	-0.0335	4	574.0423	20.5	-2.45	27.93	-1.79	18.85	-46.17	12.44	23.48	30.59	37.44	-1.1
A8MXV4	HLYDIHVTVQPK	SN_Hybrid	40141.2	46871	54534.9	62515	51323.2	53444.1	46989.5	52156	45417.3	35290.3	47722.6	49005.7	43823.1	49075.5	50803.6	42587.2	41010.1	43766.3	47488	42246.3	36624.8	45685.2	64361.2	39193.6	FALSE			0.03041	-0.15233	0.241	0.07635	-0.10054	0.0218	-0.16375	3	483.9331	42.93	17.47	43.28	40.53	50.22	42.14	45.64	44.66	38.47	36.9	43.3
A8MXV4	LANFASLSDLHK	SN_Hybrid	97915.8	54437.4	67606.2	82566.3	83939.9	79011.9	56749	59471.6	80215	56720.4	80936.2	53797.4	49699.1	48162	91318.1	83608.6	92324.3	93010.1	66937.7	75384.1	97031.3	50795.6	53578.3	54443.3	FALSE			-0.16318	0.29006	0.15859	-0.46987	-0.20024	-0.21748	0.1219	3, 2	439.2383, 658.3539	33.04, -7.65	45.82, 30.11	42.94, 21.1	40.12, 30.06	36.04, 34.89	35.13, -47.78	42.31, 37.6	40.12, 31.68	35.6, 17.83	45.98, -42.01	46.43, 23.97
A8MXV4	RLANFASLSDLHK	SN_Hybrid	50995.6	43632	49453.8	51231.2	44485.2	40763.1	43717	47075.3	41303.2	51063.9	44035.1	49471.2	44491.6	45329.9	49505.4	43771.6	51053.3	51341.3	41941.4	37748.8	46334.1	51444.3	49463.1	48470.1	FALSE			-0.1253	0.02072	-0.0782	0.05208	0.00489	-0.04841	-0.19318	3	491.272	16.64	12.19	23.77	24.7	31.52	27.9	36.31	26.64	27.7	14.35	28.75
A8MXV4	SADWLGLFAPHHGPPR	SN_Hybrid	23529.1	18962.3	40705	38412.8	32123.4	30343.1	25338.3	25816.9	29243.8	29651.5	24210.2	26172.6	19982.8	34471.9	21344.1	28444.3	20358.5	27351.4	28226	23870.4	26673.4	37553.1	33592.1	38946.7	FALSE			-0.04934	-0.1276	0.27804	0.40412	-0.0559	-0.13434	-0.07888	4, 3	440.2272, 586.6339	24.88, 22.28	32.29, 12.26	30.7, 7.52	38.72, 27.84	35.92, -2.78	25.11, 17.2	38.97, 14.06	35.47, 11.94	30.2, -6.1	39.56, 16.04	36.1, 8.63
A8MXV4	SPHQGFMPGAHVFSGGVLDAADR	SN_Hybrid	71777.1	68069.8	87285.9	74929.4	70869.3	72292.7	71031.9	66577.3	70423.2	61900.7	62347.7	69219	69876.3	66199.4	63256.1	61523.8	75998.9	75503	78225.9	51865.9	78168.9	67818.4	67355.4	84394.1	FALSE			-0.12673	-0.09251	-0.0586	-0.04887	-0.23145	-0.18836	-0.12515	4, 3	589.034, 785.0429	45.17, 36.22	44.56, 38.56	43.97, 28.97	44.43, 40.9	44.6, 39.27	36.61, 40.54	44.88, 45.43	40.48, 27.89	52.27, 48.12	50.93, 42.14	40, 36.92
A8MXV4	TAFPSLPDTDDHKTDNTGTLPEDVAFR	SN_Hybrid	121783	112070	141257	72474.5	82917	134006	120025	110722	128924	118793	129774	134556	114570	130690	114565	122946	129751	71798	83244.8	74197.5	120642	127984	73377.3	62903.6	FALSE			-0.06063	-0.20912	-0.37426	-0.50532	0.0305	-0.06001	-0.43179	4, 3	740.8531, 987.4684	31.75, -27.02	26.61, 9.14	38.93, -22.62	35.44, -35.39	39.01, -24.53	42.49, -13.62	30, 15.83	44.46, -19.89	42.75, -12.96	32.49, 5.73	40.45, -13.93
A8MXV4	TSPPGPAPGPGLALEPPPGLASWR	SN_Hybrid	94628	83280.8	55624.9	112540	83198	23632.4	116929	66602.5	120764	74947.1	56688.8	65478.5	66244	85313	33824.8	116184	66349.6	78464.6	73641.2	108391	13068.9	125051	85997.8	108570	FALSE			0.38184	0.16041	-0.09026	0.45272	-0.2446	-0.33313	-0.2594	3	774.7462	23.31	31.9	30.85	30.91	35.73	28.05	30.33	32.61	33.34	21.12	33.21
A8MXV4	[Acetyl (Protein N-term)]SSSLRPGPSR	SN_Hybrid	36890.1	44039.4	47321.6	35051.1	51673.8	26582.8	47985.9	53424	32929.4	48445.4	27854.5	32441.4	33744.2	34858.8	39867.9	58172.6	37889.4	28971.9	55890.1	32570.1	37567.8	53805.1	41025.6	31768	FALSE			0.06691	-0.03665	-0.17872	-0.01871	-0.23807	-0.24166	-0.02523	2	543.2885	33.6	32.36	37.6	30.09	39.13	27.88	38.27	27.93	39.27	27.75	30.6
A9UHW6	LAQPDSLSK	SN_Hybrid	65555.1	69103.3	7087.9	7194.42	69252.2	4825.92	8100.48	58437.8	3353.49	9573.95	49255.5	3384.85	3223.68	6217.05	3139.15	76934.6	60712	60345.5	10448.8	65943.4	61643.9	86141.9	12137.9	65544	FALSE	0.495156	335.019	-1.02012	0.48213	-0.80247	0.20883	-1.18799	-3.49412	-0.03827	2	479.7638	10	-6.99	-10.35	-7.24	-8.81	4.36	-9.57	3.31	1.08	-0.47	-2.32
A9UHW6	LAQPDSLSKEEEVDC[Carbamidomethyl (C)]LVLQLHR	SN_Hybrid	80244.7	75537.4	72098	93430.8	78670.2	83002.8	84533.8	81754.9	77698.3	85620.2	80089.6	83995.8	84616.2	83509.5	76077.9	90237.5	61101.9	76281.2	78296	55378.8	76711.9	89701.3	88786.9	80159.4	FALSE			0.09853	-0.00164	0.16281	0.18271	0.13195	0.09981	-0.11523	4, 3	645.5838, 860.4426	34.14, 34.33	40.87, 35.78	39.06, 39.36	40.54, 35.56	32.53, 41.22	36.5, 16.26	32.79, 37.47	36.96, 49.37	41.85, 42.23	34.01, 29.22	33.3, 39.05
A9UHW6	LKDPGAVDLEK	SN_Hybrid	90942.8	4983.7	84569.1	79969	86811.3	87255.7	84184.8	6009.61	96746.5	14842	94055.1	84060.2	68961	73577.4	5715.72	100323	15738	70119.8	9384.8	65695.4	3887.14	3529.19	74605.7	8984.01	FALSE			0.05062	0.04474	0.49307	-1.05091	0.09632	-0.28389	-1.19264	3	395.5556	24.6	13.79	-0.35	-7.69	17.29	3.99	-17.73	-9.92	-12.79	4.08	-26.16
A9UHW6	LQQEYQAR	SN_Hybrid	95689.4	106193	96944.8	130357	118404	105998	108530	101885	70631.1	112280	110035	108979	92540.4	114365	103650	99109.3	66766	94674.7	125109	110318	99531.5	110066	116925	109415	FALSE			-0.0885	-0.19775	0.24753	0.17089	0.1488	0.05554	0.16467	2	518.2645	36.99	31	38.69	34.27	35.5	27.43	21.97	38.46	34.49	31.28	35.7
A9UHW6	MC[Carbamidomethyl (C)]YAIIQAESK	SN_Hybrid	45748.2	41091.8	26400.4	50563.8	45270.5	38308.2	43811.7	30262.1	38653.2	44762.3	33949.1	39356.7	23446.2	42527.3	46835.1	45802.4	30005	27633	48524.4	27557.1	42187.9	38042.8	43255.5	31737.5	FALSE			-0.00656	-0.13059	0.24438	-0.00261	0.06023	-0.00551	0.06269	2	657.3151	32.68	38.97	15.59	37.44	34.26	38.81	35.92	26.47	36.95	20.89	5.94
A9UHW6	MDELFVLIR	SN_Hybrid	6026.42	10301.5	10405.9	8591.28	9087.1	11695.2	6137.7	8254.39	7785.08	9347.23	7477.19	2831.01	8172.11	10377.3	4325.45	4236.88	3713.94	6776.57	3214.52	8493.57	6392.69	7233.69	6612.92	15407.8	FALSE	0.199869	5.51071e+09	-0.26959	-0.86016	0.13586	0.12999	-0.44374	-0.2249	-0.56261	2	568.3126	-1.52	25.42	-2.33	25	-31.08	21.21	-20.12	3.69	27.92	30.86	10.19
A9UHW6	QAGQSVFR	SN_Hybrid	31443.8	40155.1	6852.46	34717.7	26772.9	30835.4	43297.5	37620.5	27469.5	32251.3	20766.5	2952.53	36005.8	24218.6	31094	32213.6	28693.2	31357	4252.7	33502.8	34052.5	2448.17	36974.5	20579	FALSE			0.46633	0.23397	0.23494	-0.3868	-0.48714	0.21911	-0.12765	2	446.7354	32.13	35.83	36.75	28.53	15.06	23.13	-43.15	-41.39	26.47	17.45	11.8
A9UHW6	SFDAETQQLLK	SN_Hybrid	161881	159515	160517	173090	166801	158009	159442	172134	164183	170236	168005	164506	169739	168651	164245	168572	164030	182479	175608	168592	156734	169312	164443	167104	FALSE			0.04087	0.09603	0.04709	0.05563	0.06106	0.06074	0.05585	2	640.3301	47.62	42.82	51.74	46.18	43.91	41.03	46.02	48.89	50.24	48.47	41.07
A9UHW6	TALKDPGAVDLEK	SN_Hybrid	60313.7	52892.4	61724.2	48866.6	55799.5	60792.4	52575.9	52999.8	45565.8	53789.1	53299.2	55615.6	59413.8	48156.4	57880.9	49941.1	55588.5	53596.7	56916.7	39876.8	58558	63611.2	44914.5	59996.6	FALSE			-0.21088	-0.13661	-0.08031	-0.05384	-0.10453	-0.08038	-0.17124	2, 3	678.8721, 452.9171	43.96, 14.95	46.42, -24.71	42.12, 36.49	47.01, 34.34	50.92, 33.97	40.67, 44.29	36.99, 40.63	48.05, 20.71	50.89, 16.71	48.98, 22.51	42.42, -35.53
A9UHW6	VANVIVDHSLQDC[Carbamidomethyl (C)]VFSK	SN_Hybrid	165001	174422	182559	158979	160109	166261	158118	155222	182397	153962	156240	156640	182107	144690	166889	202395	157065	158441	163045	211722	177166	146996	194313	197836	FALSE			-0.07443	-0.01133	-0.10498	0.04667	-0.16106	-0.08041	0.08049	3, 2	644.3279, 965.9882	39.89, 10.19	44.3, 38.32	41.36, 18.79	37.03, 41.05	41.91, 31.02	49.19, 22.66	45.43, 20.31	45.51, 36.1	40.21, 21.59	46.46, 46.57	43.79, 24.28
A9UHW6	[Acetyl (Protein N-term)]GEPSREEYK	SN_Hybrid	74344.1	40909.3	67609.4	69757.9	81072.9	61514.9	70895.3	36167.3	70700.7	83616.3	53072.8	67904.5	66808.2	37210.4	51562	72798.5	77171.5	71765.3	93490.2	76486.9	65965.7	66709.2	79327.2	69862.5	FALSE			-0.0408	0.27808	0.21565	0.23959	0.162	-0.2331	0.36768	2	568.7646	42	38.76	42.83	39.83	47.26	34.12	28.98	40.4	35.81	24.37	42.54
B1ANS9	AHSLEII	SN_Hybrid	66283.5	63863.3	57657.7	56570.9	54699	57504.9	65615.6	26576.7	69586.7	65529.8	59970.3	65181.1	63566.8	57260.4	45224.8	59098.9	73847.4	58879.6	48922.3	81987.3	63413.2	41834.1	53949.9	54401.3	FALSE			-0.21521	0.03057	-0.15413	-0.32249	0.02193	-0.1776	0.04922	2	391.724	30.95	28.1	25.57	41.73	34.57	25.4	38.56	15.67	38.05	21.75	13.3
B1ANS9	LWHPNIS	SN_Hybrid	73822.6	120167	133427	73181	101730	74998.5	88361.2	74833.3	91100.4	69499.4	66102.8	71562	71193.1	82871.7	91802.8	79950.7	106721	54028.5	80093.5	283688	106916	78920.6	93305.1	56029.3	FALSE			-0.36463	-0.44389	-0.38972	-0.52048	-0.66035	-0.41325	0.52367	2	433.7296	25.6	31.52	36.29	16.6	20.42	28.62	24.22	30.79	38.91	35.06	28.1
B2RUZ4	[Acetyl (Protein N-term)]MQPQESHVH	SN_Hybrid	98479	91700.9	101345	95464.5	104398	107637	93382.4	98789.9	109668	97682.3	94379.4	103417	100524	97812.3	108003	96062.9	104015	113300	96993.8	89712.5	117601	101233	97111.1	118131	FALSE			0.05017	0.10428	0.07697	0.11847	0.01944	0.07151	0.06191	2	567.7535	37.67	36.14	38.56	42.42	44.05	45.83	40.45	53.07	39.44	49.06	42.35
B4DXR9	AIEFSPEEWK	SN_Hybrid	45460.1	60518	41353.3	8456.23	44126.1	4604.79	70701.6	65056.2	29664.4	55553.8	64094.4	25318.9	21299	61252.2	79918.2	90559	12111.7	35655.5	32973.7	11903.4	7798.68	61354.5	37548.2	5274.58	FALSE	0.173695	4.76502e+10	0.16709	-0.09099	-1.3653	-0.50002	-0.02334	0.1411	-1.48385	2	618.3008	16.63	-5.42	23.55	47.21	28.16	36.63	27.81	32.34	36.56	34.89	22.46
B4DXR9	C[Carbamidomethyl (C)]LDPAQQNLYR	SN_Hybrid	1.74986e+06	1.84886e+06	1.67066e+06	1.83985e+06	1.82439e+06	1.69778e+06	1.79829e+06	1.72442e+06	1.66453e+06	1.82801e+06	1.89977e+06	1.68737e+06	1.67036e+06	1.88682e+06	1.81089e+06	1.78934e+06	1.7856e+06	1.69758e+06	1.83783e+06	1.81702e+06	1.73235e+06	1.79845e+06	1.75524e+06	1.84478e+06	FALSE			-0.02266	0.00086	0.02514	0.03492	0.03937	0.02677	0.03191	2	689.3326	36.47	41.06	46.37	39.13	47.85	43.52	36.56	43.56	42.86	42.45	42.32
B4DXR9	C[Carbamidomethyl (C)]LDPAQQNLYRDV	SN_Hybrid	172795	185368	157880	183946	173661	170928	153999	163946	191498	180243	197772	169094	199215	197085	189200	193163	146906	191307	173451	196228	172662	158937	184714	152796	FALSE			-0.01857	0.04224	0.03451	-0.05585	0.08434	0.18218	0.07171	2	796.3803	43.11	39.84	30.64	32.43	47.72	38.56	39.81	28.49	34.52	31.06	29.7
B4DXR9	C[Carbamidomethyl (C)]LDPAQQNLYRDVMLENYR	SN_Hybrid	171568	171461	185782	250308	164768	218251	209057	211006	210470	232607	187389	181079	261285	222894	227516	285010	195312	215061	241103	230155	207607	187675	162537	135782	FALSE			0.25382	0.39506	0.2602	-0.12181	0.18479	0.42851	0.36037	3	800.0475	44.48	32.71	23.33	38.22	36.76	38.08	21.96	22.14	39.56	37.51	41.78
B4DXR9	DVAIEFSPEEWK	SN_Hybrid	103254	394398	358217	382619	446689	305048	366741	389353	285123	380772	454745	7069.17	360134	405433	347704	414142	350195	355768	392683	372867	300299	148466	349920	419768	FALSE			0.28281	0.38817	0.40641	0.10135	-0.02257	0.37934	0.31654	2	725.3484	27.69	38.95	44.46	37.49	44.82	41.33	34.58	29.05	40.63	37.5	45.97
B4DXR9	FSPEEWK	SN_Hybrid	122689	154032	5460.83	142924	124215	119508	142194	149533	117748	128533	130459	120472	149577	146782	122236	115194	145193	126640	138093	133648	113840	110395	149281	124295	FALSE			0.53715	0.45581	0.45439	0.44437	0.42734	0.56893	0.45041	2	461.7189	39.49	47.44	41.25	40.7	47.49	43.1	50.35	36.32	27.79	43.69	48.88
B4DXR9	IHTGEKPYEC[Carbamidomethyl (C)]EEC[Carbamidomethyl (C)]GK	SN_Hybrid	15547.4	19730	16629.8	15315.9	19087.7	21003.1	24660.7	10433.2	16022.9	22715.9	14591.9	16149.1	15262.3	12365.4	16686.2	16743.9	9931.45	16943.5	15106.7	19397.4	16232	17260.7	23022.3	13666.9	FALSE			-0.02214	-0.25099	0.09412	0.05568	0.04244	-0.22818	-0.03292	3	612.9346	32.41	39.56	43.73	26.25	36.32	38.58	37.32	39.39	24.41	40.13	21.45
B4DXR9	PAQQNLYR	SN_Hybrid	85021.3	106777	86244.2	112305	113265	99211.6	92062.4	91977.2	95694	100324	113465	78742.2	85871.7	92607.6	107459	94559.6	85576.1	85048.4	93470.5	104933	79396.1	105214	115694	93854.2	FALSE			0.00875	-0.06831	0.22416	0.17896	0.07329	0.0404	-0.00126	2	495.2618	31.68	41.55	45.08	47.67	33.88	41.72	38.75	44.72	42.66	42.76	38.22
B4DXR9	RDVAIEFSPEEWK	SN_Hybrid	684924	680609	621001	717541	594013	647418	674051	620826	720320	694772	580594	686487	639323	670804	645155	682471	638442	666799	713938	674256	714631	682326	671061	663135	FALSE			0.02067	0.00086	-0.02016	0.02162	-0.01804	-0.02288	0.08208	3, 2	535.9351, 803.399	43.8, 19.45	39.64, 26.39	45.94, 25.42	41.51, 35.83	45.61, 25.84	45.53, 20.11	40.04, 30.3	42.76, 28.83	38.42, 26.32	45.8, 24.29	41.06, 30.58
B7ZAP0	ATGREDQGIETDDEK	SN_Hybrid	18772.8	16415.5	30611.8	23336.1	20754.4	18663.3	21877.5	19636.8	20273	32975	37152.7	23642.1	23898.8	23252.2	18605.1	25602.6	17834.4	18721.9	22697.7	17819.7	20662.6	18151.2	36856.5	16581.8	FALSE			-0.09078	-0.08213	-0.06839	0.12166	0.51104	-0.00096	-0.10503	3, 2	555.2517, 832.3739	20.7, 40.31	31.91, 37.03	34.03, 37	37.41, -3.65	38.36, 27.3	43.64, 21.17	40.03, 18.19	37.23, 31.35	39.3, 13.84	32.24, 20.11	31.28, 34.66
B7ZAP0	GREDQGIETDDEK	SN_Hybrid	5084.32	5980.04	2931.19	7097.53	6946.69	4749.14	5907.19	3655.32	6322.26	7518.48	5703.81	4822.09	4940.96	6326.98	3463.99	4877.58	5604.75	4929.26	7932.9	8130.76	3905.56	6710.1	5288.29	4350.55	FALSE			0.18268	0.13905	0.42526	0.22423	0.36658	0.07398	0.51281	2	746.3315	34.82	38.82	30.96	32.66	34.07	22.51	31.05	39	41.97	27.77	-15.8
B7ZAP0	RKQEEETAQLK	SN_Hybrid	11207.4	8925.94	14319.1	11871.9	12017.1	9365.21	11819.6	10459	8058.79	12029.8	9866.32	8162.32	12052.9	12396.4	18232	12184.3	20662.1	9391.97	11531	9783.12	10208.4	11470.3	10343.4	9821.22	FALSE			-0.1835	0.29395	-0.05107	-0.12309	-0.19683	0.309	-0.12822	3, 2	453.9124, 680.365	41.78, 24.99	41.26, 27.05	45.58, 14.33	38.85, 43.76	35.54, -12.23	35.75, 24.43	44, 10.1	44.2, 21.02	52.87, 1.77	46.11, 36.04	37.25, 37.51
B7ZAP0	RLVETEEEK	SN_Hybrid	3445.04	38362.6	32559.1	34802.3	46343.6	29459.2	30927.4	37150	24794.5	28189.1	6121.07	46373.9	23969.4	41412.2	37874.1	48282	17861.4	30171	35652.1	43111	39297	9679.35	46761.9	53758.3	FALSE			0.32058	0.37309	0.57269	0.56739	0.11763	0.47349	0.66679	2	566.7958	-31.49	26.1	20.18	36.99	34.6	41.57	38.05	-40.45	37.65	34.85	41.24
B7ZAP0	TGTQPLQPAPVTQPPK	SN_Hybrid	234384	238068	198142	211901	237146	210953	224816	234087	242602	234236	232125	195247	231722	247874	231139	236520	230818	224715	247264	246782	227192	217170	242696	230033	FALSE			0.06501	0.04544	-0.02297	0.04095	-0.01946	0.08387	0.10503	2	830.4568	43.73	51.06	43.99	43.39	44.24	39.76	46.72	45.41	47.67	48.76	49.68
B7ZAQ6	LGDPFPILS	SN_Hybrid	16677.5	19202.7	21635.6	5924.3	10950.7	23037.3	15567.2	14911.4	14967.6	5188.35	9361	7786.71	7028.62	10356.6	8405.77	7132.93	14157.2	7370.24	12055.6	18245.8	9375.5	6566.84	14832.4	14064.3	FALSE	0.0254909	-134862	-0.3398	-1.0049	-0.52713	-0.69762	-1.36458	-1.15709	-0.53566	2	479.7658	43.53	41.32	39.55	32.47	44.43	33.64	32.83	40.32	39.57	31.36	39.7
B7ZAQ6	LLQTMDMIISK	SN_Hybrid	3204.68	30485.4	12092.1	28832.9	28058.7	23738.6	32988	35161.3	28536.8	30254.9	31677.9	26259.8	11210.7	31966.4	32886.2	27857.8	31225.1	18311.8	27197.5	26346.5	7978.85	31367.6	33826.7	34319	FALSE			1.07852	0.75745	0.81653	1.1201	0.94587	0.73242	0.42634	2	646.8513	-18.85	22.07	30.72	29.85	22.46	19.57	23.87	19.88	12.22	23.33	25.35
B7ZAQ6	QLFLETADLYATK	SN_Hybrid	35992.8	4989.44	47107.9	30262.7	33993	34929	42390.9	16267.1	87542.7	4303.12	34464.3	41826.6	40075.2	32275.7	29139.2	40680.6	39773.2	33597	4951.16	31782.8	35734.3	35914.6	20931.9	18010.8	FALSE			0.7309	0.37262	0.17114	-0.23484	-0.12831	0.20429	-0.28163	2	756.9009	22.67	29.44	27.29	-27.01	19.25	31.97	-23.67	39.53	-5.5	31.62	7.1
C4AMC7	AVPLIQPDLR	SN_Hybrid	252823	244177	277469	225658	221122	251445	235716	232450	255029	226404	270361	235333	254514	241457	233512	216102	263677	248005	225297	243665	246991	219795	244841	288088	FALSE			-0.09882	-0.0897	-0.14952	-0.04109	-0.08117	-0.08633	-0.11334	2	561.3375	42.77	41.17	48.58	44.02	43.38	45.75	32.67	45.66	42.58	46.77	34.35
C4AMC7	AVPLIQPDLRR	SN_Hybrid	79824.6	81752.1	85751.5	70530.7	78368.3	48596.8	82887.6	47086.6	45358.1	40655.4	48526.6	42410.3	42199.5	44714.6	84186.1	73489	47561.5	79331.3	77302.4	80397.7	45130.8	43517	80788.1	94876	FALSE	0.372045	8403.16	-0.49633	-0.30368	-0.3246	-0.1743	-0.91035	-0.53159	-0.28615	3, 2	426.5945, 639.3881	40.66, -9.02	41.07, -17.11	30.14, -7.6	37.66, 17.03	30.05, 6.87	44.83, -7.86	36.79, -3.72	36.08, 20.94	36.46, -14.83	33.43, -11.46	38.63, 19.16
C4AMC7	EEAVQQMADALQYLQK	SN_Hybrid	104932	119489	99086.8	104600	96671.3	112503	104220	96823.5	104766	98455.8	110026	111563	191878	108071	91241.2	114073	127804	10860.1	105685	108121	108793	104161	112514	99518.3	FALSE			-0.08117	-0.35616	-0.04407	-0.03299	-0.01553	0.27407	-0.00405	2, 3	932.9591, 622.3085	16.97, 35.83	31.55, 30.1	15.92, 15.03	12.71, 44.78	5.7, -20.08	24.35, 41.08	40.93, 34.95	34.67, 33	38.67, 39.4	5.4, 26.46	28.03, 24.95
C4AMC7	EVVDPSGGR	SN_Hybrid	177579	160683	273322	188634	113772	238753	173320	193645	242161	151892	265666	267465	231980	240612	219159	5703.01	216239	260336	174525	158730	204948	247536	109304	196671	FALSE			-0.00581	-0.34269	-0.1765	-0.14394	0.1636	0.1777	-0.1844	2	458.2302	22.22	36.9	39.73	22.06	28.03	-22.47	33.4	28.02	30.5	16.71	19.39
C4AMC7	GISGKGPGAGEGPGGAF	SN_Hybrid	33954.3	29740.3	32256.1	40148.7	26368	39915.1	35580	38993.5	4515.91	36739.2	29447.2	40854.9	39480.4	38443.2	46628.1	45048.8	46212	41156.1	36433.4	35181.9	40777.5	24590.5	34311.7	20341.7	FALSE	0.33372	57447.8	-0.27881	0.46472	0.14956	-0.27599	0.1578	0.37638	0.22818	2	708.3493	15.82	22.85	33.27	18.98	33.51	3.81	29.89	16.6	4.41	38.97	-1.5
C4AMC7	GPGAGEGPGGAF	SN_Hybrid	54245	36151.5	3231.69	61151.5	62589.2	7056.43	28724.7	61256.3	4457.26	119960	5274.42	104210	118463	11611.1	12320.5	63687.3	4021.44	72168	64246.1	63908.8	107542	65036.9	64546.6	110857	FALSE			0.01243	0.57914	0.48232	1.36066	1.29313	0.60488	1.33192	1, 2	973.4374, 487.2223	8.93, -38.2	3.76, 11.67	34.4, 24.1	24.41, -8.17	4.39, -12.07	10.53, 31.94	20.11, 19.97	20.11, 10.3	29.81, 8.95	22.37, 23.05	0.15, 3.69
C4AMC7	KYVFLDPLAGAVT	SN_Hybrid	6067.3	11573	15621.2	12804.8	11299.5	13067	10826.5	7077.72	12247.7	12544.6	14855	14802.2	12582.4	15272.2	14120.9	12216.1	17537.1	16316.5	18320.6	12459.5	16114.8	17407.8	10235.5	12938.8	FALSE			-0.1416	0.46997	0.16034	0.28699	0.34345	0.3357	0.49558	2	697.39	-13.72	29.92	38.21	16.2	28.61	30.45	26.67	23.14	31.59	27.1	-5.69
C4AMC7	LFDAPLSISK	SN_Hybrid	26483.3	27445	28373.7	35826.5	6988.74	6771.28	29733.2	5701.63	32099.5	4197.95	7774.33	32891.5	9502.7	20744.2	4576.67	27518.2	25003.8	26175.9	4954.67	6225.13	35211.8	28579.5	5060.17	37133.2	FALSE			-0.28531	-0.0646	-0.73098	-0.21773	-0.87538	-1.24087	-0.82707	2	545.8108	26.53	25.5	25.59	-19.58	-14.78	18.27	-20.83	27.33	-3.23	-39.5	-27.99
C4AMC7	MADALQYLQK	SN_Hybrid	31722.1	28701.9	24318.7	37370.8	34548.1	39852.4	33946.1	36136.1	30786.7	35237.9	34153.1	33796.1	36089.1	29817.6	35418.6	36265.3	31954.2	32343.7	38558.1	27927.7	32256.8	30336.7	32264.2	25718.3	FALSE			0.25132	0.24694	0.39939	0.05964	0.2841	0.25783	0.22058	2	590.8052	48.09	30.37	36.09	36.81	36.18	46.77	37.29	38.91	33.48	46.39	32.11
C4AMC7	PLIQPDLRR	SN_Hybrid	13670.9	13130.7	14490.4	9966.43	9765.46	8668.46	8148.97	8264.21	6817.48	11604.6	14937.4	9327.28	12297.1	12903.8	11204.5	10716.4	8692.61	15808.9	12758.8	8666.88	9299.32	11778.1	12704	16658.1	FALSE	0.30449	4.82806	-0.82983	-0.22956	-0.53995	-0.00532	-0.20311	-0.18171	-0.42645	3, 2	369.8926, 554.3353	37.25, -45.18	36.72, -32.07	35.87, -24.75	37.72, -22.1	25.03, -29.56	30.59, -45.26	39.1, -34.42	30.59, -42.36	38.87, -28.39	21.87, -39.86	31.92, -49.27
C4AMC7	REEAVQQMADALQYLQK	SN_Hybrid	63280.6	48550.4	57545.4	65327.3	63351.4	57925	55344.6	55886.6	61131.8	63880.3	61230.4	57039.9	57344.8	55887.4	60992.9	44304.6	65870.7	63194.4	9165.45	24130.7	61710.4	54909.4	50311.2	65833.2	FALSE			0.02522	0.03362	0.13974	0.01422	0.1049	0.04072	-0.83413	3	674.3422	43.1	7.81	44.06	45.33	40.39	31.45	-30.43	39.97	46.2	43.38	38.33
C4AMC7	SQVQAIGEK	SN_Hybrid	133077	114292	144779	112184	112201	137333	135693	133185	134084	110200	122700	124225	135120	133292	142404	122583	117591	121671	116621	119260	115255	130906	114846	121581	FALSE			0.03925	-0.11603	-0.11654	-0.09431	-0.13497	0.06709	-0.15937	2	480.2614	45.42	44.8	42.07	41.44	42.33	39.67	46.23	38.29	29.77	42.07	40.29
C4AMC7	TGAQDPGLQRR	SN_Hybrid	83485.2	69300	63632.8	62397.9	56523	41262.5	65605.8	68025.8	74524.8	62262.2	68742.8	75126.4	67633.5	66250.2	82539.8	71446.2	52223.3	51936.3	68651.9	72676.3	63199.4	56181.3	64083.7	52089.9	FALSE			-0.05615	-0.30148	-0.4341	-0.32844	-0.07026	4e-05	-0.08153	2, 3	599.818, 400.2144	36.47, 33.26	41.62, 29.99	38.49, 32.34	28.79, 22.13	38.47, 27.94	25.07, 34.9	23.12, 35.75	42.44, 34.9	27.71, 31.33	39.18, 34.08	37.39, 40.5
C4AMC7	TYAVPLIQPDLR	SN_Hybrid	7636.38	44927.2	7781.47	210829	243879	110282	10917.5	14713.9	126056	3749.95	4276.89	115092	194483	125385	212698	6503.42	109350	101961	182304	13080.1	208462	109095	139058	116402	FALSE	0.12823	45710.5	1.32979	1.8518	3.22692	2.59483	1.02875	3.14165	2.7425	2	693.393	-14.63	12.45	-18.56	-9.68	5.16	-3.79	-1.92	20.28	11.44	3.93	-18.46
[truncated: 176,251 more rows]
[truncated: 13 more columns]
