# Supplementary material for: Benchmarking of Quantitative Proteomics Workflows for Limited Proteolysis Mass Spectrometry
Source: Mol Cell Proteomics. 2025 Mar 13;24(4):100945. doi: 10.1016/j.mcpro.2025.100945 (PMC12022698; doi:10.1016/j.mcpro.2025.100945)
Supplement: S5_Koudelka_Direct_MSF [file mmc5.xlsx]

## Sheet: Sheet1
ProteinID	ModifiedSequence	experiment	0.0_1	0.0_2	0.0_3	0.1_1	0.1_2	0.1_3	1.0_1	1.0_2	1.0_3	10.0_1	10.0_2	10.0_3	100.0_1	100.0_2	100.0_3	1000.0_1	1000.0_2	1000.0_3	10000.0_1	10000.0_2	10000.0_3	50000.0_1	50000.0_2	50000.0_3	Kinase	Correlation.coefficient..r.	EC50	Log2.FC.1.0_vs_0.0	Log2.FC.1000.0_vs_0.0	Log2.FC.0.1_vs_0.0	Log2.FC.50000.0_vs_0.0	Log2.FC.10.0_vs_0.0	Log2.FC.100.0_vs_0.0	Log2.FC.10000.0_vs_0.0	Precursor.Charge	Precursor.Mz	CScore_0_1	CScore_0.1_1	CScore_1_1	CScore_10_1	CScore_100_1	CScore_1000_1	CScore_10000_1	CScore_50000_1	CScore_0_2	CScore_0.1_2	CScore_1_2
A0A0B4J2D5	EFHQAGKPIGLC[Carbamidomethyl (C)]	MSF_Direct	634266	1.13679e+06	337320	635438	781458	516579	557499	832564	681255	808541	627612	617213	664020	609821	573952	1.23019e+06	688707	419748	1.20077e+06	1.83324e+06	675053	866196	1.00223e+06	629504	FALSE			-0.02558	0.14954	-0.12494	0.2446	-0.03814	-0.19033	0.81492	2	678.8401	0.9998	0.9937	0.9997	0.9996	0.8139	0.9995	0.9999	0.9947	0.9999	0.9999	0.9997
A0A0B4J2D5	EFHQAGKPIGLC[Carbamidomethyl (C)]C[Carbamidomethyl (C)]IAPVLAAK	MSF_Direct	7.07091e+06	6.11997e+06	5.9121e+06	7.18019e+06	6.58998e+06	7.10278e+06	6.85778e+06	6.82917e+06	6.68144e+06	6.9448e+06	6.74373e+06	6.832e+06	6.8796e+06	6.80739e+06	6.92866e+06	6.79832e+06	5.81379e+06	6.64557e+06	7.08683e+06	3.95454e+06	6.50813e+06	6.81499e+06	6.94619e+06	6.79568e+06	FALSE			0.09253	0.01164	0.12784	0.10582	0.10327	0.10994	-0.12237	3, 4	760.7379, 570.8052	0.9998, 0.9998	0.9998, 0.9998	1, 1	0.9998, 0.9998	0.9999, 0.9999	1, 1	1, 1	1, 1	0.9999, 0.9999	0.9999, 0.9999	1, 1
A0A0B4J2D5	EVVEAHVDQK	MSF_Direct	5.75628e+06	6.04767e+06	6.0202e+06	5.9378e+06	5.32682e+06	5.90046e+06	6.40374e+06	5.75702e+06	5.72254e+06	5.79901e+06	6.0798e+06	5.74493e+06	6.23385e+06	6.20638e+06	5.97164e+06	5.71389e+06	5.51147e+06	5.46796e+06	5.95647e+06	5.84642e+06	6.48126e+06	5.52226e+06	5.96264e+06	5.8175e+06	FALSE			0.00478	-0.09456	-0.05436	-0.04286	-0.01631	0.0468	0.03676	2	577.296	0.9998	0.9998	1	0.9998	0.9999	1	1	1	0.9999	0.9999	1
A0A0B4J2D5	GGAEVQIFAPDVPQMHVIDHTK	MSF_Direct	7.56568e+06	7.22931e+06	7.21884e+06	8.31959e+06	7.04506e+06	6.93079e+06	7.23016e+06	7.28753e+06	7.39466e+06	8.21811e+06	7.05454e+06	7.48615e+06	7.61627e+06	7.95472e+06	7.21929e+06	8.02619e+06	7.20636e+06	6.87019e+06	8.06284e+06	4.8503e+06	7.37773e+06	7.27128e+06	7.64975e+06	7.02627e+06	FALSE			-0.00667	0.00581	0.01834	-0.00437	0.04801	0.05001	-0.11758	3, 4	797.0705, 598.0547	0.9998, 0.9998	0.9998, 0.9998	1, 1	0.9998, 0.9998	0.9999, 0.9998	1, 1	1, 1	1, 1	0.9999, 0.9999	0.9999, 0.9999	1, 0.9998
A0A0B4J2D5	GKITDLANLSAANHDAAIFPGGFGAAK	MSF_Direct	1.53922e+06	879413	1.51527e+06	1.36375e+06	1.13442e+06	204426	1.61926e+06	1.38988e+06	1.8628e+06	1.469e+06	1.07815e+06	1.48512e+06	1.62011e+06	1.28873e+06	1.46991e+06	1.31935e+06	985209	1.40458e+06	1.79959e+06	987220	1.39382e+06	1.41676e+06	1.50249e+06	210715	FALSE			0.30853	-0.08488	-0.54161	-0.32981	0.03563	0.15456	0.08776	3	876.4574	0.9336	0.9969	0.9944	0.8454	0.8212	0.9882	0.9812	0.9979	0.7269	0.845	0.9998
A0A0B4J2D5	GVEVTVGHEQEEGGKWPYAGTAEAIK	MSF_Direct	4.70947e+06	4.20876e+06	4.88202e+06	4.99914e+06	4.85859e+06	4.72856e+06	4.75842e+06	3.81862e+06	4.80499e+06	4.90895e+06	4.16959e+06	4.87772e+06	4.39066e+06	4.4757e+06	5.03826e+06	4.73831e+06	3.97026e+06	3.95538e+06	4.78354e+06	4.4276e+06	4.17593e+06	4.39523e+06	4.44911e+06	4.03812e+06	FALSE			-0.0444	-0.12397	0.07992	-0.09929	0.01622	0.01087	-0.04385	3, 4	914.7838, 686.3397	0.9996, 0.9941	0.9998, 0.9996	0.9997, 0.9947	0.9956, 0.9985	0.9995, 0.9995	0.9969, 0.9999	0.9993, 0.9954	0.9999, 0.9996	0.9979, 0.9992	0.9993, 0.9998	0.9993, 1
A0A0B4J2D5	GVYDGTEIHEASAILVHLSR	MSF_Direct	393373	527109	314996	514708	539740	390920	444182	433476	340327	440725	479447	404264	385124	471740	366024	470780	478438	428374	438910	893512	420612	452948	487162	374596	FALSE			-0.02057	0.15708	0.22637	0.08967	0.10031	-0.01478	0.50478	4	542.534	0.9998	0.9998	1	0.9998	0.9999	1	1	1	0.9999	0.9999	1
A0A0B4J2D5	IFAPDVPQMHVIDHTK	MSF_Direct	582130	1.03049e+06	773804	533378	863378	790949	667165	665329	737050	721042	827898	665139	586973	722579	711650	661487	885941	739378	679784	2.20286e+06	762834	637750	794981	685937	FALSE			-0.20554	-0.06152	-0.12543	-0.17169	-0.10814	-0.23964	0.61126	4	462.7423	0.9998	0.9998	1	0.9998	0.9998	1	1	1	0.9999	0.9999	1
A0A0B4J2D5	ITDLANLSAANHDAAIFPGGFGAAK	MSF_Direct	1.313e+07	1.2062e+07	1.37316e+07	1.36805e+07	1.24236e+07	1.29527e+07	1.34716e+07	1.23949e+07	1.3696e+07	1.36441e+07	1.26837e+07	1.37544e+07	1.34467e+07	1.28592e+07	1.29273e+07	1.3405e+07	1.26856e+07	1.35868e+07	1.24676e+07	8.59464e+06	1.24927e+07	1.28312e+07	1.22686e+07	1.33969e+07	FALSE			0.02349	0.02767	0.00493	-0.01591	0.04232	0.01143	-0.21412	3	814.7519	0.9996	0.998	1	0.9998	0.9997	1	1	1	0.9997	0.9998	0.9939
A0A0B4J2D5	NLSTFAVDGK	MSF_Direct	1.20712e+07	9.9192e+06	1.23452e+07	1.12786e+07	1.05639e+07	1.18116e+07	1.22833e+07	1.16842e+07	1.15485e+07	1.21677e+07	1.14548e+07	1.14912e+07	1.18633e+07	1.22523e+07	1.18544e+07	1.18344e+07	1.04283e+07	1.17987e+07	1.14328e+07	5.3997e+06	1.1525e+07	1.13054e+07	1.1375e+07	1.09208e+07	FALSE			0.04876	-0.01157	-0.02892	-0.03119	0.03233	0.06709	-0.27597	2	526.2746	0.9998	0.9998	1	0.9997	0.9999	1	1	1	0.9999	0.9999	1
A0A0B4J2D5	NVLTESAR	MSF_Direct	1.90316e+07	1.79169e+07	2.03668e+07	1.86411e+07	1.76215e+07	2.08867e+07	1.86759e+07	1.98899e+07	1.85514e+07	1.9142e+07	1.97857e+07	1.89952e+07	1.90164e+07	1.79236e+07	1.91556e+07	1.91719e+07	1.83873e+07	1.98498e+07	1.84366e+07	1.77464e+07	1.88147e+07	1.72385e+07	1.82434e+07	1.95071e+07	FALSE			-0.005	0.00236	-0.00418	-0.05978	0.01521	-0.03103	-0.05955	2	445.2405	0.9998	0.9998	1	0.9997	0.9998	0.9999	0.9999	1	0.9999	0.9998	1
A0A0B4J2D5	VVTTPAFMC[Carbamidomethyl (C)]ETALHYIHDGIGAMVR	MSF_Direct	928681	706637	738107	891593	530776	795118	1.01355e+06	938132	739277	796432	618943	777987	952726	746867	614203	832364	638018	688465	832066	615289	823544	725566	740172	1.11464e+06	FALSE			0.18115	-0.13671	-0.09805	0.12061	-0.11383	-0.03671	-0.06371	4	698.0947	0.9998	0.9998	1	0.9998	0.9999	1	1	1	0.9999	0.9999	1
A0AVT1	AADIVESLGKPEC[Carbamidomethyl (C)]EEFLPR	MSF_Direct	1.57991e+06	1.55781e+06	1.5308e+06	1.36969e+06	1.40952e+06	1.40553e+06	1.29494e+06	1.11756e+06	1.51809e+06	1.14441e+06	1.37137e+06	1.57234e+06	1.50154e+06	1.29342e+06	1.42762e+06	1.16967e+06	1.70475e+06	1.33808e+06	1.21354e+06	2.21954e+06	1.73148e+06	1.27522e+06	1.34689e+06	1.44946e+06	FALSE			-0.24822	-0.14829	-0.15783	-0.19738	-0.19153	-0.14484	0.14568	3	720.6929	0.9749	0.9998	0.9793	0.987	0.9921	0.9876	0.7779	0.9933	0.999	0.9898	0.9978
A0AVT1	AC[Carbamidomethyl (C)]IGDTLC[Carbamidomethyl (C)]QK	MSF_Direct	5.40206e+06	5.00801e+06	4.06356e+06	5.16066e+06	4.58067e+06	5.06022e+06	5.10705e+06	4.77423e+06	4.11343e+06	4.94307e+06	5.20178e+06	5.15343e+06	4.8739e+06	4.76587e+06	5.30372e+06	4.32432e+06	3.65414e+06	4.50998e+06	4.94738e+06	3.76969e+06	5.05647e+06	4.93676e+06	5.10501e+06	6.33035e+06	FALSE			-0.04855	-0.21283	0.03232	0.17781	0.07994	0.04609	-0.07153	2	583.2706	0.9998	0.9998	1	0.9998	0.9999	1	1	1	0.9999	0.9999	1
A0AVT1	ALQLLHC[Carbamidomethyl (C)]FPLDIR	MSF_Direct	4.0911e+06	4.33096e+06	4.11762e+06	4.12968e+06	4.22256e+06	4.80451e+06	4.43162e+06	4.37613e+06	4.12352e+06	4.08738e+06	4.26167e+06	4.50394e+06	4.24767e+06	4.08316e+06	4.03853e+06	3.81523e+06	3.45213e+06	3.9234e+06	3.94213e+06	3.5044e+06	4.21326e+06	4.57013e+06	4.27112e+06	4.56259e+06	FALSE			0.04436	-0.16419	0.0693	0.09615	0.0356	-0.01973	-0.10496	3	532.6291	0.9998	0.9998	1	0.9998	0.9999	1	1	1	0.9998	0.9999	0.9999
A0AVT1	AVTIHDTEK	MSF_Direct	6.9667e+06	6.26211e+06	6.3961e+06	6.9015e+06	6.2607e+06	6.29022e+06	7.42655e+06	6.74527e+06	6.24246e+06	7.00847e+06	6.50284e+06	6.81503e+06	6.94358e+06	6.8801e+06	5.63632e+06	6.20286e+06	5.88635e+06	6.13767e+06	6.56857e+06	6.88864e+06	5.86961e+06	6.07954e+06	6.99778e+06	6.78473e+06	FALSE			0.05689	-0.10662	-0.01274	0.01733	0.05066	-0.01217	-0.02208	2	507.2668	0.9998	0.9998	1	0.9993	0.9999	0.9999	0.9994	1	0.9998	0.9998	0.9997
A0AVT1	C[Carbamidomethyl (C)]LANLRPLLDSGTMGTK	MSF_Direct	1.41112e+07	1.27862e+07	1.25318e+07	1.37586e+07	1.34876e+07	1.43796e+07	1.46781e+07	1.45456e+07	1.40254e+07	1.48266e+07	1.45796e+07	1.42406e+07	1.34137e+07	1.42797e+07	1.47539e+07	1.43892e+07	1.19638e+07	1.39565e+07	1.43848e+07	1.22703e+07	1.15625e+07	1.44234e+07	1.35237e+07	1.29275e+07	FALSE			0.13341	0.03186	0.07821	0.05194	0.14661	0.10641	-0.04503	3	616.322	0.9998	0.9998	1	0.9998	0.9998	1	1	1	0.9999	0.9999	0.9997
A0AVT1	DDDHNGHIDFITAASNLR	MSF_Direct	2.06058e+06	2.04629e+06	1.6869e+06	2.14525e+06	2.35287e+06	1.50807e+06	1.66224e+06	1.97129e+06	1.55041e+06	1.95233e+06	2.00602e+06	1.92619e+06	1.68593e+06	2.11445e+06	1.72715e+06	1.95862e+06	1.7907e+06	1.82073e+06	1.88733e+06	1.45701e+06	1.5842e+06	2.07797e+06	1.78966e+06	2.0135e+06	FALSE			-0.16045	-0.05681	0.05195	0.02159	0.02243	-0.06787	-0.23334	3, 4	670.9803, 503.4871	0.9998, 0.9983	0.9998, 0.9998	1, 1	0.9977, 0.9995	0.9999, 0.9924	1, 1	1, 0.9997	1, 1	0.9996, 0.9998	0.9999, 0.9999	0.9994, 0.9999
A0AVT1	DGSLFWQSPK	MSF_Direct	2.3638e+07	2.47038e+07	2.28668e+07	2.49442e+07	2.42418e+07	2.30902e+07	2.38899e+07	2.34407e+07	2.29377e+07	2.46688e+07	2.25476e+07	2.33493e+07	2.25036e+07	2.38836e+07	2.26864e+07	2.30954e+07	2.2426e+07	2.20813e+07	2.39057e+07	2.36419e+07	2.27804e+07	2.42345e+07	2.37794e+07	2.58712e+07	FALSE			-0.01918	-0.07497	0.02147	0.05323	-0.01308	-0.04392	-0.01795	2	582.7878	0.9998	0.9998	1	0.9998	0.9929	1	1	1	0.9999	0.9999	0.9999
A0AVT1	DIVESLGKPEC[Carbamidomethyl (C)]EEFLPR	MSF_Direct	201792	597890	458627	287824	484443	190660	295708	156142	137355	122042	202062	282440	152182	93448.7	278959	221082	333446	258680	336771	1.78619e+06	362167	339377	422757	238723	FALSE			-1.09464	-0.62979	-0.38599	-0.33025	-1.0528	-1.26222	0.98183	3	673.3348	0.3523	0.453			0.5053		0.8785		0.9999	0.5705
A0AVT1	DKFESSFSHKPSLFNK	MSF_Direct	1.31783e+07	1.69771e+07	9.89853e+06	1.59015e+07	1.62629e+07	8.03859e+06	1.83013e+07	1.16764e+07	8.08708e+06	1.3667e+07	1.22091e+07	8.12277e+06	9.67963e+06	1.32299e+07	9.6196e+06	1.30224e+07	1.86104e+07	7.59431e+06	1.48297e+07	9.42929e+06	1.34271e+07	1.43836e+07	1.35252e+07	1.13559e+07	FALSE			-0.07349	-0.03009	0.00536	-0.02871	-0.23646	-0.30021	-0.08791	3, 4	633.3196, 475.2415	0.9998, 0.9994	0.9998, 0.9998	1, 0.996	0.9998, 0.9995	0.9999, 0.9999	1, 0.9939	1, 0.9991	1, 1	0.9999, 0.9997	0.9999, 0.9999	1, 0.9999
A0AVT1	DLGTNFFLSEDDVVNKR	MSF_Direct	971416	1.18102e+06	963976	1.16763e+06	1.20264e+06	1.10016e+06	1.1357e+06	1.11495e+06	1.26541e+06	1.16739e+06	1.2789e+06	1.23144e+06	1.25616e+06	1.1068e+06	1.2931e+06	1.26845e+06	1.20154e+06	1.29419e+06	1.2613e+06	1.82241e+06	1.36196e+06	1.21126e+06	1.32286e+06	1.08002e+06	FALSE	0.546723	11.1979	0.17407	0.27245	0.15523	0.21377	0.23893	0.2304	0.51251	3	656.9936	0.9997	0.9998	1	0.9998	0.9997	1	0.9996	1	0.9998	0.9999	0.9997
A0AVT1	FAPDIDGDEDLPGPPVR	MSF_Direct	5.32098e+06	4.95589e+06	5.03482e+06	5.6626e+06	4.19283e+06	4.6628e+06	4.76482e+06	4.72851e+06	6.20314e+06	4.71026e+06	5.73414e+06	6.24146e+06	5.17148e+06	3.60554e+06	4.69899e+06	4.23886e+06	5.18367e+06	4.89281e+06	4.54293e+06	8.46959e+06	5.33786e+06	4.25848e+06	4.87245e+06	5.82674e+06	FALSE			0.03581	-0.09707	-0.07677	-0.03375	0.12399	-0.18424	0.26118	2	905.4363	0.9996	0.9997	0.9997	0.9996	0.9998	0.9995	1	0.9996	0.9992	0.9997	0.9983
A0AVT1	FDLNEPLHLSFLQNAAK	MSF_Direct	361823	467820	383469	384327	340287	346057	345834	338014	365545	346413	424423	425093	399058	318730	338256	217929	337910	537165	328195	347712	316289	349029	298390	502840	FALSE			-0.20916	-0.15041	-0.1802	-0.07675	-0.02058	-0.20004	-0.29002	3	653.0108	0.7366	0.4791	0.9873	0.8314	0.4703	0.988	0.5645	0.9992	0.5288	0.825	0.879
A0AVT1	FISADVHGIWSR	MSF_Direct	8.32322e+06	7.77733e+06	9.99696e+06	9.47734e+06	7.54369e+06	9.76269e+06	8.97576e+06	8.51928e+06	9.16377e+06	8.57316e+06	7.93761e+06	8.37337e+06	8.84205e+06	7.72822e+06	7.01882e+06	8549952	8.20854e+06	8.32405e+06	8.66843e+06	7.96765e+06	8.03039e+06	9.333e+06	8.61216e+06	8.04438e+06	FALSE			0.0307	-0.05723	0.03744	-0.00598	-0.06869	-0.14579	-0.08136	2, 3	694.3595, 463.2421	0.9996, 0.9998	0.9998, 0.9998	1, 1	0.9996, 0.9998	0.9996, 0.9998	0.9999, 1	1, 1	1, 1	0.9999, 0.9999	0.9999, 0.9999	0.999, 1
A0AVT1	FWQTYSSAEEVLQK	MSF_Direct	8.45681e+06	9.79274e+06	8.10881e+06	9.9404e+06	9.74741e+06	8.20874e+06	9.34023e+06	8.21173e+06	8.05858e+06	9.83918e+06	8.0733e+06	8.55588e+06	8.04372e+06	8.73703e+06	8.17038e+06	9.20492e+06	7.68816e+06	8.02715e+06	9.07558e+06	7.35658e+06	7.19886e+06	9.36067e+06	9.36439e+06	9.58097e+06	FALSE			-0.04152	-0.08094	0.08183	0.10285	0.00601	-0.07916	-0.15758	2	858.4174	0.9998	0.9998	1	0.9998	0.9999	1	1	1	0.9999	0.9999	1
A0AVT1	GDRYDALR	MSF_Direct	2.03407e+06	2.23203e+06	1.21789e+06	2.33974e+06	2.22507e+06	1.91425e+06	2.11491e+06	1.95202e+06	1.56521e+06	1.79138e+06	1.71627e+06	1.68022e+06	2.02588e+06	1.95369e+06	1.6386e+06	1.15782e+06	1.70549e+06	1.74361e+06	1.92022e+06	1.65943e+06	1.56169e+06	2.24861e+06	1.86716e+06	2.37144e+06	FALSE			0.03846	-0.25142	0.24056	0.24237	-0.08008	0.03487	-0.09308	2	483.2436	0.9995	0.9966	0.9979	0.9994	0.9992	0.9996	0.9988	0.9997	0.9863	0.9998	0.9984
A0AVT1	GFLSPLAAAVGGVASQEVLK	MSF_Direct	245183	334222	234394	263823	206799	236642	257221	254483	244153	229477	244196	262325	274073	211053	268101	262704	263304	270232	234604	274300	255611	233772	231239	213632	FALSE			-0.10656	-0.03147	-0.20242	-0.26202	-0.14497	-0.11159	-0.09013	3	638.6947	0.998	0.9998	0.9999	0.9997	0.9998	1	0.9999	0.9991	0.9998	0.9976	1
A0AVT1	GHTEVIVPHLTESYNSHRDPPEEEIPFC[Carbamidomethyl (C)]TLK	MSF_Direct	1.07813e+06	760264	997496	1.08204e+06	937449	951015	1.20187e+06	1.10924e+06	1.35674e+06	1.39591e+06	754058	1.19416e+06	1.09251e+06	1.26319e+06	971900	1.13012e+06	930034	850804	1.45219e+06	1.05467e+06	1.0718e+06	1.14925e+06	838975	1.06138e+06	FALSE			0.37113	0.03769	0.06691	0.10482	0.23783	0.23068	0.33562	4	908.6926	0.9998	0.9998	0.9931	0.9997	0.9852	1	0.9999	0.9999	0.9824	0.9999	0.9968
A0AVT1	GLVALEMIK	MSF_Direct	256976	541108	297046	310765	500490	419287	307879	333233	353920	293757	370760	328229	301599	354960	320626	259766	391126	326520	285898	1.51419e+06	283706	284987	409136	293453	FALSE			-0.13829	-0.16406	0.16819	-0.14914	-0.14161	-0.1644	0.92811	2	487.2912	0.9681	0.6941	0.8939	0.7456	0.9785	0.7591	0.7818	0.8139	0.9831	0.945	0.9594
A0AVT1	GMITVTDPDLIEK	MSF_Direct	2.93497e+07	2.68007e+07	2.82925e+07	2.79937e+07	2.65955e+07	2.76731e+07	2.79464e+07	2.79154e+07	2.86372e+07	2.76819e+07	2.67551e+07	2.94648e+07	2.95737e+07	2.8102e+07	2.81776e+07	2.76285e+07	2.94541e+07	2.91303e+07	2.77306e+07	2.80277e+07	2.9012e+07	2.7108e+07	2.68553e+07	2.77542e+07	FALSE			0.00096	0.02993	-0.03774	-0.04733	-0.00927	0.0239	0.00558	2	716.3736	0.9998	0.9998	1	0.9998	0.9998	0.9999	1	1	0.9998	0.9999	0.9999
A0AVT1	HIAELNPYVHVT	MSF_Direct	2.78911e+06	3.78542e+06	2.96017e+06	3.32741e+06	3.34619e+06	2.49936e+06	3.27389e+06	3.02233e+06	3.09806e+06	3.12471e+06	2.7595e+06	3.22171e+06	3.06837e+06	2.86808e+06	2.73402e+06	3.32787e+06	2.99674e+06	2.85837e+06	3.28045e+06	4.57943e+06	2.90439e+06	3.32386e+06	3.39482e+06	2.62941e+06	FALSE			-0.02141	-0.05422	-0.0558	-0.02852	-0.06638	-0.13708	0.17499	2	696.8671	0.9998	0.9998	1	0.9998	0.9998	1	1	1	0.9999	0.9999	1
A0AVT1	HIAELNPYVHVTSS	MSF_Direct	448267	612481	425570	375033	671743	647605	467053	489181	479832	529951	428591	293510	443818	516759	483032	315437	390214	502082	571111	1.422e+06	423251	474829	475040	443381	FALSE			-0.04962	-0.29944	0.18902	-0.09329	-0.24745	-0.04206	0.70109	2	783.8992	0.9987	0.7592	0.9992	0.9593	0.9938	0.9309	0.9859	0.9988	0.9998	0.9963	0.9695
A0AVT1	IQEFKPSNK	MSF_Direct	3.87587e+06	3.55334e+06	3.68299e+06	3.23884e+06	3.77695e+06	3.58025e+06	3.65378e+06	4.09594e+06	3.26547e+06	3.38933e+06	3.45375e+06	3.22947e+06	3.43579e+06	3.75678e+06	3.70161e+06	3.32066e+06	3.10514e+06	3.07871e+06	3.49307e+06	3.94172e+06	3.46713e+06	3.6566e+06	3.56104e+06	4.22322e+06	FALSE			-0.01265	-0.22546	-0.06862	0.04205	-0.14172	-0.02859	-0.02756	2	545.7982	0.9998	0.9998	1	0.9998	0.9998	1	1	1	0.9999	0.9999	1
A0AVT1	IQSGHSLEGC[Carbamidomethyl (C)]FQVIK	MSF_Direct	3.80627e+06	3.7789e+06	3.5479e+06	4.08819e+06	3.88593e+06	3.86967e+06	3.76164e+06	3.6009e+06	3.1455e+06	3.90429e+06	3.87293e+06	3.7084e+06	3.46657e+06	3.27919e+06	3.18831e+06	3.44134e+06	2.70141e+06	3.46731e+06	3.45166e+06	3.05377e+06	3.23855e+06	3.844e+06	4.11966e+06	3.66809e+06	FALSE			-0.08336	-0.21223	0.08928	0.06322	0.04498	-0.16439	-0.19227	3	568.2909	0.9998	0.9998	1	0.9998	0.9999	1	1	1	0.9999	0.9999	1
A0AVT1	KPDHVPISSEDER	MSF_Direct	1.3619e+06	1.33873e+06	1.11274e+06	1.20995e+06	1.31418e+06	1.38949e+06	1.41937e+06	1506200	1.36881e+06	1.22124e+06	1.55078e+06	1.48268e+06	1.25437e+06	1.28933e+06	1.22096e+06	1.13026e+06	1.40156e+06	1.34909e+06	1.01371e+06	1.55732e+06	1.46904e+06	1.13974e+06	1.2059e+06	2.07397e+06	FALSE			0.17138	0.02533	0.03744	0.21285	0.15799	-0.01855	0.08331	2	754.8706	0.9998	0.9998	1	0.9998	0.9999	1	1	1	0.9999	0.9999	1
A0AVT1	KPDHVPISSEDERNAIFQLEK	MSF_Direct	282272	2.68196e+06	230564	3.67409e+06	3.86006e+06	334555	142025	590712	102936	3.77431e+06	3.98857e+06	3.13152e+06	165471	214098	1.72984e+06	309998	3.40203e+06	3.87821e+06	4.08753e+06	3.41355e+06	217661	2.48093e+06	3.3066e+06	263773	FALSE			-1.93472	1.24842	1.3004	0.92152	1.76979	-0.59888	1.27264	4	613.8171		0.9998		0.9998			0.9999	0.8467	0.9973	0.9999
A0AVT1	KPNVGC[Carbamidomethyl (C)]QQDSEELLK	MSF_Direct	2.09422e+06	2.22886e+06	1.80353e+06	2.12427e+06	2.09105e+06	2.11184e+06	1.91689e+06	2.20182e+06	2.40816e+06	2.12378e+06	1.75399e+06	2.10055e+06	1.87497e+06	2.29379e+06	1.83384e+06	2.06108e+06	2.05251e+06	1.91374e+06	1.85552e+06	2.05194e+06	2.23406e+06	2.09329e+06	1.91124e+06	2.10861e+06	FALSE			0.0913	-0.02357	0.04647	-0.00318	-0.03535	-0.0295	0.00351	2	872.9304	0.9998	0.9998	1	0.9998	0.9999	1	1	1	0.9999	0.9999	1
A0AVT1	LETGQFLTFR	MSF_Direct	1.36554e+07	1.391e+07	1.31369e+07	1.34562e+07	1.48685e+07	1.34039e+07	1.30041e+07	1.34071e+07	1.29441e+07	1.34655e+07	1.37207e+07	1.33754e+07	1.27809e+07	1.34498e+07	1.27301e+07	1.32555e+07	1.27886e+07	1.28003e+07	1.26494e+07	1.37682e+07	1.23415e+07	1.31591e+07	1.27002e+07	1.53875e+07	FALSE			-0.04855	-0.0674	0.03593	0.01917	-0.005	-0.06309	-0.07058	2	606.3246	0.9998	0.9998	1	0.9998	0.9992	1	1	1	0.9999	0.9999	1
A0AVT1	LFC[Carbamidomethyl (C)]DFGDEFEVLDTTGEEPK	MSF_Direct	1.11007e+06	794343	842903	737010	859014	829914	1.02702e+06	994019	899659	1.06148e+06	873765	782709	810747	908729	985071	776956	515091	774642	842307	799601	856049	779393	757322	1.08491e+06	FALSE			0.08829	-0.4107	-0.17948	-0.06756	-0.0155	-0.02264	-0.13727	3	783.3474	0.9998	0.9998	1	0.9998	0.9998	1	0.9998	1	0.9999	0.9999	1
A0AVT1	LVKPTTEK	MSF_Direct	2.39904e+06	1.93588e+06	2.07756e+06	1.724e+06	1.72724e+06	2.29035e+06	2.16057e+06	2.844e+06	2.24995e+06	2.06339e+06	2.24928e+06	2.51254e+06	2.43786e+06	2.07443e+06	2.24258e+06	2.02321e+06	2.11022e+06	2.49405e+06	1.67757e+06	2.05665e+06	2.56426e+06	1.95268e+06	1.73738e+06	2.54685e+06	FALSE			0.178	0.04758	-0.15943	-0.04005	0.08999	0.07505	-0.02588	2	458.2791	0.9994	0.9998	1	0.9998	0.9998	0.9999	1	1	0.9998	0.9999	1
A0AVT1	LVLAGLK	MSF_Direct	2.16316e+06	1.8797e+06	2.39277e+06	1.89863e+06	2.04592e+06	2.25256e+06	2.0674e+06	1.99941e+06	2.12556e+06	1.96309e+06	2.10036e+06	2.1875e+06	1.9304e+06	2.07751e+06	2.21402e+06	1.8087e+06	1.90155e+06	2.02173e+06	1.77883e+06	2.02705e+06	2.22276e+06	1.93041e+06	1.96497e+06	2.1855e+06	FALSE			-0.05559	-0.16705	-0.05449	-0.0818	-0.04201	-0.04872	-0.09425	2	357.2496	0.9097	0.8898	0.8953	0.8406	0.9778	0.5239	0.7335	0.5829	0.9349	0.8004	0.8124
A0AVT1	MLALDQFQEK	MSF_Direct	8.8444e+06	1.0361e+07	8.74939e+06	9.30784e+06	9.73152e+06	8.17182e+06	9.34249e+06	8.32052e+06	8.99189e+06	8.64579e+06	8.40879e+06	8.75648e+06	8.97142e+06	8.46938e+06	8.37405e+06	8.78093e+06	9.36417e+06	9.07952e+06	8.71333e+06	1.67682e+07	9.0427e+06	7.93998e+06	8.81403e+06	8.08981e+06	FALSE			-0.06869	-0.03818	-0.0389	-0.17021	-0.11511	-0.11489	0.30451	2	611.8105	0.9997	0.9998	1	0.9995	0.9998	0.9998	0.9998	0.9997	0.9998	0.9999	0.9994
A0AVT1	MLYVPVMPGHAK	MSF_Direct	1.32072e+07	1.38985e+07	1.46186e+07	1.24712e+07	1.32052e+07	1.50963e+07	1.30741e+07	1.47542e+07	1.40233e+07	1.21526e+07	1.41947e+07	1.39044e+07	1.31431e+07	1.30936e+07	1.32165e+07	1.10599e+07	1.38895e+07	1.38681e+07	1.24631e+07	1.35211e+07	1.36737e+07	1.39835e+07	1.37698e+07	1.56474e+07	FALSE			0.0044	-0.10418	-0.03328	0.05683	-0.05184	-0.08075	-0.07328	3	448.2385	0.9998	0.9998	1	0.9998	0.9998	1	1	1	0.9999	0.9999	1
A0AVT1	MLYVPVMPGHAKR	MSF_Direct	1.17919e+06	882385	1.07683e+06	1.45488e+06	901407	884850	949856	1.14659e+06	1.16684e+06	978604	815391	594085	1.12122e+06	852447	905252	985662	642833	1.06608e+06	1.2734e+06	1.02552e+06	471382	901644	744947	411529	FALSE			0.05629	-0.21997	0.04647	-0.6087	-0.39418	-0.1245	-0.17999	4	375.456	0.9998	0.9998	1	0.9998	0.9995	1	1	1	0.9999	0.9999	1
A0AVT1	MYSIEPADR	MSF_Direct	2.97029e+06	3.18638e+06	2.76768e+06	2.9636e+06	3.43353e+06	2.76786e+06	3.1313e+06	2.67482e+06	2.58839e+06	3.25801e+06	2.57213e+06	2.10091e+06	2.93561e+06	3.35151e+06	2.68514e+06	2.74904e+06	2.14643e+06	3.0515e+06	3.33719e+06	2.75278e+06	2.26455e+06	3.34265e+06	3.44843e+06	3.73135e+06	FALSE			-0.0883	-0.16734	0.03839	0.23765	-0.17024	0.00772	-0.09519	2	541.2527	0.9997	0.9998	1	0.9998	0.9998	0.9997	1	1	0.9999	0.9999	1
A0AVT1	MYSIEPADRFK	MSF_Direct	9.45696e+06	9.85692e+06	8.79912e+06	1.07183e+07	9.68185e+06	8.90287e+06	1.01273e+07	1.01513e+07	9.40472e+06	1.01675e+07	9.09927e+06	8.90694e+06	9.73048e+06	9.55881e+06	1.03789e+07	1.04313e+07	9.91305e+06	1.01352e+07	9.60216e+06	1.02797e+07	8.47127e+06	9.2365e+06	1.04848e+07	8.69946e+06	FALSE			0.07841	0.1166	0.05981	0.01571	0.00311	0.07768	0.01227	3	452.8921	0.9998	0.9998	1	0.9998	0.9999	1	1	1	0.9999	0.9999	1
A0AVT1	NAIFQLEK	MSF_Direct	6.24833e+06	7.05079e+06	6.78793e+06	7.4853e+06	8.12611e+06	5.47708e+06	6.96889e+06	7.48347e+06	6.10473e+06	7.31219e+06	6.38625e+06	6.72236e+06	6.10848e+06	6.88225e+06	6.54728e+06	7.54234e+06	5.63246e+06	6.35315e+06	6.96906e+06	6.59131e+06	6.00578e+06	7.22152e+06	7.36672e+06	7.7021e+06	FALSE			0.03337	-0.04073	0.07019	0.15015	0.02377	-0.03998	-0.03791	2	481.7689	0.9974	0.9596	0.9711	0.9223	0.9926	0.8391	0.9981	0.973	0.9887	0.9355	0.9371
A0AVT1	NFALLGVGTSK	MSF_Direct	1.55228e+07	1.52094e+07	1.60799e+07	1.50755e+07	1.52517e+07	1.60519e+07	1.62069e+07	1.50654e+07	1.59856e+07	1.61148e+07	1.5125e+07	1.49447e+07	1.53631e+07	1.54259e+07	1.58731e+07	1.46053e+07	1.44924e+07	1.54448e+07	1.57722e+07	1.27569e+07	1.47691e+07	1.62466e+07	1.52973e+07	1.5937e+07	FALSE			0.01367	-0.0717	-0.01341	0.02047	-0.01947	-0.00463	-0.11257	2	553.8138	0.9998	0.9998	1	0.9998	0.9998	1	1	1	0.9999	0.9999	0.9999
A0AVT1	NLVLAGIK	MSF_Direct	1.66899e+07	1.68872e+07	1.71119e+07	1.67104e+07	1.67705e+07	1.79847e+07	1.75857e+07	1.79427e+07	1.73861e+07	1.77477e+07	1.67604e+07	1.62368e+07	1.59924e+07	1.73559e+07	1.64412e+07	1.79301e+07	1.61998e+07	1.73204e+07	1.87706e+07	1.6983e+07	1.71775e+07	1.72594e+07	1.66343e+07	1.77617e+07	FALSE			0.06199	0.02151	0.02194	0.02725	0.00159	-0.02583	0.06244	2	414.2711	0.9998	0.9998	1	0.9998	0.9998	1	1	1	0.9999	0.9999	0.9999
A0AVT1	NRAEAVLK	MSF_Direct	6.43319e+06	5.87291e+06	6.15676e+06	6.23505e+06	6.81719e+06	5.6842e+06	5.95328e+06	6.60463e+06	6.3201e+06	7.14094e+06	6.11517e+06	6.80586e+06	6.1e+06	6.48701e+06	6.49314e+06	6.3114e+06	6.34852e+06	6.45803e+06	6.7621e+06	6.22206e+06	6.11719e+06	6.34254e+06	6.28043e+06	6.61046e+06	FALSE			0.03208	0.0503	0.02122	0.05899	0.11984	0.04745	0.04905	2	450.7667	0.9998	0.9998	1	0.9998	0.9992	1	1	1	0.9998	0.9999	1
A0AVT1	NWSQC[Carbamidomethyl (C)]VELAR	MSF_Direct	1.04486e+07	1.08613e+07	9.6431e+06	1.10658e+07	1.02248e+07	9.76072e+06	1.03837e+07	9.59273e+06	9.26217e+06	1.02913e+07	1.01574e+07	1.01071e+07	1.0083e+07	9.75516e+06	1.00437e+07	9.47799e+06	8.4709e+06	1.01597e+07	1.04447e+07	8.90849e+06	1.03211e+07	9.92805e+06	1.03873e+07	1.08309e+07	FALSE			-0.0822	-0.13907	0.00458	0.00898	-0.01863	-0.05081	-0.06087	2	631.801	0.9998	0.9998	1	0.9998	0.9999	1	1	1	0.9999	0.9999	0.9998
A0AVT1	PAAIEHTIQWAR	MSF_Direct	3.36088e+06	3.65276e+06	4.143e+06	3.25115e+06	3.47334e+06	3.78774e+06	3.44327e+06	3.59091e+06	3.61891e+06	3.35087e+06	3.69657e+06	3.70816e+06	3.03643e+06	3.24584e+06	3.52622e+06	3.17372e+06	3.30389e+06	3.80855e+06	3.40301e+06	3.21538e+06	4.10807e+06	3.40758e+06	3.49983e+06	3.58189e+06	FALSE			-0.06663	-0.1172	-0.08583	-0.08899	-0.05282	-0.1858	-0.05673	2, 3	696.8727, 464.9176	0.9997, 0.9998	0.9998, 0.9998	1, 1	0.9997, 0.9998	0.9996, 0.9999	0.9999, 1	0.9999, 1	1, 1	0.9999, 0.9999	0.9999, 0.9999	1, 1
A0AVT1	QDVIITALDNVEAR	MSF_Direct	1.01889e+07	8.89502e+06	8.9893e+06	1.03361e+07	1.08139e+07	9.2682e+06	8.75562e+06	9.7309e+06	8.49477e+06	1.01806e+07	1.00025e+07	9.38275e+06	9.36643e+06	1.04922e+07	9.62171e+06	9.67118e+06	9.83659e+06	8.97264e+06	9.73428e+06	6.59244e+06	9.23893e+06	9.90227e+06	9.50663e+06	1.00715e+07	FALSE			-0.05724	0.02078	0.11574	0.07056	0.07474	0.07056	-0.13499	2	778.9176	0.9998	0.9998	1	0.9998	0.9998	1	1	1	0.9999	0.9999	1
A0AVT1	QFLFRPHHIQKPK	MSF_Direct	789072	799192	1.31513e+06	837574	733310	1.17896e+06	841458	1.05682e+06	973253	739438	1.05306e+06	1.12368e+06	899375	942172	1.66576e+06	1.22519e+06	1.01456e+06	992581	765442	917268	1.13325e+06	961832	767789	947828	FALSE			-0.01592	0.15483	-0.07839	-0.11688	0.00634	0.27262	-0.04411	3	559.3229	0.9998	0.9998	1	0.9998	0.9999	1	1	1	0.9998	0.9999	0.9999
A0AVT1	RPPSPIKFDLNEPLHLSFLQNAAK	MSF_Direct	1.5205e+06	1.62468e+06	1.87555e+06	2.11498e+06	378756	1.74587e+06	1.63804e+06	1.93574e+06	1.6466e+06	1.82372e+06	1.3285e+06	1.64434e+06	1.78841e+06	1.77372e+06	205315	1.57691e+06	1.56094e+06	1.73225e+06	1.84853e+06	1.73044e+06	1.76081e+06	1.83077e+06	1.56057e+06	1.84729e+06	FALSE			0.05626	-0.04394	-0.24397	0.06129	-0.0659	-0.41431	0.08888	4	683.8775	0.9995	0.9998	1	0.9998	0.9998	1	0.9999	1	0.9999		1
A0AVT1	SFPAAIEHTIQWAR	MSF_Direct	1.22297e+07	1.126e+07	1.17165e+07	1.33376e+07	9.83161e+06	1.17204e+07	1.16204e+07	1.13919e+07	1.21866e+07	1.04416e+07	9.45181e+06	1.15674e+07	1.20826e+07	9.81952e+06	9.22007e+06	1.07518e+07	1.24579e+07	1.13139e+07	1.32192e+07	1.32788e+07	1.25513e+07	1.00555e+07	1.12011e+07	1.28929e+07	FALSE			-0.0003	-0.02825	-0.01303	-0.04397	-0.16227	-0.17789	0.14947	2, 3	813.923, 542.9511	0.9998, 0.9998	0.9998, 0.9998	1, 1	0.9997, 0.9998	0.9998, 0.9999	0.9999, 1	1, 1	1, 1	0.9997, 0.9999	0.9999, 0.9999	0.9997, 0.9999
A0AVT1	SHVFLSGMGGLGLEIAK	MSF_Direct	1.86842e+06	1.54374e+06	1.95804e+06	1.82558e+06	1.74583e+06	1.8613e+06	1.77365e+06	1.98717e+06	1.76675e+06	2.00734e+06	1.5303e+06	1.76787e+06	1.74847e+06	1.62943e+06	1.39054e+06	1.59767e+06	1.55483e+06	1.65344e+06	1.63406e+06	1.12244e+06	1.79089e+06	1.71192e+06	1.86797e+06	1.89108e+06	FALSE			0.04167	-0.16016	0.0167	0.02682	-0.01748	-0.17146	-0.23994	3	572.6431	0.9998	0.9998	1	0.9998	0.9998	1	1	1	0.9999	0.9999	1
A0AVT1	SIEPADRFK	MSF_Direct	3.88658e+06	4.28512e+06	3.42252e+06	4.04658e+06	3.51125e+06	4.1748e+06	4.12424e+06	3.82415e+06	4.07349e+06	4.22435e+06	3.95997e+06	4.50787e+06	4.04572e+06	3.78413e+06	3.68329e+06	4.57415e+06	3.80434e+06	4.24748e+06	4.25533e+06	4.60119e+06	4.16343e+06	3.78705e+06	4.59707e+06	3.30858e+06	FALSE			0.05226	0.12299	0.01712	0.0122	0.13054	-0.01012	0.16732	2	531.7825	0.9998	0.9998	1	0.9998	0.9999	1	1	1	0.9999	0.9999	1
A0AVT1	SVEIDDALYSR	MSF_Direct	7.66191e+06	7.69667e+06	8.03128e+06	7.94713e+06	8.10134e+06	7.86102e+06	7.89063e+06	7.16391e+06	7.50808e+06	7.97883e+06	7.54943e+06	7.74201e+06	7.65627e+06	7.90514e+06	8.00529e+06	8.02001e+06	7.64521e+06	7.86236e+06	7.98174e+06	8.04178e+06	7.33072e+06	7.88418e+06	7.68769e+06	8.6995e+06	FALSE			-0.05195	0.00847	0.0317	0.05337	-0.00739	0.01087	-0.0022	2	634.3119	0.9998	0.9998	1	0.9998	0.9998	1	1	1	0.9999	0.9999	0.9983
A0AVT1	SYTAADATLK	MSF_Direct	8.81997e+06	8.69735e+06	8.67914e+06	9.18381e+06	8.91555e+06	8.7825e+06	8.93961e+06	8.09959e+06	7.84923e+06	9.24491e+06	9.10167e+06	7.91569e+06	8.55938e+06	7.9809e+06	9.08574e+06	8.55036e+06	8.41435e+06	9.1868e+06	1.01382e+07	8.37543e+06	7.83088e+06	8.50375e+06	8.87122e+06	9.41789e+06	FALSE			-0.0739	-0.00248	0.03726	0.03248	0.00362	-0.03176	0.00813	2	520.7666	0.9998	0.9998	1	0.9998	0.9999	1	1	1	0.9999	0.9999	1
A0AVT1	TVFFESLER	MSF_Direct	4.90428e+07	4.83066e+07	4.88045e+07	5.42335e+07	5.23772e+07	4.86974e+07	5.13026e+07	5.03153e+07	4.949e+07	5.312e+07	4.90873e+07	4.90366e+07	5.14762e+07	5.18797e+07	4.93968e+07	5.39001e+07	4.90745e+07	4.90599e+07	5.20991e+07	5.01896e+07	4.8719e+07	5.10993e+07	5.13654e+07	4.84877e+07	FALSE			0.04809	0.05691	0.08764	0.04661	0.04939	0.06371	0.04713	2	564.2902	0.9998	0.9998	1	0.9998	0.9999	1	1	1	0.9999	0.9999	0.9999
A0AVT1	VC[Carbamidomethyl (C)]PTTETIYNDEFYTK	MSF_Direct	5.24099e+06	6.53032e+06	6.21228e+06	6.34322e+06	6.46978e+06	5.80975e+06	5.27518e+06	5.84404e+06	5.33843e+06	5.68773e+06	6.89696e+06	6.11876e+06	6.2594e+06	6.97495e+06	6.53118e+06	6.48233e+06	5.09649e+06	6.04014e+06	5.82704e+06	5.80407e+06	4.67284e+06	5.97973e+06	6.46716e+06	6.43974e+06	FALSE			-0.12792	-0.02955	0.05039	0.07068	0.05662	0.13631	-0.14146	2	990.9484	0.9998	0.9998	1	0.9998	0.9999	1	1	1	0.9999	0.9999	1
A0AVT1	VC[Carbamidomethyl (C)]PTTETIYNDEFYTKQ	MSF_Direct	2.20918e+06	2.42542e+06	2.36449e+06	1.76708e+06	2.11492e+06	1.40777e+06	168564	1.44997e+06	2.22693e+06	1.79686e+06	1.93002e+06	2.4581e+06	2.43544e+06	2.41521e+06	2.14264e+06	2.33215e+06	1.91418e+06	2.25075e+06	1.49448e+06	2.69739e+06	165437	1.91391e+06	2.54766e+06	2.059e+06	FALSE			-0.86401	-0.10738	-0.40396	-0.10217	-0.1784	-0.0012	-0.68373	2	1054.9777	0.9998	0.8973		0.5613	0.9997	0.9973	0.9959	0.9992	0.9997	0.9962	0.986
A0AVT1	VTGGYPFEAYK	MSF_Direct	6.06395e+06	6.65839e+06	6.04804e+06	7.11798e+06	7.32054e+06	5.83066e+06	6.25118e+06	5.96279e+06	5.59785e+06	6.58122e+06	6.05756e+06	6.03896e+06	6.14615e+06	6.40334e+06	5.97062e+06	5.9271e+06	6.07432e+06	4.65653e+06	6.32782e+06	6.83539e+06	5.21084e+06	6.33781e+06	6.52356e+06	7.3613e+06	FALSE			-0.07562	-0.17225	0.11083	0.10752	-0.00714	-0.01936	-0.03079	2	616.3033	0.9998	0.9998	1	0.9998	0.9998	1	1	1	0.9999	0.9999	1
A0AVT1	VVQTDETAR	MSF_Direct	4.84202e+06	4.53115e+06	5.70924e+06	4.50234e+06	4.8054e+06	5.15181e+06	4.90577e+06	5.10507e+06	4.45274e+06	4.45225e+06	4.51173e+06	4.58729e+06	4.62794e+06	4.80761e+06	4.94918e+06	4.66149e+06	4.82783e+06	4.56344e+06	3.87754e+06	4.9436e+06	5.21989e+06	4.56044e+06	4.61008e+06	5.73055e+06	FALSE			-0.06044	-0.10201	-0.06085	-0.01745	-0.15444	-0.06833	-0.10322	2	509.7618	0.9998	0.9998	0.9999	0.9997	0.9997	0.9993	1	1	0.9999	0.9999	0.9998
A0AVT1	VVQTDETARKPDHVPISSEDER	MSF_Direct	7.69186e+06	7.22693e+06	7.91683e+06	7.2551e+06	7.31236e+06	7.45112e+06	7.69605e+06	6.85373e+06	7.78866e+06	7.4516e+06	7.89625e+06	7.98785e+06	7.68427e+06	7.31295e+06	7.56904e+06	7.1787e+06	7.48405e+06	7.67041e+06	7.38876e+06	7.82413e+06	7.82068e+06	7.36965e+06	7.24175e+06	7.87748e+06	FALSE			-0.03176	-0.0321	-0.05256	-0.02207	0.03125	-0.01712	0.01245	3, 4	836.749, 627.8136	0.9998, 0.9998	0.9998, 0.9998	1, 1	0.9998, 0.9998	0.9999, 0.9999	1, 1	1, 1	1, 1	0.9999, 0.9999	0.9999, 0.9999	1, 1
A0AVT1	VVQTDETARKPDHVPISSEDERNAIFQLEK	MSF_Direct	2.52646e+06	1.66241e+06	1.72227e+06	2.08891e+06	1.78379e+06	2.09311e+06	2.01344e+06	1.90281e+06	2.43893e+06	2.09332e+06	2.21434e+06	2.43038e+06	2.50189e+06	2.10826e+06	2.71707e+06	2.10975e+06	2.33211e+06	2.068e+06	2.22645e+06	2.13646e+06	1.89331e+06	1.88386e+06	1.8433e+06	1.28822e+06	FALSE			0.1045	0.13919	0.01328	-0.23708	0.18889	0.30983	0.08185	4	863.6918	0.9998	0.9998	1	0.9998	0.9999	1	0.9998	1	0.9999	0.9999	0.9998
A0AVT1	YGIEPTMVVQGVK	MSF_Direct	5.87214e+06	6.10174e+06	5.94969e+06	6.09746e+06	5.96099e+06	5.77628e+06	5.72318e+06	5.62266e+06	5.20543e+06	5.43633e+06	5.88445e+06	5.72438e+06	5.13702e+06	5.54624e+06	5.42079e+06	5.23612e+06	5.10289e+06	5.23152e+06	5.13057e+06	4.25766e+06	5.54109e+06	5.73848e+06	5.48391e+06	8.18926e+06	FALSE			-0.11492	-0.20304	-0.00717	0.11507	-0.0725	-0.15443	-0.26371	2	710.8788	0.9998	0.9998	1	0.9998	0.9999	1	1	1	0.9999	0.9999	1
A0AVT1	YQC[Carbamidomethyl (C)]VVLTEMK	MSF_Direct	7.80664e+06	7.95695e+06	6.67021e+06	7.89173e+06	8.12005e+06	7.49047e+06	7.09062e+06	7.53715e+06	6.76281e+06	7.67562e+06	7.72542e+06	7.50883e+06	6.9061e+06	7.46648e+06	7.25976e+06	7.07556e+06	6.07202e+06	6.94716e+06	7.47114e+06	6.56641e+06	7.05284e+06	7.87944e+06	7.71938e+06	8.56853e+06	FALSE			-0.0687	-0.15886	0.06712	0.10739	0.03029	-0.05248	-0.08909	2	635.8121	0.9998	0.9998	1	0.9998	0.9999	1	1	1	0.9999	0.9999	1
A0AVT1	YQC[Carbamidomethyl (C)]VVLTEMKLPLQK	MSF_Direct	919213	682375	739470	970142	697862	851297	859606	833708	857687	908567	846347	866240	914066	832192	833781	776119	760837	865307	919633	633413	863081	749644	782805	607713	FALSE			0.1239	0.03723	0.10586	-0.12944	0.16304	0.14023	0.04554	3	617.3353	0.9998	0.9998	1	0.9998	0.9999	1	1	1	0.9999	0.9999	1
A0AVT1	YSRKPNVGC[Carbamidomethyl (C)]QQDSEELLK	MSF_Direct	442553	318032	402276	496952	349867	508795	482952	418099	571084	421041	391696	529793	447247	528981	447267	374921	501523	544626	501540	356175	393659	337933	412481	231656	FALSE			0.34023	0.2893	0.22127	-0.24378	0.20728	0.29176	0.10583	3	717.6882	0.9998	0.9998	1	0.9996	0.9994	0.9998	1	1	0.9998	0.9994	1
A0AVT1	YVLGDTAMQK	MSF_Direct	9.62233e+06	9.61126e+06	1.05129e+07	1.03623e+07	9.71899e+06	1.07102e+07	9.94406e+06	8.85701e+06	1.02174e+07	9.27742e+06	9.51713e+06	1.03743e+07	1.00576e+07	8.78085e+06	1.03738e+07	9.82682e+06	9.85096e+06	1.00895e+07	9.78981e+06	9.21798e+06	1.11976e+07	1.03369e+07	9.59882e+06	1.16458e+07	FALSE			-0.03575	0.00101	0.04981	0.08636	-0.02829	-0.02615	0.02209	2	563.2841	0.9986	0.9998	1	0.9998	0.9998	1	0.9998	1	0.9999	0.9992	1
A0FGR8	FQLSNSGPNSTIK	MSF_Direct	3.84762e+06	2.60845e+06	3.62836e+06	3.40303e+06	3.22178e+06	3.91048e+06	3.54442e+06	3.77736e+06	2.98532e+06	3.33177e+06	3.58444e+06	3.72176e+06	3.82677e+06	3.48789e+06	4.13725e+06	3.66365e+06	3.58979e+06	3.65095e+06	3.55544e+06	3.54867e+06	3.0812e+06	3.58145e+06	3.61125e+06	3.42398e+06	FALSE			0.03151	0.11278	0.0631	0.0742	0.07709	0.18346	0.01436	2	696.8595	0.9988	0.9998	0.9996	0.9998	0.9995	1	0.9991	1	0.9978	0.9999	0.9999
A0FGR8	LLDEWFTLDEVPK	MSF_Direct	571968	405334	529059	530076	524264	474954	499736	549312	429789	553105	516164	494120	453240	415060	361841	466711	446856	371271	434731	611891	394688	508757	499782	666603	FALSE			-0.0266	-0.22948	0.0218	0.15322	0.05361	-0.29224	-0.06369	2	802.9139	0.9629	0.9779	0.9951	0.942	0.999	0.982	0.9829	0.9879	0.996	0.9302	0.9998
A0FGR8	VLVALASEELAK	MSF_Direct	1.9097e+06	1.56815e+06	1.89612e+06	1.71809e+06	1.56255e+06	1.77034e+06	1.73981e+06	1.66105e+06	1.95237e+06	1.82583e+06	1.86975e+06	1.67227e+06	1.93737e+06	1.76148e+06	1.75585e+06	1.86719e+06	1.94638e+06	1.85573e+06	1.89442e+06	1.12489e+06	2.10019e+06	1.61607e+06	1.5678e+06	1.8446e+06	FALSE			-0.00558	0.07718	-0.08942	-0.09587	-0.00164	0.02151	-0.06998	2	621.8688	0.9998	0.9998	1	0.9998	0.9999	1	1	1	0.9999	0.9999	1
A0FGR8	VPLSQLLTSEDMTVSQR	MSF_Direct	1.16814e+06	1.22019e+06	1.13623e+06	1.20448e+06	1.419e+06	1.44781e+06	1.36745e+06	1.49563e+06	1.17483e+06	1.60112e+06	1.56658e+06	1.33687e+06	1.50264e+06	1.62204e+06	1.54477e+06	1.3254e+06	1.36605e+06	1.23684e+06	1.28346e+06	1.36023e+06	568310	1.30138e+06	1.44011e+06	1.4522e+06	FALSE			0.19617	0.15646	0.20804	0.25078	0.35395	0.40581	-0.13397	3	635.3313	0.9967	0.9989	0.9997	0.9988	0.9993	0.9954	0.9998	1	0.999	0.9999	1
A0JLT2	LSNFLPDLPGMIDLPGSHDNSSLR	MSF_Direct	3.29743e+06	2.77456e+06	2.84368e+06	2.96827e+06	2.33899e+06	2.6042e+06	3.00402e+06	2.71635e+06	3.08039e+06	3.13992e+06	2.5603e+06	2.68246e+06	3.12225e+06	2.88065e+06	2.62546e+06	3.00942e+06	3.05975e+06	2.69092e+06	2.83936e+06	3.01962e+06	2.77228e+06	2.44895e+06	2.70479e+06	3.04174e+06	FALSE			-0.01871	-0.0254	-0.1724	-0.12151	-0.08893	-0.04726	-0.04677	3	865.7673	0.9995	0.9996	1	0.9998	0.9993	0.9999	0.9996	1	0.9995	0.9999	0.9968
A0MZ66	ATQPETTEEVTDLK	MSF_Direct	5.77231e+06	5.14303e+06	5.67015e+06	5.6808e+06	5.51065e+06	6.19284e+06	5.62213e+06	5.74231e+06	5.76922e+06	5.57685e+06	5.72031e+06	6.05236e+06	6.12346e+06	5.39011e+06	5.23952e+06	5.33441e+06	5.67418e+06	6.02869e+06	5.86553e+06	5.52868e+06	6.36076e+06	5.67899e+06	5.60239e+06	5.9372e+06	FALSE			0.04691	0.03877	0.06786	0.05404	0.06497	0.0145	0.0983	2	781.3832	0.9996	0.9998	0.9999	0.9995	0.9998	1	1	1	0.9995	0.9945	0.9966
A0MZ66	FNSPSPPTPEPGEGPR	MSF_Direct	2.61229e+06	2.35189e+06	2.11744e+06	2.81598e+06	2.74582e+06	2.21742e+06	2.66641e+06	2.36151e+06	2.63249e+06	2.62461e+06	2.68074e+06	2.49163e+06	2.05319e+06	2.68332e+06	2.76275e+06	2.56415e+06	2.91774e+06	2.85124e+06	2.50692e+06	2.18995e+06	2.56912e+06	2.54155e+06	2.83532e+06	2.47534e+06	FALSE			0.11334	0.23478	0.13555	0.14902	0.13884	0.08267	0.03708	2	833.397	0.9997	0.9998	0.9999	0.9996	0.9996	0.9999	0.9979	0.9999	0.9977	0.9999	0.998
A0MZ66	HSVDELQK	MSF_Direct	971996	862214	1.05335e+06	1.19525e+06	783240	1.02386e+06	854137	1.09604e+06	959504	1.10328e+06	1.11872e+06	987831	1.04284e+06	928181	1.08588e+06	767587	1.03611e+06	1.14175e+06	804643	1.15452e+06	1.18252e+06	1.26475e+06	835518	1.11994e+06	FALSE			0.01101	0.02864	0.05624	0.1573	0.15265	0.08222	0.12169	2	478.2458	0.9998	0.9998	0.9994	0.9981	0.9994	0.9996	0.9935	0.9998	0.9997	0.9966	0.9999
A0MZ66	ILAIELENLK	MSF_Direct	1.65688e+06	1.62844e+06	1.69302e+06	1.58979e+06	1.78034e+06	1.75843e+06	1.55803e+06	1.66386e+06	1.63808e+06	1.61512e+06	1.71506e+06	1.5687e+06	1.61423e+06	1.71722e+06	1.73984e+06	1.5142e+06	1.67233e+06	1.70307e+06	1.64317e+06	1.77555e+06	1.53422e+06	1.59545e+06	1.51035e+06	1.69796e+06	FALSE			-0.03472	-0.02595	0.04289	-0.0515	-0.02321	0.02669	-0.00738	2	578.3528	0.9998	0.9998	1	0.9996	0.9994	0.9995	0.9999	0.9994	0.9998	0.9999	1
A0MZ66	LVEVIEEVNK	MSF_Direct	3.84962e+06	3.5064e+06	3.63227e+06	3.24237e+06	3.75423e+06	4.16312e+06	3.67173e+06	3.68189e+06	3.65736e+06	3.57307e+06	3.85431e+06	3.51405e+06	4.05361e+06	3.84652e+06	3.63965e+06	3.58758e+06	4.08507e+06	3.60056e+06	3.53813e+06	3.61442e+06	3.59505e+06	3.24248e+06	3.44782e+06	4.03488e+06	FALSE			0.00298	0.03693	0.02233	-0.03497	-0.00617	0.07065	-0.03195	2	586.3321	0.9998	0.9996	1	0.9998	0.9998	0.9999	1	1	0.9999	0.9999	1
A0MZ66	QAEPVVVLDPVSTHEPQTK	MSF_Direct	2.8177e+06	2.66058e+06	2.44129e+06	2.64818e+06	2.36151e+06	2.81082e+06	2.56267e+06	2.27873e+06	2.88159e+06	2.52264e+06	2.67411e+06	2.91936e+06	2.7276e+06	2.563e+06	2.89948e+06	2.51821e+06	2.90005e+06	2.86089e+06	2.54134e+06	2.87554e+06	2.68414e+06	2.57287e+06	2.40282e+06	2.7439e+06	FALSE			-0.03626	0.06406	-0.01816	-0.0369	0.03537	0.04846	0.03268	3	692.032	0.9998	0.9998	1	0.9997	0.9999	0.9999	1	1	0.9999	0.9999	1
A0MZ66	QQLELLEEDKK	MSF_Direct	396619	314436	533990	315030	484370	565487	513675	478822	497183	578713	462047	429125	368096	521729	624058	740608	360253	417290	474802	341867	264337	562935	541535	385422	FALSE			0.2588	0.28612	0.13258	0.25901	0.23951	0.28206	-0.20382	3	458.2488	0.9462	0.7729	0.8599	0.9963	0.8251	0.9999	0.9932	0.9626	0.9731	0.7194	0.9867
A0MZ66	SLDPENSETELER	MSF_Direct	7.85076e+06	7.70481e+06	7.41317e+06	7.6962e+06	7.86649e+06	7.32772e+06	7.45152e+06	7.27417e+06	7.36213e+06	7.33793e+06	7.50218e+06	7.64773e+06	7.70882e+06	7.48057e+06	7.1301e+06	7.58397e+06	7.53924e+06	7.45062e+06	7.2292e+06	8.01629e+06	6.80438e+06	7.54504e+06	7.54812e+06	7.43801e+06	FALSE			-0.05642	-0.02502	-0.00493	-0.02775	-0.03053	-0.04137	-0.0589	2	759.8495	0.9998	0.9998	1	0.9998	0.9998	1	1	1	0.9999	0.9999	1
A0MZ66	TVLNSEVLEQR	MSF_Direct	1.35122e+06	1.13138e+06	230419	1.24176e+06	1.41984e+06	1.37874e+06	1.32126e+06	1.18814e+06	750275	1.66597e+06	1.14455e+06	814359	316671	1.15335e+06	1.38418e+06	1.52978e+06	1.00774e+06	1.34365e+06	1.6515e+06	1.28335e+06	1.57478e+06	1.37786e+06	1.51364e+06	1.91104e+06	FALSE			0.26483	0.51659	0.57458	0.8239	0.41803	0.07319	0.73311	2	644.3488	0.9345	0.8129	0.8757	0.9893		1	0.9165	0.9782	0.9812	0.911	0.3908
A1L0T0	DGHPVVVNILIGR	MSF_Direct	402322	297072	503611	360590	348044	425955	312112	360872	505706	319264	292018	519015	405694	368456	324766	321074	409927	469489	339724	292929	562026	292495	262619	499341	FALSE			-0.02946	-0.00302	-0.08447	-0.19014	-0.08994	-0.13056	-0.01002	3	463.6051	0.9929	0.9991	0.9992	0.9984	0.9874	0.9998	0.9984	0.9993	0.9485	0.9998	0.9989
A1L0T0	GALQAVDQLSLFRPLC[Carbamidomethyl (C)]K	MSF_Direct	524840	364254	458503	426190	365611	465861	476060	474409	451620	446726	408788	455548	466691	428784	405014	379673	385905	442187	410960	357050	451067	467961	450765	439228	FALSE			0.05719	-0.15805	-0.09964	0.01105	-0.03965	-0.05133	-0.1446	3	639.3522	0.9998	0.9998	1	0.9998	0.9999	1	1	1	0.9999	0.9999	1
A2RRP1	GTDLEALLAIGK	MSF_Direct	492180	360088	367071	442565	413098	393255	381019	474671	324093	393520	453881	426784	505493	439532	448155	335290	388702	433545	401179	404371	298849	409051	440091	399156	FALSE			-0.04758	-0.07504	0.03458	0.03386	0.06347	0.19228	-0.14284	2	600.8453	0.9964	0.8982	0.9287	0.7217	0.9977	0.9995	0.9918	1	0.9974	0.9999	0.9991
A2RRP1	LFWTGDPHLIK	MSF_Direct	388526	386875	450342	390773	332301	433385	418893	398806	389048	366954	444194	412377	435177	354998	378411	322366	419360	397865	350820	365892	404689	400253	399967	452258	FALSE			-0.02253	-0.10514	-0.08394	0.03113	-0.00261	-0.06889	-0.12835	3	442.9117	0.9997	0.9998	1	0.9998	0.9998	1	1	1	0.9999	0.9999	1
A2RRP1	LHPGDLITVVDAVTFSPK	MSF_Direct	604028	614149	602016	632611	672596	578709	557733	682580	694268	622880	528603	638774	609296	579899	632906	507958	597887	538015	565607	544964	647792	656715	616493	778112	FALSE			0.08793	-0.147	0.04964	0.17246	-0.02392	0.00151	-0.04986	3	637.0192	0.9998	0.9998	1	0.9998	0.9999	1	1	1	0.9999	0.9999	1
A2RRP1	LLDFTQAQILQGLRK	MSF_Direct	628596	674362	692487	591564	609572	725764	594520	603859	624116	579036	507002	715729	605160	580644	699450	495175	687186	691030	605141	559368	649448	633173	580434	636088	FALSE			-0.1308	-0.09106	-0.05043	-0.10942	-0.1473	-0.08195	-0.13757	3	582.0087	0.9998	0.9998	1	0.9998	0.9999	1	1	1	0.9999	0.9999	1
A2RRP1	LLGLAELLR	MSF_Direct	668094	614717	500178	643438	690087	699467	679538	707155	690258	636475	668316	720732	679975	650568	728666	629641	627307	662643	641550	686259	674766	679368	626400	714772	FALSE			0.22017	0.1065	0.18931	0.18044	0.184	0.20779	0.16756	2	499.3239	0.9998	0.9998	1	0.9998	0.9999	1	1	1	0.9998	0.9999	1
A2RRP1	LSIWAIPSLK	MSF_Direct	437264	503925	464734	436260	430152	533914	372610	426248	454560	394060	510529	504340	410442	394614	405516	276423	485624	464181	368771	359752	468783	480543	394752	520794	FALSE			-0.16565	-0.19729	-0.00576	-0.01013	0.00308	-0.21583	-0.23173	2	564.3448	0.9996	0.9994	1	0.9998	0.9998	1	1	0.9998	0.9999	0.9999	0.9989
A3KN83	AGFLIGDGAGVGK	MSF_Direct	3.17395e+07	3.06325e+07	3.09739e+07	522306	2.90044e+07	3.21895e+07	2.80826e+07	3.00218e+07	2.88868e+07	2.97929e+07	2.94101e+07	3.12035e+07	2.95738e+07	2.92229e+07	2.95936e+07	2.75445e+07	3.0203e+07	2.97163e+07	2.80758e+07	3.03638e+07	3.38612e+07	2.94261e+07	3.02568e+07	3.22516e+07	FALSE			-0.10172	-0.0939	-0.59694	-0.02198	-0.04616	-0.0787	-0.01624	2	581.3168	0.7342		0.9832	0.662	0.3952	0.9241	0.9486	0.957	0.8947	0.9627	0.9954
A3KN83	ASTRPSVSAPTVR	MSF_Direct	2.98978e+06	3.24076e+06	2.9325e+06	3.0804e+06	3.524e+06	2.97364e+06	140494	3.98088e+06	2.3708e+06	279010	4.58701e+06	3.48258e+06	4.36148e+06	4.40223e+06	2.75668e+06	3.1278e+06	2.22548e+06	2.38021e+06	3.0421e+06	141796	2.61678e+06	3.17352e+06	2.9207e+06	3.03531e+06	FALSE			-0.49712	-0.24471	0.0639	-0.00529	-0.13429	0.33029	-0.65961	3	443.5809	0.995	0.994			0.9822	0.9887	0.7013	0.7208	0.9204	0.939	0.9599
A3KN83	DLLDKLEK	MSF_Direct	2.9744e+06	2.5416e+06	3.12221e+06	3.44464e+06	2.79068e+06	2.8663e+06	2.87077e+06	2.89803e+06	3.25168e+06	2.76805e+06	3.07079e+06	3.15389e+06	3.12136e+06	3.06746e+06	3.28553e+06	3.15839e+06	3.06938e+06	3.08336e+06	2.75644e+06	3.12491e+06	3.09915e+06	2.90118e+06	3.40704e+06	3.01515e+06	FALSE			0.06247	0.10822	0.07539	0.11012	0.05803	0.13329	0.05606	2	487.2819	0.9998	0.9939	0.9996	0.9912	0.9998	0.999	0.9991	0.9851	0.9991	0.9299	0.9981
A3KN83	DLLDKLEKL	MSF_Direct	204031	171401	175943	192637	111234	269033	203682	252097	229178	182082	184505	228508	206171	217054	256331	220898	265274	239996	232192	256777	217462	196779	202618	128074	FALSE			0.31298	0.39727	0.05526	-0.06394	0.11009	0.30156	0.35751	3	362.885	0.9997	0.9998	0.9998	0.9996	0.9999	1	1	0.9996	0.9999	0.9998	0.9999
A3KN83	ELGLETEAAVPVK	MSF_Direct	3.46626e+06	3.78643e+06	3.70217e+06	3.24035e+06	3.34856e+06	3.44802e+06	3.53818e+06	3.36895e+06	3.57513e+06	3.19673e+06	3.58041e+06	3.6118e+06	3.38484e+06	3.44492e+06	3.80639e+06	3.21768e+06	3.21435e+06	3.32817e+06	3.24897e+06	3.37013e+06	3.38901e+06	3.26764e+06	2.98726e+06	3.49038e+06	FALSE			-0.06362	-0.16659	-0.12625	-0.1688	-0.07652	-0.0426	-0.1304	2	678.3745	0.9997	0.9998	1	0.9998	0.9998	1	0.9996	0.9999	0.9999	0.9999	0.9989
A3KN83	ERFQQAADLIDAEQR	MSF_Direct	230688	984881	342994	854704	146224	629518	959175	709549	268551	831030	113412	1.02036e+06	837475	828768	846242	139352	488038	845366	745774	244346	904665	741686	836663	1.15245e+06	FALSE			0.31381	-0.0817	0.06505	0.80911	0.33417	0.6889	0.28182	3	597.2991		0.8694	0.9642	0.9897	0.8777		0.8335	0.9994	0.9994		0.62
A3KN83	GIDLTAPSNNSSPR	MSF_Direct	1.09231e+07	1.15897e+07	1.09025e+07	1.12022e+07	1.15552e+07	1.09499e+07	1.12545e+07	1.10027e+07	1.1251e+07	1.18197e+07	1.15671e+07	1.12492e+07	1.14523e+07	1.22548e+07	1.16616e+07	1.24041e+07	1.16184e+07	1.16064e+07	1.22365e+07	1.25332e+07	1.14456e+07	1.24204e+07	1.25997e+07	1.24256e+07	FALSE			0.00401	0.09254	0.01255	0.16429	0.05176	0.08197	0.11609	2	714.8575	0.9998	0.9998	1	0.9998	0.9999	1	1	1	0.9999	0.9999	1
A3KN83	GVIFATYSSLIGESQSGGK	MSF_Direct	1.3037e+06	1.60934e+06	1.69197e+06	1.55505e+06	1.94795e+06	1.77958e+06	1.76544e+06	1.86738e+06	1.83278e+06	1.93208e+06	1.79439e+06	1.66073e+06	1.86229e+06	1.68962e+06	1.77598e+06	1.63491e+06	1.86738e+06	1.61031e+06	1.82511e+06	1.36909e+06	1.66133e+06	2.02385e+06	1.80374e+06	1.65384e+06	FALSE			0.24718	0.15085	0.19804	0.25135	0.22633	0.21036	0.07642	2	950.9862	0.9992	0.9992	0.9984	0.9977	0.998	0.9991	0.9994	1	0.9958	0.9997	0.9903
A3KN83	LFLVYRPNTGK	MSF_Direct	1.68177e+06	1.68806e+06	1.77892e+06	1.31012e+06	1.66562e+06	1.88878e+06	1.51668e+06	1.71814e+06	1.61485e+06	1.36515e+06	1.70675e+06	1.69813e+06	1.60294e+06	1.57668e+06	1.53705e+06	1.22713e+06	1.61541e+06	1.67859e+06	1.31453e+06	1.58865e+06	1.69066e+06	1.6887e+06	1.60634e+06	2.30703e+06	FALSE			-0.08634	-0.18754	-0.08192	0.12174	-0.11022	-0.12645	-0.16452	3	436.5872	0.9998	0.9998	1	0.9998	0.9998	1	1	1	0.9999	0.9999	1
A3KN83	LGIWGEGTPFR	MSF_Direct	1.74482e+06	2.17788e+06	2.14344e+06	1.79714e+06	2.17058e+06	1.99157e+06	2.04377e+06	1.81199e+06	1.88664e+06	1.66691e+06	2.16046e+06	1.71243e+06	1.89578e+06	1.96677e+06	1.8095e+06	1.63477e+06	1.71379e+06	1.53611e+06	1.67105e+06	1.82807e+06	1.87294e+06	1.74974e+06	1.92078e+06	3.34996e+06	FALSE			-0.07912	-0.31252	-0.02564	0.21079	-0.13094	-0.09691	-0.1753	2	616.8248	0.9998	0.9998	1	0.9998	0.9999	1	0.9998	1	0.9999	0.9999	0.9995
A3KN83	LKPPANIAQPVAT	MSF_Direct	3.28063e+06	3.65882e+06	3.81461e+06	3.26014e+06	3.55101e+06	3.64462e+06	3.56768e+06	3.83866e+06	3.03036e+06	4.12062e+06	3.53707e+06	2.92328e+06	3.44206e+06	3.77927e+06	3.82382e+06	4.04041e+06	3.37074e+06	3.48714e+06	3.22293e+06	3.5365e+06	3.34772e+06	3.62772e+06	3.19603e+06	3.39528e+06	FALSE			-0.04322	0.01922	-0.04058	-0.07362	-0.02341	0.03853	-0.0895	2	660.3877	0.9998	0.9998	1	0.9998	0.9999	1	1	1	0.9999	0.9999	1
A3KN83	NALEIVMK	MSF_Direct	4.11049e+06	3.9168e+06	4.14456e+06	3.92575e+06	3.82691e+06	4.25296e+06	4.24867e+06	4.17965e+06	3.89823e+06	4.1882e+06	4.1561e+06	4.04207e+06	4.1474e+06	4.16105e+06	4.14312e+06	4.3618e+06	3.77835e+06	4.07674e+06	4.00196e+06	4.08326e+06	3.70618e+06	4.18283e+06	4.28697e+06	4.10172e+06	FALSE			0.01822	0.00533	-0.01984	0.04661	0.02521	0.03278	-0.04581	2	459.2599	0.9367	0.9962	0.9997	0.8892	0.9974	0.9529	0.9991	0.9804	0.9991	0.9866	0.9995
A3KN83	NILVHSLNK	MSF_Direct	3.8865e+06	4.11219e+06	4.64131e+06	3.89725e+06	3.9126e+06	4.3087e+06	4.16359e+06	3.98926e+06	3.90622e+06	3.97682e+06	4.18993e+06	4.48148e+06	4.18967e+06	4.21693e+06	4.2769e+06	3.47495e+06	4.01413e+06	3.83805e+06	4.0148e+06	3.38839e+06	4.36188e+06	4.13995e+06	3.49735e+06	4.779e+06	FALSE			-0.06788	-0.15821	-0.06078	-0.02576	0.00094	0.00496	-0.10349	2	519.3087	0.9997	0.9998	1	0.9998	0.9971	1	1	1	0.9999	0.9999	1
A3KN83	NLC[Carbamidomethyl (C)]PVGSSKPTK	MSF_Direct	2.16529e+06	2.16916e+06	1.94187e+06	2.20762e+06	2.1686e+06	2.52826e+06	2.27522e+06	2.56172e+06	2.07866e+06	2.4678e+06	2.18534e+06	2.14011e+06	2.339e+06	2.34451e+06	2.21273e+06	2.19545e+06	2.11949e+06	1.90003e+06	2.09218e+06	2.09367e+06	2.06252e+06	2.07003e+06	2.17162e+06	2.21303e+06	FALSE			0.13994	-0.01417	0.13761	0.04043	0.11418	0.13589	-0.00644	2, 3	644.3399, 429.8957	0.9998, 0.9998	0.9998, 0.9998	1, 1	0.9998, 0.9998	0.9999, 0.9999	1, 1	1, 1	1, 1	0.9999, 0.9999	0.9999, 0.9999	1, 1
A3KN83	RLESLGALTHGDRR	MSF_Direct	2.26783e+06	2.5677e+06	2.66821e+06	2.41828e+06	2.72027e+06	2.56378e+06	2.27879e+06	2.80044e+06	2.24491e+06	2.52505e+06	2.26709e+06	2.50047e+06	2.22878e+06	2.41435e+06	2.17865e+06	2.32808e+06	2.37758e+06	2.23461e+06	2.41875e+06	2.23995e+06	2.57637e+06	3.19199e+06	2.5749e+06	2.37253e+06	FALSE			-0.03495	-0.11262	0.03768	0.11732	-0.04117	-0.13746	-0.0526	4	395.9709	0.9997	0.9968	0.9988	0.9983	0.9998	0.9988	0.9871	0.9971	0.9979	0.9992	0.995
A3KN83	SELDVPVEIL	MSF_Direct	950604	1.01367e+06	991313	866247	1.15066e+06	1.16873e+06	1.01151e+06	981148	1.08779e+06	946827	1.14425e+06	1.09881e+06	1.0402e+06	1.03772e+06	1.06295e+06	1.04009e+06	1.12027e+06	1.13625e+06	1.06285e+06	1.18489e+06	1.12062e+06	1.09293e+06	1.05519e+06	968424	FALSE			0.0597	0.15754	0.10814	0.0765	0.11006	0.08772	0.1886	2	557.3055	0.9998	0.9998	1	0.9998	0.9998	1	1	0.9998	0.9999	0.9999	0.9999
A3KN83	SGILTLDK	MSF_Direct	5.2004e+06	4.61709e+06	4.25458e+06	4.45667e+06	4.88164e+06	4.32164e+06	4.79718e+06	4.82879e+06	4.64219e+06	5.08368e+06	4.67359e+06	4.70482e+06	4.82917e+06	4.65022e+06	4.49239e+06	4.83361e+06	4.2853e+06	4.73801e+06	4.6987e+06	4.7989e+06	4.45582e+06	4.99882e+06	4.67141e+06	5.25211e+06	FALSE			0.01996	-0.02223	-0.04288	0.08464	0.03944	-0.01032	-0.01222	2	423.7502	0.9986	0.9998	0.9998	0.9997	0.9994	1	1	0.9999	0.9999	0.9998	1
A3KN83	SIVNLDSPMVSPPPDYPGEFFK	MSF_Direct	1.96786e+06	1.49968e+06	1.79517e+06	1.66898e+06	1.34018e+06	1.49152e+06	1.94978e+06	1.71501e+06	1.67966e+06	1.76764e+06	1.73786e+06	1.72817e+06	1.85285e+06	1.83954e+06	1.61263e+06	1.46387e+06	1.80277e+06	1.47428e+06	1.44802e+06	1.74275e+06	1.77564e+06	1.3e+06	1.4646e+06	2.06646e+06	FALSE			0.02224	-0.15064	-0.22566	-0.12347	-0.00798	0.01155	-0.0836	3	812.7313	0.9998	0.9998	1	0.9998	0.9998	1	1	1	0.9999	0.9999	1
A3KN83	SNQVTAPEYVFLISELAGEQR	MSF_Direct	230746	141162	163301	141848	130830	249496	342403	263499	253066	178931	178468	216159	181412	190733	223214	128746	197978	233100	149012	256267	158123	112615	121631	202424	FALSE	0.318489	674.938	0.6825	0.06487	-0.03557	-0.29356	0.09984	0.15366	0.07406	3	784.4008	0.9998	0.9998	1	0.9998	0.9998	0.9998	0.9999	1	0.9999	0.9999	1
A3KN83	TGLAVLELQNK	MSF_Direct	8.44844e+06	8.64388e+06	8.57619e+06	8.15537e+06	8.45512e+06	8.40885e+06	8.56295e+06	7.95706e+06	8.2929e+06	8.33974e+06	8.66431e+06	8.70025e+06	8.02317e+06	8.70262e+06	8.42665e+06	7.97846e+06	8.14866e+06	8.45265e+06	8.00962e+06	7.82606e+06	8.77117e+06	8.51409e+06	8.33248e+06	9.69828e+06	FALSE			-0.04891	-0.06253	-0.03696	0.04843	0.00201	-0.0293	-0.06094	2	593.3455	0.9998	0.9998	1	0.9998	0.9999	1	1	1	0.9999	0.9999	1
A3KN83	TGLAVLELQNKLPK	MSF_Direct	1.17676e+06	978679	1.13399e+06	1.1151e+06	912941	1.23152e+06	1.20914e+06	1.25596e+06	1.34086e+06	1.18927e+06	1.11658e+06	1.31136e+06	1.20463e+06	1.1575e+06	1.31688e+06	1.30984e+06	1.3205e+06	1.31492e+06	1.17672e+06	888812	1.19229e+06	1.03446e+06	1.084e+06	778358	FALSE			0.21042	0.26228	-0.01316	-0.18337	0.13704	0.16148	-0.01393	3	508.6434	0.9998	0.9998	1	0.9998	0.9999	1	1	1	0.9999	0.9999	1
A3KN83	TIAGIIYENYLLSR	MSF_Direct	3.44248e+06	3.59944e+06	3.15712e+06	3.35226e+06	3.49238e+06	3.19843e+06	2.99636e+06	2.97577e+06	2.70556e+06	3.18405e+06	2.89376e+06	3.08734e+06	2.92952e+06	3.44698e+06	2.76588e+06	2.96903e+06	2.82075e+06	3.67e+06	2.98303e+06	3.46882e+06	3.01165e+06	3.58836e+06	3.30736e+06	3.35591e+06	FALSE			-0.23305	-0.10856	-0.02223	0.00742	-0.1542	-0.15779	-0.10799	2	813.4485	0.9998	0.9998	1	0.9998	0.9999	0.9989	0.9997	1	0.9999	0.9999	0.9996
A3KN83	TLEALEEGGGELNDFVSTAK	MSF_Direct	1.74887e+06	1.88091e+06	2.10045e+06	1.85372e+06	2.06685e+06	1.59277e+06	1.58822e+06	1.78014e+06	1.84581e+06	1.76302e+06	2.01166e+06	1.74066e+06	2.04032e+06	1.91668e+06	2.11043e+06	1.7495e+06	1.87661e+06	1.94647e+06	1.86005e+06	1.43691e+06	1.72419e+06	2.07051e+06	2.10436e+06	2.00155e+06	FALSE			-0.13616	-0.04025	-0.05567	0.10818	-0.05514	0.08249	-0.19058	2	1040.5077	0.9996	0.9998	0.9986	0.9994	0.9996	1	0.9994	1	0.9999	0.9999	1
A3KN83	VHMTLELPWSADR	MSF_Direct	3.08587e+06	3.03884e+06	3.08992e+06	3.18712e+06	3.09913e+06	3.03035e+06	3.2064e+06	3.2606e+06	3.03241e+06	3.41298e+06	2.95035e+06	3.11745e+06	3.26142e+06	3.3526e+06	3.26529e+06	3.37904e+06	2.81227e+06	3.29162e+06	3.15082e+06	2.91277e+06	3.0175e+06	3.04284e+06	2.90076e+06	3.22043e+06	FALSE			0.04391	0.04141	0.01588	-0.00794	0.04108	0.10049	-0.02106	3	518.9293	0.9998	0.9998	1	0.9998	0.9998	1	1	1	0.9999	0.9999	0.9997
A3KN83	VPVVKEDDEPEEEDEEEMGHAE	MSF_Direct	1.0329e+06	970775	1.10874e+06	970450	994081	1.08137e+06	1.05271e+06	941019	879600	980170	948492	970482	1.13609e+06	1.09423e+06	1.0517e+06	1.01505e+06	911195	1.06023e+06	1.09348e+06	1.2353e+06	973822	1.0245e+06	1.19008e+06	1.09166e+06	FALSE			-0.11531	-0.05959	-0.03117	0.08716	-0.10241	0.07655	0.08557	3	847.6868	0.9998	0.9998	1	0.9998	0.9999	1	1	1	0.9999	0.9999	1
A3KN83	VVYASATGASEPR	MSF_Direct	5.67344e+06	4.82445e+06	5.83907e+06	5.5463e+06	5.19217e+06	5.40997e+06	5.63246e+06	5.59665e+06	6.00187e+06	5.43691e+06	5.48231e+06	5.65904e+06	5.96983e+06	5.47641e+06	6.06647e+06	5.53787e+06	5.88943e+06	5.97257e+06	5.46883e+06	3.48057e+06	5.7994e+06	5.37022e+06	5.35481e+06	5.74826e+06	FALSE			0.07687	0.09094	-0.01674	0.01199	0.02115	0.10026	-0.14754	2	654.3331	0.9998	0.9998	1	0.9998	0.9999	1	1	1	0.9999	0.9999	1
A3KN83	YDMGILDLGSGDEK	MSF_Direct	2.54443e+06	3.16946e+06	3.34902e+06	3.05556e+06	3.11254e+06	3.36604e+06	3.19998e+06	3.29882e+06	3.30119e+06	3.25861e+06	3.47732e+06	3.33401e+06	3.21888e+06	3.42896e+06	3.13454e+06	2.61289e+06	3.09801e+06	3.24101e+06	3.15402e+06	2.95393e+06	3.34305e+06	3.19201e+06	3.24494e+06	3.60046e+06	FALSE			0.1128	-0.01778	0.07313	0.14734	0.15201	0.11021	0.06049	2	756.848	0.9998	0.9998	1	0.9998	0.9999	1	1	1	0.9999	0.9999	1
A4D1E9	DFLHLFEK	MSF_Direct	120244	93393	93901	74048.8	70666.7	119162	101704	92555.4	406203	105209	85149.2	32585.8	91137.8	112637	108188	51760.5	85077.5	110173	81546.6	81664.8	107617	89128.4	83999.4	58563.4	FALSE			0.96531	-0.31619	-0.2209	-0.40856	-0.46408	0.02061	-0.18339	3	350.1869	0.9883	0.9739	0.9921	0.9851	0.9691	0.3963	0.9972	0.977	0.9835	0.9337	0.9873
A4D1E9	LLTNFLPLK	MSF_Direct	833652	877740	1.05681e+06	859999	969257	1.07259e+06	830785	905879	1.02672e+06	924335	1.04264e+06	935701	879697	933958	859004	839603	924264	969334	900583	987345	977894	989049	968650	862568	FALSE			-0.00251	-0.01836	0.06802	0.02688	0.06843	-0.05067	0.05	2	529.834	0.9997	0.9997	1	0.9998	0.9998	1	0.9999	1	0.9999	0.9999	1
A4D1E9	TAFETIILLTK	MSF_Direct	292813	437485	329852	260878	312058	317826	134357	310366	91548.6	241247	306125	289299	276469	276507	167984	518407	242385	236584	279346	93939.2	302036	296523	337370	390333	FALSE			-0.98323	-0.08806	-0.25116	-0.04973	-0.34153	-0.55628	-0.65062	2	625.3738	0.9993	0.9993			0.99		0.9947	0.9996		0.9999	0.9973
A4D1E9	TVEFQHIIPISAVTGEGIEELK	MSF_Direct	1.26037e+06	1.0691e+06	1.35918e+06	1.20951e+06	1.07216e+06	1.2598e+06	1.32402e+06	1.214e+06	1.21621e+06	1.41718e+06	1.15217e+06	1.24966e+06	1.24575e+06	1.16904e+06	1.3067e+06	1.23223e+06	1.00008e+06	1.26904e+06	1.21376e+06	1.3158e+06	1.03661e+06	1.24013e+06	1.13589e+06	1.24349e+06	FALSE			0.02542	-0.07518	-0.05874	-0.0273	0.05011	0.01279	-0.04872	3	804.1003	0.9997	0.9997	0.9996	0.9998	0.9998	1	0.9852	0.9997	0.9999	0.9999	0.9913
A4D1P6	KPEASGPEAEPC[Carbamidomethyl (C)]PELHTEPVEPLTR	MSF_Direct	1.97094e+06	1.63708e+06	1.68564e+06	1.68994e+06	1.67721e+06	1.79566e+06	1.53744e+06	1.52967e+06	1.89867e+06	1.65471e+06	1.71351e+06	2.18976e+06	1.8864e+06	1.6375e+06	1.72939e+06	1.64808e+06	1.57537e+06	1.8939e+06	1.76302e+06	1.53938e+06	2.04961e+06	1.74213e+06	1.71227e+06	1.7407e+06	FALSE			-0.09225	-0.04887	-0.03611	-0.02711	0.0703	-0.01104	0.01582	4	693.3393	0.9998	0.9998	1	0.9998	0.9999	1	1	1	0.9999	0.9999	1
A4D1P6	LLLLGSGVGTVR	MSF_Direct	4.48098e+06	4.37989e+06	4.71829e+06	3.67017e+06	4.34863e+06	5.06065e+06	4.43409e+06	4.68887e+06	4.56938e+06	4.10431e+06	4.93367e+06	4.6181e+06	4.49167e+06	4.4626e+06	4.58974e+06	4.07008e+06	4.91618e+06	4.66042e+06	4.08355e+06	4.07974e+06	4.56679e+06	4.54003e+06	4.21146e+06	4.27807e+06	FALSE			0.01197	0.00716	-0.05409	-0.05961	0.00815	-0.00374	-0.09315	2	592.8717	0.9998	0.9998	1	0.9998	0.9995	1	1	1	0.9999	0.9999	1
A4D1P6	LSPAQGPPQPQSSAK	MSF_Direct	2.13646e+06	1.97184e+06	2.00486e+06	2.12779e+06	2.10729e+06	1.99145e+06	2.05469e+06	2.06071e+06	2.036e+06	2.07943e+06	2.26348e+06	2.28418e+06	2.08312e+06	2.22414e+06	1.85669e+06	2.18552e+06	2.069e+06	2.08741e+06	2.17436e+06	2.07906e+06	2.11477e+06	2.27007e+06	2.10005e+06	2.32552e+06	FALSE			0.009	0.053	0.02651	0.1313	0.11646	0.01194	0.05897	2	746.8914	0.9995	0.9998	1	0.9998	0.9991	0.9999	1	1	0.9999	0.9998	0.9987
A4D1P6	NLC[Carbamidomethyl (C)]EININDNMPR	MSF_Direct	1.02991e+06	803765	641005	967796	975126	918048	893555	974475	748914	995284	870647	930708	791634	973719	734993	1.02887e+06	828452	863504	934920	849898	826386	1.01479e+06	947664	925238	FALSE			0.08064	0.1368	0.20926	0.22267	0.17645	0.01489	0.07747	2	801.8718	0.9998	0.9998	1	0.9998	0.9963	1	1	1	0.9999	0.9999	1
A4D1P6	SPLLSLEWATK	MSF_Direct	2.22677e+06	2.29781e+06	2.30723e+06	2.11692e+06	2.19234e+06	2.08285e+06	2.24442e+06	2.31139e+06	2.08949e+06	2.33821e+06	2.13367e+06	2.22959e+06	2.15654e+06	2.27484e+06	2.01075e+06	2.29237e+06	2.28293e+06	2.32499e+06	2.16491e+06	2.24978e+06	2.32405e+06	1.9904e+06	2.12254e+06	2.26772e+06	FALSE			-0.03993	0.01439	-0.09598	-0.09856	-0.02779	-0.08473	-0.01979	2	622.8479	0.9998	0.9998	1	0.9997	0.9996	1	1	1	0.9999	0.9999	1
A4D1P6	SPLLSLEWATKR	MSF_Direct	112313	62353.3	119615	98022.5	91338.2	138265	121341	127289	147050	115797	104193	88943.8	98741.2	70480.5	127814	144570	137584	157891	101668	111693	131118	99597.6	103609	85392.1	FALSE			0.42714	0.58046	0.15485	-0.02813	0.0701	0.01344	0.22722	3	467.6014	0.9998	0.9998	1	0.9998	0.9999	1	1	1	0.9998	0.9977	1
A4D1P6	TNQVQEENEVLR	MSF_Direct	2.67539e+06	2.11816e+06	2.54638e+06	2.55813e+06	2.64075e+06	2.18549e+06	2.69275e+06	2.60259e+06	2.67989e+06	2.50723e+06	2.27201e+06	2.3761e+06	2.40584e+06	2.01237e+06	2.79506e+06	2.8337e+06	1.99479e+06	2.19174e+06	2.50691e+06	2.83065e+06	2.18428e+06	2.55594e+06	2.40548e+06	2.56415e+06	FALSE			0.11976	-0.06425	0.00871	0.03603	-0.03675	-0.02511	0.03532	2	729.8628	0.9998	0.9998	1	0.9998	0.9999	1	1	1	0.9998	0.9999	1
A4D1P6	VWSFNPIMQTK	MSF_Direct	3.6861e+06	3.56923e+06	3.49218e+06	3.55108e+06	3.35427e+06	3.69037e+06	3.17284e+06	3.42114e+06	3.65273e+06	3.43141e+06	3.61066e+06	3.65819e+06	3.46241e+06	3.48595e+06	3.67477e+06	3.39389e+06	3.61007e+06	3.65451e+06	3.51331e+06	3.53878e+06	3.60271e+06	3.4393e+06	3.51093e+06	3.9452e+06	FALSE			-0.06884	-0.012	-0.02052	0.01972	-0.00636	-0.01679	-0.0125	2	675.8474	0.9998	0.9998	1	0.9996	0.9998	0.9998	1	0.9999	0.9998	0.9998	1
A4FU69	EHILHIV	MSF_Direct	1.29821e+06	1.4265e+06	1.34438e+06	1.22825e+06	1.25961e+06	1.26928e+06	1.19078e+06	1.22108e+06	1.32611e+06	1.14663e+06	1.34035e+06	1.35569e+06	1.31277e+06	1.11178e+06	1.16393e+06	1.31614e+06	1.39301e+06	1.20094e+06	1.26149e+06	1.32177e+06	1.38838e+06	1.34631e+06	1.21828e+06	1.21404e+06	FALSE			-0.12245	-0.0575	-0.11507	-0.10684	-0.0826	-0.18133	-0.03497	2	430.7531	0.9986	0.9998	0.9999	0.9996	0.9992	1	0.9996	1	0.9998	0.9999	1
A5A3E0	[Acetyl (Protein N-term)]DDDTAVLVIDNGSGMC[Carbamidomethyl (C)]K	MSF_Direct	423314	391487	168212	499080	857522	360625	393476	592648	293894	569048	669985	272569	337338	661895	497583	748000	362239	304660	603773	474830	231028	736126	545778	384419	FALSE			0.38088	0.52542	0.8048	0.76139	0.6208	0.60661	0.41388	3	617.9415	0.8573	0.9759	0.9863	0.9439	0.8382	0.9835	0.9803	0.9668	0.7821	0.9582	0.9416
A5A3E0	ANLNALDR	MSF_Direct	8.34533e+06	241031	8.48611e+06	8.81964e+06	7.78369e+06	8.35626e+06	223124	8.68332e+06	8.00968e+06	8.57098e+06	374816	8.47414e+06	8.25808e+06	8.06886e+06	216817	8.40952e+06	7.64227e+06	7.721e+06	218464	8.05002e+06	7.91673e+06	8.18167e+06	8.83745e+06	9.48553e+06	FALSE			-0.01327	0.47764	0.54792	0.63457	0.02907	-0.04539	-0.077	2	443.7407	0.9996	0.9998		0.9997	0.9993	0.9966		0.9998		0.9984	0.9998
A5A3E0	LC[Carbamidomethyl (C)]YVALDFEQEM[Oxidation (M)]ATVASSSSLEK	MSF_Direct	4.03412e+06	2.73863e+06	370810	3.65494e+06	2.71709e+06	3.02395e+06	3.56905e+06	3.60618e+06	2.7113e+06	3.21684e+06	221358	3.06645e+06	3.37271e+06	3.29703e+06	2.80608e+06	3.07007e+06	3.14188e+06	2.94831e+06	3.25805e+06	1.54603e+06	259730	3.20806e+06	3.37288e+06	3.82456e+06	FALSE			0.46882	0.35875	0.3954	0.54263	-0.13517	0.40761	-0.49642	3	865.4048	0.968	0.9247	0.9916	0.9562	0.9986	0.4394	0.5074	0.9677	0.9602	0.793	0.9863
A5A3E0	LC[Carbamidomethyl (C)]YVALDFEQEMATVASSSSLEK	MSF_Direct	745979	717713	717607	945366	825218	649617	739200	839828	582389	850429	701112	524989	666043	790505	636919	1.00439e+06	466936	695307	774953	462334	670289	1.00185e+06	784768	788688	FALSE			-0.01321	-0.00973	0.14994	0.23956	-0.07101	-0.05929	-0.19345	4	645.3068	0.9996	0.9998	0.999	0.9994	0.9995	1	0.9999	0.9987	0.9994	0.9998	0.9998
A5A3E0	RVAPEEHPVLLTEATLNPK	MSF_Direct	8.48046e+07	8.71258e+07	9.06585e+07	8.56193e+07	7.56693e+07	1.02217e+08	1.01564e+08	8.90018e+07	9.99075e+07	7.4823e+07	7.95158e+07	9.2031e+07	8.73501e+07	8.15895e+07	8.05989e+07	8.47914e+07	8.88983e+07	9.10638e+07	8.09982e+07	8.39675e+07	9.45367e+07	7.76795e+07	8.45833e+07	7.40051e+07	FALSE			0.1456	0.01184	0.00503	-0.15238	-0.09198	-0.07354	-0.01706	4	529.2956	0.9998	0.9995	0.9997	0.9995	0.9985	0.9997	0.9998	0.9996	0.9998	0.9999	0.9698
A5D8V6	KIEEESEAMAEK	MSF_Direct	655305	600989	602462	529321	486772	563264	473203	480745	552623	528348	537679	603768	647906	548948	610923	331651	438809	474454	357873	652008	396672	497569	387511	625012	FALSE	0.443471	73046	-0.30307	-0.57829	-0.235	-0.2997	-0.15467	-0.04012	-0.40217	2	697.3294	0.9998	0.9876	0.8182	0.9997	0.9998	0.9838	0.9136	0.9926	0.9992	0.9968	0.9995
A5D8V6	NLEFQGPLEIS	MSF_Direct	812024	726049	442508	659182	749977	846881	707923	795354	730469	696865	765224	814269	771450	708973	843565	696444	881921	856355	682941	1.10955e+06	830288	814448	774882	659449	FALSE			0.17354	0.29783	0.18787	0.18322	0.2008	0.23068	0.40517	2	623.8193	0.9975	0.9996	0.9946	0.9977	0.9985	0.9998	0.9958	0.9981	0.9996	0.9998	0.9968
A5D8V6	NLEFQGPLEISR	MSF_Direct	7.71153e+06	7.62916e+06	7.58101e+06	8.06109e+06	7.52937e+06	7.87071e+06	7.33515e+06	7.29378e+06	7.46632e+06	7.60559e+06	7.58308e+06	8.04355e+06	8.30889e+06	7.64276e+06	7.79632e+06	7.92978e+06	8.62812e+06	8.5213e+06	7.65654e+06	7.82432e+06	8.27846e+06	7.41734e+06	7.72825e+06	8.27843e+06	FALSE			-0.05298	0.12978	0.03356	0.03127	0.01941	0.05109	0.05178	2	701.8699	0.9998	0.9998	0.9999	0.9998	0.9999	1	0.9994	1	0.9999	0.9999	0.9999
A5PLN9	LSLEAIPDTVNLEEPFHITC[Carbamidomethyl (C)]K	MSF_Direct	517976	346574	482678	566286	414293	452461	549777	491542	454955	527125	513093	518021	545258	563858	422672	529364	417761	462714	502154	304611	265419	509120	583720	516632	FALSE			0.15138	0.06554	0.08909	0.25659	0.20992	0.18522	-0.32944	3	809.4139	0.9965	0.9654	1	0.9818	0.9986	0.9993	0.9583	0.9719	0.9996	0.991	0.9998
A5YKK6	AFSAFVGQMHQQGILK	MSF_Direct	910184	1.05866e+06	1.07483e+06	937185	1.11819e+06	1.1384e+06	982788	1.08914e+06	819806	823271	945217	967672	782917	967690	826654	781199	761072	709870	795015	610710	726599	1.08914e+06	1.06321e+06	1.25545e+06	FALSE	0.298168	567.477	-0.07388	-0.43452	0.06945	0.16303	-0.15366	-0.23997	-0.51339	3	587.975	0.9998	0.9998	1	0.9997	0.9998	1	1	1	0.9999	0.9999	1
A5YKK6	AQAEQQHNPAANPTMIR	MSF_Direct	2.18671e+06	2.40978e+06	2.25405e+06	2.45572e+06	2.71206e+06	2.43596e+06	2.83962e+06	2.43777e+06	2.38233e+06	2.37964e+06	2.63577e+06	2.25873e+06	2.1361e+06	2.47799e+06	1.84779e+06	2.52117e+06	1.71725e+06	1.9862e+06	2.57071e+06	2.25188e+06	2.21733e+06	2.67652e+06	2.54639e+06	2.4907e+06	FALSE			0.16107	-0.13823	0.15049	0.17119	0.08656	-0.08426	0.03934	3	626.3076	0.9995	0.9998	1	0.9998	0.9998	0.9999	1	0.9999	0.9999	0.9999	0.9997
A5YKK6	ASQQEIQHIVNR	MSF_Direct	1.10398e+06	949752	969446	905797	984548	1.04925e+06	1.02296e+06	1.29997e+06	1.1958e+06	1.06289e+06	1.00929e+06	1.00655e+06	1.09126e+06	1.06402e+06	986123	1.06804e+06	1.04378e+06	1.07802e+06	995575	1.03797e+06	1.11814e+06	942661	900084	1.07774e+06	FALSE			0.21899	0.07742	-0.04045	-0.04986	0.02627	0.05534	0.06006	2	711.876	0.9998	0.9998	1	0.9998	0.9999	1	1	1	0.9999	0.9999	1
A5YKK6	AVQELVHPVVDR	MSF_Direct	3.89679e+06	4.95047e+06	3.64216e+06	3.72035e+06	4.19919e+06	3.57887e+06	3.88306e+06	4.03819e+06	3.95825e+06	4.29944e+06	3.96673e+06	3.68669e+06	3.96679e+06	4.04088e+06	3.53826e+06	4.16791e+06	4.04485e+06	3.57565e+06	4.10759e+06	4.55759e+06	3.80768e+06	4.09386e+06	4.13364e+06	3.91904e+06	FALSE			-0.07223	-0.08334	-0.11927	-0.04016	-0.06335	-0.11332	-0.00191	2	681.3804	0.9998	0.9998	1	0.9998	0.9999	1	1	1	0.9999	0.9999	1
A5YKK6	C[Carbamidomethyl (C)]PSILGGLAPEK	MSF_Direct	3.24691e+06	2.97562e+06	2.37342e+06	2.51327e+06	2.55679e+06	2.6281e+06	2.94288e+06	2.52679e+06	3.13386e+06	3.05218e+06	2.68207e+06	3.21784e+06	2.65096e+06	3.35437e+06	3.15242e+06	2.65349e+06	2.73638e+06	2.57354e+06	2.67362e+06	2.64887e+06	2.94356e+06	3.31e+06	2.53268e+06	3.41333e+06	FALSE			0.00127	-0.11027	-0.15914	0.10673	0.05857	0.09134	-0.05646	2	621.3315	0.999	0.986	0.9713	0.9996	0.9699	1	0.9854	0.9988	0.9999	0.9907	0.9994
A5YKK6	C[Carbamidomethyl (C)]PVVLAPLLYPEK	MSF_Direct	2.97471e+06	2.56524e+06	1.88767e+06	2.58948e+06	2.73065e+06	2.75266e+06	2.60942e+06	2.77931e+06	2.60066e+06	2.74746e+06	2.73633e+06	2.73723e+06	2.7446e+06	2.87353e+06	2.73655e+06	2.71664e+06	2.49661e+06	2.81018e+06	2.77885e+06	2.07939e+06	2.49822e+06	2.47352e+06	2.33328e+06	3.04446e+06	FALSE			0.10519	0.11132	0.12017	0.08002	0.14642	0.16968	-0.01389	2	749.9205	0.9998	0.9998	1	0.9998	0.9998	1	1	1	0.9999	0.9999	1
A5YKK6	C[Carbamidomethyl (C)]PVVLAPLLYPEKR	MSF_Direct	867855	795843	668576	1.18537e+06	662650	1.06734e+06	969647	1.06248e+06	1.01911e+06	939548	795072	1.10704e+06	1.05896e+06	900582	981344	1.12353e+06	916760	1.04029e+06	1.10111e+06	960841	1.07035e+06	837915	1.12928e+06	861183	FALSE			0.38766	0.40146	0.32194	0.27824	0.285	0.33451	0.42549	3	552.3165	0.9998	0.9998	1	0.9998	0.9999	1	1	1	0.9999	0.9999	1
A5YKK6	DAIAALGLLQK	MSF_Direct	3.00399e+06	3.52401e+06	3.48702e+06	3.08062e+06	3.66435e+06	3.41285e+06	3.288e+06	3.13408e+06	2.88976e+06	3.04108e+06	3.6467e+06	3.08145e+06	2.88592e+06	3.17657e+06	2.90131e+06	2.69894e+06	3.01763e+06	2.75129e+06	2.81429e+06	2.79779e+06	3.283e+06	3.49745e+06	3.46262e+06	5.13363e+06	FALSE			-0.10503	-0.2421	0.02043	0.27209	-0.03585	-0.15998	-0.17109	2	556.8373	0.9991	0.9998	1	0.9998	0.9998	1	0.9999	1	0.9999	0.9999	1
A5YKK6	DFALDSEESR	MSF_Direct	7.63924e+06	7.67225e+06	7.49149e+06	7.70572e+06	7.77942e+06	7.07615e+06	7.43967e+06	7.50143e+06	7.5262e+06	7.76178e+06	7.90154e+06	7.4561e+06	7.70393e+06	7.98077e+06	7.35818e+06	7.98978e+06	8.03435e+06	7.64649e+06	8.06427e+06	7.73464e+06	7.38838e+06	7.64044e+06	7.87422e+06	7.0396e+06	FALSE			-0.0214	0.05388	-0.01537	-0.01582	0.01988	0.0151	0.02411	2	584.7595	0.9998	0.9998	1	0.9996	0.9998	0.9999	1	1	0.9999	0.9999	0.9997
A5YKK6	DQPKSAQLPPETLATMLAC[Carbamidomethyl (C)]L	MSF_Direct	187625	1.19625e+06	241292	361148	536285	418343	159089	206192	202487	249938	460994	234477	467775	632833	318395	147383	376240	589741	778556	319025	268691	500449	348958	323091	FALSE			-1.51721	-0.54566	-0.30467	-0.471	-0.78158	-0.19571	-0.25034	2	1092.5555			0.9152	0.3972	0.9667		0.9058	0.7332	0.3548	0.9667	0.6888
A5YKK6	EADLFHTIETLMR	MSF_Direct	108676	108842	93191.6	103924	102163	106460	116694	98630.1	111962	109165	109319	106196	106779	109772	107616	118882	117435	115090	103405	160816	109745	86573.6	103190	92164.1	FALSE			0.07499	0.17758	0.00851	-0.14024	0.06345	0.06117	0.26734	3	525.9327	0.9998	0.9988	1	0.9998	0.9999	1	0.9997	0.9995	0.9999	0.9999	1
A5YKK6	EIDDEANSYFQR	MSF_Direct	4.46713e+06	4.46456e+06	4.65639e+06	5.30862e+06	5.19596e+06	4.51299e+06	5.13099e+06	5.0945e+06	4.68546e+06	5.06792e+06	4.55214e+06	5.04894e+06	4.38327e+06	5.07178e+06	5.05091e+06	5.1706e+06	4.2367e+06	4.92606e+06	5.46843e+06	4.74255e+06	4.38192e+06	4.88435e+06	5.26396e+06	4.57969e+06	FALSE			0.13403	0.07704	0.14431	0.11622	0.11043	0.0943	0.10293	2	743.8259	0.9998	0.9998	1	0.9998	0.9999	0.9999	1	1	0.9999	0.9999	1
A5YKK6	ELNPSLNFK	MSF_Direct	9.4739e+06	9.46077e+06	9.15931e+06	8.92226e+06	9.22504e+06	9.2937e+06	9.12082e+06	9.00097e+06	9.55998e+06	7.55213e+06	9.01901e+06	9.07314e+06	9.21778e+06	8.97266e+06	9.55404e+06	8.68909e+06	9.0922e+06	8.97951e+06	8.69964e+06	9.90494e+06	9.3367e+06	8.76753e+06	8.97351e+06	9.23907e+06	FALSE			-0.02133	-0.07014	-0.03393	-0.05837	-0.13162	-0.01806	-0.00786	2	531.2849	0.9998	0.9998	1	0.9998	0.9999	1	1	1	0.9999	0.9999	0.9998
A5YKK6	ETVKEEFMPWVSQYLVMK	MSF_Direct	121932	103046	136798	103004	60008	240475	178678	95738.7	352132	163214	400787	122398	109841	134256	73145.8	132237	131414	97626.1	95611.8	149975	161835	53350.8	292025	158928	FALSE			0.79233	-0.00199	0.15742	0.4792	0.92395	-0.18951	0.17143	3	748.7075	0.9859	0.995	0.9988	0.9179	0.9359	1	0.9472	0.9517	0.971	0.4999	0.9826
A5YKK6	EVTYELDHPGFQIR	MSF_Direct	5.88327e+06	5.46815e+06	6.02887e+06	5.59913e+06	5.6417e+06	5.84592e+06	5.96119e+06	6.00005e+06	6.10758e+06	5.79527e+06	5.54923e+06	5.75299e+06	5.8889e+06	5.91205e+06	5.95498e+06	5.88077e+06	5.62889e+06	5.97962e+06	5.52385e+06	5.80979e+06	5.71421e+06	5.51706e+06	5.50398e+06	5.99564e+06	FALSE			0.05605	0.00902	-0.02457	-0.0305	-0.02367	0.03085	-0.02786	3	568.6178	0.9998	0.9998	1	0.9998	0.9999	1	1	1	0.9999	0.9999	0.9999
A5YKK6	GAFGVGQEQIDAFLK	MSF_Direct	6.62387e+06	6.43417e+06	6.03986e+06	6.54407e+06	6.78334e+06	6.24426e+06	6.5837e+06	6.32835e+06	6.41892e+06	6.45424e+06	6.12696e+06	6.16699e+06	6.48312e+06	7.05313e+06	6.15792e+06	6.9805e+06	6.46114e+06	6.28944e+06	6.8282e+06	6.64321e+06	6.74126e+06	6.49334e+06	7.04612e+06	6.12093e+06	FALSE			0.0175	0.04706	0.03535	0.04188	-0.02666	0.04436	0.08185	2	790.4094	0.9998	0.9998	1	0.9998	0.9998	1	1	1	0.9999	0.9999	1
A5YKK6	GLHNVVYGIQR	MSF_Direct	5.54598e+06	6.08577e+06	5.39987e+06	5.81068e+06	6.17691e+06	6.22559e+06	5.34836e+06	6.1024e+06	5.90267e+06	5.67187e+06	5.65732e+06	5.94195e+06	5.70985e+06	5.75901e+06	6.21336e+06	5.62567e+06	6.059e+06	6.0131e+06	5.83543e+06	5.59958e+06	5.17574e+06	5.9436e+06	5.82059e+06	5.06608e+06	FALSE			0.02701	0.05535	0.09677	-0.01716	0.02015	0.05408	-0.0361	2, 3	628.3489, 419.235	0.9998, 0.9997	0.9998, 0.9998	1, 1	0.9998, 0.9998	0.9999, 0.9998	1, 1	1, 1	1, 1	0.9999, 0.9999	0.9999, 0.9999	1, 1
A5YKK6	GLPAVNNDPFVQR	MSF_Direct	4.32573e+06	4.08424e+06	3.73743e+06	3.81411e+06	3.69159e+06	4.67329e+06	4.31461e+06	3.73189e+06	4.41209e+06	4.32412e+06	3.82468e+06	4.54606e+06	4.36563e+06	4.11831e+06	4.33885e+06	4.39399e+06	4.72224e+06	4.68212e+06	4.21549e+06	4.25141e+06	4.59348e+06	4.00249e+06	3.91153e+06	4.44349e+06	FALSE			0.03649	0.18385	0.00375	0.02474	0.0636	0.07806	0.10455	2	713.8755	0.9957	0.9998	0.9995	0.9994	0.9997	0.9969	0.9982	0.998	0.9998	0.9978	0.9996
A5YKK6	GNAPEGLPQLMEVVR	MSF_Direct	1.41957e+07	1.59984e+07	1.46372e+07	1.57866e+07	1.64331e+07	1.54917e+07	1.4357e+07	14792702	1.56414e+07	1.4806e+07	1.44496e+07	1.48327e+07	1.44419e+07	1.51084e+07	1.58779e+07	1.59763e+07	1.434e+07	1.57118e+07	1.71893e+07	1.62665e+07	1.58207e+07	1.60268e+07	1.5293e+07	1.51506e+07	FALSE			-0.00129	0.03801	0.08983	0.0518	-0.02411	0.01908	0.13639	2, 3	805.422, 537.2838	0.9998, 0.9998	0.9998, 0.9998	1, 1	0.9993, 0.9751	0.9996, 0.9906	0.9996, 0.9995	0.9999	0.9999, 0.8836	0.9997, 0.7525	0.9999, 0.8501	0.9998, 0.9998
A5YKK6	GQQELLYVVPFVAK	MSF_Direct	5842951	6.46583e+06	5.76524e+06	5.94747e+06	6.71859e+06	5.59531e+06	5.48545e+06	5.4814e+06	5.48203e+06	5.9742e+06	5.73946e+06	5.81263e+06	5.4784e+06	5.99576e+06	5.37194e+06	5.80383e+06	5.95214e+06	5.8335e+06	5.49668e+06	5.79011e+06	6.03459e+06	6.24059e+06	6.05632e+06	6.60057e+06	FALSE			-0.13593	-0.03921	0.01488	0.06428	-0.0444	-0.1015	-0.06136	2	795.9481	0.9998	0.9998	1	0.9998	0.9999	1	1	1	0.9999	0.9999	1
A5YKK6	IAFIFNNLSQSNMTQK	MSF_Direct	231069	1.35962e+06	1.25243e+06	1.49115e+06	1.15379e+06	1.29384e+06	582622	141810	105146	115620	78915	148825	1.12641e+06	224292	278143	1.14679e+06	1.0254e+06	1.11668e+06	1.13281e+06	699628	811224	1.12795e+06	1.20133e+06	183172	FALSE	-0.110616	1.34597e+16	-1.77702	0.21012	0.47027	-0.17838	-3.04968	-0.80363	-0.10494	2	928.4722		0.793			0.3891	0.409	0.9427	0.5733	0.8403	0.7501
A5YKK6	IAMTTC[Carbamidomethyl (C)]EQIVRK	MSF_Direct	824203	407171	616319	621675	592324	651018	713862	694208	630043	548167	825830	664656	580643	566559	906701	469237	505883	707538	455032	370699	392605	557580	504116	543742	FALSE			0.14151	-0.13498	0.01346	-0.20276	0.14189	0.15264	-0.60081	3	483.9233	0.9998	0.9998	1	0.9998	0.9999	1	1	1	0.9995	0.9999	1
A5YKK6	ILDVAQDLK	MSF_Direct	1.05878e+07	1.01805e+07	1.05684e+07	8.62322e+06	1.02682e+07	1.02462e+07	1.05532e+07	1.05954e+07	1.00681e+07	9.58825e+06	1.04943e+07	1.07314e+07	1.02693e+07	9.71298e+06	9.84602e+06	8.36835e+06	9.69433e+06	9.65231e+06	9.1248e+06	9.84973e+06	1.02065e+07	9.68246e+06	8.68966e+06	1.22632e+07	FALSE			-0.00553	-0.17719	-0.10497	-0.03266	-0.02427	-0.07117	-0.10282	2	507.7951	0.9997	0.9997	0.9999	0.9992	0.9997	0.9987	0.9994	0.9997	0.9999	0.9997	0.9998
A5YKK6	ILTNFTGVMPPQFK	MSF_Direct	8.44786e+06	9.59522e+06	9.09112e+06	9.0934e+06	8.77639e+06	9.2003e+06	9.34091e+06	7.95985e+06	8.25656e+06	8.93789e+06	8.98524e+06	9.22489e+06	8.35973e+06	8.6571e+06	7.63883e+06	8.71547e+06	1.0766e+07	8.72164e+06	8.99477e+06	1.08247e+07	8.63763e+06	9.39675e+06	7.91372e+06	9.88292e+06	FALSE			-0.08637	0.05574	-0.00341	0.00314	0.00073	-0.13819	0.06868	2	796.9289	0.9997	0.991	0.9566	0.9887	0.908	0.9918	0.9991	0.9999	0.997	0.995	0.9962
A5YKK6	ILTNFTGVMPPQFKK	MSF_Direct	4.38132e+06	3.25119e+06	3.44538e+06	4.35287e+06	3.10227e+06	3.64947e+06	3.36313e+06	3.70789e+06	3.86612e+06	3.18785e+06	3.6901e+06	3.55877e+06	4.51522e+06	3.33674e+06	4.26985e+06	3.71494e+06	4.66395e+06	4.49796e+06	3.79247e+06	3.96551e+06	4.75856e+06	3.05942e+06	3.32796e+06	3.06102e+06	FALSE			-0.01845	0.2171	0.00348	-0.22954	-0.08601	0.12992	0.17615	3	574.32	0.9998	0.9998	1	0.9998	0.9989	1	1	1	0.9999	0.9999	1
A5YKK6	IVEPPENIQEK	MSF_Direct	1.96469e+07	1.73468e+07	1.94545e+07	1.70016e+07	1.65889e+07	1.94344e+07	1.99499e+07	1.84134e+07	1.72626e+07	1.77969e+07	1.98912e+07	2.01271e+07	1.96693e+07	1.80753e+07	1.92877e+07	1.72261e+07	1.89615e+07	1.87626e+07	1.69074e+07	1.78464e+07	1.76363e+07	1.6637e+07	1.72707e+07	1.97944e+07	FALSE			-0.02117	-0.0388	-0.09026	-0.07195	0.03452	0.01485	-0.10763	2	648.3457	0.9998	0.9998	1	0.9998	0.9998	1	1	1	0.9999	0.9999	1
A5YKK6	IYNHPPHPTMSVDEVLEMLQR	MSF_Direct	1.64584e+06	1.62875e+06	1.79128e+06	1.88596e+06	1.76615e+06	1.64725e+06	1.81387e+06	1.77425e+06	1.72873e+06	1.83789e+06	1.50367e+06	1.74864e+06	1.74898e+06	1.79827e+06	1.51694e+06	1.84242e+06	1.56149e+06	1.51968e+06	1.79227e+06	1.64852e+06	1.72277e+06	1.79191e+06	1.56881e+06	2.10107e+06	FALSE			0.06976	-0.0411	0.06501	0.10856	0.00691	-0.00048	0.02756	4	627.3109	0.9998	0.9998	1	0.9998	0.9998	1	1	1	0.9999	0.9999	1
A5YKK6	KDFALDSEESR	MSF_Direct	294044	292724	98804.2	368593	153514	210911	239052	267875	237033	226572	355918	178269	174446	438528	297591	314237	358311	192377	368586	394924	163555	299445	279994	268403	FALSE			0.11792	0.33527	0.09654	0.30649	0.15013	0.40945	0.43536	2	648.8069	0.6204	0.5165	0.8913	0.4309	0.819		0.968	0.995	0.9302
A5YKK6	LAEVGQYEQVK	MSF_Direct	8.72414e+06	8.66718e+06	8.96573e+06	8.14492e+06	8.81486e+06	8.41068e+06	9.16868e+06	8.62032e+06	8.92256e+06	8.15657e+06	8.7979e+06	8.63436e+06	7.80664e+06	8.62423e+06	8.18777e+06	7.90599e+06	8.39726e+06	8.55464e+06	7.89767e+06	8.54335e+06	8.9991e+06	8.28822e+06	8.60931e+06	1.02586e+07	FALSE			0.01928	-0.08448	-0.05504	0.04309	-0.04267	-0.09844	-0.05108	2	632.3326	0.9998	0.9998	1	0.9998	0.9999	1	1	1	0.9999	0.9999	1
A5YKK6	LFQSVAQC[Carbamidomethyl (C)]C[Carbamidomethyl (C)]MGQK	MSF_Direct	757385	822410	673864	805998	778538	475786	716357	652768	577431	890840	652713	763594	832500	765396	580400	755766	455935	776055	645694	510603	746244	858455	842516	1.21058e+06	FALSE			-0.21135	-0.18113	-0.1294	0.36952	0.03384	-0.04907	-0.24434	2	778.8546	0.9998	0.9998	0.9999	0.9997	0.9999	1	1	1	0.9999	0.9999	1
A5YKK6	LPDPFTPNLK	MSF_Direct	8.17553e+06	8.13742e+06	8.87186e+06	8.23998e+06	7.72992e+06	8.77624e+06	8.4549e+06	7.92414e+06	8.68017e+06	7.78093e+06	7.99632e+06	8.70136e+06	8.41789e+06	8.20638e+06	8.2664e+06	6.9993e+06	8.55199e+06	8.35477e+06	7.6509e+06	8.55831e+06	9.19323e+06	7.6948e+06	7.98271e+06	9.40582e+06	FALSE			-0.00721	-0.07518	-0.02535	-0.00582	-0.04103	-0.01695	0.01241	2	571.3162	0.9998	0.9998	1	0.9998	0.9998	1	1	1	0.9999	0.9999	1
A5YKK6	MLAHTPQQK	MSF_Direct	166557	108672	98806.3	114313	163377	176735	145355	167160	326015	122213	154631	149934	170639	183850	145431	97277.5	102624	136018	103493	255318	193197	143190	103574	273369	FALSE			0.77158	-0.15506	0.28087	0.47571	0.19031	0.41852	0.56151	2	527.2791	0.9001	0.9837	0.9995		0.9991	0.7194	0.4128	0.9012	0.5981	0.9442	0.9931
A5YKK6	MTTC[Carbamidomethyl (C)]EQIVR	MSF_Direct	1.41284e+06	1.54696e+06	1.24778e+06	1.68071e+06	1.40357e+06	1.42582e+06	1.77011e+06	1.68611e+06	1.44728e+06	1.65417e+06	1.62541e+06	1.58163e+06	1.39776e+06	1.31191e+06	1.2025e+06	1.49997e+06	1.64557e+06	1.40406e+06	1.42892e+06	1.3065e+06	1.24467e+06	1.4775e+06	1.81381e+06	1.84219e+06	FALSE			0.22082	0.11275	0.10017	0.28695	0.20832	-0.10502	-0.08019	2	569.2732	0.9998	0.9998	0.9996	0.9993	0.9998	0.9876	0.9996	0.9996	0.9998	0.9974	0.9998
A5YKK6	MYYFGIAALDR	MSF_Direct	1.28967e+06	1.24053e+06	1.39749e+06	1.32395e+06	1.45582e+06	1.22159e+06	1.3564e+06	1.41449e+06	1.25917e+06	1.17483e+06	1.33948e+06	379786	1.11468e+06	1.03858e+06	1.12022e+06	1.11801e+06	1.15987e+06	1.13226e+06	1.20619e+06	252870	1.1794e+06	1.30228e+06	1.21876e+06	1.80079e+06	FALSE			0.03712	-0.20385	0.02681	0.13796	-0.44057	-0.26286	-0.57398	2	660.3263	0.9994	0.9788	0.9997	0.8259	0.9353	0.6987	0.9712	0.8754	0.8958	0.9597	1
A5YKK6	MYYFGIAALDRFK	MSF_Direct	681971	583024	642232	699922	642916	710582	694088	605983	673265	689886	573973	618914	591092	619575	595192	671581	594072	650416	668131	418769	589401	768269	596648	545087	FALSE			0.04916	0.00667	0.10655	0.0021	-0.01862	-0.07879	-0.1862	3	532.2744	0.9998	0.9998	1	0.9998	0.9998	1	1	1	0.9999	0.9999	1
A5YKK6	NKPILHTDLDVK	MSF_Direct	2.21339e+06	2.35422e+06	2.38403e+06	1.89745e+06	2.19351e+06	2.02757e+06	2.04765e+06	2.24988e+06	2.09327e+06	2.309e+06	2.28154e+06	2.08026e+06	1.91298e+06	1.86007e+06	2.11495e+06	1.90401e+06	1.79257e+06	2.10385e+06	1.81434e+06	2.16669e+06	2.06794e+06	2.22361e+06	2.20753e+06	2.4492e+06	FALSE			-0.12136	-0.26119	-0.18417	-0.01487	-0.05949	-0.23958	-0.20066	3	464.933	0.5778	0.9997	1	0.9988	0.8038	1	0.9988	1	0.9532	0.9999	0.9575
A5YKK6	NLALDINELKPGNLLK	MSF_Direct	4.08418e+06	3.75559e+06	2.90079e+06	3.83729e+06	4.07409e+06	4.43834e+06	4.12477e+06	3.9231e+06	4.25194e+06	3.97791e+06	3.9561e+06	4.10436e+06	4.23897e+06	4.09932e+06	4.30901e+06	3.93218e+06	4.04532e+06	4.463e+06	4.05389e+06	4.0296e+06	4.17668e+06	4.16919e+06	4.26727e+06	4.18973e+06	FALSE			0.19557	0.21198	0.20141	0.23335	0.16457	0.23576	0.19091	3	589.0121	0.9998	0.9998	1	0.9998	0.9999	1	1	1	0.9999	0.9999	1
A5YKK6	NLDEQLSAPK	MSF_Direct	4.85921e+06	3.31615e+06	4.50335e+06	4.40744e+06	3.50891e+06	4.215e+06	4.57756e+06	4.64798e+06	4.13164e+06	3.82522e+06	4.38232e+06	4.98114e+06	4.39382e+06	4.14267e+06	4.54196e+06	4.75322e+06	4.18303e+06	4.86398e+06	3.01256e+06	4.33045e+06	4.57372e+06	4.54543e+06	4.31962e+06	5.21959e+06	FALSE			0.07521	0.12228	-0.06367	0.15172	0.05689	0.04478	-0.08942	2	557.7906	0.9998	0.9998	1	0.9998	0.9999	1	1	1	0.9997	0.9999	1
A5YKK6	NLDEQLSAPKK	MSF_Direct	3.12622e+06	2.18249e+06	3.24354e+06	2.28247e+06	3.25184e+06	3.33491e+06	3.54326e+06	3.53666e+06	3.67783e+06	3.14454e+06	2.60196e+06	3.49573e+06	3.05666e+06	3.47627e+06	4.26546e+06	3.7282e+06	2.20726e+06	2.7168e+06	2.37147e+06	3.1932e+06	2.43928e+06	3.50523e+06	2.36787e+06	3.10195e+06	FALSE			0.331	0.01677	0.0525	0.06962	0.11194	0.33644	-0.09559	2	621.8381	0.9998	0.9998	1	0.9998	0.9999	1	1	1	0.9999	0.9999	1
A5YKK6	NLGHWLGMITLAK	MSF_Direct	1.72204e+06	1.70835e+06	1.79698e+06	1.81532e+06	1.70927e+06	1.88305e+06	1.73196e+06	1.81624e+06	1.8716e+06	1.68926e+06	1.59046e+06	1.77808e+06	1.66314e+06	1.67884e+06	1.60298e+06	1.55261e+06	1.69319e+06	1.68682e+06	1.70339e+06	1.46218e+06	1.62041e+06	1.98157e+06	1.86008e+06	1.8873e+06	FALSE			0.05215	-0.08373	0.04891	0.13219	-0.04758	-0.08013	-0.12727	3	485.271	0.9998	0.9998	1	0.9998	0.9999	1	1	1	0.9999	0.9999	1
A5YKK6	NLILSAFPR	MSF_Direct	1.10769e+07	1.28974e+07	1.26113e+07	1.21103e+07	1.29237e+07	1.20681e+07	1.21733e+07	1.26945e+07	1.16039e+07	1.22323e+07	1.17721e+07	1.25061e+07	1.18093e+07	1.1989e+07	1.16089e+07	1.12561e+07	1.11654e+07	1.08844e+07	1.22321e+07	1.11402e+07	1.19795e+07	1.34191e+07	1.37112e+07	1.41967e+07	FALSE			-0.0045	-0.1355	0.02023	0.17581	-0.00296	-0.04723	-0.04949	2	515.8058	0.9997	0.9998	1	0.9998	0.9998	1	1	1	0.9999	0.9999	0.9999
A5YKK6	NMRLPDPFTPNLK	MSF_Direct	1.10858e+06	923408	828057	1.18551e+06	810425	979405	1.09209e+06	1.08388e+06	1.19568e+06	1.07543e+06	900661	1.14711e+06	1.13604e+06	937294	1.07808e+06	1.13509e+06	1.09754e+06	1.15569e+06	1.13674e+06	1.00859e+06	1.02838e+06	900938	1.00076e+06	742060	FALSE			0.23742	0.24453	0.05702	-0.11345	0.12699	0.13996	0.15013	3	514.9414	0.9998	0.9998	1	0.9998	0.9999	1	1	1	0.9999	0.9999	1
A5YKK6	NNLSQSNMTQK	MSF_Direct	1.68021e+06	1.94025e+06	1.82329e+06	1.84213e+06	1.78515e+06	1.62093e+06	1.6933e+06	1.36609e+06	1.7595e+06	1.84957e+06	1.45865e+06	1.74155e+06	1.72075e+06	1.63394e+06	1.5387e+06	1.59707e+06	1.5813e+06	1.81746e+06	1.77202e+06	1.83978e+06	1.84855e+06	1.734e+06	1.6953e+06	1.83309e+06	FALSE			-0.1759	-0.12388	-0.05278	-0.04888	-0.10838	-0.15377	0.00439	2	632.8011	0.9998	0.9998	0.9996	0.9998	0.9998	1	1	1	0.9998	0.9999	1
A5YKK6	NSRDAIAALGLLQK	MSF_Direct	1.4248e+06	1.30244e+06	1.32237e+06	1.4574e+06	1.41397e+06	1.32032e+06	1.48271e+06	1.43376e+06	1.30539e+06	1.40428e+06	1.37327e+06	1.35401e+06	1.39125e+06	1.38339e+06	1.31838e+06	1.25137e+06	1.25813e+06	1.43764e+06	1.40514e+06	1.24843e+06	1.38188e+06	1.37659e+06	1.39891e+06	1.25399e+06	FALSE			0.0601	-0.03698	0.04975	-0.00719	0.0289	0.01538	-0.00505	3	490.6193	0.9998	0.9998	1	0.9998	0.9999	1	1	1	0.9999	0.9999	1
A5YKK6	NVEVLIDVLK	MSF_Direct	899562	863922	1.08205e+06	839818	812273	836017	823711	832566	897067	841710	716846	833136	850344	885065	788161	913088	739676	815542	883992	1.322e+06	776336	778874	907036	766238	FALSE			-0.15631	-0.20518	-0.19365	-0.21465	-0.25067	-0.17323	0.06774	2	571.345	0.9997	0.9998	1	0.9998	0.9997	1	0.9999	0.9997	0.9999	0.9999	1
A5YKK6	NVPGFLPTNDLSQPTGF	MSF_Direct	3.55275e+06	4.06e+06	3.94072e+06	3.94442e+06	3.98358e+06	4.06448e+06	3.77503e+06	3.68139e+06	4.2373e+06	3.82728e+06	3.79817e+06	4.67605e+06	4.23899e+06	3.78747e+06	4.37508e+06	4.39904e+06	4.50876e+06	4.64073e+06	4.31699e+06	4.23874e+06	4.50014e+06	4.4082e+06	3.79355e+06	3.62318e+06	FALSE			0.01741	0.22981	0.0538	0.03351	0.09051	0.10219	0.17637	2	902.4492	0.9998	0.9998	1	0.9998	0.9998	1	1	1	0.9999	0.9999	1
A5YKK6	QLAVYEEFAR	MSF_Direct	5.70902e+06	5.78899e+06	5.41432e+06	5.79037e+06	5.79098e+06	5.50343e+06	5.79431e+06	5.76434e+06	5.63724e+06	5.88222e+06	5.87208e+06	5.72275e+06	5.65403e+06	5.72016e+06	6.03341e+06	6.16957e+06	5.82442e+06	5.79352e+06	6.00583e+06	5.7184e+06	5.61528e+06	5.65374e+06	5.75368e+06	5.31202e+06	FALSE			0.02399	0.07279	0.01464	-0.01655	0.04739	0.04164	0.03599	2	613.3142	0.9998	0.9998	1	0.9998	0.9999	1	1	1	0.9999	0.9999	1
A5YKK6	RLATEFELRK	MSF_Direct	8.60105e+06	8.99262e+06	8.56972e+06	7.95055e+06	8.45771e+06	8.64763e+06	8.46877e+06	9.02266e+06	9.03016e+06	8.69081e+06	8.73375e+06	7.97592e+06	8.52331e+06	8.4927e+06	9.21506e+06	9.37509e+06	8.73292e+06	8.2944e+06	8.66572e+06	8.1355e+06	8.07222e+06	8.32066e+06	8.62938e+06	8.04242e+06	FALSE			0.01962	0.01312	-0.0624	-0.06606	-0.04269	0.00373	-0.07294	3	421.5787	0.9998	0.9998	1	0.9998	0.9998	1	1	1	0.9999	0.9999	1
A5YKK6	SLAGLAPHITLNPTIPLFQAHPQLK	MSF_Direct	1.88349e+06	1.6534e+06	1.9075e+06	1.82449e+06	1.37376e+06	1.89481e+06	1.82775e+06	1.70034e+06	2.04853e+06	1.72965e+06	1.50117e+06	1.81082e+06	2.05043e+06	1.64626e+06	1.6669e+06	1.68385e+06	1.72283e+06	1.66501e+06	1.59951e+06	1.54495e+06	1.73047e+06	1.64422e+06	1.52e+06	2.05015e+06	FALSE			0.03462	-0.1023	-0.09624	-0.06228	-0.11088	-0.02157	-0.15939	4	670.1352	0.9994	0.9988	0.9999	0.9991	0.9998	0.9999	0.9997	1	0.9998	0.9999	0.9999
A5YKK6	SLDLIESLLR	MSF_Direct	9.50867e+06	1.00271e+07	1.05214e+07	9.78811e+06	1.18098e+07	1.06247e+07	9.81924e+06	9.97107e+06	1.08236e+07	1.05119e+07	1.02401e+07	1.05575e+07	1.0217e+07	1.06517e+07	1.05955e+07	9.49246e+06	9.90877e+06	1.10852e+07	1.06442e+07	1.14724e+07	1.06064e+07	1.06703e+07	1.04882e+07	9.93909e+06	FALSE			0.02648	0.02046	0.10036	0.04909	0.05889	0.066	0.1226	2	579.8401	0.9998	0.9998	1	0.9998	0.9999	1	1	1	0.9999	0.9999	1
A5YKK6	SLLEVVVLSR	MSF_Direct	2.47907e+06	2.91007e+06	3.41928e+06	2.70593e+06	2.89506e+06	2.92777e+06	2.63476e+06	2.97292e+06	2.51579e+06	2.6528e+06	2.60442e+06	2.58025e+06	2.46998e+06	2.82392e+06	2.50501e+06	2.18456e+06	1.98723e+06	2.10083e+06	2.43272e+06	2.44128e+06	2.61001e+06	2.63348e+06	2.81656e+06	3.96225e+06	FALSE	0.245658	2664907573232756	-0.11679	-0.48982	-0.04655	0.09566	-0.16849	-0.17561	-0.23507	2	557.8452	0.9998	0.9998	0.9999	0.9998	0.9998	1	1	1	0.9999	0.9999	1
A5YKK6	SPVTFLSDLR	MSF_Direct	6.86057e+06	7.33953e+06	7.65782e+06	7.15198e+06	7.51836e+06	7.33372e+06	7.3907e+06	7.3921e+06	6.99089e+06	7.03842e+06	7.20886e+06	7.16893e+06	6.79024e+06	7.6111e+06	7.33112e+06	7.16372e+06	6.99874e+06	6.97152e+06	6.87388e+06	7.28776e+06	6.90491e+06	7.13241e+06	7.41095e+06	7.84342e+06	FALSE			-0.00557	-0.04859	0.00961	0.03449	-0.02945	-0.0083	-0.0532	2	567.8113	0.9998	0.9998	1	0.9998	0.9998	0.9996	1	0.9998	0.9999	0.9999	0.9998
A5YKK6	SVAHVTEADLFHTIETLMR	MSF_Direct	166238	115317	94646.5	171563	141092	171594	131958	120589	178463	86285.2	156007	179283	160408	141164	96444.1	125473	111453	131666	144647	103422	127811	190110	153751	229879	FALSE			0.19622	-0.02948	0.36424	0.60889	0.16428	0.08132	-0.00123	3, 4	724.0369, 543.2795	0.9998, 0.9992	0.9998, 0.9998	1, 1	0.9743, 0.999	0.9998, 0.994	1, 1	0.9993, 0.9908	0.9979, 1	0.9967, 0.9989	0.9981, 0.9998	1, 1
A5YKK6	TRSPVTFLSDLR	MSF_Direct	1.14578e+06	1.18229e+06	1.36368e+06	1.16788e+06	1.14023e+06	1.25819e+06	1.20934e+06	1.18472e+06	1.19854e+06	1.15094e+06	1.1934e+06	1.11731e+06	1.24058e+06	1.18597e+06	1.23361e+06	1.13671e+06	1.18479e+06	1.24804e+06	1.10697e+06	1.23078e+06	1.09095e+06	1.28442e+06	1.13297e+06	1.11475e+06	FALSE			-0.03928	-0.04857	-0.04988	-0.06376	-0.09285	-0.0124	-0.10664	3	464.5929	0.9997	0.9998	1	0.9998	0.9999	1	1	1	0.9999	0.9999	1
A5YKK6	VDMLSEINIAPR	MSF_Direct	1.39481e+07	1.38886e+07	1.40699e+07	1.40431e+07	1.39619e+07	1.34633e+07	1.36459e+07	1.40486e+07	1.31026e+07	1.42642e+07	1.38363e+07	1.39591e+07	1.38048e+07	1.40819e+07	1.37228e+07	13972694	1.36183e+07	1.33925e+07	1.36596e+07	1.31745e+07	1.42865e+07	1.35513e+07	1.39675e+07	1.4377e+07	FALSE			-0.03871	-0.03213	-0.01517	-0.00037	0.00526	-0.01026	-0.02732	2	679.3608	0.9997	0.9998	1	0.9998	0.9997	1	1	1	0.9999	0.9999	0.9999
A5YKK6	YNVEAVELLIR	MSF_Direct	986370	947405	1.16823e+06	774889	1.078e+06	1.06731e+06	1.01686e+06	1.0286e+06	891856	868783	917756	765569	892864	995814	501877	653821	693269	597684	811736	825792	874939	768172	828056	1.27434e+06	FALSE	0.380674	3.29037e+06	-0.0787	-0.6736	-0.08713	-0.11187	-0.28151	-0.37586	-0.3041	2	659.8719	0.9998	0.9998	1	0.9998	0.9999	1	1	1	0.9999	0.9999	1
A5YKK6	YREC[Carbamidomethyl (C)]HLLVLK	MSF_Direct	1.18631e+06	1.69896e+06	1.5878e+06	1.14569e+06	1.51965e+06	1.60381e+06	1.23468e+06	1.46894e+06	1.25584e+06	1.20733e+06	1.41002e+06	1.23496e+06	1.27465e+06	1.45722e+06	1.39547e+06	1.15083e+06	817280	1.05288e+06	1.18492e+06	1.18146e+06	1.06705e+06	1.63179e+06	1.49776e+06	1.4038e+06	FALSE	0.336534	16693.9	-0.17596	-0.56624	-0.06732	0.01931	-0.21554	-0.11605	-0.38161	3	444.2482	0.9998	0.9998	1	0.9998	0.9999	1	1	1	0.9999	0.9999	1
A6NCE7	FLVPDHVNMSELIK	MSF_Direct	7.03502e+06	6.72304e+06	2.97418e+06	6.8686e+06	6.73429e+06	7.73801e+06	6.18718e+06	7.72596e+06	7.58962e+06	7.20604e+06	7.51737e+06	6.59342e+06	7.13508e+06	6.58685e+06	8.24659e+06	5.45394e+06	7.35223e+06	7.11528e+06	5.74086e+06	6.73707e+06	6.93113e+06	6.08903e+06	6.80789e+06	7.7247e+06	FALSE			0.36189	0.25169	0.35099	0.30153	0.34936	0.39281	0.2141	2, 3	821.4371, 547.9605	0.8614, 0.9997	0.9708, 0.9873	0.996, 0.9996	0.8724, 0.9972	0.9707, 0.9997	0.8236, 0.9527	0.974	0.8625, 0.9957	0.9164, 0.9895	0.8247, 0.9931	0.8629, 0.9999
A6NCE7	TFEQRVEDVR	MSF_Direct	3.62754e+06	414644	3.47958e+06	2.97245e+06	2.98803e+06	3.55086e+06	3.74159e+06	2.99104e+06	193521	3.48025e+06	3.28636e+06	3.4155e+06	3.73438e+06	228970	3.92817e+06	3.30077e+06	3.48464e+06	3.5886e+06	331405	247955	3.49795e+06	3.21476e+06	293892	251000	FALSE			-0.11902	0.46383	0.33858	-1.00047	0.43689	0.06923	-0.88345	2	639.8255	0.9967	0.6704	0.9993	0.4575	0.9866	0.8781		0.6438		0.7915	0.6626
A6NDG6	AVEMAAQR	MSF_Direct	1.2451e+07	1.08789e+07	1.29272e+07	1.15278e+07	1.22162e+07	1.30523e+07	1.29974e+07	1.31182e+07	1.29086e+07	1.20351e+07	1.24075e+07	1.23831e+07	1.18898e+07	1.17182e+07	1.28866e+07	1.21032e+07	1.11885e+07	1.26287e+07	1.22656e+07	1.00982e+07	1.26537e+07	1.12341e+07	1.09441e+07	1.19169e+07	FALSE			0.10611	-0.01346	0.0213	-0.0887	0.02245	0.00942	-0.05019	2	438.2238	0.9995	0.9998	1	0.9998	0.9998	1	1	1	0.9998	0.9999	1
A6NDG6	AVVVGFDPHFSYMK	MSF_Direct	1.27469e+07	1.22476e+07	1.31224e+07	1.22807e+07	1.18709e+07	1.36799e+07	1.28002e+07	1.3064e+07	1.25546e+07	1.24105e+07	1.25587e+07	1.25526e+07	1.27297e+07	1.22611e+07	1.27815e+07	1.20567e+07	1.19126e+07	1.25385e+07	1.19209e+07	1.26196e+07	1.27581e+07	1.26188e+07	1.26791e+07	1.34051e+07	FALSE			0.01138	-0.06223	-0.01084	0.02201	-0.0227	-0.0131	-0.03131	2, 3	798.8976, 532.9341	0.9998, 0.9998	0.9998, 0.9998	1, 1	0.9998, 0.9998	0.9999, 0.9999	1, 1	1, 1	1, 1	0.9999, 0.9999	0.9999, 0.9999	1, 1
A6NDG6	FIAGTGC[Carbamidomethyl (C)]LVR	MSF_Direct	3.1435e+07	3.24871e+07	3.15482e+07	3.18386e+07	3.15534e+07	3.36257e+07	3.55484e+07	3.3146e+07	3.24114e+07	3.31802e+07	3.03325e+07	3.31483e+07	3.37458e+07	3.16374e+07	3.49767e+07	3.15614e+07	3.00042e+07	3.14116e+07	3.24901e+07	2.76673e+07	3.16511e+07	3.25729e+07	3.31978e+07	3.30883e+07	FALSE			0.08274	-0.03818	0.0232	0.05032	0.01788	0.07206	-0.05642	2	547.2948	0.9998	0.9998	1	0.9998	0.9998	0.9999	1	0.9999	0.9999	0.9998	0.9999
A6NDG6	FIFDC[Carbamidomethyl (C)]VSQEYGINPER	MSF_Direct	6.19414e+06	7.49114e+06	5.82648e+06	7.1791e+06	7.42918e+06	6.34594e+06	6.28579e+06	6.45009e+06	5.36984e+06	6.70772e+06	6.22932e+06	5.82638e+06	6.53904e+06	6.71522e+06	6.83095e+06	7.38738e+06	5.72488e+06	5.80663e+06	7.2141e+06	6.35598e+06	6.50972e+06	6.66012e+06	7.32032e+06	5.80905e+06	FALSE			-0.1079	-0.04452	0.1029	0.02039	-0.05642	0.04179	0.0414	2, 3	987.4567, 658.6403	0.9998, 0.9998	0.9998, 0.9998	1, 1	0.9998, 0.9998	0.9998, 0.9999	1, 1	1, 1	1, 1	0.9999, 0.9999	0.9999, 0.9999	0.9992, 1
A6NDG6	GETAVPGAPEALR	MSF_Direct	2.99532e+07	3.27942e+07	3.01428e+07	3.11573e+07	3.1189e+07	3.14613e+07	2.95312e+07	3.04822e+07	2.94166e+07	3.06426e+07	2.94329e+07	2.92181e+07	2.96789e+07	2.87035e+07	2.79299e+07	2.99059e+07	2.98323e+07	2.90116e+07	3.07673e+07	3.2902e+07	3.1184e+07	3.15571e+07	3.25896e+07	3.35718e+07	FALSE			-0.05477	-0.06578	0.01418	0.0731	-0.05697	-0.10596	0.03017	2	634.3357	0.9998	0.9998	1	0.9998	0.9999	1	1	1	0.9999	0.9999	0.9999
A6NDG6	GFDPHFSYMK	MSF_Direct	2.26188e+06	2.14811e+06	2.45043e+06	2.1676e+06	2.05257e+06	2.45227e+06	2.21763e+06	2.31324e+06	2.33289e+06	2.23578e+06	2.20427e+06	2.42595e+06	2.31613e+06	2.25468e+06	2.33135e+06	2.13182e+06	2.18413e+06	2.34558e+06	2.03653e+06	2.19484e+06	2.41458e+06	2.07338e+06	2.26127e+06	2.43454e+06	FALSE			0.0007	-0.04244	-0.04008	-0.01931	0.00117	0.00875	-0.04582	2	614.7764	0.9998	0.9998	1	0.9998	0.9999	1	1	1	0.9999	0.9999	1
A6NDG6	LADVDTLLFDC[Carbamidomethyl (C)]DGVLWR	MSF_Direct	1.58038e+06	98796	284690	1.42249e+06	160000	1.51217e+06	1.59702e+06	1.4508e+06	1.66783e+06	301976	278649	1.33594e+06	1.37632e+06	356272	1.24176e+06	1.55357e+06	1.29905e+06	347490	1.31681e+06	1.7298e+06	1.54738e+06	397829	227718	1.40352e+06	FALSE			1.26376	0.70442	0.65608	0.04712	-0.03517	0.59888	1.22605	2, 3	1004.4958, 669.9997	0.9988	0.4417	0.9974, 0.9975		0.9903	0.9998	0.9968				0.9771, 0.9999
A6NDG6	LGFGGPAGPGASLEVF	MSF_Direct	431180	659901	359994	386511	511423	461805	503809	436884	492964	417240	540948	523124	521399	485632	440451	446775	711464	527814	479449	1.26685e+06	598780	457834	546457	420606	FALSE			-0.01742	0.21653	-0.09379	-0.02626	0.02975	-0.00358	0.69251	2	738.3801	0.9938	0.9992	0.9989	0.9976	0.9958	1	0.9987	0.9993	0.9999	0.9984	0.9999
A6NDG6	LGFITNNSSK	MSF_Direct	7.57888e+06	6.8818e+06	8.77658e+06	8.34522e+06	7.91704e+06	8.18647e+06	8.30275e+06	8.33248e+06	7.8199e+06	8.68171e+06	7.71687e+06	7.86879e+06	7.77996e+06	8.6404e+06	8.95e+06	8.3961e+06	7.91048e+06	7.85818e+06	7.88337e+06	6.26853e+06	8.09698e+06	8.7678e+06	8.58831e+06	7.93157e+06	FALSE			0.0737	0.05646	0.07332	0.12199	0.06258	0.1267	-0.06271	2	540.7878	0.9998	0.9998	1	0.9998	0.9998	1	1	1	0.9999	0.9999	1
A6NDG6	NNQESDC[Carbamidomethyl (C)]VSK	MSF_Direct	1.04945e+06	1.27546e+06	373402	1.28579e+06	815273	1.12008e+06	1.0597e+06	1.12047e+06	1.0462e+06	1.09691e+06	1.19865e+06	1.14247e+06	1.13986e+06	1.12968e+06	1.13829e+06	851100	1.06941e+06	1.18937e+06	1.08048e+06	1.11182e+06	1.15508e+06	1.02211e+06	1.27336e+06	1.19198e+06	FALSE			0.25785	0.2048	0.25552	0.37012	0.34952	0.3368	0.31097	2	590.7486	0.9998	0.9998	1	0.9998	0.9999	0.9999	1	1	0.9999	0.9999	1
A6NDG6	QADIIGKPSR	MSF_Direct	4.36539e+06	4.28212e+06	4.57506e+06	4.31607e+06	4.77264e+06	4.85984e+06	5.2539e+06	5.90701e+06	4.27166e+06	4.58833e+06	4.16169e+06	4.18986e+06	4.23499e+06	4.69436e+06	4.501e+06	5.00305e+06	3.89779e+06	4.68914e+06	4.44985e+06	4.51991e+06	4.24639e+06	4.68736e+06	4.5846e+06	4.55035e+06	FALSE			0.22298	0.03954	0.07711	0.064	-0.03118	0.02249	-0.0007	2, 3	542.8091, 362.2085	0.9998, 0.9998	0.9998, 0.9998	1, 1	0.9998, 0.9998	0.9999, 0.9999	1, 1	1, 1	1, 1	0.9999, 0.9999	0.9999, 0.9999	0.9994, 0.9999
A6NDG6	RLGFITNNSSK	MSF_Direct	1.62877e+06	2.33193e+06	3.11461e+06	2.50379e+06	2.53819e+06	3.13211e+06	3.06487e+06	3.12911e+06	1.99008e+06	2.70068e+06	2.75967e+06	1.47839e+06	2.08591e+06	2.90734e+06	3.49521e+06	2.65794e+06	1.60181e+06	1.99602e+06	2.40751e+06	1.60511e+06	1.37998e+06	2.98288e+06	2.42083e+06	2.17443e+06	FALSE			0.21002	-0.17761	0.20826	0.09905	-0.02812	0.26271	-0.39181	2, 3	618.8384, 412.8947	0.9992, 0.9992	0.9927, 0.9998	0.9979, 0.998	0.9974, 0.9997	0.9995, 0.9993	0.9998, 1	0.9998, 0.9999	0.9993, 0.9998	0.9995, 0.9998	0.9998, 0.9999	0.998, 1
A6NDG6	RQADIIGKPSR	MSF_Direct	2.0404e+06	2.29362e+06	158231	2.12746e+06	2.03288e+06	2.35856e+06	2.22469e+06	1.90332e+06	2.10385e+06	1.85018e+06	1.94963e+06	2.35099e+06	2.00891e+06	2.19658e+06	1.88801e+06	2.06542e+06	2.55772e+06	1.60622e+06	1.84029e+06	2.40273e+06	1.89689e+06	2.10453e+06	2.21395e+06	2.11441e+06	FALSE			0.47222	0.47165	0.53719	0.51803	0.45334	0.43983	0.45078	3	414.2422	0.7418	0.9532	0.765	0.9175	0.9196	0.7013	0.9967	0.9976	0.7607	0.998	0.6494
A6NDG6	SIADLLPALQG	MSF_Direct	453434	508080	421951	367601	505271	559510	485332	460432	520819	360412	509167	519503	478856	476680	560273	431413	628987	522246	481347	762079	565104	445167	459591	387366	FALSE			0.08417	0.19405	0.05013	-0.09854	0.00585	0.1318	0.38653	2	549.3137	0.9998	0.9998	1	0.9998	0.9999	1	1	1	0.9999	0.9999	1
A6NDG6	SVGVGPEPLQGEGPGDWLHAPLEPDVR	MSF_Direct	1.12159e+07	1.24825e+07	1.06678e+07	1.13969e+07	1.06171e+07	1.04372e+07	1.08894e+07	9.72716e+06	1.1195e+07	1.11311e+07	9.114e+06	1.11978e+07	1.13046e+07	1.02887e+07	9.89854e+06	1.05596e+07	1.1814e+07	1.06637e+07	1.08637e+07	1.91346e+07	1.1392e+07	9.29274e+06	1.04106e+07	1.14552e+07	FALSE			-0.11144	-0.0569	-0.08272	-0.14136	-0.12826	-0.12601	0.2683	3	936.8032	0.9996	0.9998	1	0.9998	0.9998	0.9999	0.9999	0.9997	0.9999	0.9999	0.9998
A6NDG6	TVMVGDRLDTDILLGATC[Carbamidomethyl (C)]GLK	MSF_Direct	4.99038e+06	4.40928e+06	5.13029e+06	4.82675e+06	4.46629e+06	5.14334e+06	5.50118e+06	5.7008e+06	5.1706e+06	4.98818e+06	4.69359e+06	4.63352e+06	4.6997e+06	5.33255e+06	4.6896e+06	4.73966e+06	4.33711e+06	4.62119e+06	4.87934e+06	4.23298e+06	5.00974e+06	4.35709e+06	5.09391e+06	4.59712e+06	FALSE			0.17225	-0.08507	-0.00932	-0.04865	-0.02147	0.01893	-0.04108	3	750.0607	0.9998	0.9997	1	0.9998	0.9998	0.9999	1	1	0.9999	0.9999	1
A6NDG6	VVGFDPHFSYMK	MSF_Direct	2.15104e+06	1.83786e+06	2.40088e+06	2.01537e+06	1.78763e+06	2.42886e+06	2.05753e+06	2.31107e+06	2.54513e+06	2.02273e+06	2.0354e+06	2.42301e+06	2.1451e+06	2.07579e+06	2.3724e+06	1.82335e+06	2.14471e+06	2.67229e+06	2.0851e+06	2.08748e+06	2.51856e+06	1.72262e+06	1.90764e+06	2.12222e+06	FALSE			0.1137	0.05549	-0.0361	-0.15158	0.02048	0.04523	0.06649	2	713.8448	0.9998	0.9929	0.9993	0.9985	0.9996	0.9971	0.999	0.9993	0.9996	0.9744	0.9997
A6NDG6	YLQQPGC[Carbamidomethyl (C)]LLVGTNMDNR	MSF_Direct	4.46698e+06	5.8396e+06	4.11848e+06	6.06451e+06	5.32887e+06	4.71962e+06	5.18152e+06	4.13396e+06	4.05773e+06	4.9974e+06	5.03056e+06	4.49186e+06	4.88287e+06	5.29034e+06	4.27497e+06	4.60765e+06	4.02982e+06	3.89369e+06	5.30739e+06	5.34662e+06	3.75937e+06	5.6274e+06	5.84337e+06	6.0977e+06	FALSE			-0.10923	-0.20306	0.15965	0.28441	0.00945	0.00231	-0.00117	2	989.9773	0.9998	0.9998	1	0.9957	0.9997	0.9968	1	0.9998	0.9998	0.9998	0.9998
A6NDG6	YLQQPGC[Carbamidomethyl (C)]LLVGTNMDNRLPLENGR	MSF_Direct	4.96231e+06	8.25741e+06	6.09498e+06	9.52125e+06	7.69776e+06	8.36025e+06	6.84129e+06	6.97925e+06	8.41755e+06	9.42888e+06	5.57334e+06	5.31942e+06	5.01465e+06	4.42941e+06	7.95983e+06	7.55205e+06	5.26007e+06	6542899	418891	5.88754e+06	3.6484e+06	7.65277e+06	8.82275e+06	6.38674e+06	FALSE			0.20333	0.00301	0.40528	0.24327	0.07332	-0.15029	-0.95623	3	920.1303	0.9511	0.9924	0.9988	0.9996	0.4683	0.8869		0.9888	0.9998	0.9936	0.9996
A6NDU8	ELISFLSEPEILVK	MSF_Direct	1.76171e+06	1.65777e+06	1.73385e+06	1.77032e+06	1.67672e+06	1.8918e+06	1.70708e+06	1.76782e+06	1.88976e+06	1.76325e+06	1.57443e+06	2.20495e+06	1.77769e+06	1.64628e+06	1.87679e+06	1.7374e+06	1.60531e+06	2.25352e+06	2.11461e+06	1.43388e+06	2.00184e+06	1.79938e+06	1.74252e+06	1.93435e+06	FALSE			0.05798	0.11895	0.05102	0.08768	0.10507	0.04069	0.10707	2	808.9609	0.9997	0.9998	1	0.9998	0.9998	1	0.9999	1	0.9999	0.9999	0.9999
A6NDU8	GEDDHFLIR	MSF_Direct	1.15628e+06	1.31532e+06	902632	1.33447e+06	1.05221e+06	944234	1.31046e+06	1.16858e+06	947562	1.08987e+06	1.03578e+06	947256	1.17851e+06	1.25393e+06	977970	1.04339e+06	1.19227e+06	946694	938528	1.1174e+06	1.02233e+06	1.40366e+06	979524	1.32691e+06	FALSE			0.02222	-0.08446	-0.01864	0.1369	-0.13496	0.01539	-0.13244	2	551.2698	0.9923	0.9935	1	0.9995	0.9991	0.9794	0.9999	0.9974	0.9854	0.9996	0.9946
A6NDU8	LVDEDFPEDSSSQK	MSF_Direct	2.1258e+06	2.25114e+06	2.24435e+06	2.3643e+06	1.90408e+06	2.16952e+06	2.14987e+06	1.99188e+06	2.29829e+06	2.16726e+06	2.10041e+06	2.34371e+06	1.87006e+06	1.99649e+06	2.30595e+06	2.06175e+06	2.36343e+06	2.15267e+06	1.83644e+06	2.10694e+06	2.5992e+06	2.14161e+06	1.8926e+06	2.47017e+06	FALSE			-0.04004	-0.0095	-0.04052	-0.0257	-0.00216	-0.10126	-0.01725	2	798.3572	0.997	0.9318	0.9882	0.8249	0.9344	0.9952	0.9815	0.9978	0.9955	0.9885	0.987
A6NDU8	SEAAGEDDHFLIR	MSF_Direct	2.45318e+06	2.59342e+06	2.88608e+06	2.48767e+06	2.69685e+06	2.29471e+06	2.6149e+06	2.58469e+06	2.35844e+06	2.58416e+06	2.71251e+06	2.56936e+06	2.70035e+06	2.75552e+06	2.48098e+06	2.58036e+06	2.57602e+06	2.50724e+06	2.63535e+06	2.70271e+06	2.50287e+06	2.41417e+06	2.47112e+06	2.67548e+06	FALSE			-0.0698	-0.04978	-0.08492	-0.06927	-0.01217	0.00076	-0.01678	2, 3	730.3442, 487.2319	0.9998, 0.9998	0.9998, 0.9998	1, 1	0.9998, 0.9998	0.9999, 0.9998	1, 1	1, 1	1, 1	0.9999, 0.9999	0.9999, 0.9999	0.9999, 1
A6NDU8	TYKEPLDFR	MSF_Direct	760582	765371	801778	811330	892873	788298	872187	785513	694020	755434	884352	792206	756127	749941	834950	884325	891508	811914	846586	795972	165734	838930	872842	694157	FALSE			0.01479	0.15277	0.09867	0.04767	0.06321	0.00821	-0.3643	3	390.2047	0.9986	0.9762	0.9979	0.9814	0.9617	0.9808	0.952	0.9306	0.9659	0.9949	0.9923
A6NDU8	YC[Carbamidomethyl (C)]ADQQPENHEVDTS	MSF_Direct	612042	606963	607489	701285	673412	456854	615541	477625	624178	524900	538019	494728	458696	592476	615457	646674	581794	647763	645705	690913	620408	726489	617412	716484	FALSE			-0.0889	0.03876	0.00399	0.17384	-0.22971	-0.13214	0.09959	2	896.8576	0.9997	0.9998	1	0.9998	0.9308	1	1	1	0.9999	0.9999	1
A6NED2	APFYRPLAPELR	MSF_Direct	3.1246e+06	3.14214e+06	3.03069e+06	3.03009e+06	2.81851e+06	3.23832e+06	3.2036e+06	3.16857e+06	3.34693e+06	2.84225e+06	2.98236e+06	3.39847e+06	3.02019e+06	2.97691e+06	2.89481e+06	2.69838e+06	3.4874e+06	3.28465e+06	2.78032e+06	3.04089e+06	3.36872e+06	2.78538e+06	2.93703e+06	3.04443e+06	FALSE			0.06399	0.0266	-0.03304	-0.08478	-0.01158	-0.06434	-0.01678	3	477.2699	0.9998	0.9998	1	0.9998	0.9998	1	1	0.9999	0.9999	0.9999	1
A6NED2	DAWASEGLLAVLR	MSF_Direct	617280	744980	527596	664570	778166	694801	565133	647939	536038	723789	647939	569758	601538	634670	596962	715675	513639	682389	740024	719923	587770	767047	644274	550204	FALSE			-0.11165	0.01658	0.17767	0.0537	0.03889	-0.04394	0.11574	2	700.8802	0.9676	0.9993	0.9999	0.9993	0.9989	0.9994	0.9996	0.9999	0.9997	0.9997	0.9992
A6NED2	HGQLGHGTLEAELEPR	MSF_Direct	176446	798101	566418	865874	1.00015e+06	333615	625492	126620	300021	110202	744647	606911	164613	942983	253125	173990	239335	235726	140012	775378	276815	508006	778239	319321	FALSE			-0.55052	-1.24743	0.51343	0.05925	-0.07613	-0.17946	-0.3702	3	581.9639		0.9841	0.9978					0.9088	0.9989	0.9973
A6NED2	YGQLGHEDTTSLDRPR	MSF_Direct	1.3687e+06	1.26648e+06	1.2316e+06	1.49434e+06	1.51892e+06	1.33819e+06	1.36976e+06	1.25659e+06	1.43601e+06	1.41181e+06	1.34402e+06	1.20621e+06	1.24006e+06	1.52415e+06	1.34441e+06	1.4268e+06	1.13657e+06	1.08395e+06	1.27349e+06	1.36519e+06	1.06932e+06	1.34656e+06	1.3629e+06	1.2846e+06	FALSE			0.07119	-0.0843	0.17036	0.04672	0.03511	0.08752	-0.06049	3	615.6344	0.9998	0.9998	1	0.9998	0.9998	0.9999	0.9996	0.9999	0.9999	0.9979	0.9999
A6NFI3	GATAAPGSGSAPAPAPKPEAA	MSF_Direct	1.61509e+06	1.64007e+06	1.78221e+06	1.50667e+06	1.50255e+06	1.78266e+06	1.69814e+06	1.32358e+06	1.74007e+06	1.6561e+06	1.6467e+06	1.75727e+06	1.68014e+06	1.64948e+06	1.68727e+06	1.52454e+06	1.73378e+06	1.82125e+06	1.58604e+06	1.61872e+06	1.88928e+06	1.55254e+06	1.55011e+06	1.88701e+06	FALSE			-0.08117	0.01204	-0.07208	-0.01373	0.00649	-0.00588	0.01614	2	888.4498	0.9998	0.9998	1	0.9998	0.9998	0.9999	0.9999	0.9999	0.9999	0.9999	1
A6NFI3	GGGC[Carbamidomethyl (C)]AEAGGDGPR	MSF_Direct	191398	243252	169240	197760	253124	133635	208346	166813	138049	206670	113004	158562	113619	169191	184751	241411	149846	236054	208721	163379	354700	250967	234624	254117	FALSE			-0.23474	0.05489	-0.04704	0.29267	-0.33656	-0.36913	0.26727	2	580.7411	0.9822	0.9997	0.9537	0.9996	0.8702	0.5524	0.9975	0.6506	0.9251	0.9007	0.9616
A6NFI3	GYPIPKPDLIFR	MSF_Direct	560961	514997	582122	555574	519339	527133	442831	526574	523759	532701	639115	570762	547543	550367	535445	500650	636155	573664	507127	551554	550610	529545	535374	571216	FALSE			-0.15114	0.04488	-0.0496	-0.01922	0.07171	-0.02168	-0.04309	3	472.6064	0.9998	0.9998	1	0.9998	0.9999	1	1	1	0.9999	0.9999	1
A6NFI3	IHTGERPYR	MSF_Direct	1.78567e+06	1.87778e+06	5.77741e+06	1.5878e+06	1.79476e+06	1.73672e+06	201359	1.63055e+06	156629	1.35048e+06	3.23467e+06	381755	1.49628e+06	2.05622e+06	1.53628e+06	1.64001e+06	382114	1.48072e+06	2.67866e+06	1.65421e+06	2.29646e+06	1.62024e+06	155879	6.76389e+06	FALSE	0.253974	1.54738e+07	-2.24721	-1.43039	-0.88298	-0.14468	-0.92657	-0.8916	-0.51006	3	376.8685	0.422	0.6318		0.9184	0.9904	0.893	0.6837	0.9132	0.5443	0.7827	0.7666
A6NFI3	LHPDSFPILGLPDFR	MSF_Direct	622722	579511	613086	676377	599847	663359	636078	538284	614360	644790	627467	665003	674840	627633	599152	649559	681408	676899	605308	637851	660288	669780	636246	730305	FALSE			-0.02129	0.14544	0.09552	0.16575	0.09379	0.06701	0.06839	3	575.3104	0.9998	0.9998	1	0.9998	0.9998	1	1	1	0.9999	0.9999	1
A6NFI3	VSLGYPIPKPDLIFR	MSF_Direct	330522	354374	346152	362951	383183	336032	334981	384099	367940	370245	401868	360107	371460	368528	343271	340848	356372	335938	322321	325855	345615	379241	322366	390450	FALSE			0.07627	0.00295	0.06981	0.08294	0.13504	0.07127	-0.0531	3	572.3345	0.9998	0.9997	1	0.9998	0.9998	0.9997	0.9992	0.9999	0.9999	0.9999	0.9999
A6NFQ2	EIINEMDMR	MSF_Direct	1.26597e+06	1.26272e+06	1.2431e+06	1.29439e+06	1.183e+06	1.12817e+06	1.25534e+06	1.2319e+06	1.27798e+06	1.29799e+06	1.05158e+06	1.31923e+06	1.2888e+06	1.26312e+06	1.1169e+06	1.20793e+06	1.09725e+06	1.29736e+06	1.32126e+06	1.24374e+06	1.27174e+06	1.20574e+06	1.25881e+06	1.271e+06	FALSE			-0.00251	-0.06623	-0.06503	-0.01393	-0.03994	-0.03993	0.02463	2	575.7652	0.9998	0.9998	1	0.9998	0.9998	1	1	0.9999	0.9998	0.9999	0.9996
A6NFQ2	GSQLGPVPVTIR	MSF_Direct	6.80918e+06	6.74092e+06	6.68276e+06	6.72506e+06	6.81165e+06	6.68252e+06	7.08173e+06	6.78456e+06	6.88592e+06	6.77084e+06	6.55126e+06	6.64098e+06	6.91382e+06	6.70731e+06	6.62853e+06	6.69439e+06	6.64501e+06	6.58186e+06	6.62788e+06	6.88658e+06	6.87212e+06	6.82901e+06	6.75924e+06	6.7041e+06	FALSE			0.03656	-0.02239	-0.00097	0.00424	-0.01937	0.0012	0.01092	2	612.3589	0.9998	0.9998	1	0.9998	0.9999	1	1	1	0.9999	0.9999	1
A6NFQ2	GVWGPIHELGHNQQR	MSF_Direct	2.93845e+06	2.84028e+06	3.20742e+06	2.81754e+06	2.73564e+06	2.88225e+06	2.73233e+06	2.63616e+06	3.23702e+06	2.71553e+06	2.91268e+06	2.70249e+06	2.77992e+06	2.92171e+06	3.32593e+06	2.45512e+06	2.23745e+06	2.776e+06	2.03909e+06	2.73486e+06	2.51393e+06	3.29674e+06	3.13088e+06	2.92005e+06	FALSE			-0.06244	-0.26687	-0.09124	0.0569	-0.10927	0.00663	-0.3022	3	576.629	0.9997	0.9998	1	0.9998	0.9998	0.9999	0.9994	1	0.9999	0.9998	1
A6NFQ2	LAAEPFPFR	MSF_Direct	4.75048e+06	5.45129e+06	5.07039e+06	4.63954e+06	4.85233e+06	5.02782e+06	5.34224e+06	4.52046e+06	4.50295e+06	4.81437e+06	4.81519e+06	4.72165e+06	4.59461e+06	4.51774e+06	4.69884e+06	4.63608e+06	4.519e+06	4.57354e+06	4.16778e+06	5.37099e+06	4.72453e+06	4.89545e+06	5.08406e+06	6.29216e+06	FALSE			-0.08828	-0.15372	-0.07289	0.09146	-0.08973	-0.14507	-0.0986	2	524.2847	0.9998	0.9998	1	0.9998	0.9999	1	1	1	0.9999	0.9999	0.9999
A6NFQ2	LWDEMMQAVAR	MSF_Direct	5.17988e+06	5.10692e+06	4.81711e+06	5.08792e+06	4.79594e+06	5.09874e+06	5.08473e+06	4.79254e+06	5.04253e+06	5.03866e+06	4.9213e+06	5.11487e+06	4.97344e+06	5.05131e+06	4.92522e+06	4.89785e+06	5.26807e+06	4.92538e+06	4.86575e+06	4.59052e+06	5.57108e+06	4.59114e+06	5.04232e+06	5.44658e+06	FALSE			-0.01769	-0.0012	-0.01163	-0.00228	-0.00278	-0.01478	-0.00733	2	675.3207	0.9982	0.9998	1	0.9998	0.9991	0.9993	0.9999	1	0.9997	0.9998	1
A6NFQ2	MGPFLLNAVR	MSF_Direct	6.00884e+06	6.40989e+06	6.06557e+06	6.27235e+06	6.35885e+06	6.47064e+06	6.09198e+06	6.65685e+06	5.84326e+06	5.95291e+06	6.19218e+06	5.88465e+06	5.97737e+06	5.94387e+06	6.25596e+06	5.45926e+06	6.0431e+06	5.8157e+06	6.17219e+06	4.87942e+06	6.07212e+06	6.33694e+06	6.06247e+06	6.57672e+06	FALSE			0.00839	-0.09402	0.04741	0.03789	-0.03592	-0.02417	-0.1103	2	559.313	0.9998	0.9998	1	0.9998	0.9998	1	1	1	0.9999	0.9999	1
A6NFQ2	VDGAAFLQIPAEGVPAYISLHR	MSF_Direct	626286	518302	596553	603561	474313	462013	524831	487837	409808	629177	480330	446818	459359	548711	497752	484229	435104	343723	516544	414870	486778	474807	450029	709937	FALSE	0.362649	9.23168e+07	-0.29163	-0.46311	-0.17721	-0.09094	-0.16189	-0.20948	-0.29598	3	775.4181	0.9998	0.9998	1	0.9998	0.9995	1	0.9999	1	0.9999	0.9999	1
A6NFQ2	VQIGC[Carbamidomethyl (C)]HTDDLTK	MSF_Direct	1.09451e+06	944829	889848	927362	1.06551e+06	1.12264e+06	1.00071e+06	1.18314e+06	1.07458e+06	1.21055e+06	1.04538e+06	948893	1.06363e+06	954236	996105	1.137e+06	1.15098e+06	1.11136e+06	985335	947006	1.11639e+06	883632	927971	1.05272e+06	FALSE			0.15368	0.21475	0.08897	-0.03231	0.12975	0.04117	0.05771	2	693.8377	0.9998	0.9998	1	0.9998	0.9994	1	1	1	0.9999	0.9999	1
A6NGK3	IGPMLPEQFSDEVEPATPEEGEPATQR	MSF_Direct	1.99131e+06	2.09948e+06	2.23394e+06	2.15278e+06	2.22991e+06	1.73653e+06	2.11987e+06	2.00514e+06	1.9997e+06	1.88582e+06	1.52355e+06	2.01404e+06	2.12481e+06	1.76599e+06	187013	1.93066e+06	2.1175e+06	1.8352e+06	2.21597e+06	1.94272e+06	1.41961e+06	1.81946e+06	2.20959e+06	2.49337e+06	FALSE			-0.04636	-0.10436	-0.04766	0.0444	-0.2218	-0.63321	-0.18118	4	739.3486	0.9998	0.9985	0.9726	0.8639	0.9992	0.9148	0.994	0.7594	0.9998	0.979	0.7968
A6NHL2	SFGGGTGSGFTSLLMERL	MSF_Direct	832376	886740	812714	862133	682377	576379	890336	687587	779269	877319	516296	905002	882918	930009	655477	779116	723149	981567	1.04735e+06	1.18247e+06	938542	864200	848043	521039	FALSE			-0.10311	-0.02761	-0.25551	-0.18102	-0.13941	-0.0366	0.32356	2	908.9485	0.9893	0.9976	0.9996	0.9936	0.9981	0.989	0.9991	0.9993	0.9935	0.4011	0.9656
A6NHR9	ANLGVFSVFAPR	MSF_Direct	6.0595e+06	6.54845e+06	6.84765e+06	6.63078e+06	6.43997e+06	7.11079e+06	6.48355e+06	7.022e+06	6.7253e+06	6.55162e+06	7.00063e+06	6.66379e+06	6.38327e+06	6.37514e+06	6.84759e+06	6.14044e+06	6.55926e+06	6.69437e+06	6.34691e+06	4.39114e+06	6.49768e+06	7.59717e+06	6.83392e+06	6.99146e+06	FALSE			0.05637	-0.00457	0.05285	0.13894	0.05532	0.01111	-0.17478	2	639.3537	0.9998	0.9998	1	0.9998	0.9998	1	1	1	0.9999	0.9999	1
A6NHR9	DLNSQLEYLR	MSF_Direct	3.8771e+06	2.93669e+06	3.48476e+06	3.72855e+06	2.68484e+06	3.87013e+06	3.24622e+06	3.36568e+06	3.38016e+06	3.24402e+06	3.20533e+06	3.42123e+06	3.5911e+06	2.98684e+06	4.01866e+06	3.29323e+06	3.74017e+06	4.15506e+06	3.06251e+06	3.03334e+06	3.85467e+06	2.7231e+06	2.88768e+06	3.91776e+06	FALSE			-0.04359	0.11957	-0.00211	-0.11211	-0.06124	0.04116	-0.0496	2	625.8224	0.9998	0.9998	1	0.9998	0.9998	1	1	1	0.9999	0.9999	0.998
A6NHR9	DLQNPIIVQLC[Carbamidomethyl (C)]DQWDNPAPVQHVK	MSF_Direct	3.19865e+06	2.8266e+06	2.59469e+06	3.23106e+06	2.91513e+06	2.72303e+06	3.21372e+06	2.92477e+06	2.64041e+06	3.35054e+06	2.89325e+06	2.45373e+06	2.8971e+06	3.18301e+06	2.65747e+06	3.30236e+06	2.40122e+06	2.51018e+06	3.1165e+06	2.78601e+06	2.68765e+06	3.08157e+06	3.06066e+06	2.96807e+06	FALSE			0.02636	-0.06964	0.04113	0.07982	0.01293	0.01956	-0.00499	3	943.1447	0.7774	0.9898	0.9875	0.5633	0.9581	0.6241	0.9974	0.617	0.7602	0.9033	0.9803
A6NHR9	EAIYSGYIR	MSF_Direct	5.13721e+06	4.83372e+06	4.87738e+06	5.51347e+06	4.94789e+06	4.98507e+06	5.13899e+06	4.73191e+06	5.31185e+06	5.45334e+06	4.91257e+06	4.81866e+06	5.30451e+06	5.23178e+06	5.68185e+06	5.4843e+06	4.56344e+06	5.83236e+06	5.56002e+06	4.42413e+06	4.83072e+06	5.28011e+06	4.75081e+06	4.76295e+06	FALSE			0.03213	0.09692	0.05698	-0.0053	0.03231	0.12731	-0.00325	2	536.2771	0.9986	0.9998	0.9999	0.9997	0.9989	1	0.9999	1	0.9998	0.9999	0.9999
A6NHR9	EAQLRNELK	MSF_Direct	255385	148054	173089	219065	161854	158391	604531	254203	237626	116161	211307	234644	236228	196232	319110	225560	224078	178999	279557	219408	186600	219762	202721	143562	FALSE			0.92726	0.12484	-0.09628	-0.02648	-0.03653	0.38252	0.2499	2	550.8066	0.9998	0.9998		0.9992	0.9996	0.5387	0.9999	0.8627	0.9998	0.9419
A6NHR9	EHLLQGLLPDVQVPTSVK	MSF_Direct	5.95417e+06	6.16244e+06	6.42983e+06	5.92938e+06	6.34608e+06	6.52316e+06	6.28413e+06	6.22146e+06	6.11139e+06	6.08518e+06	6.34844e+06	6.12018e+06	6.12486e+06	6.54506e+06	6.49622e+06	5.86172e+06	6.15223e+06	6.15243e+06	5.83098e+06	5.92357e+06	6.12762e+06	6.14106e+06	6.04581e+06	6.62746e+06	FALSE			0.00548	-0.02987	0.01949	0.02069	0.00057	0.04742	-0.05262	3	658.3737	0.9998	0.9998	1	0.9998	0.9999	1	1	1	0.9999	0.9999	1
A6NHR9	ERIDFLPHYDTLVK	MSF_Direct	380372	340844	452016	370297	339594	413640	393622	366259	334655	320086	374972	374905	333774	365857	424641	393363	314285	435281	400578	328488	399485	399123	307285	409801	FALSE			-0.10017	-0.03775	-0.06245	-0.07188	-0.13293	-0.0615	-0.05602	4	437.236	0.9998	0.9998	1	0.9997	0.9997	1	0.9999	1	0.9998	0.9998	1
A6NHR9	ESELGDRPLQVGER	MSF_Direct	1.12989e+07	1.15095e+07	1.16716e+07	1.13547e+07	1.14089e+07	1.07596e+07	1.14762e+07	1.12691e+07	1.22426e+07	1.15052e+07	1.19499e+07	1.18368e+07	1.15658e+07	1.18784e+07	1.1631e+07	1.18489e+07	1.17592e+07	1.17259e+07	1.14626e+07	1.17132e+07	1.14909e+07	1.18282e+07	1.21229e+07	1.1954e+07	FALSE			0.0211	0.0353	-0.0406	0.05843	0.03358	0.02469	0.00779	3	528.9374	0.9998	0.9998	1	0.9998	0.9999	1	1	1	0.9999	0.9999	1
A6NHR9	FIPGPPGNK	MSF_Direct	6.68234e+06	6.287e+06	6.90879e+06	6.38038e+06	6.12369e+06	6.67144e+06	6.3854e+06	6.57529e+06	6.66849e+06	6.44702e+06	6.63476e+06	6.62985e+06	6.76875e+06	6.03264e+06	7.16107e+06	5.7664e+06	6.56335e+06	6.94305e+06	5.67728e+06	6.55064e+06	6.98997e+06	6.2704e+06	6.43632e+06	7.14287e+06	FALSE			-0.01818	-0.04462	-0.05192	-0.00207	-0.01213	0.00611	-0.04873	2	463.7584	0.9998	0.9998	0.9999	0.9974	0.9997	0.9919	0.9996	0.9989	0.9996	0.9996	0.9999
A6NHR9	FQVSTNKLTFMDLELK	MSF_Direct	273616	270985	287474	224700	163387	292007	245154	160440	267502	317062	141934	226640	237384	183878	311354	390092	232007	165756	253992	154683	257018	168096	175889	203486	FALSE	0.280718	4.4394e+18	-0.3059	-0.07878	-0.29098	-0.60393	-0.27927	-0.18366	-0.32186	3	638.6729	0.9712	0.9998	0.9981	0.9909	0.9953	0.9904	0.9931		0.9963	0.9939	0.9525
A6NHR9	GDFESDHSGYVRPVPVPR	MSF_Direct	2.38505e+06	2.52703e+06	2.22008e+06	2.3038e+06	2.12454e+06	2.11662e+06	2.45342e+06	2.40414e+06	2.43133e+06	2.32932e+06	2.85345e+06	2.32621e+06	2.54885e+06	2.1589e+06	2.1394e+06	2.33346e+06	2.5368e+06	2.0284e+06	2.44978e+06	2.82973e+06	2.61981e+06	2.46741e+06	2.61955e+06	2.25103e+06	FALSE			0.03136	-0.04802	-0.12395	0.04105	0.07428	-0.05884	0.14739	3, 4	671.9974, 504.2499	0.8368, 0.9517	0.9998, 0.9998	1, 1	0.9998, 0.9998	0.9957, 0.9993	0.9987, 1	1, 1	1, 0.9998	0.9998, 0.9998	0.9999, 0.9999	1, 1
A6NHR9	GKRPIFEC[Carbamidomethyl (C)]F	MSF_Direct	401914	286193	430562	493697	360712	372676	357938	378795	562132	457511	499540	465462	364553	440013	436354	449960	395140	353444	391229	484105	528429	363193	490955	281902	FALSE			0.21547	0.0995	0.13345	0.02224	0.34666	0.14963	0.32752	2	577.2948	0.9997	0.9967	0.9071	0.9997	0.976	0.9999	0.9998	0.9987	0.9844	0.9392	0.9367
A6NHR9	GLAPIEC[Carbamidomethyl (C)]YNR	MSF_Direct	4.40585e+06	3.72192e+06	3.66964e+06	4.11292e+06	3.8575e+06	4.0461e+06	3.99054e+06	3.98205e+06	3.85695e+06	3.82788e+06	4.22896e+06	4.1428e+06	4.38213e+06	4.05432e+06	4.21693e+06	4.11141e+06	3.63983e+06	4.19895e+06	4.08186e+06	3.29791e+06	4.51355e+06	3.86837e+06	3.46646e+06	4.4544e+06	FALSE			0.00392	0.01856	0.02655	-0.001	0.04837	0.10105	0.01168	2	596.7926	0.9998	0.9998	1	0.9998	0.9999	1	1	1	0.9999	0.9999	1
A6NHR9	GMVFGAPVPK	MSF_Direct	3.25037e+06	2.79696e+06	2.97769e+06	3.15431e+06	3.21645e+06	3.18793e+06	2.86389e+06	3.16083e+06	3.28822e+06	3.02906e+06	3.03294e+06	3.02092e+06	3.06693e+06	3.10105e+06	3.1016e+06	3.17356e+06	3.23796e+06	3.07263e+06	3.07979e+06	2.97031e+06	3.27599e+06	2.99883e+06	3.13917e+06	3.18308e+06	FALSE			0.04531	0.07159	0.08288	0.04657	0.00923	0.03857	0.04734	2	501.7757	0.9998	0.9998	1	0.9998	0.9999	1	1	1	0.9999	0.9999	1
A6NHR9	GRANLGVFSVFAPR	MSF_Direct	978308	998611	876570	1.01713e+06	864964	987331	808505	971434	1.01952e+06	963908	900098	1.04024e+06	951682	913320	945304	881972	950367	929646	955972	945796	922256	1.03085e+06	935930	640866	FALSE			-0.02758	-0.04702	0.00803	-0.12998	0.02544	-0.022	-0.01497	3	497.6124	0.9998	0.9998	1	0.9998	0.9999	1	1	1	0.9999	0.9999	1
A6NHR9	GSNEEDTDTPLFIGK	MSF_Direct	5.07034e+06	5.09019e+06	4.90369e+06	4.81153e+06	4.99577e+06	5.13651e+06	4.70286e+06	4.84476e+06	4.97834e+06	4.79854e+06	4.74301e+06	4.97913e+06	4.92739e+06	4.94339e+06	5.0624e+06	4.77053e+06	4.88151e+06	4.7388e+06	4.77309e+06	5.04051e+06	5.15138e+06	4.86743e+06	4.97334e+06	5.13032e+06	FALSE			-0.05249	-0.06597	-0.01158	-0.00895	-0.05302	-0.0126	-0.00954	2	811.8809	0.9998	0.9998	1	0.9998	0.9999	1	1	1	0.9999	0.9999	1
A6NHR9	GVITRPDLPSKK	MSF_Direct	3.48853e+06	4.14369e+06	4.10889e+06	3.81276e+06	3.67026e+06	3.58537e+06	4.11076e+06	3.7179e+06	3.35405e+06	3.56392e+06	3.59292e+06	3.40661e+06	3.52789e+06	3.74668e+06	3.60713e+06	3.38174e+06	3.39057e+06	3.34427e+06	3.73855e+06	3.86506e+06	3.79855e+06	3.76257e+06	3.6736e+06	3.97251e+06	FALSE			-0.0703	-0.21485	-0.08512	-0.04144	-0.15249	-0.10967	-0.04226	3	437.5979	0.9997	0.9998	0.9746	0.9996	0.999	0.9988	0.9946	0.9968	0.9993	0.9857	0.9935
A6NHR9	IDFLPHYDTLVK	MSF_Direct	551938	503855	407616	615766	542499	652668	417234	501338	676797	547844	456434	641281	529897	529822	496709	614425	578001	720298	586709	482541	652821	639317	404727	689142	FALSE			0.12456	0.3863	0.3074	0.24409	0.16925	0.08891	0.23481	3	487.5977	0.9995	0.999	0.7708	0.99	0.9997	0.9997	0.9976	0.9995	0.9998	0.7975	0.9993
A6NHR9	IDREFALWLK	MSF_Direct	196455	230692	247861	236497	230162	240162	250358	233579	219955	226528	165067	166822	229615	148387	192329	179681	209625	88725.4	205859	196893	235308	213158	203723	296747	FALSE			0.06045	-0.4978	0.06644	0.08027	-0.27356	-0.24311	-0.08121	3	430.9117	0.9998	0.9998	1	0.9998	0.9998	0.9999	0.9999	0.9997	0.9999	0.9999	1
A6NHR9	IHNIDIPTTQQVPHIEALLK	MSF_Direct	2.06131e+06	1.65332e+06	1.85948e+06	1.88319e+06	1.93098e+06	1.77104e+06	1.86407e+06	1.98605e+06	1.77626e+06	1.91727e+06	1.85008e+06	1.88224e+06	1.87376e+06	1.93683e+06	1.94654e+06	1.94416e+06	1.91241e+06	1.93227e+06	1.86239e+06	1.70499e+06	1.92973e+06	1.91356e+06	1.56354e+06	2.07594e+06	FALSE			0.01347	0.05453	0.00287	-0.00546	0.0194	0.04661	-0.02007	4	570.8232	0.9998	0.9998	1	0.9998	0.9993	1	1	1	0.9999	0.9999	0.9997
A6NHR9	IKDNDKEDGC[Carbamidomethyl (C)]FYFR	MSF_Direct	944045	1.14587e+06	718746	1.26061e+06	1.09808e+06	858126	1.20675e+06	852467	921394	1.06891e+06	1.09658e+06	1.00337e+06	832334	999830	984161	1.2332e+06	761272	797437	918833	999593	437938	1.12063e+06	1.05343e+06	1.1149e+06	FALSE			0.08573	-0.00863	0.19575	0.22775	0.17408	0.00393	-0.25332	3	602.942	0.9283	0.9941	1	0.9259	0.9958	1	0.9999	0.9959	0.9994	0.9999	0.9921
A6NHR9	IKPPTPAVSNVR	MSF_Direct	6.76819e+06	5.59887e+06	6.93495e+06	5.59801e+06	5.74689e+06	6.88597e+06	5.92486e+06	6.82365e+06	6.5921e+06	5.73434e+06	6.66793e+06	6.85529e+06	6.83484e+06	5.13353e+06	7.4305e+06	5.95258e+06	6.03454e+06	6.6779e+06	5.90963e+06	6.0137e+06	6.38932e+06	6.10938e+06	5.97809e+06	6.35578e+06	FALSE			0.00288	-0.04841	-0.08237	-0.06566	-0.00333	0.00722	-0.07591	3	426.9225	0.9998	0.9998	1	0.9998	0.9999	1	1	1	0.9999	0.9999	1
A6NHR9	ITHC[Carbamidomethyl (C)]PTLLTR	MSF_Direct	3.71775e+06	3.29765e+06	3.28169e+06	4.19635e+06	3.61716e+06	3.24157e+06	3.14356e+06	3.9321e+06	3.82195e+06	3.91504e+06	3.13526e+06	3.27194e+06	3.67668e+06	4.07795e+06	2.82511e+06	4.12745e+06	3.32465e+06	3.54987e+06	4.6106e+06	2.82741e+06	3.64397e+06	3.80169e+06	4.17051e+06	3.40459e+06	FALSE			0.08177	0.09552	0.10247	0.14386	0.00352	0.03907	0.10598	2, 3	606.3319, 404.557	0.9998, 0.9995	0.9998, 0.9998	1, 1	0.9997, 0.9994	0.9998, 0.9997	1, 1	1, 1	1, 1	0.9999, 0.9998	0.9999, 0.9999	0.9999, 1
A6NHR9	KYVEDEMAR	MSF_Direct	1.33611e+06	1.58358e+06	1.3104e+06	1.67257e+06	1.68238e+06	1.24963e+06	1.52362e+06	1.25964e+06	1.34359e+06	1.66707e+06	1.40707e+06	1.43999e+06	1.44555e+06	1.59062e+06	1.45268e+06	1.54259e+06	1.24006e+06	1.33666e+06	1.61269e+06	1.70175e+06	1.33464e+06	1.63289e+06	1.25582e+06	1.41142e+06	FALSE			-0.03565	-0.03829	0.12238	0.02369	0.09376	0.08566	0.13626	2	570.7714	0.9998	0.9998	0.9881	0.9998	0.9998	1	1	0.9992	0.9993	0.9998	0.9997
A6NHR9	LIPYTSVEDFDWC[Carbamidomethyl (C)]TPPK	MSF_Direct	1.48511e+06	1.02407e+06	1.33755e+06	1.21184e+06	1.15979e+06	1.28736e+06	1.31504e+06	1.23397e+06	1.32226e+06	1.27005e+06	1.24068e+06	1.46655e+06	1.23967e+06	1.23079e+06	1.33953e+06	1.10333e+06	1.34108e+06	1.42864e+06	1.21357e+06	1.13708e+06	1.31327e+06	1.18056e+06	1.10697e+06	1.24701e+06	FALSE			0.00917	0.00984	-0.07219	-0.12211	0.04815	-0.01385	-0.07025	3	689.9959	0.9806	0.9961	0.9998	0.9731	0.9995	0.994	0.9998	0.9994	0.9559	0.9952	0.9999
A6NHR9	LLFDETQGKPAVAVIDNGR	MSF_Direct	3.68674e+06	3.34072e+06	3.76495e+06	3.75171e+06	3.4129e+06	3.56432e+06	3.51493e+06	3.36863e+06	3.61048e+06	3.61539e+06	3.97177e+06	3.8617e+06	4.10603e+06	3.66537e+06	4.09394e+06	3.67689e+06	4.01462e+06	4.20259e+06	3.65825e+06	3.5899e+06	4.03459e+06	3.81745e+06	3.35346e+06	3.83259e+06	FALSE			-0.04045	0.14023	-0.00851	0.02795	0.08519	0.13674	0.0641	3	681.7005	0.9998	0.9998	1	0.9998	0.9999	1	1	1	0.9999	0.9999	0.9997
A6NHR9	LLLIDWPELK	MSF_Direct	4.56803e+06	4.30593e+06	4.92555e+06	4.50653e+06	4.29773e+06	4.93594e+06	4.76752e+06	4.49312e+06	4.77612e+06	4.36952e+06	4.29215e+06	4.5812e+06	4.66232e+06	4.57599e+06	4.34533e+06	4.30596e+06	4.39561e+06	4.81095e+06	4.42826e+06	4.77961e+06	4.55827e+06	4.34091e+06	3.98296e+06	5.04164e+06	FALSE			0.02459	-0.03032	-0.00621	-0.0461	-0.0594	-0.02275	-0.00349	2	620.371	0.9998	0.9998	1	0.9997	0.9997	1	1	1	0.9999	0.9999	0.9998
A6NHR9	LMILPDPEKPVR	MSF_Direct	7.69203e+06	7.27912e+06	8.47114e+06	7.22048e+06	7.8108e+06	8.53652e+06	8.30042e+06	7.75028e+06	7.68561e+06	7.3624e+06	7.97288e+06	7.5718e+06	7.66294e+06	7.95988e+06	8.32074e+06	7.18508e+06	7.29684e+06	8.13176e+06	7.10638e+06	7.51524e+06	8.08318e+06	7.61082e+06	7.72988e+06	8.48146e+06	FALSE			0.01798	-0.05192	0.0077	0.02319	-0.03332	0.03052	-0.04612	3	469.9391	0.9998	0.9998	1	0.9998	0.9999	1	1	1	0.9999	0.9999	1
A6NHR9	LQIFSVEGQK	MSF_Direct	7.05562e+06	5.89693e+06	6.97668e+06	6.95201e+06	6.94134e+06	6.43158e+06	7.26101e+06	7.18093e+06	6.80931e+06	7.14649e+06	6.52248e+06	6.62518e+06	7.04276e+06	6.3759e+06	6.60132e+06	6.99997e+06	6.47604e+06	6.93539e+06	6.9988e+06	4.37534e+06	7.17485e+06	7.08401e+06	6.56665e+06	7.03332e+06	FALSE			0.09266	0.03449	0.02836	0.05363	0.02618	0.00655	-0.10355	2	574.8192	0.9998	0.9998	0.9999	0.9997	0.9998	1	0.9999	0.9999	0.9998	0.9999	0.9999
A6NHR9	LQVVLNESNADTYAGRPLPSK	MSF_Direct	4.04874e+06	4.40087e+06	4.31938e+06	4.10423e+06	4.07198e+06	4.42004e+06	4.56225e+06	4.10952e+06	4.13887e+06	4.32551e+06	4.45333e+06	4.02201e+06	4.07433e+06	3.98432e+06	4.2677e+06	3.89711e+06	3.94003e+06	4.1238e+06	4.06994e+06	4.05474e+06	4.10065e+06	4.02974e+06	3.66357e+06	4.04065e+06	FALSE			0.0047	-0.09431	-0.01965	-0.12195	0.0036	-0.0509	-0.06277	3	758.0693	0.9998	0.9998	1	0.9998	0.9999	1	1	1	0.9999	0.9999	1
A6NHR9	LSTSGNRPPANAETFSC[Carbamidomethyl (C)]NK	MSF_Direct	2.56642e+06	2.55509e+06	2.64149e+06	2.90871e+06	2.65787e+06	2.65868e+06	2.47521e+06	2.53025e+06	2.09383e+06	2.91942e+06	2.26027e+06	2.48728e+06	2.48531e+06	2.67398e+06	2.84139e+06	2.88444e+06	2.30056e+06	2.6163e+06	2.8034e+06	2.38869e+06	2.51843e+06	2.93309e+06	2.76799e+06	2.50944e+06	FALSE			-0.12894	0.0071	0.08345	0.08086	-0.01796	0.04351	-0.00979	3	684.3252	0.9998	0.9998	1	0.9998	0.9998	1	1	1	0.9999	0.9999	1
A6NHR9	LTFMDLELK	MSF_Direct	2.017e+06	1.85982e+06	2.10303e+06	1.81668e+06	1.91858e+06	2.05148e+06	1.86856e+06	2.09679e+06	1.88258e+06	1.88201e+06	1.99219e+06	1.87202e+06	1.92423e+06	1.86966e+06	1.88198e+06	1.72191e+06	1.72565e+06	1.92191e+06	1.70808e+06	1.91553e+06	1.95782e+06	1.78075e+06	1.72168e+06	2.36323e+06	FALSE			-0.03218	-0.15533	-0.04736	-0.02782	-0.0575	-0.07527	-0.09947	2	555.2992	0.9998	0.9998	1	0.9997	0.9997	1	1	1	0.9999	0.9999	1
A6NHR9	LYDRETYPDDPC[Carbamidomethyl (C)]FPSK	MSF_Direct	1.96906e+06	2.02673e+06	2.4663e+06	2.40734e+06	2.31895e+06	2.49563e+06	2.17317e+06	2.19375e+06	1.46554e+06	2.30036e+06	2.11362e+06	2.29334e+06	2.2021e+06	2.25061e+06	2.29194e+06	2.32206e+06	1.91972e+06	2.28485e+06	1.83861e+06	1.93699e+06	2.16806e+06	2.21045e+06	2.08787e+06	1.99725e+06	FALSE			-0.1479	0.01434	0.16038	-0.03766	0.05374	0.06174	-0.12065	3	668.2999	0.9998	0.9998	1	0.9998	0.9998	0.9998	1	1	0.9999	0.9999	0.9999
A6NHR9	LYFKPIGDPVFAR	MSF_Direct	5.67239e+06	5.93486e+06	5.92289e+06	6.33274e+06	5.86753e+06	6.35184e+06	5.92512e+06	6.44353e+06	6.34267e+06	5.80113e+06	5.64985e+06	6.33702e+06	6.10591e+06	5.77025e+06	5.85392e+06	5.69333e+06	6.12018e+06	5.79562e+06	5.91985e+06	6.05877e+06	5.77959e+06	6.22825e+06	6.21377e+06	6.2582e+06	FALSE			0.09407	0.00649	0.08175	0.09322	0.02107	0.01636	0.01865	3	508.2854	0.9998	0.9998	1	0.9998	0.9998	1	1	1	0.9999	0.9999	1
A6NHR9	NIDIPTTQQVPHIEALLK	MSF_Direct	3.22793e+06	3.18243e+06	3.00907e+06	3.24921e+06	3.13015e+06	3.49409e+06	3.13114e+06	3.16234e+06	3.28725e+06	3.24028e+06	3.0985e+06	3.20772e+06	3.12666e+06	3.19194e+06	3.20168e+06	3.25446e+06	3.37805e+06	3.60341e+06	3.3263e+06	2.97767e+06	3.37516e+06	3.06573e+06	3.14499e+06	2.96256e+06	FALSE			0.0245	0.11993	0.06791	-0.0382	0.01933	0.01536	0.03924	3	677.3809	0.9994	0.9956	0.9994	0.9946	0.9966	0.9986	0.9946	0.9986	0.9991	0.9995	0.9981
A6NHR9	NYFHLWTR	MSF_Direct	416541	591631	647362	577320	621423	624062	607449	711017	646123	369841	657723	635680	609743	589498	518348	537041	650470	624972	561936	566941	608639	560033	549308	706190	FALSE			0.24693	0.13067	0.13886	0.1331	0.0067	0.05309	0.06973	3	379.5261	0.9997	0.9995	1	0.999	0.9997	0.9997	0.9999	0.9998	0.9836	0.9988	0.9963
A6NHR9	PLFYGSIVR	MSF_Direct	1.09066e+06	1.18622e+06	1.1939e+06	1.0819e+06	1.25818e+06	1.23412e+06	1.13259e+06	1.13358e+06	1.08134e+06	1.03416e+06	1.20491e+06	1.17766e+06	1.12678e+06	1.14003e+06	1.1662e+06	1.00841e+06	1.19471e+06	1.14531e+06	1.10241e+06	1.12767e+06	1.12198e+06	1.37748e+06	1.23725e+06	1.28569e+06	FALSE			-0.05217	-0.05178	0.04236	0.16837	-0.02264	-0.01579	-0.05021	2	526.3004	0.9997	0.9995	0.9989	0.9995	0.9994	1	0.9999	0.9999	0.9959	0.9999	0.9999
A6NHR9	QAVFFVGQSAR	MSF_Direct	2.36835e+06	2.37218e+06	2.89193e+06	2.30023e+06	2.73625e+06	2.6046e+06	2.42906e+06	2.01008e+06	2.19818e+06	2.45626e+06	2.82527e+06	2.26183e+06	2.37921e+06	2.39988e+06	2.65101e+06	2.56553e+06	2.01458e+06	2.93509e+06	2.46557e+06	2.10449e+06	2.12751e+06	2.43863e+06	2.25185e+06	2.40815e+06	FALSE			-0.20155	-0.02234	0.00163	-0.10461	-0.01694	-0.03877	-0.18851	2	605.3224	0.9759	0.9919	0.9996	0.9956	0.9992	1	0.999	0.9995	0.9995	0.9998	0.9997
A6NHR9	QQVLPLDSIYKK	MSF_Direct	4.25158e+06	3.9478e+06	4.24816e+06	4.19721e+06	4.02711e+06	4.22524e+06	4.97535e+06	4.23775e+06	4.36334e+06	4.38753e+06	4.06063e+06	4.38506e+06	4.16306e+06	4.43009e+06	4.71907e+06	4.30419e+06	4.39446e+06	4.83291e+06	4.25569e+06	4.34814e+06	4.35032e+06	4.03823e+06	4.52847e+06	4.30939e+06	FALSE			0.12525	0.12047	0.00023	0.04883	0.04402	0.09689	0.05755	2, 3	716.4139, 477.945	0.998, 0.9998	0.9997, 0.9998	0.9818, 1	0.9997, 0.9998	0.7406, 0.9998	0.9979, 1	0.9987, 0.9999	0.9993, 0.9999	0.9973, 0.9999	0.9924, 0.9999	0.9994, 0.9991
A6NHR9	SFGLLDLPFR	MSF_Direct	178915	185973	181278	179203	263131	234424	231744	78776.7	197031	207723	179594	172842	149325	167722	226513	145165	222063	187853	185256	221730	218698	165680	180984	173375	FALSE			-0.10579	0.02336	0.3093	-0.07072	0.0365	-0.0069	0.19609	2	582.8242	0.9998	0.9991	0.9945	0.9989	0.9998	0.9629	0.9288	0.8451	0.9997		0.5332
A6NHR9	SIIEGPIIK	MSF_Direct	7.60513e+06	7.53449e+06	8.23089e+06	7.68535e+06	7.4652e+06	7.88355e+06	7.66148e+06	7.74073e+06	7.93312e+06	7.70158e+06	7.55514e+06	7.75355e+06	7.62343e+06	7.83291e+06	7.61938e+06	7.44977e+06	7.64444e+06	7.70619e+06	7.53317e+06	7.83428e+06	7.96647e+06	8.01173e+06	7.43744e+06	8.29775e+06	FALSE			-0.00217	-0.03563	-0.02092	0.02305	-0.02241	-0.01831	-0.00226	2	485.3026	0.9997	0.9998	1	0.9997	0.9997	1	1	1	0.9999	0.9998	0.9999
A6NHR9	SLFEASQQLLNEMK	MSF_Direct	813272	573515	681044	875286	698017	563431	606982	574646	677697	614120	630180	738744	643425	786057	734983	749904	567932	701454	916053	617166	732028	799670	688511	826530	FALSE			-0.15334	-0.03427	0.04729	0.16271	-0.0604	0.06589	0.13155	2	819.4138	0.7292	0.9971	0.9946	0.9671	0.9883	0.9979	0.9963	0.9999	0.9992	0.9748	0.9991
A6NHR9	SLNSDISYFGVGGK	MSF_Direct	1.44344e+06	1.16274e+06	1.05356e+06	1.5652e+06	1.49477e+06	1.24451e+06	1.71016e+06	1.36835e+06	1.30894e+06	1.16442e+06	1.53913e+06	1.55339e+06	1.66521e+06	1.33215e+06	1.66469e+06	1.52122e+06	1.16678e+06	1.67706e+06	1.55793e+06	1.03938e+06	1.33552e+06	1.50248e+06	1.21515e+06	1.6017e+06	FALSE			0.26164	0.25426	0.2341	0.23907	0.21807	0.34922	0.10383	2	722.3594	0.9996	0.9998	0.9999	0.9995	0.9993	0.9999	1	1	0.9996	0.9999	1
A6NHR9	SVGTEEDGGGVGHR	MSF_Direct	1.25803e+06	1.2298e+06	1.22554e+06	1.10076e+06	1.19279e+06	1.11899e+06	1.04015e+06	1.21967e+06	1.16974e+06	1.25829e+06	1.25383e+06	1.18023e+06	1.24184e+06	1.17755e+06	1.08467e+06	1.15417e+06	1.31508e+06	1.17803e+06	1.2941e+06	1.14614e+06	1.19764e+06	1.14848e+06	1.13168e+06	1.20149e+06	FALSE			-0.11471	-0.02591	-0.12188	-0.09296	-0.00819	-0.0837	-0.02963	2	678.8105	0.9998	0.9998	1	0.9998	0.9999	1	1	1	0.9999	0.9999	1
A6NHR9	TLEPYILPF	MSF_Direct	13295.2	10985.9	10839	393212	647982	13134.4	15170.4	20396	13282.9	5020.02	9878.81	21237.3	21099.5	445106	10734.4	165024	139690	188320	331421	22537.9	290041	220532	195407	19381.8	FALSE	0.270205	1.29884e+55	0.47604	3.81132	4.90788	3.63171	0.04114	3.76344	4.19669	2	546.8024	0.3816		0.9977	0.445	0.9926				0.981		0.4828
A6NHR9	TLEPYILPFMFYNDVKK	MSF_Direct	492274	440880	394174	549315	434743	458601	516892	494426	514336	503994	424120	425390	505725	494143	386776	512443	417304	429145	519406	386440	441436	510091	403144	507440	FALSE			0.2009	0.03391	0.12021	0.09805	0.02817	0.06307	0.02153	3	706.7042	0.9998	0.9998	1	0.9998	0.9998	1	1	1	0.9999	0.9999	1
A6NHR9	TLPLFYGSIVR	MSF_Direct	6.35221e+06	7.01955e+06	7.31806e+06	6.10287e+06	7.20663e+06	7.49936e+06	6.50193e+06	7.30947e+06	6.78539e+06	6.23834e+06	7.11478e+06	6.68432e+06	6.252e+06	6.62872e+06	6.24998e+06	5.53037e+06	6.59186e+06	6.53744e+06	5.97758e+06	6.65672e+06	6.83503e+06	7.49957e+06	6.80368e+06	7.30606e+06	FALSE			-0.0065	-0.149	0.00828	0.06273	-0.04622	-0.11303	-0.08772	2	633.3663	0.9998	0.9998	1	0.9998	0.9999	1	1	1	0.9998	0.9999	1
A6NHR9	TNILNSEQVIVEVLPNQPVK	MSF_Direct	1.84373e+06	1.75847e+06	2.00266e+06	1.61823e+06	1.87312e+06	1.87048e+06	1.78633e+06	1.79935e+06	1.7753e+06	1.88619e+06	1.78068e+06	1.76208e+06	1.81146e+06	1.59e+06	1.92687e+06	1.67741e+06	1.55518e+06	1.63959e+06	1.78694e+06	1.88892e+06	1.76021e+06	1.61104e+06	1.72217e+06	1.83125e+06	FALSE			-0.06418	-0.20211	-0.06395	-0.11806	-0.04601	-0.073	-0.04411	3	745.4179	0.9984	0.9987	0.9999	0.9997	0.9999	1	0.9901	1	0.9998	0.9999	0.9986
A6NHR9	TTFQENTQSISVR	MSF_Direct	7.52522e+06	7.37752e+06	7.60659e+06	7.39608e+06	7.23957e+06	7.37516e+06	7.19224e+06	7.4437e+06	7.32657e+06	7.54318e+06	7.47299e+06	7.47784e+06	7.59231e+06	7.28788e+06	7.58362e+06	6.91301e+06	6.96013e+06	7.4071e+06	7.32558e+06	7.76296e+06	7.27624e+06	7.03327e+06	7.68176e+06	7.65196e+06	FALSE			-0.03548	-0.08101	-0.03231	-0.00915	-0.00098	-0.00292	-0.00929	2	755.8785	0.9998	0.9998	1	0.9998	0.9999	0.9999	1	1	0.9999	0.9999	0.9999
A6NHR9	VEGDGVVEGIIR	MSF_Direct	2.74983e+06	2.96613e+06	2.58486e+06	2.80652e+06	2.73883e+06	2.62692e+06	3.09017e+06	2.72409e+06	2.96561e+06	3.00862e+06	2.72343e+06	2.98422e+06	2.90726e+06	2.81215e+06	2.77606e+06	2.9975e+06	3.00183e+06	2.89524e+06	2.88395e+06	2.80722e+06	3.06721e+06	2.8891e+06	2.79096e+06	2.57672e+06	FALSE			0.08095	0.09967	-0.02252	-0.00767	0.07046	0.03344	0.07741	2	621.8381	0.9996	0.9998	1	0.9998	0.9998	1	1	1	0.9999	0.9999	0.9998
A6NHR9	VTLPGLK	MSF_Direct	5.54271e+06	5.47869e+06	5.39648e+06	4.94936e+06	5.39374e+06	5.40692e+06	5.15693e+06	5.4162e+06	5.24519e+06	4.92915e+06	4.94235e+06	5.05482e+06	5.37933e+06	5.23426e+06	5.29605e+06	4.86117e+06	5.00833e+06	5.33276e+06	4.86849e+06	5.17349e+06	4.45717e+06	5.14036e+06	4.89763e+06	5.18264e+06	FALSE			-0.05367	-0.11098	-0.05991	-0.10924	-0.13741	-0.04537	-0.1793	2	364.2393	0.9973	0.9997	0.9999	0.9996	0.9959	0.9999	0.9987	0.9974	0.9997	0.9998	0.9998
A6NHR9	VTLPGLKEDSQILK	MSF_Direct	4.48052e+06	3.68026e+06	4.98807e+06	4.165e+06	4.02374e+06	4.28239e+06	4.56398e+06	4.70328e+06	5.18052e+06	4.86484e+06	4.28446e+06	4.73046e+06	4.9631e+06	4.96038e+06	5.26786e+06	5.00626e+06	4.86409e+06	5.23819e+06	4.86178e+06	4.42417e+06	5.06959e+06	4.58263e+06	3.92307e+06	3.85826e+06	FALSE			0.13591	0.20043	-0.07634	-0.0888	0.07805	0.20831	0.12667	3	514.303	0.9998	0.9998	1	0.9998	0.9999	1	1	1	0.9999	0.9999	1
A6NHX0	[Acetyl (Protein N-term)]MELHILEHR	MSF_Direct	1.26197e+06	1.31354e+06	1.23402e+06	1.28647e+06	1.29635e+06	1.25084e+06	1.43759e+06	1.31783e+06	1.1625e+06	1.34341e+06	961480	1.12734e+06	1.14973e+06	1.28303e+06	1.25718e+06	1.21111e+06	1.17034e+06	1.18186e+06	1.14377e+06	1.05742e+06	1.26585e+06	1.38707e+06	1.27154e+06	1.33274e+06	FALSE			0.04048	-0.09639	0.00911	0.06726	-0.15047	-0.04602	-0.13591	3	407.2133	0.9998	0.9998	1	0.9998	0.9999	1	1	1	0.9999	0.9999	1
A6NHX0	ESIPLFTYGLIK	MSF_Direct	1.26489e+06	1.52104e+06	1.6802e+06	1.52341e+06	1.65159e+06	1.55864e+06	1.46679e+06	1.36587e+06	1.23119e+06	1.51053e+06	1.38798e+06	1.37957e+06	1.26971e+06	1.26875e+06	1.4713e+06	1.31674e+06	1.25867e+06	1.17518e+06	1.21966e+06	1.46203e+06	1.30459e+06	1.55366e+06	1.46894e+06	1.64239e+06	FALSE			-0.13618	-0.25191	0.08392	0.06285	-0.06206	-0.15551	-0.16398	2	690.8923	0.9991	0.9996	0.9995	0.9997	0.9994	0.9999	0.9999	0.9985	0.9998	0.9999	0.9999
A6NHX0	SVIAPLADQNISVF	MSF_Direct	971565	1.16818e+06	1.131e+06	1.11274e+06	1.36807e+06	1.0939e+06	1.17109e+06	1.16183e+06	1.1461e+06	1.08037e+06	1.19716e+06	1.14807e+06	1.12368e+06	1.18894e+06	1.17309e+06	1.23844e+06	1.13933e+06	1.07213e+06	1.15781e+06	1.31414e+06	1.00929e+06	1.31579e+06	1.14557e+06	902532	FALSE			0.08906	0.07694	0.12821	0.04051	0.06674	0.09183	0.08998	2	737.401	0.9998	0.9998	1	0.9998	0.9998	1	0.9999	1	0.9999	0.9999	0.9999
A6NIH7	NTC[Carbamidomethyl (C)]EHIYEFPQLSEDVIR	MSF_Direct	2.24932e+06	2.37492e+06	1.7566e+06	3.00421e+06	2.36827e+06	2.29879e+06	2.74449e+06	2.09681e+06	1.80771e+06	3.02698e+06	1.93377e+06	2.54651e+06	2.84633e+06	2.49334e+06	2.2628e+06	2.65545e+06	1.61398e+06	1.98065e+06	2.4795e+06	1.27527e+06	2.47588e+06	2.51752e+06	2.42305e+06	2.7666e+06	FALSE			0.05939	-0.02987	0.26572	0.27246	0.23454	0.25272	-0.03436	3	750.688	0.9998	0.9998	1	0.9998	0.9998	1	1	1	0.9998	0.9999	0.9998
A6NIH7	VTENYLC[Carbamidomethyl (C)]KPEDNIYSIDFTR	MSF_Direct	1.55236e+06	1.58942e+06	1.10103e+06	1.18636e+06	988336	364097	1.29125e+06	1.34659e+06	1.31395e+06	1.53184e+06	216128	225235	1.55199e+06	1.26057e+06	186489	1.20871e+06	1.20004e+06	1.34257e+06	1.61006e+06	98127.9	1.48423e+06	1.21281e+06	1.32264e+06	1.40983e+06	FALSE			-0.10251	-0.17762	-0.74088	-0.10489	-1.10448	-0.50052	-0.41037	3	826.3933	0.9986	0.9998	0.9716	0.8941	0.9972	0.9972	0.9968	0.9998	0.9998	0.7772	0.7607
A6NIH7	YQFTPAFLR	MSF_Direct	6.69682e+06	8.18031e+06	6.21653e+06	7.99814e+06	8.00198e+06	8.25258e+06	7.50113e+06	8.98239e+06	7.88934e+06	7.30357e+06	7.82623e+06	7.35782e+06	7.70996e+06	7.29447e+06	7.25991e+06	7.35399e+06	7.44324e+06	7.25706e+06	7.92092e+06	7.83969e+06	6.82082e+06	9.04624e+06	8.7318e+06	8.07399e+06	FALSE			0.20847	0.06425	0.20134	0.29347	0.09232	0.07793	0.09833	2	571.8033	0.9854	0.9633	0.9341	0.9659	0.9325	0.9905	0.8828	0.9728	0.8951	0.9843	0.9929
A6NJ78	VLSPQDQDVQDNPR	MSF_Direct	2.26798e+06	1.88162e+06	2.36449e+06	1.27408e+06	1.18661e+06	2.04188e+06	2.03172e+06	1.78731e+06	1.95638e+06	1.70588e+06	2.11056e+06	2.49679e+06	2.37777e+06	1.40411e+06	2.20011e+06	1.50402e+06	2.1683e+06	2.22691e+06	1.58543e+06	2.28177e+06	2.17208e+06	1.15363e+06	1.06317e+06	2.13534e+06	FALSE			-0.17364	-0.14304	-0.53281	-0.58184	-0.04519	-0.12294	-0.10919	2	805.8921	0.9998	0.9998	1	0.9998	0.9998	0.9984	0.9998	0.9966	0.9998	0.9991	1
A6NKD9	QLQDSC[Carbamidomethyl (C)]EEDLSEK	MSF_Direct	466799	465954	308266	505271	540227	362406	446762	395277	322405	470575	426030	400303	306789	495086	366655	458481	334350	380685	491629	407912	230126	501708	525645	397645	FALSE			-0.09188	-0.08069	0.18202	0.19944	0.06355	-0.08683	-0.13563	2	790.8409	0.9998	0.9998	1	0.9998	0.9999	1	1	1	0.9999	0.9999	1
A6NKF1	DLC[Carbamidomethyl (C)]QAHGLPLDGEER	MSF_Direct	1.66684e+06	1.27017e+06	1.54922e+06	1.44858e+06	1.64116e+06	1.84182e+06	1.59681e+06	1.53837e+06	1.72642e+06	1.28742e+06	1.46962e+06	2.02698e+06	1.94505e+06	1.55489e+06	1.6348e+06	1.57849e+06	1.56855e+06	2.04389e+06	1.33305e+06	1.32473e+06	1.84984e+06	1.39559e+06	1.24501e+06	1.26475e+06	FALSE			0.11593	0.21049	0.13654	-0.20005	0.09272	0.19479	0.00686	3	570.6019	0.9998	0.9998	1	0.9998	0.9999	1	1	1	0.9999	0.9999	1
A6NKF1	GPADPVLLQAQVQEGFGSLRR	MSF_Direct	2.19779e+06	1.97053e+06	2.25625e+06	1.94329e+06	1.97605e+06	1.96421e+06	2.17522e+06	2.05646e+06	1.88385e+06	2.02361e+06	1.90283e+06	2.13887e+06	1.99184e+06	2.03351e+06	1.87736e+06	1.9303e+06	2.02752e+06	1.91446e+06	1.84673e+06	1.58173e+06	2.19347e+06	1.92239e+06	2.01549e+06	2.52766e+06	FALSE			-0.07112	-0.12968	-0.12691	0.00917	-0.08302	-0.12222	-0.19253	3	746.7379	0.9998	0.9998	0.9997	0.9994	0.9998	0.9997	0.9998	0.9998	0.9995	0.9999	1
A6NKF1	LLQTLPYLPSC[Carbamidomethyl (C)]AVQC[Carbamidomethyl (C)]HVGHAR	MSF_Direct	1.07552e+06	949962	708320	1.01397e+06	966582	1.08725e+06	851800	954109	975170	794272	1.03911e+06	1.12184e+06	1.02514e+06	864104	779623	673092	932888	834106	772173	616418	1.09971e+06	881343	927580	1.24329e+06	FALSE			0.02474	-0.16398	0.1663	0.15895	0.11236	-0.03468	-0.13575	4	605.8136	0.9993	0.9998	1	0.9998	0.9998	1	0.9999	0.9999	0.9998	0.9999	0.9999
A6NKF1	QDPPRADPQR	MSF_Direct	715907	828312	564069	912918	931068	675675	698595	771538	783479	762188	752576	706938	828167	843896	726369	755192	708252	705696	753632	856284	635191	843133	842999	727090	FALSE			0.09617	0.04105	0.25716	0.19489	0.07559	0.18602	0.09071	2	590.2969	0.9972	0.9992	0.9998	0.9995	0.9874	0.9999	0.9986	0.9985	0.9995	0.9889	0.993
A6NMY6	GVDEVTIVNIVTNRDNAQRQDIVFSYQR	MSF_Direct	162030	2.63026e+06	333593	283931	2.75268e+06	2.82746e+06	2.64887e+06	3.11101e+06	2.91913e+06	2.8559e+06	2.91809e+06	264941	3.172e+06	3.1379e+06	3.11625e+06	2.87899e+06	466872	2.77728e+06	3.20101e+06	2.27532e+06	2.7234e+06	2.71505e+06	2.812e+06	210658	FALSE			1.47327	0.97001	0.90764	0.87621	0.95003	1.5924	1.39131	4	813.1707			0.9363	0.9096	0.8399	0.9079	0.9257	0.8733	0.9533	0.9841	0.7825
A6NMY6	RAEDGSVIDYELIDQDAQDLYDAGVKR	MSF_Direct	3.40385e+06	3.07166e+06	3.87398e+06	5.29814e+06	2.92908e+06	3.17565e+06	3.84952e+06	3.72429e+06	4.2094e+06	4.78885e+06	2.5377e+06	3.8088e+06	4.51529e+06	4.10222e+06	3.69243e+06	5.33151e+06	3.56771e+06	3.75467e+06	5.39905e+06	3.46135e+06	6.05248e+06	3.84841e+06	4.01732e+06	2.67494e+06	FALSE			0.18717	0.29002	0.13984	0.02641	0.10559	0.25026	0.527	4	764.3717	0.8575	0.7546	0.7177	0.9517	0.8238	0.9653	0.7762	0.8646	0.8873	0.9849	0.945
A6NNZ2	ALYDIC[Carbamidomethyl (C)]SRTLKLPTPTYGDLNHLVSATMSGVTTC[Carbamidomethyl (C)]LR	MSF_Direct	2.47277e+06	2.20448e+06	368256	570760	2.12661e+06	2.54299e+06	280633	2.26948e+06	2.1775e+06	134565	2.08284e+06	2.21932e+06	2.34906e+06	2.08594e+06	2.1655e+06	2.13562e+06	2.1183e+06	2.22943e+06	2.14014e+06	910393	100766	2.51744e+06	2.49579e+06	2.67879e+06	FALSE			-0.09389	0.36174	0.05467	0.60836	-0.1855	0.38758	-0.67905	4	1007.0128	0.9998				0.9998	0.9996	0.9999	1	0.9999	0.9998	1
A6NNZ2	EIVLTQTGQC[Carbamidomethyl (C)]GNQIGAK	MSF_Direct	1.69079e+07	1.45165e+07	1.75253e+07	1.58168e+07	1.62693e+07	1.72995e+07	1.49144e+07	1.61929e+07	6.9186e+06	6.44255e+06	8.03672e+06	8.37558e+06	1.50107e+07	1.65907e+07	1.64733e+07	7.57555e+06	9.58478e+06	1.79437e+07	1.54203e+07	1.36554e+07	8.79215e+06	1.69955e+07	1.70656e+07	9.47444e+06	FALSE	0.0768756	-36870.5	-0.36432	-0.47966	0.01279	-0.16911	-1.0988	-0.02602	-0.37033	3	606.3123	0.9621	0.9577	0.9238	0.9997	0.9743	1	0.8879	0.7247	0.9216	0.7351	0.8665
A6NNZ2	TGQC[Carbamidomethyl (C)]GNQIGAK	MSF_Direct	7.61494e+06	7.79738e+06	7.27107e+06	8.17699e+06	6.16893e+06	6.87602e+06	6.95478e+06	6.08399e+06	6.9935e+06	7.40096e+06	7.14787e+06	6.86136e+06	7.33544e+06	6.2886e+06	7.65911e+06	7.75905e+06	7.66256e+06	7.13377e+06	7.53868e+06	6.45542e+06	6.51649e+06	6.4612e+06	7.62621e+06	7.08277e+06	FALSE			-0.17931	-0.00816	-0.09608	-0.0996	-0.08334	-0.09192	-0.14527	2	567.272	0.9996	0.9998	0.9999	0.9986	0.9996	0.9999	0.9994	0.9996	0.9996	0.9998	0.9997
A6NNZ2	VSEQFTAMFR	MSF_Direct	4.10604e+06	177552	223956	3.6773e+06	435003	317075	183648	4.32918e+06	3.16911e+06	184449	151650	3.92343e+06	3.47889e+06	766022	291445	3.27715e+06	5.03193e+06	192893	232323	2.78553e+06	3.84939e+06	207033	3.39336e+06	5.51645e+06	FALSE			0.76913	0.91545	-0.02524	1.01619	-0.08165	0.00919	0.60739	2	608.295	0.9998	0.9998			0.9997	0.9998					0.9998
A8K7I4	IHLTPDFIAGK	MSF_Direct	1.05049e+06	872257	1.07245e+06	943536	929510	1.08103e+06	1.02184e+06	1.06767e+06	1.01438e+06	992473	1.02855e+06	1.05547e+06	1.02945e+06	978800	1.08797e+06	980043	1.08702e+06	1.03653e+06	970855	942924	982763	929884	978334	994015	FALSE			0.05143	0.05129	-0.01994	-0.04549	0.03864	0.04786	-0.04832	3	404.5643	0.9996	0.9998	1	0.9998	0.9998	1	1	1	0.9999	0.9999	1
A8K7I4	IHLTPDFIAGKK	MSF_Direct	741607	778487	904049	766644	774061	975968	760902	716082	931604	763270	883181	717497	818217	801208	907138	781043	799995	709545	798042	770527	1.05686e+06	872745	819374	749365	FALSE			-0.00929	-0.08176	0.05404	0.01028	-0.03628	0.0597	0.11508	3	447.2626	0.9488	0.9998	1	0.9997	0.9996	1	1	1	0.9994	0.9999	1
A8K7I4	NVAILIPETWK	MSF_Direct	1.72519e+06	1.75979e+06	1.68758e+06	1.87352e+06	1.91453e+06	1.75653e+06	1.72655e+06	1.68256e+06	1.77458e+06	1.83465e+06	1.65681e+06	1.6711e+06	1.64686e+06	1.76461e+06	1.81793e+06	1.82683e+06	1.80437e+06	1.78934e+06	1.85653e+06	1.87951e+06	1.75137e+06	1.87022e+06	1.67581e+06	1.75308e+06	FALSE			0.0031	0.06756	0.1002	0.03487	-0.00279	0.01577	0.08525	2	642.3715	0.9998	0.9998	1	0.9996	0.9998	1	1	1	0.9998	0.9999	1
A8K7I4	QSGAIIHTVALGPSAAQELEELSK	MSF_Direct	704475	865693	860408	938274	958008	984190	734133	638982	452624	567854	729189	509255	707795	776615	971572	775247	735942	566290	749366	234736	647565	767599	791459	451834	FALSE			-0.41282	-0.22646	0.24501	-0.27346	-0.42826	0.015	-0.57495	3	817.1026	0.5218	0.9684	0.9793	0.6788	0.991	1	0.9992	0.986	0.949	0.9998	0.4512
A8K7I4	RLPAAASGGTSIC[Carbamidomethyl (C)]SGLR	MSF_Direct	1.08263e+06	1.14235e+06	1.30499e+06	1.0888e+06	1.01991e+06	1.22662e+06	1.13558e+06	1.13322e+06	1.14027e+06	983998	1.15004e+06	1.22763e+06	1.24671e+06	1.11079e+06	1.16735e+06	1.06165e+06	1.08342e+06	1.14306e+06	1.02765e+06	895878	1.33538e+06	1.0954e+06	1.03091e+06	1.15005e+06	FALSE			-0.05028	-0.10239	-0.08183	-0.10756	-0.07048	-0.00209	-0.11527	3	558.6299	0.9996	0.9997	0.9993	0.9005	0.997	0.9997	0.966	0.9717	0.9982	0.9931	0.9993
A8K7I4	TTPMTTQPPNPTFSLLQIGQR	MSF_Direct	309027	216910	345276	259344	200205	301429	206109	190202	233502	244943	315710	418597	158828	290988	257989	230164	321323	328769	265791	226595	306553	527669	198660	313251	FALSE			-0.4681	0.0149	-0.19517	0.2549	0.16865	-0.29967	-0.12494	3	776.7387	0.991	0.9973	0.9985	0.9969	0.9946	0.9902	0.9997	0.9999	0.969	0.7458	1
A8K7I4	TVTLELLDNGAGADATKDDGVYSR	MSF_Direct	734182	738393	683712	853574	732084	784668	827280	793803	710040	828542	842964	775382	837705	638012	787494	658615	431319	605671	816948	751252	843861	792082	669588	793258	FALSE			0.11247	-0.34675	0.13654	0.06453	0.1824	0.06982	0.16172	3	827.7416	0.9355	0.9956	0.9988	0.9966	0.9902	0.9969	0.9974	0.9832	0.7741	0.9773	0.9985
A8MPP1	DFASIVLLDQR	MSF_Direct	539753	539350	553933	589075	651302	541647	504190	606678	555373	534289	574586	475247	478347	587742	548944	603326	478004	511413	677056	507498	477976	646178	639340	465891	FALSE			0.02904	-0.03604	0.12596	0.10096	-0.04387	-0.01599	0.02582	2	638.8484	0.9998	0.9998	1	0.9998	0.9996	1	0.9999	0.9999	0.9999	0.9999	1
A8MPP1	DMEQLLALGK	MSF_Direct	554155	505099	498463	559548	542562	535654	531885	499700	520588	579176	534299	528492	533938	566937	583652	553920	522254	567606	577868	515876	524538	532955	579250	543530	FALSE			-0.00514	0.07758	0.07229	0.08804	0.07599	0.11291	0.05503	2	559.2997	0.9998	0.9998	1	0.9997	0.9998	1	1	1	0.9998	0.9999	1
A8MPP1	FLLLNPAVHFAQVVK	MSF_Direct	238795	243457	263302	254138	219662	289628	240565	246843	230382	203491	216075	239102	232034	221159	232844	195782	215423	227522	231633	216936	262854	243492	219926	302141	FALSE			-0.05475	-0.22311	0.03418	0.0382	-0.17876	-0.12003	-0.06761	3	566.003	0.9996	0.9997	0.9983	0.996	0.9984	0.9977	0.9991	0.9974	0.9998	0.9998	0.9999
A8MPS7	APTHADGHQHVHVLPGVC[Carbamidomethyl (C)]	MSF_Direct	1.14522e+06	1.4567e+06	1.15637e+06	1.19593e+06	1.20979e+06	1.11315e+06	193688	873504	1.29198e+06	1.29352e+06	1.25369e+06	1.33091e+06	1.09824e+06	1.16239e+06	1.02175e+06	1.00255e+06	1.43484e+06	1.33818e+06	1.36068e+06	1.3382e+06	1.34255e+06	1.27783e+06	1.31587e+06	1.10321e+06	FALSE			-0.6718	0.00662	-0.09496	-0.02376	0.04528	-0.19533	0.10479	3	644.6479	0.9998	0.9998		0.9997	0.9998	0.9979	0.9892	0.9996	0.9999	0.9998	0.9991
A8MPS7	GASSLLGPEGFFLGK	MSF_Direct	7.02109e+06	7.31161e+06	7.14733e+06	7.272e+06	7.51638e+06	7.32332e+06	6.99667e+06	6.89608e+06	6.75171e+06	7.64567e+06	7.1215e+06	7.00931e+06	6.94726e+06	7.21668e+06	7.23408e+06	7.47548e+06	7.53278e+06	7.70097e+06	7.32464e+06	7.61992e+06	7.1865e+06	7.68054e+06	7.73945e+06	6.94011e+06	FALSE			-0.05724	0.08028	0.04181	0.05793	0.01977	-0.00552	0.04308	2	740.3958	0.9998	0.9998	1	0.9998	0.9998	1	1	1	0.9999	0.9999	1
A8MPS7	GVGGC[Carbamidomethyl (C)]TWLEAPAR	MSF_Direct	7.07208e+06	6.57901e+06	5.92289e+06	7.0853e+06	6.38048e+06	6.52393e+06	6.84538e+06	6.91002e+06	6.55855e+06	7.32298e+06	6.25772e+06	6.8293e+06	6.60934e+06	6.70536e+06	7.01426e+06	6.66347e+06	6.11693e+06	6.54719e+06	7.06526e+06	5.55411e+06	7.43713e+06	6.793e+06	6.77479e+06	7.36159e+06	FALSE			0.05353	-0.01828	0.03032	0.09659	0.06034	0.0546	0.03513	2	687.3351	0.9998	0.9998	1	0.9998	0.9999	1	1	1	0.9999	0.9999	1
A8MPS7	HSIPTGLHANLSEGRPVGPAR	MSF_Direct	3.72024e+06	3.70866e+06	3.90962e+06	3.90626e+06	3.60271e+06	3.9199e+06	3.57663e+06	3.43596e+06	3.55248e+06	3.40852e+06	3.54226e+06	3.79385e+06	3.73451e+06	3.58371e+06	3.77902e+06	3.69755e+06	3.41798e+06	3.40704e+06	3.79738e+06	3.37416e+06	3.73339e+06	4.07094e+06	3.51345e+06	4.26072e+06	FALSE			-0.10193	-0.10775	0.01145	0.06306	-0.07762	-0.03103	-0.05625	4	542.2936	0.9998	0.9998	1	0.9998	0.9999	1	1	1	0.9999	0.9999	1
A8MPS7	LVVTADDFGYC[Carbamidomethyl (C)]PR	MSF_Direct	7.4472e+06	7.03247e+06	6.66479e+06	7.86616e+06	7.28695e+06	7.5821e+06	7.33009e+06	7.45601e+06	6.81693e+06	7.28284e+06	7.3123e+06	6.89604e+06	7.27148e+06	7.36167e+06	7.33228e+06	6.94431e+06	7.25458e+06	6.42887e+06	6.72101e+06	5.9889e+06	6.69067e+06	6.74292e+06	7.06787e+06	7.97243e+06	FALSE			0.03095	-0.03569	0.10465	0.04294	0.02347	0.05496	-0.12418	2	756.8612	0.9998	0.9998	1	0.9998	0.9998	0.9999	1	0.9998	0.9998	0.9999	0.9994
A8MPS7	RGASSLLGPEGFFLGK	MSF_Direct	1.84493e+06	1.93243e+06	2.13004e+06	2.00691e+06	2.00159e+06	1.98926e+06	1.93137e+06	1.83883e+06	2.01969e+06	1.88954e+06	1.94976e+06	1.88635e+06	2.03366e+06	2.00909e+06	2.05623e+06	1.98872e+06	2.02196e+06	2.13314e+06	2.10754e+06	1.99375e+06	1.94544e+06	2.10607e+06	2.05211e+06	1.86954e+06	FALSE			-0.02899	0.05661	0.0219	0.02909	-0.04508	0.04604	0.03363	3	545.9666	0.9997	0.9995	1	0.9997	0.9998	0.9999	1	0.9999	0.9998	0.9999	0.9976
A8MPS7	WTDAFVGLSTC[Carbamidomethyl (C)]GR	MSF_Direct	3.31803e+06	3.06292e+06	2.82846e+06	3.43128e+06	3.11265e+06	2.91231e+06	3.23159e+06	3.43258e+06	3.02593e+06	3.37121e+06	3.08975e+06	3.13029e+06	3.30978e+06	3.04299e+06	2.81812e+06	3.30579e+06	2.88465e+06	2.88342e+06	3.04641e+06	2.59687e+06	2.64722e+06	3.45543e+06	3.33306e+06	3.43503e+06	FALSE			0.0734	-0.02139	0.03816	0.15071	0.05861	-0.00605	-0.15165	2	735.3457	0.9998	0.9998	1	0.9998	0.9999	1	1	1	0.9999	0.9999	0.9988
A8MWY0	AC[Carbamidomethyl (C)]ALGSEQSGSSC[Carbamidomethyl (C)]VPC[Carbamidomethyl (C)]PPGHYIEK	MSF_Direct	2.69706e+06	2.5692e+06	2.69248e+06	3.06568e+06	2.77427e+06	2.69872e+06	3.06758e+06	2.69734e+06	2.67784e+06	2.82721e+06	2.54087e+06	3.08099e+06	3.01361e+06	2.95978e+06	2.92903e+06	3.00852e+06	2.6622e+06	3.0171e+06	3.09548e+06	2.10696e+06	2.77711e+06	2.77311e+06	2.93754e+06	2.85497e+06	FALSE			0.08517	0.12645	0.10147	0.10602	0.08625	0.16166	0.00377	3	864.3823	0.9997	0.9998	0.9981	0.9998	0.9998	1	1	1	0.9999	0.9999	1
A8MWY0	DDSQFSEEGSSEC[Carbamidomethyl (C)]TERPPC[Carbamidomethyl (C)]TTK	MSF_Direct	1.16993e+06	1.23913e+06	1.02726e+06	1.09208e+06	1.18154e+06	798693	1.10176e+06	932404	915549	1.22122e+06	1.09672e+06	991552	1.06582e+06	1.06217e+06	952102	1.16928e+06	917812	295585	1.09647e+06	1.08765e+06	408342	1.15092e+06	1.15904e+06	975232	FALSE			-0.22029	-0.52828	-0.16154	-0.06489	-0.05425	-0.15789	-0.40654	3	849.6797	0.9998	0.9998	0.9999	0.9998	0.9998	1	1	1	0.9999	0.9999	1
A8MWY0	EC[Carbamidomethyl (C)]RPC[Carbamidomethyl (C)]PAGTEPALGFEYK	MSF_Direct	2.46209e+06	2.48219e+06	1.96693e+06	2.8903e+06	2.84311e+06	2.20297e+06	2.46514e+06	2.25891e+06	2.34403e+06	2.77059e+06	2.33554e+06	2.56088e+06	2.6269e+06	2.67334e+06	2.57558e+06	2.83974e+06	2.23286e+06	2.10258e+06	2.74684e+06	2.70184e+06	1.96914e+06	2.56593e+06	2.59264e+06	2.46663e+06	FALSE			0.03238	0.05408	0.19954	0.14184	0.14973	0.18849	0.10206	3	694.6522	0.9998	0.9998	1	0.9998	0.9998	1	1	1	0.9999	0.9999	1
A8MWY0	IC[Carbamidomethyl (C)]REDLTDAIR	MSF_Direct	1.60279e+06	1.35635e+06	1.62182e+06	1.35265e+06	1.48209e+06	1.50072e+06	1.42303e+06	1.4329e+06	1.62088e+06	1.49419e+06	1.42944e+06	1.40957e+06	1.56493e+06	1.43458e+06	1.48718e+06	1.4006e+06	1.57143e+06	1.71631e+06	1.17776e+06	1.40491e+06	1.53405e+06	1.51128e+06	1.5384e+06	1.63595e+06	FALSE			-0.03318	0.03343	-0.07947	0.03259	-0.08022	-0.03	-0.15415	3	454.5663	0.9995	0.9995	0.9994	0.9997	0.9998	0.9999	0.9983	0.9997	0.9998	0.9999	0.9999
A8MWY0	STNVVESWGGTK	MSF_Direct	2.06329e+06	2.43564e+06	1.80226e+06	2.26698e+06	2.59177e+06	1.9136e+06	2.4779e+06	2.31692e+06	1.968e+06	2.52806e+06	2.11606e+06	1.85313e+06	2.13376e+06	2.41946e+06	2.07982e+06	2.53227e+06	1.66474e+06	1.95447e+06	2.34947e+06	2.35596e+06	2.18335e+06	2.37095e+06	2.3444e+06	2.26601e+06	FALSE			0.102	-0.03469	0.10403	0.14788	0.04421	0.07405	0.12862	2	632.8121	0.9998	0.9998	0.9998	0.9998	0.9999	0.9999	1	1	0.9998	0.9999	1
A8MWY0	WWNVLPGNMK	MSF_Direct	1.43737e+06	1.44869e+06	1.36857e+06	1.65658e+06	1.60835e+06	1.51172e+06	1.46022e+06	1.3994e+06	1.58221e+06	1.53943e+06	1.39911e+06	1.47222e+06	1.38779e+06	1.42513e+06	1.6104e+06	1.33658e+06	1.42469e+06	1.41333e+06	1.50354e+06	1.54422e+06	1.43613e+06	1.70074e+06	1.54649e+06	1.3786e+06	FALSE			0.06212	-0.0274	0.16697	0.12068	0.05199	0.0561	0.07572	2	622.8159	0.9997	0.9998	1	0.9989	0.9997	0.9997	1	0.9997	0.9971	0.9995	0.9994
A8MXV4	FGLGPAPFSR	MSF_Direct	3.95076e+06	4.17528e+06	4.39835e+06	4.15951e+06	4.29967e+06	4.38592e+06	4.09733e+06	4.39098e+06	4.30111e+06	4.19221e+06	3.93252e+06	4.20905e+06	4.14133e+06	4.06587e+06	4.15087e+06	3.90751e+06	4.20411e+06	4.1873e+06	4.08116e+06	4.30206e+06	4.19312e+06	4.225e+06	4.25585e+06	4.06098e+06	FALSE			0.03021	-0.02621	0.03648	0.00201	-0.02212	-0.01929	0.00597	2	524.7823	0.9998	0.9998	1	0.9998	0.9998	1	1	1	0.9999	0.9999	1
A8MXV4	HLYDIHVTVQPK	MSF_Direct	760603	844863	845728	851337	1.02832e+06	1.11612e+06	993395	858407	773202	739491	890970	949746	977954	940343	1.03889e+06	648425	703245	837517	800969	619166	899993	729364	970136	758525	FALSE			0.09883	-0.16309	0.28945	0.00401	0.074	0.27074	-0.07928	3	483.9331	0.9987	0.9998	1	0.9998	0.9996	1	1	1	0.9952	0.9998	1
A8MXV4	LANFASLSDLHK	MSF_Direct	1.39988e+06	1.31332e+06	1.36026e+06	1.29953e+06	1.20221e+06	1.4553e+06	1.43105e+06	1.50053e+06	1.35289e+06	1.30551e+06	1.31462e+06	1.43842e+06	1.29302e+06	1.20808e+06	1.33052e+06	1.20428e+06	1.3525e+06	1.45208e+06	1.21162e+06	1.23125e+06	1.42624e+06	1.32264e+06	1.34657e+06	1.48091e+06	FALSE			0.07286	-0.02306	-0.04183	0.0269	-0.00529	-0.0883	-0.07425	3	439.2383	0.9998	0.9998	1	0.9997	0.9998	1	0.9999	1	0.9999	0.9999	1
A8MXV4	SADWLGLFAPHHGPPR	MSF_Direct	594525	734978	592886	816458	755796	616527	742459	618020	718275	713463	832423	561802	592137	666761	646092	681476	575130	638616	708377	749396	534383	999143	715460	713966	FALSE			0.11282	-0.02053	0.18723	0.33721	0.13276	-0.01312	0.05143	3, 4	586.6339, 440.2272	0.8397, 0.997	0.9998	0.9999	0.5388, 0.9972	0.9969	0.9811, 0.9999	0.9515, 0.9998	0.9843, 1	0.9138, 0.9988	0.9325, 0.9999	0.9006, 0.9999
A9UHW6	LAQPDSLSKEEEVDC[Carbamidomethyl (C)]LVLQLHR	MSF_Direct	2.21649e+06	1.81502e+06	1.41342e+06	2.11137e+06	1.54803e+06	2.08464e+06	1.99702e+06	1.88897e+06	1.94373e+06	2.21888e+06	1.86928e+06	1.91986e+06	2.18779e+06	1.77335e+06	1.84668e+06	1.96784e+06	1.48712e+06	1.88246e+06	1.56366e+06	1.27524e+06	1.89014e+06	1.5853e+06	1.92399e+06	2.05397e+06	FALSE			0.09851	-0.02877	0.07715	0.03102	0.14198	0.09308	-0.20337	4	645.5838	0.9995	0.9998	1	0.9997	0.9999	0.9982	1	1	0.9997	0.9992	1
A9UHW6	LQQEYQAR	MSF_Direct	1.8203e+06	2.05842e+06	1.7665e+06	2.27881e+06	2.05338e+06	1.91609e+06	1.84292e+06	1.99457e+06	1.26263e+06	2.07421e+06	1.85464e+06	1.86369e+06	1.79297e+06	2.04264e+06	1.90945e+06	1.79064e+06	1.28435e+06	1.68624e+06	2.31286e+06	1.97853e+06	1.85597e+06	1.99786e+06	2.07877e+06	2.04685e+06	FALSE			-0.1465	-0.2457	0.14643	0.11732	0.03717	0.02529	0.12294	2	518.2645	0.9994	0.9421	0.9967	0.9996	0.5146	0.7363	0.9967	0.8875	0.9963	0.7204	0.9461
A9UHW6	SFDAETQQLLK	MSF_Direct	3.95517e+06	4.19941e+06	3.49196e+06	4.68742e+06	4.54573e+06	3.69196e+06	4.31056e+06	4.78577e+06	3.87255e+06	4.4557e+06	3.92125e+06	3.8711e+06	4.13282e+06	4.5333e+06	4.67096e+06	4.59487e+06	3.78274e+06	4.10881e+06	4.68597e+06	4.26352e+06	3.56118e+06	4.51559e+06	4.18708e+06	4.45988e+06	FALSE			0.15515	0.10046	0.15028	0.17654	0.07265	0.19554	0.10326	2	640.3301	0.9997	0.9996	0.9995	0.9995	0.9992	1	1	0.9997	0.9997	0.9999	0.9997
A9UHW6	TALKDPGAVDLEK	MSF_Direct	474074	803413	329743	985603	684255	616899	664782	821152	1.0117e+06	629419	598228	437082	940759	763759	653033	740274	530197	625380	999569	656214	964243	610615	593117	486479	FALSE			0.63599	0.23827	0.50873	0.07263	0.05071	0.55271	0.705	2	678.8721	0.8439	0.9997	1	0.9997	0.9987	1	1	0.9999	0.9998	0.9982	0.9993
A9UHW6	VANVIVDHSLQDC[Carbamidomethyl (C)]VFSK	MSF_Direct	2.66271e+06	2.27607e+06	2.58008e+06	2.41554e+06	2.36533e+06	2.64906e+06	2.5066e+06	2.42554e+06	2.72658e+06	2.3529e+06	2.50815e+06	2.64278e+06	2.74213e+06	2.46083e+06	2.80943e+06	2.30694e+06	2.56746e+06	2.58824e+06	2.34723e+06	2.19689e+06	2.57812e+06	2.24433e+06	2.36197e+06	2.47586e+06	FALSE			0.02659	-0.01083	-0.01716	-0.08632	-0.00289	0.09172	-0.07818	3	644.3279	0.9998	0.9998	1	0.9998	0.9999	1	1	1	0.9998	0.9999	1
B7ZAP0	ATGREDQGIETDDEK	MSF_Direct	220114	474036	529461	604195	582879	236714	568254	491259	592152	550141	563633	589766	656909	684237	658131	613718	588852	559304	633679	654949	637080	578957	700222	555283	FALSE			0.43278	0.52597	0.21859	0.58421	0.47739	0.70833	0.65424	3	555.2517		0.9998	0.9914	0.999	0.999	0.9997	0.9973	0.9999	0.9952	0.9999	0.8621
B7ZAP0	RKQEEETAQLK	MSF_Direct	619954	450025	488210	436811	362753	456955	480920	621390	540108	551839	521559	452166	410504	555067	411129	458141	553824	390348	674444	555353	697660	492412	486580	431787	FALSE			0.07595	-0.15206	-0.31044	-0.14338	-0.03053	-0.17866	0.30683	3	453.9124	0.9998	0.9998	1	0.9998	0.9952	1	0.9999	1	0.9999	0.9999	1
C4AMC7	AVPLIQPDLR	MSF_Direct	3.79696e+06	3.49559e+06	4.10366e+06	3.12585e+06	3.20428e+06	3.59826e+06	3.53666e+06	3.56889e+06	3.63688e+06	3.35956e+06	3.97876e+06	3.76452e+06	3.7943e+06	3.71909e+06	3.55216e+06	3.24502e+06	3.94944e+06	3.74002e+06	3.34331e+06	3.47223e+06	3.65015e+06	3.39367e+06	3.6609e+06	3.989e+06	FALSE			-0.08523	-0.05967	-0.19892	-0.04535	-0.03763	-0.04248	-0.12289	2	561.3375	0.9998	0.9994	0.9999	0.9998	0.9997	0.9999	0.9999	0.9999	0.9998	0.9999	0.9998
C4AMC7	REEAVQQMADALQYLQK	MSF_Direct	847286	734178	586568	873699	808464	824496	701870	845658	930558	895446	903406	846828	730990	944144	916295	768259	826165	827749	929249	667560	593856	896186	960190	906669	FALSE			0.19284	0.15992	0.20938	0.34987	0.28725	0.25736	0.01498	3	674.3422	0.9946	0.9994	0.7419	0.9974	0.9899	0.9999	0.9995	0.966	0.9255	0.9915	0.9982
C9J7I0	TSDIEANQPLETNK	MSF_Direct	1.55243e+06	1.4581e+06	1.546e+06	1.57936e+06	1.73099e+06	1.6707e+06	1.49953e+06	1.49375e+06	1.43229e+06	1.4865e+06	1.54476e+06	1.69554e+06	1.51627e+06	1.41239e+06	1.39131e+06	1.59558e+06	1.48691e+06	1.69295e+06	1.58407e+06	1.5126e+06	1.36207e+06	1.66423e+06	1.46403e+06	1.55017e+06	FALSE			-0.04207	0.0677	0.12851	0.03809	0.05293	-0.07691	-0.0313	2	780.381	0.9998	0.9998	1	0.9998	0.9999	1	1	1	0.9999	0.9999	1
C9JLR9	GGPGPAVASA	MSF_Direct	8.44465e+06	7.92207e+06	6.79864e+06	8.09523e+06	7.72492e+06	8.19872e+06	7.49994e+06	8.84299e+06	7.41593e+06	8.12817e+06	8.16337e+06	8.05568e+06	7.72046e+06	7.49514e+06	5.43767e+06	5.57073e+06	7.78116e+06	8.69176e+06	8.56279e+06	8.03559e+06	7.64865e+06	7.77624e+06	8.52387e+06	8.14869e+06	FALSE			0.0365	-0.07161	0.0522	0.0778	0.07179	-0.1656	0.06584	2	392.2034	0.9982	0.9963	1	0.998	0.9807	0.9983	0.9974	0.9998	0.9655	0.9997	1
C9JLW8	SPPSSSEIFTPAHEENVR	MSF_Direct	3.51886e+06	3.30379e+06	3.22274e+06	3.72018e+06	3.89224e+06	3.17337e+06	3.26225e+06	3.03676e+06	3.27913e+06	3.90607e+06	3.52599e+06	3.34989e+06	2.72156e+06	3.63408e+06	3.37412e+06	3.69285e+06	3.13063e+06	3.51158e+06	3.75279e+06	3.39958e+06	2.65311e+06	3.54703e+06	3.46046e+06	3.35307e+06	FALSE			-0.06872	0.04101	0.1026	0.04457	0.10208	-0.04606	-0.03487	3	661.985	0.9998	0.9998	0.9998	0.9998	0.9999	0.9997	0.9998	1	0.9997	0.9999	0.9987
C9JLW8	TFKPIDLSDLK	MSF_Direct	4.83728e+06	4.269e+06	5.0723e+06	3.95978e+06	4.84413e+06	5.0304e+06	5.15277e+06	4.99841e+06	4.68461e+06	4.67129e+06	5.23565e+06	4.73238e+06	4.80871e+06	5.07888e+06	4.87033e+06	4.7301e+06	5.21315e+06	4.84611e+06	4.85241e+06	4.43235e+06	4.73197e+06	4.86944e+06	4.49084e+06	4.15167e+06	FALSE			0.06537	0.06085	-0.03546	-0.06948	0.04614	0.05778	-0.01656	3	426.2431	0.9998	0.9998	1	0.9998	0.9998	1	1	1	0.9999	0.9999	1
C9JLW8	VPNPSLK	MSF_Direct	1.65494e+07	1.60759e+07	1.74281e+07	1.62095e+07	1.61252e+07	1.77039e+07	1.64399e+07	1.83497e+07	1.72145e+07	1.58536e+07	1.78917e+07	1.78467e+07	1.738e+07	1.71285e+07	1.66612e+07	1.66506e+07	1.78826e+07	1.7759e+07	1.53192e+07	1.53622e+07	1.82407e+07	1.64112e+07	1.59151e+07	1.78897e+07	FALSE			0.05516	0.06313	-0.00043	0.00468	0.04368	0.03182	-0.03298	2	377.7265	0.9962	0.999	0.9962	0.9927	0.9996	0.999	0.9978	0.9997	0.9939	0.9949	0.9992
E9PAV3	AAAEIDEEPVSK	MSF_Direct	4.92504e+07	4.88875e+07	5.20649e+07	4.8345e+07	4.7722e+07	4.97769e+07	4.99984e+07	4.67438e+07	5.22818e+07	5.08773e+07	4.68068e+07	4.96546e+07	5.0251e+07	5.06966e+07	4.91088e+07	4.94187e+07	4.95288e+07	5.22672e+07	4.96872e+07	4.86253e+07	5.26857e+07	5.01393e+07	4.83511e+07	4.94258e+07	FALSE			-0.01137	0.00969	-0.04249	-0.02213	-0.02778	-0.00141	0.00762	2	629.8117	0.9998	0.9998	1	0.9998	0.9998	1	1	1	0.9999	0.9999	1
E9PAV3	AAEIDEEPVSK	MSF_Direct	1.35308e+07	1.28577e+07	1.58688e+07	1.19158e+07	1.44281e+07	1.61358e+07	1.35391e+07	1.45294e+07	1.61552e+07	1.36621e+07	1.26536e+07	1.47846e+07	1.43416e+07	1.45715e+07	1.71798e+07	1.38673e+07	1.11245e+07	1.58936e+07	1.14257e+07	1.22401e+07	1.37268e+07	1.24733e+07	1.23265e+07	1.36612e+07	FALSE			0.06562	-0.04761	0.00757	-0.1358	-0.04005	0.12534	-0.17645	2	594.2932	0.9998	0.9998	1	0.9998	0.9999	1	1	1	0.9999	0.9999	1
E9PAV3	AEIDEEPVSK	MSF_Direct	9.81596e+07	1.00176e+08	1.06942e+08	9.55375e+07	9.60752e+07	1.01592e+08	1.03271e+08	9.72909e+07	1.02129e+08	1.07532e+08	9.70363e+07	1.02992e+08	9.72093e+07	1.0223e+08	1.03924e+08	1.06133e+08	9.43044e+07	1.00125e+08	1.00738e+08	9.98911e+07	9.92685e+07	9.66157e+07	1.02252e+08	9.99125e+07	FALSE			-0.01228	-0.02246	-0.05821	-0.03104	0.01075	-0.00908	-0.02565	2	558.7746	0.9997	0.9998	1	0.9998	0.9989	0.9999	0.9999	1	0.9999	0.9999	0.9991
E9PAV3	DIELVMSQANVSR	MSF_Direct	1.63077e+07	1.27626e+07	1.24755e+07	1.4742e+07	1.93854e+07	1.12358e+07	1.05861e+07	1.67713e+07	1.04634e+07	1.38068e+07	1.90409e+07	1.11096e+07	1.31392e+07	1.91761e+07	1.32671e+07	1.54162e+07	1.58516e+07	1.24026e+07	1.5448e+07	9.48964e+06	1.05533e+07	1.56183e+07	1.51579e+07	1.24158e+07	FALSE			-0.13552	0.07195	0.12682	0.05606	0.0814	0.13377	-0.22725	2	731.3719	0.9998	0.9998	1	0.9998	0.9998	1	1	1	0.9999	0.9999	1
E9PAV3	EESEEEEVDETGVEVK	MSF_Direct	7.40873e+06	7.74719e+06	6.96848e+06	6.98122e+06	7.13195e+06	6.59877e+06	7.0632e+06	6.82686e+06	6.0477e+06	7.53323e+06	7.86469e+06	6.62335e+06	6.62765e+06	7.4012e+06	7.25891e+06	7.3899e+06	7.02578e+06	5.87706e+06	7.07949e+06	8.57714e+06	5.36937e+06	7.37637e+06	7.58938e+06	6.99204e+06	FALSE			-0.15013	-0.12467	-0.09518	-0.01091	-0.00674	-0.05561	-0.07346	2	918.8971	0.9998	0.9998	1	0.9997	0.9999	1	0.9999	1	0.9998	0.9999	0.9999
E9PAV3	EIDEEPVSK	MSF_Direct	5.5926e+07	5.16307e+07	5.70593e+07	5.32666e+07	5.05894e+07	5.63463e+07	5.78211e+07	5.14038e+07	5.6155e+07	5.47323e+07	5.23932e+07	5.63065e+07	5.79179e+07	5.41098e+07	5.59049e+07	5.60071e+07	5.32965e+07	5.82374e+07	5.45003e+07	5.86441e+07	5.66662e+07	5.21362e+07	5.26225e+07	5.31682e+07	FALSE			0.00668	0.02541	-0.03921	-0.05985	-0.01041	0.02878	0.04482	2	523.256	0.9998	0.9998	1	0.9998	0.9998	1	1	1	0.9999	0.9999	0.9998
E9PAV3	FVITKPDVYK	MSF_Direct	3.9422e+06	3.95864e+06	4.43056e+06	3.28547e+06	3.72167e+06	4.85313e+06	4.25708e+06	4.31648e+06	4.38591e+06	3.47415e+06	4.18414e+06	4.00823e+06	3.79889e+06	3.9065e+06	4.47001e+06	3.27793e+06	4.10122e+06	4.27005e+06	3.50936e+06	3.90237e+06	4.15267e+06	3.48295e+06	3.2939e+06	4.01111e+06	FALSE			0.07167	-0.08211	-0.0562	-0.19291	-0.07996	-0.01837	-0.09265	2	605.3475	0.9998	0.9998	1	0.9998	0.9994	1	1	1	0.9999	0.9999	1
E9PAV3	IEDLSQQAQ	MSF_Direct	7.42073e+06	6.7246e+06	8.40877e+06	7.16694e+06	6.97675e+06	7.12873e+06	8.06301e+06	6.96278e+06	7.67258e+06	7.0112e+06	6.56018e+06	7.36354e+06	7.07802e+06	7.62914e+06	7.96322e+06	6.96329e+06	7.46255e+06	7.39193e+06	6.66704e+06	5.9983e+06	7.84231e+06	6.95972e+06	6.76423e+06	7.80244e+06	FALSE			0.0092	-0.04789	-0.08441	-0.06728	-0.10748	0.00742	-0.13723	2	516.2538	0.9998	0.9998	1	0.9998	0.9999	1	1	1	0.9999	0.9999	1
E9PAV3	KNNSNDIVNAIM[Oxidation (M)]ELTM	MSF_Direct	745432	378192	540708	474392	446074	759736	385447	484559	874200	592902	383643	844432	509396	560263	632761	547124	597817	770459	702633	410157	515162	592772	569280	843385	FALSE			0.06763	0.2027	0.01369	0.26897	0.12977	0.03264	-0.03189	2	911.9373	0.9317	0.9988	0.9744	0.8849	0.9975	0.9999	0.995	0.9826	0.99	0.9608	0.9973
E9PAV3	KNNSNDIVNAIMELTM	MSF_Direct	1.34249e+06	1.14619e+06	1.17918e+06	2.19477e+06	424130	1.95549e+06	166420	1.56387e+06	1.12755e+06	1.75407e+06	1.89003e+06	1.97951e+06	1.39311e+06	2.73965e+06	231064	1.46531e+06	957454	247397	1.25139e+06	1.10696e+06	909164	2.02371e+06	1.50281e+06	327947	FALSE	0.0285553	-121092	-0.36001	-0.45801	0.31864	0.07159	0.61656	0.25066	-0.16674	2	903.9399	0.9998	0.9998	1	0.9998	0.9998	1	1	1	0.9999	0.9999	0.9999
E9PAV3	KNNSNDIVNAIMELTM[Oxidation (M)]	MSF_Direct	1.92624e+06	1.91877e+06	2.68786e+06	2.50362e+06	2.16806e+06	2.47375e+06	1.84649e+06	1.95204e+06	2.75483e+06	2.11426e+06	1.98405e+06	2.52116e+06	2.43085e+06	2.17974e+06	2.40653e+06	2.07033e+06	3.1938e+06	2.51573e+06	2.37936e+06	2.10067e+06	2.54482e+06	2.1088e+06	2.20641e+06	2.24935e+06	FALSE			0.00452	0.25203	0.1293	0.00698	0.019	0.10316	0.10475	2	911.9373	0.9998	0.9998	1	0.9998	0.9999	1	1	1	0.9999	0.9999	1
E9PAV3	LFVITKPDVYK	MSF_Direct	9.54072e+06	9.18663e+06	1.17952e+07	7.9174e+06	8.69142e+06	1.22572e+07	1.04669e+07	1.12914e+07	1.06218e+07	8.72962e+06	1.02758e+07	9.7593e+06	9.54492e+06	8.98547e+06	1.02772e+07	7.7848e+06	9.66453e+06	1.02471e+07	8.20534e+06	9.57331e+06	1.03515e+07	7.94868e+06	8.36509e+06	9.96282e+06	FALSE			0.08523	-0.14018	-0.0805	-0.2161	-0.08558	-0.08343	-0.11776	2	661.8896	0.9998	0.9998	1	0.9998	0.9998	1	1	1	0.9999	0.9999	1
E9PAV3	NILFVITKPDVYK	MSF_Direct	8.10042e+07	9.34099e+07	7.58266e+07	9.33475e+07	9.16489e+07	7.54901e+07	7.59656e+07	7.66544e+07	8.10043e+07	8.41616e+07	7.97529e+07	7.93981e+07	7.8096e+07	7.74097e+07	7.01703e+07	7.94991e+07	8.1649e+07	7.0168e+07	7.87599e+07	8.9731e+07	7.9792e+07	9.6129e+07	8.65564e+07	7.75315e+07	FALSE			-0.09913	-0.11345	0.05789	0.0564	-0.04051	-0.14906	-0.01133	2	775.4531	0.9998	0.9998	1	0.9998	0.9998	1	1	1	0.9998	0.9999	1
E9PAV3	PGEATETVPATEQELPQPQ	MSF_Direct	3.49627e+06	5.10297e+06	2.64085e+06	4.92591e+06	5.3086e+06	3.89923e+06	4.00278e+06	4.67545e+06	3.41803e+06	4.01728e+06	4.68898e+06	4.27156e+06	4.60998e+06	5.06653e+06	3.97279e+06	4.55358e+06	3.63102e+06	3.39972e+06	4.37467e+06	4.13834e+06	2.68632e+06	5.04442e+06	4.82493e+06	4.12486e+06	FALSE			0.10591	0.04352	0.33049	0.31618	0.20739	0.28017	-0.00524	2	1011.4868	0.9998	0.9998	1	0.9997	0.9998	1	1	1	0.9999	0.9999	1
E9PAV3	SKNILFVITKPDVYK	MSF_Direct	579725	515471	619205	559768	553597	659399	622567	552280	699153	583325	539232	613061	659328	541828	603552	746434	608228	634370	688510	674615	655607	707406	740257	348667	FALSE			0.12842	0.21436	0.0483	0.06735	0.01774	0.07406	0.23574	4	442.0119	0.9998	0.9998	1	0.9995	0.9998	1	1	0.9999	0.9996	0.9999	1
E9PAV3	SPASDTYIVF	MSF_Direct	1.00061e+06	1.6143e+06	942173	1.06056e+06	1.48271e+06	1.15295e+06	1.16231e+06	983028	1.07343e+06	1.05016e+06	1.08199e+06	1.08343e+06	1.08399e+06	1.10912e+06	1.01455e+06	1.12267e+06	1.37167e+06	1.09953e+06	1.0613e+06	3.53169e+06	1.1056e+06	1.1344e+06	1.23844e+06	1.1136e+06	FALSE			-0.14419	0.01484	0.05536	-0.02894	-0.14561	-0.14917	0.67991	2	550.2689	0.9987	0.9982	0.9995	0.9988	0.9979	0.9849	0.999	0.9998	0.9999	0.9999	0.9964
E9PAV3	SPASDTYIVFGEAK	MSF_Direct	1.06131e+08	1.17131e+08	1.06454e+08	1.17336e+08	1.13427e+08	1.05362e+08	1.0348e+08	1.02118e+08	1.06037e+08	1.0916e+08	1.13056e+08	1.03523e+08	1.03007e+08	1.09016e+08	1.02785e+08	1.04384e+08	1.04548e+08	1.05005e+08	1.03941e+08	9.07936e+07	1.06431e+08	1.0975e+08	1.08346e+08	1.20832e+08	FALSE			-0.08137	-0.07075	0.02777	0.03976	-0.01751	-0.06675	-0.13067	2	742.867	0.9998	0.9998	1	0.9998	0.9998	1	1	1	0.9999	0.9999	1
E9PRG8	HRVVGAVIDQGLITR	MSF_Direct	4.27262e+06	3.78598e+06	3.8645e+06	4.00442e+06	3.91522e+06	3.94168e+06	3.92771e+06	4.30233e+06	4.10124e+06	4.01618e+06	4.38789e+06	4.30757e+06	4.29357e+06	4.42178e+06	4.49877e+06	4.494e+06	4.14562e+06	4.20038e+06	4.02941e+06	3.84817e+06	3.6357e+06	4.72082e+06	3.97788e+06	3.51217e+06	FALSE			0.04856	0.10689	-0.0075	0.03441	0.09239	0.14832	-0.05046	3	545.3214	0.9998	0.9998	1	0.9998	0.9999	1	1	1	0.9999	0.9999	1
E9PRG8	TAMEVEAPSK	MSF_Direct	3.81175e+06	3.75108e+06	3.36741e+06	3.16377e+06	3.43398e+06	3.78309e+06	3.50516e+06	3.62241e+06	3.16426e+06	3.51965e+06	3.65008e+06	3.52517e+06	3.06178e+06	3.38665e+06	3.67279e+06	3.12386e+06	3.03603e+06	3.60457e+06	3.05227e+06	3.37522e+06	3.27135e+06	3.29088e+06	3.06229e+06	3.55334e+06	FALSE			-0.08683	-0.16271	-0.0744	-0.14188	-0.0314	-0.11094	-0.17244	2	531.7604	0.9998	0.9998	1	0.9998	0.9999	1	1	1	0.9999	0.9999	1
E9PRG8	TAMEVEAPSKPAR	MSF_Direct	6.54316e+06	4.88959e+06	7.44778e+06	6.10983e+06	6.09659e+06	6.70302e+06	6.3851e+06	7.10862e+06	6.63583e+06	5.82893e+06	6.98969e+06	6.62006e+06	6.70068e+06	5.75233e+06	7.63422e+06	8.00021e+06	6.47444e+06	7.29965e+06	6.139e+06	6.03377e+06	6.87444e+06	6.14541e+06	5.71308e+06	6.51567e+06	FALSE			0.09242	0.20573	0.00221	-0.03922	0.04203	0.08938	0.01268	2, 3	693.856, 462.9064	0.9998, 0.9998	0.9998, 0.9998	1, 1	0.9998, 0.9998	0.9999, 0.9999	1, 1	1, 1	1, 1	0.9999, 0.9999	0.9999, 0.9999	1, 1
E9PRG8	TKAPQDVEMK	MSF_Direct	5.39275e+06	5.58247e+06	5.11295e+06	6.35254e+06	5.21685e+06	5.00253e+06	6.26676e+06	5.53468e+06	5.82425e+06	5.91458e+06	5.66e+06	5.49474e+06	5.96144e+06	5.7575e+06	5.57541e+06	6.68891e+06	6.81599e+06	5.42237e+06	6.58003e+06	6.34194e+06	5.71814e+06	5.72175e+06	6.42412e+06	5.28426e+06	FALSE			0.13168	0.23447	0.04274	0.11558	0.08541	0.1043	0.21241	2	573.7948	0.9998	0.9998	1	0.9998	0.9998	1	1	1	0.9999	0.9999	1
E9PRG8	VVGAVIDQGLITR	MSF_Direct	1.45728e+07	1.35048e+07	1.48741e+07	1.40983e+07	1.52345e+07	1.38657e+07	1.39455e+07	1.45897e+07	1.35917e+07	1.41235e+07	1.48567e+07	1.48889e+07	1.45485e+07	1.53269e+07	1.40076e+07	1.40994e+07	1.47515e+07	1.48224e+07	1.45323e+07	1.41512e+07	1.42499e+07	1.53006e+07	1.49089e+07	1.58192e+07	FALSE			-0.02797	0.02404	0.00827	0.09982	0.03049	0.03095	-0.00062	2	670.8984	0.9998	0.9998	1	0.9997	0.9999	1	1	1	0.9999	0.9999	1
L0R819	EYQEIENLDK	MSF_Direct	6.13523e+06	6.41709e+06	5.48995e+06	6.81367e+06	6.52384e+06	5.58967e+06	6.02409e+06	5.99095e+06	4.80161e+06	6.61681e+06	6.2374e+06	5.7171e+06	5.6571e+06	6.73501e+06	5.70751e+06	7.05437e+06	5.15042e+06	5.57375e+06	6.79186e+06	6.36063e+06	5.20786e+06	6.5775e+06	6.33853e+06	6.1114e+06	FALSE			-0.10149	-0.02124	0.06908	0.0767	0.0417	0.00458	0.02521	2	640.8039	0.9998	0.9998	1	0.9998	0.9998	1	1	1	0.9999	0.9999	1
L0R819	GTRPEDSSVLIPTDNSTPHK	MSF_Direct	2.62121e+06	3.01908e+06	2.21301e+06	2.53672e+06	2.91296e+06	2.313e+06	2.39949e+06	2.21491e+06	2.28758e+06	2.70435e+06	2.51934e+06	2.46077e+06	2.4614e+06	2.79591e+06	2.30799e+06	2.63818e+06	2.68322e+06	2.18899e+06	2.65817e+06	2.49869e+06	2.42365e+06	2.70914e+06	2.68584e+06	2.67721e+06	FALSE			-0.18629	-0.06441	-0.01674	0.03966	-0.03135	-0.0539	-0.051	3	717.6941	0.9998	0.9998	1	0.9998	0.9999	1	1	1	0.9999	0.9999	1
L0R819	GTRPEDSSVLIPTDNSTPHKEDLSSK	MSF_Direct	9.34514e+06	1.01473e+07	9.39445e+06	1.08013e+07	1.01388e+07	9.12398e+06	1.09046e+07	8.83258e+06	8.51672e+06	1.05861e+07	1.05365e+07	9.20513e+06	9.97552e+06	1.05685e+07	1.02139e+07	1.02975e+07	8.94502e+06	9.6753e+06	1.05733e+07	1.06e+07	9.40842e+06	1.06133e+07	1.15478e+07	1.0234e+07	FALSE			-0.03197	0.00154	0.05763	0.16536	0.07022	0.09054	0.08225	3, 4	937.465, 703.3505	0.9998, 0.9998	0.9998, 0.9998	1, 1	0.9998, 0.9998	0.9999, 0.9999	1, 1	1, 1	1, 1	0.9999, 0.9999	0.9999, 0.9999	0.9998, 1
L0R819	IVVDELSNLK	MSF_Direct	8.84015e+06	8.53877e+06	8.98216e+06	7.91346e+06	9.0149e+06	8.79262e+06	8.64912e+06	9.33231e+06	9.03637e+06	8.99564e+06	9.232e+06	9.38887e+06	9.4557e+06	9.02506e+06	9.37409e+06	8.767e+06	9.44077e+06	9.43797e+06	8.84497e+06	9.48842e+06	8.53776e+06	9.15154e+06	8.4688e+06	9.34458e+06	FALSE			0.0355	0.06865	-0.03546	0.03267	0.06712	0.07952	0.02765	2	565.3268	0.9918	0.9269	0.9867	0.9693	0.9671	0.9853	0.8977	0.9705	0.9921	0.9482	0.9211
L0R819	IVVDELSNLKK	MSF_Direct	3.52304e+06	2.83742e+06	3.44855e+06	3.02275e+06	3.02732e+06	3.42688e+06	2.87546e+06	3.15225e+06	3.19864e+06	3.30978e+06	3.38146e+06	3.22219e+06	3.52554e+06	3.37181e+06	3.65312e+06	3.15635e+06	3.46985e+06	3.62355e+06	3.09379e+06	3.42447e+06	2.98373e+06	3.03969e+06	3.06316e+06	3.27515e+06	FALSE			-0.08835	0.06341	-0.04969	-0.06483	0.01528	0.10513	-0.04588	3	419.9186	0.9998	0.9998	1	0.9997	0.9998	0.9999	0.9997	0.9999	0.9998	0.9998	0.9992
L0R819	KIVVDELSNLK	MSF_Direct	621751	638257	613919	635115	625036	677100	656595	572111	634372	649162	590832	653400	545192	638472	618869	652809	679948	673243	638336	596817	623467	654590	651313	664281	FALSE			-0.00838	0.09826	0.04795	0.07227	0.01491	-0.05604	-0.01183	3	419.9186	0.9997	0.9998	1	0.9998	0.9995	1	1	0.9999	0.9999	0.9999	1
L0R819	KIVVDELSNLKK	MSF_Direct	1.09409e+06	974043	1.01121e+06	1.03053e+06	912019	970921	899237	976559	1.00539e+06	930802	1.02815e+06	1.01884e+06	1.1077e+06	906498	923455	984812	1.24904e+06	959146	1.05787e+06	1.04098e+06	1.07237e+06	1.0744e+06	1.14413e+06	902317	FALSE			-0.09596	0.05229	-0.07988	0.01932	-0.04838	-0.06796	0.04242	3	462.6169	0.9998	0.9998	1	0.9998	0.9999	1	1	1	0.9999	0.9999	1
L0R819	NILDELKK	MSF_Direct	7.94766e+06	8.74887e+06	6.18687e+06	9.01263e+06	8.44049e+06	5.18792e+06	8.31392e+06	7.74612e+06	8.36231e+06	9.12356e+06	7.27742e+06	8.56829e+06	6.59517e+06	8.29486e+06	7.33276e+06	7.94446e+06	8.19129e+06	7.35889e+06	9.15185e+06	9.11743e+06	7.83511e+06	8.85907e+06	8.05681e+06	7.7541e+06	FALSE			0.0939	0.03803	-0.01536	0.10846	0.12585	-0.04226	0.18999	2	486.7899	0.9998	0.9998	0.9999	0.9996	0.9997	0.9997	0.9998	1	0.9998	0.9999	0.9996
L0R8F8	EAVLSLYR	MSF_Direct	1.40859e+06	1.32199e+06	1.41818e+06	1.41755e+06	1.31828e+06	1.34922e+06	1.30526e+06	1.41112e+06	1.25274e+06	1.388e+06	1.26156e+06	1.26817e+06	1.42094e+06	1.44302e+06	1.34038e+06	1.3974e+06	1.40692e+06	1.36889e+06	1.34504e+06	1.25608e+06	1.41877e+06	1.28971e+06	1.37646e+06	1.39191e+06	FALSE			-0.06386	0.00848	-0.02233	-0.03188	-0.08266	0.0192	-0.04552	2	475.7689	0.9983	0.9997	0.9995	0.9996	0.9997	0.9997	0.9961	0.9998	0.9994	0.9995	0.9998
L0R8F8	YTDRDFYFASIR	MSF_Direct	385387	427929	202600	586918	527174	430972	407361	470311	441485	496016	188691	439448	404888	424607	357422	562621	283598	446558	324326	266238	496215	528094	597946	488643	FALSE			0.37684	0.34769	0.60489	0.66847	0.14606	0.22444	0.09728	3	518.5843	0.9889	0.9997	0.9999	0.9997	0.991	1		0.985	0.9968	0.9998	0.9999
O00115	ALINSPEGAVGR	MSF_Direct	4.79327e+07	4.4796e+07	4.85895e+07	4.36946e+07	4.48239e+07	4.57917e+07	4.78942e+07	5.02271e+07	4.93385e+07	4.74728e+07	4.76392e+07	4.78573e+07	47121729	4.80169e+07	4.51333e+07	4.57352e+07	4.55638e+07	4.69716e+07	4.60373e+07	4.40975e+07	4.77176e+07	4.64462e+07	4.68364e+07	4.68886e+07	FALSE			0.06137	-0.03145	-0.07338	-0.01176	0.01676	-0.01072	-0.03582	2	592.3251	0.9998	0.9998	1	0.9998	0.9998	1	1	1	0.9999	0.9999	0.9998
O00115	GGGTLC[Carbamidomethyl (C)]AQLPALWK	MSF_Direct	1.04796e+07	1.10208e+07	6.4406e+06	9.40682e+06	7.71208e+06	6.98399e+06	1.08565e+07	7.4071e+06	7.07348e+06	7.23131e+06	8.53055e+06	8.85122e+06	7.70907e+06	1.01034e+07	9.09116e+06	8.58416e+06	4.03696e+06	6.48754e+06	1.03358e+07	4.0975e+06	9.62978e+06	1.14075e+07	6.44751e+06	1.07647e+07	FALSE			-0.14113	-0.54816	-0.21318	0.03462	-0.18296	-0.05458	-0.21556	2	736.39	0.9994	0.9983	1	0.9968	0.9992	0.9999	1	1	0.9998	0.9999	0.9432
O00115	GPWTC[Carbamidomethyl (C)]VGDMNR	MSF_Direct	1.74232e+07	1.70469e+07	1.36732e+07	1.83403e+07	1.66572e+07	1.55088e+07	1.90455e+07	1.72449e+07	1.54461e+07	1.81568e+07	1.59504e+07	1.76214e+07	1.74031e+07	1.77349e+07	1.66384e+07	1.74573e+07	1.68641e+07	1.7688e+07	1.89193e+07	1.67637e+07	1.61465e+07	1.62762e+07	1.73581e+07	1.71114e+07	FALSE			0.10385	0.11144	0.06913	0.07595	0.10363	0.10496	0.10644	2	646.7792	0.9998	0.9998	1	0.9998	0.9999	1	1	1	0.9999	0.9999	1
O00115	LTC[Carbamidomethyl (C)]YGDSGQPVDWFVVYK	MSF_Direct	1.06219e+06	1.43062e+06	1.26804e+06	1.67729e+06	1.46196e+06	1.14989e+06	1.32832e+06	1.21113e+06	1.11e+06	1.46074e+06	1.17085e+06	1.17754e+06	1.2355e+06	1.37559e+06	1.01454e+06	1.53363e+06	1.07872e+06	1.17244e+06	1.4558e+06	1.20014e+06	1.12999e+06	1.54274e+06	1.46265e+06	1.32431e+06	FALSE			-0.04338	0.00916	0.18963	0.20321	0.0184	-0.05283	0.00959	2	1067.5011	0.9964	0.9997	0.9977	0.9998	0.9618	0.9999	0.9964	0.9949	0.9976	0.9991	0.9542
O00115	YLDESSGGWR	MSF_Direct	1.19701e+07	1.30287e+07	1.21738e+07	1.365e+07	1.28445e+07	1.16387e+07	1.2361e+07	1.04597e+07	1.13731e+07	1.24747e+07	1.26395e+07	1.14772e+07	1.15596e+07	1.25196e+07	1.09716e+07	1.18419e+07	1.16652e+07	1.13461e+07	1.24782e+07	1.22706e+07	1.11352e+07	1.30372e+07	1.28301e+07	1.48748e+07	FALSE			-0.1205	-0.09295	0.03681	0.13228	-0.02273	-0.08479	-0.0509	2	585.2647	0.9998	0.9998	1	0.9998	0.9999	1	1	1	0.9999	0.9999	1
O00116	AASAATAAPTATPAAQESGTIPK	MSF_Direct	3.8114e+06	4.05967e+06	3.74418e+06	3.82031e+06	3.6992e+06	3.71953e+06	3.86684e+06	2.7716e+06	4.18792e+06	4.40393e+06	3.91457e+06	3.8845e+06	4.52976e+06	4.05066e+06	3.91798e+06	3.63259e+06	3.36852e+06	4.32479e+06	3.35969e+06	2.39208e+06	4.09717e+06	3.76036e+06	3.93446e+06	4.27807e+06	FALSE			-0.10147	-0.03639	-0.0475	0.04375	0.07122	0.10572	-0.23798	2	1042.037	0.9998	0.9998	1	0.9998	0.9999	1	0.9949	1	0.9999	0.9999	0.9999
O00116	ASLNPSDTPPSVVNEDFLHDLK	MSF_Direct	2.97503e+06	3.60485e+06	3.57035e+06	3.16424e+06	3.40546e+06	3.62288e+06	3.17975e+06	3.34374e+06	3.76525e+06	3.51734e+06	3.29377e+06	3.09719e+06	3.54071e+06	2.8877e+06	3.46532e+06	3.63634e+06	3.65612e+06	3.55945e+06	3.73701e+06	3.73776e+06	3.02151e+06	3.31722e+06	3.66136e+06	3.50467e+06	FALSE			0.01955	0.09644	0.00601	0.04657	-0.0348	-0.03693	0.04837	3	799.064	0.9997	0.9995	0.9997	0.9997	0.9996	0.9997	0.9979	0.9996	0.9996	0.9997	0.9992
O00116	ESISDVGFGMLK	MSF_Direct	4.02043e+06	4.15164e+06	4.22766e+06	4.42105e+06	4.24681e+06	4.05719e+06	4.11256e+06	4.07216e+06	4.13682e+06	4.30595e+06	3.91196e+06	4.18031e+06	4.2327e+06	4.21019e+06	4.29528e+06	4.27719e+06	4.09317e+06	4.27135e+06	4.36962e+06	4.23305e+06	4.44344e+06	3.99931e+06	4.40615e+06	3.9072e+06	FALSE			-0.00913	0.02788	0.03736	-0.01017	-0.00018	0.03885	0.07331	2	641.821	0.9998	0.9998	1	0.9998	0.9999	1	1	1	0.9999	0.9999	1
O00116	ETNISYSQEADDRVFR	MSF_Direct	2.60266e+06	2.62659e+06	2.78871e+06	2.84543e+06	2.7044e+06	2.78541e+06	2.60884e+06	2.48883e+06	2.68925e+06	3.02467e+06	2.58367e+06	2.83452e+06	3.02294e+06	2.81928e+06	2.96426e+06	2.92171e+06	2.67096e+06	2.64046e+06	2.61285e+06	2.68294e+06	2.41397e+06	2.63095e+06	2.71252e+06	2.58041e+06	FALSE			-0.04218	0.03821	0.05599	-0.01703	0.0745	0.13533	-0.05655	3	643.9694	0.9998	0.9998	1	0.9998	0.9998	1	1	1	0.9999	0.9999	1
O00116	GFDPNQLSVATLLFEGDREK	MSF_Direct	2.24535e+06	1.77161e+06	2.1759e+06	2.3967e+06	1.703e+06	2.1263e+06	2.19382e+06	1.97291e+06	2.02676e+06	2.31242e+06	1.76563e+06	2.23799e+06	2.37761e+06	2.17704e+06	1.96004e+06	2.23046e+06	2.00904e+06	2.26623e+06	2.14929e+06	796982	1.99839e+06	2.12264e+06	2.02214e+06	2.13963e+06	FALSE			0.00015	0.0711	0.0077	0.02117	0.02841	0.07309	-0.32473	3	746.0463	0.9998	0.9998	1	0.9998	0.9999	1	1	1	0.9999	0.9999	1
O00116	NIYGNIEDLVVHIK	MSF_Direct	923215	854950	975148	1.02766e+06	990116	949915	1.04788e+06	1.00956e+06	954492	1.00127e+06	881961	988560	911761	981368	969178	1.0401e+06	949435	950213	996280	1.02668e+06	1.03061e+06	948169	1.00692e+06	957863	FALSE			0.12952	0.09452	0.10817	0.08131	0.06078	0.05601	0.14933	3	542.9665	0.9998	0.9998	1	0.9998	0.9999	1	1	1	0.9999	0.9999	1
O00116	RAASAATAAPTATPAAQESGTIPK	MSF_Direct	1.45547e+06	1.43287e+06	1.44472e+06	1.68824e+06	1.49564e+06	1.37289e+06	1.67078e+06	1.48082e+06	1.60339e+06	1.63271e+06	1.50368e+06	1.40372e+06	1.66645e+06	1.35087e+06	1.3994e+06	1.55788e+06	1.13573e+06	1.53818e+06	1.54242e+06	909479	1.57005e+06	1.48978e+06	1.69374e+06	1.50796e+06	FALSE			0.13406	-0.03412	0.07263	0.11466	0.06734	0.02759	-0.10749	3	747.0607	0.9998	0.9998	1	0.9998	0.9997	0.9999	0.9996	0.9999	0.9999	0.9999	1
O00116	TIISLDTSQMNR	MSF_Direct	5.54413e+06	5.82861e+06	6.46856e+06	5.94604e+06	5.61531e+06	6.47013e+06	6.05885e+06	6.00211e+06	6.15956e+06	6.03121e+06	5.41726e+06	5.77365e+06	6.4163e+06	6.00427e+06	6.14433e+06	5.81604e+06	5.64764e+06	5.96957e+06	5.94661e+06	5.51422e+06	5.71443e+06	5.89759e+06	5.69455e+06	5.81243e+06	FALSE			0.03034	-0.03338	0.0153	-0.03575	-0.05096	0.05736	-0.05489	2	689.8534	0.9998	0.9998	0.9995	0.9998	0.9998	0.9984	0.9999	0.9998	0.9998	0.9996	0.9932
O00116	YGSVAFPNFEQGVAC[Carbamidomethyl (C)]LR	MSF_Direct	443839	235380	167142	340822	303385	465389	455211	441802	402393	410957	376026	444324	360301	406252	442786	357030	336922	356825	222428	303005	371058	381642	213422	376659	FALSE			0.61851	0.31211	0.39069	0.19927	0.54085	0.51487	0.08302	3	638.9771	0.9998	0.9991	1	0.99	0.9998	0.9999	0.997	1	0.9999	0.9999	0.9999
O00139	AALQEEEQASK	MSF_Direct	1.96604e+06	1.38899e+06	1.26748e+06	1.38613e+06	1.74861e+06	1.35519e+06	1.23164e+06	1.41089e+06	1.37719e+06	1.24483e+06	1.68744e+06	1.17209e+06	1.37471e+06	1.63587e+06	1.22487e+06	1.24852e+06	1.8597e+06	78529.8	1.50902e+06	1.36273e+06	122640	1.14173e+06	1.43913e+06	1.64686e+06	FALSE			-0.20158	-0.53659	-0.04198	-0.1288	-0.17152	-0.12616	-0.62641	2	602.2962	0.9998	0.9995	0.993	0.9983	0.9999	1	0.9802	0.8085	0.9423	0.9706	0.9999
O00139	ARPSQFPEQSSSAQ	MSF_Direct	721253	581248	747354	702071	707028	815743	804119	489817	870510	563105	718271	758574	694649	540733	855140	800714	681928	832523	622202	689954	703479	735523	569012	790010	FALSE			0.07848	0.17559	0.11818	0.03111	-0.00699	0.02834	-0.02429	2	760.3604	0.9998	0.9998	1	0.9998	0.9999	1	1	1	0.9999	0.9999	1
O00139	ATC[Carbamidomethyl (C)]FAYGQTGSGK	MSF_Direct	4.65564e+06	4.55806e+06	3.95058e+06	5.27627e+06	5.27196e+06	4.16734e+06	5.00953e+06	4.30843e+06	4.33451e+06	5.17894e+06	4.68705e+06	4.61351e+06	4.58775e+06	5.03683e+06	5.25861e+06	5.2926e+06	3.69778e+06	4.46892e+06	5.1172e+06	3.66136e+06	4.35825e+06	5.47333e+06	4.99783e+06	4.97013e+06	FALSE			0.05253	0.03197	0.16071	0.23016	0.13738	0.17705	-0.00302	2	674.3035	0.9998	0.9998	1	0.9998	0.9999	1	1	1	0.9999	0.9999	1
O00139	ATQLEAILEQK	MSF_Direct	2.14888e+06	2.19727e+06	2.33785e+06	2.09697e+06	2.84548e+06	2.03184e+06	2.01069e+06	2.45704e+06	1.86375e+06	2.36155e+06	2.75157e+06	1.75475e+06	1.81145e+06	2.29059e+06	2.33291e+06	2.27386e+06	2.33477e+06	2.15982e+06	1.97953e+06	2.60183e+06	1.79275e+06	2.59645e+06	2.53792e+06	1.95105e+06	FALSE			-0.07817	0.01811	0.06133	0.08414	0.03915	-0.05478	-0.06849	2	622.3483	0.9997	0.998	0.9999	0.9997	0.9998	0.9999	0.9995	1	0.9998	0.9999	1
O00139	AVFQESIR	MSF_Direct	1.11223e+07	9.34477e+06	9.36851e+06	1.01921e+07	1.12129e+07	9.00425e+06	9.10034e+06	1.07521e+07	8.85377e+06	1.02637e+07	1.14629e+07	8.92475e+06	1.02642e+07	1.10619e+07	9.85068e+06	1.01859e+07	1.01324e+07	9.9119e+06	9.73298e+06	1.00757e+07	8.31521e+06	1.05261e+07	9.81676e+06	1.00418e+07	FALSE			-0.05567	0.01896	0.02748	0.02631	0.03892	0.06344	-0.08524	2	475.2587	0.9998	0.9998	0.9999	0.9998	0.9998	1	1	0.9997	0.9999	0.9998	0.9996
O00139	C[Carbamidomethyl (C)]VEDVLK	MSF_Direct	1.86275e+06	1.53607e+06	1.55874e+06	1.53627e+06	1.42989e+06	1.6638e+06	1.72648e+06	1.79223e+06	1.62132e+06	1.79749e+06	1.56123e+06	1.80408e+06	1.70566e+06	1.54486e+06	1.69748e+06	1.60384e+06	1.37711e+06	1.83375e+06	1.55235e+06	1.33274e+06	1.4813e+06	1.65688e+06	1.69876e+06	1.43803e+06	FALSE			0.05215	-0.04218	-0.09863	-0.0485	0.05852	-0.00278	-0.18319	2	431.7206	0.9998	0.9998	1	0.9998	0.9998	1	1	1	0.9999	0.9999	1
O00139	DFRGSLDYRPLTTADPIDEHR	MSF_Direct	2.30023e+06	1.85214e+06	1.51109e+06	2.34767e+06	1.99065e+06	1.75391e+06	1.99643e+06	2.06637e+06	1.96118e+06	2.11318e+06	1.86213e+06	1.99876e+06	2.12107e+06	1.9763e+06	2.07841e+06	2.22935e+06	1.90632e+06	2.16451e+06	2.40471e+06	1.84103e+06	2.02083e+06	1.92797e+06	2.07307e+06	1.43561e+06	FALSE			0.08903	0.15371	0.10529	-0.05897	0.07703	0.12494	0.14599	4	619.3069	0.9998	0.9998	1	0.9998	0.9999	1	1	1	0.9999	0.9999	1
O00139	DLDVITIPSK	MSF_Direct	3.05832e+07	2.80274e+07	3.06311e+07	2.84504e+07	2.88322e+07	3.15541e+07	3.02003e+07	3.04166e+07	3.0811e+07	2.94485e+07	3.09933e+07	3.10864e+07	2.99859e+07	3.03599e+07	3.12841e+07	3.06812e+07	3.11516e+07	3.06612e+07	2.92323e+07	3.07634e+07	3.25006e+07	2.93552e+07	3.07284e+07	2.85504e+07	FALSE			0.03492	0.05164	-0.00656	-0.00986	0.0365	0.0381	0.05168	2	550.8135	0.9998	0.9998	1	0.9997	0.9999	1	1	1	0.9999	0.9999	1
O00139	DSFIGENSR	MSF_Direct	2.92228e+07	2.92049e+07	30013009	2.98619e+07	3.08775e+07	2.94836e+07	3.1508e+07	2.55628e+07	2.80919e+07	2.98812e+07	3.20817e+07	2.98819e+07	2.90948e+07	2.86345e+07	3.039e+07	2.92117e+07	3.26192e+07	3.18171e+07	3.01902e+07	2.85935e+07	3.06555e+07	2.98739e+07	2.99583e+07	2.99353e+07	FALSE			-0.05449	0.08254	0.02878	0.02148	0.05449	-0.00525	0.0162	2	512.7383	0.9997	0.9993	0.9997	0.9973	0.9973	0.9981	0.9998	0.9995	0.9997	0.9979	0.9992
O00139	DVFLMLK	MSF_Direct	8.22537e+06	8.07202e+06	2.58894e+06	7.68419e+06	7.19066e+06	8.2408e+06	7.94665e+06	7.92973e+06	6.18206e+06	7.52705e+06	7.53556e+06	4.77397e+06	7.79644e+06	5.67156e+06	7.04896e+06	6.21815e+06	7.24607e+06	7.97295e+06	7.38544e+06	7.03636e+06	8.40802e+06	7.04876e+06	7.5427e+06	1.0265e+07	FALSE			0.22399	0.18277	0.29153	0.39628	0.07082	0.11947	0.27358	2	433.2462	0.9934	0.9968	0.9992	0.9942	0.9984	0.9989	0.9908	0.998	0.9995	0.9997	0.9997
O00139	DVVMVHEPK	MSF_Direct	1.81893e+07	1.87809e+07	1.67693e+07	1.99083e+07	1.99346e+07	1.68291e+07	1.80606e+07	1.70037e+07	1.80272e+07	1.92515e+07	1.77414e+07	1.74239e+07	1.83867e+07	1.90432e+07	1.69745e+07	1.84242e+07	1.70117e+07	1.62675e+07	1.88746e+07	1.89478e+07	1.80393e+07	1.81369e+07	1.90276e+07	1.83407e+07	FALSE			-0.0175	-0.05572	0.07665	0.04664	0.01807	0.01774	0.05588	2	527.2735	0.9998	0.9998	1	0.9998	0.9999	1	1	1	0.9999	0.9999	1
O00139	FDYAFDDSAPNEMVYR	MSF_Direct	9.72934e+06	1.10116e+07	9.44654e+06	1.16325e+07	1.0891e+07	9.47095e+06	9.64682e+06	9.61573e+06	8.32796e+06	1.08802e+07	9.92248e+06	8.9413e+06	9.01564e+06	1.08755e+07	9.6965e+06	8.80107e+06	7.72181e+06	9.49547e+06	1.03908e+07	1.19558e+07	8.19994e+06	1.04344e+07	1.07407e+07	1.13415e+07	FALSE			-0.12978	-0.21442	0.08387	0.10723	-0.02135	-0.02896	0.01706	2	970.412	0.9998	0.9998	1	0.9998	0.9998	1	1	1	0.9999	0.9999	1
O00139	FSLIDLAGNER	MSF_Direct	1.82985e+07	1.98315e+07	1.81579e+07	1.9573e+07	2.00209e+07	1.92352e+07	1.89705e+07	1.86798e+07	1.85322e+07	1.915e+07	1.86112e+07	1.89264e+07	1.87252e+07	1.89831e+07	1.8598e+07	1.83574e+07	1.86629e+07	1.86423e+07	1.9211e+07	1.97101e+07	1.94866e+07	1.97344e+07	2.06856e+07	1.85177e+07	FALSE			-0.0027	-0.01612	0.0637	0.06637	0.01021	0.00047	0.05333	2	617.825	0.9998	0.9998	1	0.9998	0.9997	1	1	1	0.9998	0.9999	0.9999
O00139	FTARPLVETIFER	MSF_Direct	1.15921e+07	1.06402e+07	1.09732e+07	1.15069e+07	1.25947e+07	1.08245e+07	1.11875e+07	1.14076e+07	1.09743e+07	1.18242e+07	1.13833e+07	1.07929e+07	1.17392e+07	1.16376e+07	1.15023e+07	1.20995e+07	1.10285e+07	1.13117e+07	1.17751e+07	1.11587e+07	1.14976e+07	1.22004e+07	1.17128e+07	1.10353e+07	FALSE			0.01572	0.05265	0.07288	0.07381	0.03413	0.07094	0.0523	3	526.9595	0.9998	0.9998	1	0.9998	0.9998	1	1	1	0.9999	0.9999	1
O00139	GIYALAAR	MSF_Direct	9.56269e+06	9.16264e+06	1.00822e+07	9.86348e+06	1.01306e+07	1.01327e+07	1.04928e+07	1.03822e+07	9.39683e+06	9.62542e+06	9.62445e+06	9.34464e+06	9.08087e+06	9.82928e+06	9.63777e+06	9.18824e+06	9.44886e+06	9.53563e+06	9.97434e+06	6.83331e+06	9.74003e+06	1.06221e+07	9.85838e+06	11195593	FALSE			0.07153	-0.03215	0.0646	0.13695	-0.01071	-0.01306	-0.11786	2	417.7452	0.9998	0.9998	1	0.9998	0.9998	1	1	1	0.9999	0.9999	1
O00139	GMATC[Carbamidomethyl (C)]FAYGQTGSGK	MSF_Direct	7.17848e+06	6.68193e+06	5.65145e+06	7.44044e+06	6.15465e+06	5.93448e+06	6.87423e+06	6.55026e+06	6.0749e+06	7.05786e+06	6.70977e+06	6.84571e+06	6.81226e+06	6.53103e+06	6.77595e+06	7.1476e+06	5.79707e+06	6.40984e+06	7.50599e+06	3.77008e+06	6.42798e+06	7.19739e+06	6.66402e+06	7.16243e+06	FALSE			-0.00092	-0.01168	0.00131	0.10768	0.07923	0.04422	-0.14027	2	768.3345	0.9998	0.9998	1	0.9998	0.9999	1	1	1	0.9999	0.9999	1
O00139	GSLDYRPLTTADPIDEHR	MSF_Direct	6.701e+06	6.92655e+06	6.42952e+06	7.55609e+06	7.83753e+06	6.23602e+06	6.48332e+06	6.6457e+06	5.89126e+06	7.55275e+06	6.69846e+06	6.25944e+06	6.56751e+06	6.97944e+06	6.41792e+06	6.66361e+06	6.62802e+06	6.02925e+06	7.15918e+06	6.94099e+06	6.39896e+06	7.61731e+06	7.32744e+06	8.05411e+06	FALSE			-0.07657	-0.05395	0.1089	0.19745	0.03226	-0.00665	0.03145	3	686.008	0.9998	0.9998	1	0.9998	0.9999	1	1	1	0.9999	0.9999	0.9997
O00139	GSLDYRPLTTADPIDEHRIC[Carbamidomethyl (C)]	MSF_Direct	1.78771e+06	2.1474e+06	1641101	2.17982e+06	2.04761e+06	1.84714e+06	1.94101e+06	1.94711e+06	1.81338e+06	1.80618e+06	1.89283e+06	1.37069e+06	1.92553e+06	1.88266e+06	1.82157e+06	1.96326e+06	1.55247e+06	1.60818e+06	1.87109e+06	1.98989e+06	1.69726e+06	1.77823e+06	1.99779e+06	1.68037e+06	FALSE			0.03206	-0.12204	0.1235	-0.03134	-0.13738	0.01379	-0.00466	3	777.0462	0.9997	0.9716	0.9946	0.9995	0.9958	0.9895	0.9874	0.9993	0.9994	0.9998	0.964
O00139	IDILTELR	MSF_Direct	2.82941e+06	2.42001e+06	2.75617e+06	2.58172e+06	2.99867e+06	2.52224e+06	2.50528e+06	2.85433e+06	2.49054e+06	2.49859e+06	3.09762e+06	2.52693e+06	2.4543e+06	2.79386e+06	2.44124e+06	2.39145e+06	2.70848e+06	2.42344e+06	2.59129e+06	2.89175e+06	2.44944e+06	2.64923e+06	2.72876e+06	3.49187e+06	FALSE			-0.02829	-0.08963	0.01738	0.1479	0.02103	-0.05814	-0.01324	2	486.7899	0.9993	0.9904	0.9977	0.9837	0.9994	0.9864	0.9766	0.9989	0.9994	0.9994	0.9922
O00139	IDILTELRDK	MSF_Direct	6.17056e+06	4.96464e+06	5.77989e+06	5.78639e+06	6.57641e+06	5.58509e+06	5.9496e+06	6.28768e+06	5.41561e+06	5.70571e+06	6.20777e+06	5.35792e+06	5.64777e+06	6.24571e+06	5.93394e+06	5.76515e+06	6.23024e+06	6.10338e+06	6.35944e+06	6.1377e+06	5.30663e+06	5.78928e+06	5.2254e+06	5.20838e+06	FALSE			0.06159	0.09758	0.0855	-0.06027	0.03007	0.07579	0.07387	2, 3	608.3508, 405.903	0.9998, 0.9998	0.9996, 0.9998	0.9996, 1	0.9996, 0.9998	0.9996, 0.9998	0.9999, 1	0.9999, 1	0.9995, 1	0.9998, 0.9999	0.9998, 0.9999	0.9975, 0.9995
O00139	KIDILTELRDK	MSF_Direct	2.0901e+06	2.08886e+06	2.02942e+06	2.20503e+06	1.9027e+06	2.2984e+06	2.18887e+06	2.66996e+06	2.31946e+06	2.07648e+06	1.99379e+06	2.46035e+06	2.30329e+06	1.93444e+06	2.20766e+06	2.2529e+06	2.15228e+06	2.4689e+06	2.29556e+06	1.91859e+06	2.27141e+06	2.12876e+06	2.00572e+06	1.92537e+06	FALSE			0.20942	0.14695	0.04524	-0.03493	0.073	0.05405	0.06301	3	448.6013	0.9998	0.9998	1	0.9998	0.9999	1	1	1	0.9999	0.9999	0.9999
O00139	LIDIGNSC[Carbamidomethyl (C)]R	MSF_Direct	2.50142e+07	2.26138e+07	2.47116e+07	2.35181e+07	2.31492e+07	2.52104e+07	2.43956e+07	2.47651e+07	2.62778e+07	2.4338e+07	2.32503e+07	2.48298e+07	2.42039e+07	2.43865e+07	2.59789e+07	2.37791e+07	2.27082e+07	2.60234e+07	2.32436e+07	2.18937e+07	2.66225e+07	2.26411e+07	2.33728e+07	2.48138e+07	FALSE			0.06052	0.00341	-0.00924	-0.03047	0.00156	0.0438	-0.01161	2	524.2662	0.9998	0.9998	1	0.9998	0.9998	1	1	1	0.9999	0.9999	1
O00139	LQEEEQASK	MSF_Direct	1.61782e+06	1.63625e+06	1.48449e+06	1.54506e+06	1.55374e+06	1.65318e+06	1.65351e+06	1.48016e+06	1.67804e+06	1.50506e+06	1.59338e+06	1.53695e+06	1.55815e+06	1.67628e+06	1.58344e+06	1.67415e+06	1.46415e+06	1.5291e+06	1.56057e+06	1.68016e+06	1.64566e+06	1.6002e+06	1.67503e+06	1.61002e+06	FALSE			0.0221	-0.02183	0.00408	0.04398	-0.03176	0.02395	0.04432	2	531.2591	0.9998	0.9998	1	0.9997	0.9998	0.9999	1	1	0.9998	0.9999	0.9999
O00139	MVEMEEQVVEDHR	MSF_Direct	8.53203e+06	8.9935e+06	8.64848e+06	8.71579e+06	9.31454e+06	7.86425e+06	9.13818e+06	8.91434e+06	7.63718e+06	8.38996e+06	9.32148e+06	8.13543e+06	8.2833e+06	9.28444e+06	8.61622e+06	8.99201e+06	8.98513e+06	8.26884e+06	8.97274e+06	9.68599e+06	8.1281e+06	8.79568e+06	8.99589e+06	9.49489e+06	FALSE			-0.02694	0.00396	-0.01549	0.06005	-0.01815	0.00055	0.03339	2, 3	815.8636, 544.2449	0.9998, 0.9998	0.9998, 0.9998	1, 1	0.9998, 0.9998	0.9999, 0.9999	1, 1	1, 1	1, 1	0.9997, 0.9999	0.9999, 0.9999	1, 1
O00139	NKPHTPFR	MSF_Direct	3.09822e+06	2.71059e+06	2.69576e+06	2.32466e+06	2.06617e+06	3.87632e+06	2.78238e+06	5.0378e+06	3.76708e+06	2.39163e+06	3.2456e+06	3.58267e+06	2.51635e+06	2.9303e+06	3.30819e+06	2.00659e+06	3.3857e+06	3.51536e+06	2.28484e+06	2.63067e+06	2.97586e+06	2.53443e+06	1.8857e+06	3.4219e+06	FALSE			0.44623	0.06681	-0.04085	-0.11701	0.11651	0.04184	-0.10796	2	498.7723	0.9998	0.9998	1	0.9998	0.9998	1	1	1	0.9998	0.9998	1
O00139	QQVQVVGLQER	MSF_Direct	9.6953e+06	9.43067e+06	9.322e+06	1.00439e+07	1.03328e+07	9.55712e+06	9.67982e+06	9.10249e+06	9.51635e+06	1.04569e+07	9.21014e+06	9.88697e+06	9.72662e+06	9.31943e+06	9.45397e+06	9.16225e+06	8.86648e+06	9.66752e+06	9.62271e+06	8.93709e+06	9.36953e+06	1.04733e+07	9.77051e+06	9.43018e+06	FALSE			-0.00759	-0.03864	0.07345	0.06087	0.05503	0.00264	-0.02654	2	642.3569	0.9998	0.9998	1	0.9998	0.9999	1	1	1	0.9999	0.9999	1
O00139	RAALQEEEQASK	MSF_Direct	2.76921e+06	2.42036e+06	2.74441e+06	2.72893e+06	3.03033e+06	2.80862e+06	2.39301e+06	2.99477e+06	2.66827e+06	2.22092e+06	2.78929e+06	2.73291e+06	2.43001e+06	2.60788e+06	2.67647e+06	2.61788e+06	2.44774e+06	2.6701e+06	3.05091e+06	2.4646e+06	2.46923e+06	2.516e+06	2.67884e+06	2.83349e+06	FALSE			0.02203	-0.03651	0.11089	0.01705	-0.03513	-0.0405	0.0092	3	453.9003	0.9998	0.9998	1	0.9998	0.9998	0.9999	1	0.9999	0.9998	0.9998	0.9998
O00139	RAQDVDATNPNYEIM	MSF_Direct	4.2393e+06	4.53598e+06	4.58076e+06	4.45833e+06	4.17735e+06	4.62041e+06	4.53691e+06	4.32173e+06	4.62393e+06	4.44621e+06	4.38069e+06	4.74187e+06	4.39133e+06	4.39871e+06	4.77064e+06	4.4865e+06	4.65989e+06	4.80801e+06	4.6125e+06	4.86415e+06	4.32298e+06	3.87862e+06	4.34819e+06	4.52526e+06	FALSE			0.0136	0.06323	-0.01084	-0.06676	0.0228	0.02194	0.04714	2	868.899	0.9998	0.9998	1	0.9998	0.9998	1	1	1	0.9999	0.9999	1
O00139	RAQDVDATNPNYEIMC[Carbamidomethyl (C)]MIR	MSF_Direct	1.99703e+06	1.44718e+06	1.75763e+06	1.8534e+06	1.89335e+06	1.5491e+06	1.40702e+06	1.91272e+06	1.59216e+06	1.84367e+06	1.68252e+06	1.93556e+06	1.93869e+06	1.70235e+06	1.63502e+06	2.24223e+06	1.73676e+06	1.55072e+06	1.89638e+06	1.43201e+06	1.54485e+06	1.80393e+06	1.85751e+06	1.32501e+06	FALSE			-0.08274	0.08818	0.02584	-0.06101	0.07034	0.02044	-0.09414	3	766.3539	0.9945	0.9997	0.9963	0.997	0.9925	0.9996	0.9908	0.9505	0.9731	0.9936	0.9706
O00139	SC[Carbamidomethyl (C)]ENTLNTLR	MSF_Direct	1.28903e+06	1.18618e+06	842974	1.0906e+06	1.21036e+06	1.06177e+06	1.00736e+06	1.18296e+06	1.05029e+06	1.13936e+06	1.20405e+06	960724	1.09692e+06	1.27281e+06	907686	1.10273e+06	1.24313e+06	925674	1.34013e+06	1.41514e+06	1.06157e+06	1.13182e+06	1.26289e+06	1.04842e+06	FALSE			-0.03413	-0.02043	0.01924	0.05333	-0.00612	-0.01783	0.20199	2	604.2904	0.9997	0.9998	0.9988	0.9997	0.9998	1	1	1	0.9999	0.9999	0.9999
O00139	SHAVFQIILR	MSF_Direct	3.89959e+06	4.72468e+06	4.17361e+06	4.35553e+06	4.67387e+06	3.91199e+06	3.77656e+06	4.31578e+06	3.99192e+06	4.1441e+06	4.31459e+06	4.00908e+06	4.1748e+06	3.93824e+06	3.41571e+06	3.96019e+06	3.67567e+06	3.37619e+06	4.29904e+06	3.66798e+06	3.66831e+06	4.88373e+06	4.82461e+06	3.86011e+06	FALSE			-0.08278	-0.21682	0.01609	0.08435	-0.0377	-0.15067	-0.13739	2	592.351	0.9998	0.9998	1	0.9998	0.9999	1	1	1	0.9999	0.9999	1
O00139	TARPLVETIFER	MSF_Direct	2.53559e+06	2.41113e+06	2.71133e+06	2.51918e+06	2.4195e+06	2.80427e+06	2.56907e+06	2.50872e+06	2.90666e+06	2.5672e+06	2.70525e+06	2.6848e+06	2.60006e+06	2.60302e+06	2.69694e+06	2.4978e+06	2.50436e+06	2.67897e+06	2.58548e+06	2.64635e+06	2.84191e+06	2.56513e+06	2.76766e+06	2.29952e+06	FALSE			0.06022	0.00434	0.01591	-0.00486	0.05529	0.04488	0.07626	3	477.9367	0.9998	0.9998	1	0.9998	0.9999	1	1	1	0.9999	0.9999	1
O00139	THTMGGDFSGK	MSF_Direct	5.77073e+06	6.50435e+06	5.5768e+06	6.86986e+06	6.77739e+06	5.15574e+06	6.34204e+06	5.6832e+06	4.84064e+06	6.70865e+06	5.66606e+06	5.34386e+06	5.97726e+06	6.22419e+06	5.47471e+06	6.47846e+06	5.53412e+06	5.00055e+06	6.50477e+06	5.99109e+06	5.33076e+06	6.65959e+06	6.57815e+06	6.31966e+06	FALSE			-0.08197	-0.06943	0.07489	0.13164	-0.01081	-0.01427	-0.00204	2	569.2533	0.9998	0.9998	1	0.9998	0.9998	1	1	1	0.9999	0.9999	1
O00139	TISPGMASC[Carbamidomethyl (C)]ENTLNTLR	MSF_Direct	4.14348e+06	4.10808e+06	3.10516e+06	3.69909e+06	5.08279e+06	3.40999e+06	3.00016e+06	3.85035e+06	3.2034e+06	3.66163e+06	4.76746e+06	3.41814e+06	4.27094e+06	4.7732e+06	3.84067e+06	4.05941e+06	4.41646e+06	3.9894e+06	4.3962e+06	4.83126e+06	3.28503e+06	4.06051e+06	3.51815e+06	3.84893e+06	FALSE			-0.17579	0.13437	0.10237	0.00897	0.061	0.18212	0.13982	2	932.9482	0.9998	0.9997	0.9947	0.9987	0.9982	0.9994	0.9951	0.9998	0.9997	0.9995	0.9969
O00139	YLENQTFR	MSF_Direct	7.57068e+06	7.56403e+06	6.84423e+06	8.30825e+06	8.13524e+06	6.44476e+06	7.39676e+06	7.17888e+06	6.65514e+06	7.50421e+06	7.52404e+06	7.02798e+06	6.89604e+06	7.22913e+06	6.62883e+06	7.08074e+06	7.44185e+06	6.79988e+06	7.71772e+06	6.91785e+06	6.60289e+06	7.56098e+06	7.62523e+06	8.60021e+06	FALSE			-0.04996	-0.04375	0.05849	0.11402	0.00506	-0.08273	-0.04944	2	535.7669	0.9576	0.9952	0.9932	0.9957	0.999	0.9963	0.9869	0.9954	0.9798	0.9883	0.9839
O00148	[Acetyl (Protein N-term)]AEQDVENDLLDYDEEEEPQAPQESTPAPPK	MSF_Direct	6.55205e+06	7.72248e+06	6.65271e+06	6.5147e+06	7.33257e+06	5.50548e+06	6.01531e+06	5.72744e+06	5.863e+06	6.2377e+06	6.49403e+06	6.34598e+06	6.43764e+06	6.9526e+06	6.35329e+06	6.63962e+06	6.83661e+06	6.01646e+06	6.93019e+06	5.9578e+06	7.20697e+06	6.22525e+06	7.37768e+06	6.49803e+06	FALSE			-0.24933	-0.10245	-0.11284	-0.05812	-0.13349	-0.084	-0.05855	3	1142.5057	0.9998	0.9998	1	0.9997	0.9999	1	0.9999	1	0.9998	0.9999	1
O00148	[Acetyl (Protein N-term)]AEQDVENDLLDYDEEEEPQAPQESTPAPPKK	MSF_Direct	2.42321e+07	2.34739e+07	2.51982e+07	2.47956e+07	2.40351e+07	2.7979e+07	2.87434e+07	3.03152e+07	2.59056e+07	2.59099e+07	2.41056e+07	2.34802e+07	2.04451e+07	2.34919e+07	2.51297e+07	2.63161e+07	2.32585e+07	2.48351e+07	2.45068e+07	3.02932e+07	2.24501e+07	2.39316e+07	2.35382e+07	2.84007e+07	FALSE			0.22085	0.02949	0.07529	0.05754	0.01166	-0.07801	0.08354	4	889.1549	0.9998	0.9998	1	0.9998	0.9998	1	1	1	0.9999	0.9999	1
O00148	AILGMDVLC[Carbamidomethyl (C)]QAK	MSF_Direct	1.26302e+07	1.38274e+07	1.36084e+07	1.31383e+07	1.36753e+07	1.33126e+07	1.41019e+07	1.29036e+07	1.32787e+07	1.3413e+07	1.31101e+07	1.41507e+07	1.33257e+07	1.31839e+07	1.38538e+07	1.22763e+07	1.1738e+07	1.312e+07	1.21965e+07	1.36476e+07	1.31247e+07	1.27652e+07	1.38981e+07	1.28751e+07	FALSE			0.00784	-0.10963	0.00217	-0.01912	0.02172	0.01067	-0.04006	2	659.8465	0.9998	0.9998	1	0.9998	0.9999	1	1	1	0.9999	0.9999	1
O00148	AITFVSDENDAK	MSF_Direct	4.54988e+06	4.5009e+06	4.73413e+06	4.67022e+06	4.17465e+06	4.76069e+06	4.61797e+06	4.34373e+06	4.9684e+06	4.48698e+06	4.63119e+06	4.76447e+06	4.59666e+06	4.63408e+06	4.65965e+06	4.72344e+06	4.62858e+06	4.99856e+06	4.58737e+06	4.90144e+06	4.96028e+06	4.3611e+06	4.66622e+06	4.33557e+06	FALSE			0.01512	0.05802	-0.01889	-0.04486	0.01019	0.011	0.06789	2	655.3171	0.9998	0.9998	1	0.9998	0.9999	1	1	1	0.9999	0.9999	1
O00148	AIVDC[Carbamidomethyl (C)]GFEHPSEVQ	MSF_Direct	505474	1.25936e+06	721267	1.28903e+06	312944	763229	227953	1.54922e+06	502196	1.2357e+06	654348	385725	606082	859549	518627	1.02805e+06	396719	370949	862783	1.2272e+06	719754	501605	1.39376e+06	723510	FALSE			-0.12525	-0.46932	-0.07192	0.07506	-0.12753	-0.32529	0.17655	2	794.359	0.8394	0.9982		0.8563	0.9956	0.5981	0.8085		0.8159		0.8868
O00148	AIVDC[Carbamidomethyl (C)]GFEHPSEVQHE	MSF_Direct	4.20518e+06	5.01269e+06	3.95826e+06	4.64208e+06	4.27055e+06	4.12229e+06	4.78956e+06	4.43489e+06	4.61109e+06	4.65114e+06	4.08905e+06	4.25087e+06	4.10592e+06	4.24877e+06	4.22618e+06	4.53909e+06	4.38838e+06	4.05709e+06	4.35566e+06	5.50146e+06	4.28818e+06	4.3567e+06	4.71135e+06	3.65705e+06	FALSE			0.07045	-0.02113	-0.01555	-0.05025	-0.02041	-0.0667	0.1024	2	927.4098	0.9998	0.9998	1	0.9998	0.9999	1	1	1	0.9999	0.9999	1
O00148	AIVDC[Carbamidomethyl (C)]GFEHPSEVQHEC[Carbamidomethyl (C)]IPQ	MSF_Direct	8.00391e+06	8.72881e+06	8.62289e+06	8.59044e+06	8.52742e+06	8.63226e+06	8.6409e+06	8.8886e+06	8.99048e+06	8.67615e+06	9.2757e+06	9.32401e+06	9.27051e+06	8.7724e+06	9.2466e+06	8.88094e+06	9.02583e+06	8.73476e+06	8.78097e+06	8.25061e+06	8.70275e+06	8.10172e+06	8.58089e+06	8.44158e+06	FALSE			0.06477	0.07137	0.02227	-0.01323	0.10532	0.10604	0.02139	3	784.6843	0.9998	0.9998	1	0.9998	0.9999	1	1	1	0.9999	0.9999	1
O00148	AIVDC[Carbamidomethyl (C)]GFEHPSEVQHEC[Carbamidomethyl (C)]IPQAILGMDVLC[Carbamidomethyl (C)]QAK	MSF_Direct	2.4804e+07	2.00601e+07	1.58693e+07	2.51402e+07	1.70446e+07	1.75855e+07	2.49966e+07	1.85796e+07	1.78361e+07	2.43754e+07	1.80337e+07	1.89907e+07	2.19037e+07	2.11592e+07	1.7754e+07	2.18505e+07	1.37443e+07	1.45922e+07	1.96592e+07	1.26513e+07	1.74394e+07	1.8663e+07	1.92212e+07	2.86674e+07	FALSE			0.01604	-0.27518	-0.02306	0.13198	0.01574	0.00198	-0.2878	4	913.682	0.9998	0.9998	1	0.9998	0.9999	1	1	1	0.9999	0.9999	1
O00148	AQLLVEQNFPAIAIHR	MSF_Direct	2.35321e+06	2.9133e+06	2.58218e+06	2.36776e+06	2.48379e+06	2.54385e+06	2.4881e+06	2.36308e+06	2.5627e+06	2.25984e+06	2.39066e+06	2.53669e+06	2.46122e+06	2.33057e+06	2.21189e+06	2.1405e+06	2.61314e+06	2.3204e+06	2.14285e+06	4.50496e+06	2.47865e+06	2.02485e+06	2.553e+06	2.07139e+06	FALSE			-0.08222	-0.14992	-0.08582	-0.23926	-0.12702	-0.16434	0.2176	3	607.3441	0.9998	0.9998	1	0.9998	0.9998	1	1	1	0.9999	0.9999	0.9999
O00148	C[Carbamidomethyl (C)]M[Oxidation (M)]ALAQLLVEQNFPAIAIHR	MSF_Direct	750822	832370	743006	1.00429e+06	693954	810868	873174	516161	907005	932182	763350	240968	811122	694789	845350	852540	683564	282071	653606	610897	457042	736607	680632	259610	FALSE			-0.01864	-0.35548	0.1092	-0.47222	-0.26452	0.01546	-0.43427	3	771.0732	0.9994	0.9997	0.9996	0.9861	0.9996	0.9996	0.9995	0.9997	0.9986	0.9972
O00148	C[Carbamidomethyl (C)]MALAQLLVEQNFPAIAIHR	MSF_Direct	1.17279e+07	9.95394e+06	1.09698e+07	1.23278e+07	9.51578e+06	9.98902e+06	1.20506e+07	1.10157e+07	1.02634e+07	1.07993e+07	9.4283e+06	1.01257e+07	1.06742e+07	1.04094e+07	8.62524e+06	1.01357e+07	7.54095e+06	8.69791e+06	9.79071e+06	7.31613e+06	9.0933e+06	1.08366e+07	1.08763e+07	1.17442e+07	FALSE			0.02965	-0.30801	-0.03665	0.03516	-0.1053	-0.13626	-0.31758	3	765.7415	0.9998	0.9998	1	0.9998	0.9999	1	1	1	0.9999	0.9999	0.9999
O00148	DEEVLKK	MSF_Direct	5.4614e+06	6.62586e+06	6.79963e+06	6.0193e+06	5.29499e+06	5.41836e+06	6.45054e+06	6.29276e+06	5.06355e+06	5.65859e+06	5.64212e+06	6.12496e+06	6.10612e+06	5.80039e+06	5.57194e+06	3.68174e+06	5.68002e+06	5.61681e+06	4.51447e+06	5.2254e+06	5.26772e+06	6.06318e+06	5.98919e+06	8.95264e+06	FALSE			-0.08495	-0.33449	-0.17472	0.15335	-0.11617	-0.11181	-0.33169	2	430.7398	0.9891	0.9997	1	0.9997	0.9997	1	0.9995	0.9999	0.9999	0.9996	1
O00148	DFLLKPELL	MSF_Direct	1.5259e+06	1.92993e+06	1.89902e+06	1.59535e+06	1.66724e+06	2.06262e+06	1.77444e+06	1.6599e+06	1.97219e+06	1.61634e+06	2.00408e+06	1.79642e+06	1.6183e+06	1.79069e+06	1.75314e+06	1.50681e+06	1.89572e+06	1.72284e+06	1.5217e+06	1.95042e+06	2.01462e+06	1.83898e+06	1.9651e+06	2.16412e+06	FALSE			0.01386	-0.06319	-0.00801	0.15645	0.01661	-0.05288	0.0351	2	544.3235	0.9998	0.9998	1	0.9998	0.9998	1	1	1	0.9999	0.9999	1
O00148	DFLLKPELLR	MSF_Direct	1.87212e+07	2.31259e+07	2.07782e+07	2.14444e+07	2.39224e+07	1.9081e+07	2.07418e+07	2.00081e+07	1.95639e+07	2.14807e+07	2.2085e+07	1.94056e+07	1.87751e+07	2.09759e+07	1.8681e+07	2.02462e+07	1.96823e+07	1.67998e+07	2.10458e+07	2.39062e+07	2.06376e+07	2.47882e+07	2.47507e+07	3.2954e+07	FALSE			-0.05426	-0.14268	0.04138	0.39752	0.00795	-0.09999	0.06672	2, 3	622.3741, 415.2518	0.9997, 0.9991	0.9996, 0.9995	1, 0.9929	0.9998, 0.9989	0.9988, 0.9994	0.999, 0.9995	0.9998, 0.998	0.9998, 0.9998	0.9996, 0.9996	0.9998, 0.9985	0.998, 0.998
O00148	DFLLKPELLRA	MSF_Direct	98636.6	131020	133628	91445.2	93282.7	140352	118958	91627.5	138372	97476.9	130318	120994	101275	84796.9	77461.9	72551	106571	101356	98588.5	100393	107212	76708.1	103725	136545	FALSE			-0.05805	-0.37321	-0.16031	-0.19672	-0.05875	-0.46311	-0.24666	3	438.9308	0.9987	0.9983	0.9999	0.9864	0.9794	0.9696	0.9935	0.9701	0.9977	0.983	0.9998
O00148	DIRPVC[Carbamidomethyl (C)]R	MSF_Direct	8.72513e+07	9.8193e+07	7.67117e+07	9.66364e+07	9.06945e+07	7.81239e+07	9.1722e+07	8.91794e+07	8.48535e+07	9.86692e+07	8.12694e+07	8.27289e+07	8.39922e+07	9.22547e+07	8.70116e+07	9.60841e+07	7.94799e+07	8.35993e+07	9.90366e+07	8.68502e+07	8.61852e+07	9.79158e+07	1.04178e+08	8.60122e+07	FALSE			0.01967	-0.01656	0.01804	0.13617	0.00281	0.00605	0.05356	2	458.2451	0.9998	0.9998	1	0.9998	0.9998	1	1	1	0.9999	0.9999	1
O00148	DVQEIFR	MSF_Direct	1.36195e+08	1.36215e+08	8.45598e+07	1.36528e+08	1.22385e+08	1.15234e+08	1.30748e+08	1.20473e+08	1.26287e+08	1.29598e+08	1.29592e+08	1.2912e+08	1.3983e+08	1.21898e+08	8.4674e+07	1.28236e+08	1.40004e+08	1.25448e+08	1.35387e+08	1.39649e+08	1.3573e+08	1.29006e+08	1.33605e+08	1.34348e+08	FALSE			0.0807	0.14125	0.0678	0.15319	0.12141	-0.04336	0.20251	2	453.7376	0.9998	0.9998	1	0.9998	0.9998	1	1	1	0.9999	0.9999	1
O00148	ELAFQISK	MSF_Direct	2.30249e+07	2.64642e+07	2.66519e+07	2.52037e+07	2.80541e+07	2.48027e+07	2.48915e+07	2.43536e+07	2.14134e+07	2.56735e+07	2.46664e+07	2.35158e+07	2.32366e+07	2.56538e+07	2.33256e+07	2.25488e+07	2.04427e+07	2.23687e+07	2.27378e+07	2.53484e+07	2.24662e+07	2.6744e+07	2.79674e+07	3.00877e+07	FALSE			-0.10781	-0.22026	0.03592	0.15538	-0.04396	-0.07635	-0.10998	2	468.2635	0.9991	0.9997	0.9999	0.9997	0.9993	1	1	0.9999	0.9999	0.9999	0.9997
O00148	FLLKPELLR	MSF_Direct	702095	671452	357687	621777	642977	706458	604447	628320	175275	648901	473584	296975	680067	161977	696947	616985	716395	658501	658450	681723	615182	721554	579339	71767.9	FALSE			-0.29811	0.20233	0.18728	-0.33482	-0.28646	-0.16982	0.17563	3	376.9095	0.947	0.9868	0.9966	0.9973	0.9941	0.853	0.9574	0.9875	0.9811	0.9996	0.9922
O00148	FMQDPMEVF	MSF_Direct	1.2319e+06	1.31607e+06	1.07006e+06	1.18764e+06	1.30787e+06	1.33396e+06	1.25078e+06	1.32058e+06	1.17488e+06	1.30739e+06	1.48091e+06	1.32252e+06	1.32141e+06	1.38718e+06	1.37619e+06	1.33322e+06	1.47338e+06	1.30068e+06	1.29297e+06	1.74518e+06	1.28054e+06	1.2772e+06	1.2883e+06	1.10715e+06	FALSE			0.05024	0.18298	0.08194	0.02162	0.18422	0.17505	0.25539	2	572.2461	0.9997	0.9998	1	0.9996	0.9998	1	1	1	0.9998	0.9999	0.9998
O00148	FMQDPMEVFVDDETK	MSF_Direct	2.11147e+07	2.33829e+07	1.83612e+07	1.98227e+07	2.40895e+07	2.03113e+07	1.84551e+07	1.95389e+07	1.61571e+07	1.94186e+07	2.03079e+07	1.91837e+07	1.86952e+07	2.01468e+07	1.99046e+07	2.03584e+07	1.89987e+07	1.97852e+07	2.09192e+07	1.90786e+07	1.90995e+07	2.15456e+07	2.07575e+07	2.30357e+07	FALSE			-0.21512	-0.08792	0.03099	0.05582	-0.0936	-0.09761	-0.08902	2, 3	915.8999, 610.9357	0.9998, 0.9998	0.9998, 0.9998	1, 1	0.9998, 0.9998	0.9999, 0.9998	1, 1	1, 1	1, 1	0.9999, 0.9999	0.9999, 0.9999	1, 0.9999
O00148	FNYDMPEDSDTYLHR	MSF_Direct	7.79803e+06	9.63655e+06	8.04431e+06	8.51851e+06	7.62664e+06	7.83049e+06	8.18224e+06	7.07221e+06	8.7094e+06	7.7136e+06	7.85208e+06	7.77198e+06	8.20291e+06	8.41493e+06	6.99733e+06	8.4884e+06	8.91542e+06	8.2022e+06	8.80224e+06	1.29713e+07	8.73156e+06	8.20227e+06	8.80016e+06	8.02186e+06	FALSE			-0.08844	0.00718	-0.08773	-0.02597	-0.12664	-0.10959	0.25975	2, 3	951.9018, 634.937	0.9998, 0.9998	0.9998, 0.9998	1, 1	0.9997, 0.9995	0.9998, 0.9971	0.9998, 0.9999	1, 0.9999	1, 1	0.9998, 0.9998	0.9999, 0.9997	1, 0.9996
O00148	FRDFLLKPELLR	MSF_Direct	893236	664381	1.01201e+06	865010	751523	1.10902e+06	955031	990335	1.07572e+06	793899	788290	979452	917455	839028	910807	822246	898708	998597	859086	954322	942245	754481	754407	807809	FALSE			0.23351	0.08181	0.08499	-0.14949	-0.00449	0.05382	0.10084	3	516.3083	0.9998	0.9998	1	0.9997	0.9997	1	1	0.9999	0.9999	0.9999	0.9995
O00148	GFRDFLLKPELLR	MSF_Direct	1.42759e+07	1.09717e+07	1.62751e+07	1.24831e+07	1.10917e+07	1.7581e+07	1.48813e+07	1.55759e+07	1.72662e+07	1.24165e+07	1.33245e+07	1.50691e+07	1.47199e+07	1.30262e+07	1.38015e+07	1.26197e+07	1.39464e+07	1.54756e+07	1.34975e+07	1.52984e+07	1.50331e+07	1.16067e+07	1.18502e+07	1.36586e+07	FALSE			0.2008	0.01792	-0.0128	-0.16188	-0.02497	0.00086	0.07799	3, 4	535.3155, 401.7384	0.9998, 0.9998	0.9998, 0.9998	1, 1	0.9998, 0.9998	0.9998, 0.9998	1, 1	1, 1	1, 1	0.9999, 0.9999	0.9999, 0.997	1, 0.9999
O00148	GLAITFVSDENDAK	MSF_Direct	1.82382e+08	1.75455e+08	1.89855e+08	1.85524e+08	1.82716e+08	1.7663e+08	1.76629e+08	1.86584e+08	1.76688e+08	1.99291e+08	1.81854e+08	1.68168e+08	1.83389e+08	1.99343e+08	1.85676e+08	2.02141e+08	1.61033e+08	1.79424e+08	1.91677e+08	1.26743e+08	1.74216e+08	1.88216e+08	1.91096e+08	1.78038e+08	FALSE			-0.02067	-0.01348	-0.00745	0.02522	0.00426	0.05356	-0.15284	2	740.3699	0.9998	0.9997	1	0.9998	0.9997	0.9999	1	1	0.9999	0.9999	0.9995
O00148	GMAQEER	MSF_Direct	3.09859e+07	3.39012e+07	3.63046e+07	3.38808e+07	3.172e+07	3.51423e+07	3.07095e+07	3.33035e+07	3.2734e+07	3.36713e+07	3.23089e+07	3.31541e+07	3.56419e+07	3.21313e+07	3.37832e+07	1.39103e+07	3.23099e+07	3.48758e+07	3.17198e+07	2.87122e+07	3.30035e+07	3.0374e+07	3.61931e+07	3.34291e+07	FALSE			-0.0648	-0.31939	-0.00641	-0.01715	-0.02964	0.00519	-0.11505	2	410.6845	0.9998	0.9998	1	0.9998	0.9998	0.9996	1	1	0.9999	0.9998	1
O00148	HFVLDEC[Carbamidomethyl (C)]DK	MSF_Direct	8.51125e+07	8.65813e+07	7.34602e+07	8.46396e+07	8.66563e+07	8.15219e+07	8.78584e+07	8.53706e+07	7.80092e+07	8.78029e+07	8.39522e+07	8.05227e+07	8.30332e+07	8.38568e+07	7.76519e+07	8.10583e+07	7.08576e+07	7.59205e+07	8.68037e+07	7.51964e+07	8.11025e+07	8.53895e+07	8.60946e+07	9.49697e+07	FALSE			0.03537	-0.10569	0.04441	0.1202	0.04133	-0.00361	-0.01212	2	581.7635	0.9998	0.9998	1	0.9998	0.9999	1	1	1	0.9999	0.9999	1
O00148	HGLQQYYVK	MSF_Direct	2.1912e+06	2.27501e+06	2.06641e+06	2.12937e+06	2.35873e+06	2.43952e+06	2.24227e+06	2.32556e+06	2.10795e+06	2.10895e+06	2.2056e+06	2.20894e+06	2.0568e+06	2.07982e+06	1.93793e+06	1.81046e+06	2.16265e+06	1.96797e+06	1.99964e+06	1.93447e+06	2.01776e+06	2.36937e+06	2.05636e+06	2.5672e+06	FALSE			0.03128	-0.13694	0.0847	0.09824	-0.00202	-0.10488	-0.13432	2	568.2984	0.9998	0.9998	1	0.9996	0.9998	0.9998	1	1	0.9999	0.9999	0.9912
O00148	IHSSGFRDFLLKPELLR	MSF_Direct	3.19533e+06	3.36132e+06	3.94225e+06	5.12106e+06	3.78824e+06	4.2906e+06	4.07297e+06	4.64858e+06	4.87722e+06	3.94613e+06	3.10465e+06	4.1493e+06	3.69282e+06	3.72373e+06	3.61258e+06	3.91981e+06	2.29784e+06	3.9276e+06	4.67098e+06	3.52394e+06	4.30787e+06	5.1172e+06	4.35835e+06	2.62373e+06	FALSE			0.37324	-0.04943	0.33029	0.20468	0.09327	0.07108	0.25201	4	507.7902	0.9998	0.9997	1	0.9998	0.9997	0.9999	1	1	0.9999	0.9999	0.9923
O00148	ILNDVQDRFEVN	MSF_Direct	3.57113e+07	3.63884e+07	3.59411e+07	3.39023e+07	3.4757e+07	3.61195e+07	3.41411e+07	3.45777e+07	3.69502e+07	3.48141e+07	3.40336e+07	3.59141e+07	3.62593e+07	3.47644e+07	3.57249e+07	3.58829e+07	3.57568e+07	3.59471e+07	3.46394e+07	5.24663e+07	3.75347e+07	3.42367e+07	3.56447e+07	3.42475e+07	FALSE			-0.03202	-0.00608	-0.04423	-0.05321	-0.04446	-0.01736	0.2062	2	731.3702	0.9998	0.9998	1	0.9998	0.9998	1	1	1	0.9999	0.9999	1
O00148	ILVATNLFGR	MSF_Direct	3.19715e+08	3.02875e+08	3.4793e+08	2.97283e+08	3.04682e+08	3.53657e+08	3.11521e+08	3.62308e+08	3.34418e+08	3.01897e+08	3.32757e+08	3.39102e+08	3.24777e+08	3.18674e+08	3.35859e+08	2.82629e+08	3.21505e+08	3.24942e+08	3.06563e+08	2.45535e+08	3.35934e+08	3.24511e+08	3.16912e+08	3.46324e+08	FALSE			0.05502	-0.06296	-0.02232	0.02538	0.0048	0.01301	-0.12815	2	552.3322	0.9998	0.9998	1	0.9998	0.9967	0.9998	0.9999	1	0.9998	0.9998	0.9989
O00148	KFMQDPMEVFVDDETK	MSF_Direct	1.03164e+07	1.04373e+07	9.74224e+06	9.93736e+06	1.11028e+07	9.36241e+06	9.31656e+06	9.58243e+06	7.85284e+06	9.52548e+06	1.0468e+07	9.10025e+06	9.29117e+06	1.0255e+07	9.46598e+06	9.08675e+06	9180433	9.337e+06	9.34829e+06	1.0237e+07	8.48928e+06	1.01959e+07	9.67615e+06	1.1398e+07	FALSE			-0.18898	-0.14373	-0.00442	0.03616	-0.06791	-0.07196	-0.11935	3	653.634	0.9998	0.9998	1	0.9998	0.9999	1	1	1	0.9999	0.9999	1
O00148	KNC[Carbamidomethyl (C)]PHVVVGTPGR	MSF_Direct	1.34418e+07	1.28067e+07	1.28329e+07	1.17782e+07	1.3246e+07	1.41985e+07	1.22962e+07	1.38789e+07	1.33721e+07	1.27738e+07	1.39463e+07	1.39607e+07	1.2787e+07	1.27478e+07	1.34939e+07	1.13581e+07	1.32808e+07	1.29367e+07	1.18793e+07	1.13918e+07	1.4067e+07	1.19716e+07	1.22061e+07	1.45645e+07	FALSE			0.01709	-0.05669	0.00521	-0.01258	0.05787	-0.00195	-0.06583	2, 3	710.8775, 474.2541	0.9998, 0.9998	0.9998, 0.9998	1, 1	0.9997, 0.9998	0.9999, 0.9999	1, 1	1, 1	1, 1	0.9999, 0.9999	0.9999, 0.9999	1, 1
O00148	LLKPELLR	MSF_Direct	1.13289e+07	1.20039e+07	1.46172e+07	1.0216e+07	1.15988e+07	1.30348e+07	1.23365e+07	1.18629e+07	1.19444e+07	1.08911e+07	1.25337e+07	1.24193e+07	1.1149e+07	1.15606e+07	1.14455e+07	9.59368e+06	1.20534e+07	1.184e+07	1.05702e+07	1.23297e+07	1.29491e+07	1.0947e+07	1.11661e+07	1.91084e+07	FALSE			-0.07035	-0.1805	-0.12296	0.1193	-0.08236	-0.152	-0.08217	2	491.3264	0.9991	0.9998	1	0.9998	0.9988	1	1	1	0.9998	0.9999	0.9998
O00148	LLVEQNFPAIAIHR	MSF_Direct	2.3065e+06	4.53002e+06	2.93173e+06	2.22618e+06	3.87704e+06	2.69406e+06	2.35673e+06	2.39974e+06	2.9186e+06	2.05762e+06	2.79358e+06	2.55632e+06	2.40837e+06	2.62147e+06	2.23494e+06	2.17327e+06	3.0325e+06	2.36297e+06	2.3026e+06	1.25078e+07	2.41575e+06	2.47568e+06	2.9534e+06	2.13492e+06	FALSE			-0.34792	-0.36805	-0.15104	-0.36895	-0.39911	-0.42718	0.81843	3	540.9789	0.9998	0.9998	1	0.9998	0.9999	1	1	1	0.9999	0.9999	0.9999
O00148	LTLHGLQQYYVK	MSF_Direct	3.49762e+07	3.43965e+07	3.05663e+07	3.17866e+07	3.39799e+07	3.63851e+07	3.43763e+07	3.81422e+07	3.40502e+07	3.17029e+07	3.20601e+07	3.23492e+07	3.00641e+07	3.04986e+07	3.12996e+07	2.78581e+07	3.36049e+07	3.01264e+07	3.12418e+07	2.8809e+07	3.71505e+07	3.45673e+07	2.98604e+07	3.80727e+07	FALSE			0.09266	-0.12587	0.03159	0.03651	-0.05633	-0.12157	-0.04007	2	731.9062	0.9998	0.9998	1	0.9998	0.9998	1	1	1	0.9999	0.9999	1
O00148	MLEQLDM[Oxidation (M)]R	MSF_Direct	876124	878424	1.0948e+06	855317	886525	1.18073e+06	972375	923495	1.02997e+06	809311	1.04779e+06	1.11725e+06	1.15006e+06	1.25205e+06	859701	891269	1.1913e+06	922096	737600	1.03936e+06	1.2185e+06	962628	919166	1.33061e+06	FALSE			0.03822	0.07657	0.03661	0.17302	0.06194	0.19504	0.07215	2	526.2492	0.9998	0.9992	0.9995	0.9991	0.9998	0.9804	0.9996	0.999	0.9981	0.9996	0.9932
O00148	MLEQLDMR	MSF_Direct	1.04562e+08	1.08407e+08	1.08366e+08	1.03232e+08	1.01531e+08	1.07358e+08	1.06691e+08	1.01634e+08	1.0605e+08	1.01786e+08	1.04147e+08	1.03849e+08	1.01505e+08	1.08623e+08	1.02702e+08	9.80914e+07	1.04508e+08	1.04215e+08	1.03445e+08	1.10858e+08	1.11579e+08	1.04375e+08	1.04618e+08	1.31834e+08	FALSE			-0.03159	-0.06671	-0.04197	0.08496	-0.05283	-0.0387	0.02027	2	518.2517	0.9998	0.9998	1	0.9998	0.9998	1	1	1	0.9999	0.9999	1
O00148	MLEQLDMRR	MSF_Direct	7.84694e+07	6.31094e+07	7.01448e+07	7.38698e+07	6.40464e+07	7.75608e+07	7.67406e+07	7.91776e+07	8.45218e+07	7.67213e+07	6.69691e+07	7.70652e+07	8.01613e+07	7.5178e+07	8.09962e+07	7.49906e+07	8.20454e+07	8.58802e+07	7.79992e+07	7.04453e+07	7.47286e+07	6.97707e+07	6.24793e+07	5.73661e+07	FALSE			0.1835	0.19828	0.02535	-0.1591	0.06027	0.15865	0.07598	3	397.8706	0.9998	0.9998	1	0.9998	0.9992	1	1	1	0.9999	0.9999	0.9999
O00148	MQDPMEVFVDDETK	MSF_Direct	2.83565e+07	3.45674e+07	2.73186e+07	2.73164e+07	2.663e+07	3.30865e+07	3.09865e+07	2.54929e+07	3.1528e+07	2.77302e+07	2.4196e+07	2.86574e+07	2.61647e+07	2.88825e+07	2.95548e+07	2.79542e+07	2.87095e+07	3.00083e+07	2.73032e+07	3.15919e+07	3.23053e+07	2.76524e+07	3.08172e+07	3.21966e+07	FALSE			-0.03618	-0.05824	-0.05225	0.00676	-0.16332	-0.09312	0.01523	2, 3	842.3657, 561.9128	0.9998, 0.9998	0.9998, 0.9998	1, 1	0.9998, 0.9998	0.9999, 0.9999	1, 1	1, 1	1, 1	0.9998, 0.9999	0.9999, 0.9999	1, 1
O00148	NC[Carbamidomethyl (C)]PHVVVGTPGR	MSF_Direct	3.62581e+07	3.44881e+07	3.54039e+07	3.51069e+07	3.76525e+07	3.83775e+07	3.75323e+07	3.83829e+07	3.60341e+07	3.42859e+07	3.66828e+07	3.52275e+07	3.8345e+07	3.55125e+07	3.11536e+07	3.4498e+07	3.36135e+07	3.53516e+07	3.40292e+07	3.37495e+07	3.72281e+07	3.59659e+07	3.68979e+07	4.13912e+07	FALSE			0.07674	-0.03699	0.06623	0.10615	0.00063	-0.01556	-0.01562	2, 3	646.8301, 431.5558	0.9998, 0.9998	0.9998, 0.9998	1, 1	0.9998, 0.9998	0.9999, 0.9999	1, 1	1, 1	1, 1	0.9999, 0.9999	0.9999, 0.9999	1, 1
O00148	NC[Carbamidomethyl (C)]PHVVVGTPGRILALVR	MSF_Direct	495775	347158	328941	482840	354847	490082	482594	501912	527892	443979	364342	497462	515459	441073	523991	543151	493129	576267	544466	449428	395146	490202	446620	194930	FALSE			0.36802	0.46052	0.18019	-0.05026	0.1561	0.33729	0.24527	4	490.2834	0.9998	0.9998	1	0.9998	0.9999	1	1	1	0.9999	0.9999	1
O00148	NYDMPEDSDTYLHR	MSF_Direct	8.39513e+06	9.80309e+06	8.74586e+06	8.96445e+06	8.11344e+06	8.10161e+06	9.44929e+06	7.5193e+06	8.65127e+06	8.61911e+06	8.43542e+06	8.18927e+06	8.42295e+06	8.48752e+06	7.94599e+06	8.65564e+06	9.53011e+06	8.40978e+06	8.50492e+06	1.48134e+07	8.37461e+06	8.20976e+06	8.82104e+06	8.13423e+06	FALSE			-0.07271	-0.01878	-0.09772	-0.09855	-0.09404	-0.11635	0.23419	2, 3	878.3676, 585.9141	0.9998, 0.9998	0.9998, 0.9998	1, 1	0.9998, 0.9998	0.9997, 0.9999	0.998, 1	0.9998, 1	1, 1	0.9998, 0.9999	0.9998, 0.9999	0.9999, 0.9998
O00148	QC[Carbamidomethyl (C)]MMFSATLSK	MSF_Direct	1.36659e+07	1.16865e+07	1.18712e+07	1.42634e+07	1.26234e+07	1.17699e+07	1.47425e+07	1.37799e+07	1.04132e+07	1.44089e+07	1.24997e+07	1.16726e+07	1.21664e+07	1.40485e+07	1.33336e+07	1.46453e+07	8.69817e+06	1.14283e+07	1.31784e+07	5.55559e+06	9.58101e+06	1.48765e+07	1.26581e+07	1.12889e+07	FALSE			0.06487	-0.0983	0.0545	0.06071	0.05168	0.08741	-0.39465	2	652.2958	0.9998	0.9998	1	0.9998	0.9999	1	1	1	0.9999	0.9999	1
O00148	RDVQEIFR	MSF_Direct	9.20027e+06	9.309e+06	8.63005e+06	9.59121e+06	9.23707e+06	8.9172e+06	9.09378e+06	9.74118e+06	9.54219e+06	9.65497e+06	8.80699e+06	9.008e+06	9.07078e+06	9.28968e+06	8.4464e+06	1.00257e+07	9.55764e+06	8.56674e+06	1.00554e+07	9.58604e+06	9.32392e+06	1.00567e+07	9.57535e+06	9.21352e+06	FALSE			0.06435	0.05275	0.03187	0.08796	0.01747	-0.01778	0.09394	2	531.7881	0.9998	0.9998	1	0.9998	0.9999	1	1	1	0.9999	0.9999	1
O00148	RILVATNLFGR	MSF_Direct	2.22817e+07	2.0673e+07	2.51895e+07	2.12713e+07	2.07033e+07	2.53498e+07	2.30851e+07	2.67656e+07	2.49996e+07	2.18613e+07	2.32141e+07	2.23244e+07	2.19654e+07	2.30114e+07	2.4007e+07	2.00282e+07	2.17745e+07	2.29437e+07	2.31018e+07	1.40059e+07	2.28449e+07	2.58159e+07	2.29499e+07	2.12094e+07	FALSE			0.13542	-0.07379	-0.01746	0.03825	-0.01585	0.01767	-0.18477	3	420.5909	0.9998	0.9998	1	0.9998	0.9998	1	1	1	0.9999	0.9999	1
O00148	SGFRDFLLKPELLR	MSF_Direct	9.37309e+06	6.96608e+06	1.07007e+07	8.09687e+06	7.10134e+06	1.09311e+07	9.47444e+06	9.63521e+06	1.11415e+07	7.94213e+06	8.44112e+06	1.0088e+07	9.54113e+06	8.12818e+06	8.97151e+06	8.03199e+06	9.05496e+06	1.04264e+07	8.17664e+06	9.30709e+06	9.58997e+06	6.58066e+06	7.03669e+06	8.38823e+06	FALSE			0.1619	0.02504	-0.04942	-0.29722	-0.03066	-0.02145	0.0018	3	564.3262	0.9998	0.9998	1	0.9998	0.9998	1	1	1	0.9999	0.9999	0.9999
O00148	SIKKDEEVLK	MSF_Direct	91065.3	160003	814274	191039	181838	225853	202015	204861	240837	104765	116181	216928	236573	238899	109267	112536	265886	177603	213062	573212	219598	252683	133575	294289	FALSE			-0.71789	-0.93809	-0.83134	-0.64655	-1.28273	-0.86545	-0.08287	2	594.8453	0.4553	0.728		0.9995	0.9588	0.9984	0.9657	0.6378	0.995
O00148	SSGFRDFLLKPELLR	MSF_Direct	1.24885e+08	1.23489e+08	1.30464e+08	1.58409e+08	1.2727e+08	1.24502e+08	1.26724e+08	1.30161e+08	1.41595e+08	1.37414e+08	1.17792e+08	1.37023e+08	1.3822e+08	1.23662e+08	1.2407e+08	1.42029e+08	1.29636e+08	1.28541e+08	1.38147e+08	1.36638e+08	1.29901e+08	1.5509e+08	1.42212e+08	1.05731e+08	FALSE			0.07293	0.07916	0.11468	0.08932	0.05012	0.02684	0.09522	3	593.3369	0.9998	0.9998	1	0.9998	0.9998	1	1	1	0.9999	0.9999	0.9999
O00148	TLHGLQQYYVK	MSF_Direct	5.31013e+06	5.09243e+06	5.87912e+06	4.81422e+06	4.87223e+06	6.2668e+06	4.88561e+06	5.30458e+06	5.74161e+06	4.3075e+06	5.22773e+06	6.06849e+06	5.23949e+06	5.07721e+06	5.33403e+06	3.87177e+06	5.2431e+06	5.5526e+06	4.19321e+06	4.12122e+06	5.49373e+06	5.41489e+06	4.82456e+06	6.83297e+06	FALSE			-0.03134	-0.15063	-0.0294	0.06842	-0.06136	-0.05702	-0.23773	2	675.3643	0.9733	0.9998	0.9928	0.9957	0.9939	0.9889	0.9594	0.9882	0.9996	0.9996	0.9996
O00148	VAELPEEIDISTYIEQSR	MSF_Direct	2.66531e+06	2.09468e+06	3.45796e+06	2.48352e+06	2.37408e+06	2.98837e+06	2.27612e+06	2.76738e+06	2.92623e+06	2.37687e+06	2.54603e+06	3.04726e+06	2.92609e+06	2.72479e+06	3.27753e+06	2.03681e+06	2.16872e+06	2.95322e+06	2.74938e+06	2.73985e+06	3.23129e+06	2.11338e+06	2.32879e+06	2.68415e+06	FALSE			-0.04425	-0.19907	-0.06683	-0.20562	-0.04417	0.11963	0.08564	3	698.0197	0.9997	0.9998	1	0.9997	0.9998	1	0.9995	0.9993	0.9998	0.9999	1
O00148	VDDETKLTLHGLQQYYVK	MSF_Direct	703913	611727	723270	774290	663416	749191	721558	668592	806085	748789	599856	652198	790189	746420	753604	830821	729875	771481	764661	982532	738359	633590	754584	434055	FALSE			0.10724	0.19388	0.10109	-0.16209	-0.02719	0.16768	0.28577	3, 4	717.3758, 538.2837	0.9998, 0.9998	0.9997, 0.9998	1, 1	0.9998, 0.9998	0.9998, 0.9999	1, 1	0.9999, 1	0.9997, 1	0.9998, 0.9999	0.9999, 0.9998	1, 1
O00148	VNIVFNYDMPEDSDTYLHR	MSF_Direct	3.81512e+07	3.46192e+07	3.62165e+07	3.68259e+07	2.82848e+07	3.0255e+07	3.65843e+07	3.54292e+07	3.29477e+07	3.60824e+07	2.94837e+07	3.08226e+07	3.33548e+07	3.39735e+07	3.08729e+07	3.36409e+07	2.90706e+07	3.05578e+07	3.30984e+07	3.18293e+07	3.34672e+07	2.86943e+07	3.21798e+07	3.96774e+07	FALSE			-0.0543	-0.22468	-0.19261	-0.11622	-0.17722	-0.15034	-0.1475	3	776.6916	0.9998	0.9998	1	0.9997	0.9998	0.9998	1	1	0.9999	0.9998	0.9998
O00148	VSVFFGGLSIK	MSF_Direct	9.47742e+06	1.07357e+07	99411.8	8.78499e+06	1.16595e+07	1.12704e+07	1.02056e+07	1.06588e+07	9.19021e+06	8.95552e+06	1.04461e+07	8.50496e+06	171232	9.81863e+06	8.5997e+06	7.83238e+06	434019	259323	7.81058e+06	7.41142e+06	230443	1.08335e+07	1.00421e+07	1.66346e+07	FALSE			0.56522	-1.25248	0.64279	0.88491	0.45823	-0.12788	-0.39454	2	577.3344	0.9998	0.9998	1	0.9998		1	1	1	0.9999	0.9999	1
O00148	VSVFFGGLSIKK	MSF_Direct	8.00644e+06	8.8546e+06	9.17366e+06	7.33257e+06	8.18126e+06	7.45254e+06	7.14395e+06	4.64919e+06	7.50564e+06	6.19045e+06	8.86762e+06	7.75723e+06	7.02504e+06	4.76901e+06	7.21968e+06	5.62833e+06	7.57718e+06	7.26753e+06	6.33458e+06	6.35996e+06	8.33924e+06	8.3773e+06	7.88908e+06	1.20559e+07	FALSE			-0.43193	-0.34671	-0.18091	0.1215	-0.19043	-0.45339	-0.30773	2, 3	641.3819, 427.9237	0.9998, 0.9998	0.9998, 0.9998	1, 1	0.9998, 0.9998	0.9999, 0.9999	0.9999, 1	0.9999, 1	1, 1	0.9999, 0.9999	0.9999, 0.9999	1
O00148	VSVFFGGLSIKKDEEVLK	MSF_Direct	4.14871e+06	7.4748e+06	4.8437e+06	6.85082e+06	5.94866e+06	359262	4.32393e+06	7.93809e+06	9.57849e+06	3.45908e+06	7.74325e+06	4.24974e+06	7.82072e+06	8.12902e+06	8.83852e+06	213886	7.29993e+06	8.3636e+06	7.64533e+06	247175	5.45182e+06	261005	8.2127e+06	8.18932e+06	FALSE			0.40741	-0.05262	-0.32357	0.01705	-0.0918	0.59006	-0.30337	3, 4	665.7102, 499.5345	0.9998	0.9997	1	0.9998	0.9997, 0.9999		0.9995, 1		0.9998, 0.9999	0.9998, 0.9999	0.9993
O00151	[Acetyl (Protein N-term)]TTQQIDLQGPGPW	MSF_Direct	1.95921e+06	2.30212e+06	1.67258e+06	1.85962e+06	2.08866e+06	2.0706e+06	2.11596e+06	2.09498e+06	2.09048e+06	2.14639e+06	2.16652e+06	2.08651e+06	1.7644e+06	2.0205e+06	2.36842e+06	2.15813e+06	2.18257e+06	2.19263e+06	2.3403e+06	2.42167e+06	2.18418e+06	1.7444e+06	2.32316e+06	2.0758e+06	FALSE			0.08669	0.13884	0.02051	0.05005	0.10896	0.05238	0.22723	2	741.8648	0.9998	0.9977	0.9998	0.9978	0.9998	0.9997	0.9996	0.9983	0.9998	0.9995	0.9886
O00151	[Acetyl (Protein N-term)]TTQQIDLQGPGPWGFR	MSF_Direct	3.42787e+07	3.33395e+07	3.16709e+07	3.67258e+07	3.64027e+07	2.84209e+07	3.13491e+07	3.11256e+07	2.91363e+07	3.60131e+07	3.38261e+07	3.00501e+07	3.29321e+07	3.46445e+07	3.06233e+07	3.70094e+07	3.48803e+07	3.38447e+07	3.70319e+07	3.13752e+07	2.93637e+07	3.34086e+07	3.32555e+07	2.99754e+07	FALSE			-0.11611	0.09074	0.03247	-0.03902	0.00869	-0.01591	-0.02223	2	921.9603	0.9998	0.9998	1	0.9998	0.9998	1	1	1	0.9999	0.9999	1
O00151	C[Carbamidomethyl (C)]GTGIVGVFVK	MSF_Direct	1.50676e+07	1.42804e+07	1.27901e+07	1.67072e+07	1.64899e+07	1.46698e+07	1.54356e+07	1.6066e+07	1.40923e+07	1.59485e+07	1.54156e+07	1.49693e+07	1.47038e+07	1.5628e+07	1.49606e+07	1.48188e+07	1.45465e+07	1.41975e+07	1.48528e+07	1.30208e+07	1.49408e+07	1.61247e+07	1.58041e+07	1.35719e+07	FALSE			0.11372	0.04797	0.1839	0.11076	0.13693	0.10414	0.02297	2	568.8102	0.9998	0.9998	1	0.9998	0.9999	1	1	1	0.9998	0.9999	1
O00151	C[Carbamidomethyl (C)]IGDVITAIDGENTSNMTHLEAQNR	MSF_Direct	1.267e+06	1.41091e+06	1.33397e+06	1.35145e+06	1.51793e+06	1.2583e+06	1.20941e+06	1.31396e+06	1.35135e+06	1.2833e+06	1.34866e+06	1.16667e+06	1.419e+06	1.29303e+06	1.3419e+06	1.47426e+06	1.17378e+06	1.27573e+06	1.34071e+06	1.17332e+06	1.09827e+06	1.45119e+06	1.38864e+06	1.32996e+06	FALSE			-0.05019	-0.03204	0.04105	0.0557	-0.0788	0.01504	-0.15136	3	920.429	0.9686	0.999	0.9872	0.9989	0.9971	0.9989	0.9985	0.9993	0.9768	0.9999	0.9999
O00151	DFEQPLAIS	MSF_Direct	2.22406e+06	2.22815e+06	2.64901e+06	1.53007e+06	1.86243e+06	2.61508e+06	2.39905e+06	2.42745e+06	2.40293e+06	1.99046e+06	2.56941e+06	2.56061e+06	2.3305e+06	2.22925e+06	2.85086e+06	2.19224e+06	2.55234e+06	2.61153e+06	1.83285e+06	2.35243e+06	2.62973e+06	1.92474e+06	2.13322e+06	2.2217e+06	FALSE			0.02581	0.05088	-0.24128	-0.17738	0.00391	0.06153	-0.05935	2	510.2558	0.9998	0.9998	1	0.9998	0.9998	1	1	1	0.9999	0.9999	1
O00151	DFEQPLAISR	MSF_Direct	6.99812e+07	7.01949e+07	7.10535e+07	7.26398e+07	7.99644e+07	7.21426e+07	7.39939e+07	7.98274e+07	6.31366e+07	7.43169e+07	7.67101e+07	6.51314e+07	6.7704e+07	7.91599e+07	7.94394e+07	7.884e+07	6.65639e+07	6.80797e+07	7.28904e+07	6.73419e+07	6.06268e+07	7.51571e+07	7.31536e+07	6.67568e+07	FALSE			0.0386	0.01531	0.08949	0.02598	0.03328	0.09944	-0.07263	2	588.3064	0.9998	0.9998	1	0.9998	0.9998	1	1	1	0.9999	0.9999	0.9998
O00151	GDPNKPSGF	MSF_Direct	2.27593e+07	2.57034e+07	2.28496e+07	2.50938e+07	2.64077e+07	2.23488e+07	2.48804e+07	2.24048e+07	2.26453e+07	2.3203e+07	2.66696e+07	2.18936e+07	2.41519e+07	2.73692e+07	2.17746e+07	2.29797e+07	2.41744e+07	2.16004e+07	2.58889e+07	2.65773e+07	2.06154e+07	2.40755e+07	2.50944e+07	2.07798e+07	FALSE			-0.02823	-0.0527	0.05045	-0.02783	0.00915	0.03958	0.03536	2	459.7194	0.9997	0.9998	1	0.9998	0.9998	1	1	1	0.9999	0.9999	0.9997
O00151	GDPNKPSGFR	MSF_Direct	1.45054e+07	1.58885e+07	1.41939e+07	1.54416e+07	1.44668e+07	1.44376e+07	1.55752e+07	1.3257e+07	1.46962e+07	1.52504e+07	1.54816e+07	1.53285e+07	1.48465e+07	1.46269e+07	1.50795e+07	1.64666e+07	1.48174e+07	1.41486e+07	1.52705e+07	1.49633e+07	1.56824e+07	1.53811e+07	1.43348e+07	1.59488e+07	FALSE			-0.03469	0.02708	-0.00784	0.03443	0.04688	-0.00113	0.04235	2, 3	537.77, 358.8491	0.9998, 0.9998	0.9998, 0.9998	1, 1	0.9998, 0.9998	0.9998, 0.9999	0.9996, 1	1, 1	1, 1	0.9997, 0.9999	0.9999, 0.9999	1, 1
O00151	GHFFVEDQIYC[Carbamidomethyl (C)]EK	MSF_Direct	3.36175e+07	3.35608e+07	3.30869e+07	3.40184e+07	3.2744e+07	3.21168e+07	3.35998e+07	2.90365e+07	2.96121e+07	3.34494e+07	3.51317e+07	3.36414e+07	3.09069e+07	3.4103e+07	3.27218e+07	3.11672e+07	2.89586e+07	3.19726e+07	2.83866e+07	3.38424e+07	2.95477e+07	3.33944e+07	3.42359e+07	2.79151e+07	FALSE			-0.12023	-0.12257	-0.02008	-0.06956	0.02789	-0.03692	-0.12762	2, 3	836.3772, 557.9206	0.9998, 0.9998	0.9998, 0.9998	1, 1	0.9998, 0.9998	0.9998, 0.9999	0.9998, 1	1, 1	1, 1	0.9999, 0.9999	0.9999, 0.9999	0.9999, 1
O00151	HPEC[Carbamidomethyl (C)]YVC[Carbamidomethyl (C)]TDC[Carbamidomethyl (C)]GTNLK	MSF_Direct	855417	837307	897945	881174	877236	845280	939362	704613	793387	876132	964553	891973	708983	926069	1.01517e+06	597978	567696	890985	701041	838075	779291	854435	892576	817255	FALSE			-0.088	-0.33302	0.00723	-0.01478	0.07698	0.03279	-0.16019	2, 3	927.3844, 618.592	0.9998, 0.9998	0.9998, 0.9998	0.9999, 1	0.9998, 0.9998	0.9998, 0.9999	1, 1	1, 1	1, 1	0.9998, 0.9999	0.9999, 0.9999	1, 1
O00151	HRHPEC[Carbamidomethyl (C)]YVC[Carbamidomethyl (C)]	MSF_Direct	2.74314e+06	2.80465e+06	2.76265e+06	2.43313e+06	2.41314e+06	2.92303e+06	2.819e+06	2.58886e+06	3.10851e+06	2.5173e+06	2.86096e+06	3.26259e+06	2.67676e+06	2.87044e+06	2.66381e+06	2.55677e+06	3.20438e+06	2.92315e+06	2.82167e+06	4.3717e+06	2.8178e+06	2.42235e+06	2.54614e+06	2.87755e+06	FALSE			0.03531	0.06348	-0.09714	-0.08296	0.05625	-0.01737	0.26861	2	629.2662	0.9998	0.9998	1	0.9998	0.9999	1	1	1	0.9999	0.9999	1
O00151	HRHPEC[Carbamidomethyl (C)]YVC[Carbamidomethyl (C)]TDC[Carbamidomethyl (C)]GTNLK	MSF_Direct	1.33468e+07	1.44124e+07	1.22662e+07	1.52022e+07	1.45264e+07	1.30623e+07	1.47398e+07	1.25115e+07	1.29548e+07	1.44895e+07	1.43821e+07	1.38774e+07	1.14595e+07	1.38974e+07	1.27716e+07	1.13251e+07	1.08541e+07	1.32815e+07	1.31327e+07	1.3448e+07	1.19245e+07	1.4968e+07	1.48014e+07	1.18521e+07	FALSE			0.0065	-0.1747	0.09639	0.05641	0.09497	-0.07005	-0.05586	3	716.312	0.9998	0.9998	1	0.9998	0.9999	1	1	1	0.9999	0.9999	1
O00151	IDGENTSNMTHLEAQNR	MSF_Direct	1.63118e+06	1.62515e+06	1.70261e+06	1.51397e+06	1.58715e+06	1.76998e+06	1.55682e+06	1.51864e+06	1.52714e+06	1.72375e+06	1.59261e+06	1.72974e+06	1.72633e+06	1.61923e+06	1.7068e+06	1.72886e+06	1.55427e+06	1.85119e+06	1.7813e+06	1.687e+06	1.6689e+06	1.79248e+06	1.75806e+06	1.59135e+06	FALSE			-0.10758	0.05014	-0.02578	0.05227	0.02514	0.02693	0.05095	3	643.9622	0.9998	0.9998	0.9707	0.9989	0.9998	1	0.9998	1	0.999	0.9999	0.9951
O00151	IGDVITAIDGENTSNMTHLEAQNR	MSF_Direct	3.35111e+06	3.52104e+06	3.17387e+06	3.52574e+06	3.65596e+06	3.5074e+06	3.44174e+06	3.70464e+06	3.78709e+06	3.5688e+06	3.82396e+06	3.77856e+06	3.70873e+06	3.59169e+06	3.62279e+06	3.63899e+06	3.38299e+06	3.93415e+06	3.49491e+06	3.2726e+06	3.40646e+06	3.61168e+06	3.50272e+06	3.31556e+06	FALSE			0.12213	0.12511	0.08952	0.05411	0.15318	0.12077	0.01826	3	867.0854	0.9998	0.9997	0.9995	0.9973	0.9768	0.9998	0.9994	0.9999	0.9978	0.9999	0.9992
O00151	LC[Carbamidomethyl (C)]IGDVITAIDGENTSNM[Oxidation (M)]THLEAQNR	MSF_Direct	165110	257516	407063	792809	569687	401010	362278	597086	486591	455206	514656	328574	479931	636650	562626	621252	508256	434895	665021	590933	419376	704050	587500	113016	FALSE	0.492813	7299.24	0.80138	0.91497	1.0878	0.75948	0.64613	1.01714	1.0138	3	963.4553		0.7634		0.9333		0.5538	0.9632	0.8216		0.991	0.5357
O00151	LC[Carbamidomethyl (C)]IGDVITAIDGENTSNMTHLEAQNR	MSF_Direct	9.9543e+06	8.11732e+06	8.12203e+06	9.36527e+06	9.17364e+06	7.55379e+06	8.43728e+06	9.034e+06	7.39695e+06	9.37188e+06	9.33308e+06	8.39161e+06	9.54915e+06	9.34399e+06	8.82235e+06	9.67427e+06	8.97138e+06	8.27857e+06	9.4694e+06	7.21501e+06	7.19139e+06	8.93385e+06	9.11382e+06	9.24323e+06	FALSE			-0.07491	0.03969	-0.00557	0.0592	0.04889	0.08148	-0.13367	3	958.1237	0.9998	0.9998	1	0.9998	0.9999	1	1	1	0.9999	0.9999	1
O00151	LVLQEILESEEK	MSF_Direct	5.5586e+06	4.77954e+06	6.32912e+06	5.53178e+06	5.38773e+06	6.12501e+06	5.29244e+06	5.35077e+06	5.85902e+06	5.35244e+06	5.61842e+06	6.36299e+06	5.40866e+06	5.31253e+06	6.80351e+06	4.95005e+06	5.42824e+06	6.8731e+06	5.84378e+06	5.1996e+06	6.19794e+06	5.32408e+06	5.31613e+06	5.81167e+06	FALSE			-0.01436	0.0497	0.03229	-0.01876	0.05658	0.07237	0.04885	2	715.3929	0.9998	0.9998	1	0.9998	0.9998	1	1	1	0.9999	0.9999	0.9997
O00151	PNKPSGFR	MSF_Direct	1.1439e+07	1.04013e+07	1.09272e+07	1.21897e+07	1.16083e+07	1.16524e+07	1.0469e+07	1.1018e+07	1.12056e+07	1.31577e+07	1.1e+07	1.15459e+07	1.07036e+07	1.31004e+07	1.19262e+07	1.29942e+07	1.23022e+07	1.18342e+07	1.27324e+07	1.25563e+07	1.17723e+07	1.28776e+07	1.12308e+07	1.2107e+07	FALSE			-0.0033	0.18034	0.11354	0.14434	0.1238	0.12488	0.17764	2	451.7458	0.9995	0.9956	1	0.9981	0.9866	0.9997	0.9954	1	0.9952	0.9968	0.9999
O00151	QEILESEEK	MSF_Direct	1.12447e+07	1.03645e+07	1.18204e+07	1.09636e+07	1.09844e+07	1.09608e+07	1.1533e+07	1.0105e+07	1.12243e+07	1.04888e+07	1.05783e+07	1.18224e+07	1.15373e+07	1.0971e+07	1.17025e+07	1.16987e+07	1.15014e+07	1.06362e+07	1.06927e+07	1.08179e+07	1.09313e+07	1.10706e+07	1.05001e+07	1.16101e+07	FALSE			-0.02469	0.01745	-0.02265	-0.01078	-0.0235	0.03333	-0.04327	2	552.7746	0.9998	0.9998	0.9999	0.9998	0.9996	0.9997	1	1	0.9998	0.9999	0.9999
O00151	QIDLQGPGPWGFR	MSF_Direct	1.01107e+07	1.29019e+07	9.87293e+06	1.20264e+07	1.12596e+07	1.06126e+07	1.08703e+07	9.63447e+06	1.15198e+07	1.14415e+07	1.01739e+07	1.11187e+07	1.12977e+07	1.06942e+07	1.03815e+07	1.16785e+07	1.17937e+07	1.07947e+07	1.13026e+07	1.45437e+07	1.13239e+07	1.14159e+07	1.22417e+07	1.06015e+07	FALSE			-0.03827	0.05936	0.04377	0.05904	-0.00666	-0.02264	0.17669	2	735.8781	0.9981	0.9994	0.9999	0.9998	0.9963	0.9978	0.9999	0.9995	0.9998	0.9997	0.9884
O00151	SRPLDHAQPPSSLVIDK	MSF_Direct	1.01552e+07	1.02774e+07	1.09191e+07	1.1324e+07	9.41903e+06	1.08831e+07	9.15728e+06	8.29069e+06	1.07935e+07	1.01765e+07	9.27321e+06	1.23019e+07	9.32312e+06	9.53791e+06	1.24278e+07	1.05539e+07	9.9582e+06	1.20644e+07	1.11069e+07	9.13431e+06	1.23031e+07	1.17995e+07	9.30763e+06	1.12076e+07	FALSE			-0.15073	0.05529	0.01257	0.04365	0.01829	-0.0029	0.05386	3	620.6707	0.9998	0.9998	1	0.9998	0.9999	1	1	1	0.9999	0.9999	1
O00151	VTPPEGYEVV	MSF_Direct	1.85675e+06	1.70749e+06	2.20568e+06	1.73755e+06	1.59617e+06	1.87092e+06	1.91239e+06	1.85986e+06	1.41763e+06	1.84541e+06	2.09033e+06	2.15616e+06	1.88659e+06	1.87479e+06	2.08288e+06	1.72547e+06	2.12732e+06	2.24078e+06	1.58322e+06	1.57688e+06	1.98857e+06	1.60839e+06	1.75762e+06	1.63161e+06	FALSE			-0.15285	0.07874	-0.14875	-0.20731	0.07834	0.01847	-0.16435	2	545.2768	0.7665	0.9816	0.9928	0.989	0.8252	0.9962	0.9799	0.9912	0.994	0.9925	0.9907
O00151	VTPPEGYEVVT	MSF_Direct	1.98071e+06	1.64778e+06	1.74276e+06	466562	347941	1.49543e+06	85459.2	382480	1.89481e+06	1.11597e+06	1.39794e+06	1.6595e+06	1.73812e+06	766850	1.56369e+06	984315	2.07556e+06	1.79881e+06	1.12667e+06	1.48374e+06	1.80857e+06	122334	1.24873e+06	1.18535e+06	FALSE			-1.18479	-0.14469	-1.21741	-1.07114	-0.36403	-0.4007	-0.28154	2	595.8006	0.9763	0.4828		0.9818	0.9821	0.9877	0.9851		0.9756
O00151	VTPPEGYEVVTVFPK	MSF_Direct	3.09633e+07	2.915e+07	3.2673e+07	3.25488e+07	2.90855e+07	3.51299e+07	3.16517e+07	3.00406e+07	3.52759e+07	3.15026e+07	2.80661e+07	3.76893e+07	3.24041e+07	2.95852e+07	3.84288e+07	3.31899e+07	3.18913e+07	3.95051e+07	3.38737e+07	2.90551e+07	3.97465e+07	3.42303e+07	2.78248e+07	3.54305e+07	FALSE			0.0636	0.17271	0.06056	0.07128	0.06791	0.11404	0.1461	2	831.4429	0.9984	0.9991	0.9999	0.9989	0.9997	0.9999	0.9991	0.9999	0.9989	0.9997	0.9999
O00151	VWSPLVTEEGK	MSF_Direct	8.54592e+07	8.25953e+07	8.36229e+07	8.67354e+07	8.3287e+07	8.41587e+07	8.19392e+07	8.20367e+07	8.41172e+07	8.28147e+07	8.22688e+07	8.77846e+07	8.16104e+07	8.32405e+07	8.4072e+07	8.31087e+07	8.57817e+07	8.81192e+07	8.50114e+07	8.56303e+07	9.037e+07	8.09868e+07	8.239e+07	8.50141e+07	FALSE			-0.02069	0.03025	0.01428	-0.01896	0.00681	-0.01588	0.05254	2	622.8297	0.9998	0.9998	1	0.9998	0.9974	1	1	1	0.9998	0.9999	0.9998
O00154	AASAFFTYVSLSQEGR	MSF_Direct	4.01085e+06	4.68349e+06	5.12667e+06	4.86998e+06	4.90633e+06	4.51045e+06	4.22721e+06	4.51751e+06	4.14901e+06	4.92168e+06	4.65946e+06	3.92403e+06	4.42156e+06	4.41208e+06	4.98682e+06	4.70083e+06	3.49641e+06	4.02732e+06	4.61003e+06	2.53232e+06	3.39225e+06	4.46065e+06	4.83029e+06	4.05216e+06	FALSE			-0.10019	-0.17708	0.04782	-0.05077	-0.03335	-6e-05	-0.39173	2	867.4283	0.9998	0.9998	1	0.9998	0.9998	0.9998	1	0.9999	0.9999	0.9999	0.9999
O00154	ATLWYVPLSLK	MSF_Direct	1.12859e+07	1.02571e+07	1.06956e+07	1.16796e+07	1.23448e+07	1.18791e+07	1.00867e+07	1.2088e+07	1.13379e+07	1.0727e+07	1.20142e+07	1.10551e+07	1.14382e+07	1.15895e+07	1.15535e+07	1.13236e+07	1.26298e+07	1.15447e+07	1.16314e+07	1.03314e+07	9.9866e+06	1.25364e+07	1.02088e+07	1.05239e+07	FALSE			0.05592	0.13895	0.15534	0.04539	0.06808	0.1012	-0.013	2	645.8765	0.9998	0.9998	1	0.9998	0.9997	1	1	1	0.9999	0.9999	0.9999
O00154	FTYVSLSQEGR	MSF_Direct	5.82637e+06	6.39475e+06	6.17345e+06	6.13146e+06	7.03869e+06	6.26753e+06	5.89144e+06	6.41583e+06	6.21896e+06	5.91822e+06	6.27503e+06	6.18672e+06	6.05046e+06	6.54148e+06	6.24546e+06	6.101e+06	6.10657e+06	6.35642e+06	6.20724e+06	9.07439e+06	5.93314e+06	5.9481e+06	6.35294e+06	5.85294e+06	FALSE			0.01029	0.01323	0.07958	-0.01899	-0.00115	0.03432	0.20579	2	643.8224	0.9997	0.9998	1	0.9998	0.9998	0.9999	1	1	0.9999	0.9999	0.9968
O00154	GC[Carbamidomethyl (C)]VITISGR	MSF_Direct	1.27339e+07	1.19398e+07	1.21609e+07	1.2646e+07	1.26045e+07	1.18907e+07	1.21123e+07	1.21997e+07	1.20466e+07	1.25305e+07	1.19462e+07	1.21572e+07	1.20086e+07	1.20048e+07	1.19905e+07	1.20028e+07	1.08335e+07	1.16821e+07	1.10998e+07	9.48724e+06	1.14468e+07	1.15918e+07	1.16332e+07	1.07342e+07	FALSE			-0.01876	-0.0937	0.01196	-0.11726	-0.00788	-0.03291	-0.20147	2	481.758	0.9998	0.9998	1	0.9998	0.9998	1	1	1	0.9999	0.9999	1
O00154	GFVHGGVTMK	MSF_Direct	1.75138e+06	1.57669e+06	2.20809e+06	2.08407e+06	2.01986e+06	2.05793e+06	2.02399e+06	2.10607e+06	1.46534e+06	1.76407e+06	2.08531e+06	1.83187e+06	1.89004e+06	2.09923e+06	2.12629e+06	1.74585e+06	1.51379e+06	1.83343e+06	1.90289e+06	1.99148e+06	1.7242e+06	1.9572e+06	1.57926e+06	1.83492e+06	FALSE			0.01536	-0.12035	0.15448	-0.04359	0.03732	0.1436	0.02132	2	516.7684	0.9998	0.9996	0.9938	0.8342	0.9998	0.9983	0.989	0.9845	0.967	0.9434	0.9982
O00154	HVSAEITYTSK	MSF_Direct	1.26903e+06	1.3536e+06	1.15334e+06	1.38119e+06	1.57826e+06	880712	1.37422e+06	1.36325e+06	914940	1.38399e+06	1.29622e+06	937059	892446	1.27287e+06	1.29896e+06	1.89055e+06	1.22015e+06	984499	1.4748e+06	1.4274e+06	1.18733e+06	1.57738e+06	1.51001e+06	1.08757e+06	FALSE			-0.048	0.11709	0.02432	0.14491	-0.06195	-0.12429	0.11509	2	618.317	0.9998	0.9994	1	0.9996	0.9995	1	0.9998	1	0.9973	0.9993	0.9998
O00154	IMRPDDANVAGNVHGGTILK	MSF_Direct	3.4939e+06	3.09426e+06	3.17374e+06	3.11135e+06	3.70358e+06	3.14204e+06	3.27294e+06	3.71948e+06	3.40113e+06	3.08135e+06	3.97969e+06	3.25436e+06	2.60561e+06	3.67413e+06	3.35385e+06	3.46154e+06	3.65522e+06	3.08994e+06	3.58252e+06	3.05902e+06	3.47046e+06	3.29686e+06	3.48261e+06	3.82098e+06	FALSE			0.09046	0.06428	0.02855	0.11889	0.07957	-0.01909	0.05083	3, 4	693.3652, 520.2758	0.9998, 0.9998	0.9998, 0.9998	1, 1	0.9998, 0.9998	0.9998, 0.9995	1, 1	0.9999, 1	1, 1	0.9999, 0.9999	0.9999, 0.9999	0.9999, 1
O00154	KLMDEVAGIVAAR	MSF_Direct	1.92027e+06	2.08578e+06	2.06464e+06	2.00718e+06	2.00531e+06	2.26069e+06	2.16343e+06	2.24719e+06	2.08189e+06	2.00161e+06	2.06088e+06	2.02199e+06	2.10488e+06	1.99513e+06	175009	1.88622e+06	2.0288e+06	2.09628e+06	2.07511e+06	2.03285e+06	2.06623e+06	1.96782e+06	2.0086e+06	2.04099e+06	FALSE			0.09692	-0.01418	0.04734	-0.01272	0.00327	-0.50593	0.02439	3	458.2588	0.9998	0.9998	1	0.9998	0.9998	1	1	1	0.9999	0.9999	0.9999
O00154	KMIEEAGAIISTR	MSF_Direct	2.28604e+06	2.55658e+06	2.7963e+06	2.94269e+06	2.32418e+06	2.70014e+06	2.88897e+06	2.55732e+06	2.65576e+06	2.89603e+06	2.49978e+06	2.71499e+06	2.4603e+06	2.74526e+06	2.99054e+06	2.90417e+06	2.63909e+06	2.66583e+06	2.92855e+06	2.43175e+06	2.66222e+06	2.73639e+06	2.65392e+06	2.36262e+06	FALSE			0.08492	0.10385	0.06067	0.02137	0.08647	0.10157	0.07069	3	473.5939	0.9998	0.9998	1	0.9998	0.9998	1	1	1	0.9999	0.9999	1
O00154	LMDEVAGIVAA	MSF_Direct	1.72396e+06	1.81938e+06	1.76704e+06	1.63236e+06	1.65812e+06	1.89704e+06	1.99016e+06	1.86116e+06	1.75535e+06	1.68059e+06	1.85126e+06	1.79052e+06	1.76263e+06	1.84343e+06	1.91639e+06	1.67803e+06	1.70001e+06	1.88293e+06	1.7278e+06	1.90373e+06	1.69011e+06	1.7343e+06	1.68697e+06	1.60353e+06	FALSE			0.07833	-0.01349	-0.03377	-0.07975	0.00325	0.05649	0.00306	2	544.7864	0.9992	0.9997	0.9998	0.9997	0.9996	0.9992	0.9977	0.9958	0.9999	0.9998	0.9988
O00154	LMDEVAGIVAAR	MSF_Direct	3.47396e+07	3.49949e+07	3.45055e+07	3.51042e+07	3.55508e+07	3.2615e+07	3.27167e+07	3.38247e+07	3.45058e+07	3.38777e+07	3.51657e+07	3.21879e+07	3.38586e+07	3.5238e+07	3.4079e+07	3.38346e+07	3.35266e+07	3.58434e+07	3.38763e+07	3.36654e+07	3.47142e+07	3.41193e+07	3.40908e+07	3.28444e+07	FALSE			-0.04488	-0.0144	-0.01349	-0.04478	-0.04225	-0.01481	-0.02773	2	622.837	0.9998	0.9998	1	0.9998	0.9999	1	1	1	0.9999	0.9999	1
O00154	MIEEAGAIISTR	MSF_Direct	2.37604e+07	2.57655e+07	2.30457e+07	2.53017e+07	2.72061e+07	2.23248e+07	2.41041e+07	2.39819e+07	2.29934e+07	2.65319e+07	2.46575e+07	2.12832e+07	2.3404e+07	2.74785e+07	2.45042e+07	2.75261e+07	2.19436e+07	2.39348e+07	2.65171e+07	2.53029e+07	2.05687e+07	2.62986e+07	2.58464e+07	2.22125e+07	FALSE			-0.02997	0.01646	0.04426	0.03507	-0.00197	0.0549	-0.00364	2	645.8397	0.9998	0.9998	1	0.9998	0.9998	0.9998	1	1	0.9998	0.9999	1
O00154	RIMRPDDANVAGNVHGGTILK	MSF_Direct	1.09778e+07	1.00656e+07	1.11171e+07	1.22568e+07	1.1286e+07	1.24956e+07	1.09557e+07	1.12341e+07	1.17797e+07	1.04199e+07	1.13776e+07	1.08429e+07	1.08455e+07	1.08158e+07	1.17382e+07	1.12304e+07	1.13826e+07	1.08111e+07	1.06324e+07	9.78422e+06	1.07965e+07	1.08231e+07	1.05939e+07	1.02234e+07	FALSE			0.07895	0.0556	0.16424	-0.02352	0.02137	0.05454	-0.04314	4	559.301	0.9998	0.9998	1	0.9998	0.9999	1	0.9999	1	0.9999	0.9999	0.9998
O00154	RQGHAEPQP	MSF_Direct	3.95725e+06	5.91686e+06	3.57381e+06	7.06668e+06	6.66015e+06	5.29845e+06	4.90982e+06	7.56288e+06	6.72752e+06	7.81675e+06	8.02524e+06	7.19236e+06	7.91875e+06	7.23974e+06	6.25682e+06	6.6479e+06	7.99263e+06	7.87311e+06	3.72861e+06	7.17207e+06	6.03618e+06	4.54659e+06	7.03727e+06	5.251e+06	FALSE	0.231848	564139	0.51374	0.74342	0.50053	0.32407	0.7764	0.67126	0.33278	2	510.2545	0.9998	0.9998	1	0.9998	0.9999	1	1	1	0.9999	0.9999	1
O00154	SENILTGAK	MSF_Direct	7.29855e+06	6.94974e+06	7.47652e+06	7.06281e+06	6.76574e+06	7.54423e+06	6.83958e+06	6.41122e+06	7.48988e+06	6.85921e+06	6.89226e+06	7.50753e+06	7.36899e+06	6.57328e+06	7.05596e+06	6.84516e+06	7.46438e+06	7.71967e+06	6.78594e+06	7.69765e+06	7.16498e+06	6.99024e+06	7.02272e+06	7.48314e+06	FALSE			-0.06688	0.02007	-0.02357	-0.01527	-0.03127	-0.04908	-0.00507	2	466.756	0.9998	0.9998	1	0.9998	0.9999	1	1	1	0.9999	0.9998	1
O00154	SLPVPQLVPETEDEK	MSF_Direct	3.38241e+07	3.55954e+07	3.27378e+07	3.37063e+07	3.33264e+07	3.24749e+07	3.08952e+07	3.06339e+07	3.48807e+07	3.28627e+07	3.25508e+07	3.50762e+07	3.44322e+07	3.14933e+07	3.40637e+07	3.33812e+07	3.50811e+07	3.2766e+07	3.36419e+07	3.52449e+07	3.45635e+07	3.23496e+07	3.54445e+07	3.27728e+07	FALSE			-0.08354	-0.01318	-0.03791	-0.02264	-0.02374	-0.03095	0.01814	2	840.9382	0.9998	0.9998	1	0.9998	0.9998	1	1	1	0.9999	0.9999	0.9998
O00154	SLPVPQLVPETEDEKK	MSF_Direct	1.8457e+07	1.72227e+07	1.83558e+07	1.77075e+07	1.60673e+07	1.93971e+07	1.86945e+07	1.70411e+07	1.88228e+07	1.83241e+07	1.83579e+07	1.87206e+07	1.85891e+07	1.77923e+07	1.85351e+07	1.80759e+07	1.83956e+07	1.92929e+07	1.75398e+07	1.75699e+07	1.85965e+07	1.73957e+07	1.71499e+07	1.84141e+07	FALSE			0.01389	0.04544	-0.02324	-0.02901	0.03605	0.02333	-0.00882	3	603.6595	0.9998	0.9998	1	0.9998	0.9999	1	1	1	0.9999	0.9999	1
O00154	SMEIEVLVDADPVVDSSQKR	MSF_Direct	1.30765e+06	1.03469e+06	1.61277e+06	1.31212e+06	1.27504e+06	1.29439e+06	1.43325e+06	1.38746e+06	1.16659e+06	1.2667e+06	1.11434e+06	1.15366e+06	1.17168e+06	1.44768e+06	1.14044e+06	1.35246e+06	1.01577e+06	1.14836e+06	1.24446e+06	1.18343e+06	1.02457e+06	1.2026e+06	1.4618e+06	1.44616e+06	FALSE			0.01169	-0.16954	-0.02708	0.05562	-0.16213	-0.07306	-0.19609	3	739.7071	0.9998	0.9998	1	0.9998	0.9998	1	1	0.9999	0.9996	0.9999	1
O00154	SVDAINFHDK	MSF_Direct	1.05234e+07	1.17282e+07	1.02859e+07	1.03956e+07	1.05348e+07	1.10875e+07	1.1061e+07	9.87295e+06	1.15114e+07	1.01027e+07	1.06e+07	1.07754e+07	1.07709e+07	1.07051e+07	1.02762e+07	1.04564e+07	1.13771e+07	1.08436e+07	1.055e+07	1.28093e+07	1.07507e+07	1.00314e+07	1.10461e+07	1.03156e+07	FALSE			-0.00409	0.00618	-0.02322	-0.05166	-0.04775	-0.03525	0.06809	2	573.2829	0.9998	0.9998	1	0.9998	0.9998	0.9999	1	1	0.9999	0.9999	1
O00154	TNIVTASVDAINFHDK	MSF_Direct	9.36738e+06	8.90915e+06	1.00707e+07	1.03153e+07	1.05234e+07	9.82172e+06	9.93359e+06	1.01002e+07	9.13477e+06	1.05258e+07	9.51231e+06	9.33044e+06	9.09328e+06	9.43558e+06	9.53891e+06	9.69129e+06	8.55924e+06	9.93018e+06	1.00603e+07	6.44896e+06	8.89355e+06	1.05507e+07	9.39081e+06	1.00504e+07	FALSE			0.04121	-0.0085	0.11317	0.08137	0.05106	-0.01429	-0.15822	2, 3	872.9468, 582.3004	0.9998, 0.9998	0.9998, 0.9998	1, 1	0.9998, 0.9998	0.9999, 0.9999	1, 1	1, 1	1, 1	0.9999, 0.9999	0.9999, 0.9999	1, 1
O00154	VDADPVVDSSQK	MSF_Direct	5.12934e+06	5.71381e+06	5.46014e+06	5.27432e+06	5.1021e+06	5.98096e+06	5.72744e+06	5.21165e+06	5.90202e+06	5.36232e+06	6.03308e+06	5.61978e+06	5.3527e+06	5.51769e+06	5.80228e+06	5.51966e+06	5.83054e+06	5.58008e+06	5.06204e+06	6.80329e+06	6.04344e+06	5.30139e+06	6.01275e+06	5.15592e+06	FALSE			0.04682	0.05444	0.00478	0.01468	0.06166	0.03232	0.1355	2	630.3093	0.9998	0.9998	1	0.9998	0.9999	1	1	1	0.9999	0.9999	1
O00154	VDAINFHDK	MSF_Direct	2.04296e+06	1.98094e+06	2.03975e+06	1.6791e+06	1.77772e+06	2.47523e+06	1.62567e+06	1.62609e+06	3.41491e+06	1.78491e+06	1.58944e+06	1.93912e+06	2.0664e+06	1.81296e+06	2.53257e+06	1.77354e+06	2.08999e+06	2.05964e+06	1.53943e+06	2.52469e+06	1.89897e+06	1.72093e+06	1.73132e+06	1.30294e+06	FALSE			0.13678	-0.03382	-0.03166	-0.35068	-0.19053	0.08057	-0.02413	2	529.7669	0.9988	0.9998	1	0.9998	0.9998	1	1	1	0.9999	0.9942	1
O00154	VLEVPPVVY	MSF_Direct	1.84367e+06	1.73408e+06	2.20807e+06	1.35831e+06	1.52139e+06	2.13079e+06	1.97471e+06	1.96168e+06	2.02625e+06	1.59229e+06	1.99724e+06	2.05613e+06	1.93704e+06	1.97128e+06	1.99499e+06	1.6875e+06	2.27394e+06	2.0771e+06	1.58692e+06	2.12081e+06	1.95571e+06	1.68469e+06	1.53212e+06	1.80991e+06	FALSE			0.04343	0.06168	-0.20757	-0.2029	-0.03538	0.029	-0.03084	2	507.7971	0.9998	0.9998	1	0.9998	0.9999	1	1	1	0.9999	0.9999	1
O00154	VLEVPPVVYSR	MSF_Direct	4.69895e+07	4.35836e+07	4.54222e+07	4.6125e+07	4.39247e+07	4.69896e+07	4.55095e+07	4.77583e+07	4.33558e+07	4.70756e+07	4.49388e+07	4.6806e+07	4.69365e+07	4.79536e+07	5.06522e+07	4.94568e+07	4.71181e+07	4.65889e+07	4.87841e+07	4.71894e+07	4.16833e+07	4.85282e+07	4.27999e+07	4.14704e+07	FALSE			0.00665	0.07411	0.01103	-0.03432	0.02966	0.09788	0.01752	2	629.3637	0.9998	0.9998	1	0.9996	0.9996	0.9996	0.9999	0.9999	0.9991	0.9998	0.9999
O00154	VMSENILTGAK	MSF_Direct	1.39652e+07	1.49382e+07	1.5246e+07	1.37161e+07	1.32362e+07	1.3663e+07	1.35015e+07	1.39637e+07	1.48016e+07	1.41369e+07	1.36429e+07	1.54056e+07	1.39871e+07	1.38568e+07	1.48878e+07	1.47499e+07	1.50612e+07	1.48194e+07	1.42152e+07	1.52461e+07	1.46837e+07	1.41099e+07	1.40392e+07	1.40377e+07	FALSE			-0.06287	0.01564	-0.12037	-0.0656	-0.03185	-0.04709	-0.00014	2	581.8105	0.9997	0.9998	1	0.9995	0.9994	0.9992	1	0.9998	0.9996	0.9991	0.9999
O00154	VNVMSENILTGAK	MSF_Direct	3.78848e+06	3.66964e+06	3.7826e+06	3.41319e+06	3.76696e+06	4.18859e+06	3.4694e+06	3.6251e+06	3.74803e+06	3.11598e+06	3.91044e+06	3.82514e+06	3.71821e+06	3.60057e+06	3.62041e+06	3.50453e+06	2.96082e+06	3.48653e+06	3.31742e+06	4.4627e+06	3.78785e+06	3.18981e+06	3.1958e+06	3.68579e+06	FALSE			-0.05203	-0.17569	0.01634	-0.15847	-0.05083	-0.03923	0.0414	2	688.3661	0.9998	0.9998	0.9998	0.9997	0.9995	1	0.9996	1	0.9999	0.9999	1
O00154	YVPLSLK	MSF_Direct	1.73913e+07	1.95841e+07	1.88706e+07	1.7632e+07	1.79387e+07	1.8747e+07	1.99437e+07	1.92564e+07	1.93583e+07	1.82677e+07	1.77601e+07	1.81726e+07	1.79414e+07	1.82839e+07	1.8905e+07	1.90877e+07	1.8305e+07	1.87072e+07	1.85078e+07	1.86078e+07	2.00628e+07	1.9326e+07	1.81934e+07	1.8491e+07	FALSE			0.06842	0.00654	-0.04003	0.00424	-0.04315	-0.01861	0.03402	2	410.2524	0.9762	0.9987	0.9987	0.9976	0.992	0.9998	0.9986	0.9916	0.9904	0.9993	0.9997
O00159	AAYARDALAK	MSF_Direct	1.00322e+07	9.30143e+06	1.12801e+07	1.01898e+07	9.66293e+06	1.14198e+07	9.95423e+06	9.98123e+06	9.69295e+06	1.02137e+07	1.04822e+07	9.48107e+06	9.47816e+06	1.00254e+07	1.0149e+07	9.70213e+06	1.086e+07	1.00189e+07	9.71296e+06	1.12093e+07	9.40625e+06	1.01304e+07	1.01918e+07	9.89682e+06	FALSE			-0.0472	-0.00154	0.03072	-0.01872	-0.02073	-0.04602	-0.0135	2	525.2905	0.8606	0.947	0.9906	0.9994	0.9908	0.9972	0.8456	0.9123	0.977	0.9954	0.8506
O00159	C[Carbamidomethyl (C)]PENAFFLDHVR	MSF_Direct	693295	649128	516555	577996	533822	694604	658458	417747	747578	665332	513537	794647	723904	491556	605032	545096	736427	538841	753979	697995	859473	622882	588052	810107	FALSE			-0.02758	-0.03028	-0.04138	0.12059	0.08626	-0.03018	0.31429	3	502.2383	0.9899	0.9998	0.9998	0.9994	0.9605	1	1	1	0.9999	0.9999	0.9997
O00159	DQAVMISGESGAGK	MSF_Direct	813882	738940	704541	753678	775106	698896	660457	578380	594710	701224	862206	797292	709923	776743	545586	662635	803013	669164	676053	726925	185630	683609	705511	876185	FALSE			-0.3	-0.08053	-0.0191	0.00507	0.06459	-0.15156	-0.50688	2	675.3219	0.9939	0.9989	1	0.9997	0.9996	0.9998	0.991	1	0.8549	0.9999	0.9961
O00159	DQAVMISGESGAGKTEATKR	MSF_Direct	668392	784158	573404	797677	845682	594239	892800	594824	641879	892043	749947	691723	809707	838174	655852	921197	681298	670420	913857	762312	779217	886882	675641	645973	FALSE			0.07192	0.16594	0.14335	0.12446	0.20403	0.18537	0.27735	3	679.3408	0.9998	0.9992	0.9997	0.9979	0.999	0.9987	0.9971	0.9989	0.9952	0.9996	0.9905
O00159	GAPVGGHILSYLLEK	MSF_Direct	956176	896932	1.01274e+06	962144	1.02966e+06	1.08161e+06	1.00341e+06	1.07458e+06	970533	939990	1.04798e+06	974553	958174	942115	1.03131e+06	961573	967338	1.00712e+06	961196	848747	958023	1.1384e+06	979302	975995	FALSE			0.08915	0.03491	0.10088	0.11037	0.04786	0.03273	-0.05014	3	518.6277	0.9998	0.9998	1	0.9998	0.9998	1	0.9998	1	0.9999	0.9999	0.9999
O00159	LLQSNPVLEAFGNAK	MSF_Direct	2.68116e+06	2.44758e+06	3.54542e+06	2.81722e+06	2.96675e+06	2.93987e+06	3.01172e+06	2.74589e+06	3.75802e+06	2.3221e+06	2.33368e+06	2.38198e+06	3.37135e+06	2.99349e+06	3.50768e+06	3.56254e+06	2.62937e+06	2.8773e+06	3.01503e+06	1.95961e+06	2.80412e+06	164325	2.88647e+06	2.75162e+06	FALSE			0.13357	0.06425	0.00824	-0.58007	-0.30161	0.18669	-0.15718	2	800.9383	0.9881	0.8398	0.7873	0.8417	0.8811	0.9985	0.9967		0.7979	0.9949	0.9945
O00160	DIILQSNPLLEAFGNAK	MSF_Direct	484862	829073	560375	644133	718002	594008	640502	514889	335331	608750	650248	546710	722730	601402	695432	709750	691527	733042	595884	550599	631869	637267	799361	406526	FALSE			-0.33035	0.18742	0.06165	-0.02418	-0.05379	0.10768	-0.07582	2	922.0016	0.9996	0.9997	1	0.9997	0.9996	1	0.9998	1	0.9999	0.9999	1
O00160	GFGDLAVLK	MSF_Direct	880554	909645	806799	943022	906460	966683	1.00078e+06	898625	903246	912035	908797	859375	860553	837543	878640	870609	924368	915984	880961	863596	893914	968967	985485	933614	FALSE			0.10995	0.06196	0.11689	0.15326	0.0455	-0.0113	0.02286	2	460.266	0.9992	0.9995	0.9992	0.9994	0.9972	0.999	0.9998	0.9986	0.9901	0.9984	0.9896
O00160	NPESLFLLEEVRER	MSF_Direct	752057	746345	531544	797079	771901	738628	753178	808315	717524	786375	763182	746800	740366	749866	745286	737610	596477	732643	807396	706797	796957	620241	703975	828606	FALSE			0.16697	0.02591	0.18496	0.08479	0.17791	0.13917	0.18717	3	577.6406	0.9991	0.9997	0.9997	0.9984	0.9998	0.9993	0.9999	0.9993	0.9997	0.9979	1
O00161	[Acetyl (Protein N-term)]MDNLSSEEIQQR	MSF_Direct	3.92097e+06	4.3271e+06	4.1591e+06	4.2591e+06	4.31483e+06	4.50621e+06	4.3533e+06	4.19048e+06	3.9016e+06	4.50258e+06	4.2206e+06	4.26562e+06	4.15636e+06	4.49197e+06	4.79135e+06	4.82302e+06	3.73273e+06	4.27862e+06	4.38717e+06	4.17589e+06	3.44193e+06	4.55884e+06	4.55452e+06	4.18042e+06	FALSE			0.00444	0.04884	0.0762	0.09958	0.06609	0.11532	-0.04754	2	746.3408	0.9998	0.9998	1	0.9998	0.9999	1	1	0.9998	0.9999	0.998	0.9999
O00161	AHQITDESLESTR	MSF_Direct	545088	521420	348851	554620	449179	441188	434540	469171	528375	460506	395754	481411	501515	469707	409555	476885	428385	562897	488605	494659	401094	477432	418093	586147	FALSE			0.01695	0.05285	0.02989	0.06606	-0.08144	-0.03569	-0.03195	2	743.8602	0.9994	0.9967	0.9985	0.9911	0.9992	0.9998	0.9925	0.9981	0.9997	0.9981	1
O00161	AHQITDESLESTRR	MSF_Direct	3.55896e+06	3.7758e+06	4.04094e+06	3.80578e+06	3.98261e+06	3.93591e+06	3.90582e+06	3.44865e+06	3.93989e+06	3.80005e+06	3.91604e+06	3.96982e+06	4.12853e+06	4.17657e+06	4.03029e+06	4.00733e+06	3.72494e+06	3.62843e+06	3.89427e+06	3.90653e+06	3.92392e+06	3.96284e+06	4.22282e+06	4.16958e+06	FALSE			-0.01035	-0.0019	0.04355	0.11917	0.03882	0.11685	0.0436	3	548.2763	0.9998	0.9998	1	0.9998	0.9998	1	0.9999	1	0.9999	0.9999	0.9999
O00161	ALNIGNEIDAQNPQIK	MSF_Direct	1.18234e+07	1.14685e+07	1.19974e+07	1.19663e+07	1.18173e+07	1.06704e+07	1.11027e+07	1.14767e+07	1.15499e+07	1.25787e+07	1.21555e+07	1.22323e+07	1.23131e+07	1.27029e+07	1.22141e+07	1.21242e+07	1.20804e+07	1.26038e+07	1.23585e+07	1.19834e+07	1.11723e+07	1.18335e+07	1.19986e+07	1.20763e+07	FALSE			-0.04822	0.0608	-0.03456	0.02509	0.06699	0.07724	0.00917	2	869.4601	0.9998	0.9998	1	0.9998	0.9996	1	1	1	0.9999	0.9999	1
O00161	DMALNIGNEIDAQNPQIK	MSF_Direct	2.42864e+06	2.59186e+06	2.1807e+06	2.16045e+06	2.25162e+06	2.38759e+06	2.18198e+06	2.38071e+06	2.54712e+06	2.21999e+06	2.40457e+06	2.53488e+06	2.37878e+06	2.49308e+06	2.34245e+06	2.82225e+06	2.93193e+06	2.81188e+06	2.42706e+06	2.05679e+06	3.23956e+06	2.47453e+06	2.5576e+06	2.24417e+06	FALSE			-0.01843	0.25039	-0.08278	0.01497	-0.00839	0.00262	0.101	2	992.4938	0.9995	0.9998	0.9991	0.9998	0.9948	0.9779	1	0.9996	0.9999	0.9993	0.999
O00161	EQLNRIEEGLDQINK	MSF_Direct	4.06702e+06	3.25357e+06	3.90869e+06	3.74197e+06	3.88879e+06	4.15367e+06	3.80817e+06	3.58698e+06	4.23279e+06	3.94081e+06	3.96843e+06	4.285e+06	4.06787e+06	3.79658e+06	4.34054e+06	3.98685e+06	4.28776e+06	4.41502e+06	4.1265e+06	4.10421e+06	4.26296e+06	3.71804e+06	3.75401e+06	3.60434e+06	FALSE			0.05033	0.17638	0.06962	-0.01978	0.11893	0.12021	0.15393	3	600.3146	0.9998	0.9998	1	0.9998	0.9999	1	1	1	0.9999	0.9999	1
O00161	ILGLAIESQDAGIK	MSF_Direct	3.38819e+06	2.92214e+06	3.48274e+06	3.16778e+06	3.18164e+06	3.40133e+06	3.2832e+06	3.43437e+06	3.64992e+06	3.31437e+06	3.30274e+06	3.45462e+06	3.44468e+06	3.44273e+06	3.54512e+06	3.30355e+06	3.67242e+06	3.6414e+06	3.22843e+06	2.62704e+06	3.37517e+06	3.01062e+06	2.99259e+06	3.2658e+06	FALSE			0.08223	0.11659	-0.00625	-0.07935	0.04048	0.09126	-0.08533	2	714.4089	0.9998	0.9998	1	0.9998	0.9998	1	1	1	0.9999	0.9999	0.9999
O00161	NIGNEIDAQNPQIK	MSF_Direct	3.09722e+06	3.00475e+06	2.78422e+06	2.88341e+06	3.00696e+06	2.89131e+06	2.79059e+06	2.81502e+06	3.06497e+06	2.87009e+06	2.999e+06	3.07408e+06	3.12117e+06	2.95492e+06	3.04951e+06	2.71142e+06	3.28931e+06	3.11586e+06	3.07559e+06	3.04255e+06	3.17267e+06	2.5411e+06	2.8668e+06	2.9945e+06	FALSE			-0.03544	0.03693	-0.01707	-0.08076	0.00922	0.03835	0.06424	2	777.3995	0.9998	0.9998	1	0.9998	0.9999	1	1	1	0.9999	0.9999	1
O00161	RITNDAREDEMEENLTQVG	MSF_Direct	1.59952e+06	1.53077e+06	1.58322e+06	1.67862e+06	1.80046e+06	1.76908e+06	1.68952e+06	1.73262e+06	1.73371e+06	1.72671e+06	1.93022e+06	1.908e+06	1.68957e+06	1.83075e+06	1.99241e+06	1.71839e+06	1.63768e+06	1.86773e+06	1.6235e+06	1.76048e+06	1.39621e+06	1.61139e+06	1.84272e+06	1.62049e+06	FALSE			0.12941	0.1483	0.15501	0.10649	0.23956	0.22596	0.02027	3	740.6781	0.9998	0.9998	1	0.9998	0.9998	1	1	1	0.9999	0.9999	0.9999
O00161	RITNDAREDEMEENLTQVGSILGNLK	MSF_Direct	1.64053e+06	1.14031e+06	782993	1.57901e+06	1.04781e+06	1.19117e+06	1.62247e+06	1.37608e+06	1.08402e+06	1.60643e+06	1.44594e+06	1.46478e+06	1.43179e+06	1.59327e+06	1.51079e+06	1.60949e+06	1.37907e+06	1.09237e+06	1.32218e+06	519600	1.01716e+06	1.416e+06	1.51216e+06	1.59764e+06	FALSE			0.19605	0.19547	0.09938	0.34474	0.34198	0.34794	-0.31795	4	737.1213	0.9998	0.9998	1	0.9998	0.9999	1	1	0.9999	0.9995	0.9999	1
O00161	SSEELQQR	MSF_Direct	3.11695e+06	2.71133e+06	2.83873e+06	3.36024e+06	3.20573e+06	2.83963e+06	2.86637e+06	2.94465e+06	3.02305e+06	3.21264e+06	2.94262e+06	3.01496e+06	2.73856e+06	2.99976e+06	2.63688e+06	2.6133e+06	2.73574e+06	2.77919e+06	3.2468e+06	2.64892e+06	2.49709e+06	3.02338e+06	3.19629e+06	2.89548e+06	FALSE			0.02754	-0.09259	0.11799	0.07273	0.08142	-0.04941	-0.04638	2	488.7383	0.9998	0.9998	1	0.9998	0.9999	0.9999	1	1	0.9999	0.9999	1
O00161	TTWGDGGENSPC[Carbamidomethyl (C)]NVVSK	MSF_Direct	1.25561e+06	1.31477e+06	1.10084e+06	1.26267e+06	1.16404e+06	1.10314e+06	1.16175e+06	1.0128e+06	1.07823e+06	1.23205e+06	1.19026e+06	1.14746e+06	1.21259e+06	1.22366e+06	1.1167e+06	1.20938e+06	1.26089e+06	1.1964e+06	1.3545e+06	1.2938e+06	1.18808e+06	1.23661e+06	1.22408e+06	1.26338e+06	FALSE			-0.17459	-0.00179	-0.05665	0.02062	-0.04043	-0.04724	0.06349	2	904.3994	0.9992	0.9994	0.9954	0.9959	0.9998	0.9836	0.9998	1	0.9866	0.9955	0.9893
O00161	TWGDGGENSPC[Carbamidomethyl (C)]NVVSK	MSF_Direct	1.69181e+06	1.46858e+06	1.57456e+06	1.80499e+06	1.59312e+06	1.70787e+06	1.6013e+06	1.47631e+06	1.89608e+06	1.64544e+06	1.62319e+06	1.85643e+06	1.72188e+06	1.6779e+06	1.90451e+06	1.76115e+06	1.79379e+06	1.88693e+06	1.70434e+06	1.81281e+06	1.88529e+06	1.76611e+06	1.70187e+06	1.95948e+06	FALSE			0.07097	0.20075	0.10884	0.19693	0.11422	0.16381	0.19026	2	853.8756	0.9998	0.9998	1	0.9998	0.9999	0.9998	1	1	0.9999	0.9999	1
O00170	AVPLIHQEGNR	MSF_Direct	5.2624e+06	3.70656e+06	3.39004e+06	5.08707e+06	3.84862e+06	3.74959e+06	3.58e+06	4.3896e+06	3.95839e+06	3.93093e+06	5.17309e+06	4.37055e+06	5.2927e+06	3.98582e+06	3.69827e+06	4.05415e+06	8.83557e+06	3.95754e+06	5.06923e+06	5.75268e+06	7.68066e+06	4.19059e+06	4.29249e+06	4.84086e+06	FALSE	0.367028	301.088	-0.05121	0.44695	0.03759	0.10846	0.12468	0.07037	0.58216	2	617.3386	0.9998	0.9998	1	0.9998	0.9998	0.9999	1	1	0.9998	0.9997	0.9999
O00170	DHC[Carbamidomethyl (C)]SSILNK	MSF_Direct	400524	467456	317255	440559	515111	217650	299902	483322	163573	430212	387949	382957	427084	541655	381047	433867	291160	336534	388417	562416	358853	528109	539823	386759	FALSE			-0.32405	-0.15899	-0.01458	0.29554	0.01921	0.18756	0.14405	2	537.2559	0.4216	0.9998	1	0.9997	0.9989	0.9994	1	1	0.9999	0.9918
O00170	EHSSLGHADLDALQQNPQPLIFHME	MSF_Direct	923180	732143	879310	1.01865e+06	888199	791984	850930	883607	884373	910330	852903	875278	957540	931129	918006	953630	843949	900399	921818	718324	782398	841615	805071	936613	FALSE			0.04719	0.0901	0.09056	0.02744	0.05795	0.14709	-0.06526	4	707.5922	0.9998	0.9998	1	0.9998	0.9999	1	1	1	0.9999	0.9999	1
O00170	ELDPALAPVVSR	MSF_Direct	2.49594e+07	2.34166e+07	2.41559e+07	2.49993e+07	2.36326e+07	2.59996e+07	2.39784e+07	2.43353e+07	2.53186e+07	2.33983e+07	2.45897e+07	2.574e+07	2.54303e+07	2.46805e+07	2.51657e+07	2.38225e+07	2.64648e+07	2.55746e+07	2.46582e+07	2.4692e+07	2.76644e+07	2.30281e+07	2.36907e+07	2.43902e+07	FALSE			0.02172	0.06476	0.04117	-0.02858	0.0236	0.05358	0.08652	2	633.8563	0.9998	0.9998	1	0.9998	0.9997	1	1	1	0.9999	0.9999	0.9999
O00170	FKLPVWETIVC[Carbamidomethyl (C)]TMR	MSF_Direct	418555	316569	282891	406966	340748	336997	365986	430083	313680	355121	381060	381712	349364	355358	319155	309844	316390	317067	319057	283499	343713	382937	387182	498951	FALSE			0.12447	-0.10997	0.09155	0.31801	0.13502	0.00828	-0.10544	3	593.981	0.9998	0.9998	1	0.9998	0.9999	1	1	1	0.9999	0.9999	1
O00170	GELPDFQDGTK	MSF_Direct	4.59771e+06	4.82724e+06	5.54604e+06	4.84449e+06	5.34001e+06	5.40308e+06	5.07275e+06	4.68121e+06	4.8221e+06	4.81895e+06	5.34132e+06	4.93452e+06	4.55724e+06	5.11285e+06	5.00112e+06	4.66634e+06	4.58766e+06	4.69375e+06	4.71729e+06	5.20031e+06	5.10334e+06	5.07621e+06	5.15444e+06	5.31939e+06	FALSE			-0.03857	-0.10214	0.05823	0.05475	0.01188	-0.02918	0.00481	2	603.7855	0.9617	0.9957	0.991	0.9994	0.9007	0.9999	0.9998	0.999	0.9998	0.994	0.9986
O00170	GKPMELIIGKK	MSF_Direct	5.47453e+06	5.7259e+06	5.17514e+06	5.5142e+06	5.55286e+06	4.80957e+06	5.41924e+06	5.41328e+06	5.2989e+06	5.24058e+06	5.81687e+06	4.77018e+06	5.78184e+06	5.6294e+06	5.97451e+06	5.51827e+06	4.82739e+06	5.48697e+06	5.89252e+06	5.60839e+06	3.71035e+06	5.91367e+06	5.93583e+06	5.04027e+06	FALSE			-0.02167	-0.04864	-0.04464	0.0446	-0.0491	0.08636	-0.10641	3	405.2494	0.9998	0.9998	1	0.9998	0.9999	1	1	1	0.9999	0.9999	1
O00170	HSDDEGTVLDDSR	MSF_Direct	2.2463e+06	2.63925e+06	2.24294e+06	2.12534e+06	2.18309e+06	2.2705e+06	2.54471e+06	2.30716e+06	2.2975e+06	2.38602e+06	2.47826e+06	2.51331e+06	2.43619e+06	2.34953e+06	2.23718e+06	2.15511e+06	2.40816e+06	2.06781e+06	2.42971e+06	2.41074e+06	2.38307e+06	2.31989e+06	2.11091e+06	2.41198e+06	FALSE			0.00422	-0.10435	-0.11574	-0.05901	0.04955	-0.02153	0.0191	2	723.3106	0.9998	0.9998	1	0.9998	0.9998	1	1	1	0.9999	0.9999	1
O00170	HVVLYPLVAK	MSF_Direct	7.37231e+06	7.97224e+06	7.19547e+06	7.26635e+06	7.5932e+06	7.66605e+06	6.48823e+06	7.76058e+06	7.46889e+06	6.95341e+06	7.77605e+06	7.42981e+06	7.18402e+06	7.8776e+06	7.9343e+06	6.72356e+06	7.84581e+06	7.39395e+06	7.23805e+06	6.7772e+06	7.00598e+06	8.0448e+06	7.28156e+06	7.25611e+06	FALSE			-0.05362	-0.03739	-0.00092	0.00271	-0.02458	0.02889	-0.10064	2	569.8528	0.9998	0.9998	1	0.9998	0.9999	1	1	1	0.9999	0.9999	1
O00170	LPVWETIVC[Carbamidomethyl (C)]	MSF_Direct	388512	408646	426840	315886	379867	463583	442382	420458	461438	392638	453670	456059	396962	419013	473156	386647	515318	427200	410888	444370	432652	350824	365416	358506	FALSE			0.1136	0.11892	-0.0783	-0.18761	0.08953	0.0748	0.07343	2	558.7916	0.9975	0.7145	0.993	0.9886	0.9997	0.8552	0.9573	0.8748	0.9974	0.9446	0.985
O00170	MREGEIAQFLC[Carbamidomethyl (C)]DIK	MSF_Direct	219403	196188	152303	226090	269644	185588	199310	263008	187359	224103	228332	185346	209348	311442	200421	236284	233734	185600	213948	187615	155370	238063	201432	169769	FALSE			0.1941	0.20723	0.26272	0.10145	0.16744	0.3448	-0.02812	3	570.6165	0.9992	0.9997	0.9993	0.9997	0.9999	1	1	0.9999	0.9999	0.9999	0.9996
O00170	NIAVGKDPLEGQ	MSF_Direct	6.81827e+06	6.38311e+06	6.42009e+06	6.3474e+06	6.47236e+06	5.98695e+06	6.31498e+06	6.79024e+06	6.80785e+06	6.13378e+06	6.67892e+06	6.6497e+06	6.85377e+06	6.61769e+06	6.64115e+06	6.67807e+06	7.57514e+06	6.66703e+06	6.40936e+06	6.92956e+06	6.6758e+06	6.04349e+06	6.60248e+06	6.32966e+06	FALSE			0.02128	0.09247	-0.06119	-0.04828	-0.01174	0.03567	0.02863	2	620.8303	0.9998	0.9998	1	0.9998	0.9999	1	1	1	0.9999	0.9999	1
O00170	NIAVGKDPLEGQR	MSF_Direct	1.2792e+07	139417	1.27118e+07	1.42152e+07	1.3516e+07	1.15541e+07	1.53557e+07	1.67635e+07	1.02066e+07	1.31388e+07	1.24563e+07	1.28262e+07	9.78611e+06	1.26652e+07	1.35864e+07	1.23888e+07	203483	9.6353e+06	1.07741e+07	1.49153e+07	1.41631e+07	1.56838e+07	1.42495e+07	1.52956e+07	FALSE			0.72296	-0.20623	0.61541	0.81867	0.58333	0.49093	0.63609	2	698.8808	0.8179	0.9783	0.9967	0.9938	0.9436	0.9786	0.9026	0.9991		0.9922	0.9859
O00170	NIAVGKDPLEGQRH	MSF_Direct	3.39858e+06	3.24409e+06	3.3514e+06	3.33463e+06	3.41914e+06	3.29178e+06	3.03736e+06	2.85942e+06	3.39584e+06	2.96735e+06	3.17855e+06	3.42882e+06	3.54146e+06	3.20315e+06	3.83672e+06	3.52777e+06	3.0511e+06	3.57993e+06	2.83853e+06	3.029e+06	3.22191e+06	3.33343e+06	3.384e+06	3.31268e+06	FALSE			-0.10499	0.02358	0.00741	0.00519	-0.06184	0.08238	-0.13688	3	511.9426	0.9998	0.9998	1	0.9998	0.9998	1	0.9999	1	0.9999	0.9999	1
O00170	NKYDDNVK	MSF_Direct	1.47902e+06	1.75422e+06	1.42613e+06	221491	1.86196e+06	1.24263e+06	1.64163e+06	1.40571e+06	1.44661e+06	1.59638e+06	1.50358e+06	1.40127e+06	1.39699e+06	1.67853e+06	1.24337e+06	1.71042e+06	1.37653e+06	1.1994e+06	1.87653e+06	1.50238e+06	1.35146e+06	1.81907e+06	1.84672e+06	1.34432e+06	FALSE			-0.05215	-0.12038	-0.48631	0.10471	-0.04982	-0.10947	0.02182	2	498.2433	0.9966		1	0.9998	0.9998	0.9102	0.9998	0.9998	0.9998	0.9927	0.9999
O00170	RVIQEGRGELPDFQDGTK	MSF_Direct	7.08186e+06	6.25758e+06	6.62431e+06	7.27245e+06	6.63853e+06	6.33839e+06	6.78269e+06	7.21127e+06	6.82064e+06	7.29434e+06	6.6725e+06	6.9364e+06	7.60707e+06	7.00376e+06	7.49082e+06	7.73953e+06	7.06651e+06	7.73064e+06	7.80079e+06	6.72202e+06	6.32977e+06	7.11495e+06	7.00172e+06	6.41573e+06	FALSE			0.06021	0.17489	0.02049	0.04052	0.06634	0.14677	0.06284	3, 4	682.3519, 512.0157	0.9998, 0.9998	0.9998, 0.9998	1, 1	0.9998, 0.9998	0.9999, 0.9999	1, 1	1, 1	1, 1	0.9999, 0.9999	0.9999, 0.9999	0.9999, 1
O00170	TLHSDDEGTVLDDSR	MSF_Direct	3.55918e+06	3.90061e+06	3.40928e+06	3.98127e+06	4.36224e+06	3.51937e+06	3.52449e+06	4.15879e+06	3.77166e+06	4.07096e+06	4.24776e+06	3.59305e+06	3.6069e+06	4.08095e+06	3.50614e+06	3.95905e+06	3.90642e+06	3.70404e+06	3.92486e+06	3.92267e+06	3.51327e+06	4.0368e+06	4.06164e+06	3.94521e+06	FALSE			0.07574	0.0901	0.12623	0.14804	0.13216	0.0425	0.06384	2	830.3765	0.9998	0.9998	1	0.9998	0.9999	1	1	1	0.9999	0.9999	0.9998
O00170	VESPGTYQQDPWAMTDEEK	MSF_Direct	6.51128e+06	8.77028e+06	6.39628e+06	8.58942e+06	8.90849e+06	6.58734e+06	8.00673e+06	8.39629e+06	7.79066e+06	7.97445e+06	8.16961e+06	7.78515e+06	7.16015e+06	7.78954e+06	7.81108e+06	8.69615e+06	6.85477e+06	7.88077e+06	9.33511e+06	8.23129e+06	6.49767e+06	8.10201e+06	8.10607e+06	8.22358e+06	FALSE			0.15841	0.11224	0.15193	0.17253	0.14255	0.07033	0.15066	2	1105.981	0.9996	0.9997	1	0.9998	0.9997	0.9998	1	0.9999	0.9998	0.9999	0.9999
O00170	VWNAQEAQADFAK	MSF_Direct	1.04055e+06	764332	1.04355e+06	177435	1.25085e+06	420340	175569	409521	700439	729770	570289	992423	178960	107950	355635	210494	872311	842956	92905.4	822434	92770.7	992829	231231	892133	FALSE	0.383734	0.104314	-1.1478	-0.56474	-0.62372	-0.4287	-0.31326	-2.1483	-1.49852	2	739.3572	0.999			0.9977				0.9964	0.9997	0.9999
O00170	YYDAIAC[Carbamidomethyl (C)]LK	MSF_Direct	1.65822e+06	1.38044e+06	1.23258e+06	1.09116e+06	1.962e+06	1.54896e+06	1.2758e+06	837323	458329	1.81222e+06	1.90577e+06	898167	167487	1.96057e+06	2.17144e+06	2.0357e+06	969033	238234	1.3369e+06	1.87196e+06	638133	1.61765e+06	1.51903e+06	1.19855e+06	FALSE			-0.73207	-0.39734	0.10764	0.02145	0.11204	0.00951	-0.15092	2	558.7733	0.9998	0.9995	0.999	0.9997		0.9999	0.9997	1	0.9998	0.9999	0.9976
O00178	AEQIEADVILLR	MSF_Direct	880380	1.00571e+06	1.24257e+06	1.04135e+06	1.13158e+06	968906	912968	1.06829e+06	1.0078e+06	1.03453e+06	751754	897065	881182	971783	952528	1.05452e+06	813875	978690	1.20191e+06	1.03581e+06	993331	935951	1.03811e+06	850533	FALSE			-0.06585	-0.13606	0.00606	-0.1475	-0.22151	-0.15729	0.04646	2	685.3879	0.8809	0.9981	0.4307	0.9836	0.8873	0.9998	0.9949	0.981	0.9007	0.902	0.8247
O00178	GGQTASFALK	MSF_Direct	1.60242e+06	1.37824e+06	1.27163e+06	1.27546e+06	1.31685e+06	1.29275e+06	1.55793e+06	1.42562e+06	1.35944e+06	1.81564e+06	1.32594e+06	1.44318e+06	1.28104e+06	1.31208e+06	1.17928e+06	1.33692e+06	1.14935e+06	1.38061e+06	1.30355e+06	772513	1.2292e+06	1.4791e+06	1.30261e+06	1.60267e+06	FALSE			0.03045	-0.13707	-0.1303	0.04413	0.10861	-0.17276	-0.36347	2	490.264	0.9989	0.9985	0.9892	0.9982	0.9821	0.9999	0.9992	0.9983	0.9982	0.9989	0.9994
O00178	KIPVLVQSKDDVIVTASNFSSER	MSF_Direct	1.38009e+06	1.1407e+06	1.22526e+06	1.45101e+06	1.33761e+06	1.25044e+06	1.22466e+06	1.11885e+06	1.36195e+06	1.1647e+06	1.48363e+06	1.1326e+06	1.32146e+06	1.27533e+06	1.52655e+06	1.57189e+06	968449	1.3281e+06	1.20051e+06	345570	1.35179e+06	1.29179e+06	1.22229e+06	1.13218e+06	FALSE			-0.01572	0.04638	0.10865	-0.03895	0.01337	0.13844	-0.37038	4	633.8472	0.9993	0.9993	0.9999	0.8314	0.9328	0.9994	0.9887	0.9995	0.9983	0.9999	0.8127
O00178	LLQTTNNSPMNSKPQ	MSF_Direct	999786	925246	844967	957668	974471	806119	939611	959381	835435	883237	923636	922554	985629	936378	869140	851333	1.06082e+06	919766	969061	889750	958820	896789	929074	784636	FALSE			-0.01865	0.03189	-0.01663	-0.08556	-0.02129	0.01097	0.0246	2	836.9198	0.9998	0.9998	1	0.9998	0.9999	1	1	1	0.9999	0.9999	1
O00178	LLQTTNNSPMNSKPQQIK	MSF_Direct	1.90128e+06	1.38451e+06	1.84321e+06	1.70639e+06	1.65586e+06	1.79254e+06	1.51741e+06	1.73505e+06	1.32753e+06	1.65137e+06	1.35451e+06	1.92123e+06	1.65059e+06	1.4459e+06	2.0673e+06	1.56817e+06	1.69285e+06	1.90381e+06	1.2891e+06	1.30945e+06	1.7067e+06	1.77044e+06	1.82619e+06	1.81181e+06	FALSE			-0.16333	0.01004	0.00724	0.07653	-0.05794	0.00975	-0.25258	3	681.3615	0.9998	0.9998	1	0.9998	0.9999	1	1	1	0.9999	0.9999	1
O00178	LVLVSPTSEQYDSLLR	MSF_Direct	1.03661e+07	1.06933e+07	1.05958e+07	1.02605e+07	1.1467e+07	1.06115e+07	9.61057e+06	1.13653e+07	1.03402e+07	9.682e+06	1.20337e+07	1.01505e+07	1.13003e+07	1.12812e+07	1.1518e+07	1.10081e+07	1.29368e+07	1.19432e+07	1.1767e+07	9.88693e+06	9.91832e+06	1.03732e+07	1.05798e+07	1.04711e+07	FALSE			-0.01554	0.18106	0.03083	-0.01057	0.00958	0.10731	-0.00379	2	910.4937	0.9998	0.9998	1	0.9998	0.9999	1	1	1	0.9999	0.9999	1
O00178	LVLVSPTSEQYDSLLRQ	MSF_Direct	61522.6	317590	173091	336174	250318	424332	359622	406605	330384	302907	387300	392094	373983	435818	395009	203824	419750	425760	312387	406004	379975	283232	123810	434905	FALSE			0.98978	0.9262	0.87226	0.60853	0.97083	1.12553	0.99209	3	650.0177		0.8854	0.9996	0.998	0.9998	0.8253	0.9862	0.9777		0.851	0.9897
O00178	MFLNLLSPR	MSF_Direct	1.99648e+06	2.38124e+06	2.2756e+06	1.87065e+06	2.38989e+06	2.50217e+06	2.03915e+06	2.17341e+06	2.09897e+06	1.98076e+06	2.22921e+06	2.22883e+06	1.84732e+06	1.98239e+06	2.12455e+06	1.70662e+06	2.1264e+06	2.1222e+06	1.87154e+06	2.40018e+06	2.15501e+06	2.29995e+06	2.00755e+06	2.92162e+06	FALSE			-0.07608	-0.15992	0.02353	0.11975	-0.04728	-0.16015	-0.04999	2	545.8075	0.9991	0.9998	1	0.9996	0.9977	1	1	0.9996	0.9998	0.9999	0.9997
O00178	QTATILSMDK	MSF_Direct	2.58072e+06	2.73518e+06	2.84517e+06	2.78478e+06	2.45923e+06	2.64102e+06	2.43445e+06	2.24912e+06	2.4446e+06	2.74355e+06	2.58143e+06	2.62106e+06	2.7931e+06	2.88614e+06	2.67428e+06	2.78784e+06	2.46457e+06	2.70027e+06	2.67212e+06	2.63444e+06	2.49628e+06	2.71263e+06	2.49327e+06	2.56126e+06	FALSE			-0.19523	-0.03732	-0.04964	-0.07137	-0.03852	0.03363	-0.06476	2	554.2894	0.999	0.9998	0.9991	0.9981	0.9991	0.9993	0.9998	0.9987	0.9997	0.9993	1
O00178	RVGDNDFLEVR	MSF_Direct	5.67724e+06	5.94166e+06	5.94692e+06	5.6052e+06	5.78049e+06	5.80469e+06	5.12939e+06	5.9527e+06	5.89292e+06	5.99155e+06	6.02761e+06	5.8471e+06	5.67701e+06	5.84302e+06	5.99902e+06	5.60793e+06	5.53483e+06	6.07049e+06	5.75651e+06	5.48346e+06	5.79751e+06	5.48203e+06	5.86138e+06	5.52892e+06	FALSE			-0.04936	-0.02925	-0.03117	-0.05811	0.02447	-0.00385	-0.04406	3	440.5616	0.9998	0.9998	1	0.9997	0.9997	1	1	1	0.9999	0.9999	1
O00178	SMAEQIEADVILLR	MSF_Direct	892278	999527	1.04489e+06	1.07799e+06	1.09884e+06	736815	1.02573e+06	1.14008e+06	856264	1.03887e+06	989015	750894	849759	1.16965e+06	934321	1.11845e+06	788057	837220	1.10206e+06	1.14196e+06	915315	1.0841e+06	1.24123e+06	798818	FALSE			0.04135	-0.09806	-0.01137	0.08927	-0.07974	0.00835	0.10543	2, 3	794.4242, 529.9519	0.9998, 0.9998	0.9998, 0.9998	1, 1	0.9998, 0.9998	0.9998, 0.9998	0.9999, 1	1, 1	1, 0.9958	0.9998, 0.9998	0.9999, 0.9999	0.9991, 1
O00178	STLLGVLTHGELDNGR	MSF_Direct	1.23045e+06	903339	1.13e+06	1.11949e+06	1.14604e+06	1.20643e+06	1.08803e+06	1.37814e+06	1.27763e+06	1.1643e+06	1.33899e+06	1.33897e+06	1.21577e+06	1.18047e+06	1.24443e+06	1.12222e+06	1.22017e+06	1.26095e+06	1.25061e+06	636795	1.29678e+06	1.15942e+06	1.16272e+06	1.40765e+06	FALSE			0.19796	0.14279	0.0892	0.19255	0.23541	0.15766	-0.03562	3	561.3004	0.9997	0.9998	0.9999	0.9998	0.9999	0.9998	0.9991	0.9999	0.9997	0.9999	1
O00178	TPEYLHIDQR	MSF_Direct	2.22531e+06	2.55485e+06	2.02722e+06	2.39453e+06	2.4168e+06	2.28613e+06	2.30944e+06	2.40791e+06	2.32916e+06	2.49583e+06	2.22716e+06	2.24674e+06	2.26929e+06	2.27201e+06	2.34081e+06	2.22861e+06	2.26889e+06	2.24325e+06	2.34415e+06	2.76689e+06	2.39928e+06	2.399e+06	2.27882e+06	2.34209e+06	FALSE			0.04981	-0.01419	0.0602	0.04435	0.034	0.01575	0.14177	2	636.3226	0.9998	0.9998	1	0.9998	0.9999	1	1	1	0.9999	0.9999	1
O00178	VITFIDLAGHEK	MSF_Direct	2.17364e+06	2.04395e+06	2.22642e+06	2.01422e+06	2.11433e+06	2.23923e+06	2.14764e+06	2.18967e+06	2.06458e+06	2.09556e+06	2.14101e+06	2.03895e+06	2.05382e+06	2.05697e+06	2.06857e+06	2.0225e+06	1.95309e+06	2.02597e+06	2.01779e+06	2.07855e+06	2.30173e+06	2.14439e+06	2.12881e+06	2.312e+06	FALSE			-0.00946	-0.10262	-0.01717	0.03127	-0.03822	-0.0605	-0.01032	3	448.2504	0.9998	0.9998	1	0.9998	0.9999	1	1	1	0.9998	0.9999	0.9998
O00178	VSPTSEQYDSLLR	MSF_Direct	5.19383e+06	5.75382e+06	5.33677e+06	5.3569e+06	4.96549e+06	4.93733e+06	5.20137e+06	5.19184e+06	5.94616e+06	5.49345e+06	5.35432e+06	5.90579e+06	5.3711e+06	5.44272e+06	5.4753e+06	5.53405e+06	5.73309e+06	5.93165e+06	5.47796e+06	5.65703e+06	5.80235e+06	5.21517e+06	5.17676e+06	5.41117e+06	FALSE			0.00486	0.07881	-0.09376	-0.04328	0.04097	0.00042	0.05672	2	747.8754	0.9998	0.9998	1	0.9998	0.9994	0.9999	0.9991	0.9999	0.9999	0.9996	0.9992
O00178	YQAMVHC[Carbamidomethyl (C)]GSIR	MSF_Direct	2.02663e+06	1.75324e+06	1.88976e+06	1.67702e+06	1.8119e+06	2.0598e+06	1.75178e+06	2.08645e+06	1.62191e+06	2.00262e+06	1.90299e+06	2.00702e+06	1.69419e+06	1.7531e+06	1.9885e+06	1.83355e+06	1.43405e+06	1.84795e+06	1.71137e+06	1.61318e+06	1.70868e+06	1.87471e+06	2.28929e+06	1.95824e+06	FALSE			-0.05432	-0.14837	-0.0311	0.11081	0.06054	-0.06077	-0.17177	2, 3	661.3106, 441.2095	0.9998, 0.9998	0.9998, 0.9998	1, 0.9996	0.9998, 0.9997	0.9999, 0.9998	1, 0.9998	1, 0.9999	1, 1	0.9998, 0.9991	0.9999, 0.9998	1, 1
O00186	ALYFITPTSK	MSF_Direct	2.02858e+06	2.11874e+06	1.99676e+06	2.02176e+06	2.15255e+06	1.97414e+06	2.0774e+06	2.28065e+06	2.00456e+06	2.14866e+06	2.04049e+06	2.03074e+06	2.02586e+06	2.09961e+06	2.06218e+06	2.10682e+06	2.1749e+06	2.14291e+06	2.12237e+06	2.06094e+06	2.06136e+06	2.19938e+06	2.02077e+06	2.00592e+06	FALSE			0.05042	0.06442	0.00103	0.01912	0.01769	0.01019	0.02343	2	570.8186	0.9998	0.9998	1	0.9997	0.9998	1	1	1	0.9999	0.9999	1
O00186	DIMEDAIDNRLDSK	MSF_Direct	1.67787e+06	1.33652e+06	1.64111e+06	1.26631e+06	1.3095e+06	1.63464e+06	1.47523e+06	1.57342e+06	1.70254e+06	1.51288e+06	1.6417e+06	1.79554e+06	1.8288e+06	1.46934e+06	1.64583e+06	1.38048e+06	1.69005e+06	1.87921e+06	1.37094e+06	1.48295e+06	1.5452e+06	1.32895e+06	1.3475e+06	1.49754e+06	FALSE			0.02935	0.08842	-0.14496	-0.15751	0.08853	0.08673	-0.08173	3	545.5945	0.9955	0.9998	0.9999	0.9998	0.9974	1	1	1	0.9998	0.9998	0.9999
O00186	GFDPVSTVLHEL	MSF_Direct	262888	325263	343874	270763	290239	330862	306873	261831	350838	287230	314899	327457	287105	303720	343557	284141	308079	314917	300789	356929	350477	315483	331107	270670	FALSE			-0.01945	-0.03905	-0.06355	-0.02304	-0.00378	0.00364	0.11333	2	657.3405	0.9995	0.9998	1	0.9997	0.9998	1	1	1	0.9999	0.9999	1
O00186	SVDC[Carbamidomethyl (C)]FLHDFASK	MSF_Direct	613845	599791	508231	590934	561766	606575	642962	579970	518806	673981	623545	577038	637089	582370	647378	610817	565171	602586	596229	496037	552373	586797	588610	648253	FALSE			0.01656	0.04675	0.03101	0.08286	0.12258	0.11662	-0.0662	3	475.8871	0.9998	0.9998	1	0.9998	0.9999	1	1	1	0.9999	0.9999	1
O00186	TEQDLALGTDAEGQK	MSF_Direct	1.5138e+06	1.60003e+06	1.37984e+06	1.62386e+06	1.61571e+06	1.31923e+06	1.36881e+06	1.44193e+06	1.49373e+06	1.62806e+06	1.42975e+06	1.28414e+06	1.37553e+06	1.5031e+06	1.32712e+06	1.55679e+06	1.28881e+06	1.32612e+06	1.65134e+06	1.44655e+06	1.35566e+06	1.57817e+06	1.42481e+06	1.44864e+06	FALSE			-0.06206	-0.10725	0.02076	-0.01356	-0.04955	-0.09553	-0.01294	2	788.3785	0.9997	0.9949	1	0.9997	0.9994	1	0.9989	1	0.9996	0.9999	0.9987
O00186	THSQLLIIDR	MSF_Direct	678055	850042	903119	823220	887616	987412	835707	897215	834192	812457	950152	785213	783819	908022	841832	850223	830172	686115	859995	806857	888836	882746	913591	970682	FALSE			0.07847	-0.03892	0.15035	0.18665	0.06759	0.05955	0.07203	3	399.2313	0.9997	0.9997	0.9982	0.9995	0.9995	0.9947	0.9985	0.9948	0.9996	0.9995	0.9997
O00186	VLLPVLLNK	MSF_Direct	3.13148e+06	3.04736e+06	3.23792e+06	2.83478e+06	3.20608e+06	3.25194e+06	3.23014e+06	3.3327e+06	3.14973e+06	2.91973e+06	3.36071e+06	3.24505e+06	3.21027e+06	3.0463e+06	3.2032e+06	2.73592e+06	3.50627e+06	3.29234e+06	2.99089e+06	3.41962e+06	3.2875e+06	3.30084e+06	3.00932e+06	2.96389e+06	FALSE			0.04462	0.01793	-0.01912	-0.02203	0.01656	0.00657	0.04246	2	504.8444	0.9997	0.9998	1	0.9998	0.9998	1	1	1	0.9999	0.9999	1
O00192	DAEWTTVFK	MSF_Direct	652282	833180	646404	795665	974709	627204	755671	697064	681193	838668	760490	761803	704006	814518	776152	900269	665130	715986	802672	862437	558389	809457	732206	633523	FALSE			0.0014	0.09779	0.16946	0.02902	0.14726	0.10617	0.06071	2	548.7691	0.9976	0.999	0.9861	0.9719	0.9957	0.9397	0.99	0.9968	0.9943	0.9979	0.9657
O00192	DLIGSYAMAELVR	MSF_Direct	1.29029e+06	1.45598e+06	980155	1.45502e+06	1.52919e+06	1.21457e+06	1.45689e+06	1.16818e+06	1.10171e+06	1.53514e+06	1.37091e+06	1.28875e+06	1.33517e+06	1.42148e+06	1.31693e+06	1.5274e+06	1.10415e+06	1.35024e+06	1.42709e+06	961486	1.23634e+06	1.39471e+06	1.40473e+06	1.28768e+06	FALSE			0.00014	0.09563	0.17218	0.13329	0.17081	0.12851	-0.03984	2, 3	719.374, 479.9184	0.9995	0.9936	0.9963	0.9972	0.9996	0.9994	0.9957	0.9963	0.9996	0.9885	0.9954
O00192	GLPLLVALLDHPR	MSF_Direct	146125	239384	178821	185790	273214	256299	200018	262013	224841	210505	257899	200869	217208	230115	229677	190284	244285	254212	216168	197507	226317	294014	242785	279981	FALSE	0.448855	3.16201	0.2835	0.28751	0.34202	0.53341	0.24606	0.26262	0.18152	3	471.9574	0.9998	0.9998	1	0.9998	0.9999	1	1	1	0.9999	0.9999	1
O00192	GLPLLVALLDHPRAEVR	MSF_Direct	244744	147879	256374	198644	177767	291487	179633	262857	299932	195578	225250	262027	279004	227066	309687	208994	263670	220424	248748	245450	252976	186699	167664	170575	FALSE			0.19403	0.09483	0.04142	-0.30606	0.07337	0.32993	0.20323	4	468.0322	0.9998	0.9998	0.965	0.9961	0.9998	0.9999	0.9999	0.9998	0.9997	0.9998	1
O00192	GLPVLVELLQSETDK	MSF_Direct	65870.1	87556	40681.7	47588.1	98401.5	95911.1	71205.5	89144.2	62447.2	76059.7	66087.6	65634.4	54698.4	61282.2	67003.5	65126.2	52496.8	59249.4	68792.5	79755.2	74235.6	92276.8	54919.2	98219.6	FALSE			0.19887	-0.13415	0.31756	0.33837	0.09821	-0.08514	0.19878	3	547.6417	0.9424	0.9034	0.9979	0.998	0.995	0.9994	0.9653	0.9935	0.9998	0.9983	0.9987
O00192	GVPALVALVASSQSVR	MSF_Direct	273634	303216	280428	315950	352002	346654	313284	327894	322727	311166	348584	335524	311880	324825	347809	307442	349172	322252	331301	248573	321777	341211	327151	318105	FALSE			0.16913	0.19135	0.24309	0.20251	0.21533	0.19965	0.07281	3	518.6385	0.9985	0.9996	0.9999	0.9988	0.9998	0.9994	0.9989	0.9999	0.9997	0.999	0.9998
O00192	PLLVALLDHPR	MSF_Direct	17428.3	34893.1	20959.4	12529.8	207468	31005	15538.4	18101.6	27318.5	14279.6	34143.5	23926.8	25693.2	31110.7	34462.2	213764	120414	42560	404124	387841	35550.9	22672.9	29288.6	25623.8	FALSE	-0.0419348	693877	-0.26561	2.36206	1.7762	0.08235	-0.01844	0.31664	3.49728	3	415.2556	0.3642	0.623	0.5299	0.5743	0.9658			0.9622	0.4582		0.7605
O00193	ADLGNEERK	MSF_Direct	565689	580540	548704	623767	644687	510163	521341	708923	558881	633316	516920	475199	583650	646106	524861	574285	621210	565409	475432	621195	578040	626665	600653	556153	FALSE			0.07804	0.05509	0.06953	0.07346	-0.0604	0.04993	-0.01735	2	516.2595	0.9998	0.9998	1	0.9998	0.9998	0.9207	0.9984	0.9993	0.9998	0.9998	0.9997
O00193	DLGNEERK	MSF_Direct	1.69224e+07	1.76646e+07	1.72198e+07	1.84886e+07	1.78319e+07	1.58185e+07	1.7106e+07	1.73061e+07	1.67685e+07	1.78278e+07	1.8405e+07	1.67656e+07	2.01701e+07	1.81926e+07	1.6923e+07	1.36094e+07	1.67241e+07	1.46283e+07	1.87034e+07	1.78069e+07	1.65384e+07	1.72226e+07	1.90555e+07	1.6083e+07	FALSE			-0.01754	-0.20444	0.00922	0.01535	0.03281	0.09376	0.03418	2	480.7409	0.9998	0.9998	1	0.9998	0.9999	1	1	1	0.9999	0.9999	1
O00193	EAADLGNEERK	MSF_Direct	1.10258e+06	880694	915592	848274	937872	956498	956498	801119	1.08147e+06	957184	1.1142e+06	944776	1.01977e+06	992202	1.05082e+06	950746	1.12932e+06	1.04672e+06	997153	1.07183e+06	1.1846e+06	919934	931597	1.07392e+06	FALSE			-0.03006	0.10919	-0.07992	0.01317	0.05722	0.07936	0.16654	2	616.2993	0.9998	0.9998	1	0.9998	0.9999	1	1	1	0.9999	0.9999	1
O00193	EHPDEVEDPK	MSF_Direct	8.51567e+07	9.9386e+07	7.84243e+07	9.55827e+07	9.21094e+07	7.29605e+07	9.07655e+07	7.58974e+07	8.07015e+07	9.90318e+07	9.23015e+07	7.84164e+07	8.32912e+07	9.47633e+07	8.04624e+07	9.94055e+07	8.48058e+07	7.64002e+07	9.9713e+07	9.47336e+07	8.30079e+07	9.50444e+07	9.98655e+07	8.48675e+07	FALSE			-0.08824	-0.01298	-0.01275	0.0894	0.03674	-0.02462	0.07737	2	597.7673	0.9998	0.9998	1	0.9998	0.9998	1	1	1	0.9999	0.9999	1
O00193	KINEELESQ	MSF_Direct	2.50798e+07	2.37754e+07	2.63555e+07	2.34494e+07	2.33706e+07	2.45527e+07	2.48504e+07	2.42977e+07	2.27913e+07	2.31956e+07	2.60293e+07	2.40754e+07	2.37996e+07	2.46957e+07	2.57338e+07	2.41072e+07	2.37271e+07	2.47208e+07	2.27101e+07	2.43434e+07	2.01505e+07	2.42616e+07	2.39864e+07	2.46819e+07	FALSE			-0.06416	-0.05186	-0.07557	-0.04443	-0.03712	-0.01895	-0.16239	2	545.2748	0.9998	0.9998	1	0.9998	0.9999	1	1	1	0.9999	0.9999	1
O00193	KINEELESQYQ	MSF_Direct	5.56882e+06	4.96598e+06	5.49263e+06	5.29054e+06	5.15019e+06	5.55149e+06	5.51319e+06	5.06615e+06	5.6924e+06	5.3224e+06	5.33441e+06	5.88331e+06	5.32978e+06	5.16211e+06	6.1179e+06	5.43003e+06	5.72009e+06	6.20369e+06	5.4833e+06	5.72208e+06	5.81773e+06	5.22848e+06	5.05689e+06	5.59109e+06	FALSE			0.02183	0.11471	-0.00317	-0.01365	0.04543	0.05149	0.08695	2	690.8357	0.9998	0.9998	1	0.9998	0.9995	1	1	1	0.9999	0.9999	1
O00193	RSASPDDDLGSS	MSF_Direct	6.28125e+06	6.81946e+06	1.14181e+06	6.99698e+06	6.93754e+06	7.5249e+06	3.61322e+06	4.94055e+06	3.32298e+06	6.88495e+06	7.80942e+06	4.43293e+06	6.07757e+06	6.82745e+06	2.66281e+06	1.39675e+06	6.40583e+06	6.99845e+06	7.3707e+06	2.18496e+06	5.87038e+06	5.28871e+06	6.74741e+06	7.68436e+06	FALSE			-0.26206	0.05549	0.59141	0.46949	0.42543	0.12836	0.11516	2	603.7653	0.9998	0.9998	1	0.9998	0.9997	1	1	1	0.9999	0.9999	1
O00193	RSASPDDDLGSSN	MSF_Direct	8.35447e+06	7.38916e+06	8.77213e+06	7.85046e+06	7.79378e+06	7.78631e+06	7.95171e+06	7.28251e+06	8.76587e+06	7.85148e+06	7.46486e+06	8.98803e+06	8.42924e+06	7.3872e+06	8.90298e+06	7.41401e+06	7.27333e+06	9.06408e+06	7.82381e+06	7.57795e+06	8.38541e+06	7.95994e+06	7.49949e+06	8.95408e+06	FALSE			-0.03067	-0.0457	-0.06532	-0.00603	-0.01249	0.01194	-0.04353	2	660.7867	0.9998	0.9998	1	0.9998	0.9998	1	1	1	0.9999	0.9999	1
O00193	WEAADLGNEERK	MSF_Direct	1.03586e+06	1.21991e+06	1.08246e+06	1.39113e+06	1.38615e+06	1.20329e+06	1.00879e+06	1.06319e+06	1.24484e+06	1.15335e+06	948891	1.3139e+06	1.03086e+06	1.13673e+06	1.54363e+06	1.26492e+06	1.07534e+06	1.63804e+06	1.55869e+06	1.03583e+06	1.41237e+06	1.50307e+06	1.30781e+06	1.3355e+06	FALSE			-0.00928	0.25307	0.25389	0.31277	0.03328	0.15281	0.2634	2, 3	709.339, 473.2284	0.9998, 0.9998	0.9998, 0.9975	0.9999, 0.9996	0.9963, 0.9997	0.9998, 0.9999	1, 1	0.9999, 0.9994	1, 0.9997	0.9999, 0.9973	0.9976, 0.9789	0.9999, 0.9992
O00193	YQQSMDSK	MSF_Direct	3.41108e+06	3.59881e+06	3.22934e+06	3.66078e+06	3.58928e+06	4.14324e+06	3.31295e+06	3.3631e+06	3.85202e+06	3.59716e+06	3.2603e+06	3.92088e+06	3.8557e+06	3.40325e+06	3.32889e+06	2.1418e+06	3.229e+06	3.70759e+06	4.11273e+06	3.16409e+06	3.5892e+06	4.26331e+06	3.90416e+06	4.08993e+06	FALSE			0.04013	-0.1736	0.15408	0.25955	0.07403	0.0483	0.08572	2	493.716	0.9998	0.9998	0.9997	0.9998	0.9998	0.9888	1	1	0.9996	0.9999	0.9996
O00203	AAHYFFPR	MSF_Direct	4.69564e+06	4.68905e+06	4.4558e+06	4.54073e+06	4.26725e+06	4.37453e+06	4.3662e+06	5.26558e+06	4.86413e+06	4.28866e+06	4.39417e+06	4.73399e+06	4.81302e+06	4.25606e+06	4.50158e+06	3.85626e+06	4.779e+06	4.3774e+06	4.38486e+06	3.61469e+06	4.99494e+06	4.86942e+06	4.66507e+06	4.55251e+06	FALSE			0.06675	-0.08898	-0.07027	0.02547	-0.04485	-0.0284	-0.09099	2	504.7561	0.9998	0.9998	1	0.9998	0.9999	1	1	1	0.9999	0.9999	1
O00203	ALKDPNQLIR	MSF_Direct	5.43998e+06	6.01704e+06	4.79873e+06	6.07445e+06	5.29196e+06	5.36901e+06	5.30942e+06	6.16952e+06	5.56808e+06	5.37459e+06	4.95297e+06	5.57124e+06	5.59192e+06	5.03316e+06	4.85067e+06	4.86836e+06	6.88478e+06	4.85285e+06	5.76902e+06	6.4188e+06	6.95615e+06	5.24926e+06	5.39805e+06	5.20654e+06	FALSE			0.06857	0.03075	0.04195	-0.03612	-0.03203	-0.07094	0.23594	2	584.3459	0.9998	0.9998	1	0.9998	0.9998	1	1	1	0.9999	0.9999	1
O00203	ASILWLIGENC[Carbamidomethyl (C)]ER	MSF_Direct	4.36234e+06	5.18389e+06	3.52318e+06	4.84175e+06	5.26451e+06	4.68657e+06	5.20049e+06	4.9765e+06	4.38824e+06	4.84995e+06	4.74321e+06	4.4699e+06	4.36468e+06	4.73586e+06	4.7736e+06	4.67868e+06	3.75346e+06	3.93926e+06	4.36985e+06	4.24463e+06	4.77314e+06	4.76339e+06	4.94912e+06	6.00212e+06	FALSE			0.15633	-0.07918	0.1787	0.26591	0.10572	0.0862	0.03471	2	780.8956	0.9998	0.9998	1	0.9998	0.9999	1	1	1	0.9999	0.9999	0.998
O00203	ASILWLIGENC[Carbamidomethyl (C)]ERVPK	MSF_Direct	2.35516e+06	2.00645e+06	1.53959e+06	2.46374e+06	2.12737e+06	2.25272e+06	2.48133e+06	2.31397e+06	2.40181e+06	2.48447e+06	2.07091e+06	2.50378e+06	2.48371e+06	2.11512e+06	2.29843e+06	2.34573e+06	2.0669e+06	2.35289e+06	2.37599e+06	2.00097e+06	2.25481e+06	2.24442e+06	2.12422e+06	1.75841e+06	FALSE			0.28641	0.19719	0.2138	0.05418	0.25849	0.22502	0.16839	3	629.0049	0.9998	0.9998	1	0.9998	0.9999	1	1	1	0.9999	0.9999	1
O00203	DRDHFQLGTL	MSF_Direct	4.48735e+06	4.81309e+06	3.92048e+06	5.07164e+06	4.82333e+06	4.50798e+06	5.34369e+06	4.75954e+06	5.20401e+06	4.96876e+06	4.12926e+06	4.54924e+06	4.77994e+06	4.61011e+06	4.67562e+06	4.92387e+06	4.26533e+06	3.94534e+06	4.85948e+06	5.57482e+06	4.15723e+06	4.7819e+06	5.0684e+06	3.63428e+06	FALSE			0.21139	-0.00946	0.12354	0.02849	0.04579	0.08936	0.14231	2	601.3016	0.9998	0.9998	1	0.9998	0.9987	1	1	1	0.9999	0.9999	1
O00203	DRDHFQLGTLSHTLNIK	MSF_Direct	1.93543e+06	1.61375e+06	2.01396e+06	2.32556e+06	2.484e+06	1.9289e+06	2.119e+06	2.39958e+06	1.95657e+06	2.44373e+06	2.24285e+06	2.11129e+06	2.18522e+06	2.40653e+06	2.37907e+06	2.40658e+06	2.16152e+06	2.23745e+06	2.31324e+06	1.05756e+06	2.23015e+06	2.8901e+06	2.09054e+06	2.2635e+06	FALSE			0.21901	0.29081	0.27652	0.38092	0.28918	0.32543	0.00977	3, 4	665.6851, 499.5156	0.9756, 0.9992	0.9998, 0.9998	1, 1	0.9998, 0.9998	0.9947, 0.9995	1, 1	1, 1	1, 1	0.9998, 0.9999	0.9999, 0.9999	0.9999, 0.9993
O00203	EASADLSPYVR	MSF_Direct	4.0719e+06	4.82839e+06	4.34959e+06	3.66743e+06	4.14914e+06	4.36921e+06	4.46166e+06	4.10638e+06	3.91547e+06	3.94805e+06	4.07942e+06	3.90914e+06	3.66237e+06	4.45176e+06	4.05854e+06	3.52507e+06	3.62472e+06	3.81966e+06	3.68125e+06	4.27673e+06	4.14922e+06	4.05164e+06	4.2226e+06	5.74664e+06	FALSE			-0.08596	-0.27249	-0.12078	0.0816	-0.15059	-0.12233	-0.13011	2	604.3013	0.9997	0.9998	1	0.9996	0.9998	1	0.9997	1	0.9999	0.9999	1
O00203	EGSTAQLIINTEK	MSF_Direct	5.17146e+06	5.61619e+06	4.73738e+06	5.26011e+06	5.08807e+06	4.95004e+06	5.16814e+06	4.78215e+06	5.13793e+06	5.31722e+06	5.17409e+06	5.02606e+06	5.14096e+06	4.98886e+06	4.80942e+06	4.64417e+06	4.53253e+06	5.00692e+06	4.96662e+06	5.05768e+06	4.74722e+06	5.14892e+06	5.19358e+06	5.62239e+06	FALSE			-0.04117	-0.13037	-0.02123	0.04031	-0.00071	-0.05549	-0.07178	2	702.3725	0.9998	0.9998	1	0.9998	0.9998	0.9999	1	1	0.9999	0.9999	0.9997
O00203	EMLIEVIEK	MSF_Direct	2.29394e+06	2.60375e+06	2.69517e+06	2.12459e+06	2.72878e+06	2.43935e+06	2.30368e+06	2.32662e+06	1.95013e+06	2.1365e+06	2.39595e+06	2.20183e+06	1.86581e+06	2.33988e+06	2.08118e+06	1.89317e+06	1.72584e+06	1.98799e+06	1.94767e+06	2.45372e+06	1.95359e+06	2.38702e+06	2.29167e+06	4.06147e+06	FALSE			-0.20646	-0.43741	-0.05819	0.20302	-0.17312	-0.2723	-0.25676	2	552.3045	0.9998	0.9995	1	0.9998	0.9999	1	1	0.9999	0.9999	0.9999	1
O00203	EVQYIVLQNIATMSIQR	MSF_Direct	108046	152721	259192	134760	166620	159669	124113	135447	226787	149007	173940	106120	72811.4	248881	210533	139469	228711	200069	191668	141366	149684	185558	164568	208899	FALSE			-0.09641	0.12812	-0.17348	0.10451	-0.2772	0.03364	-0.10722	3	669.3629			0.5275	0.9373	0.5902		0.7755	0.9043		0.6775	0.5128
O00203	GLAAHYFFPR	MSF_Direct	7.47376e+06	7.898e+06	7.12219e+06	8.18871e+06	7.58179e+06	7.66196e+06	7.4805e+06	8.80521e+06	7.4683e+06	7.29897e+06	7.38152e+06	7.3118e+06	7.56836e+06	7.05214e+06	7.06368e+06	6.98631e+06	7.56323e+06	7.07497e+06	7.71389e+06	6.21633e+06	7.1612e+06	9.05338e+06	8.37225e+06	7.09527e+06	FALSE			0.07863	-0.05687	0.05897	0.12448	-0.03254	-0.05289	-0.09288	2, 3	589.8089, 393.5417	0.9998, 0.9998	0.9998, 0.9998	1, 1	0.9998, 0.9998	0.9998, 0.9999	1, 1	1, 1	1, 1	0.9999, 0.9999	0.9999, 0.9999	1, 0.9999
O00203	IAPDVLRK	MSF_Direct	6.00022e+06	5.75271e+06	4.53839e+06	6.30922e+06	5.35974e+06	4.96216e+06	5.63785e+06	5.53347e+06	6.02016e+06	5.85669e+06	6.31354e+06	6.25116e+06	6.4086e+06	5.10695e+06	4.25738e+06	5.23962e+06	6.03802e+06	5.96084e+06	6.32006e+06	6.53598e+06	6.11947e+06	5.68034e+06	6.31876e+06	6.17524e+06	FALSE			0.07759	0.08153	0.02978	0.1578	0.17728	-0.04665	0.22004	2	456.2873	0.9996	0.9979	0.9999	0.9998	0.9992	0.9999	0.9981	0.9995	0.9996	0.9998	0.9995
O00203	IFLAQKPAPLLESPFK	MSF_Direct	9.76441e+06	9.408e+06	9.65951e+06	8.80251e+06	9.09863e+06	1.05557e+07	1.045e+07	9.48326e+06	1.09154e+07	8.73837e+06	9.1921e+06	1.03889e+07	1.0135e+07	9.82965e+06	1.05921e+07	8.87782e+06	9.50075e+06	9.74544e+06	8.49473e+06	9.84296e+06	1.03198e+07	9.29582e+06	9.13189e+06	1.13849e+07	FALSE			0.09754	-0.03586	-0.01889	0.04826	-0.02588	0.08382	-0.00875	3	600.3537	0.9998	0.9998	1	0.9998	0.9998	1	1	1	0.9999	0.9999	1
O00203	KIENIHIGEK	MSF_Direct	4.4637e+06	4.2914e+06	4.25832e+06	4.98511e+06	4.12712e+06	4.86803e+06	4.3638e+06	5.52271e+06	4.71198e+06	4.73642e+06	5.00852e+06	4.29246e+06	4.74273e+06	4.18279e+06	4.51439e+06	3.51621e+06	4.47863e+06	4.2148e+06	4.91217e+06	5.11032e+06	4.16241e+06	4.43706e+06	4.2979e+06	4.57487e+06	FALSE			0.16582	-0.09198	0.10339	0.03249	0.10928	0.04652	0.12436	2, 3	590.8379, 394.2277	0.9923, 0.9997	0.9963, 0.9998	1	0.9998, 0.9998	0.974, 0.9998	0.9928, 1	0.9978, 1	0.9994, 1	0.9998, 0.9999	0.9914, 0.9999	0.9817, 0.9981
O00203	KIFLAQKPAPLLESPFK	MSF_Direct	1.74595e+06	1.66894e+06	1.70182e+06	1.74886e+06	1.63407e+06	1.71298e+06	1.70313e+06	1.99524e+06	1.77167e+06	1.66698e+06	1.66464e+06	1.74627e+06	1.91535e+06	1.82172e+06	1.73637e+06	1.79845e+06	2.05911e+06	1.49337e+06	1.86935e+06	1.7502e+06	1.64292e+06	1.95986e+06	1.96387e+06	1.45833e+06	FALSE			0.09634	0.06457	-0.00588	0.07294	-0.01099	0.09723	0.04052	3	643.052	0.9998	0.9998	1	0.9998	0.9999	1	1	1	0.9999	0.9999	1
O00203	KKPYTMDPDHR	MSF_Direct	3.43444e+06	3.29218e+06	3.06629e+06	2.90055e+06	3.3051e+06	3.3584e+06	3.51331e+06	3.41673e+06	3.709e+06	3.10056e+06	3.26672e+06	3.35439e+06	3.45123e+06	3.24036e+06	3.41636e+06	3.12725e+06	3.40087e+06	3.63255e+06	2.99881e+06	3.33136e+06	3.38978e+06	3.29851e+06	3.30842e+06	3.59822e+06	FALSE			0.11956	0.05319	-0.03412	0.05949	-0.01053	0.04568	-0.01079	2, 3	694.343, 463.2311	0.9998, 0.9998	0.9998, 0.9998	1, 1	0.9998, 0.9998	0.9999, 0.9999	0.9999, 1	1, 1	1, 1	0.9999, 0.9999	0.9999, 0.9999	1, 1
O00203	KLVYVYLVR	MSF_Direct	106824	108314	256727	1.82408e+06	65360.4	122866	87653	116399	90494	241914	119401	101826	81664.8	86956.4	218295	165299	103694	99585.4	71837.1	86805	92960.8	93379.5	69541.5	197770	FALSE			-0.67988	-0.3564	2.0924	-0.38761	-0.02692	-0.28635	-0.90723	3	384.9095	0.9985		0.8786		0.9213		0.9735	0.9857	0.9998	0.7481	0.9991
O00203	LLDSITVPVAR	MSF_Direct	2.49683e+07	2.4281e+07	2.58268e+07	2.21053e+07	2.43236e+07	2.53615e+07	2.56087e+07	2.60161e+07	2.41872e+07	2.40127e+07	2.42917e+07	2.49976e+07	2.51604e+07	2.43065e+07	2.46026e+07	2.1934e+07	2.50717e+07	2.42116e+07	2.33394e+07	2.60763e+07	2.58342e+07	2.49436e+07	2.46316e+07	2.96019e+07	FALSE			0.01407	-0.07613	-0.06456	0.07673	-0.0345	-0.01947	0.00334	2	592.3559	0.9998	0.9998	1	0.9998	0.9995	0.9999	1	1	0.9999	0.9999	0.9999
O00203	LLQMQPAQHGEIIK	MSF_Direct	3.66401e+06	3.85456e+06	4.14562e+06	3.32446e+06	3.57949e+06	3.90963e+06	3.86112e+06	3.58731e+06	3.48952e+06	3.54896e+06	4.12326e+06	3.85276e+06	3.74615e+06	3.80788e+06	3.92412e+06	3.16132e+06	3.29343e+06	3.73893e+06	3.22271e+06	3.65042e+06	3.62261e+06	4.10901e+06	3.8992e+06	5.15956e+06	FALSE			-0.09274	-0.19441	-0.10924	0.17492	-0.01732	-0.0232	-0.15228	2, 3	803.4427, 535.9642	0.996, 0.9998	0.9998, 0.9998	1, 1	0.9998, 0.9998	0.998, 0.9999	1, 1	0.9998, 1	1, 0.9983	0.9998, 0.9999	0.9999, 0.9999	0.9989, 1
O00203	LLTQYILNLGK	MSF_Direct	4.74094e+06	5.94069e+06	5.74691e+06	4.69946e+06	5.71556e+06	5.52983e+06	4.89406e+06	5.48336e+06	5.0774e+06	4.38964e+06	5.86161e+06	5.2628e+06	4.83141e+06	5.09446e+06	5.13497e+06	3.9594e+06	5.29527e+06	4.979e+06	4.44393e+06	5.20287e+06	5.08096e+06	6.06286e+06	5.19703e+06	7.74595e+06	FALSE			-0.08815	-0.2069	-0.04311	0.21024	-0.08263	-0.1254	-0.15767	2	638.3872	0.9998	0.9998	1	0.9998	0.9998	1	1	1	0.9999	0.9999	1
O00203	LLTQYILNLGKYDQNYDIR	MSF_Direct	783950	640764	756663	794341	634330	852637	848595	764432	635103	684456	788230	693053	763773	749907	536051	690487	587573	483287	757167	667938	627678	695005	749973	878218	FALSE			0.04349	-0.30856	0.06462	0.09087	-0.01038	-0.08981	-0.08766	3	781.7496	0.9995	0.9998	1	0.9995	0.9998	1	0.9994	1	0.9998	0.9999	1
O00203	LLTQYILNLGKYDQNYDIRDR	MSF_Direct	600097	401838	503129	583604	395326	510453	587991	538914	677165	580975	378308	536077	606193	533377	484048	611570	491064	526302	587179	498345	505637	518407	446392	359524	FALSE			0.26143	0.11411	-0.01511	-0.18457	-0.00933	0.10939	0.08025	4	654.3461	0.9998	0.9998	1	0.9998	0.9999	1	1	1	0.9999	0.9999	1
O00203	LQILNLGAK	MSF_Direct	1.01213e+07	1.04531e+07	1.00547e+07	1.01811e+07	1.04532e+07	1.00242e+07	1.02868e+07	1.05915e+07	1.02326e+07	1.01447e+07	1.02529e+07	1.0206e+07	9.89208e+06	1.00669e+07	1.02685e+07	9.37439e+06	1.03664e+07	1.0474e+07	1.01203e+07	1.01238e+07	1.05708e+07	1.07251e+07	1.04224e+07	1.12025e+07	FALSE			0.02252	-0.01965	0.00139	0.07886	-0.0012	-0.01904	0.00873	2	485.3082	0.9998	0.9998	1	0.9998	0.9998	1	1	1	0.9999	0.9999	0.9997
O00203	NAAVVMAVAQLYWHISPK	MSF_Direct	133238	124551	194474	121828	176650	201940	120232	157711	103222	123953	156172	148011	134031	126615	133924	89548.7	139170	150515	127487	170276	149561	127052	135689	128026	FALSE			-0.24675	-0.25407	0.14597	-0.21085	-0.07909	-0.19688	-0.01584	3	666.6925	0.9576	0.9747	0.9848	0.9916	0.4722	0.7596	0.5888	0.9971	0.7998	0.9999	0.9677
O00203	NASELFPAVVK	MSF_Direct	6.76518e+06	7.41062e+06	6.71891e+06	7.24211e+06	7.06394e+06	6.91774e+06	7.43901e+06	7.44835e+06	6.9913e+06	7.35769e+06	6.44646e+06	6.83978e+06	6.70193e+06	6.80206e+06	6.54435e+06	7.02176e+06	6.86552e+06	6.74986e+06	6.80918e+06	6.84323e+06	6.4232e+06	7.31093e+06	7.52798e+06	7.25004e+06	FALSE			0.06639	-0.0179	0.02254	0.08019	-0.01742	-0.05966	-0.05769	2	587.827	0.9998	0.9998	1	0.9998	0.9999	1	1	1	0.9999	0.9999	1
O00203	NVGAVPSGQDNIHR	MSF_Direct	2.12493e+06	2.64281e+06	2.07431e+06	1.97958e+06	2.42904e+06	2.16074e+06	2.18789e+06	2.12096e+06	2.30345e+06	2.08102e+06	1.96365e+06	2.44509e+06	2.24817e+06	2.05884e+06	2.14743e+06	2.03658e+06	2.66795e+06	2.07411e+06	1.91619e+06	4.34647e+06	2.07178e+06	2.00867e+06	2.37793e+06	2.10795e+06	FALSE			-0.04928	-0.01343	-0.05868	-0.0752	-0.07626	-0.08414	0.28466	2, 3	732.3712, 488.5832	0.9845, 0.9995	0.9921, 0.9998	0.9996, 1	0.9974, 0.9998	0.9919, 0.9997	0.9984, 1	0.9386, 1	0.9995, 1	0.5224, 0.9999	0.9998, 0.9999	1, 1
O00203	NWPEVAPDPSVR	MSF_Direct	1.44047e+07	1.48972e+07	1.37272e+07	1.53296e+07	1.3461e+07	1.5587e+07	1.63705e+07	1.44852e+07	1.47211e+07	1.41509e+07	1.3124e+07	1.59288e+07	1.39424e+07	1.3885e+07	1.37884e+07	1.48356e+07	1.57408e+07	1.36608e+07	1.44002e+07	1.682e+07	1.61797e+07	1.40187e+07	1.46901e+07	1.39512e+07	FALSE			0.08299	0.03995	0.04452	-0.01243	0.00584	-0.04818	0.13957	2	683.8411	0.9997	0.9998	1	0.9998	0.9998	0.9986	1	0.9999	0.9999	0.9998	0.9985
O00203	PAPLLESPFK	MSF_Direct	3.99319e+06	4.80394e+06	4.01886e+06	4.12797e+06	5.01636e+06	3.99949e+06	3.73862e+06	4.39865e+06	3.5973e+06	4.11911e+06	3.63547e+06	3.78269e+06	3.1315e+06	4.20898e+06	4.22094e+06	3.2742e+06	4.3084e+06	3.71372e+06	3.84866e+06	4.5484e+06	3.0832e+06	3.8592e+06	4.0547e+06	5.53633e+06	FALSE			-0.12718	-0.18209	0.03644	0.06969	-0.15164	-0.14863	-0.15879	2	549.8134	0.9952	0.9998	1	0.9938	0.9973	0.9991	0.9995	0.9993	0.9993	0.9997	0.9992
O00203	QFAAATIQTIGR	MSF_Direct	8.59933e+06	7.97827e+06	8.57472e+06	8.40026e+06	7.96484e+06	8.50401e+06	9.05967e+06	8.6378e+06	8.15429e+06	9.02652e+06	9.0123e+06	7.97141e+06	8.47411e+06	8.46968e+06	8.52678e+06	8.515e+06	7.66601e+06	7.52756e+06	9.02379e+06	4.7555e+06	8.24644e+06	9.0398e+06	8.77581e+06	9.20619e+06	FALSE			0.03957	-0.08528	-0.01634	0.10343	0.04839	0.01814	-0.1915	2	638.8541	0.9998	0.9998	1	0.9998	0.9999	1	1	1	0.9999	0.9999	0.9999
O00203	QMLESNK	MSF_Direct	1.12161e+06	1.10259e+06	1.48461e+06	1.10203e+06	1.14972e+06	1.51941e+06	1.1727e+06	1.24906e+06	1.13081e+06	1.18409e+06	1.16954e+06	1.16814e+06	1.35172e+06	1.10989e+06	1.3066e+06	1.23779e+06	1.07031e+06	1.5271e+06	1.02207e+06	1.29441e+06	1.13012e+06	1.13459e+06	1.19244e+06	1.20147e+06	FALSE			-0.06209	0.04835	0.02405	-0.0719	-0.07466	0.02292	-0.10578	2	425.2104	0.9896	0.9979	0.9998	0.9967	0.9984	0.6597	0.9987	0.9967	0.9971	0.9988	0.9995
O00203	QMLESNKDSAK	MSF_Direct	181207	215169	161680	201160	188148	200460	141690	297617	257871	198931	146819	269794	308130	235469	233755	140423	252865	262834	227364	224534	256031	245213	186715	213091	FALSE	0.297317	28.5093	0.32112	0.23355	0.07974	0.20893	0.14145	0.47816	0.34319	2	625.8059	0.9998	0.8917	0.9985	0.9998	0.9999	0.7165	0.9986	0.9999	0.9999	0.9724	1
O00203	SFTSEDDLVK	MSF_Direct	1.09261e+07	1.26672e+07	1.17756e+07	1.09111e+07	1.12099e+07	1.01547e+07	1.04674e+07	1.02487e+07	1.01735e+07	1.12972e+07	1.07275e+07	9.97159e+06	1.02994e+07	1.06971e+07	1.20164e+07	1.0313e+07	1.01352e+07	9.59533e+06	1.21786e+07	1.09702e+07	1.09984e+07	1.13074e+07	1.22079e+07	1.50362e+07	FALSE			-0.19536	-0.23543	-0.13203	0.1243	-0.14458	-0.09945	-0.05071	2	570.7746	0.9998	0.9998	0.9997	0.9998	0.9976	1	0.9999	1	0.9998	0.9999	0.9999
O00203	STDPTMIK	MSF_Direct	8.08447e+06	7.99374e+06	7.84834e+06	7.22563e+06	7.73139e+06	6.76733e+06	7.84202e+06	7.34722e+06	7.7091e+06	7.62493e+06	7.14145e+06	8.01267e+06	7.28082e+06	7.80273e+06	7.91015e+06	7.57145e+06	7.73217e+06	8.27654e+06	7.08655e+06	7.73103e+06	8.24449e+06	7.65546e+06	7.61094e+06	8.77065e+06	FALSE			-0.06337	-0.02104	-0.1393	0.00665	-0.0709	-0.05737	-0.05309	2	446.7259	0.9997	0.9998	0.9999	0.9998	0.9997	0.9985	0.9997	1	0.9997	0.9997	0.9998
O00203	TQFVSPWKEGDELEDNGK	MSF_Direct	2.88113e+06	3.06304e+06	2.99354e+06	3.35162e+06	2.98879e+06	3.34074e+06	2.66127e+06	2.8192e+06	3.31506e+06	3.11507e+06	2.58229e+06	3.03899e+06	3.01077e+06	3.05638e+06	2.92144e+06	2.86671e+06	2.88413e+06	2.94433e+06	2.84975e+06	3.03942e+06	3.12895e+06	2.93861e+06	3.04787e+06	3.33076e+06	FALSE			-0.02314	-0.03969	0.11527	0.06	-0.03288	0.00819	0.01292	3	693.6603	0.9998	0.9998	0.9999	0.9998	0.9998	0.9998	1	1	0.9998	0.9999	1
O00203	TVHSGSLMLVTVELK	MSF_Direct	677402	490139	1.08202e+06	713316	280633	626525	642099	542573	796846	636085	694256	736910	629213	768292	648524	586364	526834	625980	630819	236672	772293	528005	616466	700882	FALSE			-0.18304	-0.37124	-0.47323	-0.28575	-0.12193	-0.13682	-0.45614	3	538.6359	0.9352	0.5571	0.5709	0.6405	0.9798	0.6757	0.6265	0.972	0.9309		0.9375
O00203	TVIGSVLLR	MSF_Direct	1.85253e+07	1.99597e+07	2.11737e+07	1.76555e+07	1.86965e+07	2.08258e+07	1.94975e+07	1.92154e+07	1.94251e+07	1.88459e+07	2.00244e+07	2.05994e+07	1.91641e+07	2.05618e+07	2.03419e+07	1.80356e+07	1.88944e+07	2.025e+07	1.94104e+07	1.91224e+07	1.988e+07	2.0009e+07	1.89065e+07	2.12147e+07	FALSE			-0.03725	-0.06122	-0.06128	0.01136	-0.00458	0.00986	-0.03045	2	479.3082	0.9998	0.9985	1	0.9996	0.9997	0.997	1	0.9992	0.9998	0.9995	0.9994
O00203	VVNVANVGAVPSGQDNIHR	MSF_Direct	2.28793e+07	1.94613e+07	2.29321e+07	1.99533e+07	1.8541e+07	2.26575e+07	2.00712e+07	2.09277e+07	2.02608e+07	1.98129e+07	2.04691e+07	2.16342e+07	2.21224e+07	2.00747e+07	2.16191e+07	2.0149e+07	1.94864e+07	2.03997e+07	1.96107e+07	1.49392e+07	2.11127e+07	2.06184e+07	1.9614e+07	2.29194e+07	FALSE			-0.09154	-0.12067	-0.09409	-0.04766	-0.07616	-0.03256	-0.22977	3	649.3449	0.9998	0.9998	1	0.9998	0.9994	1	1	1	0.9999	0.9999	1
O00203	YDQNYDIR	MSF_Direct	199304	1.14138e+06	279514	1.07777e+06	1.08326e+06	172567	682711	748562	600748	930628	177573	252841	156767	909358	190465	753651	171278	231918	916687	127602	177988	1.07512e+06	962902	321238	FALSE			0.32675	-0.48597	0.52639	0.54216	-0.25146	-0.36666	-0.4066	2	543.7462		0.9996	0.4644	0.9411		0.9689	0.6574	0.9999	0.9998	0.9997	0.9132
O00214	ADVAFHFNPR	MSF_Direct	975311	1.01038e+06	928196	965518	1.1508e+06	1.12395e+06	1.18574e+06	1.21105e+06	1.26359e+06	1.0586e+06	1.02468e+06	1.08153e+06	1.08521e+06	801152	954995	1.1643e+06	717035	1.07461e+06	1.33942e+06	1.15723e+06	1.18313e+06	1.09635e+06	1.09756e+06	944329	FALSE			0.32905	0.02067	0.15317	0.10701	0.11917	-0.03636	0.33667	3	391.8648	0.9998	0.9998	1	0.9998	0.9998	1	1	1	0.9998	0.9999	1
O00214	SFNVDLLAGK	MSF_Direct	1.4665e+06	1.38932e+06	1.65449e+06	1.56132e+06	1.52629e+06	1.52156e+06	1.50506e+06	1.62243e+06	1.58881e+06	1.48538e+06	1.62258e+06	1.56191e+06	1.44663e+06	1.4989e+06	1.49667e+06	1.57239e+06	1.3361e+06	1.56657e+06	1.4485e+06	1.44815e+06	1.42396e+06	1.45241e+06	1.42136e+06	1.53901e+06	FALSE			0.06443	-0.01132	0.03128	-0.03154	0.05016	-0.02195	-0.06199	2	532.2928	0.9998	0.9995	1	0.9997	0.9998	0.9998	1	1	0.9998	0.9998	0.9999
O00217	TLLWTELFR	MSF_Direct	185381	174023	205360	204376	241670	209285	198178	219369	155810	191390	185508	132950	186286	179970	168643	230631	204390	147067	244242	181110	155220	236671	208365	241834	FALSE			0.02179	0.04359	0.21458	0.28239	-0.14758	-0.07838	0.03983	2	589.832	0.9998	0.9998	0.9998	0.9997	0.9998	0.9999	0.9999	1	0.9999	0.9998	1
O00221	HGDTALHVAC[Carbamidomethyl (C)]QR	MSF_Direct	1.9129e+06	1.76416e+06	1.53102e+06	1.80482e+06	1.7288e+06	1.93138e+06	2.05939e+06	1.89941e+06	1.93962e+06	1.97779e+06	2.12836e+06	2.04752e+06	1.90544e+06	1.69776e+06	2.05714e+06	1.77008e+06	1.89329e+06	2.15936e+06	1.67893e+06	1.36272e+06	1.51162e+06	1.78284e+06	1.81416e+06	2.0245e+06	FALSE			0.17958	0.16094	0.06947	0.1102	0.2407	0.12014	-0.19385	2, 3	682.8281, 455.5544	0.9998, 0.9998	0.9961, 0.9998	1, 1	0.6281, 0.9998	0.9984, 0.9998	0.9999, 0.9999	1, 1	1, 1	0.7205, 0.9999	0.9999, 0.9999	1, 1
O00221	NGADIDVQEGTSGK	MSF_Direct	706364	648275	729295	499116	565889	705849	539288	716219	759400	636314	673700	749857	618034	634284	844286	702657	622270	764945	527459	580990	759188	565068	479327	778492	FALSE			-0.0486	0.00411	-0.23486	-0.19308	-0.01676	0.00875	-0.1581	2	695.8259	0.9965	0.9517	0.9997	0.9945	0.9868	0.9997	0.9134	0.8484	0.9124	0.745	0.9975
O00221	NQPLMELLLR	MSF_Direct	3.02907e+06	3.07774e+06	3.25841e+06	2.99868e+06	3.28316e+06	3.12839e+06	2.92846e+06	3.1917e+06	3.24491e+06	3.21612e+06	3.1142e+06	3.02288e+06	3.18036e+06	3.18533e+06	3.29315e+06	3.00715e+06	3.27138e+06	3.16673e+06	3.19986e+06	3.34257e+06	3.32597e+06	3.15098e+06	2.96315e+06	2.85339e+06	FALSE			-2e-05	0.01228	0.00692	-0.0626	-0.00185	0.04454	0.0755	2	613.8499	0.9998	0.9998	0.9999	0.9998	0.9998	1	1	0.9999	0.9999	0.9999	1
O00221	SLLGGPEAEDPAPR	MSF_Direct	384430	3.04331e+06	341735	3.30309e+06	3.07031e+06	3.24278e+06	3.1367e+06	3.02637e+06	146690	364128	3.24988e+06	154930	3.66975e+06	3.01295e+06	351465	2.79896e+06	322632	3.71899e+06	3.07927e+06	3.43993e+06	165107	2.95515e+06	3.10078e+06	133915	FALSE			0.74322	0.85976	1.3511	0.71554	-0.00021	0.90002	0.82641	2	704.857		0.9594	0.6228		0.3724	0.4435	0.8065	0.5355	0.4365	0.5436	0.4958
O00231	AELRDDPIISTH	MSF_Direct	455824	970523	428297	225754	786819	727549	178208	598837	897346	485735	222552	508496	471415	506855	754709	625077	694935	638194	629829	1.74935e+06	799324	627888	744047	376638	FALSE			-0.14751	0.07839	-0.09195	-0.08497	-0.60807	-0.09789	0.77721	2	683.8517				0.5388	0.9009	0.8958	0.6356	0.8408	0.7405	0.9999	0.9973
O00231	AELRDDPIISTHLAK	MSF_Direct	3.64966e+07	3.88576e+07	3.83463e+07	3.9849e+07	4.04041e+07	3.76272e+07	3.70214e+07	3.83963e+07	3.83744e+07	3.84645e+07	3.90198e+07	3.82084e+07	3.66846e+07	3.77198e+07	3.58334e+07	3.52222e+07	3.63331e+07	3.38603e+07	3.75914e+07	3.68806e+07	3.95321e+07	4.05293e+07	3.94259e+07	4.59045e+07	FALSE			0.00116	-0.10915	0.05208	0.14658	0.02506	-0.04462	0.00385	2, 3, 4	839.9598, 560.309, 420.4835	0.9998, 0.9998, 0.9998	0.9998, 0.9998, 0.9998	1, 1, 1	0.9998, 0.9998, 0.9998	0.9999, 0.9998, 0.9999	1, 1, 1	1, 1, 1	1, 1, 1	0.9999, 0.9999, 0.9999	0.9999, 0.9999, 0.9999	1, 0.9991, 0.9999
O00231	ALLVEVQLLESK	MSF_Direct	1.31047e+07	1.25996e+07	1.87543e+07	1.28727e+07	1.3519e+07	1.50617e+07	1.41973e+07	1.64445e+07	1.37742e+07	1.02792e+07	1.29133e+07	1.41653e+07	1.28759e+07	1.64394e+07	1.4448e+07	1.42519e+07	9.90694e+06	1.27846e+07	1.39274e+07	1.24724e+07	1.20386e+07	1.30091e+07	1.33061e+07	1.41143e+07	FALSE			-0.00138	-0.26714	-0.10097	-0.13705	-0.25105	-0.02274	-0.20991	2	671.403	0.9998	0.9998	1	0.9998	0.9999	1	1	1	0.9999	0.9999	1
O00231	ALTDYRAELRDDPIISTHLAK	MSF_Direct	2.66003e+07	2.46879e+07	2.43686e+07	2.75116e+07	2.41205e+07	2.41826e+07	2.49965e+07	2.44327e+07	2.75239e+07	2.84066e+07	2.34357e+07	2.67557e+07	2.84169e+07	2.56469e+07	2.59474e+07	2.65696e+07	2.61177e+07	2.7182e+07	2.87245e+07	2.28528e+07	2.58785e+07	2.50408e+07	2.51181e+07	1.87588e+07	FALSE			0.02451	0.07817	0.00301	-0.1346	0.05502	0.08073	0.0339	4	600.3236	0.9998	0.9998	1	0.9998	0.9998	1	1	1	0.9999	0.9999	1
O00231	ATLDMQSGIIHAAEEK	MSF_Direct	1.27242e+06	1.26716e+06	1.5445e+06	914690	1.0293e+06	1.40624e+06	1.19126e+06	1.15892e+06	1.21606e+06	1.05464e+06	1.30781e+06	1.23531e+06	1.1877e+06	1.26327e+06	1.22673e+06	1.2361e+06	999278	1.21612e+06	1.4265e+06	1.05507e+06	1.33768e+06	1.23967e+06	896112	1.35845e+06	FALSE			-0.19561	-0.24279	-0.28575	-0.22504	-0.18291	-0.15121	-0.09672	3	571.954	0.9998	0.9998	1	0.9998	0.9997	1	0.9997	1	0.9999	0.9999	1
O00231	DDPIISTHLAK	MSF_Direct	1.68823e+06	2.19445e+06	1.90781e+06	1.85014e+06	2.0886e+06	1.66718e+06	1.96009e+06	1.65879e+06	1.6905e+06	2.06759e+06	1.70693e+06	1.68495e+06	1.80215e+06	1.68007e+06	1.55233e+06	1.76684e+06	1.7713e+06	1.37149e+06	1.88398e+06	1.8392e+06	1.72717e+06	1.98458e+06	2.0542e+06	2.20574e+06	FALSE			-0.12514	-0.23807	-0.04673	0.10891	-0.08492	-0.20182	-0.08734	2	605.3273	0.9991	0.9996	0.9985	0.9998	0.995	1	0.9999	1	0.9998	0.9999	0.999
O00231	DIQENDEEAVQVK	MSF_Direct	6.54262e+06	7.21224e+06	7.68662e+06	7.16801e+06	6.6985e+06	6.26647e+06	7.48102e+06	6.39281e+06	5.76114e+06	7.51453e+06	6.87461e+06	6.18426e+06	6.93906e+06	7.46934e+06	6.55492e+06	7.2854e+06	5.43937e+06	6.55868e+06	7.56296e+06	7.51713e+06	4.60192e+06	6.75313e+06	7.36956e+06	6.06611e+06	FALSE			-0.12698	-0.15304	-0.09084	-0.08685	-0.05962	-0.03254	-0.12353	2	758.8599	0.9998	0.9998	1	0.9998	0.9999	1	1	1	0.9999	0.9999	0.9999
O00231	EASIDILHSIVK	MSF_Direct	924161	845162	1.04736e+06	908367	864554	1.15546e+06	964885	832883	921857	851546	898167	986720	859194	897621	1.06843e+06	864152	834302	1.09493e+06	945572	811350	1.04378e+06	957538	873648	1.09844e+06	FALSE			-0.05059	-0.01198	0.05611	0.05672	-0.0417	0.00438	-0.00821	3	442.2539	0.9998	0.9998	1	0.9997	0.9998	1	1	1	0.9999	0.9999	1
O00231	EASIDILHSIVKR	MSF_Direct	1.33716e+06	1.2558e+06	1.58955e+06	1.62782e+06	1.15221e+06	1.36049e+06	1.47589e+06	1.44405e+06	1.48708e+06	1.1597e+06	1.24291e+06	1.48342e+06	1.4638e+06	1.2258e+06	1.4784e+06	1.45127e+06	1.3724e+06	1.66665e+06	1.49277e+06	1.46303e+06	1.65407e+06	1.95386e+06	1.40993e+06	1.86208e+06	FALSE			0.07543	0.10245	-0.01456	0.3213	-0.10607	-0.00501	0.14036	3, 4	494.2876, 370.9675	0.9998, 0.9998	0.9998, 0.9998	1, 1	0.9998, 0.9998	0.9998, 0.9999	1, 1	1, 1	1, 1	0.9999, 0.9999	0.9999, 0.9999	1, 1
O00231	EQSILELGSLLAK	MSF_Direct	3.42738e+07	3.04966e+07	3.47933e+07	3.41397e+07	3.55789e+07	3.58725e+07	3.33896e+07	3.16074e+07	3.58382e+07	3.3992e+07	3.26746e+07	3.60566e+07	3.42355e+07	3.18166e+07	3.95934e+07	3.55093e+07	3.41323e+07	3.9659e+07	3.76173e+07	3.13251e+07	3.7789e+07	3.81249e+07	3.30022e+07	3.51868e+07	FALSE			0.01831	0.13461	0.0848	0.09464	0.04507	0.08554	0.10029	2	700.9034	0.9998	0.9998	1	0.9998	0.9998	1	1	1	0.9999	0.9999	0.9999
O00231	FHGILDQGEGVLIIFDEPPVDK	MSF_Direct	1.48572e+06	1.22597e+06	1.06466e+06	1.43257e+06	1.2849e+06	1.37999e+06	1.4847e+06	1.23251e+06	1.36919e+06	1.36913e+06	1.27524e+06	1.49624e+06	1.38145e+06	1.60679e+06	1.44895e+06	1.58427e+06	1.1234e+06	1.40431e+06	1.60057e+06	1.48568e+06	1.22992e+06	1.50067e+06	1.41163e+06	1.22155e+06	FALSE			0.11384	0.12284	0.11774	0.13049	0.13285	0.23265	0.19276	3	813.4249	0.9813	0.9998	1	0.9987	0.8211	0.9997	0.9558	0.9977	0.9987	0.9965	0.9998
O00231	FYEAFEGYDSIDSPK	MSF_Direct	365113	2.40925e+06	1.41818e+06	1.9616e+06	1.67614e+06	1.38041e+06	1.89815e+06	1.41125e+06	1.2819e+06	1.38015e+06	1.05957e+06	1.35674e+06	203499	1.80465e+06	1.32109e+06	1.89285e+06	541375	1.06877e+06	1.58818e+06	5.28029e+06	200905	1.51443e+06	2.35307e+06	772138	FALSE			0.13108	-0.25924	0.25933	0.14619	-0.14317	-0.33263	0.75376	2	884.3911		0.9998	0.9999	0.9994		0.9709	0.9999	0.998	0.9653	0.9998	0.9997
O00231	IEHISSLIK	MSF_Direct	4.11198e+06	3.21107e+06	4.1862e+06	3.44055e+06	3.4923e+06	4.38585e+06	3.83237e+06	4.18155e+06	3.91181e+06	3.39714e+06	3.86304e+06	4.17386e+06	4.10594e+06	3.95792e+06	3.43618e+06	2.96567e+06	4.25326e+06	4.09697e+06	3.27867e+06	3722752	4.37973e+06	3.68096e+06	3.29367e+06	4.3809e+06	FALSE			0.05128	-0.02444	-0.02408	-0.0194	-0.00946	-0.00115	-0.01615	2	520.311	0.9998	0.9998	1	0.9997	0.9998	1	1	0.9997	0.9999	0.9999	1
O00231	IM[Oxidation (M)]LNTPEDVQALVSGK	MSF_Direct	3.90547e+06	4.45085e+06	4.59536e+06	3.94754e+06	5.2013e+06	3.90819e+06	4.27606e+06	4.315e+06	4.07841e+06	4.36323e+06	5.17918e+06	4.20881e+06	4.40907e+06	4.62396e+06	4.16412e+06	4.9493e+06	4.13229e+06	4.01199e+06	4.16015e+06	4.27233e+06	3.55196e+06	5.10595e+06	5.0453e+06	5.05357e+06	FALSE			-0.03178	0.01572	0.01169	0.23139	0.08642	0.02709	-0.11198	2	865.9533	0.9993	0.9998	1	0.9995	0.9997	1	0.9995	1	0.9999	0.9999	1
O00231	IMLNTPEDVQALVSGK	MSF_Direct	6.11162e+07	6.85126e+07	6.72552e+07	5.77593e+07	6.74089e+07	6.30707e+07	6.32638e+07	6.20276e+07	5.80944e+07	6.11946e+07	6.84281e+07	6.10777e+07	5.99166e+07	6.15114e+07	6.12987e+07	5.3708e+07	5.69057e+07	5.82866e+07	5.73544e+07	5.63331e+07	6.27658e+07	6.371e+07	6.3844e+07	8.05623e+07	FALSE			-0.10246	-0.22117	-0.06478	0.08004	-0.04604	-0.10766	-0.15806	2	857.9559	0.9998	0.9998	1	0.9998	0.9998	1	1	1	0.9999	0.9999	0.9999
O00231	KFHGILDQGEGVLIIFDEPPVDK	MSF_Direct	385201	373606	496595	546436	323587	572565	472612	415322	651023	415657	375072	730146	423715	480252	353418	486098	344908	629176	496846	494846	488325	553340	567497	326452	FALSE			0.2938	0.218	0.20051	0.2052	0.27675	0.00228	0.23746	4	642.3442	0.9984	0.9998	0.9995	0.9997	0.9982	0.9985	0.9987	0.9998	0.9998	0.9938	1
O00231	KLSQMILDK	MSF_Direct	1.40885e+07	1.31686e+07	1.45302e+07	1.50374e+07	1.50396e+07	1.33334e+07	1.45876e+07	1.4379e+07	1.41589e+07	1.40154e+07	1.39242e+07	1.37964e+07	1.45678e+07	1.48427e+07	1.35117e+07	1.46589e+07	1.40933e+07	1.30886e+07	1.46757e+07	1.43283e+07	1.41645e+07	1.52177e+07	1.49172e+07	1.50511e+07	FALSE			0.04548	0.00185	0.05498	0.11281	-0.00177	0.03866	0.04691	2	538.3126	0.9998	0.9998	1	0.9998	0.9999	0.9999	1	1	0.9999	0.9999	1
O00231	KLSQMILDKK	MSF_Direct	2.06524e+06	1.99731e+06	2.77391e+06	1.99983e+06	2.45448e+06	2.31142e+06	2.20123e+06	2.75724e+06	2.07156e+06	2.3308e+06	2.1067e+06	2.12185e+06	1.99565e+06	2.15914e+06	2.43839e+06	1.95749e+06	2.04272e+06	2.05837e+06	2.01219e+06	2.22045e+06	2.21314e+06	2.46366e+06	2.33567e+06	2.55374e+06	FALSE			0.04028	-0.17427	-0.015	0.1051	-0.0597	-0.05228	-0.0849	2, 3	602.3601, 401.9092	0.999, 0.9998	0.9998, 0.9998	1, 1	0.9998, 0.9998	0.9998, 0.9999	0.9999, 1	1, 1	1, 1	0.9999, 0.9997	0.9999, 0.9999	0.9996, 0.9999
O00231	LDMQSGIIHAAEEK	MSF_Direct	1.6259e+06	1.82289e+06	1.63915e+06	1.83002e+06	1.64254e+06	1.79842e+06	1.42116e+06	1.5818e+06	1.78975e+06	1.38009e+06	1.61253e+06	1.82146e+06	1.74635e+06	1.66187e+06	1.36217e+06	1.21806e+06	1.61061e+06	1.67281e+06	1.55832e+06	1.97669e+06	1.90677e+06	1.59319e+06	1.72754e+06	1.93584e+06	FALSE			-0.08624	-0.17668	0.05099	0.04704	-0.07982	-0.09297	0.097	2, 3	771.3851, 514.5925	0.9997, 0.9993	0.9994, 0.9998	0.9999, 0.9999	0.9982, 0.9996	0.999, 0.9998	0.9879, 0.9999	0.9619, 0.9993	1	0.9955, 0.9999	0.9986, 0.9999	0.9987, 0.9999
O00231	LQATLDMQSGIIH	MSF_Direct	296133	2.49835e+06	2.52665e+06	2.31986e+06	2.63235e+06	2.46616e+06	2.30565e+06	2.32358e+06	2.38639e+06	2.52791e+06	2.3028e+06	275894	2.61999e+06	2.49491e+06	2.33744e+06	2.50108e+06	417451	201606	2.49701e+06	3.26669e+06	2.39071e+06	2.22669e+06	2.38164e+06	2.2676e+06	FALSE			0.39884	-0.77012	0.47937	0.36982	-0.05937	0.48596	0.61585	2	713.8716		0.9998	1	0.9998	0.9998	1	1	1	0.9999	0.9999	1
O00231	LQATLDMQSGIIHAAEEK	MSF_Direct	2.22174e+07	1.99796e+07	2.19579e+07	2.00177e+07	2.04048e+07	2.13367e+07	2.08534e+07	2.15497e+07	1.8976e+07	2.02281e+07	2.07566e+07	1.9624e+07	2.05402e+07	2.08988e+07	1.97605e+07	1.93058e+07	1.87805e+07	1.98344e+07	1.98738e+07	1.58422e+07	2.07388e+07	1.99645e+07	1.9569e+07	2.49394e+07	FALSE			-0.06381	-0.14748	-0.05491	0.00713	-0.08203	-0.06804	-0.18446	3	652.335	0.9998	0.9998	1	0.9998	0.9999	1	0.9998	1	0.9998	0.9999	1
O00231	LRDDPIISTHLAK	MSF_Direct	3.41898e+06	2.79755e+06	3.54477e+06	2.88057e+06	3.29101e+06	3.58789e+06	3.23457e+06	3.99042e+06	3.3185e+06	2.91108e+06	3.81434e+06	3.37312e+06	3.09335e+06	3.53273e+06	3.43189e+06	3.06597e+06	2.68752e+06	3.47586e+06	3.08717e+06	2.84673e+06	2.97201e+06	3.07865e+06	2.89145e+06	3.46301e+06	FALSE			0.11121	-0.08084	-0.00027	-0.04934	0.049	0.04319	-0.13231	3	493.6157	0.9998	0.9998	1	0.9997	0.9997	1	0.9999	0.9999	0.9999	0.9999	0.9984
O00231	LSQMILDK	MSF_Direct	2.90239e+07	2.66437e+07	2.86632e+07	2.63353e+07	2.69401e+07	2.92128e+07	2.879e+07	2.81712e+07	2.89822e+07	2.69526e+07	2.72392e+07	2.92879e+07	2.84805e+07	2.67957e+07	2.65156e+07	2.55596e+07	2.78135e+07	2.89731e+07	2.70647e+07	2.54968e+07	2.91427e+07	2.70753e+07	2.55707e+07	2.72639e+07	FALSE			0.02733	-0.03436	-0.03187	-0.07768	-0.01463	-0.0441	-0.04565	2	474.2652	0.9998	0.9998	1	0.9998	0.9998	1	1	1	0.9999	0.9999	1
O00231	LSQMILDKK	MSF_Direct	3.24904e+06	3.71102e+06	3.4356e+06	3.38925e+06	3.57098e+06	3.32632e+06	3.54472e+06	3.62832e+06	3.70123e+06	3.88692e+06	3.58249e+06	3.6949e+06	3.97848e+06	3.76366e+06	3.83821e+06	3.35469e+06	3.51453e+06	2.93021e+06	3.43883e+06	4.01569e+06	3.2673e+06	3.68923e+06	3.35164e+06	4.28225e+06	FALSE			0.06494	-0.08521	-0.01522	0.12329	0.10291	0.1557	0.04457	2	538.3126	0.9998	0.9998	1	0.9998	0.9999	1	1	1	0.9999	0.9999	0.9998
O00231	LSTDREASIDILHSIVK	MSF_Direct	2.93425e+06	2.67816e+06	2.99716e+06	3.00296e+06	2.57331e+06	3.19702e+06	2.86784e+06	2.15458e+06	3.24569e+06	2.81727e+06	2.65041e+06	3.24991e+06	3.05521e+06	2.61371e+06	3.35116e+06	2.85233e+06	3.05451e+06	3.58712e+06	2.82957e+06	2.72352e+06	3.60545e+06	2.85136e+06	2.62301e+06	3.6582e+06	FALSE			-0.05838	0.14107	0.02718	0.08508	0.01799	0.0672	0.08918	3, 4	633.0178, 475.0152	0.9998, 0.9998	0.9998, 0.9998	1, 1	0.9998, 0.9998	0.9998, 0.9999	1, 1	1, 1	1, 1	0.9999, 0.9999	0.9999, 0.9999	1, 1
O00231	LSTDREASIDILHSIVKR	MSF_Direct	2.50508e+06	2.12311e+06	2.56538e+06	2.66645e+06	2.14644e+06	2.4471e+06	2.4527e+06	2.2459e+06	2.84665e+06	2.44212e+06	2.20659e+06	2.78587e+06	2.94712e+06	2.29427e+06	2.61579e+06	2.89217e+06	2.47015e+06	3056642	2.99527e+06	2.50528e+06	3.40407e+06	2.75325e+06	2.62338e+06	2.66316e+06	FALSE			0.06886	0.22693	0.01326	0.16045	0.04754	0.1273	0.30785	4	514.0405	0.9998	0.9998	1	0.9998	0.9999	1	1	1	0.9999	0.9999	1
O00231	LVSLYFDTKR	MSF_Direct	3.25191e+06	3.56347e+06	4.36067e+06	3.13691e+06	3.47867e+06	4.11216e+06	3.51293e+06	3.74612e+06	3.22249e+06	2.85907e+06	3.83176e+06	3.26916e+06	3.09125e+06	3.28358e+06	2.86794e+06	2.35667e+06	3.15361e+06	3.09588e+06	2.92479e+06	3.11685e+06	3.60636e+06	3.61337e+06	3.4718e+06	6.02096e+06	FALSE			-0.09256	-0.37697	-0.05906	0.22983	-0.16619	-0.27401	-0.21211	3	414.5678	0.9996	0.9998	1	0.9998	0.9996	0.9999	1	0.9999	0.9999	0.9998	0.9999
O00231	LYDNLLEQNLIR	MSF_Direct	4.23524e+07	4.32362e+07	3.937e+07	4.51077e+07	4.29394e+07	4.20626e+07	4.31535e+07	3.96537e+07	4.09691e+07	4.37655e+07	4.11098e+07	4.2432e+07	4.42921e+07	4.32919e+07	4.15903e+07	4.51435e+07	4.10559e+07	4.15504e+07	4.4282e+07	4.29419e+07	4.11091e+07	4.47199e+07	4.55285e+07	4.01649e+07	FALSE			-0.01372	0.03187	0.05828	0.06164	0.02687	0.04787	0.03844	2	752.4119	0.9998	0.9998	1	0.9998	0.9984	0.9999	1	0.9999	0.9998	0.9999	0.9982
O00231	QIEHISSLIK	MSF_Direct	1.72851e+06	1.19306e+06	1.73977e+06	1.23514e+06	1.24834e+06	2.01925e+06	1.45504e+06	1.66568e+06	1.90287e+06	1.20186e+06	1.51207e+06	1.91042e+06	1.69504e+06	1.27076e+06	1.20595e+06	1.16921e+06	1.81285e+06	1.85295e+06	1.17432e+06	1.46717e+06	1.87026e+06	1.41589e+06	1.07935e+06	1.84152e+06	FALSE			0.10797	0.05277	-0.04994	-0.10413	-0.01149	-0.16009	-0.04706	2	584.3403	0.9998	0.9998	1	0.9998	0.9999	1	1	1	0.9994	0.9999	0.9999
O00231	RDIQENDEEAVQVK	MSF_Direct	3.21395e+06	3.66106e+06	4.65428e+06	3.34757e+06	3.34462e+06	3.94558e+06	3.22742e+06	3.27218e+06	3.32838e+06	3.06392e+06	3.36442e+06	3.35954e+06	3.10389e+06	3.28973e+06	5.57146e+06	4.51567e+06	2.98829e+06	3.50654e+06	3.2095e+06	4.02901e+06	3.09871e+06	3.78951e+06	3.46236e+06	3.20389e+06	FALSE			-0.23034	-0.06642	-0.11611	-0.14101	-0.23623	0.05353	-0.15746	2, 3	836.9105, 558.2761	0.9998, 0.9998	0.9998, 0.9998	1, 1	0.9998, 0.9998	0.9999, 0.9999	1, 1	1, 1	1, 1	0.9999, 0.9999	0.9999, 0.9999	1, 1
O00231	RYQEALHLGSQLLR	MSF_Direct	2.92633e+07	3.43266e+07	3.37273e+07	3.16101e+07	3.41463e+07	3.47956e+07	2.8894e+07	3.09504e+07	3.15052e+07	3.17668e+07	3.27346e+07	2.95454e+07	2.793e+07	2.86991e+07	3.11583e+07	2.82229e+07	2.66388e+07	2.94065e+07	3.14607e+07	2.92663e+07	2.99666e+07	4.06841e+07	3.32653e+07	3.2049e+07	FALSE			-0.0913	-0.20771	0.04718	0.12328	-0.04932	-0.14868	-0.10169	3	561.9811	0.9998	0.9998	1	0.9998	0.9998	1	1	1	0.9999	0.9999	1
O00231	SILELGSLLAK	MSF_Direct	1.8568e+07	1.76797e+07	1.86593e+07	1.88459e+07	1.8154e+07	2.15008e+07	1.90394e+07	1.80642e+07	2.17353e+07	1.83611e+07	1.7345e+07	2.10813e+07	2.02856e+07	1.76352e+07	2.20087e+07	1.9574e+07	1.88317e+07	2.1408e+07	1.83239e+07	1.70173e+07	2.30519e+07	2.04955e+07	1.8912e+07	1.75692e+07	FALSE			0.09978	0.12349	0.09146	0.05338	0.04858	0.12628	0.08881	2	572.3528	0.9998	0.9998	1	0.9998	0.9997	1	1	1	0.9999	0.9999	0.9998
O00231	SLADFEK	MSF_Direct	6.02094e+07	5.74007e+07	5.88203e+07	5.89951e+07	5.72617e+07	5.98883e+07	6.05853e+07	5.79983e+07	5.37536e+07	6.19793e+07	5.61461e+07	5.7758e+07	6.05439e+07	5.6172e+07	6.11734e+07	5.9456e+07	5.83056e+07	5.95417e+07	5.54785e+07	5.87814e+07	5.60625e+07	5.67213e+07	6.2984e+07	5.75058e+07	FALSE			-0.03386	0.00712	-0.00233	0.00637	-0.00448	0.01188	-0.05083	2	405.2056	0.9998	0.9998	1	0.9997	0.9998	1	1	0.9999	0.9999	0.9999	0.9999
O00231	SLLSTDREASIDILHSIVK	MSF_Direct	422522	335117	297581	344405	312469	363637	361451	298032	375533	358099	307316	436885	350384	359478	305617	281749	368336	431825	351554	420242	318589	346672	293155	415904	FALSE			-0.02789	0.03604	-0.04825	0.0007	0.06297	-0.05538	0.04729	4	525.0442	0.9998	0.9998	1	0.9998	0.9998	1	0.9999	1	0.9999	0.9999	1
O00231	STDREASIDILHSIVK	MSF_Direct	3.89638e+06	3.37958e+06	3.29063e+06	3.35285e+06	3.45933e+06	3.38452e+06	3.36001e+06	3.64402e+06	3.82926e+06	3.35016e+06	3.22717e+06	3.92454e+06	3.79316e+06	3.27889e+06	3.56978e+06	204251	3.57666e+06	3.66555e+06	3.37211e+06	3.16899e+06	3.82338e+06	3.29731e+06	3.39283e+06	3.68933e+06	FALSE			0.03596	-0.50488	-0.05141	-0.02578	-0.00886	0.01024	-0.02786	3	595.3231	0.9845	0.9975	0.9863	0.9977	0.9979		0.9813	0.9918	0.9864	0.9828	0.9987
O00231	STDREASIDILHSIVKR	MSF_Direct	716845	594047	645864	876578	623994	649953	624496	537711	621431	784040	568161	850476	708781	678009	845486	995077	599941	930991	944423	788459	858642	867006	709745	697597	FALSE			-0.13364	0.3684	0.13623	0.21699	0.17079	0.19005	0.40534	4	485.7694	0.9998	0.9998	1	0.9997	0.9997	1	1	1	0.9998	0.9999	1
O00231	TDYRAELRDDPIISTHLAK	MSF_Direct	3.933e+06	2.48479e+06	3.99075e+06	3.34505e+06	3.29482e+06	4.54386e+06	3.85367e+06	3.75863e+06	4.41529e+06	3.49436e+06	3.33413e+06	4.03426e+06	3.89247e+06	3.37435e+06	3.86404e+06	3.45604e+06	3.89825e+06	4.00801e+06	3.64246e+06	2.41651e+06	3.83146e+06	3.27918e+06	2.88516e+06	2.65847e+06	FALSE			0.20858	0.12649	0.10363	-0.23846	0.06162	0.0968	-0.07366	4	554.2933	0.9998	0.9998	1	0.9988	0.9997	0.9997	0.9984	0.9992	0.9956	0.9998	1
O00231	TGQAAELGGLLK	MSF_Direct	5.43083e+07	4.87522e+07	5.48856e+07	5.24089e+07	5.63795e+07	5.29144e+07	5.36906e+07	5.14417e+07	5.25092e+07	5.29586e+07	4.79932e+07	5.54864e+07	5.05782e+07	4.95159e+07	5.4462e+07	5.16458e+07	4.77762e+07	5.54784e+07	51366301	5.32027e+07	5.81575e+07	6.03263e+07	5.01624e+07	6.31368e+07	FALSE			-0.00279	-0.02809	0.03391	0.13655	-0.01384	-0.0313	0.04302	2	579.3299	0.9998	0.9998	1	0.9998	0.9998	1	1	1	0.9999	0.9999	0.9999
O00231	TTANAIYC[Carbamidomethyl (C)]PPK	MSF_Direct	3.20645e+07	2.98549e+07	3.00757e+07	3.22626e+07	3.0029e+07	3.07931e+07	3.1997e+07	2.8862e+07	2.91942e+07	3.1481e+07	3.0525e+07	3.02118e+07	3.00723e+07	3.13546e+07	3.14672e+07	2.99857e+07	2.72905e+07	3.05203e+07	3.01144e+07	2.89793e+07	3.08479e+07	3.08126e+07	2.70809e+07	3.17789e+07	FALSE			-0.03078	-0.06739	0.01699	-0.03689	0.00349	0.01403	-0.03257	2	618.3081	0.9998	0.9998	1	0.9998	0.9999	1	1	1	0.9999	0.9999	1
O00231	TYEAALETIQNMSK	MSF_Direct	4.42078e+07	4.35558e+07	4.08734e+07	4.9078e+07	4.58467e+07	4.18988e+07	4.39083e+07	4.2448e+07	4.01483e+07	4.55385e+07	4.44175e+07	4.1362e+07	4.47663e+07	4.41701e+07	4.51726e+07	4.93199e+07	4.19699e+07	4.3735e+07	4.73097e+07	4.09198e+07	4.42408e+07	4.75425e+07	4.38474e+07	4.17507e+07	FALSE			-0.02412	0.06992	0.08901	0.04964	0.02976	0.0601	0.04236	2	799.8902	0.9998	0.9998	1	0.9998	0.9997	1	1	1	0.9998	0.9999	0.9996
O00231	TYHALSNLPK	MSF_Direct	3.15427e+07	3.26059e+07	3.23095e+07	3.05715e+07	3.17303e+07	2.77891e+07	3.15339e+07	3.27585e+07	3.42354e+07	3.10556e+07	3.14891e+07	3.07657e+07	3.17311e+07	3.23695e+07	3.09542e+07	3.00604e+07	3.08435e+07	2.70789e+07	2.69847e+07	2.72386e+07	3.25343e+07	3.15878e+07	3.20745e+07	3.42073e+07	FALSE			0.03063	-0.13268	-0.09852	0.02096	-0.04786	-0.02114	-0.15291	2, 3	572.3115, 381.8767	0.9998, 0.9998	0.9998, 0.9998	1, 1	0.9998, 0.9998	0.9995, 0.9993	1, 1	1, 1	1, 1	0.9999, 0.9999	0.9999, 0.9999	1, 1
O00231	VQIEHISSLIK	MSF_Direct	3.12339e+07	3.1327e+07	2.68085e+07	3.09106e+07	3.1104e+07	2.79002e+07	3.27526e+07	3.11292e+07	3.132e+07	3.41693e+07	2.89848e+07	3.03177e+07	3.11103e+07	2.83487e+07	2.77772e+07	2.96621e+07	3.21752e+07	2.88587e+07	3.16253e+07	3.52152e+07	3.34095e+07	3.26667e+07	3.02013e+07	3.10919e+07	FALSE			0.09121	0.02126	0.00878	0.07226	0.06475	-0.03485	0.16575	2, 3	633.8745, 422.9187	0.9998, 0.9998	0.9998, 0.9998	1, 1	0.9998, 0.9998	0.9998, 0.9998	1, 1	1, 1	1, 1	0.9999, 0.9999	0.9999, 0.9999	1, 0.9998
O00231	VVDSLYNK	MSF_Direct	4.85007e+07	4.48556e+07	4.77972e+07	4.3917e+07	4.16083e+07	5.0632e+07	4.3725e+07	4.84391e+07	4.90573e+07	4.29154e+07	4.45418e+07	4.74716e+07	4.61805e+07	4.39358e+07	4.82492e+07	4.5415e+07	5.03866e+07	5.12395e+07	4.48929e+07	4.49056e+07	5.11547e+07	4.15925e+07	4.22434e+07	5.00263e+07	FALSE			0.00069	0.05895	-0.05199	-0.07652	-0.06507	-0.02878	-0.00205	2	469.2531	0.9998	0.9998	1	0.9995	0.9998	0.9999	0.9999	0.9999	0.9996	0.999	0.9996
O00231	YQEALHLGSQLLR	MSF_Direct	5.93397e+06	6.83191e+06	7.34376e+06	6.37483e+06	7.59134e+06	6.89277e+06	7.01292e+06	7.12978e+06	6.38876e+06	6.71001e+06	6.95702e+06	6.23175e+06	6.30402e+06	6.56446e+06	5.97766e+06	6.18189e+06	6.05456e+06	6.07276e+06	6.40859e+06	6.7086e+06	6.85624e+06	7.97108e+06	7.10608e+06	9.30416e+06	FALSE			0.02995	-0.13532	0.05278	0.27789	-0.01521	-0.09362	-0.00981	2, 3	764.4175, 509.9474	0.9998, 0.9998	0.9998, 0.9998	1, 1	0.9998, 0.9998	0.9999, 0.9999	1, 1	1, 1	1, 1	0.9999, 0.9999	0.9999, 0.9999	1, 1
O00231	YVRPFLNSISK	MSF_Direct	2.1843e+07	2.32403e+07	2.48774e+07	2.23426e+07	2.36475e+07	2.57638e+07	2.19393e+07	2.44286e+07	2.33291e+07	2.08001e+07	2.36776e+07	2.29499e+07	2.16682e+07	2.23775e+07	2.32067e+07	1.89188e+07	2.08054e+07	2.26771e+07	1.96167e+07	1.98813e+07	2.41751e+07	2.51729e+07	2.41938e+07	2.53767e+07	FALSE			-0.00545	-0.16497	0.03651	0.0954	-0.05321	-0.05696	-0.13586	2, 3	662.3746, 441.9188	0.9998, 0.9998	0.9998, 0.9998	1, 1	0.9998, 0.9998	0.9998, 0.9998	1, 1	1, 1	1, 1	0.9999, 0.9999	0.9999, 0.9999	1, 1
O00232	[Acetyl (Protein N-term)]ADGGSERADGR	MSF_Direct	3.52728e+06	3.0587e+06	2.63824e+06	3.94211e+06	3.21861e+06	3.10981e+06	3.52478e+06	3.44423e+06	3.78106e+06	3.94484e+06	2.94774e+06	3.20851e+06	3.47807e+06	3.65454e+06	3.75902e+06	4.35033e+06	3.33578e+06	3.76539e+06	4.52892e+06	3.33612e+06	3.12954e+06	3.25072e+06	3.29282e+06	1.54852e+06	FALSE			0.22085	0.31204	0.15501	-0.18892	0.13101	0.23972	0.25329	2	566.7525	0.9995	0.9998	0.9999	0.9996	0.9994	0.9999	1	0.9998	0.9992	0.9998	0.9989
O00232	AIYDTPC[Carbamidomethyl (C)]IQAESEK	MSF_Direct	1.11359e+07	1.27243e+07	1.09052e+07	1.02978e+07	1.2623e+07	1.11547e+07	1.07918e+07	9.67899e+06	9.25521e+06	1.10253e+07	1.13273e+07	1.04206e+07	9.52175e+06	1.08251e+07	9.47471e+06	8.74241e+06	8.84314e+06	9.17598e+06	8.8598e+06	9.30411e+06	1.01647e+07	1.05761e+07	1.05974e+07	1.90518e+07	FALSE			-0.22593	-0.37749	-0.02892	0.21045	-0.08514	-0.2213	-0.29539	2	812.8798	0.9998	0.9998	1	0.9998	0.9998	1	1	1	0.9999	0.9999	0.9998
O00232	AIYDTPC[Carbamidomethyl (C)]IQAESEKWQQALK	MSF_Direct	1.72158e+06	1.99235e+06	1.81874e+06	2.19512e+06	1.47257e+06	1.88979e+06	2.13143e+06	1.94747e+06	1.69851e+06	1.69784e+06	1.46759e+06	2.03579e+06	1.86311e+06	1.33171e+06	1.82556e+06	1.70002e+06	1.68528e+06	1.77927e+06	1.62096e+06	1.64722e+06	1.94008e+06	1.82031e+06	1.83552e+06	2.87653e+06	FALSE			0.06245	-0.09933	0.00646	0.23963	-0.08913	-0.14018	-0.08717	3	793.7265	0.9964	0.999	0.9999	0.9995	0.9995	0.9954	0.9769	0.9997	0.9998	0.9939	0.9997
O00232	C[Carbamidomethyl (C)]TYVEEITDLPIK	MSF_Direct	580447	845504	715509	771681	904119	725712	515698	610361	647061	536333	677209	563637	692466	635273	590886	388970	771472	750736	620593	2.60251e+06	545920	649511	675530	491125	FALSE			-0.2723	-0.16413	0.16535	-0.2377	-0.26901	-0.15852	0.8156	2	790.8975	0.9996	0.9998	0.9999	0.9977	0.9965	0.9911	0.9984	0.9999	0.9999	0.9999	0.9669
O00232	DPNNLLNDWSQK	MSF_Direct	1.77037e+07	2.05444e+07	1.72934e+07	1.81411e+07	1.96521e+07	1.69877e+07	1.69039e+07	1.63544e+07	1.62096e+07	1.77588e+07	1.82259e+07	1.73044e+07	1.58841e+07	1.7572e+07	1.65555e+07	1.52688e+07	1.59988e+07	1.68128e+07	1.52912e+07	1.79875e+07	1.80952e+07	1.71499e+07	1.72274e+07	2.56074e+07	FALSE			-0.16707	-0.20812	-0.01989	0.11103	-0.05973	-0.1513	-0.11253	2	722.3468	0.9998	0.9998	1	0.9997	0.9998	1	1	1	0.9999	0.9999	1
O00232	EAASILQELQVETYGSMEK	MSF_Direct	1.66011e+06	1.92451e+06	1.60587e+06	2.14178e+06	2.10963e+06	1.60822e+06	1.4991e+06	1.71667e+06	852678	1.6671e+06	1.73575e+06	1.30398e+06	1.34675e+06	1.40926e+06	1.47611e+06	1.54514e+06	1.31868e+06	1.04976e+06	1.49876e+06	1.35728e+06	1.16674e+06	1.28012e+06	2.27935e+06	1.97117e+06	FALSE			-0.35139	-0.40738	0.17494	0.09158	-0.14112	-0.29449	-0.36768	2, 3	1063.5198, 709.3489	0.9995, 0.66	0.9982, 0.9013	0.9997	0.9969, 0.844	0.9948, 0.9926	0.9992	0.8523, 0.5618	0.7389, 0.9575	0.9998, 0.9767	0.9999, 0.9709	0.9999, 0.8995
O00232	EAASILQELQVETYGSMEKK	MSF_Direct	2.82919e+06	3.04555e+06	3.04525e+06	3.37026e+06	3.38549e+06	2.7384e+06	3.16211e+06	3.08283e+06	2.6184e+06	3.31799e+06	3.02097e+06	2.61879e+06	2.78173e+06	3.26096e+06	3.05773e+06	3.20476e+06	2.77806e+06	2.77475e+06	3.24562e+06	2.402e+06	2.50358e+06	3.3305e+06	3.10854e+06	3.71455e+06	FALSE			-0.00919	-0.02651	0.09	0.18688	0.00609	0.02889	-0.13003	3	752.0472	0.9997	0.9998	1	0.9998	0.9999	1	1	1	0.9999	0.9999	1
O00232	EEMIHNLQ	MSF_Direct	5.81073e+06	6.11057e+06	6.03642e+06	5.57964e+06	6.54832e+06	6.79235e+06	6.75342e+06	6.27128e+06	5.78575e+06	6.33994e+06	6.24353e+06	5.97553e+06	5.59321e+06	6.34332e+06	7.0027e+06	5.42199e+06	4.93319e+06	6.16099e+06	5.57656e+06	6.06388e+06	5.18724e+06	6.19661e+06	5.99355e+06	7.76902e+06	FALSE			0.06693	-0.12072	0.07533	0.15245	0.04752	0.07677	-0.09377	2	507.2397	0.9998	0.9998	1	0.9998	0.9998	1	1	1	0.9999	0.9999	1
O00232	ERVEFILEQMR	MSF_Direct	8.03913e+06	8.89465e+06	8.12552e+06	8.91211e+06	9.46517e+06	7.81606e+06	8.53052e+06	8.52947e+06	7.23517e+06	8.08586e+06	7.58604e+06	7.32418e+06	7.54364e+06	8.02526e+06	6.88107e+06	7.12228e+06	6.42466e+06	6.66295e+06	7.7256e+06	8.86011e+06	7.91278e+06	9.1646e+06	9.1603e+06	1.16903e+07	FALSE			-0.04468	-0.31028	0.06385	0.26035	-0.12396	-0.15863	-0.03265	3	483.9221	0.9998	0.9998	1	0.9998	0.9999	1	1	1	0.9999	0.9999	1
O00232	EVDYSATVDQR	MSF_Direct	1.2294e+07	1.38659e+07	1.38154e+07	1.43821e+07	1.5427e+07	1.20895e+07	1.40082e+07	1.20891e+07	1.17464e+07	1.42786e+07	1.28519e+07	1.19183e+07	1.18845e+07	1.34434e+07	1.46319e+07	1.31546e+07	1.1488e+07	1.24669e+07	1.4961e+07	1.35727e+07	1.19185e+07	1.38995e+07	1.39415e+07	1.37389e+07	FALSE			-0.07906	-0.10732	0.06779	0.05678	-0.03383	-0.00056	0.01711	2	641.7991	0.9998	0.9998	1	0.9998	0.9999	1	1	1	0.9999	0.9999	1
O00232	EVDYSATVDQRLPEC[Carbamidomethyl (C)]AK	MSF_Direct	8.68393e+06	7.6389e+06	6.96916e+06	7.80112e+06	6.93874e+06	7.78062e+06	8.07987e+06	7.386e+06	8.94634e+06	8.92133e+06	7.8355e+06	8.59882e+06	9.22104e+06	8.08595e+06	1.00646e+07	9.20405e+06	8.10142e+06	9.85212e+06	8.83843e+06	7.32746e+06	8.21544e+06	6.53452e+06	6.12307e+06	5.325e+06	FALSE			0.06777	0.22152	-0.0486	-0.37323	0.12247	0.23285	0.06594	3	660.9825	0.9998	0.9996	0.9996	0.9995	0.9999	0.9989	1	0.999	0.9999	0.9943	0.9992
O00232	EVIETLLSLEK	MSF_Direct	4.49434e+06	4.66609e+06	5.09808e+06	4.58386e+06	4.62838e+06	4.93698e+06	4.90068e+06	4.46096e+06	5.33951e+06	4.71934e+06	4.55616e+06	5.24209e+06	4.87707e+06	4.72685e+06	4.45017e+06	4.55868e+06	4.70149e+06	4.7902e+06	4.73984e+06	6.11329e+06	5.13145e+06	4.23677e+06	4.93195e+06	4.51127e+06	FALSE			0.04411	-0.02122	-0.0111	-0.05976	0.02598	-0.02083	0.16486	2	637.3661	0.9998	0.9998	1	0.9998	0.9998	1	0.9995	1	0.9999	0.9998	1
O00232	EWDLLNENIMLLSK	MSF_Direct	6.9376e+06	6.14049e+06	7.43129e+06	6.90477e+06	6.12892e+06	5.29241e+06	6.75358e+06	6.82272e+06	5.94561e+06	7.17127e+06	5.57374e+06	5.84668e+06	5.56667e+06	6.95588e+06	5.98543e+06	6.7041e+06	3.59318e+06	5.57044e+06	6.29875e+06	5.54834e+06	5.33009e+06	5.67379e+06	6.62218e+06	6.13217e+06	FALSE			-0.07119	-0.37019	-0.16238	-0.15437	-0.14163	-0.14814	-0.25579	2	859.4451	0.9998	0.9998	1	0.9998	0.9998	1	1	1	0.9999	0.9999	1
O00232	EWDLLNENIMLLSKR	MSF_Direct	296411	142366	220131	232254	145362	264734	269237	200133	204367	197240	192432	328861	183053	250423	244916	290846	152882	200414	255405	149599	267629	212875	211605	165167	FALSE			0.03211	-0.0327	-0.03672	-0.16023	0.12498	0.04204	0.02974	3	625.3329	0.9998	0.9994	1	0.9995	0.9981	1	0.998	0.9987	0.9996	0.9998	0.9998
O00232	FFQEENTEK	MSF_Direct	3.02982e+07	3.12815e+07	3.11282e+07	3.10587e+07	3.18433e+07	2.91477e+07	3.09572e+07	2.71179e+07	2.81159e+07	3.04213e+07	3.09417e+07	2.89032e+07	2.98626e+07	2.93874e+07	2.73735e+07	2.91693e+07	2.417e+07	2.84122e+07	2.95857e+07	2.97857e+07	2.72256e+07	3.26599e+07	3.22523e+07	3.46981e+07	FALSE			-0.10515	-0.18145	-0.01028	0.1036	-0.03851	-0.09793	-0.09837	2	586.267	0.9998	0.9998	1	0.9998	0.9999	1	1	1	0.9999	0.9999	0.9999
O00232	GSLESPATDVFGSTEEGEK	MSF_Direct	1.82815e+07	1.89009e+07	1.53975e+07	1.66458e+07	1.64192e+07	1.93063e+07	1.63898e+07	1.58391e+07	1.76487e+07	1.72222e+07	1.59439e+07	1.70656e+07	1.66869e+07	1.62371e+07	1.77545e+07	1.62738e+07	1.70079e+07	1.74507e+07	1.7024e+07	1.6294e+07	1.85589e+07	1.46888e+07	1.55888e+07	1.60611e+07	FALSE			-0.07612	-0.0516	-0.00573	-0.18229	-0.06591	-0.05314	-0.01942	2	970.442	0.9998	0.9998	1	0.9998	0.9998	1	1	1	0.9999	0.9999	0.9997
O00232	GSLESPATDVFGSTEEGEKR	MSF_Direct	3.45091e+07	3.67394e+07	3.93221e+07	3.92988e+07	3.79891e+07	3.69369e+07	3.69205e+07	3.64018e+07	3.4613e+07	3.90405e+07	3.63586e+07	3.48767e+07	3.72095e+07	3.82868e+07	3.80667e+07	3.92167e+07	3.47069e+07	3.41082e+07	3.69584e+07	3.60674e+07	3.5357e+07	3.79963e+07	3.99805e+07	3.73984e+07	FALSE			-0.0348	-0.03351	0.04691	0.06136	-0.00385	0.03852	-0.02883	3	699.3308	0.9998	0.9998	1	0.9998	0.9998	1	1	1	0.9999	0.9999	1
O00232	IYVEIER	MSF_Direct	2.6204e+07	2.52208e+07	2.90804e+07	2.53742e+07	2.65572e+07	2.74553e+07	2.58533e+07	2.80999e+07	2.50318e+07	2.52853e+07	2.55014e+07	2.37856e+07	2.49268e+07	2.64614e+07	2.77495e+07	2.55199e+07	2.28508e+07	2.64088e+07	2.48556e+07	2.49464e+07	2.40114e+07	2.60764e+07	2.65111e+07	2.95008e+07	FALSE			-0.0275	-0.10644	-0.02018	0.0281	-0.11044	-0.02472	-0.1252	2	461.2556	0.9973	0.9996	0.9978	0.9977	0.9901	0.9994	0.9992	0.9979	0.9999	0.9995	0.9985
O00232	KERVEFILEQMR	MSF_Direct	4.02901e+06	4.2749e+06	4.3526e+06	3.00866e+06	4.27232e+06	4.14705e+06	4.10307e+06	2.65152e+06	3.7625e+06	3.76928e+06	4.15193e+06	3.96995e+06	3.90623e+06	4.02198e+06	3.81029e+06	3.60605e+06	3.3524e+06	3.42045e+06	3.12212e+06	3.9259e+06	3.72755e+06	4.64814e+06	3.74587e+06	4.60427e+06	FALSE			-0.26714	-0.28623	-0.1473	0.03844	-0.08999	-0.10863	-0.23212	3, 4	526.6205, 395.2172	0.9998, 0.9106	0.9998, 0.978	0.9999, 0.9778	0.9998, 0.9328	0.9998, 0.9233	0.9975, 0.9981	1, 0.7808	1, 0.9997	0.9999, 0.9792	0.9999, 0.8188	1, 0.8237
O00232	KGSLESPATDVFGSTEEGEK	MSF_Direct	1.59644e+07	1.57075e+07	1.60287e+07	1.57483e+07	1.5777e+07	1.53199e+07	1.52077e+07	1.40038e+07	1.6129e+07	1.52108e+07	1.51084e+07	1.62735e+07	1.58269e+07	1.56891e+07	1.6326e+07	1.50677e+07	1.47712e+07	1.6137e+07	1.48889e+07	1.5917e+07	1.47388e+07	1.51889e+07	1.46261e+07	1.50846e+07	FALSE			-0.07321	-0.05313	-0.02611	-0.08731	-0.0339	0.00427	-0.06672	3	689.9954	0.9998	0.9998	1	0.9998	0.9998	1	1	1	0.9999	0.9999	0.9999
O00232	KGSLESPATDVFGSTEEGEKR	MSF_Direct	1.75958e+07	1.87364e+07	1.71703e+07	1.97702e+07	1.84395e+07	1.7339e+07	1.7753e+07	1.82292e+07	1.90614e+07	1.89766e+07	1.75212e+07	1.84812e+07	1.95697e+07	1.82703e+07	1.6556e+07	1.89629e+07	1.93519e+07	1.85561e+07	1.96167e+07	2.24118e+07	2.04438e+07	1.9806e+07	2.03306e+07	1.88793e+07	FALSE			0.04097	0.08808	0.05415	0.1415	0.03928	0.02389	0.22361	3	742.0291	0.9998	0.9998	1	0.9998	0.9999	1	1	1	0.9999	0.9999	1
O00232	KLEEIPK	MSF_Direct	3.13745e+06	3.53345e+06	4.13556e+06	2.84746e+06	5.20928e+06	423788	4.51006e+06	4.33712e+06	3.61364e+06	373851	2.60027e+06	3.58725e+06	3.00803e+06	4.35772e+06	4.80227e+06	3.22301e+06	167967	1.99188e+06	2.55811e+06	3.55575e+06	297219	4.40019e+06	3.89418e+06	5.2201e+06	FALSE			0.20551	-1.00545	-0.34967	0.32261	-0.71982	0.1712	-0.75325	2	428.7606	0.9682	0.8041	0.9813		0.9516	0.9754	0.7024	0.7649	0.7625	0.999	0.9956
O00232	LAGIINFQRPK	MSF_Direct	5.42429e+06	6.57881e+06	5.34415e+06	5.89945e+06	6.33626e+06	5.51923e+06	5.60822e+06	6.18164e+06	4.90813e+06	5.44503e+06	5.74133e+06	4.59917e+06	4.7494e+06	5.66491e+06	5.34079e+06	4.706e+06	4.9071e+06	4.52281e+06	4.97034e+06	5.70783e+06	4.84464e+06	6.24399e+06	6.22809e+06	7.43287e+06	FALSE			-0.05503	-0.29534	0.03351	0.19842	-0.1361	-0.13889	-0.16032	2, 3	628.8773, 419.5873	0.9998, 0.9998	0.9998, 0.9998	1, 1	0.9998, 0.9998	0.9999, 0.9999	1, 1	1, 1	1, 1	0.9999, 0.9999	0.9999, 0.9999	1, 1
O00232	LC[Carbamidomethyl (C)]LAVKDYIR	MSF_Direct	98436.4	117126	168880	163218	160338	105776	171678	166754	151893	126457	128473	119291	115324	117147	143060	139115	84286.9	104318	150923	99031.1	130390	165956	162625	114015	FALSE			0.35097	-0.2303	0.15933	0.20322	-0.03888	-0.03384	-0.01546	3	417.569	0.9983	0.9998	1	0.9998	0.9871	1	1	1	0.9994	0.9998	1
O00232	LFTTMELMR	MSF_Direct	4.8153e+07	5.4146e+07	5.15829e+07	4.72256e+07	5.11928e+07	5.18048e+07	4.90692e+07	4.78718e+07	4.36855e+07	4.70533e+07	5.11266e+07	5.00405e+07	4.28852e+07	4.78897e+07	4.56737e+07	4.04344e+07	4.31683e+07	4.49289e+07	4.13358e+07	3.7699e+07	4.80793e+07	4.98776e+07	5.09483e+07	7.6905e+07	FALSE			-0.12995	-0.2597	-0.03472	0.20787	-0.05408	-0.17347	-0.2757	2	571.2908	0.9998	0.9998	1	0.9998	0.998	1	1	1	0.9998	0.9998	0.9994
O00232	LNSLMSLVNK	MSF_Direct	3.55917e+07	3.60369e+07	3.56958e+07	3.08532e+07	3.79118e+07	3.69632e+07	3.43789e+07	3.50465e+07	3.14038e+07	3.26893e+07	3.52254e+07	3.41143e+07	3.11466e+07	3.38878e+07	3.29623e+07	2.89855e+07	3.05982e+07	3.23412e+07	2.983e+07	3.37296e+07	3.3448e+07	3.59974e+07	3.25689e+07	4.72944e+07	FALSE			-0.09006	-0.22345	-0.02162	0.11041	-0.073	-0.13117	-0.14581	2	559.8156	0.9998	0.9998	1	0.9998	0.9999	1	1	1	0.9999	0.9999	1
O00232	LQEVIETLLSLEK	MSF_Direct	6.16189e+07	6.35558e+07	7.17584e+07	6.18182e+07	6.82134e+07	6.49369e+07	6.03412e+07	6.84421e+07	6.49825e+07	6.10571e+07	6.49943e+07	6.71351e+07	6.23894e+07	6.33196e+07	6.73257e+07	6.32391e+07	5.69184e+07	6.63491e+07	6.16489e+07	6.32487e+07	6.65777e+07	6.60258e+07	6.99319e+07	6.56841e+07	FALSE			-0.02339	-0.07848	-0.01446	0.03409	-0.02771	-0.02884	-0.04055	2	757.9374	0.9998	0.9998	1	0.9998	0.9998	1	1	1	0.9999	0.9999	1
O00232	MVQQC[Carbamidomethyl (C)]C[Carbamidomethyl (C)]TYVEEITDLPIK	MSF_Direct	5.71911e+06	3.89725e+06	5.50219e+06	3.75271e+06	4.16057e+06	5.54548e+06	6.27572e+06	5.31121e+06	5.11699e+06	4.73832e+06	5.58672e+06	5.48475e+06	5.21581e+06	5.07579e+06	5.75066e+06	4.45279e+06	4.14593e+06	4.82352e+06	4.05229e+06	4.00914e+06	5.06671e+06	3.82147e+06	4.59864e+06	5.64633e+06	FALSE			0.14387	-0.17169	-0.16777	-0.10406	0.0645	0.08556	-0.20366	3	743.0197	0.9998	0.9998	1	0.9998	0.9999	1	1	1	0.9999	0.9999	1
O00232	NRVVEHNIR	MSF_Direct	1.04549e+07	9.97785e+06	1.06331e+07	9.16142e+06	9.5393e+06	1.08286e+07	1.07782e+07	9.90269e+06	1.00433e+07	9.49521e+06	1.0732e+07	1.11888e+07	9.98333e+06	1.01245e+07	1.0266e+07	8.58803e+06	9.8944e+06	1.04427e+07	8.39712e+06	9.49361e+06	1.11874e+07	8.33776e+06	9.33983e+06	1.09947e+07	FALSE			-0.01595	-0.10301	-0.07318	-0.11567	0.01617	-0.0325	-0.0954	2, 3	568.8178, 379.5476	0.9998, 0.9998	0.9882, 0.9998	0.9999, 1	0.9997, 0.9998	0.6957, 0.9999	0.9947, 1	0.5107, 1	0.9963, 1	0.9978, 0.9999	0.7422, 0.9999	1, 1
O00232	QELQVETYGSMEK	MSF_Direct	890199	1.13308e+06	770938	965823	1.14886e+06	981758	936014	778240	837640	941888	829704	777147	810149	984404	130924	864255	601421	1.03953e+06	950654	1.6518e+06	1.09076e+06	1.09168e+06	959723	1.02856e+06	FALSE			-0.13088	-0.15752	0.14817	0.14047	-0.13266	-0.53723	0.40243	2	771.3613	0.9998	0.9994	0.9988	0.999	0.9998	0.5483	0.9893	0.9978	0.9999	0.9993	0.9965
O00232	SLESPATDVFGSTEEGEKR	MSF_Direct	3.94183e+06	4.1975e+06	3.90397e+06	4.25281e+06	4.29802e+06	3.98971e+06	3.70355e+06	3.67267e+06	3.98226e+06	4.25991e+06	3.7683e+06	3.91345e+06	3.69107e+06	3.70552e+06	3.98384e+06	4.3256e+06	3.82503e+06	3.85901e+06	2.78549e+06	4.1965e+06	4.26183e+06	3.60589e+06	2.3429e+06	3.95364e+06	FALSE			-0.08446	-0.00404	0.05837	-0.28238	-0.01223	-0.08168	-0.0991	2	1019.9818	0.9997	0.9991	0.9999	0.9991	0.9997	0.9994	0.9974	0.9994	0.9996	0.9988	0.9998
O00232	TASDMVSTSR	MSF_Direct	3.41896e+07	3.27247e+07	2.26219e+07	3.18983e+07	3.17398e+07	3.41956e+07	3.34047e+07	3.64432e+07	3.26552e+07	3.23327e+07	3.31831e+07	3.40992e+07	3.05674e+07	3.05125e+07	3.21292e+07	1.18469e+07	3.03231e+07	3.23058e+07	3.1484e+07	2.70923e+07	3.35105e+07	3.37534e+07	2.72158e+07	4.02158e+07	FALSE			0.19512	-0.2657	0.12786	0.17645	0.15389	0.058	0.04052	2	527.7453	0.9998	0.9998	1	0.9998	0.9999	1	1	1	0.9999	0.9999	1
O00232	TTHLIAK	MSF_Direct	3.3825e+06	3.36052e+06	3.49294e+06	3.18545e+06	3.02249e+06	3.69983e+06	3.36641e+06	3.66851e+06	2.88382e+06	2.98673e+06	3.82815e+06	3.02383e+06	3.21116e+06	3.1382e+06	2.92079e+06	2.32638e+06	2.98313e+06	2.95894e+06	2.19451e+06	3.03564e+06	3.0502e+06	2.6456e+06	3.27426e+06	4.57009e+06	FALSE			-0.04542	-0.30796	-0.04701	0.03536	-0.05711	-0.14298	-0.30588	2	392.2398	0.9998	0.9998	1	0.9998	0.9999	1	1	1	0.9999	0.9999	1
O00232	TTHLIAKEEMIHNLQ	MSF_Direct	5.4301e+06	5.52237e+06	5.33915e+06	5.50744e+06	4.74919e+06	5.75377e+06	5.56572e+06	5.9411e+06	5.3865e+06	5.36761e+06	5.07768e+06	5.48101e+06	5.59772e+06	5.83456e+06	5.68376e+06	6.22284e+06	5.15554e+06	5.62691e+06	5.43163e+06	5.39925e+06	5.5404e+06	5.51788e+06	5.16803e+06	4.87497e+06	FALSE			0.05232	0.06185	-0.02512	-0.06621	-0.03272	0.07122	0.00704	2, 3	889.4669, 593.3137	0.9998, 0.9998	0.9998, 0.9998	1, 1	0.9998, 0.9998	0.9998, 0.9998	1, 1	1, 1	1, 1	0.9999, 0.9999	0.9999, 0.9999	1, 1
O00232	TYVEEITDLPIK	MSF_Direct	2.96631e+06	3.31041e+06	3.2235e+06	3.10109e+06	3.1696e+06	3.40894e+06	3.43482e+06	3.12731e+06	3.64298e+06	3.50874e+06	3.33135e+06	3.2078e+06	3.37183e+06	3.45396e+06	3.21909e+06	3.23254e+06	3.24575e+06	3.20345e+06	3.34873e+06	4.2798e+06	3.41558e+06	3.04343e+06	3.53994e+06	2.89162e+06	FALSE			0.10326	0.02731	0.02699	-0.00384	0.08086	0.08043	0.21724	2	710.8821	0.9998	0.9998	1	0.9998	0.9998	1	1	1	0.9999	0.9999	1
O00232	VDQRLPEC[Carbamidomethyl (C)]AK	MSF_Direct	3.66751e+06	4.55216e+06	2.97902e+06	4.72689e+06	3.58276e+06	3.24591e+06	4.52501e+06	4.10533e+06	4.22043e+06	4.56461e+06	3.39453e+06	3.68109e+06	4.05334e+06	3.82947e+06	3.33684e+06	4.9024e+06	4.23093e+06	4.08787e+06	4.19683e+06	4.19629e+06	4.51317e+06	4.06293e+06	4.84476e+06	2.83062e+06	FALSE			0.19852	0.23952	0.04526	0.06789	0.05579	0.0027	0.20474	2	608.3112	0.9998	0.9998	0.9998	0.9998	0.9998	1	1	1	0.9997	0.9999	1
O00232	VDRLAGIINFQRPK	MSF_Direct	1.06263e+07	1.09018e+07	1.11387e+07	9.85984e+06	1.11623e+07	1.12224e+07	1.05979e+07	1.11719e+07	1.01151e+07	1.00656e+07	1.01565e+07	1.08094e+07	1.03578e+07	9.88801e+06	9.90072e+06	9.31883e+06	9.52786e+06	9.99758e+06	1.00873e+07	1.06517e+07	1.02817e+07	1.17827e+07	1.12648e+07	1.11459e+07	FALSE			-0.03495	-0.17954	-0.01877	0.06589	-0.07409	-0.11583	-0.07459	4	407.4914	0.9998	0.9998	1	0.9998	0.9998	1	1	1	0.9999	0.9999	0.9999
O00232	VEEITDLPIK	MSF_Direct	5.65423e+06	5.69032e+06	5.98297e+06	5.01082e+06	4.74653e+06	5.19641e+06	5.57511e+06	5.79228e+06	6.20769e+06	5.52816e+06	5.59341e+06	5.87279e+06	6.12077e+06	5.76575e+06	4.65553e+06	5.16267e+06	6.61517e+06	5.86883e+06	5.14218e+06	6.58409e+06	5.37018e+06	4.84277e+06	5.95761e+06	5.34036e+06	FALSE			0.02047	0.02633	-0.21256	-0.10236	-0.02801	-0.06693	-0.01937	2	578.8267	0.9983	0.9992	0.9999	0.996	0.9995	0.9991	0.9897	0.9992	0.9987	0.9993	0.9999
O00232	VEFILEQMR	MSF_Direct	8.32207e+06	1.07097e+07	1.00673e+07	8.88957e+06	1.04518e+07	8.71819e+06	9.38189e+06	8.87312e+06	7.45543e+06	8.42386e+06	9.74955e+06	8.40984e+06	7.87794e+06	8.82347e+06	7.72877e+06	7.36388e+06	7.54128e+06	7.22775e+06	7.52541e+06	9.71685e+06	8.45617e+06	9.99807e+06	1.03343e+07	1.56152e+07	FALSE			-0.17862	-0.39478	-0.05248	0.30492	-0.13046	-0.25231	-0.17929	2	582.8077	0.9998	0.9998	1	0.9998	0.9998	1	1	1	0.9999	0.9999	1
O00232	WSTLVEDYGMELR	MSF_Direct	7.31893e+06	8.29447e+06	7.90805e+06	8.10489e+06	8.19283e+06	7.41552e+06	7.69116e+06	7.3793e+06	7.26618e+06	7.78138e+06	7.1363e+06	7.41393e+06	6.96276e+06	7.53798e+06	6.95743e+06	7.1768e+06	6.93208e+06	6.80209e+06	6.8612e+06	7.94358e+06	7.5806e+06	7.94149e+06	7.56295e+06	1.11806e+07	FALSE			-0.07457	-0.16972	0.01172	0.18205	-0.07489	-0.13245	-0.07142	2	799.8796	0.9998	0.9998	1	0.9998	0.9999	1	1	1	0.9999	0.9999	1
O00232	WSTLVEDYGMELRK	MSF_Direct	5.24366e+06	6.40068e+06	5.65437e+06	6.28244e+06	5.72383e+06	5.53347e+06	5.53761e+06	5.25774e+06	5.16411e+06	5.89876e+06	5.33708e+06	5.65221e+06	5.18613e+06	5.70775e+06	5.02801e+06	5.24741e+06	5.04169e+06	5.07955e+06	5.55575e+06	5.55742e+06	5.35977e+06	5.5062e+06	5.09086e+06	7.1535e+06	FALSE			-0.11625	-0.17067	0.01996	0.0372	-0.03466	-0.11965	-0.07057	2, 3	863.9271, 576.2872	0.9986, 0.9998	0.9998, 0.9998	1, 1	0.9998, 0.9997	0.9968, 0.9999	0.9967, 1	1, 0.9999	0.9993, 1	0.9998, 0.9998	0.9996, 0.9999	0.9996, 1
O00233	[Acetyl (Protein N-term)]SDEEARQS	MSF_Direct	1.54281e+06	1.0185e+06	1.10529e+06	1.2849e+06	1.01693e+06	1.35651e+06	951164	1.04182e+06	1.35189e+06	1.16745e+06	893519	754797	1.25987e+06	1.2551e+06	983878	305617	1.39711e+06	1.42518e+06	1.59798e+06	915990	1.37641e+06	983814	1.18156e+06	886618	FALSE			-0.13249	-0.22924	-0.00325	-0.26469	-0.38092	-0.06756	0.08547	2	482.2043	0.9998	0.9998	0.9885	0.9998	0.9998		0.9992	0.9998	0.9997	0.9998	1
O00233	ANYDVLESQK	MSF_Direct	1.20041e+07	1.12358e+07	1.20815e+07	1.24147e+07	1.23132e+07	1.14905e+07	1.10977e+07	1.14436e+07	1.14551e+07	1.16909e+07	1.28782e+07	1.17461e+07	1.22717e+07	1.19449e+07	1.23335e+07	1.19094e+07	1.22532e+07	1.20272e+07	1.25753e+07	1.15221e+07	1.15873e+07	1.18055e+07	1.11498e+07	1.13544e+07	FALSE			-0.05516	0.03504	0.03618	-0.04193	0.04003	0.04933	0.01476	2	583.788	0.9998	0.9998	1	0.9998	0.9999	1	1	1	0.9999	0.9999	1
O00233	AVM[Oxidation (M)]KQVEEALHQLHAR	MSF_Direct	1.17723e+07	1.11154e+07	1.13109e+07	1.11898e+07	1.22138e+07	1.08721e+07	1.13808e+07	1.24034e+07	1.1542e+07	1.14909e+07	1.21397e+07	1.1111e+07	1.12171e+07	1.16725e+07	1.16321e+07	1.22766e+07	1.11264e+07	1.12652e+07	1.21617e+07	1.13018e+07	1.11158e+07	1.22942e+07	1.16552e+07	1.09827e+07	FALSE			0.0468	0.01968	0.00325	0.03062	0.02273	0.01357	0.01597	4	469.7519	0.9998	0.9998	0.9999	0.9994	0.9998	0.9999	0.9798	0.9999	0.9995	0.9997	0.9758
O00233	GIGMNEPLVDC[Carbamidomethyl (C)]EGYPR	MSF_Direct	6.91155e+06	7.58426e+06	7.59968e+06	8.07918e+06	8.97252e+06	7.55362e+06	7.07439e+06	7.65206e+06	7.63402e+06	7.10436e+06	8.70699e+06	7.45736e+06	7.59414e+06	8.41298e+06	7.52091e+06	7.95328e+06	7.99146e+06	7.91411e+06	7.69847e+06	8.31687e+06	6.46695e+06	8.32589e+06	9.05233e+06	8.90179e+06	FALSE			0.0172	0.11077	0.15522	0.25021	0.07464	0.09063	0.02504	2	903.9111	0.9998	0.9998	1	0.9998	0.9998	1	1	1	0.9999	0.9999	1
O00233	GLLGC[Carbamidomethyl (C)]NIIPL	MSF_Direct	134666	163549	148325	119273	163185	179172	156882	140503	163215	143085	161047	162702	154788	147175	179346	139348	187280	181442	137644	196319	177650	144580	176022	140247	FALSE			0.04473	0.18624	0.04795	0.0455	0.06412	0.10817	0.19626	2	535.3074	0.9995	0.9998	0.9999	0.9998	0.9997	1	0.9999	0.9999	0.9999	0.9999	0.9998
O00233	GLLGC[Carbamidomethyl (C)]NIIPLQR	MSF_Direct	5.9343e+07	5.74551e+07	5.75938e+07	5.58153e+07	6.11204e+07	6.11013e+07	5.58811e+07	6.25738e+07	6.03296e+07	5.70664e+07	6.26208e+07	6.08988e+07	6.04918e+07	5.99035e+07	6.15917e+07	5.55781e+07	6.14097e+07	5.98097e+07	5.82072e+07	5.94372e+07	6.02564e+07	6.07339e+07	5.94413e+07	5.61615e+07	FALSE			0.03589	0.01977	0.02984	0.016	0.05035	0.0615	0.02874	2	677.3872	0.9998	0.9998	1	0.9998	0.9992	1	1	1	0.9999	0.9999	0.9997
O00233	GQSESQGPPR	MSF_Direct	2.93105e+06	2.92916e+06	3.20293e+06	3.59422e+06	3.51415e+06	2.98514e+06	2.95008e+06	2.80206e+06	2.94211e+06	3.38286e+06	3.07658e+06	2.7242e+06	2.80058e+06	3.21687e+06	2.9624e+06	3.59973e+06	3.06411e+06	2.88706e+06	3.57278e+06	2.98856e+06	3.04181e+06	3.38351e+06	3.42138e+06	3.03952e+06	FALSE			-0.05995	0.07563	0.15535	0.11929	0.01906	-0.01332	0.0835	2	521.7493	0.9998	0.9998	1	0.9997	0.9999	1	1	1	0.9999	0.9999	0.9999
O00233	HNIGSVVQHSEGKPLNVTVIR	MSF_Direct	2.77051e+06	2.66358e+06	3.13658e+06	2.21631e+06	2.515e+06	3.00658e+06	2.65647e+06	2.45477e+06	2.76329e+06	2.47474e+06	2.49424e+06	2.75859e+06	2.54334e+06	2.51664e+06	2.9115e+06	2.49856e+06	2.08453e+06	2.77367e+06	2.46483e+06	3.02136e+06	2.89903e+06	2.66389e+06	2.6444e+06	2.77042e+06	FALSE			-0.12221	-0.22034	-0.14747	-0.08528	-0.14939	-0.10456	-0.03156	3, 4	762.0889, 571.8185	0.9998, 0.9998	0.9998, 0.9998	1, 1	0.9938, 0.9998	0.9998, 0.9999	0.9992, 1	1, 1	1, 1	0.9999, 0.9999	0.9999, 0.9999	0.9998, 1
O00233	HNIIC[Carbamidomethyl (C)]LQNDHK	MSF_Direct	4.18964e+06	2.87965e+06	3.76187e+06	3.79269e+06	4.4654e+06	3.39469e+06	3.36468e+06	4.4046e+06	3.56709e+06	3.69176e+06	4.79635e+06	3.76037e+06	3.85997e+06	4.27882e+06	3.79238e+06	3.85322e+06	4.51303e+06	3.88668e+06	4.39053e+06	2.96091e+06	3.33169e+06	3.88028e+06	3.32032e+06	4.02422e+06	FALSE			0.06577	0.17794	0.10549	0.0515	0.17742	0.13955	-0.01985	2, 3	696.3461, 464.5665	0.9998, 0.9998	0.9998, 0.9998	1, 1	0.9998, 0.9998	0.9999, 0.9999	1, 1	0.9998, 1	1, 1	0.9999, 0.9999	0.9999, 0.9999	1, 1
O00233	HSEGKPLNVTVIR	MSF_Direct	3.11708e+06	3.90763e+06	3.41611e+06	1.79561e+06	3.58744e+06	4.02957e+06	3.31425e+06	4.71555e+06	1.28949e+06	2.37227e+06	4.30553e+06	3.33018e+06	3.75192e+06	2.9812e+06	3.95022e+06	3.24364e+06	1.25893e+06	3.03288e+06	3.64884e+06	4.00664e+06	505108	3370939	3.35814e+06	3.2723e+06	FALSE			-0.16394	-0.47047	-0.14957	-0.06204	-0.06108	0.03313	-0.35549	3	483.9439	0.9998	0.9997	0.9999	0.7598	0.9998	0.9744	0.9984	0.9155	0.9993	0.8018	0.8025
O00233	KLGQSESQGPPR	MSF_Direct	1.04888e+07	9.78458e+06	5.48101e+06	9.76955e+06	9.0702e+06	8.44893e+06	1.12451e+07	1.06234e+07	6.10657e+06	1.01309e+07	1.02241e+07	9.49923e+06	7.44511e+06	1.09929e+07	9.31826e+06	8.42358e+06	1.02741e+07	8.41106e+06	1.05135e+07	9.75694e+06	6.50093e+06	9.72909e+06	1.03545e+07	1.04845e+07	FALSE			0.11932	0.07394	0.08348	0.24721	0.21312	0.108	0.05587	2, 3	642.3387, 428.5616	0.9979, 0.9762	0.9998, 0.9978	0.9992, 0.9978	0.9997, 0.9445	0.9998, 0.9985	1, 0.985	1, 0.9968	0.998, 0.9393	0.9999, 0.9977	0.9997, 0.9837	0.9999, 0.9972
O00233	LGQSESQGPPR	MSF_Direct	2.45228e+06	2.31788e+06	2.17948e+06	2.72812e+06	2.40916e+06	2.56957e+06	2.28863e+06	2.22433e+06	2.26442e+06	2.70207e+06	2.38345e+06	2.52848e+06	2.34283e+06	2.33613e+06	2.54315e+06	2.57757e+06	2.32505e+06	2.50191e+06	2.638e+06	2.20723e+06	2.53465e+06	2.77638e+06	2.41779e+06	2.74108e+06	FALSE			-0.03621	0.09147	0.1492	0.19134	0.13172	0.05548	0.08666	2	578.2913	0.9998	0.9998	1	0.9998	0.9998	1	1	1	0.9999	0.9999	1
O00233	MSDEEARQSGGSSQAGVVTVSDVQELMR	MSF_Direct	1.82314e+07	1.72007e+07	1.78828e+07	1.68078e+07	1.78595e+07	1.74033e+07	1.7202e+07	1.79133e+07	1.8382e+07	1.72584e+07	1.81988e+07	1.81434e+07	1.78813e+07	1.79481e+07	1.83018e+07	1.76579e+07	1.85347e+07	1.83798e+07	1.80337e+07	1.58966e+07	1.69445e+07	1.68734e+07	1.76278e+07	1.71648e+07	FALSE			0.00493	0.03363	-0.03407	-0.04532	0.00771	0.02192	-0.06759	4	739.0961	0.9997	0.9997	0.9978	0.9982	0.9997	0.9915	0.9785	0.9842	0.9996	0.9993	0.995
O00233	NEPLVDC[Carbamidomethyl (C)]EGYPR	MSF_Direct	9.71124e+06	1.30451e+07	1.06894e+07	1.20008e+07	1.11258e+07	1.05217e+07	1.2216e+07	9.91769e+06	1.10527e+07	1.14343e+07	1.13958e+07	1.04099e+07	1.00852e+07	1.13833e+07	1.01303e+07	1.14126e+07	1.07439e+07	1.01927e+07	1.15999e+07	1.14414e+07	1.02143e+07	1.16124e+07	1.22428e+07	1.21605e+07	FALSE			-0.01123	-0.04809	0.00871	0.1068	-0.0089	-0.08195	-0.00823	2	724.8274	0.9998	0.9998	1	0.9998	0.9999	1	1	1	0.9999	0.9999	0.9999
O00233	NFQSLHNIGSVVQHSEGKPLNVTVIR	MSF_Direct	3.45151e+06	3.85249e+06	3.97396e+06	4.2834e+06	3.80198e+06	3.8015e+06	3.50326e+06	4.09488e+06	4.19814e+06	3.27247e+06	3.98375e+06	3.5651e+06	3.86678e+06	3.67856e+06	4.19507e+06	3.58143e+06	3.72997e+06	3.80781e+06	3.91804e+06	1.83921e+06	3.53611e+06	4.20799e+06	4.08094e+06	4.08862e+06	FALSE			0.06483	-0.02045	0.07586	0.13422	-0.05963	0.05798	-0.27923	4	719.14	0.9998	0.9998	1	0.9998	0.9991	1	1	1	0.9999	0.9999	0.9996
O00233	PLNVTVIR	MSF_Direct	6.59517e+06	6.22268e+06	6.292e+06	5.46695e+06	5.17034e+06	6.4661e+06	5.57441e+06	6.13008e+06	6.33855e+06	5.07122e+06	6.01011e+06	6.05783e+06	6.42328e+06	5.53324e+06	5.88748e+06	5.12695e+06	6.05055e+06	5.8971e+06	4.77928e+06	5.10608e+06	6.27751e+06	5.49907e+06	5.05313e+06	7.12658e+06	FALSE			-0.08287	-0.16247	-0.16003	-0.1123	-0.15702	-0.09888	-0.24163	2	456.2873	0.9973	0.9998	1	0.9998	0.9988	0.9999	0.9999	0.9999	0.9998	0.9999	0.9999
O00233	QVEEALHQLHAR	MSF_Direct	9.6361e+06	8.72961e+06	9.3662e+06	8.72659e+06	8.4278e+06	9.29944e+06	9.21324e+06	8.54632e+06	9.12837e+06	8.78224e+06	9.77674e+06	9.16763e+06	9.80536e+06	9.48869e+06	9.17234e+06	8.47615e+06	1.00947e+07	9.28119e+06	8.63437e+06	8.69732e+06	8.82666e+06	8.38319e+06	8.55132e+06	9.69455e+06	FALSE			-0.04459	0.00624	-0.06807	-0.05855	-0.00028	0.03771	-0.08428	2, 3	715.8786, 477.5881	0.9998, 0.9998	0.9998, 0.9998	1, 1	0.9998, 0.9998	0.9999, 0.9999	1, 1	1, 1	1, 1	0.9999, 0.9999	0.9999, 0.9999	0.9999, 0.9999
O00233	RHNIIC[Carbamidomethyl (C)]LQNDHK	MSF_Direct	1.52352e+06	1.17834e+06	1.62639e+06	1.04527e+06	1.08731e+06	1.86483e+06	1.22328e+06	1.69391e+06	1.41511e+06	875133	1.5514e+06	1.11836e+06	1.45627e+06	1.34e+06	1.47173e+06	1.09724e+06	1.18376e+06	1.67805e+06	825951	1.14571e+06	1.57511e+06	1.18479e+06	831731	1.44544e+06	FALSE			0.00135	-0.12863	-0.11472	-0.32219	-0.28804	-0.02022	-0.28728	2, 3	774.3966, 516.6002	0.5605, 0.9998	0.4588, 0.9998	0.7065, 1	0.3902, 0.9998	0.5349, 0.9997	0.9959, 1	1	0.9289, 1	0.4727, 0.9997	0.9894, 0.9999	1, 1
O00233	RKEEIEAQ	MSF_Direct	3.93612e+06	4.0511e+06	4.18313e+06	4.10054e+06	3.74858e+06	4.12977e+06	4.1217e+06	4.05623e+06	4.25102e+06	4.03669e+06	4.25815e+06	4.10047e+06	4.64046e+06	3.94552e+06	4.1746e+06	2.29326e+06	4.19426e+06	3.92239e+06	4.05262e+06	4.37487e+06	4.22866e+06	3.98116e+06	4.30975e+06	4.18341e+06	FALSE			0.03033	-0.22541	-0.02288	0.03559	0.02642	0.06832	0.05647	2	501.7644	0.9998	0.9998	1	0.9998	0.9999	1	1	1	0.9999	0.9999	1
O00233	RKEEIEAQIK	MSF_Direct	3.88617e+06	2.77224e+06	3.28882e+06	3.23846e+06	3.28642e+06	3.1012e+06	3.29269e+06	3.74576e+06	3.26727e+06	3.05589e+06	3.67142e+06	3.25161e+06	3.05381e+06	3.52126e+06	3.28536e+06	2.81958e+06	3.08705e+06	2.94538e+06	3.57095e+06	2.67778e+06	2.53511e+06	2.65546e+06	2.8798e+06	2.72746e+06	FALSE			0.05108	-0.16829	-0.04735	-0.26768	0.00459	-0.01264	-0.17944	2, 3	622.3539, 415.2383	0.9998, 0.9998	0.9998, 0.9998	1, 1	0.9998, 0.9998	0.9999, 0.9993	1, 0.9999	1, 1	1, 1	0.9999, 0.9999	0.9999, 0.9999	1, 1
O00233	SDVDLYQVR	MSF_Direct	9.64909e+06	9.0179e+06	8.89436e+06	9.55755e+06	1.0136e+07	7.88651e+06	8.12716e+06	1.04402e+07	7.44471e+06	9.27535e+06	1.1027e+07	7.84973e+06	8.84754e+06	1.04755e+07	8.70537e+06	8.99807e+06	1.07344e+07	8.74976e+06	9.80866e+06	7.53777e+06	7.70147e+06	9.74474e+06	8.70393e+06	9.76815e+06	FALSE			-0.08347	0.04742	0.00098	0.03391	0.03059	0.02424	-0.13796	2	547.7775	0.9998	0.9998	1	0.9997	0.9996	1	0.9999	1	0.9999	0.9999	0.9999
O00233	SEGKPLNVTVIR	MSF_Direct	1.04189e+06	1.12911e+06	1.28181e+06	1.02525e+06	1.57949e+06	1.11715e+06	1.31358e+06	1.20495e+06	1.05885e+06	1.25712e+06	1.14716e+06	1.25008e+06	1.05763e+06	1.22071e+06	1.38362e+06	1.40033e+06	1.10987e+06	1.07303e+06	1.11747e+06	1.21433e+06	1.05507e+06	1.24086e+06	1.44879e+06	1.04907e+06	FALSE			0.05113	0.05349	0.10826	0.11477	0.08185	0.08485	-0.02782	3	438.2576	0.9981	0.9998	0.9999	0.9995	0.9996	0.9999	0.9989	0.9997	0.9996	0.9982	0.999
O00233	TVSDVQELMR	MSF_Direct	2.14727e+07	2.21764e+07	2.06614e+07	2.12207e+07	2.34067e+07	1.96848e+07	2.06615e+07	2.17917e+07	2.01467e+07	2.16097e+07	2.20528e+07	2.03786e+07	2.10219e+07	2.23095e+07	1.97116e+07	2.18518e+07	2.16897e+07	2.03827e+07	2.17438e+07	2.23542e+07	1.96166e+07	2.18379e+07	2.20958e+07	1.86423e+07	FALSE			-0.03889	-0.00869	4e-05	-0.03944	-0.00606	-0.02872	-0.01343	2	589.2977	0.9998	0.9998	0.9998	0.9997	0.9998	0.9998	0.9999	0.9995	0.9999	0.9996	0.9981
O00233	VSDVQELMR	MSF_Direct	5.07779e+06	5.28185e+06	5.19853e+06	5.48285e+06	5.29476e+06	5.00503e+06	5.11803e+06	5.04291e+06	5.38566e+06	5.21105e+06	4.98994e+06	5.49853e+06	5.18857e+06	5.12438e+06	5.19837e+06	5.63414e+06	5.46968e+06	5.15898e+06	5.66037e+06	6.26043e+06	5.48727e+06	5.63546e+06	5.36057e+06	5.02548e+06	FALSE			-0.00107	0.0639	0.02067	0.04234	0.01305	-0.00435	0.16208	2	538.7739	0.9998	0.9998	1	0.9998	0.9999	1	1	1	0.9999	0.9999	1
O00233	YDVLESQK	MSF_Direct	1.29005e+07	1.24134e+07	1.28181e+07	1.26067e+07	1.26231e+07	1.35139e+07	1.32534e+07	1.20606e+07	1.27398e+07	1.28128e+07	1.15065e+07	1.28466e+07	1.24336e+07	1.18688e+07	1.27212e+07	1.28146e+07	1.34738e+07	1.33522e+07	1.21225e+07	1.20622e+07	1.20638e+07	1.22239e+07	1.2309e+07	1.23205e+07	FALSE			-0.00296	0.05598	0.02296	-0.0492	-0.03702	-0.04256	-0.07308	2	491.248	0.9993	0.9998	1	0.9995	0.9996	0.9998	1	1	0.9999	0.9999	0.9991
O00244	KVC[Carbamidomethyl (C)]IESEHSMDTLLATLK	MSF_Direct	6.74652e+06	5.33896e+06	6.24919e+06	6.23864e+06	6.55161e+06	6.00431e+06	5.79509e+06	5.74219e+06	5.91396e+06	6.34768e+06	6.47521e+06	6.04654e+06	6.15811e+06	6.41458e+06	6.38967e+06	6.3149e+06	5.75204e+06	5.79098e+06	6.78851e+06	4.93279e+06	5.48734e+06	6.57939e+06	6.14894e+06	6.00639e+06	FALSE			-0.07124	-0.03801	0.03574	0.03114	0.04148	0.04856	-0.09144	3	692.3552	0.9998	0.9998	1	0.9998	0.9999	1	1	1	0.9999	0.9999	1
O00244	KVC[Carbamidomethyl (C)]IESEHSMDTLLATLKK	MSF_Direct	7.5013e+06	5.60948e+06	7.9698e+06	8.7347e+06	8.34282e+06	8.01627e+06	8.08037e+06	8.42964e+06	7.52413e+06	8.51446e+06	8.1834e+06	8.5178e+06	8.57137e+06	8.20418e+06	8.42094e+06	8.6024e+06	8.02123e+06	8.44329e+06	9.00066e+06	6.55572e+06	7.22771e+06	8.83004e+06	8.58832e+06	7.7604e+06	FALSE			0.18917	0.24987	0.25142	0.25629	0.25841	0.25731	0.11211	4	551.542	0.9998	0.9998	1	0.9998	0.9999	1	1	1	0.9999	0.9999	1
O00244	LGGVKYDIDLPNK	MSF_Direct	9.6507e+06	8.50997e+06	9.46308e+06	8.90916e+06	8.83298e+06	9.54014e+06	9.39746e+06	9.92211e+06	9.79223e+06	9.03839e+06	9.28343e+06	9.63427e+06	1.0041e+07	9.33862e+06	9.65968e+06	1.03508e+07	1.03729e+07	9.75644e+06	9.84855e+06	9.02247e+06	9.52125e+06	8.74642e+06	9.41008e+06	8.32118e+06	FALSE			0.0757	0.14196	-0.01794	-0.06113	0.01725	0.0721	0.03959	3	477.9329	0.9998	0.9998	1	0.9998	0.9999	1	1	1	0.9999	0.9999	1
O00244	LGGVKYDIDLPNKK	MSF_Direct	1.33489e+07	1.27969e+07	1.26887e+07	1.45089e+07	1.29857e+07	1.25757e+07	1.2997e+07	1.25533e+07	1.36496e+07	1.38242e+07	1.31711e+07	1.33804e+07	1.4298e+07	1.38559e+07	1.38017e+07	1.54198e+07	1.48549e+07	1.24452e+07	1.5204e+07	1.40418e+07	1.395e+07	1.42144e+07	1.40336e+07	1.08585e+07	FALSE			0.01351	0.13757	0.04519	0.01007	0.05615	0.11152	0.15355	3	520.6312	0.9998	0.9998	1	0.9998	0.9998	1	1	1	0.9999	0.9999	1
O00244	MTC[Carbamidomethyl (C)]GGC[Carbamidomethyl (C)]AEAVSR	MSF_Direct	3.23003e+06	3.43092e+06	3.54607e+06	3.17023e+06	3.13508e+06	3.74452e+06	3.08881e+06	2.87861e+06	4.04996e+06	2.74244e+06	2.95182e+06	3.98806e+06	3.41521e+06	3.08145e+06	3.53952e+06	2.82768e+06	3.23606e+06	3.07997e+06	2.86152e+06	4.7662e+06	2.92287e+06	2.8036e+06	2.88117e+06	3.40261e+06	FALSE			-0.02706	-0.15871	-0.02239	-0.16762	-0.07614	-0.02435	0.04776	2	649.7679	0.9998	0.9998	1	0.9998	0.9999	1	1	1	0.9999	0.9999	0.9999
O00244	PKHEFSVDMTC[Carbamidomethyl (C)]GGC[Carbamidomethyl (C)]	MSF_Direct	1.64292e+06	1.55415e+06	1.25243e+06	1.55084e+06	1.23551e+06	1.38991e+06	1.35684e+06	1.38734e+06	1.455e+06	1.56138e+06	1.48518e+06	1.38802e+06	1.64303e+06	1.23723e+06	1.74786e+06	1.47458e+06	1.36921e+06	1.30337e+06	1.31721e+06	1.2306e+06	1.27639e+06	1.61341e+06	1.63564e+06	1.26522e+06	FALSE			-0.08354	-0.10152	-0.09143	0.02085	-0.00485	0.05678	-0.21848	2	812.8313	0.9998	0.9998	1	0.9998	0.9999	1	1	1	0.9999	0.9999	0.9999
O00244	PKHEFSVDMTC[Carbamidomethyl (C)]GGC[Carbamidomethyl (C)]AEAVSR	MSF_Direct	7.48018e+06	7.2092e+06	6.85262e+06	8.54331e+06	7.63254e+06	6.12489e+06	7.27419e+06	7.48932e+06	7.3787e+06	8.12851e+06	7.26816e+06	6.86885e+06	7.35149e+06	7.57621e+06	7.11231e+06	8.24367e+06	7.43845e+06	5.96274e+06	8.99482e+06	6.71105e+06	7.09646e+06	8.48518e+06	8.04365e+06	7.10437e+06	FALSE			0.03965	0.00687	0.04994	0.13366	0.04766	0.03297	0.08203	3	746.6627	0.9998	0.9998	1	0.9998	0.9999	1	1	1	0.9999	0.9999	1
O00244	SEHSMDTLLATLK	MSF_Direct	1.39285e+06	1.66649e+06	1.18759e+06	1.64916e+06	1.61958e+06	1.45467e+06	1.65953e+06	1.44658e+06	1.38544e+06	1.62214e+06	1.63301e+06	1.44696e+06	1.47807e+06	1.69909e+06	1.52219e+06	1.56449e+06	1.59212e+06	1.26014e+06	1.68629e+06	2.04182e+06	1.38645e+06	1.53815e+06	1.6668e+06	1.45524e+06	FALSE			0.08079	0.05656	0.15341	0.13397	0.14689	0.14604	0.26819	3	482.5817	0.9998	0.9998	1	0.9998	0.9999	1	1	1	0.9999	0.9999	1
O00244	SEHSMDTLLATLKK	MSF_Direct	1.45703e+06	1.57207e+06	1.638e+06	1.25317e+06	1.49492e+06	1.49008e+06	1.59158e+06	1.30613e+06	1.66551e+06	1.4878e+06	1.56854e+06	1.6494e+06	1.48856e+06	1.58849e+06	1.5036e+06	1.74079e+06	1.68083e+06	1.68498e+06	1.63303e+06	2.14078e+06	1.73762e+06	1.30519e+06	1.64043e+06	1.36494e+06	FALSE			-0.03247	0.12984	-0.13909	-0.11465	0.0119	-0.02697	0.2399	3, 4	525.28, 394.2118	0.9998, 0.9998	0.9994, 0.9998	1, 1	0.9998, 0.9996	0.9999, 0.9996	1, 0.9999	1, 0.9977	1, 1	0.9999, 0.9998	0.9999, 0.9998	0.9996, 0.9999
O00244	VC[Carbamidomethyl (C)]IESEHSMDTL	MSF_Direct	847449	961273	899021	910198	849905	847713	683054	843148	1.29995e+06	736386	692972	1.41852e+06	1.1731e+06	438886	473724	731888	1.42518e+06	1.35831e+06	903793	1.94541e+06	1.6147e+06	696518	977148	1.04759e+06	FALSE			0.06175	0.37659	-0.05425	0.00718	0.0728	-0.37655	0.72122	2	710.8078	0.9996	0.9993	0.9963	0.997	0.9996	0.979	0.9232	0.9922	0.9998	0.9958	0.9998
O00244	VC[Carbamidomethyl (C)]IESEHSMDTLLATLK	MSF_Direct	1.03303e+07	9.32744e+06	1.03966e+07	9.92337e+06	1.08553e+07	9.88486e+06	9.93515e+06	1.01894e+07	1.0356e+07	9.77751e+06	1.02372e+07	1.04568e+07	1.03791e+07	1.06068e+07	1.01564e+07	9.96945e+06	1.03848e+07	1.11059e+07	1.03539e+07	8.46526e+06	1.03712e+07	1.0878e+07	1.00222e+07	9.9165e+06	FALSE			0.02032	0.06595	0.02895	0.03614	0.01989	0.0513	-0.04208	3	649.6569	0.9998	0.9998	1	0.9998	0.9999	1	1	1	0.9999	0.9999	1
O00244	VC[Carbamidomethyl (C)]IESEHSMDTLLATLKK	MSF_Direct	6.43196e+06	5.05433e+06	6.0053e+06	5.8806e+06	5.30284e+06	6.93517e+06	6.5761e+06	6.53013e+06	6.39826e+06	5.72882e+06	6.42413e+06	6.11596e+06	6.03321e+06	5.76309e+06	6.20743e+06	6.10591e+06	6.47274e+06	6.93387e+06	6.01202e+06	5.05176e+06	6.36228e+06	5.60276e+06	5.59459e+06	6.51438e+06	FALSE			0.15714	0.15774	0.05081	0.01804	0.06273	0.04163	-0.00542	4	519.5182	0.9998	0.9998	1	0.9998	0.9999	1	1	1	0.9999	0.9999	1
O00244	YDIDLPNK	MSF_Direct	1.78005e+07	1.72428e+07	1.76408e+07	1.59897e+07	1.75875e+07	1.78856e+07	1.72121e+07	1.71554e+07	1.77746e+07	1.68581e+07	1.86121e+07	1.73578e+07	1.68539e+07	1.71853e+07	1.75443e+07	1.67364e+07	1.79793e+07	1.70488e+07	1.59878e+07	1.76924e+07	1.69556e+07	1.73923e+07	1.61048e+07	1.866e+07	FALSE			-0.01492	-0.0254	-0.03384	-0.0145	0.00393	-0.03046	-0.05721	2	489.2505	0.9998	0.9998	1	0.9998	0.9998	1	1	1	0.9999	0.9999	1
O00244	YDIDLPNKK	MSF_Direct	9.39013e+06	9.88191e+06	8.57993e+06	8.94823e+06	9.24459e+06	1.08709e+07	8.64766e+06	8.90659e+06	8.63014e+06	8.76815e+06	9.10211e+06	9.68237e+06	8.53441e+06	8.97078e+06	8.44328e+06	8.23777e+06	9.32318e+06	1.01419e+07	8.55143e+06	9.02306e+06	8.54236e+06	8.63337e+06	8.67758e+06	8.93602e+06	FALSE			-0.08907	-0.00774	0.06144	-0.08563	-0.01559	-0.10213	-0.0928	2, 3	553.298, 369.2011	0.9998, 0.9998	0.9998, 0.9998	1, 1	0.9998, 0.9998	0.9999, 0.9998	1, 1	1, 1	1, 1	0.9999, 0.9999	0.9999, 0.9999	1, 0.9998
O00255	NDVIPNLLK	MSF_Direct	848539	826361	856001	860021	845181	907427	916689	764169	982139	838290	852568	950076	985846	878130	1.00943e+06	940693	999065	1.0134e+06	890152	980179	916123	916197	850987	905598	FALSE			0.0734	0.22261	0.04585	0.07869	0.0614	0.18311	0.13878	2	513.3031	0.9996	0.9994	0.9995	0.9934	0.9998	0.9998	0.9998	0.9998	0.9995	0.9997	0.9994
O00255	RESKPEEPPPPK	MSF_Direct	1.90732e+06	1.89139e+06	1.92894e+06	1.22966e+06	953932	1.49692e+06	1.94468e+06	1.49235e+06	1.24121e+06	1.57485e+06	1.99984e+06	1.46416e+06	1.38844e+06	1.81682e+06	1.40946e+06	1.55799e+06	1.68314e+06	1.52611e+06	1.28164e+06	1.81538e+06	1.83231e+06	1.46288e+06	1.5697e+06	1.79753e+06	FALSE	-0.129161	0.131023	-0.29198	-0.26479	-0.63804	-0.24589	-0.18485	-0.3117	-0.21655	3	464.249	0.9998	0.9998	1	0.9998	0.9169	1	1	1	0.9998	0.9999	1
O00264	EALKDEYDDLSDLTAA	MSF_Direct	1.81379e+06	1.7239e+06	1.60127e+06	1.88501e+06	1.70763e+06	1.89235e+06	1.58234e+06	1.5284e+06	2.04068e+06	1.53334e+06	1.85101e+06	1.83516e+06	1.72174e+06	1.16938e+06	1.72745e+06	1.99376e+06	1.34231e+06	1.62284e+06	2.01793e+06	1.83738e+06	1.87449e+06	1.69132e+06	1.84598e+06	1.66892e+06	FALSE			0.00349	-0.05145	0.09401	0.01876	0.02244	-0.15403	0.15701	2	884.9098	0.9332	0.9958	0.9954	0.989	0.9332	0.9996	0.9324	0.9843	0.994	0.9997	0.9877
O00264	FYGPEGPYGVFAGR	MSF_Direct	8.49302e+06	8.53396e+06	8.33763e+06	9.29425e+06	8.46679e+06	8.02889e+06	8.21957e+06	8.91534e+06	8.31615e+06	8.82368e+06	8.38453e+06	8.68142e+06	8.91147e+06	8.4948e+06	8.33678e+06	9.12326e+06	8.92018e+06	8.86236e+06	8.95531e+06	7.99637e+06	7.978e+06	8.72016e+06	8.21362e+06	8.2653e+06	FALSE			0.00491	0.0851	0.02399	-0.00945	0.02956	0.02137	-0.02495	2	758.8646	0.9998	0.9998	1	0.9998	0.9998	1	1	1	0.9999	0.9999	1
O00264	RFDGVQDPR	MSF_Direct	5.51856e+06	5.99691e+06	4.83038e+06	6.27029e+06	6.20248e+06	5.60704e+06	5.69655e+06	5.84641e+06	4.26089e+06	6.73824e+06	5.99487e+06	5.74176e+06	5.94748e+06	6.17892e+06	6.74021e+06	6.2354e+06	5.7771e+06	4.56051e+06	5.97537e+06	6.16347e+06	5.51613e+06	6.21553e+06	6.13966e+06	6.03665e+06	FALSE			-0.04865	0.01991	0.14546	0.17014	0.17664	0.20691	0.11115	2, 3	545.2755, 363.8527	0.983	0.9973, 0.9762	0.9998, 0.3837	0.9913, 0.6866	0.9954, 0.7824	0.9997, 0.7661	0.9988, 0.6776	0.9932, 0.7615	0.9947	0.9992, 0.3901	0.9998
O00267	ATAISLMR	MSF_Direct	7.88179e+06	8.05806e+06	8.44116e+06	8.052e+06	8.03272e+06	8.3338e+06	8.18702e+06	8.97325e+06	7.82901e+06	7.6371e+06	8.02051e+06	7.6244e+06	7.83591e+06	7.97801e+06	8.05237e+06	7.6593e+06	8.01374e+06	7.54423e+06	7.79281e+06	7.3951e+06	8.12129e+06	8.71009e+06	8.38987e+06	8.99098e+06	FALSE			0.03555	-0.07056	0.00222	0.09779	-0.06654	-0.03078	-0.06486	2	431.7444	0.9995	0.9991	0.9998	0.9981	0.9995	0.9966	0.9998	0.9994	0.9996	0.9802	0.9948
O00267	DMLEFPAQELRK	MSF_Direct	1.0249e+07	9.60534e+06	1.10694e+07	9.55081e+06	9.55336e+06	1.13912e+07	1.0602e+07	1.03216e+07	1.08485e+07	9.89489e+06	1.02367e+07	1.08187e+07	1.04282e+07	1.04669e+07	1.11816e+07	9.7958e+06	1.08147e+07	1.10804e+07	9.67454e+06	1.00637e+07	1.10637e+07	9.34555e+06	9.61993e+06	9.37404e+06	FALSE			0.03905	0.03535	-0.02013	-0.1259	0.00124	0.05281	-0.00569	2, 3	738.8794, 492.922	0.9998, 0.9998	0.9998, 0.9998	1, 1	0.9991, 0.9997	0.9999, 0.9999	0.9998, 1	1, 1	0.9996, 1	0.9997, 0.9998	0.9999, 0.9999	1, 0.9999
O00267	EREHNFQPGDNVEVC[Carbamidomethyl (C)]	MSF_Direct	4.82098e+06	5.38111e+06	5.16961e+06	5.01802e+06	4.68853e+06	4.94021e+06	4.81491e+06	4.89485e+06	5.51196e+06	5.00842e+06	5.13521e+06	5.19906e+06	5.23627e+06	5.00025e+06	4.98581e+06	4.89105e+06	5.91732e+06	4.88065e+06	5.22939e+06	5.28524e+06	5.14529e+06	4.65307e+06	5.06224e+06	4.40155e+06	FALSE			-0.01415	0.02948	-0.0697	-0.12286	-0.00273	-0.01409	0.0268	2, 3	915.3972, 610.6006	0.9998, 0.9998	0.9998, 0.9998	1, 1	0.9998, 0.9998	0.9999, 0.9998	1, 1	1, 1	1, 1	0.9999, 0.9999	0.9999, 0.9999	1, 1
O00267	EREHNFQPGDNVEVC[Carbamidomethyl (C)]EGELINLQ	MSF_Direct	1.82965e+06	1.84921e+06	2.1654e+06	2.02306e+06	1.99059e+06	1.50901e+06	1.9251e+06	1.87433e+06	1.61932e+06	2.3016e+06	1.48342e+06	1.99456e+06	1.49602e+06	2.21583e+06	1.73156e+06	1.96065e+06	1.18367e+06	1.50946e+06	2.08428e+06	1.93314e+06	1.45913e+06	2.01328e+06	2.24483e+06	1.66995e+06	FALSE			-0.10906	-0.32862	-0.08166	0.02054	-0.01606	-0.10251	-0.09375	3	909.4207	0.9985	0.9965	0.9998	0.9978	0.9997	0.9999	0.9998	0.9986	0.999	0.9915	0.9954
O00267	ETFQVLNMYGK	MSF_Direct	3.37509e+06	3.74582e+06	3.82318e+06	3.70347e+06	3.93235e+06	3.68504e+06	3.44166e+06	3.92457e+06	3.53909e+06	3.50018e+06	3.37295e+06	3.28534e+06	2.77793e+06	3.79084e+06	3.69758e+06	3.94404e+06	3.41713e+06	3.25287e+06	3.41392e+06	202678	3.68012e+06	4.0231e+06	3.9281e+06	3.61509e+06	FALSE			-0.00512	-0.04418	0.04883	0.07977	-0.10747	-0.09223	-0.58483	2	665.329	0.9996	0.9998	1	0.9996	0.9998	1	1	1	0.9999	0.9999	0.9997
O00267	EVANLKPK	MSF_Direct	2.80579e+06	2.72533e+06	2.81998e+06	2.31892e+06	2.12688e+06	2.96737e+06	2.63601e+06	2.8046e+06	2.84579e+06	2.77543e+06	2.45225e+06	2.69822e+06	2.69704e+06	2.52494e+06	2.86657e+06	2.34506e+06	2.65292e+06	2.40074e+06	2.56813e+06	2.58347e+06	3.13863e+06	2.50903e+06	2.33278e+06	2.85142e+06	FALSE			-0.01122	-0.17469	-0.17188	-0.11838	-0.07539	-0.04609	-0.01055	2	449.7715	0.9998	0.9998	1	0.9998	0.9999	1	1	1	0.9999	0.9999	1
O00267	FAVALDSEQNNIHVK	MSF_Direct	4.57632e+06	3.10708e+06	4.09505e+06	3.36238e+06	3.3385e+06	4.48467e+06	4.7929e+06	3.8585e+06	4.82009e+06	2.87936e+06	4.21863e+06	3.04557e+06	4.38025e+06	3.1178e+06	4.48894e+06	3.35406e+06	5.15283e+06	3.60946e+06	3.52886e+06	3.25609e+06	4.46739e+06	3.50001e+06	2.74983e+06	2.88227e+06	FALSE			0.19376	0.04081	-0.07451	-0.36713	-0.21559	0.02532	-0.06592	2, 3	842.9363, 562.2933	0.9998, 0.9998	0.9998, 0.9998	1, 1	0.9998, 0.9998	0.9998, 0.9998	1, 1	1, 1	1, 1	0.9999, 0.9999	0.9999, 0.9999	1, 1
O00267	FEGDTGLIVR	MSF_Direct	5.2981e+06	6.68466e+06	6.24618e+06	5.71159e+06	6.14393e+06	5.81937e+06	5.80171e+06	5.68029e+06	5.42089e+06	5.67478e+06	6.3662e+06	5.36636e+06	5.2386e+06	5.70317e+06	5.01418e+06	5.06086e+06	5.5504e+06	5.03747e+06	5.33195e+06	6.37854e+06	5.61505e+06	6.01431e+06	6.67468e+06	8.26517e+06	FALSE			-0.10896	-0.22019	-0.04453	0.20101	-0.06653	-0.19214	-0.07333	2	553.7957	0.9997	0.9998	1	0.9997	0.9998	1	1	1	0.9999	0.9999	1
O00267	FIAYQFTDTPLQIK	MSF_Direct	3.23127e+06	3.18774e+06	3.66723e+06	3.41802e+06	3.20483e+06	3.35402e+06	3.46842e+06	3.41392e+06	3.31822e+06	3.68934e+06	3.57069e+06	3.54729e+06	3.62259e+06	3.42129e+06	3.36793e+06	3.53141e+06	3.18676e+06	3.19674e+06	3.25283e+06	2.90196e+06	2.82782e+06	3.14302e+06	3.27857e+06	3.67445e+06	FALSE			0.01626	-0.02472	-0.01573	0.0014	0.09962	0.04583	-0.16718	2, 3	842.9509, 562.303	0.9998, 0.9998	0.9998	1, 0.9998	0.9998	0.9998	1	1	1	0.9999	0.9999	1, 1
O00267	GGDVASDGDFLIFEGNR	MSF_Direct	1.62507e+06	2.03049e+06	1.9003e+06	2.1359e+06	1.77405e+06	1.64489e+06	1.71831e+06	1.51702e+06	1.58575e+06	2.02082e+06	1.55927e+06	1.65496e+06	1.61434e+06	1.94674e+06	1.88924e+06	1.75139e+06	1.56321e+06	1.90859e+06	1.67104e+06	1.81254e+06	1.53405e+06	1.68532e+06	2.09051e+06	1.62309e+06	FALSE			-0.20465	-0.08908	-0.00026	-0.04134	-0.08581	-0.02767	-0.147	2	884.9105	0.9998	0.9998	1	0.9998	0.9998	1	1	1	0.9999	0.9999	1
O00267	GIYKDDIAQVDYVEPSQNTISLK	MSF_Direct	9.74573e+06	9.63323e+06	9.83727e+06	1.11443e+07	9.29262e+06	1.00105e+07	1.01428e+07	1.04917e+07	9.6774e+06	9.87126e+06	9.26372e+06	1.02405e+07	1.05497e+07	1.00535e+07	1.00175e+07	1.0666e+07	9.3361e+06	1.00602e+07	1.04939e+07	1.08823e+07	9.73446e+06	9.62952e+06	1.01516e+07	1.0305e+07	FALSE			0.05311	0.04119	0.05955	0.04233	0.00784	0.06774	0.09064	3	866.1096	0.9998	0.9998	1	0.9998	0.9998	0.9999	1	1	0.9999	0.9998	0.9999
O00267	GYIYVEAYK	MSF_Direct	2.32831e+06	2.318e+06	2.34804e+06	2.55112e+06	2.47823e+06	2.14149e+06	2.23044e+06	2.17e+06	2.1032e+06	2.274e+06	2.21195e+06	2.27829e+06	1.87949e+06	2.28049e+06	2.42644e+06	2.20317e+06	1.78121e+06	2.2725e+06	2.20764e+06	1.87516e+06	1.92447e+06	2.24101e+06	2.37602e+06	2.28499e+06	FALSE			-0.10494	-0.16075	0.03595	-0.01917	-0.04826	-0.0867	-0.21948	2	553.2819	0.9998	0.9998	1	0.9998	0.9999	1	1	1	0.9999	0.9999	1
O00267	HEDLKDMLEFPAQELRK	MSF_Direct	239926	222408	245414	366358	240373	267867	326812	276455	296682	331930	199504	268249	377466	313960	219880	364078	326295	278199	378586	316701	317308	330182	328722	144275	FALSE	-0.320566	2.65907e+76	0.34661	0.45262	0.30538	0.18248	0.17619	0.3647	0.51675	4	525.5202	0.9998	0.9998	1	0.9997	0.9999	1	1	1	0.9996	0.9999	1
O00267	HLVLAGGSKPR	MSF_Direct	6.59574e+06	7.51233e+06	7.57979e+06	5.82941e+06	6.7928e+06	8.68575e+06	7.33847e+06	8.53892e+06	7.60471e+06	6.21808e+06	7.58095e+06	8.46169e+06	7.31612e+06	7.22812e+06	6.93753e+06	6.27386e+06	7.02945e+06	7.05037e+06	6.31291e+06	7.16054e+06	7.18969e+06	7.23726e+06	7.23638e+06	7.31353e+06	FALSE			0.11467	-0.0916	-0.0255	0.00659	0.03761	-0.01378	-0.06983	2, 3	567.8408, 378.8962	0.9998, 0.9998	0.9998, 0.9998	1, 1	0.9998, 0.9998	0.9999, 0.9999	1, 1	1, 1	1, 1	0.9999, 0.9999	0.9999, 0.9999	1, 1
O00267	KFIAYQFTDTPLQIK	MSF_Direct	1.97536e+06	1.6498e+06	1.82174e+06	2.05242e+06	1.87767e+06	1.91458e+06	2.0991e+06	1.86636e+06	1.80762e+06	2.0517e+06	1.89936e+06	1.77614e+06	1.9604e+06	1.80292e+06	1.84742e+06	1.99438e+06	1.7117e+06	1.62861e+06	1.90738e+06	1.29877e+06	1.71111e+06	1.94322e+06	1.80689e+06	2.36507e+06	FALSE			0.08391	-0.03003	0.10169	0.16696	0.07239	0.04275	-0.14758	3	605.0013	0.9998	0.9998	1	0.9998	0.9998	1	1	1	0.9999	0.9999	1
O00267	LERETFQVLNMYGK	MSF_Direct	2.28956e+06	2.16721e+06	2.3398e+06	2.37328e+06	2.22994e+06	2.2332e+06	2.34804e+06	2.30062e+06	2.14416e+06	2.31496e+06	2.111e+06	2.1528e+06	2.20523e+06	2.29711e+06	2.31254e+06	2.20335e+06	2.07963e+06	2.0905e+06	2.1931e+06	1.79958e+06	2.13317e+06	2.357e+06	2.28986e+06	2.33118e+06	FALSE			-0.0008	-0.09272	0.00843	0.03802	-0.04699	0.00388	-0.1499	3	576.631	0.9998	0.9998	1	0.9998	0.9999	1	1	1	0.9999	0.9999	1
O00267	LGYWNQQMVPIK	MSF_Direct	1.34619e+07	1.43024e+07	1.37561e+07	1.39645e+07	1.32281e+07	1.41731e+07	1.35541e+07	1.35243e+07	1.4064e+07	1.33014e+07	1.28571e+07	1.37351e+07	1.32566e+07	1.34637e+07	1.37186e+07	1.30809e+07	1.39332e+07	1.39345e+07	1.35378e+07	1.25744e+07	1.46979e+07	1.30268e+07	1.29987e+07	1.52061e+07	FALSE			-0.01319	-0.02001	-0.00539	-0.01007	-0.05766	-0.03808	-0.02489	2	738.887	0.9998	0.9998	1	0.9998	0.9998	1	1	1	0.9999	0.9999	1
O00267	MDLDEQLK	MSF_Direct	1.17863e+07	1.08597e+07	1.28706e+07	1.09899e+07	1.27988e+07	1.22096e+07	1.11941e+07	1.23724e+07	1.08517e+07	1.14707e+07	1.29064e+07	1.12586e+07	1.11386e+07	1.28069e+07	1.19131e+07	1.21209e+07	1.20306e+07	1.22418e+07	1.19508e+07	1.19476e+07	1.15517e+07	1.21964e+07	1.17462e+07	1.24614e+07	FALSE			-0.04532	0.03518	0.01944	0.0356	0.00483	0.01383	-0.0027	2	496.2419	0.9998	0.9998	1	0.9998	0.9999	1	1	1	0.9999	0.9999	1
O00267	NIDNVVLDEDR	MSF_Direct	1.05685e+07	1.04706e+07	1.12135e+07	1.04868e+07	1.07785e+07	1.06746e+07	1.06693e+07	1.06656e+07	1.02203e+07	9.72592e+06	1.16389e+07	9.80424e+06	1.00927e+07	1.06901e+07	1.07295e+07	1.01633e+07	1.08267e+07	1.03425e+07	9.90966e+06	1.1011e+07	1.07426e+07	1.05878e+07	1.12566e+07	1.24627e+07	FALSE			-0.03154	-0.04176	-0.01406	0.08909	-0.0493	-0.0335	-0.02661	2	651.3203	0.9996	0.9997	1	0.9997	0.9998	0.9954	0.9999	0.9992	0.9998	0.9998	0.9998
O00267	NIDNVVLDEDRSGAR	MSF_Direct	1.03045e+06	1.36719e+06	1.01005e+06	1.1474e+06	1.11555e+06	786912	996442	1.19071e+06	980057	958515	931234	829450	1.10256e+06	1.01903e+06	754930	1.01086e+06	1.17867e+06	991831	1.38997e+06	1.2883e+06	942695	999110	1.07244e+06	741805	FALSE			-0.10558	-0.09915	-0.16005	-0.2765	-0.32561	-0.24447	0.08758	2	836.9161	0.9917	0.9982	0.9989	0.9766	0.9876	0.9998	0.997	0.9952	0.9947	0.9996	0.9977
O00267	QAIEGVGNLR	MSF_Direct	6.30869e+06	5.86612e+06	6.56528e+06	6.16797e+06	6.68806e+06	6.06023e+06	6.45932e+06	6.70611e+06	6.17116e+06	6.24338e+06	5.94201e+06	6.28691e+06	6.19985e+06	6.83203e+06	6.46855e+06	5.47852e+06	5.31347e+06	5.77191e+06	6.13969e+06	6.60618e+06	5.57379e+06	6.43636e+06	6.39456e+06	6.27059e+06	FALSE			0.04521	-0.17809	0.0135	0.02756	-0.02076	0.05738	-0.03274	2	528.7935	0.9998	0.9998	1	0.9998	0.9999	1	1	1	0.9999	0.9999	1
O00267	QLLPGVKDPNLWTVK	MSF_Direct	1.52052e+06	1.46663e+06	1.48839e+06	1.52618e+06	1.31801e+06	1.45671e+06	1.43184e+06	1.4325e+06	1.53408e+06	1.54813e+06	1.35388e+06	1.39931e+06	1.52182e+06	1.36228e+06	1.29536e+06	1.44361e+06	1.39225e+06	1.39766e+06	1.39335e+06	1.76216e+06	1.48957e+06	1.33433e+06	1.37093e+06	1.39316e+06	FALSE			-0.02508	-0.0802	-0.05742	-0.12699	-0.05728	-0.09874	0.05364	3	569.9979	0.9995	0.9998	1	0.9998	0.9998	1	1	1	0.9998	0.9999	1
O00267	QTPLQDGSR	MSF_Direct	8.08748e+06	7.14905e+06	8.0464e+06	7.7972e+06	7.95581e+06	8.40313e+06	7.82525e+06	8.02242e+06	8.28561e+06	7.64439e+06	8.41595e+06	7.93008e+06	7.72389e+06	7.76834e+06	8.11466e+06	8.23212e+06	8.36115e+06	8.2443e+06	7.65913e+06	8.28537e+06	7.37942e+06	7.66406e+06	8.03043e+06	8.11257e+06	FALSE			0.05175	0.09325	0.05312	0.03212	0.04319	0.01994	0.00254	2	501.2542	0.9998	0.9998	1	0.9988	0.9998	1	1	1	0.9999	0.9999	1
O00267	RDNELIGQTVR	MSF_Direct	3.59387e+06	2.70699e+06	3.06185e+06	3.15917e+06	3.55475e+06	3.38039e+06	2.98794e+06	3.84722e+06	3.45053e+06	3.41359e+06	3.43504e+06	3.25228e+06	3.6055e+06	3.55849e+06	3.44745e+06	3.27048e+06	3.28354e+06	3.98441e+06	3.32291e+06	2.37214e+06	3.38348e+06	3.55924e+06	3.55641e+06	3.62593e+06	FALSE			0.13564	0.17066	0.10854	0.19821	0.10949	0.18062	-0.04447	3	434.2371	0.9998	0.9998	0.9999	0.9997	0.9996	0.9997	0.9999	1	0.9998	0.9996	0.9998
O00267	RGIYKDDIAQVDYVEPSQNTISLK	MSF_Direct	1.80981e+06	1.65203e+06	1.37909e+06	1.57926e+06	1.95453e+06	907037	2.04649e+06	2.01092e+06	206458	1.47829e+06	1.07486e+06	1.2711e+06	1.5951e+06	1.86215e+06	1.42372e+06	1.30136e+06	1.00808e+06	1.8251e+06	1.80317e+06	1.55428e+06	1.34599e+06	1.77736e+06	1.75796e+06	1.15226e+06	FALSE			-0.18312	-0.22756	-0.12446	-0.04644	-0.34011	0.01188	-0.04157	3	918.1432	0.9995	0.9964	0.9999	0.8962	0.9988	0.9641	0.9942	1	0.9998	0.9999	0.9279
O00267	SAVITEGVKPTLSELEK	MSF_Direct	2.97476e+06	2.97853e+06	2.33259e+06	2.28449e+06	2.68708e+06	2.68176e+06	2.77688e+06	2.41475e+06	2.80962e+06	2.94495e+06	3.04721e+06	2.8154e+06	2.46084e+06	2.7441e+06	2.82662e+06	2.29244e+06	2.57988e+06	2.62332e+06	2.34657e+06	2.7238e+06	1.99995e+06	2.41155e+06	2.80115e+06	2.57124e+06	FALSE			-0.05043	-0.1446	-0.11457	-0.09015	0.08809	-0.04497	-0.22888	3	601.0033	0.9998	0.9998	1	0.9998	0.9997	1	0.9999	1	0.9997	0.9999	0.9994
O00267	SEHLEPITPTK	MSF_Direct	6.27533e+06	6.62444e+06	5.92135e+06	5.95407e+06	6.21529e+06	6.33766e+06	6.15372e+06	6.19338e+06	6.9712e+06	6.14818e+06	6.04531e+06	6.52825e+06	6.41399e+06	6.37547e+06	6.42631e+06	6.09232e+06	6.69517e+06	6.5191e+06	6.33642e+06	7.81386e+06	6.88259e+06	5.95339e+06	6.0968e+06	6.3905e+06	FALSE			0.03762	0.03674	-0.02428	-0.02946	-0.00764	0.02994	0.16029	2, 3	626.3326, 417.8908	0.9998, 0.9998	0.9998, 0.9998	1, 1	0.9998, 0.9998	0.9999, 0.9999	1, 1	1, 1	1, 1	0.9999, 0.9999	0.9999, 0.9999	1, 1
O00267	SFAMSAVITEGVKPTLSELEK	MSF_Direct	2.98065e+06	2.64256e+06	2.91542e+06	2.59878e+06	2.59068e+06	2.68646e+06	2.62673e+06	2.87193e+06	2.54427e+06	2.76733e+06	2.79222e+06	2.86295e+06	2.56072e+06	2.70528e+06	2.75471e+06	2.55125e+06	2.35302e+06	2.53769e+06	2.57431e+06	1.40165e+06	2.82247e+06	2.53973e+06	2.44082e+06	3.14821e+06	FALSE			-0.08628	-0.19832	-0.11656	-0.07097	-0.01976	-0.09028	-0.3288	3	746.396	0.9998	0.9998	1	0.9998	0.9998	1	1	1	0.9999	0.9999	1
O00267	SIDGEDGIVR	MSF_Direct	1.52016e+07	1.64437e+07	1.44569e+07	1.54353e+07	1.51522e+07	1.39751e+07	1.52362e+07	1.42436e+07	1.37409e+07	1.43565e+07	1.45173e+07	1.52826e+07	1.46614e+07	1.46289e+07	1.3806e+07	1.31646e+07	1.64771e+07	1.39655e+07	1.53409e+07	1.66822e+07	1.58365e+07	1.59422e+07	1.63822e+07	1.69838e+07	FALSE			-0.09311	-0.08027	-0.049	0.09699	-0.06221	-0.09727	0.05397	2	530.7671	0.9929	0.9997	0.9997	0.9993	0.9973	0.9994	0.9998	1	0.9998	0.9999	0.9995
O00267	SIDGEDGIVRMDLDEQLK	MSF_Direct	2.7606e+06	2.23023e+06	2.69549e+06	2.57918e+06	2.23304e+06	2.66158e+06	2.33928e+06	2.46593e+06	2.93573e+06	2.74672e+06	2.19747e+06	2.71722e+06	3.01076e+06	2.56271e+06	2.83784e+06	2.74571e+06	2.52384e+06	2.78473e+06	2.7901e+06	2.72109e+06	2.66768e+06	2.04174e+06	2.42525e+06	1.79727e+06	FALSE			0.01022	0.06746	-0.04045	-0.29515	-0.00468	0.13004	0.08961	3	678.3334	0.9998	0.9998	1	0.9998	0.9998	1	0.9999	0.9997	0.9997	0.9998	1
O00267	SLGGDVASDGDFLIFEGNR	MSF_Direct	2.90089e+06	3.68724e+06	3.38674e+06	3.20162e+06	3.42733e+06	3.19321e+06	3.55336e+06	3.33159e+06	2.96461e+06	3.51071e+06	3.27683e+06	3.27534e+06	3.36903e+06	3.24614e+06	3.46501e+06	2.97473e+06	2.5998e+06	3.02699e+06	3.411e+06	3.12674e+06	2.7121e+06	3.29063e+06	3.78083e+06	3.35747e+06	FALSE			-0.01824	-0.21371	-0.02226	0.06422	0.01267	0.01515	-0.10887	2, 3	984.9685, 656.9814	0.9988, 0.9697	0.9988, 0.9752	0.9999, 0.8003	0.999, 0.9601	0.9971, 0.6751	0.9998, 0.8457	0.9981, 0.9846	0.9996, 0.9957	0.9992, 0.9963	0.9998, 0.9634	0.9998, 0.7621
O00267	SSDWVTTDIQVK	MSF_Direct	1.70684e+06	1.80756e+06	1.68482e+06	1.7161e+06	1.62213e+06	1.53683e+06	1.57361e+06	1.80005e+06	1.61513e+06	1.66468e+06	1.81913e+06	1.54609e+06	1.7456e+06	1.72116e+06	1.65396e+06	1.81384e+06	1.65532e+06	1.60967e+06	1.7483e+06	1.94356e+06	1.61251e+06	1.65654e+06	1.71292e+06	1.65819e+06	FALSE			-0.05961	-0.0338	-0.09287	-0.04841	-0.04777	-0.02195	0.02889	2	689.8461	0.9998	0.9998	1	0.9998	0.9999	1	1	1	0.9999	0.9999	1
O00267	TPHYGSQTPLHDGSR	MSF_Direct	5.23192e+06	6.15072e+06	3.38214e+06	5.77713e+06	6.57969e+06	5.42222e+06	4.12838e+06	5.28221e+06	3.50764e+06	5.76155e+06	6.92247e+06	3.69271e+06	4.9855e+06	6.63579e+06	3.73636e+06	4.19301e+06	5.73872e+06	5.9229e+06	5.32393e+06	5.20891e+06	5.31892e+06	5.94336e+06	5.88675e+06	5.22182e+06	FALSE			-0.19275	0.10274	0.26802	0.20778	0.14949	0.0568	0.10248	2, 3	826.8924, 551.5974	0.9998, 0.9998	0.9998, 0.9998	1, 1	0.9998, 0.9998	0.9998, 0.9999	1, 1	1, 1	1, 1	0.9998, 0.9999	0.9999, 0.9999	1, 1
O00267	TRHLVLAGGSKPR	MSF_Direct	401602	123032	289321	186923	151523	412290	149122	243471	385053	122435	279022	311266	375193	204495	375014	167003	481515	558445	109358	135677	329689	188816	186252	169594	FALSE			-0.06584	0.56836	-0.11664	-0.57959	-0.19161	0.2301	-0.50208	3	464.6125			0.8408		0.6238	0.9936		0.9855		0.9468	0.9968
O00267	TVGGFAPMSPR	MSF_Direct	1.19292e+07	1.13463e+07	1.22342e+07	1.27331e+07	1.15744e+07	1.27115e+07	1.26109e+07	1.23845e+07	1.26844e+07	1.22584e+07	1.1363e+07	1.28593e+07	1.21794e+07	1.11678e+07	1.3082e+07	1.29751e+07	1.21797e+07	1.33052e+07	1.26579e+07	1.23507e+07	1.31283e+07	1.25198e+07	1.20734e+07	1.29937e+07	FALSE			0.08558	0.11515	0.06005	0.08202	0.03892	0.03688	0.10297	2	560.2844	0.9998	0.9998	1	0.9998	0.9998	1	1	1	0.9999	0.9998	1
O00267	VELHSTC[Carbamidomethyl (C)]QTISVDR	MSF_Direct	2.72286e+06	1.61302e+06	2.61061e+06	1.81919e+06	2.34378e+06	2.55613e+06	1.8663e+06	2.3073e+06	2.29418e+06	2.05519e+06	2.80929e+06	2.49647e+06	2.46652e+06	2.0943e+06	2.57527e+06	2.03977e+06	2.66527e+06	2.55708e+06	2.08146e+06	1.45071e+06	2.19206e+06	2.18677e+06	1.88037e+06	2.79074e+06	FALSE			-0.10301	0.06411	-0.04802	-0.01852	0.08361	0.03885	-0.2792	3	548.9385	0.9998	0.9977	0.9938	0.9996	0.9999	0.9999	0.9956	1	0.9958	0.9999	0.9999
O00267	VIDGPHSGREGEIR	MSF_Direct	4.54347e+06	3.90692e+06	4.46295e+06	4.04027e+06	3.80844e+06	4.71494e+06	4.6744e+06	3.95018e+06	4.54115e+06	3.86512e+06	3.92313e+06	4.32542e+06	4.65121e+06	4.0901e+06	4.86185e+06	3.7473e+06	4.33717e+06	4.48462e+06	3.78044e+06	4.05542e+06	4.44194e+06	3.77288e+06	3.83253e+06	3.39023e+06	FALSE			0.02792	-0.03898	-0.03961	-0.23193	-0.09223	0.07508	-0.07281	3	507.9305	0.9998	0.9998	1	0.9998	0.9998	0.9996	1	0.9997	0.9981	0.9999	1
O00267	VILGEDREATGVLL	MSF_Direct	2.66368e+07	2.65695e+07	2.55519e+07	2.53308e+07	2.64643e+07	2.50186e+07	2.59283e+07	2.61035e+07	2.66252e+07	2.70317e+07	2.73344e+07	2.75311e+07	2.86653e+07	2.72638e+07	2.78014e+07	2.83558e+07	2.85109e+07	2.87372e+07	2.71233e+07	2.80368e+07	2.67219e+07	2.59374e+07	2.55821e+07	2.42133e+07	FALSE			-0.00186	0.12025	-0.03607	-0.05651	0.05638	0.08832	0.05612	2	742.9196	0.9998	0.9998	1	0.9998	0.9998	0.9999	1	1	0.9999	0.9999	0.999
O00267	VRDTYLDTQVVGQTGVIR	MSF_Direct	1.60691e+07	1.45537e+07	1.58835e+07	1.61698e+07	1.67403e+07	1.48221e+07	1.57863e+07	1.64191e+07	1.54413e+07	1.67891e+07	1.6954e+07	1.52411e+07	1.66544e+07	1.7848e+07	1.68566e+07	1.68976e+07	1.62342e+07	1.62277e+07	1.68961e+07	1.36295e+07	1.42106e+07	1.61604e+07	1.54355e+07	1.55654e+07	FALSE			0.03495	0.0859	0.03754	0.02018	0.07489	0.14319	-0.05598	3	674.0322	0.9998	0.9998	1	0.9998	0.9998	1	1	1	0.9999	0.9999	1
O00267	VVGQTGVIR	MSF_Direct	4206688	4.52069e+06	4.65458e+06	3.8876e+06	3.71674e+06	4.83298e+06	4.03087e+06	4.29738e+06	4.83806e+06	3.83841e+06	4.28273e+06	4.62365e+06	4.52461e+06	4.16707e+06	4.82261e+06	3.40654e+06	4.64104e+06	4.23836e+06	3.76068e+06	6.17677e+06	4.62283e+06	4.02725e+06	4.09546e+06	4.066e+06	FALSE			-0.02344	-0.12328	-0.10561	-0.13474	-0.07038	0.0142	0.12175	2	464.7823	0.987	0.9997	0.9984	0.9991	0.9981	0.9985	0.9936	0.9968	0.9993	0.9945	0.9975
O00267	VVSISSEHLEPITPTK	MSF_Direct	6.31676e+06	4.32056e+06	6.30137e+06	5.09907e+06	5.30914e+06	5.80014e+06	5.26068e+06	6.48157e+06	5.90654e+06	5.22286e+06	6.62221e+06	5.86816e+06	5.4424e+06	5.98051e+06	6.22372e+06	5.45162e+06	6.49022e+06	6.37413e+06	4.84105e+06	2.78901e+06	5.43817e+06	5.57417e+06	4.73277e+06	5.62383e+06	FALSE			0.05925	0.11278	-0.06359	-0.08851	0.0645	0.05907	-0.37426	3	579.6525	0.9998	0.9856	1	0.9972	0.9999	0.9346	1	0.9985	0.9943	0.9965	1
O00267	YVEPSQNTISLK	MSF_Direct	4.10856e+06	4.49535e+06	4.59984e+06	4.31232e+06	3.70264e+06	4.67638e+06	4.40552e+06	3.845e+06	4.64044e+06	4.28312e+06	4.39677e+06	4.68948e+06	4.40754e+06	3.99818e+06	4.44711e+06	4.44608e+06	4.44328e+06	4.39329e+06	4.10536e+06	5.34713e+06	4.83416e+06	3.9591e+06	4.3589e+06	4.35125e+06	FALSE			-0.03459	0.00859	-0.0571	-0.05962	0.01798	-0.03886	0.11372	2	689.8643	0.9997	0.9998	0.9999	0.9997	0.9997	0.9999	0.9997	0.9999	0.9997	0.9999	0.9977
O00273	DVDETDSGAGLK	MSF_Direct	1.48321e+06	1.42883e+06	1.82266e+06	1.57421e+06	1.84654e+06	1.67893e+06	1.77723e+06	1.51601e+06	1.5862e+06	1.47809e+06	1.69751e+06	1.41771e+06	1.51206e+06	1.62111e+06	1.91078e+06	1.40938e+06	1.62898e+06	1.58862e+06	1.61075e+06	1.65651e+06	1.39445e+06	1.47289e+06	1.49771e+06	1.297e+06	FALSE			0.04344	-0.0332	0.10713	-0.14985	-0.04374	0.09128	-0.02241	2	603.7779	0.9995	0.9998	1	0.9998	0.9992	1	1	0.9999	0.9999	0.9999	1
O00273	EDLSSIILL	MSF_Direct	68026	504679	20912.8	286453	134380	89702.9	82757.4	102319	46428.9	16152.7	41908.9	43776.4	52369.9	38100.7	53821.1	18050.1	55524.9	61421.1	28586.5	92386.9	54332.4	478531	646501	76975.5	FALSE			-1.35849	-2.13662	-0.21752	1.01784	-2.54326	-2.04055	-1.75966	2	501.7895	0.997		0.9672	0.7959	0.9969	0.6427	0.5802				0.9967
O00273	EQHGVAASC[Carbamidomethyl (C)]LEDLR	MSF_Direct	694995	692702	175438	259575	826303	160575	112395	604660	262747	681945	651457	295720	518646	828825	176050	805215	168710	176926	616166	358197	103265	606460	670482	152722	FALSE			-0.67388	-0.44174	-0.32661	-0.12877	0.05965	-0.03703	-0.53658	3	528.9194	0.8335			0.5345	0.4016	0.6592	0.8104	0.9281	0.4625	0.8835	0.6686
O00273	FGEEVDAVDTGISR	MSF_Direct	1.35076e+07	1.36707e+07	1.37258e+07	1.40641e+07	1.31123e+07	1.38011e+07	1.32166e+07	1.28985e+07	1.3662e+07	1.33928e+07	1.44958e+07	1.41155e+07	1.3916e+07	1.33907e+07	1.33474e+07	1.29013e+07	1.36836e+07	1.35902e+07	1.37233e+07	1.46849e+07	1.39123e+07	1.36462e+07	1.3791e+07	1.52504e+07	FALSE			-0.04031	-0.02594	0.00259	0.06157	0.03828	-0.00884	0.04911	2	747.8572	0.9998	0.9998	1	0.9998	0.9999	0.9999	1	1	0.9999	0.9999	1
O00273	GDAGVPESGEIR	MSF_Direct	6.83574e+07	6.97724e+07	7.0339e+07	7.41688e+07	7.1765e+07	6.76656e+07	7.38954e+07	6.75461e+07	6.92247e+07	7.01055e+07	7.20212e+07	6.89178e+07	7.18053e+07	7.35238e+07	7.40729e+07	7.22098e+07	6.57593e+07	6.69009e+07	7.14166e+07	7.09325e+07	6.7034e+07	7.48314e+07	7.09285e+07	7.14684e+07	FALSE			0.01513	-0.02512	0.03508	0.05938	0.01772	0.07375	0.00631	2	593.7886	0.9998	0.9998	1	0.9998	0.9999	1	1	1	0.9999	0.9999	1
O00273	ISQESFDVDETDSGAGLK	MSF_Direct	1.44748e+06	1.47603e+06	1.52842e+06	1.91772e+06	1.83167e+06	1.65435e+06	1.42085e+06	1.38981e+06	1.60853e+06	1.61137e+06	1.41352e+06	1.64803e+06	1.70126e+06	1.4707e+06	1.88262e+06	1.73691e+06	1.37571e+06	1.69573e+06	1.58493e+06	2.00269e+06	1.73746e+06	1.71948e+06	1.72656e+06	1.75832e+06	FALSE			-0.01065	0.11111	0.27953	0.22529	0.06989	0.18316	0.25837	2	949.4367	0.9998	0.9998	0.9994	0.9997	0.9999	0.9998	0.9999	0.9999	0.9999	0.9997	0.9999
O00273	KASPPGDLQNPK	MSF_Direct	2.82107e+06	2.67666e+06	2.92975e+06	2.76286e+06	2.74974e+06	2.93352e+06	2.85373e+06	2.73034e+06	2.92813e+06	3.10468e+06	2.95671e+06	2.71353e+06	2.79902e+06	2.89159e+06	3.06518e+06	3.02507e+06	2.90239e+06	2.82467e+06	2.97435e+06	3.01815e+06	2.99726e+06	2.67994e+06	2.58049e+06	2.86225e+06	FALSE			0.01443	0.05453	0.00319	-0.05315	0.05829	0.05514	0.09318	2, 3	626.3383, 417.8946	0.9998, 0.9998	0.9998, 0.9998	1, 1	0.9998, 0.9998	0.9999, 0.9999	1, 1	1, 1	1, 1	0.9999, 0.9999	0.9999, 0.9999	1, 1
O00273	KTETVQEAC[Carbamidomethyl (C)]ER	MSF_Direct	2.13078e+06	2.24938e+06	2.31827e+06	2.60081e+06	2.24471e+06	2.20862e+06	2.27909e+06	2.44874e+06	2.36446e+06	2.20335e+06	2.45047e+06	2.38658e+06	2.1401e+06	2.27894e+06	2.17205e+06	2.33591e+06	2.29068e+06	2.28833e+06	2.43236e+06	2.37605e+06	2.14305e+06	2.4107e+06	2.32812e+06	2.80346e+06	FALSE			0.08243	0.04589	0.07465	0.17118	0.07183	-0.02331	0.05349	2	675.8195	0.9998	0.9998	1	0.9998	0.9999	1	1	1	0.9999	0.9999	1
O00273	LQHTLQQVLDQREEVR	MSF_Direct	3.99608e+06	2.90755e+06	3.51693e+06	3.50327e+06	4.17758e+06	3.80696e+06	3.20147e+06	4.15242e+06	3.23829e+06	3.42205e+06	3.84359e+06	3.29679e+06	3.59608e+06	3.75698e+06	4.11557e+06	3.9607e+06	3.79619e+06	3.77074e+06	3.68853e+06	3.34369e+06	3.01557e+06	3.9975e+06	3.39903e+06	3.43868e+06	FALSE			0.02357	0.14566	0.14067	0.05629	0.01951	0.13826	-0.05255	3, 4	664.6922, 498.771	0.9998, 0.9993	0.9998, 0.9997	1, 1	0.9998, 0.9998	0.9999, 0.9998	1, 0.9999	1, 0.9996	1, 0.9999	0.9999, 0.9985	0.9999, 0.9999	1, 0.9976
O00273	QAPELSLSSQDLELVTK	MSF_Direct	1.4685e+06	1.92117e+06	1.66582e+06	1.72972e+06	2.11835e+06	1.7985e+06	1.8117e+06	1.82408e+06	1.6632e+06	2.03447e+06	2.21866e+06	1.57181e+06	1.67393e+06	2.16222e+06	1.81242e+06	1.84798e+06	1.98752e+06	1.62784e+06	2.15659e+06	1.7668e+06	1.78242e+06	1.82055e+06	1.6085e+06	1.50842e+06	FALSE			0.06786	0.11193	0.15952	-0.03408	0.20439	0.16004	0.17458	2	929.4938	0.9977	0.9655	1	0.9998	0.9952	0.9999	1	0.9999	0.9998	0.9999	0.9995
O00273	QESFDVDETDSGAGLK	MSF_Direct	2.55979e+06	2.82478e+06	2.44064e+06	2.71526e+06	2.67985e+06	2.71368e+06	2.63774e+06	2.56566e+06	2.5574e+06	2.57439e+06	2.72351e+06	2.66138e+06	2.62529e+06	2.61423e+06	2.79882e+06	2.9316e+06	2.54626e+06	2.68951e+06	2.58972e+06	2.89697e+06	2.54315e+06	2.88616e+06	2.7361e+06	2.4368e+06	FALSE			-0.01192	0.06174	0.05136	0.04248	0.02451	0.03877	0.03724	2	849.3787	0.9998	0.9998	1	0.9998	0.9999	1	1	1	0.9999	0.9999	1
O00273	QSC[Carbamidomethyl (C)]ATVQR	MSF_Direct	457674	198955	471602	333117	195319	439755	280488	437255	367358	402167	442251	201887	456308	431857	497503	267987	474704	554377	512772	212011	322050	411552	411124	582508	FALSE			-0.05623	0.20119	-0.2207	0.3167	-0.10876	0.29652	-0.10803	2	475.2296	0.9493	0.9982	0.967	0.9971	0.9979		0.9804	0.9742	0.988		0.9854
O00273	QVLDQREEVR	MSF_Direct	4.5251e+06	4.14207e+06	4.39623e+06	3.91021e+06	4.38983e+06	4.5475e+06	4.27133e+06	4.68425e+06	4.49304e+06	4.33691e+06	4.47556e+06	4.67072e+06	4.57633e+06	3.92836e+06	4.44894e+06	4.44243e+06	4.6796e+06	4.59368e+06	4.01203e+06	4.98055e+06	4.46701e+06	3.75568e+06	4.23342e+06	4.32191e+06	FALSE			0.04193	0.0703	-0.02404	-0.08558	0.04563	-0.01217	0.0431	3	424.5616	0.9998	0.9998	1	0.9997	0.9998	1	1	0.9999	0.9999	0.9998	1
O00273	RLQHTLQQVLDQR	MSF_Direct	1.77205e+06	2.16397e+06	2.16564e+06	1.41887e+06	179563	1.97587e+06	1.47564e+06	1.84388e+06	1.89641e+06	1.48361e+06	1.75789e+06	1.69473e+06	1.86682e+06	2.20384e+06	1.69437e+06	1.67866e+06	1.95183e+06	1.45449e+06	255645	270577	1.95093e+06	2.24305e+06	214087	3.01395e+06	FALSE			-0.22628	-0.26296	-0.77154	-0.15737	-0.30579	-0.08187	-1.30052	3	545.6411	0.9996	0.9997	0.9962	0.9986	0.9899	0.9999		0.9996	0.8405		0.9994
O00273	RLQHTLQQVLDQREEVR	MSF_Direct	1.44774e+07	1.44726e+07	1.54926e+07	1.46607e+07	1.54076e+07	1.59038e+07	1.49176e+07	1.47001e+07	1.48737e+07	1.55924e+07	1.40511e+07	1.50014e+07	1.4565e+07	1.42669e+07	1.49794e+07	1.53247e+07	1.43805e+07	1.53013e+07	1.55647e+07	1.24324e+07	1.55175e+07	1.6816e+07	1.414e+07	1.24539e+07	FALSE			0.00158	0.01819	0.04881	-0.03392	0.00655	-0.02064	-0.03044	4	537.7963	0.9998	0.9998	1	0.9998	0.9999	1	1	1	0.9999	0.9999	1
O00273	SFDVDETDSGAGLK	MSF_Direct	7.21747e+06	7073618	7.13073e+06	7.04664e+06	7.00872e+06	6.90126e+06	6.35237e+06	6.71829e+06	7.05421e+06	7.17528e+06	7.46112e+06	7.5867e+06	7.10533e+06	7.18729e+06	7.48873e+06	7.30966e+06	7.86332e+06	7.32697e+06	6.81998e+06	7.62426e+06	6.62392e+06	7.09718e+06	7.18976e+06	7.12762e+06	FALSE			-0.0901	0.07084	-0.03168	-0.00049	0.05298	0.02401	-0.02402	2	720.8281	0.9998	0.9998	1	0.9997	0.9998	0.9999	1	1	0.9999	0.9999	0.9998
O00273	SQDLELVTK	MSF_Direct	6.03604e+06	4.62882e+06	4.26657e+06	4.47731e+06	3.82296e+06	3.72153e+06	4.67714e+06	4.57065e+06	5.26366e+06	4.18294e+06	3.67502e+06	5.922e+06	4.85545e+06	4.19871e+06	3.63365e+06	3.3644e+06	5.87961e+06	4.23522e+06	4.16431e+06	4.77032e+06	5.77439e+06	4.26127e+06	4.46557e+06	4.33921e+06	FALSE			-0.04116	-0.14761	-0.3127	-0.19253	-0.11578	-0.23491	-0.02165	2	516.7822	0.9912	0.9998	0.9998	0.9996	0.9997	0.9998	1	1	0.9998	0.9998	1
O00273	SQDLELVTKEDPK	MSF_Direct	4.05284e+06	4.6087e+06	3.88252e+06	4.91477e+06	4.61617e+06	4.08519e+06	4.90822e+06	4.82429e+06	4.44936e+06	4.78788e+06	4.34745e+06	4.21369e+06	4.42627e+06	4.60754e+06	4.1117e+06	5.01923e+06	4.21362e+06	4.13193e+06	4.97681e+06	5.39868e+06	4.30996e+06	4.68946e+06	4.88347e+06	4.17451e+06	FALSE			0.17704	0.09143	0.11831	0.13216	0.08973	0.06757	0.22738	2	751.3909	0.9998	0.9998	1	0.9998	0.9999	1	1	1	0.9999	0.9999	1
O00273	TETVQEAC[Carbamidomethyl (C)]ER	MSF_Direct	616948	543353	552817	690995	630266	669632	668190	635900	623650	642250	782486	687375	636801	621579	686264	598631	570101	713625	726810	610561	647210	520840	628032	725196	FALSE			0.17029	0.13592	0.21679	0.12955	0.30206	0.18288	0.21221	2	611.772	0.9998	0.9994	1	0.9993	0.9998	0.9998	0.9999	0.9999	0.9998	0.9999	0.9999
O00273	VDAPC[Carbamidomethyl (C)]SDLAQELR	MSF_Direct	1.93774e+07	1.97933e+07	1.94213e+07	1.86275e+07	1.90189e+07	1.99736e+07	1.94444e+07	1.84482e+07	2.08857e+07	1.92471e+07	2.00408e+07	2.0975e+07	1.97827e+07	1.91961e+07	1.97323e+07	1.9001e+07	1.99813e+07	2.02435e+07	1.91749e+07	2.35912e+07	1.88557e+07	1.86357e+07	1.99244e+07	1.90834e+07	FALSE			0.00458	0.01552	-0.02413	-0.02355	0.04057	0.00293	0.07274	2	737.3538	0.9998	0.9998	1	0.9998	0.9999	1	1	1	0.9999	0.9999	0.9998
O00287	AGQDEAAAPGGSVGAGKPVR	MSF_Direct	2.36953e+06	2.2452e+06	2.16615e+06	2.39028e+06	2.42809e+06	2.34147e+06	2.35888e+06	2.29814e+06	2.24937e+06	2.27076e+06	2.46061e+06	2.58565e+06	2.33666e+06	2.28518e+06	2.43848e+06	2.46537e+06	2.34997e+06	2.36946e+06	2.26799e+06	2.36581e+06	2.18481e+06	2.33968e+06	2.34712e+06	2.28551e+06	FALSE			0.02646	0.08348	0.07845	0.04016	0.10978	0.05826	0.008	3	598.9746	0.9998	0.9998	1	0.9998	0.9999	1	1	1	0.9999	0.9999	1
O00287	TYEGC[Carbamidomethyl (C)]SETTSQVAK	MSF_Direct	262554	381579	223421	137591	152632	195111	182858	257628	233675	183637	291120	233060	261291	236538	323888	204055	226487	311241	218851	196527	209755	202218	112530	197603	FALSE	0.390126	1620.68	-0.36386	-0.22596	-0.83798	-0.75982	-0.29358	-0.07831	-0.47279	2	780.8459	0.9998	0.9966	0.9954		0.9999		1	0.9988		0.7229	0.9999
O00299	[Acetyl (Protein N-term)]AEEQPQVELF	MSF_Direct	7.46033e+06	8.67585e+06	7.73608e+06	7.43645e+06	6.89633e+06	8.06538e+06	7.18044e+06	6.42299e+06	8.22926e+06	7.37658e+06	7.37448e+06	8.46663e+06	7.586e+06	7.05609e+06	7.57261e+06	7.51767e+06	8.72854e+06	8.20826e+06	7.67436e+06	8.79834e+06	8.84483e+06	7.94263e+06	8.18834e+06	6.56711e+06	FALSE			-0.12885	0.03476	-0.09195	-0.07277	-0.04011	-0.10382	0.0848	2	616.2957	0.9998	0.9998	1	0.9998	0.9997	1	1	0.9999	0.9999	0.9999	0.9997
O00299	[Acetyl (Protein N-term)]AEEQPQVELFVK	MSF_Direct	3.23589e+08	3.10852e+08	3.48356e+08	3.09369e+08	3.10456e+08	3.30603e+08	2.99992e+08	3.30728e+08	3.19822e+08	3.22435e+08	3.24458e+08	3.14758e+08	3.32694e+08	3.34617e+08	3.34262e+08	3.21496e+08	3.00832e+08	3.33254e+08	3.17946e+08	3.04261e+08	3.41017e+08	2.86953e+08	3.31125e+08	3.21847e+08	FALSE			-0.04814	-0.04051	-0.04832	-0.06435	-0.03138	0.0273	-0.02902	2	729.8774	0.9998	0.9998	1	0.9998	0.9998	1	1	1	0.9999	0.9999	1
O00299	[Acetyl (Protein N-term)]AEEQPQVELFVKA	MSF_Direct	2.59668e+06	2.69492e+06	3.59672e+06	2.60999e+06	2.36133e+06	2.77087e+06	2.77395e+06	2.85094e+06	2.83468e+06	2.71692e+06	2.56522e+06	2.72599e+06	2.5933e+06	2.84172e+06	2.83585e+06	2.88037e+06	2.02015e+06	2.77814e+06	2.72755e+06	2.39453e+06	2.74806e+06	2.43942e+06	2.69238e+06	2.35717e+06	FALSE			-0.07133	-0.21106	-0.19917	-0.24714	-0.15044	-0.10387	-0.17552	2	765.3959	0.9998	0.9998	0.9998	0.9998	0.9999	1	0.9999	0.9998	0.9999	0.9998	0.9999
O00299	ALNPESNTAGLDIFAK	MSF_Direct	3.62743e+07	3.71897e+07	3.65714e+07	3.54086e+07	3.23046e+07	3.76422e+07	3.87284e+07	3.49956e+07	3.98698e+07	3.62555e+07	3.42146e+07	3.99335e+07	3.75763e+07	3.46991e+07	3.64351e+07	3.79839e+07	3.9074e+07	3.72682e+07	3.65896e+07	3.86811e+07	4.03401e+07	3.48571e+07	3.53982e+07	3.3895e+07	FALSE			0.04592	0.05519	-0.0627	-0.0793	0.00482	-0.01748	0.07131	2	830.9307	0.9998	0.9998	1	0.9998	0.9998	1	1	1	0.9999	0.9999	0.9999
O00299	AREEFASTC[Carbamidomethyl (C)]PDDEEIELAYEQVAK	MSF_Direct	8.51739e+06	1.01986e+07	8.3389e+06	8.21426e+06	9.80529e+06	8.8017e+06	7.92538e+06	8.73243e+06	8.98493e+06	7.69752e+06	5.5598e+06	7.97119e+06	9.1583e+06	6.6391e+06	6.93218e+06	9.64774e+06	8.4214e+06	9.82342e+06	9.73105e+06	1.34421e+07	8.90461e+06	8.74769e+06	9.08525e+06	7.95943e+06	FALSE			-0.07734	0.04399	-0.01251	-0.06895	-0.34989	-0.25132	0.24568	3	934.0921	0.9998	0.9998	1	0.9998	0.9998	1	1	1	0.9999	0.9999	0.9999
O00299	AYAREEFASTC[Carbamidomethyl (C)]PDDEEIELAYEQVAK	MSF_Direct	1.2676e+07	1.50635e+07	8.67188e+06	7.88093e+06	1.2887e+07	1.26917e+07	7.39135e+06	7.61045e+06	1.15327e+07	4.95619e+06	1.11569e+07	9.57431e+06	1.1509e+07	9.16782e+06	1.12188e+07	1.38541e+07	1.18982e+07	1.18798e+07	1.68545e+07	1.32359e+07	8.70556e+06	7.21626e+06	9.28505e+06	1.30339e+07	FALSE			-0.45652	0.04757	-0.12197	-0.30195	-0.50333	-0.19103	0.09152	3	1012.1256	0.9975	0.8067	0.9989	0.9972	0.9958	0.9922	0.9871	0.9982	0.9994	0.9933	0.9415
O00299	DETSAEDEGVSQRK	MSF_Direct	3.17618e+06	2.93728e+06	3.01896e+06	2.97811e+06	2.95145e+06	3.2496e+06	3.59927e+06	3.38206e+06	3.04964e+06	3.24327e+06	2.98518e+06	2.97007e+06	2.64342e+06	2.95947e+06	3.25377e+06	3.18335e+06	3.01641e+06	3.04294e+06	2.95224e+06	3.43003e+06	2.91669e+06	2.97963e+06	2.71037e+06	2.94641e+06	FALSE			0.13539	0.01732	0.00736	-0.08057	0.0104	-0.04423	0.02607	2	775.8501	0.9998	0.9998	1	0.9998	0.9998	1	0.9998	1	0.9998	0.9999	0.9976
O00299	DGNELTLADC[Carbamidomethyl (C)]NLLPK	MSF_Direct	1.69119e+06	1.56407e+06	1.53813e+06	1.60582e+06	1.53972e+06	1.57338e+06	1.76244e+06	1.48564e+06	1.65056e+06	1.64813e+06	1.39494e+06	1.8634e+06	1.62553e+06	1.49425e+06	1.6681e+06	1.52977e+06	1.43024e+06	1.49895e+06	1.35866e+06	1.37585e+06	1.66292e+06	1.62125e+06	1.68533e+06	1.67292e+06	FALSE			0.03134	-0.10434	-0.02259	0.05495	0.03364	-0.00166	-0.12439	2	836.9142	0.9998	0.9998	1	0.9997	0.9999	1	1	0.9998	0.9999	0.9999	0.9999
O00299	EEFASTC[Carbamidomethyl (C)]PDDEEIELAYEQ	MSF_Direct	2.30626e+06	4.33601e+06	3.824e+06	3.11015e+06	2.96547e+06	2.81386e+06	3.4831e+06	3.60145e+06	2.88891e+06	3.80236e+06	3.40221e+06	3.17839e+06	3.07167e+06	3.52593e+06	2.43645e+06	3.81994e+06	2.26186e+06	2.84836e+06	3.13939e+06	3.58274e+06	3.20803e+06	2.58304e+06	4.24744e+06	3.59451e+06	FALSE			-0.06958	-0.22899	-0.23558	-0.0057	-0.01153	-0.2123	-0.07586	2	1137.9652	0.9878	0.9996	1	0.9998	0.9991	1	0.9999	0.9995	0.9999	0.9999	0.9999
O00299	EEFASTC[Carbamidomethyl (C)]PDDEEIELAYEQVAK	MSF_Direct	6.83662e+07	7.37339e+07	7.23738e+07	6.95421e+07	7.49799e+07	6.60819e+07	7.23685e+07	7.27413e+07	6.02339e+07	7.81999e+07	6.77949e+07	6.22191e+07	6.48939e+07	7.12575e+07	6.95643e+07	6.91306e+07	6.18807e+07	6.3022e+07	7.18386e+07	5.87339e+07	6.20564e+07	7.04395e+07	7.2251e+07	8.31544e+07	FALSE			-0.06276	-0.1445	-0.02627	0.07453	-0.04274	-0.06015	-0.15498	3	858.3794	0.9998	0.9998	1	0.9998	0.9999	1	1	1	0.9999	0.9999	1
O00299	EQPQVELFVK	MSF_Direct	7.13531e+06	6.99309e+06	7.55194e+06	7.09352e+06	7.33433e+06	6.83338e+06	6.79654e+06	7.47682e+06	6.74452e+06	7.4201e+06	7.3281e+06	6.66351e+06	7.07778e+06	7.46453e+06	7.32355e+06	7.3933e+06	6.63823e+06	7.0475e+06	7.35267e+06	7.19141e+06	7.014e+06	6.93172e+06	7.2971e+06	6.47166e+06	FALSE			-0.04477	-0.04058	-0.02816	-0.06672	-0.01799	0.01229	-0.00816	2	608.8323	0.9997	0.9998	1	0.9998	0.9998	0.9996	1	0.9991	0.9999	0.9999	1
O00299	FLDGNELTLADC[Carbamidomethyl (C)]N	MSF_Direct	590025	603019	380604	507123	450058	570328	591430	439795	609679	468764	548724	611095	530360	520868	555029	452219	644430	512590	485128	520642	535334	459547	581105	420715	FALSE			0.06038	0.03227	-0.04293	-0.10679	0.04951	0.02959	-0.03015	2	741.3325	0.9983	0.9998	0.9999	0.9413	0.9993	0.9999	0.9997	0.9972	0.9998	0.9983	0.9984
O00299	FLDGNELTLADC[Carbamidomethyl (C)]NLLPK	MSF_Direct	2.24182e+08	2.29993e+08	2.06881e+08	2.20614e+08	2.15138e+08	2.16926e+08	2.20263e+08	2.12834e+08	2.16806e+08	2.23408e+08	2.07191e+08	2.25016e+08	2.23503e+08	2.19062e+08	2.22115e+08	2.27941e+08	2.13517e+08	2.26209e+08	2.13693e+08	2.15122e+08	2.19055e+08	2.08018e+08	2.27726e+08	2.11763e+08	FALSE			-0.02455	0.01436	-0.0184	-0.02988	-0.01192	0.00789	-0.02907	2	966.9904	0.9998	0.9998	1	0.9997	0.9998	1	1	1	0.9999	0.9999	0.9986
O00299	GFTIPEAFR	MSF_Direct	4.26138e+08	4.25787e+08	4.38041e+08	4.41532e+08	4.67038e+08	4.24188e+08	4.55522e+08	4.37651e+08	4.36503e+08	4.20446e+08	4.3567e+08	4.1557e+08	4.2584e+08	4.18414e+08	3.84384e+08	4.3687e+08	4.22647e+08	3.9837e+08	4.35557e+08	4.51539e+08	4.24257e+08	4.46675e+08	4.55435e+08	5.0013e+08	FALSE			0.04374	-0.03633	0.04708	0.1204	-0.02059	-0.07027	0.02372	2	519.2744	0.9998	0.9998	1	0.9997	0.999	0.9999	1	0.9997	0.9998	0.9998	1
O00299	GFTIPEAFRGVHR	MSF_Direct	2.03437e+07	1.68691e+07	1.59561e+07	2.09624e+07	1.67181e+07	1.97935e+07	1.60458e+07	1.77442e+07	2.37105e+07	1.98793e+07	1.77084e+07	2.2757e+07	2.13905e+07	1.91451e+07	2.13992e+07	2.3403e+07	2.01391e+07	2.19225e+07	2.16306e+07	1.88634e+07	1.98617e+07	1.97001e+07	1.91089e+07	7.1078e+06	FALSE			0.11299	0.30013	0.11233	-0.21156	0.18265	0.22017	0.18291	3, 4	496.2686, 372.4533	0.9998, 0.9998	0.9998, 0.9997	1, 1	0.9998, 0.9998	0.9999, 0.9999	1, 1	1, 1	1, 1	0.9999, 0.9999	0.9999, 0.9999	0.9999, 0.9997
O00299	GVTFNVTTVDTK	MSF_Direct	6.80394e+07	6.52216e+07	6.81059e+07	6.52713e+07	6.40642e+07	6.54204e+07	6.50833e+07	6.45458e+07	5.80253e+07	6.40099e+07	6.53416e+07	6.34254e+07	6.07701e+07	6.38165e+07	6.40536e+07	5.68164e+07	5.63728e+07	6.0608e+07	5.91144e+07	4.16077e+07	6.27125e+07	6.3215e+07	6.49862e+07	8.01658e+07	FALSE			-0.10175	-0.21242	-0.04816	0.0493	-0.06289	-0.09419	-0.30111	2	641.3379	0.9998	0.9998	1	0.9998	0.9999	1	1	1	0.9998	0.9999	1
[truncated: 77,888 more rows]
[truncated: 13 more columns]
