# Supplementary material for: Benchmarking of Quantitative Proteomics Workflows for Limited Proteolysis Mass Spectrometry
Source: Mol Cell Proteomics. 2025 Mar 13;24(4):100945. doi: 10.1016/j.mcpro.2025.100945 (PMC12022698; doi:10.1016/j.mcpro.2025.100945)
Supplement: S6_Koudelka_Direct_SN [file mmc6.xlsx]

## Sheet: Sheet1
ProteinID	ModifiedSequence	experiment	0.0_1	0.0_2	0.0_3	0.1_1	0.1_2	0.1_3	1.0_1	1.0_2	1.0_3	10.0_1	10.0_2	10.0_3	100.0_1	100.0_2	100.0_3	1000.0_1	1000.0_2	1000.0_3	10000.0_1	10000.0_2	10000.0_3	50000.0_1	50000.0_2	50000.0_3	Kinase	Correlation.coefficient..r.	EC50	Log2.FC.1.0_vs_0.0	Log2.FC.1000.0_vs_0.0	Log2.FC.0.1_vs_0.0	Log2.FC.50000.0_vs_0.0	Log2.FC.10.0_vs_0.0	Log2.FC.100.0_vs_0.0	Log2.FC.10000.0_vs_0.0	Precursor.Charge	Precursor.Mz	CScore_0_1	CScore_0.1_1	CScore_1_1	CScore_10_1	CScore_100_1	CScore_1000_1	CScore_10000_1	CScore_50000_1	CScore_0_2	CScore_0.1_2	CScore_1_2
A0A024RBG1	LLGIFEQNQDRK	SN_Direct	60093.5	45227.1	58623.4	55104.4	55038	51755.3	45698.9	46985.3	43063.1	46231.1	51810.9	49716.5	43578.3	38471.8	51256.3	49026.1	51107.5	63720.5	46077.4	55456	33858.5	48672.8	45055.5	56715.4	FALSE			-0.27228	-0.00079	-0.01812	-0.12398	-0.14996	-0.29846	-0.27606	3	487.6001	38.88	47.71	47.83	51.46	46.39	44.42	41.55	46.54	41.22	38.62	44.65
A0A0B4J2D5	EFHQAGKPIGLC[Carbamidomethyl (C)]	SN_Direct	15295.2	24736	20546.3	16692.4	18750	22776.1	18672.1	16560.7	21773.3	16049.6	20086.7	17751.8	20110.8	20419.2	22805.9	19986	23269.7	15095.6	21602.7	45432.2	22791.5	19983.8	17962.2	19156.9	FALSE			-0.08767	-0.05402	-0.0573	-0.08522	-0.16882	0.06424	0.56836	2	678.8401	26.95	-2.97	36.27	32.84	30.91	27.51	21.44	-34.21	34.08	12.96	15.72
A0A0B4J2D5	EFHQAGKPIGLC[Carbamidomethyl (C)]C[Carbamidomethyl (C)]IAPVLAA	SN_Direct	8595.67	8011.77	6785.66	1685.73	2298.24	10017.1	16282.5	7142.69	10596.6	6963.63	16898.1	14947.6	5816.8	9597.24	2922.03	15454.5	11860.1	12693.4	1693.7	5920.71	12339	3534.98	7718.14	12780.8	FALSE	0.0895816	1.04208e+13	0.54038	0.77421	-0.74054	0.03899	0.73032	-0.3514	-0.22945	3	718.0396	1.27	-13.08	0.42	14.11	-0.29	4.47	-39.8	-28.4	6.81	-41.53	19.29
A0A0B4J2D5	EFHQAGKPIGLC[Carbamidomethyl (C)]C[Carbamidomethyl (C)]IAPVLAAK	SN_Direct	156472	133193	128027	160294	146901	155271	152784	153642	151004	158630	145765	154183	150530	144510	150586	151741	129332	147448	155265	88850.8	144196	156629	151623	153199	FALSE			0.13112	0.03693	0.14691	0.14374	0.13473	0.0934	-0.10522	4, 3, 2	570.8052, 760.7379, 1140.6031	41.8, 40.13, 11.38	43.89, 43.33, -30.63	45.99, 44.24, 24.69	41.6, 45.74, 16.85	44.29, 43.41, 9.65	43.89, 43.32, -0.77	43.15, 43.21, 10.43	43.54, 40.01, -19.49	48.85, 43.17, 6.33	45.21, 45.21, -27.25	42.51, 44.74, 36.39
A0A0B4J2D5	EVVEAHVDQK	SN_Direct	208727	217307	213808	221457	210305	229349	225303	215583	222005	212583	210847	231250	216789	213714	204630	200066	221400	214398	195004	210568	234934	208114	196977	202875	FALSE			0.05105	-0.009	0.04718	-0.07373	0.03307	-0.01066	0.00149	2, 3	577.296, 385.1998	43.2, 20.26	41.3, 7.31	39.32, 12.9	45.48, 18.27	48.64, 23.27	43.74, 9.06	39.71, 9.07	46.6, 14.7	39.98, -3.95	43.44, 0.25	41.84, 10.53
A0A0B4J2D5	GGAEVQIFAPDVPQMHVIDHTK	SN_Direct	273127	232293	261719	261321	218835	256684	239124	245783	263234	257250	236169	257238	263929	245130	243627	238603	248730	246126	250727	154377	268234	235145	248730	244521	FALSE			-0.03618	-0.06477	-0.05814	-0.07476	-0.03133	-0.02744	-0.18816	3, 4	797.0705, 598.0547	47.52, 42.85	48.06, 51.32	47.65, 50.18	43.86, 45.41	40.99, 45.37	53.61, 48.61	42.65, 49.63	50.86, 48.95	42.69, 46.17	41.11, 45.67	48.7, 47.37
A0A0B4J2D5	GKITDLANLSAANHDAAIFPGGFGAAK	SN_Direct	179932	117463	247406	101500	106098	267105	223678	203977	289694	188891	153541	274436	281967	136282	143645	180668	115342	151857	217145	126397	117019	206007	155142	236200	FALSE			0.39695	-0.28266	-0.19871	0.13285	0.17923	0.04457	-0.24234	3, 4	876.4574, 657.5948	32.81, 42.52	36.12, 39.15	27.98, 37.83	29.86, 50.14	15.78, 38.49	39.45, 42.9	20.6, 37.46	36.59, 35.29	32.74, 40.61	39.85, 46.78	41.8, 36.16
A0A0B4J2D5	GVEVTVGHEQEEGGK	SN_Direct	9783.95	12960.2	9391.37	9929.36	14506.8	13104.4	13438.3	6402.5	13705.5	17648.6	12577	17151.4	13522.5	8012.69	13824.4	13631.4	14381.4	16066.5	7213.44	11226.5	16270.5	11501.8	8344.94	16526.3	FALSE	0.0703309	64531.4	0.06199	0.45593	0.22428	0.1787	0.56002	0.13793	0.1112	2	777.8734	23.08	26.69	22.13	21.28	32.45	19.33	-2.86	43.11	20.73	40.3	-20.17
A0A0B4J2D5	GVEVTVGHEQEEGGKWPYAGTAEAIK	SN_Direct	311584	276806	290027	312564	315309	294539	319047	285445	299612	350992	289007	246326	252617	341392	342566	330337	274923	268235	341133	266141	322857	321277	306043	302234	FALSE			0.04158	-0.00811	0.0705	0.08163	0.01293	0.09249	0.08253	3, 4	914.7838, 686.3397	38.04, 40.97	44.2, 40.7	42.53, 43.99	46.06, 41.26	36.98, 40.41	46.83, 46.71	47.65, 44.92	41.88, 40.56	42.39, 49.8	39.26, 41.69	45.54, 39.04
A0A0B4J2D5	GVYDGTEIHEASAILVHLSR	SN_Direct	24162.2	29734.8	24322.4	23772.5	32724.6	25576.3	28979.3	28743.2	22556.3	24702.6	25383.7	23115.7	24027.8	23334.4	22902.5	26156.6	23877.4	22436.4	24839.2	54434.9	21139.9	27647.8	28708.3	21673	FALSE			0.03749	-0.11013	0.06939	-0.00352	-0.09564	-0.15473	0.36036	4	542.534	50.33	49.32	53.6	47.33	44.69	52.02	50.41	54.51	50.08	48.75	50.51
A0A0B4J2D5	IFAPDVPQMHVIDHTK	SN_Direct	27547.3	56829.3	34157.2	12829.5	44359.6	34030.1	43355	21750.4	36488.1	42374.1	39844.5	30251.4	35295.7	32786.9	31954.2	37626.9	51322.3	33081.6	30907.2	137653	38718.7	23874.1	33615.9	32973.9	FALSE			-0.22249	0.04195	-0.37789	-0.38988	-0.07576	-0.24477	0.80627	4, 3	462.7423, 616.6539	45.63, -5.37	36.36, 10.49	46.62, 3.04	44.79, 21.25	39.96, 12.51	50.05, 29.24	37.6, 21.31	49.91, -28.57	49.39, 39.64	52.36, 32.22	46.77, -4.14
A0A0B4J2D5	ITDLANLSAANHDAAIFPGGFGAAK	SN_Direct	749656	683617	761107	760668	715756	746794	761554	701671	728964	762219	758407	731119	757010	716985	761723	757888	706307	794263	706030	517568	694404	706796	713981	733139	FALSE			-0.00144	0.04152	0.01884	-0.02685	0.03723	0.02692	-0.19421	3	814.7519	44.69	45.23	41.42	44.19	44.34	48.11	46.28	45.07	47.06	44.65	46.45
A0A0B4J2D5	NHDAAIFPGGFGAAK	SN_Direct	10909	19851.3	10536.8	8507.17	8263.33	11109.2	12874.6	10168.4	10403.9	18594.6	5645.43	13328.6	14820.3	3762.83	7579.38	10134.3	21807.4	7789.36	16198.6	62184	14934.2	8623.32	16638.1	16806.5	FALSE			-0.30417	-0.05577	-0.56682	0.02668	-0.13651	-0.65854	1.1761	2	736.8677	-5.95	2.89	25.86	-23.14	5.57	-9.58	12.32	-7.43	22.52	-8.96	-6.85
A0A0B4J2D5	NLSTFAVDGK	SN_Direct	801468	631154	786144	765793	683602	775815	780347	788938	770699	792344	769337	744317	790921	810311	778912	804571	680618	774912	754349	358281	759315	763809	735159	747211	FALSE			0.07674	0.02663	0.00418	0.01772	0.05563	0.10129	-0.24522	2	526.2745	43.78	52.52	42.82	45.13	51.04	48.07	46.1	43.95	48.45	42.85	44.63
A0A0B4J2D5	NVLTESAR	SN_Direct	1.02187e+06	984800	1.09533e+06	987256	947898	1.09956e+06	1.02957e+06	1.0974e+06	1.04121e+06	1.04507e+06	1.07243e+06	1.04606e+06	1.02822e+06	994461	1.0502e+06	1.02634e+06	1.01321e+06	1.08875e+06	992899	934051	1.02419e+06	961350	997740	1.05219e+06	FALSE			0.03046	0.01218	-0.03164	-0.04282	0.02835	-0.0136	-0.07193	2	445.2405	44.99	44.99	46.02	42.71	39.57	39.99	46.88	44.43	47.41	39.27	44.97
A0A0B4J2D5	VLELTGK	SN_Direct	640402	610860	643753	563645	602492	660022	619835	682276	610187	639311	657087	624695	592313	594077	630587	549980	629109	644983	584340	595348	602256	568845	589110	632473	FALSE			0.0131	-0.05505	-0.0534	-0.08191	0.01972	-0.06067	-0.08876	2	380.2342	41.96	37.65	38.54	43.15	46.01	39.44	36.98	36.73	39.7	37.54	33.25
A0A0B4J2D5	VVTTPAFMC[Carbamidomethyl (C)]ETALHYIHDGIGAMVR	SN_Direct	79146.1	66971.8	59789.9	84857.9	68392.4	70295.9	80497.9	77770.7	60917.8	76735	66024.9	70149.4	88700.2	74368.1	63867	75413	68902	64059.6	79394.1	65841.3	67344.8	72608.1	74343.1	87919.3	FALSE			0.09016	0.01718	0.11857	0.18987	0.04824	0.14028	0.04601	3, 4	930.4572, 698.0947	40.96, 39.85	34.35, 45.33	31.85, 49.95	39.73, 46.41	43.03, 40.26	36.11, 57.85	42.72, 50.77	36.85, 48.97	34.67, 45.9	41.28, 41.7	36.89, 44.43
A0A0B4J2D5	VVTTPAFMC[Carbamidomethyl (C)]ETALHYIHDGIGAMVRK	SN_Direct	27925.8	4637	29656.7	9509.18	4899.7	30460.1	9743.83	7800.32	52825.2	23245.6	8697.53	34203.2	26450.8	11466	22093.7	11651.2	17996.5	10461	6921.02	12885.5	34102	7843.71	16226.2	7753.17	FALSE			0.17758	-0.63345	-0.47165	-0.96729	0.08829	-0.05215	-0.20685	5	584.2963	25.74	34.15	26.52	28.9	32.15	35.22	32.02	40.28	30.42	28.91	22.52
A0A1W2PR82	TPEPRVPQGQVC[Carbamidomethyl (C)]RPGLSGDR	SN_Direct	212231	166425	221676	197025	171322	214698	215728	192552	212961	199365	205984	218006	244601	58078.3	224388	208301	215748	227872	196710	206235	225883	178619	184265	63918.7	FALSE			0.04939	0.11894	-0.04215	-0.49219	0.05429	-0.18777	0.06691	3	736.043	31.78	18.89	32.39	25.23	25.61	36.91	16.08	27.5	18.82	20.58	21.5
A0AVT1	AC[Carbamidomethyl (C)]IGDTLC[Carbamidomethyl (C)]QK	SN_Direct	486359	400261	336625	434569	409944	455932	445230	401254	359734	396570	435498	494028	427257	417570	441564	368126	348847	402736	436878	304542	484291	382129	436565	550020	FALSE			-0.02022	-0.12759	0.08829	0.16211	0.11647	0.07262	0.00291	2	583.2706	45.84	48.17	40.26	46.05	46.52	43.79	51.23	48.71	52.52	45.45	44.8
A0AVT1	ALDNVEAR	SN_Direct	221825	332834	334173	305421	326195	335556	346768	277537	345468	327652	319755	338799	336386	282704	328108	347673	340557	380238	350000	388585	352347	311225	307440	313097	FALSE			0.12574	0.26556	0.12186	0.06805	0.14998	0.09176	0.29558	2	444.2327	32.38	46.43	40.97	43.89	37.36	44.73	49.33	39.94	37.86	38.18	38.24
A0AVT1	ALQLLHC[Carbamidomethyl (C)]FPLDIR	SN_Direct	273868	289218	250435	290747	283991	283454	272121	290833	257293	287938	277378	287151	272455	279195	269697	254397	225414	248075	272858	258469	255944	306399	273619	285703	FALSE			0.01188	-0.16047	0.07712	0.08972	0.06746	0.01381	-0.04732	3, 2	532.6291, 798.4399	43.48, 33.48	46.94, 33.55	46.17, 43.79	46.57, 36.56	42.71, 38.15	45.1, 38.47	47.87, 39.31	47.36, 46.33	46.88, 46.25	40.87, 42.34	46.05, 35.3
A0AVT1	ANLRPLLDSGTMGTK	SN_Direct	46635.6	60895.7	39726.6	45707.4	34251	64023.5	60449.7	49214	62947.6	62121.7	48926.9	66475.1	63811.8	70417.4	43581.7	64579.9	46297.5	56947.2	34147.1	68918.8	2039.26	45203.7	49081.8	36133.8	FALSE			0.22918	0.18861	-0.03246	-0.17519	0.26967	0.272	-0.48651	3	525.2838	23.68	23.96	35.06	35.48	39.58	43.73	25.49	15.88	23.91	18.01	24.97
A0AVT1	ASVEIDDALYSR	SN_Direct	136314	95727.4	138866	133768	149474	105644	141506	143810	138073	143978	97616.7	132278	104339	147872	118926	144209	169400	174843	122688	127919	133232	125721	155628	154626	FALSE			0.19092	0.39716	0.06829	0.23319	0.01149	0.00089	0.04944	2	669.8304	14.3	32.61	7.36	19.49	16.95	24.91	27.85	40.95	15.45	14.58	1.26
A0AVT1	AVTIHDTEK	SN_Direct	162278	143474	155747	162463	146937	148922	166132	149243	154396	158809	132171	151495	164785	151890	140593	142986	142364	148388	150578	158888	143138	140005	151544	146847	FALSE			0.02563	-0.0895	-0.00996	-0.07409	-0.06073	-0.01329	-0.02808	2, 1	507.2667, 1013.5262	41.47, 14.9	47.74, 37.19	51.43, 16.62	42.46, 28.03	41.59, 35.26	43.56, 21.68	48.7, 35.48	44.79, 34.7	48.82, 27.87	40.94, 32.66	41.2, 43.87
A0AVT1	AVTIHDTEKC[Carbamidomethyl (C)]QAWD	SN_Direct	24003.6	2180.52	907.759	5.266	13237.4	4742.26	3041.12	19965.1	1704.05	8231.49	2483.78	19552.6	1346.59	15129.9	1354.94	12061.1	23933.9	9121.2	575.835	28596.6	7293.54	4496.06	8807.91	14960.7	FALSE			-0.13275	0.73578	-0.59107	0.06114	0.15993	-0.60344	0.42869	3	558.5911	3.99	-1.38	14.23	15.86	10.13	12.17	-1.03	7.63	4.08	7.92	5.03
A0AVT1	C[Carbamidomethyl (C)]LANLRPLLDSGTMGTK	SN_Direct	831343	807019	746295	873592	852465	840806	852885	910666	835624	871289	903303	897161	874023	850470	867951	866459	827045	899151	875915	717827	857636	835105	851219	815537	FALSE			0.12427	0.12065	0.10622	0.06922	0.164	0.12053	0.03981	3	616.322	46.78	41.07	44.26	45.67	41.64	46.71	43.34	46.34	43.51	41.83	43.72
A0AVT1	C[Carbamidomethyl (C)]LIVDFSNPEAPLEIHTA	SN_Direct	7739.36	61597.1	105423	54546.4	56752.1	34291.1	85245	47492.5	54294.9	52142.9	54220.2	72385.7	55783.6	60194.6	64144.6	81107.9	54788.2	61094.5	55718.4	91962.7	65460.3	38060.8	68434.1	59415.3	FALSE			0.09792	0.17275	-0.26347	-0.07497	0.03256	0.04361	0.28644	2	1013.5012	-22.8	-7.47	9.26	-21.96	-8.02	-0.1	-15.15	16.78	-12.51	-9.8	-6.88
A0AVT1	DDDHNGHIDFITA	SN_Direct	20482	24420.5	19050.6	21518	23177.9	23441.3	22946.5	24996.4	30592	19941.4	20209.7	23261.4	20043.8	24743.7	28122.4	17709	25072.6	25913.5	22593.4	28138.8	23633.4	27206.8	23034.6	25979.8	FALSE			0.29632	0.10319	0.09143	0.25318	-0.01224	0.1891	0.21762	2, 3	735.3182, 490.5479	10.79, 27.28	21.26, -3.71	11.03, 6.14	25.47, 8.68	-0.3, 20.66	-4.93, -16.16	-5.28, 17.59	0.02, 19.94	20.58, 30.56	-5.3, 6.01	-7.4, 20.36
A0AVT1	DDDHNGHIDFITAA	SN_Direct	106419	112450	90518.3	103286	102032	103553	110918	101601	111042	108835	103928	104826	93595.2	105286	95131	107994	104098	106720	104061	113512	99256.6	106093	108898	86703.1	FALSE			0.06462	0.04329	-0.00241	-0.03633	0.03775	-0.07354	0.03429	2, 3	770.8368, 514.2269	50.86, 28.49	45.84, 43.73	43.03, 33.64	46.67, 47.17	51.89, 45.31	43.66, 28.39	41.42, 45.07	38.05, 28.29	36.59, 42.93	42.58, 46.79	38.81, 37.38
A0AVT1	DDDHNGHIDFITAASNLR	SN_Direct	111346	104700	81136.2	111492	121083	74909	88702.8	106628	87939.1	103463	106729	93861.6	90959.9	104978	93125.5	91307	96791.9	93809.3	99284.4	78228.8	68238.6	106840	93904.1	107875	FALSE			-0.06917	-0.07612	0.04916	0.05447	0.03298	-0.03996	-0.27415	3, 4	670.9803, 503.4871	46.05, 37.43	42.5, 44.09	40.81, 51.99	39.83, 51.69	44.98, 42.54	49.49, 48.17	38.97, 46.26	36.91, 46.14	38.58, 49.55	44.47, 48.08	34.28, 46.43
A0AVT1	DGSLFWQSPK	SN_Direct	1.57923e+06	1.71252e+06	1.57049e+06	1.70934e+06	1.6256e+06	1.53038e+06	1.64411e+06	1.56193e+06	1.55329e+06	1.64983e+06	1.5553e+06	1.61865e+06	1.54447e+06	1.62228e+06	1.56918e+06	1.58548e+06	1.53118e+06	1.48736e+06	1.62601e+06	1.61267e+06	1.58577e+06	1.62163e+06	1.60195e+06	1.76043e+06	FALSE			-0.03086	-0.07872	0.00091	0.03569	-0.01146	-0.03797	-0.01126	2	582.7878	43.67	46.54	38.61	45.56	50.27	50.62	40.99	42.58	46.44	39.92	38.07
A0AVT1	DIVESLGKPEC[Carbamidomethyl (C)]EEFLPR	SN_Direct	8690.06	37789.3	22713.1	17426.9	41606.7	12389.8	14314.2	6568.41	11646.6	11712	4539.93	14476.9	18286	17445.4	19473	15559.1	39226.8	13141.3	20453.4	121418	23700.2	10253.3	23662.4	5199.98	FALSE			-1.08888	-0.02663	0.04578	-0.82287	-1.17102	-0.32583	1.25877	3	673.3348	-29.25	7.57	11.95	10.95	18.21	29.91	14.28	8.23	32.43	33.68	-39.28
A0AVT1	DKFESSFSHKPSLFNK	SN_Direct	182208	197712	195153	190623	190735	207801	202961	202320	196237	199767	184932	200357	197541	170613	186764	167264	185338	186597	190708	195177	199377	208444	201459	202608	FALSE			0.06486	-0.09293	0.03491	0.09099	0.02483	-0.05147	0.02534	3, 4, 2	633.3196, 475.2415, 949.4758	34.24, 35.8, 37.1	35.28, 34.01, 33.62	37.71, 31.82, 37	36.38, 22.63, 19.1	28.98, 30, 30.4	32.28, 29.06, 32.43	32.53, 25.38, 14.06	40.22, 32.87, 28.9	37.18, 31.09, 24.63	36.75, 37.42, 17.08	35.74, 29.06, 36.41
A0AVT1	DLGTNFFLSEDDVVNK	SN_Direct	332858	284097	344546	203018	306369	245813	276118	231518	244762	339345	254551	260094	255945	223399	220010	288827	323457	184562	291504	299174	207778	268394	303984	201868	FALSE			-0.35379	-0.27099	-0.34843	-0.31249	-0.17107	-0.45926	-0.26808	2	906.9362	35.5	36.8	33.3	29.68	35.93	35.39	40.15	28.49	38.84	21.76	33.88
A0AVT1	DLGTNFFLSEDDVVNKR	SN_Direct	78457.5	79336.2	78338.4	87229.3	80501.3	76785.4	74571.7	76500.4	90131.2	80464.8	65991.5	85648.4	86725.6	66953.3	75630.6	86580.9	86607.1	80407.7	87064.7	122760	85538.6	73409.9	90171.1	71883.3	FALSE			0.03065	0.10294	0.05033	-0.00409	-0.02482	-0.0423	0.3229	3	656.9936	47.51	38.78	49.98	44.51	48.68	45.38	45.72	48.95	39.3	45.73	46.09
A0AVT1	EIFISNITQANPGIVTC[Carbamidomethyl (C)]LENHPHK	SN_Direct	44039.1	29392.8	47448.6	34082.1	37954.9	29448.3	25849.8	31284.6	28266.6	24116	26524.6	38070.5	30865.4	28149.4	26223.7	26468	29442.1	28595.2	26759.7	12743.1	27835.2	27676.3	27993.5	50885	FALSE			-0.50126	-0.51647	-0.25231	-0.18199	-0.44639	-0.50401	-0.84409	4	683.8511	46.99	45.48	40.38	38.55	31.54	43.17	45.78	37.24	38.76	33.86	28.53
A0AVT1	FAPDIDGDEDLPGPPVR	SN_Direct	258009	287475	248268	249927	236079	264438	238418	234057	282495	223073	245446	258031	235447	260805	251045	224706	238247	262030	228968	434775	266612	235887	278903	247879	FALSE			-0.07227	-0.13074	-0.08094	-0.05763	-0.12763	-0.08701	0.22909	2, 3	905.4363, 603.96	46.53, 39.43	46.17, 43.08	39.36, 45.64	45.67, 42.74	47.56, 39.28	50.01, 37.54	39.94, 30.18	44.55, 34.71	43.58, 36.5	34.96, 30.7	37.53, 36.53
A0AVT1	FDLNEPLHLSFLQNAAK	SN_Direct	20149.7	29527.1	20783.8	23164.5	19518.7	22195.4	20928.1	24573.6	20930.3	24856.5	24994.4	23872	24017.8	20523.6	23162.3	19149.7	22571.9	18195.6	18437.6	22082.9	20554.5	20647.4	23765.4	32436	FALSE			-0.08494	-0.23385	-0.11907	0.12521	0.0653	-0.05758	-0.20624	3	653.0108	20.52	34.4	41.54	30.86	30.16	35.44	24.79	35.69	41.79	34.55	37.58
A0AVT1	FISADVHGIWSR	SN_Direct	588548	596219	506098	562096	557341	550595	534616	583786	555805	570377	616159	548922	438819	589979	517192	537242	600120	506570	574609	550008	497306	573557	614368	558988	FALSE			-0.01428	-0.04061	-0.01789	0.04705	0.03756	-0.12923	-0.06005	3, 2	463.2421, 694.3595	43.66, 41	47.79, 38.65	50.54, 43.71	43.53, 48.98	46.78, 25.01	41.08, 47.27	43.65, 42.6	47.27, 42.27	49.77, 38.56	39.01, 42.3	47.81, 33.32
A0AVT1	FWQTYSSAEEVLQK	SN_Direct	338016	375144	338358	396666	385266	338277	373356	342074	341479	376867	327987	357951	322799	352650	333677	358175	310542	334977	352319	279512	301194	357067	369655	370411	FALSE			0.00738	-0.06715	0.0913	0.06127	0.0154	-0.05937	-0.17249	2, 3	858.4174, 572.614	45.82, 37.22	40.26, 48.46	48.97, 46.25	43.03, 49.02	43.77, 46.15	47.67, 45.06	48.15, 44.77	49.77, 43.28	42.99, 49.78	42.53, 50.96	50.19, 44.31
A0AVT1	GDRYDALR	SN_Direct	114920	124647	74819.8	132824	127451	109815	113501	97749.5	105978	118811	98136.3	110603	105116	92091.5	84345	62824.4	110017	108372	113923	96426	110510	121976	116828	135409	FALSE			0.01299	-0.16087	0.23534	0.25132	0.05918	-0.15913	0.0294	2	483.2436	30.91	38.99	37.42	34.28	37.57	38.92	37.14	44.36	45.09	35.77	39.82
A0AVT1	GFLSPLAAAVGGVASQEVLK	SN_Direct	15445	20285.5	15103.4	16680.4	18334.8	13886.2	16579.2	13874.9	16424.4	15204.9	14530.1	19458.5	16381.5	16263.3	18477.3	14149.6	17736	19277.2	13779	17525.6	19387.5	14321.7	14884.2	10806	FALSE			-0.11686	0.00931	-0.05591	-0.34536	-0.04732	0.00816	-0.00403	3	638.6947	43.21	46.07	52.58	47.24	51.46	47.82	43.75	47.63	43.89	51.27	44.09
A0AVT1	GHTEVIVPHLTESYNSHRDPPEEEIPFC[Carbamidomethyl (C)]TLK	SN_Direct	46389.3	39138.8	39645.9	40875.4	48699.6	44090.8	42548.3	37101.6	52557.6	56931.6	35577.4	57251.8	41172.5	44809.3	38370.6	47488.7	34244.8	43036.9	53539.7	41625.3	33403.1	53700.8	46129.2	41533.4	FALSE			0.07887	-0.00466	0.09469	0.17547	0.25872	-0.0095	0.0386	4	908.6926	37.48	32.06	39.58	39.49	22.16	47.84	41	37.47	44.84	43.41	38.23
A0AVT1	GMGGLGLEIAK	SN_Direct	32796.8	60758.5	23370.3	30341.2	62465	86808.2	55386.9	35892	43614.8	46811.2	35387.3	43227.4	27090	42277.2	45089.9	49001.8	35356.9	35083.2	43910.5	168405	30283.5	37209.7	50951.8	28768	FALSE			0.20623	0.03072	0.61931	5e-05	0.10125	-0.03078	1.05299	2	523.2892	18.24	22	31.49	30.58	30.14	14.6	34.95	17.52	27.58	28.12	25.01
A0AVT1	GMITVTDPDLIEK	SN_Direct	2.64722e+06	2.50603e+06	2.51074e+06	2.57838e+06	2.48481e+06	2.45615e+06	2.53965e+06	2.55771e+06	2.5434e+06	2.60554e+06	2.43665e+06	2.71894e+06	2.68929e+06	2.61606e+06	2.62298e+06	2.59221e+06	2.64659e+06	2.70692e+06	2.54283e+06	2.47378e+06	2.63583e+06	2.50025e+06	2.47249e+06	2.53203e+06	FALSE			-0.00438	0.05208	-0.02749	-0.03029	0.01817	0.04892	-0.00217	2	716.3736	46.6	42.12	45.16	43.34	46.82	44.78	41.85	46.42	43.07	45.5	45.86
A0AVT1	GM[Oxidation (M)]ITVTDPDLIEK	SN_Direct	73925.8	101457	74796.7	71471.8	89634.2	97804.5	92954.7	89674.6	64591.8	88768.7	76053.5	62685.9	67398.9	86364	106817	100729	57589.5	71842.1	95403.8	76422.3	89901.2	87778	77676.6	72003.9	FALSE			-0.01716	-0.12032	0.04949	-0.07529	-0.13704	0.05876	0.0651	2	724.3711	39.83	21.2	27.88	20.2	33.59	33.56	30.37	29.77	6.93	31.88	25.77
A0AVT1	HIAELNPYVHVT	SN_Direct	236774	314422	258464	280606	324235	246054	280576	280098	294755	279634	229200	253594	236336	257994	275424	275822	233303	231986	276003	379440	222397	267955	271675	205425	FALSE			0.07933	-0.12763	0.07167	-0.11997	-0.08671	-0.07292	0.11664	2	696.8671	44.89	40.18	44.87	49.06	36.93	43.5	34.87	41.18	41.1	43.82	41.75
A0AVT1	HIAELNPYVHVTSS	SN_Direct	27780.9	37508	24476.1	14279.3	43953	25099.3	22832	23939.5	22021.1	26999.7	25317.2	29866	14591.1	33135.2	25091.3	41192.3	23031.5	29296.1	28531.6	64816.3	21061.9	39408.9	25962.4	23411.6	FALSE			-0.3839	0.05912	-0.10729	-0.01587	-0.12731	-0.30187	0.34999	2	783.8992	15.25	13.09	6.92	8.09	-1.33	0.64	27.72	25.92	14.87	20.06	7.21
A0AVT1	HIAELNPYVHVTSSSVPFNETTDLSFLDK	SN_Direct	72015.3	39876	27767.9	73618.6	40027.9	43657.8	43307.4	43368.4	61804.5	35028	31786.5	37801.6	59354.3	37071.6	23047.6	47929.7	31609.2	21548	69077	47490.9	60958.5	28982.6	31769.3	54860.6	FALSE			0.08836	-0.46631	0.17165	-0.27261	-0.41681	-0.22522	0.34612	3, 4	1087.5419, 815.9082	22.23, 32.45	28.5, 42.63	17.29, 32.17	14.77, 32.13	26.38, 32.41	25.54, 40.7	6.46, 28.55	6.46, 32.97	11.28, 37.3	5.13, 22.39	32.37, 39.84
A0AVT1	IDAHLNK	SN_Direct	227038	205242	211450	229082	193459	215430	220728	234255	234180	215849	216517	214586	215578	205738	221967	204386	200897	181920	207898	177035	156026	207193	208237	186032	FALSE			0.09839	-0.13259	-0.01296	-0.09798	0.0072	-0.001	-0.25094	2	405.7271	30.47	36.43	36.18	40.67	37.99	39.23	37.29	29.78	36.9	30.2	32.01
A0AVT1	IIPAIATTTATVSGLVALEMIK	SN_Direct	10651.6	4862.3	6177.86	5029.34	12626.4	1223.45	3865.1	4805.78	1154.71	107569	1436.11	5497.27	2054.2	92233.1	5670.99	3468.42	9257.29	8830.94	7791.7	4114.27	4505.98	7082.06	2110.82	3567.29	FALSE			-1.14253	-0.00901	-0.20034	-0.7655	2.40016	2.20418	-0.4024	3	738.4324	-33.35	-24.34	26.1	34.89	-10.75	6.89	-23.28	-13.31	-21.45	-9.49	26.6
A0AVT1	IQEFKPSNK	SN_Direct	189508	177477	177543	166404	184669	164622	186508	187623	160757	163800	170278	157655	165094	174859	179817	173439	155439	174102	174665	185536	183511	173147	177208	202006	FALSE			-0.02577	-0.11451	-0.07849	0.02061	-0.14713	-0.06713	-0.00216	2	545.7982	45.12	45.81	44.74	49.13	46.56	40.5	44.54	46.74	48.67	40.58	44.02
A0AVT1	IQSGHSLEGC[Carbamidomethyl (C)]FQVIK	SN_Direct	267865	277447	261907	281199	267081	270318	280933	267811	234728	288671	267503	274700	260757	249783	251479	247697	206970	274220	244105	221045	263256	270556	279702	269323	FALSE			-0.04308	-0.14727	0.02019	0.02193	0.04167	-0.08314	-0.14822	3, 2	568.2909, 851.9327	40.68, 25.6	52.25, 39.09	46.83, 34.97	43.05, 35.02	44.88, 36.18	46.83, 46.74	44.88, 30.95	51.83, 39.7	41.29, 34.02	46.38, 40.57	48.66, 40.58
A0AVT1	KINDFC[Carbamidomethyl (C)]R	SN_Direct	281385	291651	267638	300623	264905	258644	286521	251647	268370	314503	268458	271029	271260	297488	284425	313363	246951	249938	314057	266539	308720	291831	294029	268126	FALSE			-0.0598	-0.05318	-0.0286	0.02267	0.02267	0.02129	0.08115	2	476.7371	51.33	49.45	46.2	44.57	43.43	44.37	49.14	50.37	46.88	44.94	45.13
A0AVT1	KPDHVPISSEDER	SN_Direct	162692	187447	190965	163231	170078	174740	168773	156559	144794	167563	186475	156113	154384	165460	159091	151916	159387	150630	147783	183831	166071	172199	183070	242376	FALSE			-0.20286	-0.22822	-0.09094	0.14338	-0.08498	-0.17607	-0.12067	3, 2	503.5828, 754.8706	34.51, 39.01	45.32, 45.14	37.21, 44.85	35.25, 46.53	41.68, 48.25	40.83, 45.77	39.06, 38.07	34.73, 42.89	40.99, 45.5	41.05, 45.48	43.92, 48.39
A0AVT1	KPDHVPISSEDERNAIFQLEK	SN_Direct	34622.9	19585.4	31775.1	74368.7	50619.2	29931.1	72213.4	10143.9	3216.76	60935.6	63970.2	24798.1	6800.6	10255.6	16565.7	20571.6	35339.6	30670.7	51537.7	38716.7	42605	6519.44	57970.4	1134.09	FALSE	0.136297	9681.54	-0.00689	0.01	0.84938	-0.38984	0.79998	-1.35466	0.62777	4	613.8171	23.93	39.19	24.14	42.79	0.85	20.4	35.69	-0.22	24.89	33.65	4.78
A0AVT1	KPNVGC[Carbamidomethyl (C)]QQDSEELLK	SN_Direct	443708	397165	495165	444207	414855	468671	445126	401634	445339	436059	467832	445124	435967	431654	459893	436224	414489	467418	466862	403211	435580	424139	456021	477099	FALSE			-0.04825	-0.01947	-0.009	0.02273	0.01394	-0.00923	-0.03319	3, 2	582.2893, 872.9304	45.18, 48.99	50.39, 43.95	45.4, 43.17	44.16, 47.41	40.79, 40.67	49.24, 44.06	46.87, 45.68	48.01, 52.26	50.42, 48.16	43.63, 48.02	47.89, 48.18
A0AVT1	KVC[Carbamidomethyl (C)]PTTETIYNDEFYTK	SN_Direct	28813.8	35896.7	28648.3	29243.5	43911.8	38902.7	40437.9	4946.76	19402.9	38361.6	30645.2	41950	27655.7	49004.4	45540.4	31762.1	22139.7	29692.9	37391.9	28617.2	18022.6	34776.5	34112.8	36288.9	FALSE			-0.52707	-0.15938	0.26339	0.17198	0.24914	0.38839	-0.15185	3	703.6663	28.91	14.98	33.61	-6.32	47.35	34.98	13.14	22.38	36.65	32.7	-12.54
A0AVT1	KYVDLTVSFAPDIDGDEDLPGPPVR	SN_Direct	103176	74381.7	122556	77666.1	67926.4	83481.2	82142.5	64955.7	82613	79221.3	56770.9	78524.9	83146.2	90358.2	69222.8	77474.5	57431.6	86598.2	75075.3	68742.6	70059.2	65443.7	81231.8	82803.5	FALSE			-0.38569	-0.43817	-0.3897	-0.38715	-0.48442	-0.30617	-0.48873	3	905.7886	42.67	48.84	45	36.82	37.92	42.75	39.73	22.58	48.79	42.21	38.32
A0AVT1	LALDQFQEK	SN_Direct	63460.3	96837.1	88680.4	77591.4	73984.6	87043	69331.2	65266.6	101903	88356.1	78579.5	87191.7	84506.7	67225.7	60794.9	77668.3	103238	74708.5	65058	135342	53913.1	79104.6	88953	67215	FALSE			-0.07417	0.03795	-0.06131	-0.08168	0.02953	-0.22837	0.03059	2	546.2902	-26.55	35.17	35.32	-8.34	25.33	27.48	20.86	37.03	25.1	24	28.12
A0AVT1	LETGQFLTF	SN_Direct	33946.1	20302.4	34626.7	24939.5	22328.2	28812.7	23575.9	31883.3	27071.5	23835.7	38128.3	28362.7	30835	27392.7	35022.9	24307.1	35597.1	24622.2	29426.1	28721.2	26877	19504.3	21485.7	31637.1	FALSE			-0.10685	-0.07238	-0.22426	-0.29127	0.02337	0.06933	-0.06391	2	528.274	31.47	32.16	26.56	45.77	37.31	22.55	38.9	34.64	28.04	30.33	42.35
A0AVT1	LETGQFLTFR	SN_Direct	1.05356e+06	1.08093e+06	991029	1.01404e+06	1146288	1.01291e+06	965990	1.01027e+06	982944	1.03275e+06	1.0735e+06	994397	967258	1.02516e+06	996011	986583	982524	988318	955955	1.05245e+06	936415	1.04917e+06	1.01509e+06	1.19758e+06	FALSE			-0.07888	-0.07975	0.02186	0.06159	-0.01153	-0.0647	-0.08592	2	606.3246	40.1	46.63	39.89	42.71	50.43	41.88	39.86	42.42	44	44.73	40.56
A0AVT1	LFC[Carbamidomethyl (C)]DFGDEFEVLDTTGEEPK	SN_Direct	81629.2	75243.6	73837	71038	62844	85198.4	81917.3	67203.7	70559.6	73705.3	71790.8	74550.3	74080.3	72900.2	75010.7	75047.5	62276.4	71576.6	63405.4	56416.3	74290.9	75385.6	69194	78314.7	FALSE			-0.07067	-0.14326	-0.07462	-0.04972	-0.06827	-0.05558	-0.24919	2, 3	1174.5173, 783.3474	31.91, 45.62	41.91, 51.36	43.46, 50.8	38.52, 48.72	41.45, 47.28	46.8, 43.34	36.45, 45.72	43.62, 45.69	42.96, 41.91	43.35, 45.67	42.94, 50.97
A0AVT1	LQNLNIFLVGC[Carbamidomethyl (C)]GAIGC[Carbamidomethyl (C)]EMLK	SN_Direct	18397	8498.6	11964.7	15455.2	14064.4	10534.8	15270.2	10715.8	5950.72	19881.2	15562.3	11871.3	6425.35	15185	19658.5	17950.5	1583.15	10743.1	16430	7398.53	18515	11441.7	11221.1	12201.8	FALSE			-0.28308	-0.36008	0.04367	-0.15654	0.284	0.08676	0.12385	3	750.7196	21.01	38.08	41.58	40.51	24.48	39.23	24.64	31.98	-0.78	28.19	38.56
A0AVT1	LRPLLDSGTMGTK	SN_Direct	24081.2	17251.7	31351.3	29659.9	21687.9	28127.5	36326.5	26985	21876.5	27151.5	29002.7	28719	23202.8	23009.4	30193.6	25447.7	20278.9	21826.2	25128.7	21614	21945.4	32770.3	26189.7	15506.7	FALSE			0.22901	-0.10563	0.12886	0.03495	0.22366	0.07204	-0.08158	3	463.5904	44.95	33.86	40.15	37.98	35.95	37.57	21.11	9.33	28.18	18.34	37.25
A0AVT1	LVGC[Carbamidomethyl (C)]GAIGC[Carbamidomethyl (C)]EMLK	SN_Direct	22789.3	4923.95	9301.24	7994.52	9321.37	29535.1	31601.1	6402.77	19914	18955.7	8463.52	31409.8	6504.32	1620.51	24358.1	4376.87	31418.7	33462.7	27319	88408.1	2849.85	32389.7	8100.43	68.704	FALSE			0.64592	0.9039	0.33999	0.13193	0.66844	-0.18841	1.67966	2	704.3433	17.08	-30.98	3.64	-8.4			-9.64	-7.31	-43.53	-21.81	-15.57
A0AVT1	LVKPTTEK	SN_Direct	164473	140710	166278	123363	126863	162830	143614	179270	144460	137292	140152	144606	165324	139345	138220	115679	141001	154705	132076	92489	169553	129666	109755	170423	FALSE			-0.01266	-0.19665	-0.1908	-0.20207	-0.15973	-0.0902	-0.25851	2	458.2791	38.62	42.54	43.2	45.46	43.27	40.97	44.94	38.33	45.94	45.45	47.03
A0AVT1	LVKPTTEKK	SN_Direct	4034.9	13441.4	7633.43	22668.1	25128.5	20078.2	23541.4	9539.63	25641.7	29299.5	26752	27595.9	37364.8	10669.1	6349.71	9928.49	4450.8	29360.5	10396.8	31429	13485.4	13506.5	5084.8	37686.9	FALSE	0.0169682	17562.1	1.22567	0.8007	1.43463	1.16433	1.73608	1.11493	1.13933	2	522.3266	23.55	32.84	15.25	34.29	22.2	20	32.25	15.25	28.94	28.02	23.11
A0AVT1	MLALDQFQEK	SN_Direct	516176	557612	475145	506962	576839	420707	522083	491140	499836	484687	478410	480883	505186	506041	460047	523951	537123	522481	497066	957950	451400	455259	482785	450507	FALSE			-0.03381	0.03189	-0.04198	-0.15769	-0.10122	-0.07421	0.29959	2	611.8105	45.01	48.53	46.11	43.99	48.05	43.35	34.94	43.94	44.5	39.85	44.11
A0AVT1	MLYVPVMPGHAK	SN_Direct	870889	945754	880057	845913	876159	1.0006e+06	854517	958501	905463	817483	923673	880208	841828	843744	837565	744877	895147	847055	834015	883055	942004	931851	890786	982956	FALSE			0.01161	-0.11674	0.01383	0.05711	-0.04088	-0.09598	-0.02027	3, 2	448.2385, 671.8541	37.71, 43.83	45.41, 40.52	41.81, 39.9	40.54, 44.33	43.24, 44.22	43.36, 46.02	42.98, 46.29	38.03, 46.83	43.9, 42.77	39.48, 45.44	43.09, 43.77
A0AVT1	MLYVPVMPGHAKR	SN_Direct	46812.8	37251.2	47969.3	46707.1	41031	51307.8	46646.9	51117.9	49796.9	47523.4	37113.1	38195.8	43745.5	46251.3	56974.5	49242.5	28990.1	51973.1	53243.8	45034.1	17593.4	44849.7	42282.3	22769.8	FALSE			0.16042	-0.02011	0.07466	-0.26469	-0.10421	0.15463	-0.18838	3, 4	500.2722, 375.456	35.59, 46.05	44.19, 42.39	39.69, 40.02	43.75, 44.33	41.44, 45.23	50.01, 43.49	40.21, 36.64	35.9, 42.56	45.51, 45.73	32.55, 44.62	46.98, 44.21
A0AVT1	MYSIEPADR	SN_Direct	175704	189252	178699	172296	204017	171933	169892	154379	147192	192249	155111	142208	160825	176159	150606	172710	159538	169240	182689	176763	139303	183940	186426	220822	FALSE			-0.20555	-0.11648	0.01213	0.12092	-0.15118	-0.15702	-0.12436	2	541.2527	37.01	47.99	44.04	43.9	44.45	37.75	39.77	43.49	46.11	52.23	43.21
A0AVT1	MYSIEPADRFK	SN_Direct	419588	420835	378528	452794	442912	401858	465961	430146	443873	436153	408649	378047	425435	440769	434715	445996	438372	420603	437692	457375	399767	407442	422182	398918	FALSE			0.13657	0.09838	0.09017	0.01131	0.00461	0.09389	0.08713	3, 2	452.8921, 678.8345	35.82, 35.19	40.15, 44.68	35.78, 35.45	39.06, 43.44	44.48, 43.49	41.94, 43.23	45.41, 42.25	37.27, 53.46	36.67, 46.75	40.16, 44.5	37.16, 48.14
A0AVT1	NAIFQLEK	SN_Direct	482587	540399	572983	587493	589302	529404	508668	563212	475011	552958	547114	524737	490504	572168	531928	544678	544007	500234	569357	534602	509710	548401	556677	620313	FALSE			-0.04506	-0.00639	0.09635	0.11249	0.02584	-0.00124	0.01591	2	481.7689	37.08	38.73	44.84	34.44	31.95	38.49	41.06	43.47	40.23	33.65	43.93
A0AVT1	NFALLGVGTSK	SN_Direct	848887	835027	846699	792643	832800	842129	845258	778197	834538	843620	819133	777878	815948	823373	861406	793857	787932	815745	826562	702952	802953	859708	835608	859611	FALSE			-0.04201	-0.07794	-0.0364	0.01379	-0.05223	-0.01714	-0.11763	2, 1	553.8138, 1106.6205	44.06, 27.92	45.5, 24.6	49.71, 30.01	39.43, 37.19	37.17, 24.12	38.66, 31.52	38.52, 37.25	51.69, 33.65	40.51, 37.92	44.54, 39.95	47.6, 31.06
A0AVT1	NLVLAGIK	SN_Direct	618191	574444	614297	555454	571054	658791	572537	596900	612418	592663	624192	588841	593695	575194	603698	579116	593062	599273	622314	563796	623231	568579	559237	633667	FALSE			-0.02016	-0.02861	-0.01738	-0.03675	-0.00099	-0.02769	0.00192	2, 1	414.2711, 827.5349	40.12, 39.94	44.4, 42.01	41.83, 43.57	38.06, 44.09	40.51, 36.63	38.23, 36.28	43.65, 45.51	44.76, 45.53	38.93, 44.68	41.91, 39	40.9, 41.22
A0AVT1	NRAEAVLK	SN_Direct	345276	349865	302179	369076	379643	291997	327790	363697	331728	397875	366348	363892	331074	362080	333866	375063	339342	330231	377743	355766	341882	371186	351885	354713	FALSE			0.03698	0.06687	0.06145	0.11194	0.17779	0.04234	0.10873	2	450.7667	41.04	45.08	46.81	41.18	41.07	42.56	49.53	43.9	47.64	44.1	41.15
A0AVT1	NWSQC[Carbamidomethyl (C)]VELAR	SN_Direct	732665	757636	664162	697331	737069	711144	748566	702012	637953	750399	757175	678783	713904	737818	719445	696190	577275	656267	689630	627562	732377	704344	759722	788621	FALSE			-0.04484	-0.15893	-0.00599	0.06432	0.0212	0.01114	-0.07201	2	631.801	42.82	45.83	49.05	47.72	42.8	42.04	51.6	47.54	45.84	36.27	34.91
A0AVT1	PAAIEHTIQWAR	SN_Direct	35853.6	34430.2	39851.3	32129.4	35107.6	39898.3	36226.7	38020	37236.8	33932.4	35254.9	34535.9	35842.8	33945.9	39617.8	33585.4	34082.8	32846.6	31194.4	32026.3	39493.9	34231.7	32446.5	39767.2	FALSE			0.01756	-0.13187	-0.03984	-0.04916	-0.08654	-0.00958	-0.10063	3	464.9176	47.18	37.82	44.27	44.27	48.95	40.4	45.2	37.71	39.36	42.56	37.09
A0AVT1	QDVIITALDNVEAR	SN_Direct	431369	370821	389983	389148	441042	399278	376036	414998	385703	394599	454129	409873	381446	440863	412828	390705	416940	420930	386970	293686	379834	404386	387546	413558	FALSE			-0.0188	0.04339	0.04444	0.01603	0.07823	0.05108	-0.16886	2, 3	778.9175, 519.6141	41.99, 38.6	46.25, 43.31	46.1, 47.75	47.42, 45.6	50.26, 44.35	41.93, 45.92	44.4, 43.74	50.15, 47.7	46.07, 47.54	46.81, 46.85	45.78, 45.25
A0AVT1	QDVIITALDNVEARR	SN_Direct	141139	105669	114272	115655	121806	134724	124940	149440	133497	130636	127611	138910	143073	144868	152374	131292	136505	148229	131015	73858.2	120045	110226	106172	92339.6	FALSE			0.17582	0.20436	0.0437	-0.22594	0.13739	0.28622	-0.15224	3	571.6478	41.67	47.21	41.97	40.85	39.05	47.53	38.13	41.47	42.06	38.38	35.93
A0AVT1	QFLFRPHHIQKPK	SN_Direct	59462.1	69236.7	46529.3	81926.6	55718.4	87162.7	75022.2	63188.3	86812.6	68918.7	87614.6	67878.2	72944.8	60231.8	45290.4	40136.4	56578.4	75780.5	78444.4	72434.9	76202.7	86994.9	78902.3	50216.6	FALSE			0.36084	-0.02268	0.35946	0.30256	0.35691	0.02642	0.37398	4, 3	419.744, 559.3229	34.44, 50.08	38.27, 41.97	37.14, 47.96	25.4, 54.95	39.67, 52.79	18.17, 46.19	34.32, 35.71	36.87, 44.3	34.68, 45.64	43.74, 44.15	13.7, 40.63
A0AVT1	QRYVLGDTAMQK	SN_Direct	38789.6	27580.2	29619.6	33643.6	27468.7	27856.2	30688.8	34908.7	38821.8	34220.3	34908.3	29633.1	37204.5	31411.6	27384.8	43854.8	28805.3	31602.9	39729	31994.5	27700.1	41018.4	34449.2	26992.8	FALSE			0.12144	0.11928	-0.10958	0.09412	0.04108	0.00017	0.05071	3, 2	470.5784, 705.3639	16.21, 47.18	41.14, 36.27	37.4, 39.57	45.95, 39.49	46.13, 43.42	40.53, 45.87	37.47, 51.95	3.47, 20.21	29.07, 39.92	33.42, 29.86	33.21, 41.99
A0AVT1	RPPSPIKFDLNEPLHLSFLQNAAK	SN_Direct	55276.2	61157.8	70840.8	79255.5	64444.4	66762.8	61867.6	63411.4	56321.7	66177	53447.4	72189.5	62372.7	66262.4	58750.7	66177.5	58066.4	65985.4	66699.3	72301.9	65949.7	77071.9	70465.3	61162.3	FALSE			-0.04439	0.02258	0.16841	0.15627	0.03455	0.00085	0.13012	4, 5	683.8775, 547.3035	42.15, 37.32	46.96, 51.22	43.33, 41.83	43.47, 47.05	50.09, 34.65	45.88, 45.14	47.57, 47.42	46.8, 44.59	48.83, 42.39	45.44, 45.17	43.35, 38.21
A0AVT1	RYVLGDTAMQK	SN_Direct	10075.6	58823.7	46793.9	73272.1	62970	55993.1	72004.1	96718.5	50763.4	69063.2	68669.9	37587.5	58275.9	67488.3	24286.9	33341.1	8360.9	9724.81	64594.7	2590.54	4995.28	50136.1	91.471	65699	FALSE			0.92383	-1.16971	0.73257	0.00291	0.59969	0.37515	-0.68062	2	641.3347	27.13	29.91	26.91	6.43	18.5	27.47	24.12	5.92	32.4	43.03	38.79
A0AVT1	SFPAAIEHTIQ	SN_Direct	99978.4	173714	173760	120957	120043	170242	101762	121315	179963	102641	152741	134476	133639	136918	146285	123901	93832.2	85748.6	47533.2	232785	115866	117449	133174	84692.1	FALSE			-0.15081	-0.56012	-0.12174	-0.41621	-0.19878	-0.10223	-0.17556	2	607.3142	9.15	18.79	18.11	8.04	28.86	0.35	12.83	1.48	28.84	-4.38	11.19
A0AVT1	SFPAAIEHTIQWAR	SN_Direct	799807	795846	788146	811148	775709	816551	819440	827143	808604	777470	726405	753733	794855	769316	774623	764745	790031	773680	795554	777262	817661	804903	794212	855684	FALSE			0.04257	-0.03389	0.01182	0.04234	-0.07847	-0.0275	0.00404	3, 2	542.9511, 813.923	45.96, 44.9	42.91, 47.88	46.15, 42.73	43.81, 37.1	40.31, 40.11	43.79, 45.24	48.47, 49.64	51.32, 43.51	44.51, 41.55	43.48, 40.05	46.42, 40.12
A0AVT1	SHVFLSGMGGLGLEIAK	SN_Direct	201109	166244	182634	201394	179300	191563	182566	208103	182996	176575	150794	177297	190505	164113	150276	129193	167874	167879	162740	138213	188331	165561	177512	189566	FALSE			0.06081	-0.24234	0.05727	-0.04624	-0.12407	-0.12342	-0.16873	3	572.6431	50.66	49.2	51.87	50.45	49.41	55.82	49.32	48.2	45.66	52.21	45.86
A0AVT1	SIEPADRFK	SN_Direct	122864	126936	124395	135287	107958	153140	136701	127467	144107	133842	119942	149053	140260	121505	143327	157764	174962	151188	126926	153674	169949	119935	131398	110580	FALSE			0.12575	0.37096	0.08311	-0.04815	0.1064	0.11446	0.2679	2, 3	531.7825, 354.8575	40.08, 38.37	46.74, 15.36	35.56, 44.84	49.52, 32.21	36.9, 46.59	36.04, 21.41	41.61, 23.12	49.37, 10.81	41.46, 29.31	44.74, 22.91	26.63, 26.86
A0AVT1	SQC[Carbamidomethyl (C)]PPIK	SN_Direct	563465	514874	500745	480664	511560	534314	540785	508881	536162	531745	537954	535053	561688	517309	557223	506557	471457	516643	537824	423044	540695	530850	544726	562834	FALSE			0.00615	-0.07927	-0.04882	0.05321	0.02326	0.05128	-0.07262	2	415.2155	44	35.87	37.49	39.35	43.85	42.43	47.4	49.25	47.91	37.44	43.19
A0AVT1	SSSVPFNETTDLSFLDK	SN_Direct	484419	600014	495077	528191	516085	495389	488400	469693	528605	504982	483525	571021	546368	500170	523125	494709	537582	481181	498634	667625	572048	438200	492824	453189	FALSE			-0.08736	-0.06162	-0.03686	-0.19041	-0.01837	-0.00902	0.13821	2	943.9545	43.41	37.91	48.19	41.13	43.87	43.98	45.65	45.85	40.19	41.2	45.87
A0AVT1	SVEIDDALYSR	SN_Direct	615521	568025	635589	612606	622756	633458	577320	532752	576861	633770	650768	624789	605109	629039	713469	699276	634497	658093	587301	671601	520803	646948	590006	710994	FALSE			-0.10885	0.13087	0.03888	0.0987	0.06981	0.09846	-0.03161	2	634.3119	50.54	48.7	48.48	44.4	47.09	42.63	43.62	49.68	41.76	44.03	53.42
A0AVT1	SVPFNETTDLSFLDK	SN_Direct	268396	383669	314068	299450	309855	303450	305409	250930	287225	279353	267748	317344	325708	290894	302199	285986	365435	339712	300735	587207	247044	302792	317629	254715	FALSE			-0.19572	0.03686	-0.08199	-0.14272	-0.16045	-0.07247	0.23238	2	856.9225	43.68	45.59	44.86	44.68	48.98	49.25	42.11	55.79	43.34	42.78	49.68
A0AVT1	SYTAADATLK	SN_Direct	515332	472200	505910	525185	524399	490931	516262	497672	521770	508616	471904	520640	513273	492189	530884	504847	490363	530134	546812	442324	454989	536999	498261	554719	FALSE			0.04026	0.03049	0.04477	0.09037	0.00744	0.04086	-0.04845	2	520.7666	41.4	43.61	43.31	47.52	41.86	35.77	41.21	46.08	44.79	44.37	44.13
A0AVT1	TVFFESLER	SN_Direct	3.44342e+06	3.22314e+06	3.30695e+06	3.51131e+06	3.37099e+06	3.44077e+06	3.38978e+06	3.3245e+06	3.49537e+06	3.45638e+06	3.43364e+06	3.39815e+06	3.4256e+06	3.48532e+06	3.44348e+06	3.51431e+06	3.51108e+06	3.27635e+06	3.37071e+06	3.35785e+06	3.44472e+06	3.37528e+06	3.42895e+06	3.32399e+06	FALSE			0.03376	0.04672	0.0497	0.02221	0.04481	0.05407	0.02861	2	564.2902	39.77	47.33	47.83	40.71	37.9	44.75	49.45	49.64	40.79	44.14	45.42
A0AVT1	VALEMIK	SN_Direct	25061.9	37757.1	14958.2	3352.55	19219.2	4677.97	43502.4	14224.4	30740.8	41482.8	20103	21717.8	6287.66	13751.7	10532.2	70475.7	31162.4	35552.5	23291.4	17149	33919.1	75664.2	37135.1	20850.9	FALSE	0.392432	37881.4	0.1858	0.81876	-1.51311	0.78104	0.09903	-1.34716	-0.06483	1	803.4695	10.73	-11.2	-3.77	-2.34	-7.75	4.64	2.26	2.56	0.56	-17.53	-25.55
A0AVT1	VC[Carbamidomethyl (C)]PTTETIYNDEFYTK	SN_Direct	427884	442964	408869	403396	440489	417054	370029	407318	380427	381123	456444	406964	431343	453108	437415	428232	366729	426213	389528	398957	339370	401922	422625	446926	FALSE			-0.14447	-0.06756	-0.02133	-0.00932	-0.04022	0.04675	-0.18224	2, 3	990.9484, 660.968	43.13, 39.62	45.47, 14.37	41.29, 28.25	45.22, 15.61	47.23, 30	39.98, 35.51	39.99, 25.26	38.16, 29.37	43.58, 28.74	47.31, 31.58	38.36, 43.84
A0AVT1	VC[Carbamidomethyl (C)]PTTETIYNDEFYTKQ	SN_Direct	131727	144598	133593	164001	128427	118896	134824	107741	149963	133491	121416	169797	162677	141389	124436	150001	125112	140046	138418	159954	113426	136791	157099	131012	FALSE			-0.06254	0.01833	0.00494	0.05179	0.05113	0.06397	0.0066	2	1054.9777	40.54	34.83	36.49	39.01	47.26	31.12	41.68	35.4	39.84	33.12	48.1
A0AVT1	VTDPDLIEK	SN_Direct	279870	363381	381951	313866	299355	278570	354320	293781	312420	324573	300217	263893	291357	331385	249436	330338	301562	301566	305996	353895	323809	352703	306439	281057	FALSE			-0.09402	-0.13524	-0.20113	-0.12487	-0.20617	-0.23321	-0.05962	2	515.2768	28.44	40.04	35.1	37.22	40.69	43.28	38.3	37.15	24.2	39.11	33.58
A0AVT1	VTGGYPFEAYK	SN_Direct	259551	469203	359340	484249	478216	420016	450472	426338	396652	434329	442506	148716	437589	450126	416616	410047	447059	486042	454492	477251	462950	427843	457341	546669	FALSE			0.22695	0.30381	0.34546	0.39608	-0.0854	0.26151	0.35814	2	616.3033	28.62	41.7	36.95	35.96	36	35.35	39.7	42.11	41.42	37.67	43.63
A0AVT1	VVQTDETAR	SN_Direct	415743	460325	505587	418393	466783	443082	438068	430121	385521	431786	394159	402687	362504	430626	444331	435419	395244	421954	398698	419498	448206	465010	466460	547762	FALSE			-0.14019	-0.14145	-0.05686	0.09845	-0.16934	-0.15901	-0.12566	2	509.7618	49.16	47.89	51.68	46.97	42.88	46.38	47.64	50.79	47.02	41.42	42.86
A0AVT1	VVQTDETARKPDHVPISSEDER	SN_Direct	355661	334063	349212	355753	334073	346064	364953	309690	384912	347434	359515	379288	360813	343712	358291	337524	371755	362520	339719	372541	398588	338340	349978	373971	FALSE			0.02835	0.04493	-0.00424	0.03207	0.06423	0.03278	0.09655	4, 3	627.8136, 836.749	45.33, 45.17	45.13, 50.22	52.09, 44.14	42.31, 43.9	38.59, 49.27	49.27, 41.9	44.79, 47.2	43.88, 45.57	42.79, 47.02	42.22, 40.82	46.09, 42.18
A0AVT1	YGIEPTMVVQGVK	SN_Direct	341290	351975	363633	347984	352661	330502	321562	330414	323615	304417	333390	329307	310577	328109	318935	269841	302015	334077	293248	262804	321958	336444	314066	459894	FALSE			-0.11549	-0.22236	-0.03559	0.07125	-0.12808	-0.14231	-0.26753	2	710.8788	49.05	43.84	47.55	50.75	52.64	47.24	50.69	48.96	44.85	37.13	49.26
A0AVT1	YQC[Carbamidomethyl (C)]VVLTEMK	SN_Direct	555340	582723	515193	586281	604958	535332	552487	542915	482891	558728	587007	539337	505607	541433	546667	493256	401979	514944	532371	462020	492625	574462	569971	626231	FALSE			-0.06695	-0.22943	0.0626	0.09898	0.0275	-0.05292	-0.15289	2	635.8121	42.37	48.67	45.33	48.3	52.75	46.13	50.49	51.99	46.48	43.7	50.35
A0AVT1	YQC[Carbamidomethyl (C)]VVLTEMKLPLQK	SN_Direct	49830.5	42124.2	49949.1	56546.6	42831.3	51217.6	44857.4	45974.7	48454.9	56166.2	48408.5	47373.7	52482.1	49857.5	52297.7	50135.4	43321.8	54307.4	57790.5	43574.2	49855.3	49994.4	47074	35648.3	FALSE			-0.02685	0.05839	0.08577	-0.09656	0.09867	0.12398	0.09174	3	617.3353	46.43	46.56	45.45	48.53	43.49	45.9	45.3	49.94	39.98	47.49	41.16
A0AVT1	YSRKPNVGC[Carbamidomethyl (C)]QQDSEELLK	SN_Direct	26677.8	12898.1	17354.5	20698.5	13817.2	21903.7	22701.4	14837.3	22205.7	19611.3	14839.5	19757.2	25051.5	18919.7	19372.9	21769.5	14673.1	22174.5	22040.5	16700.6	21306.3	19146.2	8167.18	12107.9	FALSE			0.0696	0.04212	-0.01301	-0.53023	-0.0707	0.15401	0.0769	3	717.6882	34.94	34.92	41.72	34.79	29.79	41.2	42.18	45.06	41.41	31.84	35.5
A0AVT1	YVLGDTAMQK	SN_Direct	596706	584873	617450	594114	549197	633884	579936	520030	615491	577861	575977	614529	601816	561464	601114	572394	549772	627188	600321	559180	651781	592016	542569	667640	FALSE			-0.06863	-0.0404	-0.01762	0.00256	-0.0248	-0.02805	0.00979	2	563.2841	35.72	37.74	41.86	45.29	51.67	47.22	39.72	43.18	38.35	37.77	47.1
A0AVT1	YYFSHDTD	SN_Direct	209227	211019	192742	224895	233220	182823	211420	200488	184759	218363	212253	196442	218095	202160	193137	233817	205108	209620	234432	209221	190076	230568	234367	206976	FALSE			-0.03893	0.08135	0.06433	0.13241	0.03274	0.00095	0.048	2, 1	524.2064, 1047.4054	38.53, 36.78	49.75, 36.39	42.36, 38.85	46.02, 39.87	43.46, 45.31	46.9, 38.08	44.77, 41.22	44.87, 38.88	47.58, 38.85	39.87, 39.33	40.91, 33.8
A0AVT1	[Acetyl (Protein N-term)]MEGSEPVAAH	SN_Direct	53189.2	50396.9	35744.6	47370.4	10433.4	24586.5	49519.4	52931.8	52222.4	51455.8	47285.6	46056.1	55177.2	49733.1	32950.5	46806	55057	37249.4	52101.3	32378.9	46554.2	37966.1	36567.1	44972.1	FALSE			0.15071	-0.00226	-0.75797	-0.22144	0.05552	-0.0153	-0.08857	1	1069.4619	6.6	30.4	11.35	-7.3	28.66	2.11	30.2	14.16	31.2	20.03	3.14
A0AVT1	[Acetyl (Protein N-term)]MEGSEPVAAHQ	SN_Direct	62476.4	79864.4	71824.7	58517.1	48037.5	70151.9	57976	57947.3	61880.7	71619.6	72851	79830.1	64817.3	56273.1	90882.1	76921.9	43869.6	44203.6	69220.7	62045.6	46720.9	50242.4	52504.6	60333.6	FALSE			-0.26844	-0.3763	-0.27737	-0.39314	0.06671	-0.01485	-0.26695	2, 1	599.2639, 1197.5205	38.6	36.9, 23.62	39.16, -4.53	28.66, 11.67	40.32, 22.8	45, 14.44	50.61, 12.85	37.96, 25.2	43.33, -4.46	30.76, -40.42	45.01, 7.03
A0FGR8	FQLSNSGPNSTIK	SN_Direct	170408	159954	155341	139518	156450	151034	171965	159703	137948	156925	161370	138254	178265	189890	150987	156208	164822	155518	165978	152929	146170	152316	154471	175706	FALSE			-0.04859	-0.02746	-0.1198	-0.00957	-0.08931	0.09605	-0.0626	2	696.8595	50.27	44.44	42.65	50.79	38.01	45.13	42.96	52.04	49.13	47.12	48.13
A0FGR8	GQSPLGQIQLTIR	SN_Direct	25516.8	33566.5	32867.2	18244.6	18579.7	29397.8	23170.1	32163.6	28889.7	17200.5	13752.6	21509.8	28457.9	28959.5	13281.5	18331.3	29259	20801.8	22747.5	29955.8	26887.3	9595.07	17171	33428	FALSE	0.372628	821302	-0.12664	-0.42703	-0.47354	-0.61124	-0.80956	-0.37917	-0.20826	2	705.9068	7.68	40.89	38	44.74	45.25	39.32	37.76	-15.01	28.87	24.77	50.36
A0FGR8	LEWLTLMPNASNLDK	SN_Direct	117958	148775	101002	146572	153470	188259	134023	150848	127109	105535	149457	110422	96693.7	143329	155942	143106	132989	126433	141296	165381	120145	134009	166256	137663	FALSE			0.16391	0.13042	0.4091	0.25203	-0.00913	0.1067	0.21497	2	872.9506	35.48	40.47	27.01	43.43	43.36	48.26	32.87	46.05	41.76	43.02	35.36
A0FGR8	LLDEWFTLDEVPK	SN_Direct	27830.1	21536.4	33251.9	26436.7	24220.7	26905.5	20655.6	27824.4	13820.1	27148.7	15483.6	20108.9	19330.2	26478.2	25160.1	35294.6	27235.9	22219.8	31394.8	30648.7	20877.2	29777.1	21055.2	25312.5	FALSE			-0.40723	0.03676	-0.09109	-0.11772	-0.39705	-0.21928	0.00527	2	802.9139	26.68	23.95	42	6.96	34.81	15.28	17.83	27.42	12.43	27.39	35.97
A0FGR8	MSGSPGPGGSNTAPSTPVIGGSDKPGMEEK	SN_Direct	10868.3	10548.1	14379.9	13421.1	12230.4	14052.5	11425.4	7956.26	8786.87	11222.5	14941.2	12585	10111.9	18790.4	11027.7	16389.3	10069.1	10960.4	13180.1	7769.29	13471.2	14776.5	10994.7	16650.3	FALSE			-0.34573	0.06395	0.14947	0.24498	0.11433	0.15766	-0.05654	3	943.7725	40.83	26.75	46.67	31.71	26.37	12.63	3.11	21.49	32.91	30.48	-12.81
A0FGR8	MYLLPDK	SN_Direct	68619.4	67291.9	65348.1	74473.6	66315.1	76200.1	76965.6	75451.2	70459.4	72377	63461.4	64456.3	64738.8	69823.2	68058.7	69433.7	69630.5	75196.1	69018.5	72802.4	72292.9	65921.6	71055.9	62921.6	FALSE			0.14719	0.09031	0.10856	-0.00978	-0.00693	0.00973	0.08932	2	440.2359	35.48	29.14	25.72	36.83	32.68	34.64	24.41	29.1	30.59	34.47	20.97
A0FGR8	NLIAFSEDGSDPYVR	SN_Direct	116078	122688	117568	113347	114889	113143	124674	122635	112672	121521	122712	125491	114237	120328	114815	118989	115121	114804	116086	103526	113301	120088	115877	125863	FALSE			0.01469	-0.03036	-0.06186	0.02207	0.05322	-0.02843	-0.09809	2	841.9047	36.6	38.35	33.29	45.55	36.82	39.91	37.47	41.69	31.64	35.98	28.16
A0FGR8	RERPPDHQHSAQVK	SN_Direct	4201.3	14313	3349.24	5570.85	502.415	21026.5	7023.68	3857.25	26635	16014	1246.97	119.535	2000.98	4599.81	14491.3	150.483	24041.1	7330.44	1264.4	1023.65	2949.33	263.421	8963.75	2693.22	FALSE	0.172391	1.18777	0.77898	0.52784	0.30976	-0.87509	-0.33105	-0.05182	-2.06161	4	421.9711	5.72	-35.73	-8.71	26.07	-6.94	-18.37	-20.18	-10.34	3.34	-2.44	17.2
A0FGR8	RQDLEVEVRDEQHQC[Carbamidomethyl (C)]SLGNLK	SN_Direct	10715.9	34327.6	22899.7	30373	24786.1	12931.4	16205.2	18892.5	10830.7	24036.2	21463.6	12867.4	26065.5	23146.2	18069.2	22450.7	33535.6	19485.7	29151.2	26340.5	15484.8	18073.8	31896.7	27740.1	FALSE			-0.56494	0.15161	0.00313	0.19378	-0.21917	-0.01413	0.06301	4	639.0673	15.86	39.39	21.17	32.46	33.29	43.47	42.06	53.18	32.35	46.07	22.29
A0FGR8	SDPYGIIR	SN_Direct	87164.7	84021.3	109643	100653	111390	104492	116771	88324.2	107713	109244	93518.6	105440	107084	100831	108395	105253	112705	104852	109370	94885.1	117687	99413.6	102561	92266.1	FALSE			0.15558	0.20099	0.17268	0.0673	0.13418	0.17165	0.19711	2	460.7455	31.37	23.58	37.62	30.8	42.6	26.17	22.05	24.6	21.04	30.11	22.79
A0FGR8	VGNQIFQSR	SN_Direct	85317.5	80194.3	96485	96986	80891.4	77348.9	76818.6	92839.2	88072	86239.7	82243.4	74449.2	84667	102858	78729.6	88645.4	66698.5	85134.1	97711.7	84827.5	78172.9	102770	90778.1	63548.3	FALSE			-0.02369	-0.12364	-0.03777	-0.02724	-0.10899	0.02326	-0.00709	2	524.7803	33.45	45.49	45.89	39.15	41.49	41.1	48.78	36.63	35.08	24.76	41.6
A0FGR8	VLVALASEELAK	SN_Direct	130729	105374	125001	119081	105447	115411	112035	111335	127394	121213	124530	127194	131582	121293	125263	122268	126041	128785	127788	79902.6	142158	118186	114068	122660	FALSE			-0.04191	0.06251	-0.08714	-0.02495	0.04652	0.0665	-0.04568	2	621.8688	48.34	47.22	46.71	56.77	50.56	52.43	46.34	47.14	51.11	54.12	49.57
A0FGR8	VPLSQLLTSEDMTVSQR	SN_Direct	144560	153321	73032.4	127145	167422	131657	163218	148987	158642	138027	159307	126459	143123	127420	163023	142332	150021	99989	148330	168619	24605.8	155579	141103	171051	FALSE			0.34418	0.08103	0.20053	0.3346	0.19228	0.22517	-0.11896	3	635.3313	34.09	37.27	39.5	47.87	49.37	31.18	35.71	45.12	48.85	41.59	47.14
A0JLT2	LSNFLPDLPGMIDLPGSHDNSSLR	SN_Direct	134102	115399	102918	127499	98569.2	105493	123675	106441	121510	131711	105145	112984	133184	121839	113573	124088	127798	117953	117453	120753	119354	106603	112455	125488	FALSE			-0.00325	0.0696	-0.08802	-0.03259	-0.0106	0.06475	0.02089	3	865.7672	44.39	44.81	42.68	45.65	48.11	42.36	43.67	46.03	42.01	47.29	44.58
A0JNW5	SPVSESVSPVVPDYLPTENGDFLSS	SN_Direct	5723.76	8778.8	2630.91	8409.64	18138.5	6657.18	6217.94	5188.88	10209.4	6480.81	6437.73	5316.94	8619.2	9113.26	14292	1558.6	24082.5	11728.1	1788.74	7676.99	28251.4	4722.04	7747.44	433.986	FALSE			0.3353	1.12503	0.9546	-0.40906	0.08993	0.90236	1.1384	3	874.7534	4.59	-32.68	-5.17	-19.33	-10.22	-26.61	9.84	-21.06	-22.76	20.09	-28.18
A0JNW5	SVDLSHIPLKDPLLFK	SN_Direct	895.973	15152.2	1325.68	1799.03	18582	1044.02	4183.57	964.469	2241.15	4485.04	4084.08	922.066	961.952	961.141	3240.36	6817.98	728.858	3880.98	7049	571.546	2187.86	1040.64	4455.87	1340.07	FALSE			-1.23343	-0.60437	0.30238	-1.34557	-0.87226	-1.75051	-0.82483	3	608.0206	12.63	12.92	-38.6	-1.51	7.87	-21.13	16.97	7.52	-41.73	-18.12	-7.7
A0MZ66	ATQPETTEEVTDLK	SN_Direct	323040	273542	321392	314859	295912	339875	313963	301310	334013	293694	328141	373619	341538	285890	332847	300312	352166	374919	325232	272284	373460	298587	293601	348836	FALSE			0.04839	0.16247	0.05046	0.03578	0.1169	0.065	0.08098	2	781.3832	42.31	45.39	40.77	48.68	50.09	40.91	44.26	45.92	40.25	42.38	44.87
A0MZ66	AVEEMMDR	SN_Direct	134134	55890.8	129475	139952	176290	150556	139236	128051	112178	152506	151598	132602	152596	152422	134756	161817	111541	149988	147435	166689	108142	156582	143538	131309	FALSE			0.24815	0.40602	0.54698	0.43331	0.45085	0.46095	0.40234	2	490.7124	43.1	43.82	38.89	35.69	35.1	38.55	28.57	35.89	40.15	45.22	31.89
A0MZ66	ELEEQLENETLHK	SN_Direct	104054	69367.4	107476	79699.8	87714.5	102673	85887.8	94395.6	87822.5	91771	91959.7	92776.8	102271	90505.2	98591	83738.1	75220.7	82799.2	79379.1	91626.3	63979.9	88981.4	83189.2	93049.2	FALSE			-0.06724	-0.21648	-0.05662	-0.08285	-0.02273	0.0528	-0.25747	2, 3	806.3967, 537.9335	25.62, 28.15	31.13, 38.53	38.72, 47.05	41.75, 38.49	42.97, 31.15	34.65, 34.15	33.46, 31.82	40.67, 38.99	33.82, 43.52	34.35, 33.9	35.49, 37.13
A0MZ66	ELRDQIVSVQ	SN_Direct	74489	80904.5	78422.8	75020.5	72478.5	81308.7	83518	70022	81635	79255.9	79918.2	82449.4	84567.1	75472	80890.4	77365.5	80005.8	80146.8	77500.8	90094.3	74084.8	79169.6	74400.7	72023.7	FALSE			0.00836	0.02266	-0.03124	-0.05165	0.04738	0.04324	0.04772	2	593.825	40.09	42.37	38.94	44.73	40	33.88	43.86	42.64	45.5	41.29	46.13
A0MZ66	ELRDQIVSVQEEK	SN_Direct	39660.2	38878.9	42249.3	42068.1	43372.9	49015.5	39495.2	44843.3	33226.2	40461.9	47377.5	43597.4	37976.5	50372.3	50793.5	39970.9	34214.2	41345.7	46863	37793.5	29888.3	45132.8	42327.9	40719.3	FALSE			-0.03903	-0.0642	0.15466	0.08569	0.12189	0.20408	-0.07657	3, 2	524.9458, 786.915	42.96, 29.96	43.27, 20.66	38.78, 28	35.88, 32.52	27.51, 32.9	39.55, 26.36	47.29, 22.89	44.42, 28.7	43.45, 31.51	38.22, 32.3	39.16, 16.2
A0MZ66	FNSPSPPTPEPGEGPR	SN_Direct	224087	107476	220393	216674	237698	141430	192582	171356	229019	191455	222344	233256	197894	192971	180080	203734	130567	182911	174543	242585	229203	144698	207693	96139.8	FALSE			0.10337	-0.0938	0.11028	-0.29935	0.22933	0.0488	0.22772	2	833.397	35.61	30.41	42.44	43.14	49.62	31.16	43.73	46.14	39.25	35.21	35.81
A0MZ66	FQPPSSIGC[Carbamidomethyl (C)]R	SN_Direct	164634	56745.8	59185.8	121094	111871	170010	145864	125576	169651	156296	121811	138321	167471	117692	140844	150328	182190	166479	140770	172811	148423	115686	136662	24087.9	FALSE			0.65274	0.83069	0.52235	-0.02139	0.56973	0.60254	0.71957	2	574.7795	36.02	19.65	23.57	33.36	44.34	22.14	40.29	-5.96	27.53	23.88	17.3
A0MZ66	GVHLRPVNQTARPK	SN_Direct	38511	32286.5	41876.6	46888.2	36046	44476.6	40280.3	50468	49299.5	35154.5	47389.1	44623.6	38470	37676.6	35808.4	29288.4	45401.1	43162.5	36504.7	29527.2	37680.6	36581.4	36266.7	45745.1	FALSE			0.31376	0.06482	0.17733	0.07386	0.17457	-0.00924	-0.11957	3, 4	524.9742, 393.9825	45.78, 19.5	49.35, 25.4	47.76, 22.75	45.3, 23	49.29, 9.03	43.79, 16.17	45.69, 4.71	47.87, 17.62	45.91, 16.83	52.14, 14.96	44.77, 43.86
A0MZ66	ILAIELENLK	SN_Direct	260370	290013	253150	222505	281782	268625	243231	271943	249062	241420	269827	248804	243659	291057	274792	247085	253500	279013	255607	260606	225245	252837	250316	244829	FALSE			-0.07234	-0.04363	-0.05605	-0.10335	-0.08026	0.01069	-0.11599	2	578.3528	44.23	45.73	47.28	47.86	45.23	49.3	38.75	45.29	40.62	35.82	35.3
A0MZ66	KILAIELENLK	SN_Direct	22300.1	16697.3	23389.1	22976.2	22160.9	20490.3	23599.9	23666.8	25454.4	24266	21461.2	20049.6	22116	21359.4	24988.6	23686.7	23434.4	25941	28916.4	20451.9	25522.5	23747.2	22743.5	20257	FALSE			0.22114	0.22789	0.07306	0.09748	0.07634	0.13411	0.26355	3	428.6026	32.81	45.22	44.31	47.02	43	54.94	41.46	39.33	49.44	47.87	49.15
A0MZ66	LVEVIEEVNK	SN_Direct	392644	378896	406847	359766	400204	390350	403108	390297	406326	378911	396698	439143	410873	383356	369996	385558	425386	412314	397130	372458	368921	357781	375671	401329	FALSE			0.0259	0.05391	-0.03478	-0.0544	0.04385	-0.01744	-0.04967	2	586.3321	41.69	51.25	45.46	40.75	38.8	42.68	48.49	46.66	46.25	43.36	39.4
A0MZ66	NSSDEEKQLQLIT	SN_Direct	62229.4	48261.3	51537	63481.4	63914.1	58481.6	30315.9	74502.4	56718.9	56086.6	56063.2	54115.9	69665.7	44222.5	73354.2	65622	69647.3	60114.1	57973.6	75762.4	50770.9	69394.6	74604.1	66492	FALSE			-0.00437	0.27007	0.19811	0.37752	0.03725	0.20867	0.18743	2	752.8781	22.95	15.53	-1.07	3.2	16.68	4.24	10.43	24.67	12.3	-1.12	-14.45
A0MZ66	QAEPVVVLDPVSTHEPQTK	SN_Direct	169513	146521	156319	151667	134388	166240	144044	103386	171904	145656	147265	174769	160636	161982	165911	158259	160804	150185	161877	165309	162425	155819	150493	168708	FALSE			-0.17177	-0.00952	-0.0626	0.00812	-0.01432	0.04858	0.05177	3	692.032	40.71	49.38	45.66	45.68	45.19	47.81	43.86	45.32	45.11	39.01	45.77
A0MZ66	QAEPVVVLDPVSTHEPQTKDQV	SN_Direct	39595	166000	176619	14626.1	125300	111769	102976	59602.9	208068	23443.3	99242.8	194014	142912	128781	3365.38	21592.5	142288	52917.7	19405.1	179140	51446.1	119362	136381	32231.4	FALSE			-0.04434	-0.81803	-0.6027	-0.40844	-0.27126	-0.47464	-0.6125	3	806.0833	-14.01	-35.64	-21.09	-31.99	-10.71	-29.9	-30.67	-30.4	-16.61	-29.64	-33.12
A0MZ66	QQLELLEEDKK	SN_Direct	30807.2	28609.2	43874.4	40645.9	35503.2	31427.2	39679.1	35193.7	37302	42847.3	37504.5	30439.4	31145.6	28636.2	44128.2	33140.6	16748.5	32108.1	30136.9	27820.4	21158.6	23384.1	42052.1	34811	FALSE			0.11904	-0.33307	0.05865	-0.04315	0.10113	0.00862	-0.38467	3	458.2488	25.69	-7.22	4.68	16.13	22.44	24.81	-6.67	15.24	4.94	13.87	24.38
A0MZ66	SLDPENSETELER	SN_Direct	569029	543263	541440	526782	569648	561945	519372	536342	563154	534230	534819	579677	546126	536889	507772	534629	568177	605892	598295	551244	556713	537827	554721	576996	FALSE			-0.03074	0.04717	0.00404	0.01373	-0.00437	-0.05599	0.04511	2	759.8495	42.2	50.22	51.27	47.08	45.03	45.55	47.83	42.86	44.91	40.36	47.43
A0MZ66	TVLNSEVLEQR	SN_Direct	108677	123396	145705	127004	146837	121025	129212	102485	136837	127407	124573	130611	146393	115469	141981	102376	104795	147786	118298	122601	120497	137972	129070	148102	FALSE			-0.03574	-0.08989	0.06382	0.13608	0.01826	0.09626	-0.06396	2	644.3488	44.24	47.12	43.74	47.85	44.73	41.66	36.73	44.01	38.81	34.57	45.49
A0MZ66	TVLNSEVLEQRK	SN_Direct	44257.8	28130.5	46747.5	32319.1	35498.4	50239.1	34455.5	55880.7	52390.9	50900.5	39266.4	59005	46603.3	29634.5	70112.7	51924.9	52434.4	58133.9	43611.2	38164.3	54249.5	49831.3	35937	36584.2	FALSE			0.26065	0.44777	-0.01313	0.03844	0.32437	0.29682	0.19126	3	472.5999	20.05	33.46	37.73	51.23	43.45	45.75	43.37	30.09	21.33	49.58	39.7
A1L0T0	DGHPVVVNILIGR	SN_Direct	8964.78	10597.7	9940.96	12168.8	9493.94	8770.51	9847.78	10384.1	10194.9	8885.38	8932.85	11332	7853.16	10785.4	8881.66	9634.44	4569.36	9539.51	9392.87	10164.8	2631.48	9206.25	6984.57	12639.1	FALSE			0.04446	-0.31336	0.04476	-0.03332	-0.01738	-0.10039	-0.41103	3	463.6051	27.58	35.78	37.09	44.3	38.77	41.93	33.83	42.58	36.31	42.77	26.62
A1L0T0	GALQAVDQLSLFRPLC[Carbamidomethyl (C)]K	SN_Direct	23103.9	17904.4	19180.5	20844.5	18087.3	20482.1	20165.8	21669.4	21220.9	19747.1	21268.7	20866.3	22703.9	19978.4	20345.3	17840.5	17316.4	20634.6	20128.7	18562	21240.5	20665.9	19670.5	21912.6	FALSE			0.06714	-0.10945	-0.01869	0.04856	0.04003	0.06649	-0.00619	3	639.3522	45.45	47.56	42.54	50.51	43.63	49	54.97	45.14	45.11	49.05	38.09
A2PYH4	FQYSANVFTANNAFS	SN_Direct	370218	351081	6554.57	364750	325487	33349.3	349862	328413	357063	35516.4	340631	357468	37027.3	57408.1	353716	405952	362813	46077.6	367894	262474	370810	335989	332704	39741.4	FALSE			0.50838	0.16287	-0.00848	-0.03902	0.01138	-0.69966	0.45998	2	840.8863	-30.67	-27.16	-31.25	3.02	-1.02	-12.34	-26.53	-26.81	-33.09	-32.89	-31.9
A2PYH4	VNC[Carbamidomethyl (C)]LIQA	SN_Direct	58889.4	24274.4	58709.7	32323.9	37223.2	62291.4	55779	64460.4	75208.8	41741.1	53713.9	47908.5	57836	44656.2	71761.7	39816.6	18467.1	46626.3	40654.3	44046.1	43246.6	37939.5	24873.9	51018.6	FALSE			0.46218	-0.43545	-0.10583	-0.3177	0.01507	0.29659	-0.14906	2	409.2155	42.88	32.35	38.87	30.39	31.49	28.98	36.73	27.55	24.31	24.43	37.5
A2RRP1	AQDLHLFETLK	SN_Direct	14879.3	20228.2	29305.8	19454.5	24488.6	20055.1	23782.6	20109.4	19840.5	21963.4	25281.8	14985.3	15424	15863.2	20883.5	18622.3	9356.44	18811.6	22802	18309	18942.4	23286.5	22076.6	20107.7	FALSE			-0.01533	-0.46115	-0.00932	0.0235	-0.04973	-0.30412	-0.10111	3	438.9066	4.72	38.9	37.65	10.83	16.53	28.08	38.32	29.39	10.55	33.19	27.17
A2RRP1	C[Carbamidomethyl (C)]SGALTVSSVK	SN_Direct	8514.84	3292.36	7003.05	6832.8	6171.54	4161.32	8089.59	8707.12	8185.28	6281.36	4680.73	6924.25	7712.36	6837.86	2369.76	5077.01	7253.89	7454.53	1278.18	8324.69	8952.71	1437.42	6196.86	5372.48	FALSE			0.40937	0.07292	-0.13199	-0.53226	-0.07266	-0.15279	-0.01967	2	554.787	19.41	36.14	17.73	17.29	25.65	41.07	-28.4	-34.07	-5.06	24.36	23.3
A2RRP1	EC[Carbamidomethyl (C)]ISQSPTC[Carbamidomethyl (C)]YK	SN_Direct	38422.8	34854	40148.1	30547.7	43813.9	37629.5	41117	39221.1	48111.7	43314.8	44584.2	54540.8	43989.8	32976.2	39626.3	35074.9	38249.6	36849.6	41138.4	25581.4	43462.6	37077.8	47845	53045.2	FALSE			0.17947	-0.04195	-0.01835	0.2826	0.32862	0.03974	-0.04184	2	686.7972	38.63	48.37	46.74	53.71	50.16	38.48	18.24	38.49	41.97	35.71	33.54
A2RRP1	ELLQYGLK	SN_Direct	43955.1	56858.3	63633.6	65390.4	60341.8	39258.3	56107	59507.9	36037.5	54834.6	59361.3	57814.5	46281.4	54230.5	50084.4	60860.9	34471.9	32543.5	64925.2	48465.5	29018.6	40242.3	60282.8	32297.9	FALSE			-0.11685	-0.36287	0.00476	-0.30812	0.06487	-0.12694	-0.20758	2	482.2791	8.87	25.48	17.69	14.06	9.96	31.35	29.29	13.1	18.37	40.34	27.7
A2RRP1	GTDLEALLAIGK	SN_Direct	16192.2	12639.2	15296.7	9061.71	17011.7	16365.4	5057.17	14487.9	11497	7716.55	14206.7	8551.59	17526	13226.4	15070.2	9802.07	12662.8	8858.15	13189.6	8972.73	9412.47	11644.9	13295.5	15479.9	FALSE	0.0791788	-116942	-0.50747	-0.49447	-0.05631	-0.12662	-0.53408	0.05436	-0.48292	2	600.8453	27.2	29.68	34.19	14.99	22.48	26.86	36.09	43.08	30.83	46.03	44.03
A2RRP1	IFQHSKPDLQQK	SN_Direct	5700.86	7045.46	6254.71	6083.59	13366.1	6283.3	3623.23	2114.21	7274.13	7034.84	5408.8	12628.5	4762.65	8510.85	4795.2	7718.87	3431.55	5188.73	9977.99	3567.87	8392.53	10675.3	7370.22	4453.42	FALSE			-0.54628	-0.21774	0.43754	0.24378	0.40001	-0.07258	0.20738	3	490.2684	5.9	-7.8	-35.71	-29.36	22.87	-30.35	-1.76	-36.47	-13.93	-38.37	6.86
A2RRP1	LFWTGDPHLIK	SN_Direct	26730.1	31592.6	36901.6	31902.7	24622.4	21829	27413.1	31189.7	24907.2	27356.4	34226.6	32110	30308.4	27569.4	20883.4	29997.9	36141.2	25033.9	26878.7	18858.9	22935.8	23958.1	30569.6	23598	FALSE	0.318508	0.314836	-0.18938	-0.06272	-0.28132	-0.28553	-0.02339	-0.27385	-0.47158	3, 2	442.9117, 663.8639	30.46, 26.15	26.71, 28.71	38.28, 39.38	38.87, 33.05	36.56, 30.49	31.75, 30.16	26.82, 30.16	39.34, 17.95	35.66, 44.48	28.83, 23.42	37.56, 32.65
A2RRP1	LHPGDLITVVDAVTFSPK	SN_Direct	35972.6	37314.5	40367.8	39746.7	42306.1	39081.2	36024.9	41057.6	40025.5	36815.8	39337.7	39660.1	37883.4	38314.9	36848.1	33953.9	36886.8	34769.6	39062.8	36062.2	41620.2	38967	37635.6	48328	FALSE			0.04318	-0.10591	0.09194	0.13647	0.02715	-0.00775	0.0387	3	637.0192	54.84	52.52	44.77	48.49	50.48	45.39	49.05	53.68	44.47	54.82	51.03
A2RRP1	LLDFTQAQILQGLR	SN_Direct	44449.6	45635.2	47616.3	51597.8	47213.2	48884.8	46320.8	43169.5	42320.9	50569.6	45773.9	43360	50866.2	47755.3	62187.1	49500.2	58796.9	78228.4	46680.3	57657.4	38956.1	52539.8	48995.8	42774.5	FALSE			-0.06307	0.43783	0.10109	0.06763	0.02083	0.2238	0.05743	2	808.462	15.46	19.14	20.67	14.11	22.37	28.02	7.32	20.1	16.57	0.83	23.23
A2RRP1	LLDFTQAQILQGLRK	SN_Direct	35419.1	34484.7	35616.8	30332.8	34681.3	39288.5	34779.6	35381.4	37125.8	32746.9	35522.5	38330.4	37494.8	30606.5	35380.2	27503.2	38265.6	37889.9	33814.3	28737.9	37728.6	33011.6	29606.3	32872.8	FALSE			0.02395	-0.02568	-0.01675	-0.14409	0.01468	-0.02815	-0.07348	3	582.0087	47.78	46.1	46.91	49.66	45.5	51.38	49.73	50.91	49.99	47.16	41.06
A2RRP1	LLGLAELLR	SN_Direct	26648.1	27405.2	28080.9	26037.6	29410.2	28982.7	27625.2	27882	27426.9	26686.7	27701.5	29285.7	27017.9	26264.1	28063.7	26422.8	27236	28506.1	27003.6	27909.9	29194.8	29299.8	26700	29878.8	FALSE			0.01398	0.00054	0.03978	0.06432	0.0268	-0.01392	0.03426	2	499.3239	44.19	42.41	39.69	45.89	51.48	51.74	45.02	45.19	42.16	40.22	47.78
A2RRP1	LSIWAIPSLK	SN_Direct	24034.5	29559.5	27062.8	25001.2	26565.3	29258.6	22597.4	24582.1	25401.1	24774.7	30469	29014.8	23614.4	24615.1	23284.2	20161	28594.2	27154.3	21959.8	22303	28479.7	27565.9	23983	32163.9	FALSE			-0.15221	-0.08751	0.00301	0.05366	0.06303	-0.17357	-0.149	2	564.3448	40.16	40.28	48.31	49.61	46.15	36.38	34.39	40.52	49.89	41.43	40.5
A2RRP1	MSLSPDGMLLAAIHFSGK	SN_Direct	5615.4	5027.28	6570.54	4102.69	5228.27	6028.49	4796.51	5675.05	5379.04	4556.52	5052.74	5649.51	4485.95	3951.62	5555.51	3356.91	8486.1	3166.81	3594.88	4110.37	3732.91	4722.98	3731.22	5552.81	FALSE	0.163664	-75086.6	-0.11898	-0.19761	-0.16439	-0.29737	-0.17388	-0.2988	-0.58966	3	625.655	42.09	40.61	34.43	32.45	34	11.42	6.63	17.69	25.75	30.24	40.83
A2RRP1	NQNIVLSAR	SN_Direct	19547.1	12033.3	19632.6	13027.6	15869.2	18359.2	17400.9	15554.1	3627.45	20489.4	14405.7	13088.3	14485.3	9197.07	15023.3	14671.3	13505.6	15683.9	13290.5	14076.5	11781.6	14985.2	12905.5	19845.3	FALSE			-0.48536	-0.22358	-0.11601	-0.10144	-0.09397	-0.40396	-0.38755	2	507.7882	27.67	43.42	34.02	42.29	36.03	30.65	21.99	26.26	33.8	21.2	19.44
A2RRP1	QVDC[Carbamidomethyl (C)]ALSLIR	SN_Direct	20674	22473.9	26917.9	24654.7	26063.2	26032.4	27299.9	25045	28758.8	25414.3	9572.38	28473.3	26225.5	22971.7	31240.4	25752	27503.8	22178.2	19581.1	25160.8	28337	24258.2	20405	29526.2	FALSE			0.21106	0.10651	0.13146	0.0825	-0.14286	0.19916	0.06074	2	587.8161	37.9	38.65	32.95	24.02	35.89	38.2	41.45	40.3	38.05	10.62	34.63
A2RRP1	RGQVLILLVEQALR	SN_Direct	645.448	992.338	923.98	5887.66	537.363	230.631	66.114	687.36	33.193	154.337	530.563	681.66	284.287	719.211	204.55	220.167	7083.81	7756.29	583.925	86.077	8822.41	961.21	460.787	1353.86	FALSE			-1.70331	2.55554	1.37744	0.11579	-0.90659	-1.08446	1.88964	3	536.67	-4.78	1.86	9.62	-39.52	-13.92	-16.91	0.34	5.02	-2.57	3.48	15.8
A2RRP1	TLLQDMLTMQ	SN_Direct	2560.05	2830.42	2993.32	2648.82	3739.08	3912.18	1957.85	3093.87	3280.99	3199.19	2997.46	5068.15	2893.58	3293.55	2851.19	2387.95	3013.26	3313.67	3385.58	3953.28	4217.06	2413.44	3901.25	1709.51	FALSE			-0.00882	0.05588	0.29698	-0.06324	0.42615	0.10845	0.46296	2	597.2989	36.32	32.76	7.97	23.68	26.68	23.74	23.35	27.29	22.63	22.5	19.03
A2RRP1	VTYADTLNHLEK	SN_Direct	7591.21	12672.8	7450.86	5327.66	4546.26	11749.5	7899.18	10079.6	10206.8	2568.58	3679.25	3509.42	7060.03	4099.57	14595	4869.59	16262.6	6257.18	7379.1	3455.99	10557	7629.07	4639.55	7433.56	FALSE	0.174086	5.31267e+10	0.0243	-0.01704	-0.35807	-0.49231	-1.50611	-0.10583	-0.37358	3	468.577	18.56	17.57	32.48	-34	28.83	7.31	12.65	16.09	-24.62	23.26	30.72
A2RTX5	EILLEMFK	SN_Direct	27993.1	29805.6	26376.6	25768.4	31074.9	27268.5	30420.8	28943	25328.3	26241.5	30095.7	23429.5	25016.8	28377.3	25812.4	21871.2	25731.3	26810.6	24306.3	25405.4	25210.8	27973.9	25602.6	32374.4	FALSE			0.00883	-0.17784	-0.00109	0.03012	-0.07761	-0.08778	-0.168	2	511.7832	45.28	41.02	50.05	51.29	47.77	46.06	44.83	49.9	47.26	47.98	37.39
A2RTX5	FADFGVLHR	SN_Direct	17910.8	19208.6	18847.3	17334.5	15993.7	21091.5	17995.7	20767.8	19266.7	14457.7	18896.4	17387.9	16133.5	17237	16059.9	13372.5	16828.2	18421.5	16343.8	15830.4	18649.7	18694.6	18620.2	24356.2	FALSE			0.05224	-0.20296	-0.04044	0.14002	-0.14139	-0.17917	-0.13906	3	354.5224	42.49	44.91	46	47.34	49.6	40.65	38.48	43.5	48.38	36.59	48.09
A2RTX5	MNPGDGAFYGPK	SN_Direct	104738	92076.1	110453	106213	78968.6	97838.6	104366	92479.2	95397.4	94913.1	97827.6	98567.2	92903.5	95005.5	96874.1	83906.2	95147.2	97762.8	102452	105438	103709	90320	85497.7	97145	FALSE			-0.07232	-0.15056	-0.11859	-0.17079	-0.07695	-0.10963	0.0202	2	627.2846	42.51	27.91	39.42	43.41	37.82	53.75	46.29	36.72	28.46	35.76	43.7
A2RTX5	VADGQTVQGEVWK	SN_Direct	35915.2	34297.4	32798	31395	38712.8	32631.9	33319.1	37168.4	35666.5	32788.6	36105.8	30366.5	36012.7	28670.8	47102.3	34222.9	35633.7	35658.4	35467.2	29794.9	36121.1	32088.3	24931.2	35226	FALSE			0.04337	0.03466	-0.0038	-0.15924	-0.0535	0.11794	-0.02297	2	708.8595	44.17	33.61	37.51	49.52	47.47	43.41	31.39	40	40.66	41.1	37.96
A2RTX5	WREM[Oxidation (M)]PIRFADFGVLHR	SN_Direct	2.29471e+06	2.46475e+06	2.35256e+06	2.27345e+06	2.38185e+06	2.4135e+06	2.32222e+06	2.32578e+06	2.3258e+06	2.17843e+06	2.21243e+06	2.34665e+06	2.15747e+06	2.23106e+06	1.99162e+06	2.00002e+06	11823.1	2.03294e+06	2.02561e+06	2.22547e+06	2.58592e+06	2.36963e+06	2.48714e+06	3.00659e+06	FALSE			-0.02831	-0.8142	-0.00879	0.14489	-0.07804	-0.15667	-0.0569	4	512.2677	42.16	40.59	25.62	31.79	38.53	27.78	34.51	40.36	29.01	30.52	35.78
A2VEC9	QQPC[Carbamidomethyl (C)]PGLLEAC[Carbamidomethyl (C)]	SN_Direct	5409.88	27720.8	13749.2	11166.2	32090.4	9259.48	10048	2883.55	23118.6	21508.2	14031.2	8015.38	11985	26992.9	30204.1	32765.7	8034.05	11015.4	11934.2	13397.6	16093.8	20763.8	27488.9	2213.25	FALSE			-0.37896	0.14441	0.16379	0.10634	-0.10614	0.56143	-0.17845	2	636.7892	1.63	-6.85	9.99	20.56	-0.23	-26.49	14	-29.84	25.98	12.63	-13.18
A2VEC9	VTMGPEEVLI	SN_Direct	25633.6	23762.2	27432.5	17131.5	16934.2	26852.9	18357.8	25819.9	21327	24129.7	28434	23380.9	21262.7	25818.8	29415.2	17811.6	28922.6	29553.4	21941.3	22747.2	26144.4	19231.1	22603.4	17214.7	FALSE			-0.23004	-0.01019	-0.33476	-0.37972	-0.01669	-0.00624	-0.11722	2	544.2888	28.61	19.74	28.94	24.99	36.6	27.77	25.85	39.98	19.28	28	39.41
A2VEC9	VTMGPEEVLIQ	SN_Direct	138215	140573	146884	122696	135117	135147	125592	145421	123111	124454	139967	130959	129287	139971	132481	128130	115710	130941	127697	128548	132912	122534	134078	130390	FALSE			-0.1111	-0.18369	-0.11536	-0.1374	-0.1065	-0.08348	-0.12939	2	608.3181	39.55	46.69	42.04	44.69	45.67	42.62	48.23	47.04	43.96	45.78	43.44
A3KMH1	VIALGLPVPR	SN_Direct	15255.3	14205.7	14107.7	14601.6	18780.8	15116.4	18592	19126.1	15528.3	14805.7	15599.5	8389.05	12537.1	17863.2	15628.8	16024.9	12194.9	16220.1	18172.2	16813.6	12640.9	16412.2	17367.1	15314.4	FALSE			0.28939	0.02856	0.15465	0.17225	-0.16745	0.07925	0.12847	2	517.8397	27.66	29.48	34.82	30.77	38.42	40.61	8.61	26.44	15.43	33.38	35.34
A3KN83	ASTRPSVSAPTVR	SN_Direct	90964.9	128943	118691	160816	166093	122606	133980	126798	124879	135264	193461	159847	157851	165645	125174	149753	114687	114702	115399	161704	143731	151291	123876	143156	FALSE	-0.0122679	277775	0.18774	0.16316	0.40879	0.30504	0.52899	0.40608	0.31367	3	443.5809	39.97	18.67	20.03	24.76	2.83	23.47	12.32	18.01	28.54	24.64	21.31
A3KN83	C[Carbamidomethyl (C)]VVIGLQSTGEARTLEALE	SN_Direct	44515.9	108782	4394.6	73062.9	80499.6	100556	98059.1	109248	56725.4	116602	18643.3	70099.5	77356.6	61442.7	92439.5	79761.4	62647.2	73359.5	83480.6	87746	62445	112259	117497	57036.9	FALSE			0.7436	0.45237	0.68839	0.8629	0.38094	0.55227	0.56737	2	1023.5305	-19.13	-0.52	-5.47	17.16	15.28	18.69	-21.72	23.82	-0.82	5.59	5.83
A3KN83	DLLDKLEK	SN_Direct	123199	103145	130204	142508	124930	124541	88076.2	127654	129534	122746	127376	142203	119729	128500	136179	143844	121546	139833	132793	130830	124780	117870	125557	126689	FALSE			-0.04639	0.18462	0.13668	0.05389	0.13795	0.10854	0.12346	2	487.2819	49.39	28.11	46.32	40.3	47.02	40.06	29.35	31.94	42.79	12.19	39.86
A3KN83	DLLDKLEKL	SN_Direct	9652.65	9003.7	9549.65	8980.82	8013.65	9560.17	11668.2	11504.9	11299.4	9243.6	10192.6	10331.3	10121.2	9639.9	10482.1	9910.43	12423.7	9025.62	11282.7	11869.2	11107.2	9757.15	11137.8	7994.8	FALSE			0.28944	0.15291	-0.08704	0.03456	0.07774	0.10061	0.28049	3, 2	362.885, 543.8239	45.93, 45.69	49.39, 44.64	48.81, 47.4	43.29, 49.22	46.95, 50.47	47.01, 48.66	44.09, 49.44	52.43, 41.94	50.94, 45.46	49.59, 48.4	41.09, 39.83
A3KN83	EAASSGISLQADRR	SN_Direct	13615.8	41511.5	59276.9	53128	49562.3	41416.1	48534.4	50487.1	41469	63433.2	40819.8	50534.4	50462.2	52211.1	49946.3	60733.7	52440.5	51867.9	52283.3	49469.7	61391.8	53856.2	43898.7	19921.9	FALSE			0.29633	0.5287	0.333	0.04069	0.43615	0.4158	0.51201	3	487.5866	14.03	48.74	25.58	44.07	29.62	38.88	44.61	37.55	37.35	36.04	34.54
A3KN83	EFSDFIQAVERR	SN_Direct	19266.6	27339	23601.2	20990.1	22173.3	23683.2	20557.1	22187.3	15310.4	20192.7	22825.1	16130.7	20154	21057.9	21520.5	17260.4	20337.3	20022.4	18212.7	17858.2	21582.7	22551	23265.4	34772.9	FALSE			-0.27419	-0.28504	-0.07076	0.19898	-0.24727	-0.1624	-0.2842	3	499.5879	27.15	24.03	33.25	25.25	20.39	35.86	35.15	48.25	38.22	38.24	33
A3KN83	ELGLETEAAVPVK	SN_Direct	145168	140471	137356	128415	127724	143186	129450	130672	149529	130162	141245	145158	144133	140686	149058	123779	145784	149670	130239	133004	145270	130763	126729	149170	FALSE			-0.04625	-0.01289	-0.08308	-0.05681	-0.0221	0.03664	-0.05026	2	678.3745	44.41	53.63	45.61	48.1	44.99	48.16	46.1	50.57	48.87	40.88	41.93
A3KN83	ERFQQAADLIDAEQR	SN_Direct	34901.1	43919	37768.6	31215.2	27904.4	40396.8	26978.5	17558.4	38070.8	29277.3	32982	43244.3	21356.9	34717.6	36385.3	23034.3	38078.1	39907.3	10440.3	24994.5	61263.6	31713.9	32322.9	41129.1	FALSE			-0.49708	-0.20679	-0.22842	-0.14876	-0.14414	-0.33453	-0.26986	3	597.2991	22.23	41.9	45.13	41.54	27.53	14.67	25.32	47.68	42.55	33.96	26.09
A3KN83	FQQAADLIDAEQR	SN_Direct	165797	174791	156246	167586	177204	145848	145524	153728	199714	154025	158760	165671	166276	168169	153834	132876	217538	168321	151888	190238	203795	165269	175944	198143	FALSE			0.00618	0.06224	-0.01811	0.11847	-0.05438	-0.02506	0.13593	2	752.8732	34.11	34.82	50.56	43.05	41.61	35.88	45.23	26.85	43.82	30.78	40.58
A3KN83	GIDLTAPSNNSSPR	SN_Direct	625844	673741	627154	636786	657776	648120	650596	628186	638976	667072	666353	651962	635750	691140	686143	696178	678843	650112	719653	706997	680384	725040	712457	703463	FALSE			-0.00674	0.07186	0.01189	0.1521	0.04326	0.06321	0.12905	2	714.8575	40.89	47.88	47.42	48.77	38.63	47.1	51.84	45.49	46.65	45.72	45.68
A3KN83	GRTIAGIIYENYLLSR	SN_Direct	19734.6	21757.4	19885.8	20470.6	22508.4	22908	21028.7	22811.8	20187.4	18570.7	18184.2	21563.4	17406.7	15509.1	20565.2	17756	21415	18151.7	21970.3	20248.1	20743.8	21881.7	21017.1	16963.2	FALSE			0.06099	-0.09861	0.10228	-0.03608	-0.07377	-0.19869	0.03677	3	613.6756	35.79	47.54	46.07	36.27	24.31	44.55	33.88	42.37	44.14	46.11	38.58
A3KN83	GVIFATYSSLIGESQSGGK	SN_Direct	29534.4	26272.2	39154.8	29707.3	24517.4	31527.3	25639.5	28551.2	32693.7	21803.5	19228.8	24274.2	21302.8	26536.6	41303	34723.9	25631.2	21056.9	31336	9091.5	28152.6	24816.1	34500.2	23064	FALSE	0.270064	237429	-0.12825	-0.2221	-0.14717	-0.20504	-0.54012	-0.09123	-0.46955	3	634.3265	39.93	35.92	30.87	28.93	35.41	10.1	28.71	46.28	31.61	23.13	25.45
A3KN83	GVLQSLIEK	SN_Direct	339658	323535	346430	316980	349431	324284	326237	337857	317045	336306	340999	340101	335498	335713	347087	326227	331678	352069	321287	333102	302514	331965	313295	353982	FALSE			-0.04129	0.0005	-0.0273	-0.01491	0.01108	0.01234	-0.07737	2	493.7977	43.46	45.87	46.95	45.2	41.24	44.73	36.63	37.19	42.46	41.79	39.81
A3KN83	HPDAVVETSSLSSVTPPDVWYK	SN_Direct	89111.6	77122.3	126288	88913.4	91090.2	100150	67860	33951.7	84211.6	102972	58332.5	111679	110495	77277.9	93434.7	97865.5	139358	111273	46378.6	62713.1	112145	72545.8	78349.6	91163.4	FALSE			-0.65306	0.2526	-0.06233	-0.27319	-0.09973	-0.05691	-0.40295	3	805.4006	26.82	42	25.58	39.32	23.66	36.56	39.47	35.37	30.05	44.49	27.22
A3KN83	IGLRHPDAVVETS	SN_Direct	22865.2	28279.4	17162.7	26282.2	25960.2	29650.3	16823.7	22294.5	32263.8	26444	19505.3	26149	17822.8	27283.2	21234.2	25432.5	29941.7	23057.9	27121.5	33187.4	32332.7	20867.6	23970.5	8006.88	FALSE			0.06352	0.1994	0.2617	-0.37027	0.07792	-0.04216	0.43962	2	697.3754	34.12	32.95	24.78	46.12	38.74	35.38	33.77	38.31	37.46	33.38	30.13
A3KN83	KFIQTTASTRPSVSAPTVR	SN_Direct	23457.6	27640.2	22740.2	26699.4	25285.3	32978.7	28275.7	31836.8	33334.9	29641.2	27282.9	26218.9	27865.5	27893.2	19602.1	24742.4	28583.4	31614.8	28128.4	25186.2	33020	25907.1	25948.4	28903	FALSE			0.33979	0.20209	0.20248	0.12925	0.17123	0.02945	0.22557	3	683.048	39.04	20.6	38.09	12.24	19.54	26.86	23.65	23.08	27.91	43.64	35.59
A3KN83	KGVIFATYSSLIGESQSGGK	SN_Direct	139879	100961	86971.6	122153	96929.2	149887	155809	135730	89734	121730	10435.4	130072	110628	153576	147186	157797	117404	136659	87144.6	60466.4	105025	133110	125672	120832	FALSE			0.21796	0.32928	0.17063	0.21167	-0.322	0.32764	-0.37581	3	677.0248	26.7	42.74	31.99	43.26	38.97	25.91	22.14	31.09	30.47	40.28	21.01
A3KN83	LAEDLPPNTLDELIDELGGPENVAEMTGRK	SN_Direct	6650.11	5941.64	16317.3	844.302	18086.6	2643.56	5779.5	7054.35	6283.17	3836.89	3520.02	6695.08	20376.8	10628.3	4420.64	5363.02	8796.56	8978.88	3329.22	1041.74	4098.61	19929.3	5513.55	8017.19	FALSE	-0.232186	5.54188e+06	-0.59666	-0.32123	-0.42219	0.21092	-1.04074	0.29328	-1.77116	3	1079.5378	31.79	8.24	20.22	21.59	-17.75	18.38	23.81	-27.67	-1.1	-34.69	46.19
A3KN83	LDESNEDDENDPWLIRK	SN_Direct	63553.7	58526.3	73796.1	61789.2	33709.1	51797.6	58843.8	52424	57536.4	61010.3	68303.6	54986.5	61869.4	64574.4	62307.7	67609.4	74473.6	55258.7	59614.1	75116.3	62417.2	54230	63209.7	72098.5	FALSE			-0.21459	0.01075	-0.41122	-0.04745	-0.08788	-0.05345	0.00934	3	696.6554	34.47	28.55	33.11	41.45	42.97	40.95	36.31	37.32	39.67	39.66	36.8
A3KN83	LFLVYRPNTGK	SN_Direct	178799	198075	191895	148825	172393	214700	157751	178956	173917	150758	187875	180382	171591	166706	171218	128180	174667	179039	141798	174246	184011	184746	173450	249996	FALSE			-0.15558	-0.23915	-0.08583	0.09668	-0.13207	-0.15872	-0.18576	3	436.5872	52.73	48.11	50.62	50.74	42.65	42.17	47.71	44	43.91	46.55	47.09
A3KN83	LKPPANIAQPVAT	SN_Direct	291482	266948	276756	237894	255720	305923	272035	276894	312089	268861	287870	290786	283142	280059	294702	243472	308437	309991	265345	286919	319727	257088	246983	298267	FALSE			0.04394	0.04542	-0.06293	-0.05789	0.02114	0.03872	0.06222	2	660.3877	44.29	44.98	36.33	40.79	47.3	47.58	38.25	44.86	43.29	37.37	42.05
A3KN83	LKPPANIAQPVATA	SN_Direct	52623	57567.2	67370.8	48596.1	41253.8	60912.8	45779.4	66043.2	50023.3	40797.8	52259.2	48509.7	48587.8	61426.4	34972.9	43985.9	61147.7	50278.7	39499.4	54400.9	49931.1	47887.3	46967.3	57427.1	FALSE			-0.13369	-0.19221	-0.23604	-0.22157	-0.32683	-0.29239	-0.30394	2	695.9062	47.62	48.95	48.4	45.25	40.75	41.4	48.59	45.89	43.52	46.88	40.34
A3KN83	NGRYDMGILDLGSGDEK	SN_Direct	48513.9	42120.8	36163.8	33132.3	40152.1	40689.3	41241.7	31361	37288.7	51388.8	47525.6	48036	47014.5	50834.6	39894.7	48842	43193.8	45417.2	45842.4	39437.9	47716.9	42458.3	40364.8	46554.5	FALSE			-0.20646	0.1164	-0.15384	0.02905	0.21279	0.11945	0.06886	3	613.9562	40.5	42.16	34.12	46.4	45.22	39.61	33.14	38.83	37.21	46.84	37.48
A3KN83	NILVHSLNK	SN_Direct	259751	257115	292374	152570	248987	274546	242510	236759	256140	236738	256626	265187	266976	259892	267711	210918	236964	237834	242802	200570	252791	248247	229059	294337	FALSE			-0.13802	-0.23896	-0.25933	-0.06863	-0.09332	-0.02638	-0.21714	2	519.3087	34.6	42.35	37.73	40.82	42.88	40.23	46.33	43.9	46.3	39.91	40.01
A3KN83	NLC[Carbamidomethyl (C)]PVGSSKPTK	SN_Direct	196285	203737	181131	193279	194670	208240	206780	215742	188112	206188	183680	197469	207646	202251	203630	203608	202974	179251	198777	182651	210412	200451	185247	208783	FALSE			0.07139	0.01157	0.03685	0.03271	0.01527	0.07821	0.02629	2, 3	644.3399, 429.8957	41.13, 44.58	50.85, 40.15	51.54, 38.71	41.74, 42.34	40.32, 40.33	47.72, 43.08	49.19, 43.16	45.85, 43.51	45.25, 37.9	39.14, 40.77	47.54, 41.18
A3KN83	NMAYMNR	SN_Direct	311831	301133	281989	309799	257032	256847	320473	275558	317345	339162	314375	299160	287527	282145	315747	297078	309878	309280	342920	299048	358629	330524	277605	288661	FALSE			0.0294	0.03391	-0.11973	0.00296	0.09021	-0.01545	0.16098	2	450.1967	39.8	46.36	38.4	46.07	40.91	42.35	44.01	47.35	42.47	38.76	39.4
A3KN83	QGLIGVGLINVEDR	SN_Direct	680192	778012	829175	742895	737417	680272	710825	693074	821471	816512	758203	917542	805716	659875	825938	710553	886001	738844	764522	790097	926769	791408	702202	734876	FALSE			-0.03965	0.02997	-0.08227	-0.03763	0.12376	0.00261	0.11745	2	741.9174	38.33	40.31	38.3	37.63	39.02	45.46	41.28	41.81	35.48	39.05	33.61
A3KN83	SELDVPVEIL	SN_Direct	86156.2	95894.5	86051.1	79250.4	102954	97183.4	87179	82883.6	93618	80742.4	88661.1	80363.3	79568.3	83089.2	92352.4	92516.3	90377.8	88577.1	91757.9	106863	95116.1	88618.9	95150.4	80720.8	FALSE			-0.02399	0.01802	0.05949	-0.01957	-0.1022	-0.07223	0.13175	1, 2	1113.6038, 557.3055	32.88, 41.94	37.8, 51.82	38.01, 50.24	39.97, 49.36	32.25, 53.12	36.6, 45.69	36.42, 46.15	36.94, 42.62	25.05, 50.35	33.08, 49.2	35.86, 46.46
A3KN83	SELDVPVEILNITEK	SN_Direct	51013.8	45665.9	47156.9	52976.1	68260.8	41377.8	44979.9	53452.7	40464.9	48853	61788.6	48321.7	48670.1	56736.2	59897.6	51536.9	58929.8	57837.5	58325.5	46483.7	49492	56680.9	42735.8	51471	FALSE			-0.05041	0.22664	0.17703	0.06904	0.14426	0.20069	0.10132	2, 3	849.9617, 566.9769	43.41, -26.02	47.1, 1.97	39.09, 22.54	44.39, 42.04	39.21, 21.79	45.8, 34.36	41.25, 23.58	47.99, 21.54	34.76, -13.23	42.92, 38.89	44.84, 11.15
A3KN83	SGILTLDK	SN_Direct	283289	253471	257974	242140	275870	244934	276003	264352	262568	272400	256049	258395	262724	255987	258041	263735	242352	265833	260548	259335	245131	273858	259989	280582	FALSE			0.01479	-0.04202	-0.0589	0.03532	-0.0144	-0.03302	-0.05499	2	423.7502	40.7	37.28	40.79	41.95	37.47	39.94	41.64	39.5	38.42	36.86	43.92
A3KN83	SIVNLDSPMVSPPPDYPGEFFK	SN_Direct	125008	122871	109971	119653	99363.2	106910	116795	119278	106640	123720	121090	106822	108677	119258	106643	118352	118094	109063	105608	121754	114660	106994	119980	129529	FALSE			-0.06235	-0.05063	-0.13481	-0.00544	-0.02529	-0.09701	-0.06527	2, 3	1218.5933, 812.7313	36.72, 46.78	36.84, 49.15	46.74, 43.15	37.15, 50.07	45.34, 43.06	39.86, 45.05	39.73, 35.49	39.24, 42.12	38.68, 43.86	32.18, 49.58	41.21, 42.77
A3KN83	SLNELMK	SN_Direct	157002	150913	177691	119189	157790	169024	150037	146737	179998	167875	166909	157477	164236	162963	173229	107329	168465	179781	167863	171024	167046	159494	170414	153350	FALSE			-0.02649	-0.0921	-0.12273	-0.00699	0.01964	0.04338	0.05916	2	417.7231	34.4	15.54	17.47	13.67	28.08	19.74	21.84	26.3	27.6	11.09	17.51
A3KN83	SLSSVTPPDVWYK	SN_Direct	106908	55305.9	132477	35808.7	59436.5	54235.6	54932.8	73898.1	4453.91	49959.5	31202.8	10724.7	75333.6	49595	43105.3	55698.3	84978.2	71810.8	52117.5	50512	56291.7	53099	63260.3	54162.1	FALSE	0.591536	465263	-1.14469	-0.47183	-0.97924	-0.78925	-1.68127	-0.81045	-0.89089	2	739.8799	-2.46	-0.63	31.11	21.13	-5.33	26.59	0.53	38.03	16.87	34.78	1.91
A3KN83	SNQVTAPEYVFLISELAGEQR	SN_Direct	15224.1	12624.2	11638.1	17193.6	13996.4	13455.3	15739.7	15897.7	15456.4	17952.8	13552.3	12623.5	11147.4	15637.2	14321.3	15608	12643.2	11793.2	13526.3	15245.8	13641.1	13958.9	14998.3	15656.3	FALSE			0.25418	0.02024	0.17715	0.17612	0.16036	0.05799	0.10316	2, 3	1176.0975, 784.4008	43.82, 43.58	45.59, 47.26	46.44, 46.04	47.63, 48.07	38.6, 39.83	46, 52.5	40.71, 43.81	47.1, 49.44	42.78, 50.27	50.42, 43.23	46.03, 45.18
A3KN83	TGLAVLELQNK	SN_Direct	700789	735208	698771	682172	704066	700122	680920	668324	714264	682923	716943	680789	671266	725470	712321	675443	675506	693110	632081	654194	696013	684172	703710	805864	FALSE			-0.04898	-0.06264	-0.03309	0.03932	-0.03704	-0.01748	-0.10691	2	593.3455	47.61	46.1	44.93	48.41	41.34	42.37	39.53	45.3	43.64	44.19	39.59
A3KN83	TGLAVLELQNKLPK	SN_Direct	73885.2	58557.8	65343.7	66234.8	54024.7	70404.7	70872.7	69862.4	81505.4	71122.4	62288.1	74316.6	80513	67535.9	77913.6	76072.8	75718	74626.9	65764.6	67596.8	70229.6	62727.8	59721.5	43654.3	FALSE			0.16818	0.19504	-0.05291	-0.25186	0.07074	0.19214	0.04173	3, 2	508.6434, 762.4614	48.8, 36.73	51.12, 33.35	50.98, 28.63	49.21, 41.9	46.98, 23.23	52.35, 38.29	47.71, 22.8	47.03, 44.24	45.46, 10.53	47.79, 8.37	39.56, 28.7
A3KN83	TIAGIIYENYLLSR	SN_Direct	142345	156886	141678	156274	144239	132426	127202	133061	134432	138232	129562	134938	149383	140234	132299	123866	146828	144642	144527	133685	140084	151136	151040	162427	FALSE			-0.15974	-0.0862	-0.02631	0.07552	-0.13066	-0.06353	-0.07596	2	813.4485	39.76	47.88	38.23	40.77	41.29	46.71	49.83	48.9	47.14	50.38	41.72
A3KN83	TLEALEEGGGELNDFVSTAK	SN_Direct	170006	182565	199890	156784	188614	145163	207578	140431	121575	162733	186122	146395	152559	147052	170601	174705	145177	174748	172438	139484	169984	190725	214464	180759	FALSE			-0.23449	-0.15952	-0.17144	0.0849	-0.15772	-0.23256	-0.19712	2	1040.5077	37.52	46.74	45.02	37.17	41.33	38.89	40.86	41.16	42.54	42.94	47.33
A3KN83	TTASTRPSVSAPTVR	SN_Direct	63648.2	17394.3	64401.1	29250.5	15199.2	78840.5	2666.07	84616.6	57838.7	15872.1	51911.6	72342.7	92528.7	59429.5	87364.9	14711.5	95220.1	83232.9	65425.7	19368.2	82137	74964.1	71129	72693.1	FALSE			-0.0032	0.40937	-0.2384	0.58906	-0.05373	0.7185	0.19879	3	510.946	11.64	16.71	-24.28	17.78	29.16	0.69	29.28	19.22	9.75	18.51	29.2
A3KN83	VPVVKEDDEPEEEDEEEMGHAE	SN_Direct	49165.3	61257.2	60641.7	50987.3	46477	72003.2	54809.8	50958.3	63817.9	57736.2	42897.8	65130.3	54245.6	48766.8	62004.5	61588	64947.9	68638.7	44909.9	55258.6	78053.2	59950.1	56435.2	49659.9	FALSE			-0.01252	0.19023	-0.01353	-0.04296	-0.0454	-0.05192	0.05914	3	847.6868	47.68	45.57	50.98	46.85	41.27	50.65	45.68	50.32	50.65	56.55	45.04
A3KN83	YDMGILDLGSGDEK	SN_Direct	235676	229917	244778	212584	250256	239017	250403	232905	236247	235772	259527	226010	231811	242307	242982	212305	210797	231576	223906	213491	236610	253147	247273	283794	FALSE			0.01853	-0.11779	-0.0174	0.14267	0.02204	0.0136	-0.07581	2	756.848	34.77	51.83	47.15	50.29	46.04	48.07	50.2	50.43	45.97	42.45	39.02
A3KN83	[Acetyl (Protein N-term)]VEPGQDLLLA	SN_Direct	54294.7	79053.4	50825.3	76856.5	61073.6	50454.4	61626.2	36697.4	57198.6	78133.2	66271	64787	69095.4	75956.8	72803.4	82090.1	58758.3	62254.4	61176.6	68374.4	65183.6	78951.2	76854.2	51998.9	FALSE			-0.24394	0.14115	0.03262	0.17416	0.18376	0.24231	0.08044	1	1096.5885	29.44	39.44	27.35	36.09	18.81	32.23	41.25	39.22	25.03	19.5	25.65
A4D1E9	DC[Carbamidomethyl (C)]EIPVPVGISVTDENGKI	SN_Direct	40367.5	1478.27	16674	4702.24	1504.59	7923.28	7278.51	14074	11527.2	47916.7	10538.2	10591.2	6089.51	957.134	46999.9	6015.71	10283.8	9480.4	6849.39	31404	9514.11	461.983	11211.9	12168.8	FALSE			-0.83173	-1.18267	-2.05015	-1.29537	0.23863	-0.11472	-0.29289	2	1021.5092	-4.37	-6.04	-7.42	-7.43	-13.85	-23.19	-32.01	-6.9	2.94	1.18	-4.71
A4D1E9	DFLHLFEK	SN_Direct	9905.12	8656.06	10246.9	9557.49	10214.2	7797.52	8099.71	8425.56	8660.12	8136.89	8726.78	9110.73	8270.43	10598.9	8900.14	8137.62	7377.71	7474.06	7349.16	9021.18	8499.08	10233.5	8894.87	9360.04	FALSE			-0.19389	-0.3255	-0.06341	-0.0161	-0.14938	-0.05298	-0.2121	2, 3	524.7767, 350.1869	42.31, 50.56	27.85, 41.5	52.98, 47.25	35.31, 53.08	39.12, 44.31	49.76, 42.42	50.38, 48.27	50.88, 41.05	44.32, 44.04	43.89, 41.9	48.78, 44.28
A4D1E9	ILVAQGGLGGK	SN_Direct	23981.3	32347.4	47307.7	38509.4	34353	38775	41349.6	45898.8	30664.7	33906.8	40730.4	35919.3	34133.6	43805.8	45731.4	28364.8	28696.1	38978.5	32923.1	20274.6	45761.7	35719.6	35920.7	43573.2	FALSE			0.18619	-0.10983	0.10729	0.15278	0.09325	0.25497	-0.06662	2	506.8111	33.33	29.13	33.43	38.15	21.7	27.18	37.66	37.06	27.4	15.93	31.29
A4D1E9	LIADVGLVGFPNAGK	SN_Direct	69634.2	58393.5	77360	50754.2	48447.3	64536.3	46545.3	61090.3	59273	63203.2	62115.8	54769.9	61240.8	54144.7	55841.5	51195.7	62131.1	57734.3	47605	58731.9	64741.7	10054	47369.2	63862.2	FALSE			-0.29929	-0.26384	-0.32696	-0.75994	-0.18964	-0.26244	-0.26369	2	735.9194	40.1	43.26	36.77	45.94	39.26	39.01	40.53		53.57	41.64	41.61
A4D1E9	LLTNFLPLK	SN_Direct	58537.3	62176.5	63833	52952.1	64030.1	68991.2	56603.6	65499.5	64558.9	58797.4	68968.3	64244.1	61302.7	59388.6	63513.1	53267.1	64216	60112.6	57419.2	63191.1	64561.8	64125.8	61976.8	62188.9	FALSE			0.01644	-0.05539	0.01111	0.02898	0.05719	-0.00268	0.00488	2	529.834	45.62	48.87	48.87	45.08	46.92	45.09	43.99	50.76	46.51	43.35	39.76
A4D1E9	LM[Oxidation (M)]SQLQNPKDFLHLFEK	SN_Direct	15085.7	8967.24	13854.1	14133	9346.07	15433.9	14502.8	7653.99	6483.93	10158.7	10970.2	8398.57	16174.2	14085.4	13538.2	13126.5	10612.9	7413.28	12833.8	20109.6	13477	11627	12741.1	9193.92	FALSE			-0.4044	-0.28311	0.03778	-0.17564	-0.36041	0.20839	0.29229	4	526.7778	10.39	7.95	1.2	15.51	23.58	-1.04	10.59	11.45	-6.75	-1.54	9.6
A4D1E9	PAIADYAFTTLKPELGK	SN_Direct	11297.3	17062	13753.5	19560	12092.2	63460.3	15947.2	18575.4	11025.9	10281.2	17050.4	15439.9	15307	67508.8	14965.3	13421	11377.9	76425.1	6496.32	6076.47	11818.4	15116.3	13158.2	24684.7	FALSE	0.122662	-107425	0.11314	1.26522	1.17537	0.33062	0.02239	1.21529	-0.78791	3	612.3365	30.72	9.71	36.85	26.9	34.75	20.83	24.89	23.94	37.21	24.86	33.89
A4D1E9	QISVADLPGLIEGA	SN_Direct	2771.26	2088.18	3609.19	5318.07	2046.66	2367.57	1145.11	1381.88	2681.17	2432.46	1334.73	1907.05	1508.42	318.727	1790.36	1822.06	1795.31	2339.31	1528.92	1441.43	691.215	1913.24	763.821	773.624	FALSE	0.642747	0.847579	-0.70136	-0.50762	0.20065	-1.29525	-0.5777	-1.22714	-1.20967	2	691.8799	11.48		11.87	35.12	9.08	19.87	15	18.33	-16.67	11.56	-26.05
A4D1E9	QISVADLPGLIEGAHMNK	SN_Direct	25299.4	23590.8	27238.3	22745.6	22530.5	24116.5	24179.3	23314.5	28217.6	21961.2	26637.2	28940.2	30661.5	25560.3	25637.3	26168.8	27282	31335.5	26958.8	23396	26183	23399.6	23074.4	24229.3	FALSE			-0.00793	0.15539	-0.13365	-0.10666	0.02648	0.10471	0.00774	3	631.6682	39.01	38.14	35.31	46.59	46.38	48.84	38.53	44.33	44.01	40.2	43.81
A4D1E9	SLDEQANQENDALHKK	SN_Direct	21905.3	21756.2	24434.7	22147.2	2594.82	15943.7	20689.6	17186.3	15608	22759.1	23746.2	22841.6	18148.9	23679.2	26000.5	26734.2	18105.8	25122.8	24754.4	22314.1	24471.6	19576.6	2523.33	16155.9	FALSE			-0.34847	0.03901	-0.74305	-0.83189	0.02626	-0.00568	0.07118	3	613.9659	-8.23	18.53	4.09	33.28	4.77	19.04	15.75	26.96	10.96	-27.48	18.48
A4D1E9	TAFETIILLTK	SN_Direct	15931.5	16020.4	15515.7	13343.5	14895.3	16327.4	17022.2	16975	12972.8	15884.4	16499.5	17168.4	14981	14540.9	15583.7	10579.8	10895.8	14665.3	14974.8	18422.3	15613.2	15901.7	14677.6	21145.6	FALSE			-0.0152	-0.39331	-0.091	0.12391	0.06201	-0.07363	0.04614	2	625.3737	43.63	36.37	29.33	46.71	37.17	45.69	34.16	40.19	36.96	35.3	36.9
A4D1E9	TVEFQHIIPISAVTGEGIEELK	SN_Direct	89553.5	78859.9	89024.1	91292.6	84232.6	86002.8	87023.6	83241.7	87340.9	101998	81203.3	92108.9	90014.5	82211.2	84136.1	96271.1	83438.5	88878.6	91594	91384.3	79070.7	87858.5	82714	90469.5	FALSE			0.00094	0.06117	0.02274	0.02006	0.09684	-0.00604	0.02561	3	804.1003	46.32	47.95	47.87	40.51	35.53	49.13	52.27	54.09	43.42	42.69	41.66
A4D1P6	IVDQLQQLM[Oxidation (M)]QVYDLAA	SN_Direct	26568.4	50909.5	29750.9	47037.3	52087.1	24197.8	39347.9	32733.1	34802.4	47971.5	48609.5	19369.8	36195.9	30610	31273.9	41736.7	48965.4	38818.8	47445.2	32885.7	24659.3	47628.4	49762	37453.1	FALSE			-0.00465	0.27249	0.20174	0.33059	0.11282	-0.12866	-0.03044	2	932.4797	-10.3	-3.2	-2.91	2.11	6.83	-0.48	6.65	12.57	-4.62	2.08	-2.4
A4D1P6	KPEASGPEAEPC[Carbamidomethyl (C)]PELHTEPVEPLTR	SN_Direct	63820.5	53639.5	58167.3	58974.8	50687	57091.2	51016	46628.6	56716.9	59143.2	52135.8	63456.9	59195.9	56363.5	59085.5	57419.1	51929.6	57236.1	51960.8	52615.8	59458.1	58386.6	56886.7	53865.9	FALSE			-0.1862	-0.07626	-0.0748	-0.05431	-0.00734	-0.00809	-0.09852	4, 3	693.3393, 924.1166	45.9, 39.46	50.45, 46.34	47.35, 38.89	56.43, 41.25	48.07, 33.73	50.39, 34.59	51.73, 39.22	44.22, 42.97	47.35, 34.43	44.48, 39.08	38.96, 32.21
A4D1P6	LFDMQQHEC[Carbamidomethyl (C)]AMSWR	SN_Direct	15786.9	12605.6	17976	9119.91	15122.9	21040.8	13894.1	7330.66	9318.95	12290.2	16715	11477.2	24272.7	13418.3	16921.1	8245.45	8713.06	9820.35	8037.67	10809.5	11588.9	7372.53	15013.5	18789.2	FALSE	0.0236589	-37163.8	-0.60227	-0.79205	-0.03416	-0.17137	-0.19586	0.23607	-0.60737	3	613.5972	7.67	-6.13	15.13	28.98	28.95	17.15	-0.81	5.11	17.69	1.81	6.99
A4D1P6	LLLLGSGVGTVR	SN_Direct	270578	258763	286871	232399	247393	302211	252196	288057	267501	230502	292326	267341	277876	260516	290917	235214	299090	292280	245643	233300	290189	276167	242454	266045	FALSE			-0.01503	0.01822	-0.06177	-0.05686	-0.04678	0.02297	-0.08571	2	592.8717	41.89	47.77	48.7	47.87	37.85	42	46.62	47.08	44.49	42.76	45.65
A4D1P6	LLLWDTK	SN_Direct	107499	94230.4	122554	90204.7	90876.7	101576	92321.1	105943	102276	115629	87271.3	109912	89012.8	104893	98013.2	95161.8	110057	105820	83903.3	117001	104468	99580.6	98951.8	110095	FALSE			-0.1097	-0.06016	-0.1982	-0.07139	-0.05196	-0.15169	-0.08669	2	444.7631	33.69	36.1	42.31	45.25	38.13	40.43	40.71	47.19	47.45	45.44	35.35
A4D1P6	LPPYVSNMDRLGDSEL	SN_Direct	110463	82965.9	144834	49618	23690.2	103709	127189	143806	61799.8	65261.1	27871.7	157044	110367	157732	108596	12880.4	92044.4	124745	89073.9	84213.8	111016	65441.2	123629	166799	FALSE			-0.02351	-0.55858	-0.93426	0.0732	-0.4352	0.15526	-0.25071	2	903.4406	-10.62	-24.23	-8.66	14.94	-8.08	-34.51	-4.35	-7.11	-3.92	-0.1	-10.74
A4D1P6	LSPAQGPPQPQSSAK	SN_Direct	129121	119759	94568.9	102861	106809	65802.1	113927	103604	97421.4	116290	113171	122885	132972	118242	99121.4	107038	112773	128610	124043	114915	100230	126296	111536	129285	FALSE			-0.12496	0.02074	-0.31819	0.09615	0.0369	0.02864	-0.01801	2	746.8914	41.93	35.82	36.22	43.83	36.44	45.36	43.17	41.09	42.72	37.56	44.86
A4D1P6	LTTLLAHKA	SN_Direct	3865.49	35699.9	16948.7	25423.2	26961.3	6727.06	22155	20954.7	20987.9	37053.2	2881.91	21652.2	24864.1	35160.7	838.25	29678.9	30561.8	7020.88	32254.5	5686.69	34546.7	36349.2	34926.7	1422.8	FALSE			0.18166	0.25117	0.06483	0.36332	0.12402	0.10696	0.35913	2	484.3004	-15.65	39.56	42	45.78	-36.54	36.6	34.67	46.12	14.72	23.42	46.56
A4D1P6	NLC[Carbamidomethyl (C)]EININDNMPR	SN_Direct	82372.3	74287.2	61589	88972.7	80391.5	75537.2	65100	75224.3	76803.9	68910.6	71350.6	70627.5	66033.7	81339.6	74773.4	85301.6	62819.5	57823.5	77980.9	72332.8	73344.3	80552.4	83114.1	63311	FALSE			-0.00742	-0.08372	0.16623	0.05658	-0.04949	0.02554	0.03532	2	801.8718	51.53	48	47.19	52.31	44.67	46.59	43.3	49.6	45.23	45.07	45.09
A4D1P6	SPLLSLEWATK	SN_Direct	97806.2	98843.6	104954	99748.8	100371	96247.1	96792.2	101745	103367	103662	98020.2	101994	101227	106219	93214.7	103432	99948.7	100261	97733.8	103687	96443.7	94438.5	91094.2	98000.2	FALSE			0.00144	0.00972	-0.02527	-0.08914	0.00988	-0.00452	-0.018	2	622.8479	42.98	39.27	45.89	47.81	40.87	42.64	48.82	52.42	42.33	43.97	40.85
A4D1P6	SPLLSLEWATKR	SN_Direct	4673.99	1914.22	5149.81	5780.23	1811.72	5468.44	5803.43	5788.77	6560.53	5566.27	4037.38	4224.12	4211.35	3590.36	5557.72	4971.49	4994.31	5422.45	4406.58	3956.09	5424.17	4348.17	3572.23	2189.37	FALSE			0.629	0.39064	0.15401	-0.21544	0.23638	0.18667	0.2321	3	467.6014	35.62	30.44	46.53	51.68	35.2	36.32	40.89	40.6	25.73	-1.25	50
A4D1P6	TDELVREYLLFR	SN_Direct	20611.2	6377.82	17477.6	11652.4	7312.39	19837.9	11315.1	11378.3	12918.5	12334.8	15598.1	15986.7	21002.3	5166.57	6780.64	7764.15	16208.2	11567.1	7216.79	7902.58	18973.9	7740.84	6347.1	7509.66	FALSE			-0.32037	-0.3233	-0.19657	-1.04185	-0.01786	-0.43247	-0.38324	3	518.6156	5.17	37.97	21.04	5.93	30.39	28.93	26.76	32.39	22.52	35.75	25.57
A4D1P6	TNQVQEENEVLR	SN_Direct	109927	95982.6	112850	127922	119730	100530	111468	113625	108606	112599	106681	104362	110859	99990.6	105420	119259	96042	101613	119158	116019	94211.5	113937	107602	98147.5	FALSE			0.06608	-0.00838	0.12737	0.00419	0.02193	-0.01132	0.04732	2	729.8628	48.25	44.93	43.85	43.82	39.93	52.59	43.06	39.1	36.6	45.96	37.86
A4D1P6	VLESC[Carbamidomethyl (C)]LSLGGHR	SN_Direct	16387.2	674.101	36008.6	13801.1	12849.4	8856.08	17483.5	16710.8	11452.2	13814.1	17256	12012.1	9001.9	21550.2	15237.1	12261.9	3389.93	15731.2	15050.3	6030.85	2414.63	16949	14449.4	13585.4	FALSE			-0.21739	-0.75791	-0.57981	-0.23849	-0.3008	-0.21289	-1.17549	3	443.2311	35.74	13.79	32.87	36.64	9.9	17.25	13.18	29.89	-42.27	25.66	32.58
A4D1P6	VWSFNPIMQTK	SN_Direct	193276	189870	196546	208820	190548	196565	189674	205908	196383	199373	195300	190728	190138	196524	186673	186857	179157	191140	199530	171702	195143	194961	157063	194196	FALSE			0.03022	-0.05721	0.03986	-0.0858	0.01414	-0.01591	-0.03353	2	675.8474	50.57	46.61	41.41	47.39	44.36	47.85	46.32	45.42	42.93	43.46	39.08
A5D8V6	APSPGYPQQSPYP	SN_Direct	71207.5	79360.1	74389.7	72005.8	82072.1	73895.5	73611.8	84657.8	26306	41922.2	83743.5	10422.6	66455.6	82345	71542.9	83355	43278.5	82115.2	88315.9	42034.8	51091.3	74515.8	70037.9	86311.1	FALSE			-0.28544	-0.10788	0.01921	0.0374	-0.72511	-0.0299	-0.31014	2	694.8277	28.46	28.49	32.37	25.49	10.04	24.44	33.6	20.12	16.28	22.49	44.72
A5D8V6	KIEEESEAMAEK	SN_Direct	13754.7	12321.3	10998.1	7191.02	10864.5	10385	9207.36	11933	11999.4	11625	12841.4	13590.5	14615.1	13531	12665.9	4393.65	14810.5	12213.7	8188.84	12591.2	15087.7	10897.7	9531.02	11252.5	FALSE			-0.16185	-0.23883	-0.38246	-0.22679	0.03775	0.13858	-0.04772	2	697.3294	50.35	37.02	29.91	44.99	47.67	-3.61	30.45	33.78	36.93	41.55	38.03
A5D8V6	NLEFQGPLEIS	SN_Direct	46524.9	46385.5	45646.5	45426.6	42091.8	57544.8	38972.4	46013.8	49376.2	48803.7	52665.6	51045.5	50070.6	45509.2	53432.6	48272.1	51680.8	52872.6	39870.3	67122	46213.7	46804.1	49538.9	42587	FALSE			-0.04435	0.14141	0.0662	0.00388	0.13847	0.10496	0.145	2	623.8193	41.29	47.73	42.67	46.72	46.36	39.69	49.04	46.43	40.16	45.19	43.73
A5D8V6	NLEFQGPLEISR	SN_Direct	338057	332098	315470	339302	335003	336217	330398	335546	321769	332732	328498	334255	354313	326675	332504	349401	369854	369147	342377	332680	345168	321553	337181	331218	FALSE			0.00305	0.1431	0.03599	0.00632	0.01436	0.04023	0.04978	2	701.8699	33.3	41.56	41.02	46.55	42.13	47.25	40.32	47.08	47.19	45.08	39.7
A5D8V6	TLQELEELQNDSEAIDQL	SN_Direct	15245.6	34136.2	38067.9	29326.7	24262.4	25644.6	20637.3	21992	26370.7	27402.3	33191.1	23925.9	24014.1	34816.9	31905.1	27259.2	33039.5	30950.6	15131.6	39726.6	11068.2	27266.5	31590	11988.6	FALSE			-0.34186	0.06136	-0.14234	-0.30378	-0.04917	0.05322	-0.4076	2	1044.5026	29.75	32.08	30.53	35.25	24.32	35.37	26.04	32.87	32.41	39.5	47.82
A5PLN9	FQVLKPLDVK	SN_Direct	40420.5	38830.6	42763.5	36502.5	42496.7	43640.1	42949.9	38265.5	46528.8	39240.5	43534.3	43381	43067.6	42163.5	35121.7	41428.9	38479.1	43915.4	37695.6	41862.7	45339	44338.1	43085.6	38848.1	FALSE			0.06621	0.02123	0.00737	0.04948	0.04815	-0.01978	0.03369	3	396.2447	33.41	44.95	42.39	46.86	49.18	41.28	35.18	37.67	35.39	44.14	44.46
A5PLN9	LSLEAIPDTVNLEEPFHITC[Carbamidomethyl (C)]K	SN_Direct	74813	55740.9	59997.1	64839.8	48118.1	59761.6	62409.9	69715.7	51990.6	74650.7	68030.1	66301.9	77528.2	65958.6	63107.9	65411	55287.2	57664	67165.8	37805.4	54521.3	60924.1	63071.4	78365	FALSE			-0.04956	-0.09537	-0.14175	0.08675	0.13321	0.11663	-0.25669	3	809.4139	42.66	50.3	40.89	38.72	40.14	50.26	42.37	39.63	37.74	44.03	49.45
A5YKK6	AAANFSDR	SN_Direct	185937	236334	216665	218633	248860	200265	236106	207254	217831	253256	211190	229231	217374	202824	192715	208671	210198	217762	215882	240271	183442	226882	226595	239015	FALSE			0.0494	-0.00521	0.06365	0.11613	0.11859	-0.05999	0.00149	2	426.2039	30.24	37.68	39.43	37.03	34.47	36.78	45.59	42.81	37	37.19	42.59
A5YKK6	AAHHMMR	SN_Direct	45191	43602.8	56408.8	44216.9	46224	48691.7	52929.2	47826.1	49269.3	46811.6	44484.8	44483.8	6767.83	46383.6	42543.7	15471.7	39253	40979.7	5473.81	3617.26	47219.5	50085.2	46309.2	52808.5	FALSE			0.04713	-0.60141	-0.06161	0.03921	-0.0968	-0.60155	-1.36659	2	427.1996	25.28	18.51	5.06	26.96	-21.26	0.95		14.14	6.27	15.92	10.87
A5YKK6	AFSAFVGQMHQQGILK	SN_Direct	75406.3	79135.7	81559.1	78681.7	83690.7	83072.1	78613.7	85702.8	69003.4	68602.3	81264.1	74320.3	71822.1	76891.5	62760	58904.7	63599.5	70203	71180.6	57529.9	78518.6	86370.9	81816.8	106797	FALSE			-0.0171	-0.29299	0.05599	0.21995	-0.0747	-0.15893	-0.18818	3	587.975	29.64	36.64	43.15	39.43	40.76	41.9	37.54	51.29	40.28	48.55	48.52
A5YKK6	AGPEMDK	SN_Direct	143520	142604	136708	145840	116506	152994	134931	103048	134229	136031	130380	135335	158884	134809	151984	87295.5	155173	183624	139395	109933	77094	126535	125507	156145	FALSE			-0.18397	0.01108	-0.02579	-0.05085	-0.0738	0.07591	-0.37335	2	374.1707	38.75	33.59	32.78	26.86	36.1	32.42	42.62	25.82	33.93	20.91	37.98
A5YKK6	APPEDDNREIATWK	SN_Direct	292588	195325	250974	287710	315619	418871	484031	143689	249829	315165	203145	292045	187983	343420	195231	286362	148722	282142	177864	293614	379620	106689	242714	90154.2	FALSE			0.24813	-0.04293	0.46825	-0.7493	0.1332	-0.02413	0.20397	3	547.9338	15.64	32.89	23.38	28.77	26.01	17.97	33.36	41.4	28.11	28.27	34.89
A5YKK6	AQAEQQHNPAANPTMIR	SN_Direct	87065.8	114383	93463.9	109034	123496	105346	117703	98014	104152	102816	101369	108885	104359	107103	78808.3	109315	85259	90365.2	118029	98508.4	104799	117559	113488	128184	FALSE			0.11719	-0.04963	0.19621	0.28462	0.08619	-0.02289	0.1238	3, 2	626.3076, 938.9578	29.2, 30.34	37.55, 33.76	33.22, 36.61	37.92, 31.29	37.32, 35.44	48.42, 5.08	34.7, 27.29	43.35, 33.72	43.91, 43.93	40.01, 43.49	42.39, 39.48
A5YKK6	ARQPPPGVMPK	SN_Direct	173959	155154	144349	175570	160092	135973	155433	157449	136045	166550	146888	163196	148258	150542	168433	168048	173451	157656	180397	181022	136478	175963	182820	136067	FALSE			-0.07677	0.07624	-0.00558	0.06374	0.00964	-0.01911	0.0726	3, 2	393.2219, 589.3292	7.6, 37.19	28.95, 38.14	40.82, 18.89	36.24, 33.59	37.6, 30.35	19.57, 28.52	29.33, 20.39	30.3, 25.28	14.99, 35.22	23.9, 35.2	38.11, 39.28
A5YKK6	ASQQEIQHIVNR	SN_Direct	82513.5	85779.2	72831.7	80530.4	86603	78961.3	83010.9	100500	77152.8	87862.3	91871	83908.7	78556.6	96981	71278.8	90991	86030.7	92744.3	86596.2	84667.1	90828.5	88264.9	83055	76227	FALSE			0.11241	0.16193	0.02944	0.03792	0.1288	0.03366	0.12029	3, 2	474.9198, 711.876	31.57, 43.6	37.61, 47.71	27.28, 45.26	31.53, 50.72	29.28, 46.7	23.11, 49.24	35, 50.27	33.12, 44.2	34.62, 51.55	30.12, 43.65	29.73, 39.33
A5YKK6	ATDDVAQIYDK	SN_Direct	38036.5	32613	5803.6	37708.1	32933.7	32788.3	36148.6	26425.4	32088.6	30289.5	29864.2	34002.7	38318.5	30483.2	24966.3	35665.9	42469.8	22297.9	43309.5	29203.8	36296.3	32810.8	25162.1	34901.4	FALSE			0.30822	0.3936	0.43601	0.2807	0.30049	0.29452	0.50916	2	619.7986	21.31	4.91	35.15	30.74	16.7	17.26	28.76	25	33.49	21.19	14.52
A5YKK6	AVQELVHPVVDR	SN_Direct	371832	385264	355536	374966	366459	378347	379463	392993	383340	388212	378143	361422	383028	395985	353069	370549	367040	368464	370782	385458	377521	383328	368050	385186	FALSE			0.05491	-0.00856	0.00923	0.0307	0.0195	0.025	0.02714	3, 2	454.5894, 681.3804	38.45, 41.96	41.05, 39.19	38.61, 40.81	40.06, 49.1	43.72, 50.19	42.02, 44.41	45.52, 47.28	45.67, 52.13	40.59, 38.59	39.65, 43.19	41.96, 46.18
A5YKK6	AWATDDVAQIYDK	SN_Direct	76389	85194.6	73052.8	79781.5	80742.7	76084.2	86387.4	99557.4	93512.2	83391.7	82906	75010	98260.1	92162.8	89057	74727.9	104528	97846.8	98450.1	95024.2	98655	71601.1	78817.7	96195.9	FALSE			0.2522	0.24	0.01207	0.07183	0.04045	0.25232	0.31618	2	748.3568	35.89	36.63	39.18	42.56	26.2	32.01	42.88	30.58	40.9	36.03	36.43
A5YKK6	AYGSPWC[Carbamidomethyl (C)]NK	SN_Direct	77025.6	122453	69032.6	109622	94191.9	51667.4	105684	86773.9	82740.5	90307.5	63829.3	82058.2	73140.2	103218	76162.4	91513.9	75686.1	56262.3	94456.6	61871.1	89054.1	103270	100566	94763.8	FALSE			0.03549	-0.26495	-0.07176	0.15323	-0.18501	-0.08858	-0.12996	2	541.7398	33.06	38.5	45.06	48.64	35.11	39.5	48.06	38.8	35.18	22.18	38.84
A5YKK6	C[Carbamidomethyl (C)]ITELEQHLHAIPPTLAMNPQAQALR	SN_Direct	68155.6	38162.6	74042	43281.2	53886.2	44987	37157.6	54300.2	46776.4	71263.6	49276.3	46246.5	43880.3	34511.5	49354.5	62659.7	60058.7	39769.6	60734.8	100415	80698.1	66941.8	63144.7	53911.4	FALSE			-0.38377	-0.15055	-0.34342	0.02881	-0.11288	-0.4976	0.42322	4, 3	738.885, 984.8442	20.09, -2.35	24.18, 3.48	36.42	24.9, -35.39	21.72, -24.74	19.13, -29.96	23.38, -5.87	28.81, -17.33	22.49, -17.86	27.01, -29.54	20.56, -0.55
A5YKK6	C[Carbamidomethyl (C)]LFSHVDFSGDGK	SN_Direct	37702.4	29840.9	28292.9	395760	37267.6	21443.1	31599.4	36618	23192.8	26350.2	32840.6	30065	27797.3	2034.24	24898.2	17907.4	23492	33414.6	33261.6	22812.5	17910.2	28654.6	27122.7	32868.7	FALSE			-0.06822	-0.35726	2.24554	-0.11252	-0.10262	-0.80825	-0.37335	3	490.2224	24.45	-32.94	7.95	20.93	12.47	36.16	1.94	18.39	21.78	15.71	5.51
A5YKK6	C[Carbamidomethyl (C)]PSILGGLAPEK	SN_Direct	136713	155884	123175	142395	137722	147452	159817	91292.4	139147	155746	9425.58	140359	146074	160439	150085	152588	135235	105183	147155	111890	129892	149340	135768	157472	FALSE			-0.09137	-0.08124	0.04037	0.09015	-0.44447	0.13514	-0.09626	2	621.3315	38.35	30.84	34.94	47.87	28.99	42.54	31.62	29.31	43.3	34.39	24.25
A5YKK6	C[Carbamidomethyl (C)]PVVLAPLLYPEK	SN_Direct	80275.4	96003.7	71888.9	76183.2	85903.7	87986.6	92165.3	87298.9	88430.5	89298.6	90566.6	81900.9	86080.2	84356.4	85850	91449	79322.4	82857.9	82754.3	75326.4	79952.1	82852.6	80505	80855.4	FALSE			0.11035	0.0314	0.01103	-0.02318	0.07696	0.04644	-0.06016	2	749.9205	44.05	48.07	43.65	50.28	43.01	44.5	48.05	43.12	49.44	43.58	43.77
A5YKK6	C[Carbamidomethyl (C)]PVVLAPLLYPEKR	SN_Direct	51067.2	48721.2	50306.9	58496.2	48832.9	55969.2	56026.3	54127	60067.3	55755.1	51451.1	62745.8	56986.3	53349.1	59926.8	59250.6	54666.4	61756.1	60088.6	53320	62849.7	52714	60710.8	47462.9	FALSE			0.18153	0.22701	0.12163	0.10018	0.17925	0.18188	0.23181	3	552.3165	48.21	39.74	48.46	41.6	47.21	49.83	53.51	41.91	43.8	45.14	38.21
A5YKK6	DAIAALGLLQK	SN_Direct	222789	270328	268113	235664	267108	270651	267633	251099	234027	224404	291936	247553	222415	258181	251882	210325	233661	231343	222040	229743	254777	261789	264598	380883	FALSE			-0.01614	-0.17274	0.02293	0.2532	0.00504	-0.05554	-0.10752	2	556.8373	45.19	42.33	40.54	44.93	46.87	42.37	43.54	43.21	40.52	45.04	39.28
A5YKK6	DFALDSEESR	SN_Direct	754010	719207	702885	759827	718913	696725	725956	684413	735614	694823	733760	745986	754906	733132	705104	728848	799289	765289	789007	729974	734296	685231	743039	711139	FALSE			-0.02011	0.07576	-0.00042	-0.02453	-0.00102	0.01125	0.05028	2	584.7595	42.29	41.98	38.44	40.57	41.41	43.31	45.24	45.5	41.99	41.73	43.17
A5YKK6	EADLFHTIETLMR	SN_Direct	5096.78	6374.07	5029.05	5846.31	5871.24	5111.52	5679.15	4670	5801.13	5916	5990.9	5899.79	5744.75	6333.25	6397.01	6374.68	6892.6	6521.54	5538.6	7918.51	5909.23	5579.22	5864.84	4814.35	FALSE			-0.0309	0.26223	0.0285	-0.02127	0.10996	0.16312	0.23109	3	525.9327	39.71	51.7	49.6	50.86	46.96	51.44	44.86	49.29	45.78	46.64	43.58
A5YKK6	EIDDEANSYFQR	SN_Direct	453162	452470	457182	474163	489534	440731	472085	457675	436445	472324	436304	472665	444177	470427	475789	492002	391255	468987	490008	435619	441016	450982	473895	432386	FALSE			0.00358	-0.01123	0.04339	-0.00589	0.01943	0.0289	0.00405	2	743.8259	47.31	44.09	42.6	43.19	46.21	45.21	38.79	48.82	35.4	45.13	48.12
A5YKK6	ELNPSLNFK	SN_Direct	428064	436167	428510	395953	401929	424295	395807	439618	424390	426765	421050	436140	427733	417022	436392	419129	414335	426932	408055	435319	421890	410307	425143	454734	FALSE			-0.03722	-0.03656	-0.08098	-0.00286	-0.00984	-0.013	-0.031	2	531.2849	38.63	42.94	44.64	47.78	43.78	42.91	44.82	43.46	40.41	41.75	36.19
A5YKK6	EREVFNC[Carbamidomethyl (C)]MLR	SN_Direct	76709.9	80186.1	81776.3	78141.7	84358.3	48141.4	66952.3	52743.8	64892.4	53322.7	71271.4	44546.8	71627.3	79397.2	59804.2	35552.1	40096.7	59838.8	49561.2	55947.4	43067.1	55650.3	75444.2	95658.3	FALSE	0.39271	1.45714e+18	-0.37072	-0.81687	-0.18024	-0.07391	-0.49681	-0.17896	-0.68383	3	451.8849	35.84	35.57	34.22	39.42	28.43	21.18	38.73	36.97	30.93	31.49	30.79
A5YKK6	EVFNC[Carbamidomethyl (C)]MLR	SN_Direct	178556	167540	154853	160027	82555.5	166734	180240	119586	170525	173374	165407	146436	167411	134915	174003	133324	160833	149334	135230	105868	178635	155076	168557	183585	FALSE			-0.09092	-0.17576	-0.29144	0.01794	-0.04603	-0.07271	-0.25519	2	534.7519	50.55	47.28	48.46	52.79	44.92	33.75	44.51	46.03	43.96	42.25	40.86
A5YKK6	EVTYELDHPGFQIR	SN_Direct	434741	426540	391931	460247	429354	415703	433933	440945	420837	443971	381162	404233	403213	434274	424127	439428	411171	420330	421599	445053	409353	415197	434834	411068	FALSE			0.04812	0.02025	0.05875	0.00905	-0.02772	0.00964	0.026	3, 2	568.6178, 852.423	50.31, 31.58	46.75, 17	45.56, 32.83	41.51, 26.12	41.55, 22.92	43.71, 38.4	43.72, 27.45	39.08, 20.14	45.89, 26.49	46.36, 19.42	44.63, 23.64
A5YKK6	GAFGVGQEQIDAFLK	SN_Direct	467491	463682	444278	478085	492681	433735	454804	438870	447424	472421	449803	439343	456482	493605	462353	488455	460839	453371	478469	453710	478209	468414	483782	435335	FALSE			-0.03649	0.02827	0.03015	0.01262	-0.01464	0.03829	0.03619	2	790.4094	44.88	48.02	49.18	42.69	44.03	45.24	50.62	49.27	47.32	47.71	47.88
A5YKK6	GLGMEVFPVDLIYRPWK	SN_Direct	13367.5	10293.6	10718.3	15128.4	8200.88	9322.93	8574.88	12951.6	10680.3	3154.41	10188.5	9102.83	13110.3	10190.4	10590.1	12290.3	10282.9	6739.85	11746.3	10492.8	12405.5	6247.58	13297.9	15521	FALSE			-0.09418	-0.23	-0.07436	0.02855	-0.6151	-0.02065	0.01108	3	674.029	37.89	43.16	33.62	32.01	38.01	42.95	35.05	12.27	38.16	12.32	34.29
A5YKK6	GLHNVVYGIQR	SN_Direct	245952	260011	251408	217757	275093	281347	241592	264087	262097	247989	251843	261660	183878	258253	260171	241286	181113	264317	256053	205391	226924	265981	247093	224890	FALSE			0.01969	-0.14128	0.0317	-0.03745	0.00783	-0.10891	-0.13782	2, 3	628.3489, 419.235	42.68, 29.92	38.74, 16.27	47.92, 34.68	40.99, 37.18	40.5, 18.68	38.17, 38.37	36.2, 34.61	42.79, 40.66	39.4, 38.04	50.68, 34.32	33.6, 34.83
A5YKK6	GNAPEGLPQLMEVVR	SN_Direct	369494	450874	343798	450305	467136	403973	456225	434625	411489	484239	444055	241667	441838	428243	442073	410586	442470	456524	417248	398947	450967	436477	396410	433591	FALSE			0.16181	0.16981	0.18279	0.12153	0.00716	0.17264	0.1223	2, 3	805.4219, 537.2838	29.26, 51.17	39.8, 30.49	33.18, 31.11	36.04, 54	29.22, 37.64	39.44, 35.14	39.22, 25.17	37.4, 44.96	31.45, 37.86	41.03, 32.66	26.17, 36.35
A5YKK6	GQQELLYVVPFVAK	SN_Direct	224323	262648	226849	246062	274908	228659	232093	225470	229993	248650	237577	240005	228752	238395	225289	233929	245639	242372	221960	225726	251996	257531	251794	270758	FALSE			-0.05408	0.01632	0.07062	0.12807	0.02487	-0.04388	-0.02886	2, 3	795.9481, 530.9678	44.17, 44.95	43.56, 48.03	43.37, 47.76	48.59, 46.3	48.35, 47.05	44.46, 47.87	42.59, 50.5	42.1, 53.63	43.94, 50.74	41.52, 42.59	40.26, 41.98
A5YKK6	HGPEADRHLLR	SN_Direct	92025.3	66418.1	75850.3	49208.9	61299	71739.6	75858.5	86932.2	93435.1	57010.8	59225.2	64773.5	81023.9	72766.3	69218.2	54921.2	75121.1	88481	62125.4	77124.1	69357	58719.8	59737.8	75484.6	FALSE			0.1291	-0.10053	-0.36242	-0.27269	-0.37225	-0.07122	-0.16753	3	434.2338	26.4	30.38	20.27	18.1	35.66	32.66	20.78	38.56	28.23	40.17	34.65
A5YKK6	IAMTTC[Carbamidomethyl (C)]EQIVR	SN_Direct	26492.9	43503.4	30887.7	40073.2	46434.5	31097.6	33721.8	37833.3	27646.5	48638.5	43115	33344.1	27998.8	32026.4	10826.6	60229.7	34451.7	16228.3	46718.7	22016.3	36647.8	38852.7	58154.4	38416.4	FALSE			-0.02426	0.13669	0.22126	0.42478	0.31036	-0.50982	0.06294	2	661.3338	30.1	47.39	46.28	40.15	30.32	49.83	24.94	37.1	28.41	43.69	33.37
A5YKK6	IAMTTC[Carbamidomethyl (C)]EQIVRK	SN_Direct	36615.6	18973.6	26390.1	28653.1	27847.1	35129.9	33101	31157.8	26532.6	20045.3	33243.4	28959.3	25223.6	30343.6	33206.8	28703.7	24565.9	28936.6	15832.2	16648.6	17516.4	33697.6	35422.4	22496.2	FALSE			0.1473	0.00399	0.16056	0.16034	0.00472	0.11488	-0.71341	3	483.9232	43.93	38.8	51.09	49.26	41.73	51.82	36.97	43.89	34.7	27.67	40.63
A5YKK6	ILDVAQDLK	SN_Direct	634962	610642	676889	502422	621313	675340	644101	637213	619070	571783	628302	634083	633989	605788	592869	544317	561008	617784	569785	618513	607527	576670	516811	699337	FALSE			-0.01669	-0.15796	-0.09572	-0.10075	-0.06785	-0.06905	-0.09833	2	507.7951	47.99	45.36	41.96	40.51	38.42	35.56	40.99	46	43.23	36.86	45.91
A5YKK6	ILTNFTGVMPPQFK	SN_Direct	126521	175587	158378	128210	186335	214293	132931	145974	139784	135851	199586	187374	146793	155188	219877	141210	179220	134733	147605	132638	195721	147993	176474	193051	FALSE			-0.13728	-0.01677	0.19967	0.16845	0.18313	0.1805	0.04769	2	796.9289	40.13	24.96	41.43	39.98	23.21	40.75	32.76	41.32	31.86	31.73	29.68
A5YKK6	ILTNFTGVMPPQFKK	SN_Direct	206555	201708	192958	167497	185698	219635	172333	173292	224571	204898	204161	251451	227433	186057	201618	207301	230586	192528	210093	220866	233086	193766	243735	136482	FALSE			-0.07644	0.06841	-0.06979	-0.06689	0.13569	0.03294	0.14339	3, 2	574.32, 860.9764	54.17, -3.91	37.98, 10.91	44.43, 14.65	39.84, -4.27	45.84, 13.34	43.13, 21.07	45.85, -4.41	48.9, 5.31	41.94, 12.68	45.93, 20.19	36.5, 25.99
A5YKK6	IREHGEPFIQAC[Carbamidomethyl (C)]MTFLK	SN_Direct	3152.26	17178.9	23786.9	25852.6	21685.6	17205.5	13176.5	10853.9	13825.3	15269.6	14665.6	12897.2	14999.9	13657.3	13772.4	15187.5	14413.9	13748.3	13499.6	46222	4284.67	13494.1	12706.6	19236	FALSE			-0.22086	-0.02535	0.55337	0.04249	-0.04267	-0.0563	0.53684	4	520.0144	11.49	25.59	16.29	31.46	21.04	29.05	20.37	29.01	31.58	20.67	19.41
A5YKK6	IVEPPENIQEK	SN_Direct	1.8487e+06	1.66711e+06	1.90395e+06	1.72113e+06	1.74928e+06	1.98904e+06	1.95391e+06	1.8205e+06	1.94098e+06	1.86464e+06	1.98046e+06	1.8838e+06	1.87236e+06	1.80746e+06	1.89146e+06	1.70629e+06	1.99313e+06	2.03196e+06	1.76143e+06	1.79933e+06	2.0356e+06	1.68319e+06	1.74936e+06	1.9373e+06	FALSE			0.07662	0.08065	0.01052	-0.01335	0.08002	0.03978	0.04626	2	648.3457	39.73	43.98	40.12	41.19	39.37	46.79	44.75	43.31	47.36	38.7	42.99
A5YKK6	IYNHPPHPTMSVDEVLEMLQR	SN_Direct	68172.1	70458.4	73132.8	74658.9	70047.3	68188.2	74930.3	76603.8	70205.6	77543.5	57387	70034.1	69694.9	73010.1	67440.4	74052.1	66572.5	58401.1	72396	67986.6	63480.2	73042.8	68633.2	86844.2	FALSE			0.06641	-0.0895	0.00768	0.10987	-0.04708	-0.01106	-0.05485	4, 3	627.3109, 836.0787	44.57, 42.03	47.06, 48.1	53.54, 41.23	52.62, 49.27	49.98, 42.39	50.36, 45.08	47.49, 45.58	49.52, 48.31	46.63, 43.84	49.12, 43.85	48.88, 42.21
A5YKK6	LAEVGQYEQVK	SN_Direct	663812	660180	692033	619461	679555	652365	718800	659647	674675	626962	666424	653159	625796	662665	636841	615480	648060	652591	597057	646602	713803	649162	653813	779642	FALSE			0.02631	-0.07332	-0.04702	0.04688	-0.0506	-0.06643	-0.04253	2	632.3326	45.47	47.38	47.61	48.79	41.92	49.59	44.96	51.42	46.48	43.4	49.52
A5YKK6	LFQSVAQC[Carbamidomethyl (C)]C[Carbamidomethyl (C)]MGQK	SN_Direct	89518.4	83368	69409	83044.1	81424.8	90155	85967.3	76140.8	75950.3	86127.6	88503	97964.8	76566.3	85549.1	87513.7	83449.9	60132.6	71621.6	79076.4	51770.6	84806.6	93789.2	78085.5	117087	FALSE			-0.02545	-0.17106	0.0716	0.25411	0.16999	0.04302	-0.16805	2	778.8546	48.56	47.78	46.01	48.57	40.12	44.15	50.78	49.39	43.44	44.5	50.6
A5YKK6	LPDPFTPNLK	SN_Direct	653764	722637	687633	684031	727545	679067	723632	723568	657399	650455	684273	689489	678969	741156	687418	654015	682579	676423	697162	704338	724097	696745	710261	786960	FALSE			0.02808	-0.03611	0.01848	0.08807	-0.0281	0.0301	0.0424	2	571.3162	39.19	43.72	44.32	45.84	40.35	37.16	34	38.98	41.63	40.45	41.11
A5YKK6	MKPSDLSQVWPEANQHFSK	SN_Direct	108570	68427.7	122445	87211.5	67346	146151	74074	84877.4	83190.4	60075.8	75096.1	77086.6	89728.1	113155	86956.4	118033	82335.9	91264.6	105756	123155	83202.9	85286.7	104028	79973.9	FALSE			-0.30643	-0.03812	0.00609	-0.15313	-0.49646	-0.04703	0.05979	3, 4	743.6968, 558.0244	55.73, 45.77	41.73, 27.53	48.02, 50.09	48.31, 50.05	46.21, 40.98	45.88, 37.97	51.95, 42.63	36.06, 52.26	50.81, 35.39	51.58, 38.48	46.52, 46.56
A5YKK6	MLAHTPQQK	SN_Direct	5396.59	5888.78	7080.06	5453.24	6510.01	7070.95	7652.72	7932.77	23989	5084.16	6287.6	6374.53	7180.86	5530.19	6541.59	33494.5	3575.42	3446.44	4658.75	5190.5	6133.54	4813.83	5138.2	11727.1	FALSE			1.10758	1.14151	0.0516	0.23932	-0.04948	0.06806	-0.20047	2	527.2791		8.72	29.48	24.07	15.79	-12.6	-22.97	-6.24	9.7	9.85	27.71
A5YKK6	MTTC[Carbamidomethyl (C)]EQIVR	SN_Direct	78988.4	83069.5	75612.4	92521.4	78781.8	79593.8	92417	84513.6	79692.7	81266.6	83702.5	82220.4	77632.2	66925.9	67685	72785.1	89875.3	82006.1	87555	80381.5	82072.8	75911.7	84091	94604.7	FALSE			0.11069	0.04185	0.07813	0.09931	0.05666	-0.16324	0.07302	2	569.2732	44.28	35.99	52.92	48.59	40.87	33.72	40.65	33.93	47.09	33.56	33.19
A5YKK6	MTTC[Carbamidomethyl (C)]EQIVRK	SN_Direct	68111	70365.8	77833.8	63407.7	15352.3	66230.8	61329.2	72897.1	60969.8	36009.1	40723.8	61624.4	60454.5	55536.9	54258.2	43649.8	52561.3	57880.4	48301.3	62736.5	61142.9	65797.6	34579.9	37895.4	FALSE	0.444491	0.547022	-0.14818	-0.48932	-0.57714	-0.64559	-0.64471	-0.34545	-0.32918	2	633.3207	16.6	8.66	0.68	28.6	3.43	9.96	20.46	23.12	17.43	27	7.91
A5YKK6	MVLNETYR	SN_Direct	529410	540447	533503	580730	602968	496062	566506	570716	518281	546740	501725	505070	527519	542168	616259	567980	566884	547862	541630	527850	484444	548549	561851	524703	FALSE			0.04617	0.0697	0.06716	0.02828	-0.04554	0.07246	-0.04518	2	513.2579	42.91	36.56	50.23	44.14	43.92	43.73	36.99	43.52	37.42	34.77	37.17
A5YKK6	MYYFGIAALDR	SN_Direct	82039.5	111179	108337	102864	110182	76086.3	86106	97753.7	84092.8	86386.1	87411.5	80740	99157.4	95647.4	86494.8	93582.7	95239	52841.3	86401.3	65438.8	60487	103129	90212.2	109569	FALSE	0.306017	1.72403e+06	-0.17045	-0.31943	-0.06069	0.00647	-0.24455	-0.10032	-0.50614	2	660.3263	28.46	30.37	41.58	29.87	32.39	31.95	36.9	31.96	37.92	36.74	30.09
A5YKK6	MYYFGIAALDRFK	SN_Direct	52185.1	46367.7	48778.7	55211.9	49441.4	49960.6	53012.9	45459.7	48775.8	52220.7	46532.6	48246.7	44887.4	51390.6	43142.1	52533.9	49096.8	49131.6	53166.3	31416.3	43751.8	62331.1	47183.1	39740.9	FALSE			-0.00081	0.03321	0.0696	0.01871	-0.00325	-0.07963	-0.19916	3	532.2744	42.34	47.26	42.59	45.16	47.76	46.79	47.27	48.93	48.92	46.7	46.63
A5YKK6	NKPILHTDLDVK	SN_Direct	103982	108139	100138	80929.8	98002.2	91138.4	91873.4	112561	99600.5	96635.2	101410	98028.8	93740.3	94759.8	83322.4	82332.2	82915.7	91549.3	82391.1	105332	96451.1	99919.9	88110.1	114280	FALSE			-0.0385	-0.28211	-0.2094	-0.04671	-0.07678	-0.20007	-0.13596	3, 2	464.933, 696.8959	33.49, 40.3	46.59, 34.8	47.81, 40.45	45.45, 44.01	39.05, 31.75	44.03, 44.71	46.82, 43.92	33.74, 40.74	46.44, 38.04	33.47, 38.01	32.26, 40.58
A5YKK6	NLALDINELKPGNLLK	SN_Direct	141214	135576	148346	128520	133530	148827	147391	146880	137050	147973	142323	139178	142355	140978	144327	140755	132332	154226	147534	153676	149399	143303	135534	138759	FALSE			0.02084	0.00737	-0.04922	-0.02582	0.01465	0.00854	0.08395	3, 2	589.0121, 883.0145	42, 26.54	47.71, 26.73	42.75, 31.25	45.9, 31.03	47.02, 26.66	46.43, 32.09	42.44, 39.11	45.35, 38.88	45.29, 21.17	43.12, 21.41	45.23, 39.63
A5YKK6	NLDEQLSAPK	SN_Direct	235580	222762	251312	233769	219531	250045	235277	234010	242417	226444	244659	239957	234658	193495	235772	225786	247400	257983	207527	237433	264442	231487	214305	257916	FALSE			0.00416	0.04309	-0.01288	-0.01214	0.00286	-0.0961	-0.00051	2	557.7906	47.84	50.77	45.3	41.99	42.74	39.59	41.57	45.78	46.93	45	37.59
A5YKK6	NLDEQLSAPKK	SN_Direct	121565	122224	110401	119261	111034	119609	121482	134327	123110	122747	115818	124254	135329	117077	118953	134166	116239	130508	125749	135984	125526	119463	121426	115238	FALSE			0.09737	0.10494	-0.01756	0.00787	0.03473	0.0683	0.12878	2, 3	621.8381, 414.8945	45.9, 38.38	46.98, 37.75	46.86, 41.45	44.33, 42.65	46, 46.67	45.41, 44.25	50.61, 42.24	48.62, 40.67	48.56, 39.02	45.64, 40.58	40.24, 39.38
A5YKK6	NLFEEYR	SN_Direct	251982	272741	245815	266276	274119	228946	248680	240578	219842	241261	246571	217815	223420	259943	242723	265234	205502	233401	234261	274351	204251	266057	242505	296798	FALSE			-0.11988	-0.13001	-0.00224	0.06377	-0.12692	-0.08572	-0.11224	2	485.7351	45.18	44.25	47.32	44.08	45.45	41.74	44.65	46.65	44.3	46.68	49.62
A5YKK6	NLGHWLGMITLAK	SN_Direct	94942.3	93333.4	101623	95115	90430.6	96997.9	93484.8	95142.7	101695	91077.9	81242.2	91022.5	90307.1	89435.3	88847.2	82319.3	89119.2	92457.7	93459.1	87000.6	100503	102968	101124	102552	FALSE			0.00211	-0.13558	-0.03707	0.08102	-0.13861	-0.11014	-0.04517	3, 2	485.271, 727.4028	43.65, 22.89	50.68, 34.93	46.35, 27.23	47.28, 27.2	42.84, 28.64	42.84, 8.94	52.08, 28.59	44.59, 21.09	45.61, 26.35	40.23, 13.8	50.11, 22.99
A5YKK6	NLILSAFPR	SN_Direct	803588	867750	809476	824137	868709	822151	824624	848064	782782	812364	835576	838201	805660	819083	787104	761700	774082	753505	819901	763871	823960	924905	898326	924579	FALSE			-0.01481	-0.11591	0.01974	0.14747	0.00309	-0.04067	-0.04314	2	515.8058	41.87	30.75	40.85	41.32	34.29	43.44	43.77	43.24	43.27	45.35	36.31
A5YKK6	NLTAGMA	SN_Direct	65067.3	61993.7	66582.8	67561.7	66367.9	67633.2	66359.1	71350.4	71251.5	70225.7	68684.7	66445.8	67231.4	62407.6	70082.3	65794.1	69149	65246.5	71230.3	74379.4	68646.5	66671.7	75300.5	66457.6	FALSE			0.10983	0.04796	0.05783	0.10616	0.08472	0.04458	0.14593	1	677.3287	18.14	11.38	23.96	17.55	26.37	18.43	3.59	9.36	10.22	12.35	17.29
A5YKK6	NLTAGMAMITC[Carbamidomethyl (C)]R	SN_Direct	54990.9	53655.2	91487.4	69643.2	55459.7	62823.6	25776.8	61329.1	15284	70893.3	69751	62918.8	65588.3	72204.4	53463.6	55206.3	55274	58197.4	64108.7	23326.1	41132.6	64036.1	77457.3	76854.9	FALSE			-0.96689	-0.24669	-0.09079	0.12567	0.02451	-0.06546	-0.63844	2	669.8199	42.72	32.27	21.13	47.93	31.45	34.98	46.46	36.81	37.11	30.64	39.24
A5YKK6	NMRLPDPFTPNLK	SN_Direct	65843	60201.6	63585.2	80265.8	60695.7	63851.6	70858.1	58970.2	76634.7	72435	57003.5	76629.1	86981.9	67357.5	86342.5	69713.5	67166.4	81875.5	78971.8	71692.6	63553.6	58765.6	65469	45509.4	FALSE			0.1227	0.20613	0.11112	-0.15983	0.11993	0.34394	0.17589	3	514.9414	40.13	47.77	37.81	39.79	44.36	45.75	30.3	45.06	47.66	48.02	39.94
A5YKK6	NNLSQSNMTQK	SN_Direct	101785	117675	111742	111654	109872	97583.3	99544.8	82445.9	110046	109902	98856	117037	105096	101702	95692.2	94565.1	100336	109862	112106	113087	112341	106397	105194	114794	FALSE			-0.18156	-0.12003	-0.05366	-0.02114	-0.02375	-0.13083	0.02732	2	632.8011	48.26	41.98	49.22	50.1	43.32	50.94	48.33	46.68	48.97	41.3	48.12
A5YKK6	NSFASAL	SN_Direct	132648	141114	122162	137382	147182	130209	170013	149992	125660	156505	123500	129804	135898	146686	134891	152859	115542	111620	126164	127764	97701.2	154946	147838	129026	FALSE			0.17073	-0.05914	0.0671	0.12517	0.04973	0.07647	-0.17117	1	709.3515	35.14	30.45	27.22	29.33	28.45	32.99	24.73	34.89	27.48	27.47	14.45
A5YKK6	NSRDAIAALGLLQK	SN_Direct	116810	112809	109869	120747	122072	114598	120847	117386	105339	118831	111852	108711	119781	117939	109717	107143	107870	121598	117638	104325	115578	113824	113848	107740	FALSE			0.01725	-0.01228	0.07425	-0.01743	-0.0004	0.03339	-0.0083	3	490.6193	43.08	55.21	45.61	48.46	48	46.83	47.62	44.98	48.1	43.57	45.32
A5YKK6	NVEVLIDVLK	SN_Direct	42447.7	43851	54758.4	40737.4	44436.1	42561.4	39631.8	42301.4	48819.8	43708.4	39371.9	45531.2	42283.5	46779.3	40261.7	47649.5	34293.5	40919.4	45638.2	69918.9	39178.8	40013.2	45234.2	38670.4	FALSE			-0.10944	-0.19924	-0.14313	-0.1869	-0.13326	-0.12528	0.13353	2	571.345	46.45	47.33	49.93	40.94	43.54	47.21	44.84	45.89	42.64	48.9	46.94
A5YKK6	NVPGFLPTNDLSQPT	SN_Direct	119595	132579	124262	108884	148114	121880	112338	124309	119270	130509	138406	121819	125361	130194	129740	147526	127318	115958	129799	133118	128472	131488	149681	116059	FALSE			-0.08086	0.05403	0.00933	0.07756	0.05378	0.03356	0.0562	2	800.4043	16.17	34.75	21.96	21.71	29.98	41.42	29.96	28.56	23.91	30.94	23.67
A5YKK6	NVPGFLPTNDLSQPTGF	SN_Direct	209591	257597	230157	248292	272289	262982	237880	225729	257747	232572	252144	285897	245245	238102	272731	284003	288265	290910	266859	268839	281390	287980	249003	203513	FALSE			0.04884	0.30778	0.16817	0.08662	0.14413	0.11666	0.22862	2	902.4492	44.61	39.27	45.7	43.4	43.57	42.51	49.86	49.46	39.4	46.49	46.95
A5YKK6	PAPHLFAQLSK	SN_Direct	33414	31305.2	16450.3	27536.4	17763	13820.3	13595.6	10706.9	29302.6	17110.2	29233.9	27583.2	31340.2	10135.8	15487.9	2018.62	22907.1	22751.3	30861.3	18546	30003.4	10777.7	4938.3	38094.4	FALSE			-0.59857	-0.76764	-0.4573	-0.59305	-0.13483	-0.51089	-0.0316	3	403.5644	8.11	10.13	21.55	14.89	19.2	2.73	4.34	1.13	17.39	14.58	7.02
A5YKK6	QLAVYEEFAR	SN_Direct	490264	487534	480314	493544	515087	461143	476892	491365	451680	502130	515152	494701	481508	499407	513092	519642	503593	490425	505046	493832	467465	483074	516820	453296	FALSE			-0.03827	0.05394	0.01149	-0.00488	0.05234	0.03509	0.00812	2	613.3142	45.78	51.66	48.22	47.65	43.3	42.64	42.17	49.61	49.74	43.2	48.47
A5YKK6	QLFSFPIK	SN_Direct	77933.1	108560	89529.1	83963.6	95131.8	91717.2	85887.1	89202.4	83121.3	72218	107726	88568	73590.1	89678.4	89211.3	74777.7	91371.1	79663.8	66775.3	102270	83379.1	89142	92058	98209.3	FALSE			-0.09624	-0.16723	-0.02749	0.01759	-0.0398	-0.12862	-0.12893	2	490.2842	49.39	46.65	43.85	48.48	55.18	46.2	46.89	48.27	47.05	37.52	39.59
A5YKK6	RLATEFELRK	SN_Direct	609064	601626	604659	571813	612356	587373	592634	635618	630091	589406	592330	612599	640947	578278	625499	663867	591189	624760	639302	599016	572236	595889	618731	561412	FALSE			0.03377	0.05034	-0.03524	-0.03159	-0.0168	0.02316	-0.00382	3	421.5787	39.8	44.08	40	42.37	43.42	41.55	48.05	45.01	46.47	41.87	40.18
A5YKK6	RYC[Carbamidomethyl (C)]DPVVLTY	SN_Direct	143051	153795	139149	141681	62738.5	200327	127725	74706.8	166948	164327	145856	153241	126637	169805	108146	130547	174117	159195	98965.6	82192.3	246935	96202.8	109561	107884	FALSE	0.3003	52031.3	-0.23921	0.08937	-0.1073	-0.47517	0.08802	-0.10786	-0.02639	2	643.3159	37.31	31.93	20.16	40.17	32.22	27.99	25.56	34.9	33.2	30.35	30.98
A5YKK6	SLDLIESLLR	SN_Direct	816988	922504	912524	865234	1.05464e+06	932267	825975	871528	943075	928100	933420	954736	906695	951231	965711	857013	907392	997913	927424	1.01397e+06	927825	960013	937162	869357	FALSE			-0.00624	0.05879	0.10496	0.06099	0.08669	0.09047	0.11357	2	579.8401	42.9	46.1	41.6	45.41	46.79	45.64	40.66	41.5	44.54	44.93	37.34
A5YKK6	SLLEVVVLSR	SN_Direct	164918	200543	220387	170537	205269	188489	176919	199805	170109	174451	184540	169764	165501	190273	172874	153902	141514	150079	163210	170387	178735	178527	191976	256537	FALSE			-0.09943	-0.39512	-0.05408	0.09803	-0.14793	-0.14822	-0.19345	2	557.8452	41.18	52.68	50.41	48.11	44.83	48.93	49.7	49.01	46.28	43.63	49.51
A5YKK6	SLLLEAYVK	SN_Direct	146004	132784	160322	149197	153806	138268	143581	164281	132017	144097	124634	125651	115176	156486	129996	129006	109727	127929	139795	135731	137716	134484	137017	177390	FALSE			0.00252	-0.26013	0.00708	0.03178	-0.15499	-0.12862	-0.0876	2	518.3079	46.45	48.23	45.17	49.64	46.16	49.69	42.39	47.38	45.96	45.87	41.55
A5YKK6	SNYEAMIDR	SN_Direct	285625	270713	274782	305399	304061	206885	294436	284714	237563	307644	253468	252188	209003	300086	280458	293993	157726	257494	307658	261273	235631	293216	297117	320791	FALSE			-0.02523	-0.22884	-0.02588	0.13259	-0.03127	-0.07403	-0.04685	2	549.7479	35.95	45.62	37.55	47.71	34.65	45.2	50.83	40.97	44.4	38.21	37.85
A5YKK6	SPVTFLSDLR	SN_Direct	615180	677645	652272	641700	684844	673197	678988	679388	644996	645762	662844	653156	654843	693422	662467	631928	656149	649689	647399	675461	661261	671908	683172	694252	FALSE			0.04259	-0.00545	0.03997	0.07531	0.01231	0.04788	0.02866	2	567.8113	45.34	51.53	41.91	45.8	48.51	44.62	38.94	41.82	41.45	35.11	32.9
A5YKK6	SVAHVTEADLFHTIETLMR	SN_Direct	5335.59	4240.69	6062.01	6334.01	5135.77	5219.92	6129.6	4776.11	6288.82	5185.88	5173.18	6249.75	5821.24	4498.28	4348.81	4635.62	3828.82	4700.16	6523.19	4149.2	5856.97	6670.97	4896.57	7942.48	FALSE			0.13687	-0.24842	0.09387	0.31913	0.08686	-0.09238	0.07995	3, 4	724.0369, 543.2795	34.55, 47.58	41.86, 53.55	42.15, 53.95	33.71, 44.47	39.26, 50.72	44.51, 55.18	30.4, 40.51	35.16, 49.06	26.95, 47.3	35.64, 48.68	40.07, 45.76
A5YKK6	SVVFRPPNPWTMAIMNVLAE	SN_Direct	8655.42	133497	6649.05	5446.67	731.764	8098.99	3366.25	4353.99	513.747	5166.13	1225.45	22376.3	10239.9	101846	15212.8	11604.7	32416.4	3868.72	7695.12	14319.7	119270	21446.1	9417.16	9402.96	FALSE			-4.17565	-1.6356	-3.38158	-1.88574	-2.37085	-0.22517	-0.07478	2	1136.5845	-15.44	24.81	10.42	-12.27	-0.26	31.07	-15.23	14.64	-18.91	5.5	8.05
A5YKK6	THSGLTDGIPLQ	SN_Direct	385499	350692	349793	341421	360640	337793	342119	384791	357083	323162	401185	368721	403035	390490	359122	353501	430314	369701	358132	365521	349190	337797	368506	346733	FALSE			-0.00265	0.08704	-0.06262	-0.04445	0.00938	0.08595	-0.01756	2	619.8224	40.5	48.94	45.37	44.99	43.41	52.25	37.08	50.25	39.45	47.91	45.11
A5YKK6	THSGLTDGIPLQSISAPGSGIW	SN_Direct	99023.7	119649	107523	131381	100947	109255	107204	103368	110806	116082	99058	114686	107165	110329	100829	123509	101579	122567	127767	113282	102511	109413	111938	115652	FALSE			-0.02146	0.09192	0.0665	0.04702	0.01597	-0.03524	0.07483	2	1097.5605	39.92	48.48	46.31	45.27	49.28	50.33	44.19	39.46	44.03	35.87	39.88
A5YKK6	THSGLTDGIPLQSISAPGSGIWSDGK	SN_Direct	57357.7	48509.8	68841.3	34883	72130.5	63980.7	52088.9	48692.3	77347.5	4495.12	57331.4	62850.2	62708.6	68343.4	58288.1	66663.1	61468.9	71749.8	58598.5	44508.4	72608.4	73320.9	53839.1	73557.4	FALSE			0.02797	0.19419	-0.03101	0.20021	-0.48676	0.11603	0.00829	3	861.1013	31.73	28.41	24.12	-1.56	36.85	41.52	34.16	43.36	35.9	30.35	23.28
A5YKK6	TRSPVTFLSDLR	SN_Direct	72169.4	66487.7	71331.7	69776.2	80082.1	73911.3	74125.1	75930.4	70861.4	74178.8	72479.5	61683.7	76849.9	75152.3	69204.5	69202.5	71395.5	76071.7	70738.8	67158.9	63287.7	74065.8	73498.3	73876	FALSE			0.07319	0.04519	0.0917	0.0766	-0.01136	0.07508	-0.06179	3	464.5929	50.93	43.11	38.87	46.77	51.75	44.08	46.44	43.89	48.09	49.21	41.02
A5YKK6	TVTVTRPTGVSFKK	SN_Direct	23183.1	22606.3	22898.8	21659.7	8522.67	27329.4	21674.1	27733.5	19660.8	17141	21836.5	24395.4	15985.1	23607.2	26637.6	17301.3	22658	28748.5	15552.6	14662.8	21717.6	18845.7	19117.9	23009	FALSE			0.00796	0.00041	-0.2562	-0.1719	-0.1162	-0.05258	-0.40341	3	507.6313	32.48	18.29	16.48	9.57	34.85	-2.83	21.21	24.28	7.15	12.39	6.84
A5YKK6	VDMLSEINIAPR	SN_Direct	535603	542574	530120	527665	535499	513298	526695	526701	497186	542701	539243	532524	527887	546257	512019	530987	526079	509293	514095	532069	521317	526837	531977	552944	FALSE			-0.05272	-0.03812	-0.02884	0.0031	0.00553	-0.01999	-0.03709	2, 3	679.3608, 453.243	37.8, 41.55	38.33, 32.49	34.66, 49.45	36.65, 47.46	35.93, 34.84	40.18, 32.48	42.71, 17.24	37.58, 33.53	37.22, 40.91	34.17, 34.82	40.05, 50.5
A5YKK6	VLLTSDK	SN_Direct	165481	163092	160151	182784	181263	154670	153945	175060	137213	191502	138745	146179	152639	187326	155583	198098	154878	151316	172091	168627	145793	178403	189375	155197	FALSE			-0.06802	0.04524	0.08593	0.09772	-0.03677	0.02001	-0.00655	2, 1	388.2316, 775.456	39.54, 35.38	38.51, 35.39	34.03, 46.46	45.46, 34.78	36.4, 37.32	43.58, 27.49	46.46, 43.47	41.08, 28.05	39.5, 38.38	37.19, 44.55	39.31, 38.52
A5YKK6	WATDDVAQIYDK	SN_Direct	133050	190737	221830	170566	202519	207229	168486	187252	156164	195390	170749	157406	86255.2	229095	200899	195104	137213	178838	194552	150019	196461	180079	185207	152406	FALSE			-0.09202	-0.09413	0.08894	-0.0758	-0.05958	-0.07982	-0.01218	2	712.8383	25.86	39.1	41.07	37.65	32.04	40.55	35.46	34.57	39.98	35.74	46.62
A5YKK6	YC[Carbamidomethyl (C)]DPVVLTYQAER	SN_Direct	77895.7	58125.4	58418.5	73068.9	76952	64295.8	52607.9	64418.6	57957.6	66165.6	70012.5	65997.3	75941.6	71320.9	64100.2	69654.7	72476.5	60611.8	75789.9	42091.8	62559.8	70614.3	70823.9	70599.9	FALSE			-0.1521	0.06033	0.14042	0.125	0.05628	0.1204	-0.10779	2	807.3851	37.29	33.99	41.2	45.71	37.54	38.7	35.85	43.77	27.35	27.26	43.28
A5YKK6	YGFC[Carbamidomethyl (C)]ASIEEC[Carbamidomethyl (C)]RNIIVQFGVR	SN_Direct	163051	170520	149828	229468	169517	173148	191484	164246	172677	188171	173224	136673	194781	176856	180337	221193	176706	180041	207168	109681	137462	224476	178981	160163	FALSE			0.12843	0.2577	0.24313	0.22151	0.04313	0.19138	-0.08954	3	806.728	42.24	20.74	16.57	35.7	31.01	39.47	29.41	31.61	28.63	34	34.79
A5YKK6	YNVEAVELLIR	SN_Direct	25232	30114.7	28478.6	26245.5	32098.2	29371.6	25633.3	28609.5	22905.7	27285	27107.8	24305.1	22317.5	27209.1	23119.6	24048.6	20200.9	21985.7	25250.8	26670.5	26033.9	24979.6	25953	37244.8	FALSE			-0.11975	-0.33979	0.06544	0.07302	-0.09106	-0.2065	-0.10474	2	659.8719	47.96	51.72	50.76	52.12	49.15	53.33	48.56	53.84	39.92	54.49	48.29
A5YKK6	YREC[Carbamidomethyl (C)]HLLVLK	SN_Direct	58529.6	73755.2	61529.3	57350.1	60553.1	72143.6	60076.3	60547	55044.5	51248.3	65181.2	59395.5	58667.5	61160.7	60675.4	45330	47188.5	57944	49065.2	53425.9	47887.5	67859.2	69585.9	68876.9	FALSE			-0.14182	-0.36527	-0.02832	0.09022	-0.14053	-0.10265	-0.36608	3	444.2482	29.35	20.36	37.97	37.31	28.83	35.56	40.39	39.86	45.19	33.33	31.17
A6NCE7	FLVPDHVNMSELIK	SN_Direct	228599	229882	229666	245462	236204	234379	198539	233976	227076	236437	234271	218169	239357	250913	214983	177323	195414	206815	215262	261830	240521	244137	246725	272928	FALSE			-0.06115	-0.24778	0.05733	0.15046	0.00153	0.03542	0.06049	3, 2	547.9605, 821.4371	35.83, 37.84	40.73, 37.54	38.39, 20.61	38.8, 36.17	44.4, 37.19	38.9, 35.95	40.15, 39.56	32.18, 38.81	44.68, 45.47	36.92, 42.96	26.81, 34.26
A6NCE7	IPVIIER	SN_Direct	1.98999e+06	1.79808e+06	1.94854e+06	1.75147e+06	1.78471e+06	2.09138e+06	1.951e+06	1.86526e+06	1.91496e+06	1.81325e+06	1.83918e+06	1.88212e+06	2.01925e+06	1.85853e+06	1.94604e+06	1.72933e+06	1.93129e+06	1.84332e+06	1.63458e+06	1.88682e+06	2.03656e+06	1.74324e+06	1.79927e+06	1.90015e+06	FALSE			-0.00136	-0.05973	-0.02769	-0.07589	-0.05173	0.02177	-0.04564	2	420.2711	38.89	40.51	41.66	40.04	45.91	44.49	40.29	39.04	40.94	42.87	40.04
A6NCE7	QLPVLDK	SN_Direct	269363	258272	270960	254125	280723	263814	254237	256788	270496	277181	249614	246771	240382	241818	269960	287642	260248	243456	283118	264293	293549	251460	274641	277460	FALSE			-0.03118	-0.01316	0.00012	0.00895	-0.04594	-0.08642	0.07457	2	406.7475	45.87	37.88	32.13	35.4	43.49	37.31	44.27	34.76	46.45	37.52	35.98
A6NCE7	TFEQRVEDVR	SN_Direct	124819	151011	126956	177710	154392	101407	132196	154410	157880	179397	119816	140081	170415	152566	96307.9	165930	133794	153364	155443	151460	99021.3	145743	151278	103623	FALSE			0.14213	0.16978	0.10605	-0.00769	0.12518	0.05793	0.0112	3	426.8861	36.63	42.95	45.33	49.03	42.14	40.23	41.85	38.95	33.84	39.02	45.11
A6NDG6	AVEMAAQR	SN_Direct	672456	246289	674641	620210	65717.9	686341	704250	703711	649201	655801	689422	653140	596912	639742	706136	652586	570374	667134	621862	547679	667313	598577	587007	630999	FALSE			0.36856	0.24636	-0.21553	0.18913	0.32672	0.28603	0.20514	2	438.2238	40.6	48.27	38.19	42.07	39.33	45.51	48.07	47.3	27.6	5.34	40.26
A6NDG6	AVVVGFDPHFSYMK	SN_Direct	815734	813194	775377	859514	782507	836681	799037	842581	775190	809615	798235	774969	801181	774639	774955	765355	769603	752553	794437	836887	810880	807655	851694	826752	FALSE			0.00748	-0.07184	0.04396	0.04826	-0.01295	-0.03248	0.02256	3, 2	532.9341, 798.8976	40.5, 50.39	47.77, 44.74	44.67, 50.36	40.75, 45	42.27, 49.27	42.73, 49.58	45.12, 48.66	45.28, 48.3	47.46, 46.39	48.85, 38.55	39.84, 50.41
A6NDG6	AVVVGFDPHFSYM[Oxidation (M)]K	SN_Direct	35896.6	31680	39619.4	34337.3	36417.2	36721.5	30470.6	38292.6	34197.1	33470.3	38260.9	44175.1	40031.6	33377.8	40510.2	40704.7	40598	39992.5	41149.9	34356.2	33148.4	33060.7	33200	36347.5	FALSE			-0.05816	0.17827	0.00376	-0.0631	0.11271	0.08777	0.0195	3	538.2658	42.69	18.83	36.91	31.77	34.54	48.75	25.02	37.77	41.02	32.91	42.64
A6NDG6	FIAGTGC[Carbamidomethyl (C)]LVR	SN_Direct	1.91277e+06	1.87734e+06	1.67879e+06	1.88781e+06	1.78934e+06	1.88771e+06	1.99981e+06	1.93439e+06	1.80762e+06	1.88778e+06	1.81899e+06	1.8888e+06	1.92287e+06	1.78731e+06	1.89944e+06	1.78662e+06	1.71782e+06	1.75491e+06	1.92449e+06	1.60973e+06	1.78443e+06	1.86228e+06	1.96613e+06	1.97997e+06	FALSE			0.07026	-0.05637	0.02509	0.08688	0.03303	0.03665	-0.04019	2	547.2948	44.33	48.47	48.48	39.7	38.17	45.65	43.77	46.58	46.06	43.44	44.37
A6NDG6	FIFDC[Carbamidomethyl (C)]VSQEYGINPER	SN_Direct	265869	264917	228551	255115	270501	284904	267455	270013	251137	257665	261610	260249	245203	274741	274129	270587	238269	265016	256833	265649	266120	258359	256699	262466	FALSE			0.05456	0.02735	0.09411	0.03415	0.03786	0.06453	0.05456	2, 3	987.4567, 658.6403	39.36, 50.5	36.19, 46.41	42.55, 48.23	40.29, 44.08	45.21, 42.97	45.45, 43.44	45.97, 50.33	45.54, 52.64	43.22, 47.05	46.14, 50.25	39.65, 48.77
A6NDG6	GETAVPGAPEALR	SN_Direct	1.90121e+06	2.07463e+06	1.97653e+06	2.01918e+06	1.98574e+06	1.88791e+06	1.89774e+06	1.94789e+06	1.7828e+06	1.90889e+06	1.90389e+06	1.86623e+06	1.8217e+06	1.91396e+06	1.81426e+06	1.8486e+06	1.77025e+06	1.79263e+06	1.98214e+06	2.00396e+06	1.85267e+06	1.96729e+06	2.07596e+06	2.36791e+06	FALSE			-0.08073	-0.13744	-0.0145	0.10712	-0.06783	-0.101	-0.0278	2	634.3357	45.94	45.94	40.07	44.59	49.72	44.66	50.25	47.01	50.51	44.69	44.34
A6NDG6	LFDC[Carbamidomethyl (C)]DGVLWR	SN_Direct	27218	55206.6	35577.4	41205.5	46915	34568.6	21510.9	33789.1	40865.1	41081.8	35341	27343.8	19771.9	39058.7	38551.3	31399.3	38482	28793.8	21946.4	106194	28003.7	30932	49053.7	26498.6	FALSE			-0.29523	-0.25805	0.0562	-0.14817	-0.18547	-0.27709	0.40407	2	640.8082	13.69	21.98	4.12	-9.48	-9.73	-1	0.95	3.32	19.39	20.82	6.72
A6NDG6	LGFGGPAGPGASLEVF	SN_Direct	22577.3	34551.3	23014.4	24498	29424.3	24030.1	28577.8	23910.7	22958.4	27023.5	26780	23975.4	26000.7	27264.6	23322.5	26606.8	34246.8	23883.6	26837	65963	27221.8	25777.8	28724	22043.3	FALSE			-0.08711	0.08042	-0.03998	-0.06627	-0.0432	-0.06546	0.58265	2	738.3801	48.11	47.09	43.26	44.83	44.99	43	39.84	50.91	43.57	47.52	44.66
A6NDG6	LGFITNNSSK	SN_Direct	757932	654171	848838	777733	778535	780756	812927	821949	745403	841748	775447	761664	746918	860957	914114	848316	806289	785181	747764	582188	784132	842305	834783	788059	FALSE			0.07421	0.10983	0.04775	0.12475	0.07335	0.15764	-0.09689	2	540.7878	46.22	41.64	42.45	45.95	50.85	46.26	50.34	45.6	42.27	39.34	43.43
A6NDG6	NNQESDC[Carbamidomethyl (C)]VSK	SN_Direct	57017.7	67584.5	54334.1	74046.7	49033.8	54076.8	59209.1	58699.7	54350.1	61252.2	58207.3	57880	59320.2	60218.6	58749.2	70204	54055.9	58559.1	61360.4	62414.2	57965.6	60096.7	68076.7	63500.2	FALSE			-0.05487	0.03097	-0.01442	0.0992	-0.01293	-0.00524	0.02243	2, 1	590.7486, 1180.4899	49.44, 30.74	50.96, 13.05	42.22, 43.53	43.68, 18.78	42.38, 46.27	42.86, -13.22	38.93, 14.83	49.6, 32.9	45.49, 35.05	41.59, 40.6	43.98, 38.24
A6NDG6	NNQESDC[Carbamidomethyl (C)]VSKK	SN_Direct	9247.88	6844.16	4037.35	9686.08	6053.82	11321.6	6271.64	7259.06	866.411	10950.8	9384.86	8017.34	8118.13	5646.15	4004.25	2873.7	11910.8	5564.03	9465.99	3738.71	6355.62	4077.65	3507.6	7142.7	FALSE			-0.48352	0.01562	0.42694	-0.45075	0.4942	-0.17998	-0.04137	3	436.8665	-3.96	18.36	6.03	34.18	-16.49	-33.92	22.37	-31.06	7.22	5.34	36.38
A6NDG6	QADIIGKPSR	SN_Direct	155985	139215	235531	145790	162119	177437	171889	188551	165933	140209	155520	174295	163170	179288	173761	180518	116247	142944	135566	153319	138838	164557	144063	161892	FALSE			-0.0119	-0.27143	-0.12897	-0.17375	-0.17525	-0.04	-0.3113	2, 3	542.8091, 362.2085	42.75, 40.34	43.32, 43.34	29.12, 37.67	39.48, 43.33	42.77, 44.46	43.01, 44.25	39.75, 44.9	43.54, 46.35	39.06, 42.5	34.65, 39.98	31.85, 39.48
A6NDG6	RLGFITNNSSK	SN_Direct	74117.6	72731.2	98659.7	78491.9	75705.2	98066	87673.8	102186	68804.2	83925.1	92358.5	70343.5	71623.1	90594.1	110010	80228.7	60160.5	73197.7	81621.5	52400.6	48145.1	91497.8	84584.1	67121.6	FALSE			0.0753	-0.20095	0.03916	-0.01361	0.00656	0.14904	-0.43051	3, 2	412.8947, 618.8384	36.86, 26.41	37.73, 32.67	38.83, 28.69	44.59, 29.64	28.14, 30.6	43.62, 32	48.84, 21.62	42.76, 37.67	37.76, 29.39	31.5, 22.97	43.48, 33.71
A6NDG6	SIADLLPALQG	SN_Direct	68336.8	83656.3	76162.1	66495.2	81505.7	88616.8	81181	74604.3	82223.3	69175.8	84657.6	85465.3	78807	81077.4	87756.6	72180.9	102417	91151.9	76640.3	123506	94883.7	77385.2	77565.8	62622.5	FALSE			0.061	0.22005	0.05254	-0.06851	0.0688	0.11824	0.37084	2	549.3137	44.66	47.05	44.49	48.67	52.84	45.98	44.55	44.5	48.1	39.4	43.21
A6NDG6	SVGVGPEPLQGEGPGDWLHAPLEPDVR	SN_Direct	603047	683422	575109	608425	599167	553644	595178	559424	606407	613855	518613	596424	625835	576518	563831	604626	660223	577408	586541	1.04243e+06	601854	532364	586140	641356	FALSE			-0.08012	-0.01505	-0.07994	-0.08107	-0.10668	-0.07589	0.26105	3	936.8032	32.97	41.89	39.77	38.27	40.27	39.78	48.89	37.82	43.19	43.79	35.7
A6NDG6	TVMVGDRLDTDILLGATC[Carbamidomethyl (C)]GLK	SN_Direct	308592	225124	284690	289521	292213	303170	235867	335434	279965	306506	216434	297110	287631	320021	248977	253278	268963	275973	343271	252280	320523	245660	238194	294345	FALSE			0.05679	-0.03604	0.11271	-0.07268	0.00289	0.06585	0.16265	3	750.0607	47.86	34.42	43.48	36.7	49.7	48.9	37.51	50.13	47.77	36.82	48.16
A6NDG6	VVGFDPHFSYMK	SN_Direct	5641.13	8551.74	7802.3	12000.2	5588.63	8919.73	7443.98	3322.02	9498.48	7385.7	7330.32	10753.7	6633.51	6259.45	8700.82	6146.21	4690.12	5906.15	5593.08	12632.4	11700.8	6469.99	4977	6759.51	FALSE			-0.11823	-0.39367	0.26927	-0.27273	0.2116	-0.02657	0.44422	3	476.2323	28.44	27.89	50.21	33.19	32.85	27.72	32.91	26.69	35.9	38.68	10.47
A6NDG6	YLQQPGC[Carbamidomethyl (C)]LLVGTNMDNR	SN_Direct	124669	137946	117504	158437	136298	121700	134084	121793	110818	135521	140317	133221	124081	139511	113351	118245	107943	117494	140702	100692	123136	142730	146805	171162	FALSE			-0.05187	-0.14538	0.13164	0.27737	0.10586	-0.0121	-0.06041	2, 3	989.9773, 660.3206	41.59, 42.16	41.66, 47.62	49.11, 44.04	49.03, 40.78	44.8, 44.4	51.5, 41.01	38.15, 43.26	46.83, 29.73	44.44, 46.23	42.62, 45.26	33.08, 42.73
A6NDG6	YLQQPGC[Carbamidomethyl (C)]LLVGTNMDNRLPLENGR	SN_Direct	385172	392117	279085	452481	435410	399288	381110	398246	410492	424171	339927	392680	370412	394831	417482	459251	317964	420723	447651	287533	383062	421757	441861	362998	FALSE			0.17166	0.18143	0.28509	0.21556	0.13099	0.163	0.08212	3	920.1303	45.16	36.54	32.59	39.04	38.87	42.6	33.78	41.85	40.48	40.29	35.98
A6NDG6	[Acetyl (Protein N-term)]AAAEAGGDDAR	SN_Direct	28589.4	36251.1	27197	47463.4	30518.7	40942.2	25865.4	27437.6	31619.1	42531.6	41945.8	31866.8	27068.9	28307.3	33011.8	39384.5	45194.1	36487.2	47870.3	23334.1	37094.1	42568.6	32525.7	44953.8	FALSE			-0.11608	0.3955	0.36975	0.38332	0.33811	-0.05837	0.23472	2	523.2309	46.14	36.76	50.85	46.62	43.68	40.41	42.61	48.28	41.62	23.73	42.43
A6NDU8	DDHFLIR	SN_Direct	30767.9	27145.5	36359.7	24502.2	31586	30774.1	27570.7	29057.4	25877	23461.3	33564.7	29908.7	23338.9	30026.7	29689.6	28118.1	33876.1	28688.9	19820.7	26619.8	18527.6	22893.7	20122	15494.4	FALSE	0.739224	7791.54	-0.19236	-0.05601	-0.11812	-0.68816	-0.11691	-0.18278	-0.53711	2	458.2378	20.88	28.8	21.96	28.37	24.61	30.99	18.51	29.63	30.96	23.54	30.35
A6NDU8	EC[Carbamidomethyl (C)]SNPSNLLELY	SN_Direct	52961.5	71693.7	55495.9	69306.8	73627.8	59002.7	61735.7	62299.2	56058.2	62612.7	60893.2	53370.1	55292.1	47493.8	66940.6	85023.1	61298	70623.9	67585.3	72224.2	59090.3	79507.6	64538.3	51649.4	FALSE			-0.00046	0.26812	0.1647	0.1194	-0.02647	-0.086	0.14283	2	719.8296	42.71	51.11	45.93	52.18	44.07	45.56	39.14	43.75	43.59	46.61	44.72
A6NDU8	ELISFLSEPEILVK	SN_Direct	95936.3	89294.6	93846	93460.4	88311.2	99122.6	87602.8	85952.4	95985	93279.9	82802.3	112300	100984	87249.3	105743	89293.2	87182.6	118008	106664	76005.7	97804.5	94919.1	88474.6	100309	FALSE			-0.05016	0.07753	0.00936	0.02372	0.04732	0.07504	0.00721	2	808.9609	46.97	44.97	41.94	49.16	46.12	45.2	49.47	47.44	46.53	49.74	44.19
A6NDU8	GALLYMYC[Carbamidomethyl (C)]HSLTK	SN_Direct	39693.8	34511.5	31174.1	34298	39092.6	39360.8	19600.5	34510.9	31811.4	29129.8	17990.2	35046.6	32683.8	33220.5	31827.6	24288.9	21023.7	26448.9	25614.6	17823.2	15451.4	37118	16922.7	22824.4	FALSE	0.59492	808.499	-0.29448	-0.55431	0.09755	-0.45519	-0.35897	-0.10869	-0.83952	2, 3	778.8836, 519.5915	29, 24.46	-19.42, 17.65	3.52, 15.6	-0.4, 25.4	10.88, 9.26	1.64, 3.6	17.7, 20.91	20.2, 18.32	32.21, 16.7	10.64, 20.29	-0.71, 22.87
A6NDU8	GEDDHFLIR	SN_Direct	89267.3	88168.9	78853.7	66816.8	90436.6	75348.9	74890.9	81562.6	88571	87177.8	79767.1	75477.3	77366.8	88107.3	67763.5	93788.7	99909.7	73910.3	78084.4	83876.1	73046.7	84929	87189.6	68799.1	FALSE			-0.06485	0.06235	-0.13991	-0.08924	-0.08026	-0.13598	-0.12507	3, 2	367.849, 551.2698	34.41, 24.66	42.86, 23.04	42.15, 28.95	40.82, 36.79	41.01, 39.03	40.31, 8.17	48.65, 31.01	48.1, 39.71	44.32, 36.53	42.2, 25.96	33.2, 16.37
A6NDU8	HC[Carbamidomethyl (C)]NLLGDELLEC[Carbamidomethyl (C)]L	SN_Direct	1966.21	4860.62	6377.63	15444.4	9974.88	6007.71	18590.5	13855.8	2751.24	19849.4	7645.22	2267.36	2209.01	12285.5	1894.47	22911.3	3074.25	8407.37	22251.2	29452.9	3751.72	27381.7	14713.2	24187.9	FALSE	0.572053	321742	1.41445	1.38109	1.25098	2.32761	1.17245	0.3117	2.07031	2	793.3711	8.23	24.56	47.16	21.71	-2.36	32.4	28.95	26.67	17.06	11.27	17.64
A6NDU8	LSEPEILVK	SN_Direct	293888	224051	282243	177318	154613	246061	60120.5	163200	278351	231683	298964	254926	180673	289932	282338	287217	261927	310050	153534	244779	245941	124482	256065	245166	FALSE			-0.67359	0.10265	-0.46928	-0.35483	-0.02658	-0.08779	-0.3127	2	514.3054	33.26	45.81	42.85	44.17	37.41	27.57	42.37	42.22	40.08	43.96	45.95
A6NDU8	LVDEDFPEDSSSQK	SN_Direct	189009	207831	218368	153215	140741	224469	170150	198329	209544	232367	78039.3	200748	193266	131946	255067	135804	255648	169345	105882	214799	281695	237025	175563	102582	FALSE			-0.08995	-0.1336	-0.24694	-0.25602	-0.26731	-0.08433	-0.03041	2	798.3572	34.27	36.48	38.09	39.4	31.96	30.66	31.68	38.84	35.52	23.02	21.22
A6NDU8	QLSEAAGEDDHFLIR	SN_Direct	41294.9	35446.2	33546.9	34946	35228.3	31842	37491.4	32843.8	30064.6	25892.4	21055.2	34805.3	30563.1	28800.3	30113.9	33694	30567.6	38888	29149.6	27000.7	35860.9	27024.3	32156.3	42511.4	FALSE			-0.13552	-0.09654	-0.11248	-0.11707	-0.43193	-0.30168	-0.26139	3	567.6128	41.72	48.97	37	41.47	49.92	40.43	50.34	45.92	40.39	33.98	40.66
A6NDU8	QQPENHEVDTSVSGAGC[Carbamidomethyl (C)]TTYK	SN_Direct	12782.8	30690.9	6553.38	26700.4	21516.5	3331.44	12573	11709.3	6126.16	21210.7	11599.9	5910.43	17476.3	6063.09	6856.13	21657	11581.3	8073.31	30994.3	25397.5	28010.3	20290.4	12413.3	8295.24	FALSE			-0.71823	-0.27616	0.04322	-0.28712	-0.36959	-0.71885	0.75457	3	770.0097	26.01	22.83	1.01	33.48	14.75	31.6	15.55	25.89	17.24	11.77	1.57
A6NDU8	RVEELGDLA	SN_Direct	338074	329637	363768	313611	339199	342212	333927	301875	350114	350883	381372	354470	333947	382529	342649	361429	375444	365613	344869	357412	342906	355709	345016	311913	FALSE			-0.06518	0.09605	-0.05191	-0.0266	0.07527	0.03816	0.01905	2	501.2667	42.06	33.68	42.89	43.12	38.68	32.54	39.88	37.99	40.87	32.14	36.41
A6NDU8	RVEELGDLAQ	SN_Direct	155726	143479	191473	101106	5988.78	87762.3	105657	99304	70512	9288.47	113644	71004.2	88159.9	93162.1	28180	156462	74128.3	63765.3	120729	121545	100993	109716	83903.8	160766	FALSE	-0.168748	145337	-0.83286	-0.73721	-1.33236	-0.46945	-1.33919	-1.22781	-0.51544	2	565.296	16.73	1.64	-6.57	-34.61	1.48	12.69	27.95	0.96	9.21	-6.01	-6.51
A6NDU8	RVEELGDLAQAH	SN_Direct	57036.4	35252.3	106991	75954.7	80050.6	83347.2	79601.6	64846.2	64647.7	91358.9	59747.9	42936.3	71127.9	65635.2	61731	78921.8	58868	40747	93251.5	82051.5	75279.5	81032.3	81495.7	84731	FALSE			0.06937	-0.15858	0.26434	0.31123	-0.03842	-0.0057	0.33049	3, 2	446.5651, 669.3441	37.33, 16.51	45.71, 34.26	38.92, 18.71	49.46, 28.75	36.54, 0.62	35.78, 38.06	40.84, 43.17	38.04, 29.62	50.99, -28.04	34.63, 10.49	37.92, 13.75
A6NDU8	SEAAGEDDHFLIR	SN_Direct	103824	107305	105025	110053	109698	114893	124713	105626	107945	118857	106721	107173	107489	112373	101223	114826	109234	110873	92456.2	108340	80829.2	81131.4	98200.4	104399	FALSE			0.09761	0.08324	0.082	-0.1561	0.07382	0.02233	-0.16685	3, 2	487.2319, 730.3442	36.77, 41.19	39.25, 51.89	32.41, 46.58	36.41, 48.36	30.17, 35.2	46.64, 49.74	42.36, 45.68	7.77, 50.35	46.01, 40.16	33.87, 51.98	51.8, 48.9
A6NDU8	TTYKEPLDFR	SN_Direct	8796.21	15296.1	149220	20667.7	17799.2	25417.3	19202.9	8041.83	20489.2	12172.8	28628.6	16859.5	16255.4	7270.61	22736.5	9698.99	19985.8	27293.8	17951.5	28370.3	27695.8	4114.42	11855.7	11117.8	FALSE			-1.86028	-1.60488	-1.43984	-2.67765	-1.58771	-1.90546	-1.22743	3	423.8873	25.45	-25.52	-42.32	23.59	19.2	11.04	21.77	-35.59	29.69	16.9	6.93
A6NDU8	TYKEPLDFR	SN_Direct	31762	38146.6	46121.6	42325.1	46604.5	42851.1	6172	41308.3	35954.8	41249.5	47874.4	41958.1	38368.1	44877.4	41794.9	50556	43740.4	38259.9	46058.9	45011.8	33182.2	35822.3	46339.2	32814	FALSE			-0.47577	0.1921	0.18364	-0.01317	0.17597	0.10789	0.09878	3	390.2047	32.11	18.76	-6.26	18.11	29.97	27.15	17.41	36.61	26.98	22.47	23.06
A6NDU8	YC[Carbamidomethyl (C)]ADQQPENHEVDTS	SN_Direct	39085.5	38226	32864.9	40043.3	43667	37028.9	37030	32004.1	36230.7	36326.4	41120.4	33453.8	41590.1	39655.1	38959.3	38096.3	34001	38797.8	39343.6	36176	39921.1	43770.6	32762.2	34050.5	FALSE			-0.06579	0.00938	0.13208	0.00532	0.00945	0.12567	0.06734	2	896.8576	33.61	49.7	43.11	48.14	39.63	48.11	36.84	45.72	43.06	43.19	42.93
A6NED2	APFYRPLAPELR	SN_Direct	241815	238711	242782	247278	220623	259724	245294	250387	258576	235076	235977	261364	243275	247556	233679	220881	259106	260812	229359	235954	265304	241512	241667	243913	FALSE			0.06045	0.03447	0.00859	0.00753	0.01805	0.0024	0.0145	3	477.2699	46.09	42.15	42.12	42.63	47.9	45.72	41.79	41.37	42.65	42.37	47.83
A6NED2	DAWASEGLLAVLR	SN_Direct	54299.7	62986.1	60388	65998.6	59257.4	69484.4	54491.9	54301.8	37922.1	66869	58151.7	47455.7	45456.7	53546.7	66657.9	57352.1	52358.5	53361.8	77889.2	55421.7	85378.1	55914.4	49824.1	34464.3	FALSE			-0.27621	-0.12372	0.13232	-0.34172	-0.04283	-0.10099	0.29965	2	700.8802	27.15	34	39.14	30.77	33.65	37.03	38.44	40.33	33.23	41.11	39.15
A6NED2	RVEYFVDK	SN_Direct	44899.6	50671.9	53682.6	48243.9	57357.3	54349.6	49856.7	55854.6	53580.9	49676.7	53640.8	55629	49962.8	54224.2	62588.7	53508.7	53245.8	50678.7	39396.6	42575.1	45194.6	47783.1	47184.5	50932.5	FALSE			0.0939	0.07697	0.09986	-0.03279	0.09077	0.16014	-0.23105	2	528.2797	47.76	33.82	42.42	38	39.9	45.34	40.59	37.49	45.02	31.12	40.41
A6NED2	TGELYTWGWGK	SN_Direct	23743.8	42676	45706.7	65722.7	49739.8	47870.1	63624.1	59862.7	43570.2	50048.1	29024.9	33650.4	9320.23	29879.7	37263.6	49287.6	51171.4	7803.86	42178.2	16181.4	17450.1	39761.9	45939.8	47025.4	FALSE			0.57521	-0.05059	0.54269	0.24334	0.00766	-0.55228	-0.56467	2	649.3142	-22.76	10.64	24.42	24.12	-33.95	28.26	10.94	-3.14	-10.25	-6.39	23.52
A6NED2	YGQLGHEDTTSLDRPR	SN_Direct	43878.5	42229.7	44278.1	49993.6	46025.5	45045.4	44498.3	45549.7	48297.2	42180.1	40705.2	44735.2	41121.6	42792.6	46154.8	40946.3	44961.6	36734.7	46515.6	48693.3	40793.7	46349.3	45239.8	45400.1	FALSE			0.08548	-0.08833	0.11356	0.07127	-0.03093	-0.00352	0.06084	3, 4	615.6344, 461.9776	41.54, 24.46	35.41, 27.27	47.53, 25.86	40.27, 36.24	41.07, 21.85	37.13, 40.19	46.31, 23.41	32.94, 30.2	32.62, 28.24	38.99, 32.45	45.94, 29.46
A6NFI3	AVAPPAGRPETTC[Carbamidomethyl (C)]DVC[Carbamidomethyl (C)]GK	SN_Direct	47295.8	59547.2	48206.9	45438.3	64773.8	43955.5	71087.8	52470	64265.2	66873.1	67496.2	68001.6	50127.1	47289.4	65380.8	38803.1	28529.6	60654.5	9362.09	64408.4	53352	45887.2	63013.3	61835.1	FALSE			0.27664	-0.27673	-0.00823	0.13903	0.38427	0.07034	-0.28651	3	629.3013	27.18	27.36	41.1	22.28	38.47	3.88	-17.86	25.6	25.47	38.13	21.07
A6NFI3	FGQSAALTR	SN_Direct	61373.9	60469.2	59834.7	59287.8	54654.7	55369.1	56338.2	59701	48745.9	66145.8	67629.2	54360.9	61644.9	51584	57136	52561	57868	61349.5	50936.8	49337	52176.3	60516.2	56445.7	56252.3	FALSE			-0.1408	-0.08083	-0.1017	-0.06883	0.05039	-0.09275	-0.25305	2	475.7563	39.48	21.8	38.09	29.59	38.59	38.01	26.54	31.85	27.58	41.27	46.57
A6NFI3	GATAAPGSGSAPAPAPKPEAA	SN_Direct	63426	64217.9	72783.8	50139.8	55819.4	65814.5	69373.5	53673	72003.2	64424	61486.9	67755	63887.2	63085.2	62733.5	58913.8	64447.1	69998.7	56809.5	60645.7	74791.7	60685.1	59425.3	69970.8	FALSE			-0.03924	-0.05179	-0.22257	-0.07647	-0.04951	-0.07932	-0.06012	2	888.4498	38.52	25.08	44.99	42.44	40.18	41.31	32.86	31.11	39.95	42.98	30.29
A6NFI3	GYPIPKPDLIFR	SN_Direct	32438.2	17183.8	31064.9	27043.7	34486	34285.8	33951.9	41972.4	24170.3	38278.1	34457.5	40454.5	26191.2	36715.4	22887.7	21832.1	26917.3	18138.7	26859.9	12546.9	6209.2	26595.5	22645.7	25686	FALSE			0.31096	-0.27058	0.24793	-0.10684	0.48834	0.08855	-0.82279	3	472.6064	45.81	44.15	40.97	44.46	47.13	35.62	45.3	43.08	49.92	37.86	36.54
A6NFI3	LHPDSFPILGLPDFR	SN_Direct	47434.5	47752.4	49467.4	53075	49342.3	51389.4	49394.3	43892.1	47072.9	51771	49704.5	52101.3	53957.7	49393.1	45584.7	52250.4	54868	51783.9	50922.7	52332.3	53189.6	55663.9	48453.1	56642.9	FALSE			-0.04349	0.13553	0.08851	0.1523	0.08635	0.04208	0.11304	3	575.3104	47.17	46.36	51.51	50.5	53.5	48.12	49.96	43.77	43.29	49.07	46.13
A6NFI3	PFLPGREPGAN	SN_Direct	111880	102797	119268	73060.9	97054.2	101682	92919.7	103285	77803.2	88020.8	138132	110299	121982	106666	118917	80221.6	116978	107102	69678.3	100509	104044	86994.4	82857.6	74779	FALSE			-0.28539	-0.13411	-0.29708	-0.449	0.01079	0.05767	-0.28422	2	577.8013	27.92	37.93	44.02	38.73	35.23	39.7	26.9	38.53	32.08	39.31	45.61
A6NFI3	SFVYGSHLAR	SN_Direct	85498.2	64430.4	81404.1	52806.9	81549.1	89252.1	61926.7	86964.6	68825.1	90744.5	84397.4	76175.1	74924.5	73210.6	85477.5	71941.5	73188.2	70119.9	88832.3	65058.2	54839.2	95550.2	51683.1	78675.7	FALSE			-0.08752	-0.10396	-0.049	-0.03423	0.11954	0.01415	-0.14833	2, 3	568.796, 379.5331	40.15, 39.89	24.95, 36.2	37.73, 33.77	23.56, 44.11	35.35, 40.79	26.74, 44.39	26.64, 43.8	44.03, 28.31	24.67, 37.3	40.35, 25.45	40.67, 41.96
A6NFI3	VSLGYPIPKPDLIFR	SN_Direct	16997.7	17034.2	17417.6	18552.3	18888.4	19303.1	20726.3	14953.7	15860.9	13462.9	17619.6	16030	19409.7	21718.5	18549.3	20525.5	19506.3	17597.8	15809	18735.9	22005.2	21263.9	19613	20846.1	FALSE			0.00256	0.16366	0.14131	0.26265	-0.12705	0.21403	0.13637	3	572.3345	43.4	47.35	35.08	34.9	39.25	32.96	34.01	44.47	39.51	42.52	37.83
A6NFI3	YHAAVKPFGC[Carbamidomethyl (C)]EEC[Carbamidomethyl (C)]GK	SN_Direct	16273.8	16781.9	10979.7	12939.3	14621.1	13407.4	11482	4417.54	10219.4	17989.3	12166	20705.1	18933.7	13721.4	10772.8	10775.4	9991.75	8339.4	4098.94	7810.38	17584.9	9750.93	20644.5	18154.4	FALSE	0.194038	-590.282	-0.75357	-0.59732	-0.10418	0.1408	0.20788	-0.02004	-0.57823	3	584.9326	21.18	43.82	26.52	10.89	26.36	36.52	-10.65	10.5	25	40.47	4.18
A6NFI3	YHAGERPHR	SN_Direct	28152.2	21907.9	48305	57432.2	80173.1	77700.2	21783.4	88655.3	3539.73	79018.7	47691.5	2717.92	23188.3	105940	72791.7	34425.4	71703.4	50526.5	113906	44672.9	41357.4	40002	58060.4	17739	FALSE	0.236793	1895.01	0.21254	0.67137	1.13017	0.23543	0.39593	1.03757	1.02332	3	374.8566	13.49	16.45	-4.86	25.29	3.77	23.92	31.34	24.02	12.25	29.72	31.83
A6NFI3	[Acetyl (Protein N-term)]AALHTTPDSPAAQLERAEDGSEC[Carbamidomethyl (C)]DPDQEEEEEEEEK	SN_Direct	133670	208559	193015	106196	118743	126536	164239	84247.4	126732	182186	131774	17433.8	127655	144576	123602	151363	131751	173123	110027	212103	125522	168441	174917	158437	FALSE	0.340101	54.0856	-0.51247	-0.23041	-0.60678	-0.0931	-0.69165	-0.43531	-0.25782	4, 3	1021.6805, 1361.905	29.06, 24.38	14.33, 19.81	27.23, 23.78	20.14, 17.84	32.91, 15.53	12.11, 10.97	24.93, 4.52	17.05, 19.58	20.84, 24.13	21.82, 9.72	32.48, 25.58
A6NFN3	RLHVSNIPFR	SN_Direct	208975	106341	193325	110835	115423	205457	147556	152422	161823	114274	180305	198059	191297	139829	189158	149806	202727	207339	107843	109424	135171	130153	120994	147450	FALSE			-0.13938	0.13845	-0.23657	-0.35171	-0.04612	0.03265	-0.52928	3	413.5754	40.15	43.18	42.15	45.88	47.14	40.21	44.86	44.65	41.73	45.27	40.65
A6NFQ2	AGC[Carbamidomethyl (C)]FPVPTPEMR	SN_Direct	162365	168319	139323	140703	47727.9	114150	153821	152132	124443	145890	174388	163701	159243	139763	145301	177987	118114	105908	168434	123844	141008	158785	170240	176449	FALSE			-0.12702	-0.22546	-0.63536	0.10495	0.04226	-0.08113	-0.11736	2	681.3207	29.65	33.21	33.55	44.81	30.76	31.35	34.66	23.65	32.97	18.68	43.03
A6NFQ2	EIINEMDMR	SN_Direct	68385.3	67748.6	64508.8	70877.9	66316.6	67278.1	69155.4	68256.6	67133.3	69689.4	61315	70214.3	69207.9	68516.7	62686.2	67720.6	58520.2	70471.3	69643.9	68799.6	62903.2	66533.1	68928	69279.5	FALSE			0.02779	-0.02854	0.02728	0.02917	0.00414	-0.00167	0.00505	2	575.7652	44.48	52.91	46.7	46.86	41.06	40.65	43.83	49.31	50.07	32.85	44.83
A6NFQ2	EVADSLASLPEWQENPMQVYLR	SN_Direct	29214.2	27112.9	25922.1	24602.2	18611.4	19035	30719.3	25847.1	17838.5	30429.2	29276.9	20491.3	28830.6	23983.4	24043.9	31284	20349	22062.3	22132.8	21235.4	25015.5	18963.8	22973	25948.7	FALSE			-0.1446	-0.15843	-0.40196	-0.2769	-0.03645	-0.09781	-0.26635	3	859.0881	47.76	48.28	42.08	42.11	25.37	41.2	26.06	22.87	45.98	34.22	23.57
A6NFQ2	GSQLGPVPVTIR	SN_Direct	520291	496152	497683	523967	500552	485000	504569	507539	520854	498291	495748	493883	531409	468682	491491	480600	492902	498792	495332	510624	497355	501569	513280	518560	FALSE			0.01784	-0.04042	-0.0044	0.01826	-0.02519	-0.02164	-0.01034	2	612.3589	38.92	48.08	48.14	40.92	40.08	47.31	47.15	44.7	49.65	40.35	42.04
A6NFQ2	GVWGPIHELGHNQQR	SN_Direct	184977	141193	168167	171657	167288	164864	178235	152479	194960	188946	188194	190060	123157	177050	180892	169228	152642	155838	117374	147115	184671	185703	149726	72147.9	FALSE			0.08867	-0.04937	0.02738	-0.27842	0.19836	-0.03916	-0.13827	3	576.629	40.58	45.04	49.11	47.14	32.42	44.34	34.82	54.33	41.34	47.1	44.49
A6NFQ2	LAAEPFPFR	SN_Direct	263237	297044	311635	276201	296323	287599	300984	290624	284407	282743	286971	271761	270587	288593	262273	258108	274164	265342	270095	313283	300801	290104	319928	366626	FALSE			0.00676	-0.1285	-0.01965	0.16366	-0.05127	-0.08601	0.02015	2	524.2847	45.57	44.83	45.05	43.03	48.6	42.21	38.51	49.7	39.37	41.14	42.11
A6NFQ2	LAAEPFPFRRPER	SN_Direct	65388.1	36936.5	52266.9	75708.3	60383.9	35836.5	60229.6	64373.5	68706.4	61630.4	45271.8	63408.9	67135.7	62426.6	21647.1	71983	65897.9	65687	66070.6	67718	63045.2	57342.6	52980.4	44514.2	FALSE			0.32245	0.39705	0.15335	0.00229	0.13971	-0.03191	0.34852	3, 4	529.2914, 397.2204	47.55, 40.7	36.15, 37.28	40.16, 40.82	47.39, 44.09	44.21, 35.19	46.23, 40.8	38.93, 44.87	42.6, 38.11	33.09, 35.98	33.89, 40.41	47.15, 34.2
A6NFQ2	LWDEMMQAVAR	SN_Direct	367629	389942	371837	225795	330042	300120	354132	362468	361853	354437	331926	389426	350745	335148	340131	342232	393429	372851	259844	362141	410340	300102	322677	321740	FALSE			-0.0666	-0.02694	-0.39996	-0.25792	-0.07017	-0.1385	-0.12967	2	675.3207	48.01	46.83	37	39.84	36.65	22.18	34.77	45.28	30.34	38.93	35.51
A6NFQ2	MGPFLLNAVR	SN_Direct	455125	481053	461196	459226	471797	487715	471267	507645	468632	451965	483311	461328	471823	461109	489810	404737	462618	465345	465879	357992	489470	469267	458322	506309	FALSE			0.05089	-0.06837	0.02189	0.03722	-0.0008	0.02595	-0.08948	2	559.313	39.84	50.53	50.79	46.92	39.73	46.71	48.81	47.84	41.43	43.65	48.84
A6NFQ2	TSLEEWKR	SN_Direct	118558	108254	131604	99423.8	98657.1	125829	105834	131107	122769	134554	123332	133750	114623	71870.7	136481	129035	119293	121955	125188	117858	115333	104808	107827	129571	FALSE			0.0052	0.04699	-0.14604	-0.06677	0.12788	-0.15022	-0.00015	2, 3	524.7747, 350.1856	24.75, 36.12	27.5, 27.19	19.24, 25.42	28.8, 27.95	29.01, 27.93	31, 13.44	21.94, 21.42	18.4, 22.54	28.89, 22.57	38.42, 13.79	34.5, 27.4
A6NFQ2	VDGAAFLQIPAEGVPAYISLHR	SN_Direct	43268.2	29623.6	39665.9	38423.2	32880.9	32304	35329.6	45275.7	33840.7	42445.8	33835.6	46033.1	40652.8	35092.7	34474.4	36916.2	41067	49526.2	33589.1	27630.9	30302.4	31521.8	32543.3	51371.2	FALSE			0.024	0.17994	-0.11953	0.03643	0.11993	-0.03028	-0.29847	3	775.4181	25.08	24.02	25.49	23.03	21.67	25.65	22.3	25.58	25.72	21.87	27.03
A6NFQ2	VQIGC[Carbamidomethyl (C)]HTDDLTK	SN_Direct	72644.6	68999.4	76201.6	71013.7	56505.8	71152.7	55456.3	70791	76486	71801.8	93420.5	67778.5	75100.7	67258.3	71106.2	57359.8	92806.6	76779	61394.7	48413.3	80873.2	64881.9	67078.2	73314.7	FALSE			-0.10372	0.05904	-0.13292	-0.08575	0.09703	-0.02931	-0.19214	3, 2	462.8943, 693.8377	30.74, 34.53	44.85, 36.55	27.74, 29.85	28.33, 40.94	38.21, 26.88	27.62, 39.48	37.03, 33.08	40.43, 36.35	24.33, 42.59	12.97, 40.89	26.12, 32.33
A6NFQ2	VTSVAGVYFTDTYGDRDR	SN_Direct	18943.1	9167.05	34334.3	37582	15911	20927.5	25167.6	22320.7	18685.2	17875.3	10810.4	45833.9	18120.3	33786.4	23900.9	39642.2	36649.5	26387.7	31443.6	6298.96	28954.4	37436.5	38408.5	52925.8	FALSE			0.08368	0.7175	0.25313	1.04416	0.25505	0.27977	0.09505	3	674.657	26.38	24.47	25.86	25.54	17.24	32.44	17.55	21.64	19.48	12.97	37.26
A6NFQ2	VVLAAHEC[Carbamidomethyl (C)]LLC[Carbamidomethyl (C)]APK	SN_Direct	15044.7	4487.94	70121.5	33545.9	44992.7	56387.4	7289.87	40621	23358.6	69428	33549.6	63746.6	45262.4	45544	30901.7	3305.4	17263	42280	13438.1	55366.7	35668.5	33720.2	22921.4	22936.1	FALSE			-0.33109	-0.51249	0.58973	-0.172	0.89502	0.44098	0.22069	3	527.6144	18.53	-11	13.95	-10.75	29.74		-14.8	-18.94	-14.24	-27.93	2.57
A6NHL2	DITTAC[Carbamidomethyl (C)]FESSNQLVK	SN_Direct	18919.4	9963.42	19203.1	6609.5	5999.5	2903.36	26536.7	10768.2	21558.3	6223.37	18815.9	16673.9	5824.18	4763.61	21174	2884.99	22830.8	21536.1	21160.3	651.581	6114.64	25773.1	1120.47	19297.4	FALSE	0.126195	223.606	0.29175	-0.02524	-1.63219	-0.058	-0.20511	-0.59832	-0.78398	2	856.9116	15.74	0.66	-8.82	3.45		-10.99	12.84	-24.69	20.12	14.46	-6.39
A6NHL2	EFLEAREDLAALER	SN_Direct	19045.7	8811.01	12697.9	107637	7908.96	1136.17	5275.62	8046.98	14123.6	100246	20850.5	84345.5	16464	4016	16370.4	19282.2	21619.4	80790.3	5520.96	18903.9	5037.46	18330.6	22828.7	5481.16	FALSE	0.173993	-89575.9	-0.56326	1.5853	1.52464	0.20172	2.3408	-0.13818	-0.46099	3	554.6213	-30.97	-34.67	-26.61	-35.65	-17.4	-14.76	-27.8	-22.54	-11.87	-25.53	-26.75
A6NHL2	SFGGGTGS	SN_Direct	793975	826317	829785	812733	811467	769973	818051	786534	726222	805448	824813	704274	938198	872625	825639	885140	907259	850373	817625	880445	779118	744399	792683	722507	FALSE			-0.072	0.10923	-0.0333	-0.11677	-0.06969	0.10578	0.01588	1	669.2839	39	37.36	38.13	42.69	44.22	43.42	45.53	43.6	38.61	44.98	39.94
A6NHL2	SFGGGTGSGF	SN_Direct	2.21464e+06	2.23034e+06	2.23825e+06	2.42753e+06	2.26288e+06	2.21481e+06	2.28277e+06	2.15541e+06	2.52706e+06	2.38365e+06	2.16638e+06	2.59319e+06	2.33746e+06	2.20105e+06	2.52373e+06	2.40076e+06	2.4222e+06	2.60754e+06	2.37475e+06	2.44494e+06	2.67139e+06	2.19604e+06	2.22078e+06	2.34696e+06	FALSE			0.05963	0.15291	0.04714	0.01729	0.09603	0.07958	0.16463	1	873.3737	42.83	42.83	45.88	40.6	37.86	43.05	40.4	45.47	42.79	37.34	40.69
A6NHL2	SFGGGTGSGFTSLLMERL	SN_Direct	57596.2	54090.2	50044.6	61429.8	54448.2	49350.6	53485.9	51327.8	62597.8	57974.5	44894.6	61251.4	55082.7	54471.3	57336.4	66058.5	58133.8	57031.3	62747.7	56234.8	49674.1	56725.5	56552.6	39978.1	FALSE			0.0498	0.16417	0.03087	-0.07765	0.02116	0.0453	0.06049	2	908.9485	49.5	49.08	52.46	50.64	49.32	52.53	54.14	52.36	45.24	53.04	50.98
A6NHR9	ANLGVFSVFAPR	SN_Direct	384513	446930	441035	445306	456139	461185	425233	453881	437908	433284	468542	441078	429992	424974	444944	411131	438934	429462	409416	282322	453743	508723	471097	471144	FALSE			0.04964	0.00797	0.09875	0.18937	0.07771	0.03077	-0.15169	2	639.3537	43.74	44.02	44.86	40.75	41.68	46.19	50.6	46.51	41.95	44.85	46.4
A6NHR9	ARIEIPSC[Carbamidomethyl (C)]K	SN_Direct	100727	87783.3	91342.4	81327.3	76053.9	97607.3	84584.3	90767.3	72327.3	93827.6	75565.8	91927	93508.6	81873.5	88928.2	110364	88894.3	16552.3	83411.4	86711.1	27382.3	73647.1	83448.6	79128.1	FALSE			-0.17619	-0.3749	-0.13423	-0.24451	-0.09885	-0.08243	-0.50278	3	358.5306	18.96	33.92	33.4	37.58	33.84	17.1	28.2	32.54	23.4	29.93	35.99
A6NHR9	DLC[Carbamidomethyl (C)]FTWR	SN_Direct	107030	119212	91877.2	116253	108532	94463.1	118885	111752	79013.2	114109	112929	76879.9	93168.2	97122	94412	92625.9	76013.3	85863.7	89686.2	103661	84685.3	101552	105734	148410	FALSE			-0.03893	-0.32188	0.00511	0.16108	-0.06588	-0.16011	-0.19431	2	499.2317	32.41	43.97	45.21	43.06	41.78	50.48	36.19	48.63	46.48	34.8	38.91
A6NHR9	DLNSQLEYLR	SN_Direct	216466	180843	202514	222094	156983	219599	182814	203024	222019	189264	185217	228242	220314	179832	222170	189179	209534	241485	183590	183394	227862	172406	167836	219526	FALSE			0.0192	0.09398	-0.00276	-0.09971	0.00696	0.05311	-0.01202	2	625.8224	42.74	46.99	46.34	50.51	40.25	47.89	51.33	47.63	44.04	44.33	29.51
A6NHR9	DLQNPIIVQLC[Carbamidomethyl (C)]DQWDNPAPVQHVK	SN_Direct	176577	163215	134213	189224	155569	141362	186916	170749	153420	189836	164652	138203	163124	183480	166952	188461	165902	160984	179966	128570	125094	177321	160583	179084	FALSE			0.10866	0.12064	0.03651	0.12523	0.05578	0.11562	-0.12844	3	943.1447	39.02	41.89	33.09	37.54	31.27	40.15	35.8	40.93	34.48	31.88	31.9
A6NHR9	DSTEYFIVFEPR	SN_Direct	75557.7	75340.1	80754.4	77261.8	83580	67394.1	69348.6	75715.1	57519.5	75233.6	74839.4	68902.9	77382	76709.8	57984.2	72685.3	71397.9	54454.2	73499.5	83113.3	84278.9	82633.6	67950.3	87854.5	FALSE			-0.19345	-0.22255	-0.02143	0.04166	-0.08119	-0.12738	0.05643	2	751.8618	43.62	39.95	44.74	40.03	42.18	17.84	33.46	42.32	43.45	47.03	35.41
A6NHR9	EAIYSGYIR	SN_Direct	271623	267103	261029	302680	267069	267492	279478	253844	277487	299170	257879	271180	280850	276903	305626	301016	248646	295770	302500	258643	248557	276742	258284	261916	FALSE			0.0198	0.08013	0.06608	-0.00508	0.05047	0.11043	0.01783	2	536.2771	44.71	38.55	42.68	48.38	46.1	47.86	40.9	47.15	42.51	40.25	42.16
A6NHR9	EAQLRNELK	SN_Direct	14302.1	9659	679.456	7622.25	8427.38	2488.73	885.497	2322.29	13419.1	17218.3	16866	803.375	11225.3	266.227	917.042	24597.5	10872.9	7282.31	17550.3	11149.5	12891.7	1976.73	13443.4	11397.3	FALSE			-0.56752	0.79498	-0.41052	0.12214	0.50168	-0.9897	0.75525	2	550.8066	46.49	23.39	-10.66	31.66	48.19	34.4	37.46	-0.22	42.7	34.99	3.68
A6NHR9	EFSDFIR	SN_Direct	205722	233572	238083	210239	213715	219282	217953	216193	192044	214493	220365	208145	213797	210732	167194	173427	192016	204260	201253	195779	218169	237022	227393	306209	FALSE			-0.11336	-0.24975	-0.07461	0.18607	-0.07513	-0.19504	-0.1389	2	457.2243	39.52	35.44	25.42	38.64	33.91	37.14	36.64	34.01	34.66	28	35.12
A6NHR9	EHLLQGLLPDVQVPTSVK	SN_Direct	231733	224417	226441	236698	242414	227885	228494	229342	221658	229880	228769	220992	230385	239182	232166	212739	236124	222249	221824	224582	226433	243054	223594	243212	FALSE			-0.00656	-0.02447	0.05068	0.05651	-0.00625	0.0399	-0.02076	3, 2	658.3737, 987.0569	43.52, 26.58	48.86, 30.7	49.44, 34.88	40.28, 44.25	42.02, 36.21	47.45, 38.37	46.53, 39.83	46.72, 38.32	44.85, 37.75	46.23, 42.47	45.62, 30.01
A6NHR9	EITC[Carbamidomethyl (C)]DNFDETVK	SN_Direct	267236	252460	251287	281759	279615	240492	243943	253750	259956	252890	268268	257169	289704	282001	277893	271829	291848	262683	290823	269547	243684	263663	242676	256239	FALSE			-0.02517	0.10007	0.05666	-0.01581	0.01368	0.14008	0.06059	2	735.8245	37.3	47.57	39.35	48	44.87	47.62	45.07	46.24	38.72	40.91	49.31
A6NHR9	ERIDFLPHYDTLVK	SN_Direct	32051.3	26614.6	35633.6	29133.2	27296.8	36876.2	29239.3	26884.8	33444	27654.1	26848.8	30696.2	31965.7	26004	35847.9	30416.4	27977.4	38084.8	30273.6	27853.7	30495.5	32531.5	22837.1	35065.9	FALSE			-0.07426	0.03296	-0.01528	-0.06038	-0.14641	-0.00739	-0.08957	4	437.236	43.58	43.9	36.14	36.03	46.28	30.69	30.67	39.54	33.46	32.01	40.26
A6NHR9	ESELGDRPLQVGER	SN_Direct	704162	713246	722027	701248	702511	688595	699375	707696	789764	705598	749156	726756	737502	736989	721345	730357	708763	737377	708167	719051	689886	724161	749098	757237	FALSE			0.0382	0.02478	-0.0321	0.06013	0.0281	0.03754	-0.01514	3	528.9374	35.27	44.97	45.97	42.11	40.23	38.99	38.73	39.2	42.52	42.75	32.44
A6NHR9	FIPGPPGNK	SN_Direct	774200	774008	882551	762842	720918	842138	807434	778395	758719	788934	793577	758198	753047	771826	781457	701097	818445	789014	680255	901569	829915	732506	738204	850322	FALSE			-0.0521	-0.07442	-0.06362	-0.06664	-0.05446	-0.07581	-0.01133	2	463.7584	26.81	30.11	32.05	36.83	33.68	37.83	32.01	37.86	38.11	36.88	40.76
A6NHR9	FQVSTNKLTFMDLELK	SN_Direct	10801.9	11660.6	14077.4	14923.5	10049.7	10597.4	14605.5	14919.5	11644.7	14352.7	10143.2	12336.9	13084.8	12348.7	14225.2	14252.3	10557	12482.6	14083.7	3886.01	12544.2	10920.1	7884.52	9148.34	FALSE			0.17211	0.02939	-0.03879	-0.38647	0.01152	0.11817	-0.26	3	638.6729	27.87	25.21	44.56	36.78	28.04	19.92	27.25	-8.5	22.25	-4.92	34.83
A6NHR9	GDFESDHSGYVRPVPVPR	SN_Direct	122579	112997	102861	120878	110886	116998	113870	115891	103998	129358	112576	112981	129983	106882	114685	119150	126391	102472	118435	129132	124814	111400	126375	112176	FALSE			-0.02008	0.04025	0.04336	0.04827	0.06859	0.05484	0.13789	3, 4	671.9974, 504.2499	38.57, 35.03	42.69, 41.99	36.98, 45.5	37.67, 46.34	30.73, 39.1	41.79, 50.8	35.35, 42.67	44.39, 45.05	29.55, 44.3	46.55, 47.58	37.82, 51.29
A6NHR9	GKRPIFEC[Carbamidomethyl (C)]F	SN_Direct	20626.1	21230.5	24149.1	30775.1	18430.4	23820.3	19513	21271.4	27842.5	27381.1	28728.3	31995.3	22228.7	25018.8	23774.4	29649.5	25346.7	21887.4	25049.7	29799.8	26250.3	27644.1	31899.7	16182.4	FALSE			0.05618	0.22009	0.14582	0.1982	0.41663	0.10567	0.29711	2	577.2948	49	32.95	46.63	46.5	42.95	47.78	35.79	39.58	39.17	31.11	32.11
A6NHR9	GLAPIEC[Carbamidomethyl (C)]YNR	SN_Direct	396782	338422	323677	380267	355032	356040	355827	364659	349370	360867	369114	368942	372270	373342	384256	383199	316705	370010	375268	297603	381133	358123	312147	423316	FALSE			0.01487	0.01495	0.04356	0.04653	0.05355	0.09361	-0.00666	2	596.7926	39.59	47.86	40.79	45.34	36.17	40.61	43.41	53.95	51.6	45.79	48.6
A6NHR9	GLLPDVQVPTSVK	SN_Direct	53389.1	1367.39	292914	1388.85	33847.7	246011	85303.4	164032	6494.07	38590.2	26206	15428.5	56052.1	11655.8	27651.4	58758.7	2024.13	6183.13	8981.56	185415	26573.9	134090	40699.9	115599	FALSE			-0.44254	-2.37622	-0.30588	-0.25974	-2.1156	-1.86628	-0.65387	2	676.8928	-28.46	-27.07	-31.15	-26.99	-36.8	-34.58		-23.16	-42.29	-26.17	-18.66
A6NHR9	GMVFGAPVPK	SN_Direct	242378	218586	242236	232455	237604	234808	226053	235502	230610	227422	239087	217241	229204	216299	226532	226552	225666	222878	230122	221833	235099	227089	221355	244390	FALSE			-0.02282	-0.05884	0.00342	-0.02143	-0.04047	-0.0654	-0.03351	2	501.7757	41.37	41.64	35.02	42.78	40.96	46.8	46	42.41	49.2	37.16	40.71
A6NHR9	GRANLGVFSVFAPR	SN_Direct	65297	60258.1	59081.6	60500.9	61518.2	58781.9	52703	65054.1	63378.9	58435.2	56020.5	60859.4	60751.1	56739.5	60838.9	56115.5	62551.4	60430.2	60792	47062.6	57665.9	67136.5	56694.4	43064.1	FALSE			-0.02762	-0.04395	-0.03029	-0.14575	-0.07474	-0.05014	-0.15768	3	497.6124	37.02	50.36	41.28	49.81	50.78	52.76	50.33	55.15	45.86	47.39	46.53
A6NHR9	GSNEEDTDTPLFIGK	SN_Direct	479396	467320	453758	463739	458651	483337	443720	454345	467738	460343	456178	471280	480794	460881	472258	463490	471137	469895	453929	464349	508750	450535	463837	499631	FALSE			-0.03617	0.00416	0.0054	0.01387	-0.01311	0.0138	0.0271	2	811.8809	51.03	41.98	46.18	46.82	52.46	44.22	46.42	46.12	41.68	43.18	40.07
A6NHR9	GVITRPDLPSKK	SN_Direct	91345.9	111389	99261.8	106403	99551.6	96407.3	110026	101994	87783.2	97883.3	99842	92554.2	94091.5	102323	96210.9	93083.9	89825.5	85230.9	100166	105454	104360	100911	97375.2	107470	FALSE			-0.01051	-0.17154	0.00175	0.01785	-0.05709	-0.04548	0.03764	3, 2	437.5979, 655.8932	37.83, 37.29	48.3, 13.31	44.04, 36.2	41.27, 27.1	43.72, 35.17	38.93, 29.04	44.55, 12	48.69, 21.89	43.04, 41.74	40.22, 25.79	36.43, 35.96
A6NHR9	HC[Carbamidomethyl (C)]PTLLTR	SN_Direct	88289.8	89324	87752.1	77908.9	70630.1	116069	89372.5	89904.4	120288	80450.8	80216	97129.1	96097.9	80687.7	72145.8	93180.8	92882.5	57871	78505.6	90723.3	90636.7	81494.7	86081.4	77601.8	FALSE			0.17489	-0.12149	-0.00412	-0.11415	-0.04175	-0.09223	-0.03022	2	499.266	39.32	41.48	37.21	35.11	40.24	30.76	49.59	30.47	41.39	38.15	28.43
A6NHR9	IDFLPHYDTL	SN_Direct	62160.2	68593.4	74480	60441.4	65496.1	66273.6	77262.9	68443.5	71790.7	67479.5	66899.5	72399.7	83026.9	61987.8	81351.9	76544.9	82665.1	63776.1	66553.1	71906.7	61212.1	79563.1	67473.8	61222.1	FALSE			0.08373	0.11969	-0.09458	0.02111	0.01082	0.14139	-0.03964	2	617.3112	38.28	35.51	43.92	46.01	43.6	45.43	45.94	45.9	47.03	41.35	42.93
A6NHR9	IDFLPHYDTLVK	SN_Direct	29785.8	23943.6	32584	30037.3	28087.3	37045.3	30612.9	23531.4	34066.8	29913.6	23228	39373.2	31626.5	28481.6	31365.6	33908.2	31060.5	40124.7	33358.4	26581.4	37857	35450.8	27095	38467.1	FALSE			0.03137	0.28401	0.14092	0.22688	0.1001	0.08377	0.1802	3	487.5977	32.83	52.67	37	38.1	49.23	47.52	42.86	40.09	35.28	21.06	37.82
A6NHR9	IDREFALWLK	SN_Direct	14329.6	15715.6	14263.8	14894.2	14576	14745.6	17853.2	15831.2	13068.3	14691.8	13934.9	13543.8	12410.6	13642.2	13328.9	14030	12238.6	14557.8	13918.6	14390.5	14185.4	14251.6	11799.2	18704.2	FALSE			0.07745	-0.1181	-0.00304	0.01445	-0.07136	-0.17008	-0.06033	3	430.9117	49.55	51.6	40.92	47.96	47.2	39.19	45.21	46.87	50.34	49.09	43.78
A6NHR9	IHNIDIPTTQQVPHIEALLK	SN_Direct	84740	65887.6	76725.1	78418.3	71907.3	70565.3	77937.8	79643.2	72146	76418.9	61096.7	78274	76991.2	76492	81096.1	75958.5	71497.6	70681.3	76111.3	67884.2	71421.5	84542	73759.2	78371.3	FALSE			0.01499	-0.0597	-0.0416	0.05796	-0.07531	0.04514	-0.0778	4, 3	570.8232, 760.7618	45.3, 45.6	43.54, 47.34	52.55, 49.83	50.03, 49.19	41.72, 42.13	56.83, 51.9	52.76, 45.3	52.58, 45.6	40.68, 41.99	46.87, 43.1	53.64, 46.7
A6NHR9	IKDNDKEDGC[Carbamidomethyl (C)]FYFR	SN_Direct	56217.6	61468.2	54603.2	67158.2	65944.9	46599.9	66335.1	51723.2	41542.1	58860.5	57247.4	49914	52177.6	52981.7	56636	63145.8	50119.3	50067	59188.9	63924.6	31663.3	58081.3	64837.5	54559.7	FALSE			-0.11037	-0.07702	0.06078	0.04281	-0.05346	-0.09066	-0.15464	3	602.942	38.68	35.84	31.39	28.33	31.58	37.28	36.17	35.85	36.3	37.15	29.02
A6NHR9	IKPPTPAVSNVR	SN_Direct	338533	316460	371583	307475	309236	355811	327089	348237	384870	313267	346355	335023	353321	334645	362852	335638	318695	369597	333263	305012	357432	332736	343919	313587	FALSE			0.04649	-0.00372	-0.07804	-0.05199	-0.04559	0.03367	-0.04405	3, 2	426.9225, 639.8801	38.06, 44.65	41.6, 47.19	45.5, 35.75	43.48, 52.22	42.31, 46.55	44.48, 44.85	45.66, 40.9	44.4, 45.64	42.58, 47.69	38.84, 38.24	40.75, 35.5
A6NHR9	ISGALFTNDK	SN_Direct	115703	21124.4	121409	4848	96950.6	108592	48090.1	91140.5	50796.7	27354.3	100738	97131.6	47053.6	98063.1	98155.3	101390	73893.5	89725.7	44200.6	44197	80455.1	86090.7	60750.3	120534	FALSE			-0.44248	0.03736	-0.29562	0.05018	-0.19733	-0.08612	-0.61292	2	533.2824	20.71		5.29	-7.37	6.18	33.58	25.94	25.63	-13.77	16.83	35.41
A6NHR9	ITHC[Carbamidomethyl (C)]PTLLTR	SN_Direct	76691.4	70642	57968.9	70657.9	72964.8	77315	64818.9	75157.5	68590.9	71318.4	65075.6	71507.8	65712.2	78952.6	70847.4	70867.1	71229.2	69064	73786.2	60445.3	74616.3	79777	70459.4	74623.5	FALSE			0.02276	0.04059	0.10589	0.13128	0.01815	0.07002	0.0247	2, 3	606.3319, 404.557	41.37, 36.9	45.18, 41.87	40.52, 34.53	41.81, 38.56	38.66, 38.56	49.76, 48.96	52.53, 47.87	52.02, 43.42	47.79, 37	40.87, 38.68	47.97, 41.04
A6NHR9	KLLVELK	SN_Direct	37710.9	29475.2	36915.4	25277.6	28107.2	26858.7	22019.9	30500.7	25240.9	30598.1	43341.8	38619.3	37291.5	33725.8	36134.1	21636.1	40494.6	24264.5	27553.3	37264.4	21228	27846.3	33810.7	32833.7	FALSE			-0.42086	-0.26897	-0.37553	-0.13975	0.1127	0.04166	-0.27481	2	421.7891	30.86	19.43	23.93	25.82	38.69	4.59	7.85	-2.53	10.65	11.87	22.7
A6NHR9	KYVEDEMAR	SN_Direct	77546.5	82239	77166.4	98328.9	100167	60696.3	97368.6	69984.4	84004.1	98060.1	78237.3	80398.4	86747.7	92193.3	86912.4	100336	70113.9	74647.6	88472.4	97018.8	72678.5	102740	96736.8	88880.5	FALSE			0.08514	0.04876	0.12943	0.28326	0.11547	0.16604	0.12372	2	570.7713	49.19	33.79	43.25	46.2	49.48	40.35	39.75	38.25	32.1	29.24	45.77
A6NHR9	LDSVNKDLNSQL	SN_Direct	33202.8	24760.9	114661	31198	28579.8	41253.7	34878.3	38628.8	67332.6	32422.8	41848.5	63465.1	53317.1	31602.9	87390.9	76908.4	13236.4	60592.4	17833.2	21824.1	26406.2	31495.5	20740.4	54640.5	FALSE			-0.29359	-0.19561	-0.77284	-0.6917	-0.32573	-0.00263	-1.38572	2	673.3515	17.79	30.07	20.05	12.87	28.36	30.41	-8.25	30.76	21.98	14.04	21.51
A6NHR9	LGMTPIRK	SN_Direct	107477	110539	103352	85590.6	79899.1	114799	96713.4	108334	103905	74789.7	102415	111645	105343	96276.8	95088.9	81276.5	107810	97261.8	89865.3	87398.1	105677	107966	84795.2	109184	FALSE			-0.05685	-0.16646	-0.19732	-0.08994	-0.15391	-0.11519	-0.18373	2	458.2758	40.15	49.93	26.26	46.41	37.53	38.95	41.64	44.95	48.4	32.23	41.14
A6NHR9	LIPYTSVEDFDWC[Carbamidomethyl (C)]TPPK	SN_Direct	161222	149248	133674	153035	144419	126860	159600	131866	146162	145902	135904	163033	147546	143197	142877	157187	135907	154974	155176	133714	143790	141322	126169	150218	FALSE			-0.02132	0.0127	-0.06589	-0.08852	0.00226	-0.03459	-0.03772	2, 3	1034.4902, 689.9959	36.71, 40.16	45.21, 32.34	41.14, 50.75	39.5, 47.32	41.97, 48.89	38.58, 33.98	41.43, 35.9	35.87, 35.65	42.52, 35.2	42.94, 23.31	35.59, 44.77
A6NHR9	LIPYTSVEDFDWC[Carbamidomethyl (C)]TPPKK	SN_Direct	32056.6	19235.7	27456.1	23694.1	17004.8	32404.5	31408.5	23740.8	30395.1	30704	24892.5	28678.8	31369.1	29015.2	24301.9	20461.9	27877	25275.4	26464	47419.8	31030.9	24248	23936.4	28588.1	FALSE			0.11942	-0.09727	-0.10731	-0.03666	0.09786	0.10488	0.41389	3	732.6942	16.12	31.59	30.79	30.95	11.27	19.54	28.43	21.09	23.47	19.13	24.65
A6NHR9	LKDEDDEDDC[Carbamidomethyl (C)]FIL	SN_Direct	131948	147774	133779	123887	123274	127018	148395	138652	115617	145425	157714	137508	150966	133004	147899	143884	147679	142819	95856.4	111146	107227	111132	142560	121238	FALSE			-0.03832	0.07107	-0.14416	-0.14127	0.09173	0.0627	-0.39607	2	813.8456	25.15	19.11	34.76	27.41	18.6	34.7	26.81	33.4	21.62	29.18	31.02
A6NHR9	LLFDETQGKPAVAVIDNGR	SN_Direct	215946	184861	215202	212623	192100	215292	203716	195783	206999	198831	222494	217742	232305	212968	236568	213217	221665	247536	224277	203657	233435	206182	199358	227956	FALSE			-0.02245	0.1477	0.00935	0.04039	0.05302	0.14649	0.10251	3	681.7005	50.77	45.75	52.15	50.03	41.1	49.33	42.91	51.56	41.28	48.59	43.81
A6NHR9	LLGDTIILDNLDAANHYRK	SN_Direct	239.046	11423	6823.38	7046.45	7311.19	10.896	4890.57	4180.78	5756.74	5024.82	6804.83	5334.31	3550.42	4035.63	6339.65	6940.52	5801.44	2522.56	6389.36	18980.6	3920.41	5152.16	7556.29	2300.97	FALSE			-0.31805	-0.2762	-0.36347	-0.30052	-0.107	-0.40864	0.66404	4	539.5431	10.18	30.62	37.17	26.45	9.94	31.3	32.41	38.74	38.71	37.42	30.66
A6NHR9	LLLIDWPELK	SN_Direct	366617	369935	396519	370346	370819	407430	388458	370485	389023	370532	370097	395053	392114	377271	372243	362387	384065	404844	364099	394209	378740	371228	338926	418175	FALSE			0.01884	0.02302	0.01963	-0.00605	0.00332	0.01085	0.00505	2	620.371	45.1	46.24	42.19	47.16	50.37	46.9	44.7	44.46	45	41.35	44.27
A6NHR9	LLPSSHVAR	SN_Direct	266427	267527	280703	225161	236427	262648	256787	294379	244475	232747	284154	246230	269720	267906	255372	221917	276464	300420	231783	258336	280182	245726	264808	282635	FALSE			-0.03407	-0.02836	-0.16973	-0.03856	-0.09426	-0.03887	-0.08077	2	490.2878	30.23	21.76	21.56	29.77	27.36	27.89	10.38	34.79	29.64	11.03	28.12
A6NHR9	LMILPDPEKPVR	SN_Direct	422846	426302	421151	384551	437734	448967	465075	417161	438729	437283	425227	431859	402548	415120	425686	386941	409640	430107	392542	447904	434036	429031	408904	419679	FALSE			0.05642	-0.0504	0.00108	-0.01448	0.02708	-0.03093	0.00474	3, 2	469.9391, 704.405	32.34, 40.83	44.97, 46.93	46.95, 41.86	41.76, 36.95	31.58, 34.94	44.4, 40.02	30.23, 37.68	39.84, 38.84	43, 44.05	35.13, 32.52	46.16, 36.6
A6NHR9	LQIFSVEGQK	SN_Direct	386154	341728	392309	362337	368515	355571	376378	384517	363526	373383	378118	359572	382165	367227	366187	365756	346216	375455	375397	243390	387239	377773	348179	383343	FALSE			0.00544	-0.04283	-0.04416	-0.0141	-0.01179	-0.00595	-0.15508	2	574.8192	41.51	41.7	41.33	46.22	46.71	43.21	40.85	40.57	33.98	38.84	42.25
A6NHR9	LQVVLNESNADTYAGRPLPSK	SN_Direct	324628	339382	327952	345805	308567	327708	299908	284066	334905	336158	325245	300210	301682	329255	335797	319162	309128	324131	313145	325533	322459	313401	319865	303641	FALSE			-0.11041	-0.05869	-0.01445	-0.08238	-0.04483	-0.03717	-0.04554	3	758.0693	41.92	46.96	34.95	43.32	41.33	42.68	43.72	49.13	40.71	38.96	48.83
A6NHR9	LRGMVFGAPVPK	SN_Direct	53841.5	39743.5	41256.9	52837.3	46723.4	42442.7	36350.9	51371.7	53236.7	49016.8	42015.7	48047.5	53434.8	50021.1	51312.6	43007.9	50744.1	44940.2	52278.8	32810.3	46185	45100.5	43210.5	28950.1	FALSE			0.06401	0.04062	0.07466	-0.20154	0.04465	0.19884	-0.03869	3	424.5813	33.78	36.1	28.43	13.65	44.89	25.79	31.45	36.22	26.61	35.65	48.99
A6NHR9	LSTSGNRPPANAETF	SN_Direct	46576.1	72541.1	62707.7	51702.3	61075.7	64917.3	62237.6	62401.6	38949.9	57414	66721.8	57531.1	64011.2	50454.2	73327.8	56435.9	55593.7	59694.2	53508.4	78019.7	21485.3	55191.3	55280.9	59124.9	FALSE			-0.15247	-0.08246	-0.03314	-0.10044	-0.00125	0.0466	-0.24889	2	781.3839	29	40.46	46.33	45.46	35.77	39.35	31.95	43.89	36.82	37.2	21.95
A6NHR9	LSTSGNRPPANAETFSC[Carbamidomethyl (C)]N	SN_Direct	23526.6	16027.1	15385.7	24618.4	23538.3	18217.6	20092.7	18068.8	19888.9	19302.1	21001.3	18178.4	25294.1	24779.2	22056.3	27309.4	16471.4	21932	23785.3	5885.14	20762.1	18002.5	17929.7	24479.6	FALSE			0.07946	0.25833	0.27278	0.13699	0.09015	0.39275	-0.12349	2	961.9367	40.48	23.98	33.62	28.57	35.52	45.47	31.64	14.85	38.58	33.1	44.15
A6NHR9	LSTSGNRPPANAETFSC[Carbamidomethyl (C)]NK	SN_Direct	92901.7	97723.4	116628	108249	115499	105204	100389	97095.2	99843.2	102267	96952.5	101326	91307.5	111272	123097	114068	92396.8	107115	112265	80124.7	98252.1	109810	112294	106890	FALSE			-0.04738	0.02941	0.09845	0.09864	-0.03184	0.08401	-0.08019	3, 2	684.3252, 1025.9841	44.6, 9.53	45.06, 32.17	45.48, 35.44	46.15, 25.18	52.26, 34.29	48.07, 19.24	49.33, 27.73	51.78, 41.29	41.89, 32.29	47.65, 27.06	49.69, 32.43
A6NHR9	LTFMDLE	SN_Direct	4360.15	534.981	5476.72	1698.94	1866.95	5067.41	5421.98	5208.81	4312.12	1842.2	4343.48	4402.21	4815.41	4446.12	6716.1	1550.18	4856.12	3007.63	1395.64	4415.93	4116.92	899.393	813.859	4813.74	FALSE			0.52679	-0.1398	-0.26469	-0.66818	0.02974	0.62338	-0.06303	2	434.7097	15.2	-3.51	34.51	9.11	26.08	16.81	-2.87	8.96	-2.82	16.94	28.63
A6NHR9	LTFMDLELK	SN_Direct	144959	131407	152174	124509	137011	143407	129797	150139	134078	133026	141530	135313	135851	136920	138246	120861	122231	140579	124935	136942	138762	130372	119784	165079	FALSE			-0.04975	-0.15956	-0.08177	-0.0455	-0.06426	-0.06023	-0.09712	2	555.2992	48.48	44.08	47	43.59	40.91	43.78	38.76	45.93	42.11	39.25	40.45
A6NHR9	LYDRETYPDDPC[Carbamidomethyl (C)]FPSK	SN_Direct	242890	133512	279933	260589	214675	265434	192641	221014	282812	149406	272842	165343	149582	206693	277599	139876	164863	202863	183777	145589	162060	229308	164028	120954	FALSE			0.08562	-0.37074	0.17445	-0.35185	-0.15962	-0.05024	-0.41746	3	668.2999	48.41	47.67	38.77	51.33	41.02	50.62	49.51	48.27	54.1	47.73	44.53
A6NHR9	LYFKPIGDPVFAR	SN_Direct	354880	406406	373609	409110	408132	416647	353799	422289	416963	393487	381154	407586	377259	369091	324786	380234	355579	369891	399110	447214	310649	431523	436012	379151	FALSE			0.0721	-0.03759	0.12065	0.13554	0.05895	-0.08342	0.0278	3, 2	508.2854, 761.9245	43.46, 16.08	42.12, 39.11	44.17, 22.84	43.94, 43.26	44.21, 36.21	48.86, 47.28	45.82, 43.46	47.08, 37.53	43.37, 26.62	45.54, 28.37	49.56, 41.14
A6NHR9	MISKPADSQDVHELVLSK	SN_Direct	38050	39905.5	41180.2	40162.7	43749.5	38784	42023.4	39872.2	29816	38789.5	38267.9	40166.9	36170.2	40093.4	36912.5	31900.9	36875.5	43845.7	41629.5	34465	38757.6	37373.7	40011.7	42466.8	FALSE			-0.09283	-0.08111	0.04249	0.00865	-0.02333	-0.07403	-0.05283	3, 4	666.3506, 500.0148	51, 18.62	50.29, 29.4	53.12, 46.01	52.46, 29.52	49.04, 16.59	54.44, 11.65	46.3, 26.49	52.94, 19.44	34.16, 35.04	44.13, 33.58	42.42, 31.74
A6NHR9	MISKPADSQDVHELVLSKEDFEK	SN_Direct	59721.7	68870.2	64090.3	45488.3	73431	55647.2	50327.9	46108.5	67980.3	36326.1	52660.1	53646.8	64989.9	43837.3	56946.7	40242.8	55480.2	45990.5	61219.2	97233.9	59295.8	53293	58897.7	57010	FALSE			-0.22887	-0.44325	-0.14245	-0.18749	-0.43392	-0.21701	0.17644	4, 3	662.0836, 882.4424	41.74, 9.86	52.6, 14.44	40, 33.8	38.97, -13.81	37.12, 17.94	43.59, 5.31	39.99, -9.13	47.17, 11.27	49.84, 14.86	41.15, 10.19	41.47, 31.01
A6NHR9	NFDETVK	SN_Direct	124883	123977	104683	145896	128852	97369.6	131053	124689	114125	136959	105536	124442	96470.4	135463	94453.2	125135	130585	126109	133860	130312	112556	123361	142834	118674	FALSE			0.06512	0.11104	0.07388	0.12248	0.05365	-0.1153	0.09164	2	426.7085	28.8	16.64	27.03	14.73	28.87	20.53	10.98	33.43	25.21	12.11	32.15
A6NHR9	NIDIPTTQQVPHIEALLK	SN_Direct	166165	174079	163991	161002	172936	185412	160486	165063	172275	174743	146441	152741	151859	148218	178804	162029	185174	190842	177800	160669	183442	163009	165997	153631	FALSE			-0.01846	0.09363	0.04261	-0.06316	-0.08944	-0.07443	0.04971	3	677.3809	43.64	39.21	35.41	43.5	27.86	37.88	39.53	34.78	37.05	44.13	42.34
A6NHR9	NRKPSDSVHIT	SN_Direct	57569.3	57095.1	67413.6	53156.5	53811.8	63427.6	50376.7	66588.6	62397.1	61869.3	64396.7	60348.8	49324	65059.4	59522.8	51726.7	65609.5	40894.1	51363.1	63595.5	56351.5	55819.6	70570.8	63577.9	FALSE			-0.02168	-0.20253	-0.09567	0.0612	0.03551	-0.06625	-0.08795	2, 3	627.3335, 418.5581	36.43, 29.21	32.66, 37.84	43.72, 40.74	36.98, 31.85	34.32, 40.74	31.7, 29.87	32.08, 41.03	35.71, 32.63	34.26, 29.05	38.45, 31.17	40.74, 30.65
A6NHR9	NRKPSDSVHITNDDER	SN_Direct	8790.59	10771.5	11753.6	5970.38	7469.05	9091.51	9527.86	8241.87	9834.82	6602.92	8762.67	11858.7	10236.3	9775.56	11800.8	7101.08	5852.35	8497.81	9296.56	8297.25	8814.76	8907.71	5746.71	13149.6	FALSE	0.27956	9.13799e+09	-0.18198	-0.54582	-0.47498	-0.17159	-0.20199	0.02272	-0.24588	4, 2	471.4805, 941.9537	29.31, 34.59	35.4, -20.17	21.67, 35.59	8.27, 12.85	39.4, 27.95	37.1, -2.15	9.13, 10.86	33.07, 17.07	35.52, 3.69	39.96, -27.06	35.91, 1.92
A6NHR9	NYFHLWTR	SN_Direct	42628.6	51374	49178.4	49545.3	51448.8	49862.7	50416.1	56967.6	52440.1	45450.1	42882.9	48928.9	46830.8	47869.9	46432.4	41813.1	46154.1	46167.9	43999.4	44476.3	42123.2	54673.8	43841.6	54504.1	FALSE			0.15864	-0.09415	0.07534	0.09588	-0.06091	-0.02078	-0.1327	3	379.5261	48.98	40.92	42.24	45.84	53.46	44.96	39.63	40.29	41.74	42.46	46.48
A6NHR9	QAVFFVGQSAR	SN_Direct	111634	128160	148626	149332	140062	142494	125391	124226	146459	124069	159034	149683	148548	142020	147444	135134	84997.8	153097	90489.8	103882	100511	149541	147918	83305.4	FALSE			0.02816	-0.05756	0.15304	-0.02872	0.15604	0.17335	-0.39748	2	605.3224	39.93	37.25	30.94	33.57	40.47	40.89	27.52	40.22	41.57	35.62	41.68
A6NHR9	QGDFESDHSGYVRPVPVPR	SN_Direct	53467.7	60882.6	60247.1	74471.5	65560.1	56708.1	60972.5	63720	70696.7	67344.5	55016.6	60122.7	70710.3	64773.1	62396.7	78994	47843.2	60489.3	71643.4	61554	62310.5	75156.7	60128.7	73627.2	FALSE			0.16232	0.10152	0.17226	0.25887	0.06374	0.18059	0.16319	4	536.2645	43.97	32.72	37.67	41.83	27.43	46.28	52.7	46.98	47.67	45.33	49.05
A6NHR9	QLNNWAVYR	SN_Direct	85331.6	76321.9	74079.6	104654	88417.4	81497.6	94796.9	97287.5	85153.2	83363.5	74257	83638.5	88257.3	91735.8	77153.6	98661	89825	100439	102534	76778.9	81155.2	86808.5	69604.8	98295.8	FALSE			0.23397	0.29354	0.22002	0.1117	0.03343	0.12544	0.14395	2	582.3015	44.97	45	50.82	45.17	52.04	46.86	46.69	49.94	45.06	44.23	47.9
A6NHR9	QQVLPLDSIYK	SN_Direct	140373	86263.2	119988	136469	131397	111371	150386	115715	127336	136507	126345	146074	149271	135185	125958	138844	131778	148073	129319	127322	141353	137451	124349	126486	FALSE			0.18276	0.27253	0.12973	0.16375	0.23847	0.24371	0.19938	2	652.3665	25.69	28.41	29.93	38.14	47.07	32.44	24.01	21.46	36.03	25.61	31.42
A6NHR9	QQVLPLDSIYKK	SN_Direct	158778	168286	155627	159530	170839	158100	176549	176163	154828	187157	165815	171872	159626	172824	190774	188050	173420	171606	174851	177632	160783	172680	172788	150420	FALSE			0.07242	0.14324	0.01717	0.03891	0.12079	0.11633	0.08861	3, 2	477.945, 716.4139	44.8, 22.32	43.35, 43.56	49.15, 31.85	43.7, 45.27	43.54, 34.14	42.91, 51.71	41.88, 42.29	45.72, 46.26	42.22, 29.5	41.08, 40.17	50.2, 46.3
A6NHR9	QVPHIEALLK	SN_Direct	9965.68	10852.7	8874.07	11285.8	13669.1	13694.2	12845.5	11029.4	11781.3	14146.2	10465	12840	10176	11733.5	13543.1	10679.5	13178.7	13899.9	9197.28	16462.8	15176	12022.3	11834.5	10348.2	FALSE			0.26405	0.34669	0.38034	0.20411	0.33491	0.2558	0.45975	3	383.2326	34.76	32.09	39.65	32.41	31.85	25.36	23.38	40.12	35.6	37.31	30.4
A6NHR9	RIYDETQGR	SN_Direct	36596.7	39688.1	37345.8	42316.4	34658.4	34818.3	45480	44206.7	40737.6	35592.9	21084.8	37325.4	34600.2	32116	38154.8	43398.6	26327.2	35476.1	38678	34536.2	38567.1	39275.9	43586.3	35070.1	FALSE			0.19886	-0.11119	-0.02352	0.05361	-0.27357	-0.11574	-0.02367	2	569.286	32.43	39.03	47.36	31.97	30.14	38.92	29.13	30.84	38.56	35.91	42.99
A6NHR9	RPIFEC[Carbamidomethyl (C)]F	SN_Direct	87316.5	110867	104038	95766.4	98990.9	106788	100214	103158	99371.5	105887	103552	98721.6	92644.7	102873	94162.3	91323.8	103977	92989.4	91925.1	101859	90894.6	95128.8	105236	95325.7	FALSE			0.00249	-0.06808	-0.00323	-0.03152	0.02808	-0.06114	-0.08627	2	484.7366	44.17	41.9	46.74	49.9	39.85	42.74	38.17	42.23	41.97	43.33	45.79
A6NHR9	SC[Carbamidomethyl (C)]TLPNYTK	SN_Direct	54496	67965.7	56677.1	65649.2	62326.1	56136.1	60902.5	57290.3	56763.8	62146.1	62141	56402	56703	65894.4	67101.1	66990.3	47702	54129.7	62047.2	62509.2	54257.8	64752.2	59327.4	67355.6	FALSE			-0.03408	-0.08557	0.0395	0.09578	0.01243	0.08263	-0.00262	2	542.2606	38.24	43.18	32.26	48.46	38.25	43.58	49.98	44.95	31.54	45.07	43.41
A6NHR9	SFGLLDLPFR	SN_Direct	8683.43	11115.9	9364.96	8132.41	5531.36	12333.1	11848.2	3553.01	11468.1	10795.4	8021.28	10367.4	9003.23	9344.26	13147.5	8870.29	12934.8	11037.6	9540.27	12041.5	11813.8	9673.86	10796.5	9381.79	FALSE			-0.11824	0.17137	-0.16587	0.03363	0.00098	0.11092	0.19545	2	582.8242	45.21	44.57	39.25	38.22	46.99	20.05	40.38	27.55	38.83	-2.58	-0.02
A6NHR9	SIIEGPIIK	SN_Direct	486020	488670	516107	489854	492031	496792	490386	492696	518030	504488	481044	506508	493517	505982	482670	474596	490853	514516	491372	500821	529306	497664	488741	537876	FALSE			0.00995	-0.01052	-0.01178	0.03204	0.0012	-0.00837	0.02941	2	485.3026	43.07	46.69	42.24	46.29	43.98	39.24	46.11	41.02	41.36	36.49	38.01
A6NHR9	SLFEASQQLLNEMK	SN_Direct	71833.6	55426.3	64993.1	69696.8	64921.7	61300.1	58820.2	53738.8	45393	66565.8	53296.6	58936.5	55360.9	64147.4	71990.2	75638	66809.2	70115	78363.7	36142.9	66947.2	71986.7	56688.8	75257.5	FALSE			-0.28352	0.14488	0.02725	0.08509	-0.10467	-0.00567	-0.0834	2	819.4138	43.52	47.96	41.68	49.37	43.73	38.11	52.56	30.72	41.83	44.11	46.95
A6NHR9	SLNSDISYFGVGGK	SN_Direct	157243	121321	181110	156782	155529	143037	140662	135222	143511	149574	165852	162564	169922	140651	171551	150390	135758	170083	166937	154364	168897	135358	133398	145717	FALSE			-0.1323	-0.01084	-0.01364	-0.14933	0.05637	0.0688	0.09276	2	722.3594	40.02	30.41	45.38	38.73	40.19	34	40.36	39.54	37.04	40.62	53.08
A6NHR9	SVGTEEDGGGVGHR	SN_Direct	77836.6	74830.1	79222.4	62893.6	75331.3	74950.3	67145.7	76514.5	74758.5	79333.1	84657.7	70682.2	79285.3	74062.1	70958.8	74841.3	83417.5	70787.6	74949.7	74956.8	76566	79958.4	66941.1	69333.2	FALSE			-0.08634	-0.01779	-0.1214	-0.10085	0.01722	-0.04797	-0.0341	2, 3	678.8105, 452.8761	49.26, 38.84	39.69, 48.34	50.41, 42.74	39.18, 42.67	53.74, 42.71	42.56, 43.34	46.08, 40	50.97, 46.56	48.83, 49.43	43.95, 50.46	46.32, 45.13
A6NHR9	TLEPYILPFMFYNDVKK	SN_Direct	22160.4	23198.7	19243.5	26181.3	22292.5	20659.9	22270.8	21059.1	24154.8	25068.2	17728.5	22474.7	27788.6	23510.1	22567.6	24049.6	22275.5	23153.6	24822.2	16389.8	23052.9	24794.4	20259.5	23393.2	FALSE			0.06297	0.10498	0.0978	0.0834	0.01486	0.19332	-0.00756	3	706.7042	40.15	49.46	41.06	47.77	38.72	50.93	43.15	41.17	43.85	42.71	47.21
A6NHR9	TLPLFYGSIVR	SN_Direct	376318	416776	419255	359958	385819	408820	379365	399962	410851	350661	445056	397397	380884	355750	379515	339165	391288	390031	330085	354105	399828	458363	390622	436513	FALSE			-0.02663	-0.11368	-0.07041	0.08452	-0.02307	-0.11927	-0.16142	2	633.3663	35.12	45.74	42.34	45.2	39.03	43.63	46.23	49.66	44.01	40.48	45.21
A6NHR9	TNILNSEQVIVEVLPNQPVK	SN_Direct	68699.5	96456.9	85316.8	71041.3	82294.3	87102.3	72456.6	87139.2	71645.9	75427.3	38643.5	71211.6	83227.4	83615.9	81408.1	85968.3	70172.5	76795.2	82647.9	75529.7	74697.1	80752.3	88760.4	85566.8	FALSE			-0.11525	-0.10472	-0.05899	0.02629	-0.43493	-0.01285	-0.1051	3, 2	745.4178, 1117.6232	38.11, 37.45	34.34, 38.1	43.69, 30.92	42.4, 31.6	45.04, 27.52	46.74, 43.07	47.53, 44.47	39.86, 50.24	23.68, 40.72	44.71, 42.12	34.74, 34.49
A6NHR9	TTFQENTQSISVR	SN_Direct	529330	512446	529695	549654	513882	526915	526280	506774	516553	548955	530421	529918	532569	521231	530855	501832	496534	532769	524299	532640	521100	503180	544277	561154	FALSE			-0.02021	-0.03751	0.01732	0.0337	0.03431	0.01205	0.00602	2	755.8784	43.57	49.65	46.22	48.09	48.56	41.97	47.98	49.73	48.92	39.65	47.36
A6NHR9	TVYLFDRR	SN_Direct	36345.7	37758.2	38216.3	41222.4	34864.5	34427.2	38522.1	41504.4	31361.3	33083.5	38823.5	34157.3	32790	34095.1	34997.3	35282.8	40567.4	36817.3	38850.6	32880.2	34547.3	41772.1	32987.9	25909.9	FALSE			-0.01203	0.00445	-0.02339	-0.15799	-0.08268	-0.14071	-0.07977	2, 3	535.2931, 357.1978	28.4, 39.94	46.4, 45.94	43.98, 43.97	44.1, 51.16	27.95, 46.25	35.79, 41.63	45.27, 47.46	47.25, 44.53	47.6, 48.62	21.78, 43.9	44.99, 43.47
A6NHR9	VEGDGVVEGIIR	SN_Direct	373122	347504	321762	350668	336052	328642	372430	338242	338400	336799	346302	355457	340260	347761	349117	348088	357915	357195	347546	350343	344880	346664	349241	325265	FALSE			0.00922	0.02852	-0.0379	-0.02967	-0.00531	-0.00729	0.00052	2	621.8381	43.62	50.33	47.83	48.44	46.59	44.93	48.69	49.37	43.87	45.5	50.69
A6NHR9	VFGAPVPK	SN_Direct	110600	76126.8	99845.7	61002.2	28493.9	115033	93203	94110.4	101882	64170.3	89242.2	67801.4	85624.8	55194.5	92943.1	55925.8	77229.8	70257.6	72964.3	76269.9	81940.6	68527.1	72612.8	76649.3	FALSE	0.35403	3.72212e+07	0.01315	-0.49449	-0.48659	-0.39597	-0.37346	-0.29386	-0.30992	2	407.7447	40.17	37.91	27.45	43.59	24.88	29.08	34.68	35.16	28.87	25.39	26.42
A6NHR9	VILHSSSGNK	SN_Direct	8009.84	10057.3	11920.2	12413.1	11666.9	10581.1	6781.27	13730.1	6746.34	10477.5	9677.34	7710.7	10528	6995.62	8516.23	10087.5	8987.68	8492.88	13025.2	7795.19	8962.85	13388	9786.12	9976.59	FALSE			-0.13769	-0.12136	0.20896	0.14469	-0.10587	-0.20363	-0.00985	2	521.288	-3.04	10.99	27.01	19.73	38.68		6.5	16.77	10.81	21.47	28.93
A6NHR9	VQLISGPPAK	SN_Direct	213651	229763	252442	208699	238141	224676	228850	229869	222279	213385	218950	216405	216458	221482	217221	188810	199870	202325	184150	211081	220307	229039	235001	292688	FALSE			-0.03114	-0.23562	-0.05137	0.12099	-0.10115	-0.08694	-0.17694	2	505.3057	44.37	44.19	48.76	41.41	42.24	49.1	46.84	45.52	36.86	36.43	42.3
A6NHR9	VTLPGLK	SN_Direct	336806	317181	331692	301370	309558	342311	296506	316364	330540	293788	317840	313968	323927	301589	328644	277369	310367	334020	281722	318658	330981	297817	300728	327760	FALSE			-0.06323	-0.09673	-0.04828	-0.08963	-0.09073	-0.04688	-0.08178	2	364.2393	43.73	42.97	36.79	39.82	40.24	33.04	41.71	41.39	50.48	41.8	43.46
A6NHR9	VTLPGLKEDSQILK	SN_Direct	322106	235298	310649	283114	273889	356426	322236	308868	336622	332124	303410	316595	312970	326131	318343	331999	314869	338578	328100	281228	361982	259490	274843	246654	FALSE			0.15681	0.18299	0.07351	-0.15249	0.13337	0.1414	0.16215	3	514.303	44.76	45.81	47.71	47.1	43.15	50.6	51.52	47.91	46.12	46.97	45.36
A6NHX0	DLPFVTH	SN_Direct	28851.7	32703.4	22757.7	34866.6	28115.6	28224.9	30420.3	35637.1	20089.1	24082.6	13406.5	40338.5	25587.9	27967.1	18671.9	4559.34	28990.9	31850.9	29506.6	23424.9	32874.2	21216	35007.5	34418.1	FALSE			0.03104	-0.36644	0.11339	0.10442	-0.11547	-0.22322	0.02532	2	414.7162	42.92	31.3	24.05	40.26	35.72	-15.55	35.08	31.44	42.4	28.79	24.77
A6NHX0	ESIPLFTYGLIK	SN_Direct	60412.4	73695	64087.3	67180.3	79816	68076.8	68495.5	62082.7	62435.7	63399.8	67168.4	64049.4	63405.2	67093.3	58511.5	59081.6	60823.8	60896.9	64855.2	69509.4	65125.4	70231.2	69362	75961.8	FALSE			-0.03821	-0.13251	0.11791	0.12114	-0.02628	-0.06846	0.0094	2	690.8923	37.7	39.35	42.86	48.06	45.38	49.85	43.33	47.5	43.36	43.78	46.55
A6NHX0	LVQRPVIHPLSSPSNR	SN_Direct	27843.8	23993	27500.2	26615.4	23396.8	33440.5	25782.2	31731.3	26475.5	23184.9	31206.9	33974.2	27297.1	24946.1	24509	20918.5	30087.7	30895.9	27607.3	27696.8	31603.9	26495	20460.9	34908.5	FALSE			0.08221	0.04591	0.07297	0.04524	0.1555	-0.04779	0.1315	3	600.6795	47.77	38.57	38.35	43.75	36.7	41.52	46.4	36.16	45.22	47.48	44.41
A6NHX0	QTDFILVR	SN_Direct	22240.6	28437.9	26130.6	23579.7	25158.2	23361.1	28839.5	22481	12157.9	22543.1	20110.9	20528.9	21604.5	22535	24458.7	25784.3	6694.72	20797.1	23934.6	29100.8	3917.51	25831.8	23814.2	15867.1	FALSE			-0.27501	-0.52779	-0.0913	-0.22949	-0.28174	-0.16311	-0.43151	2	496.2822	37.15	36.25	26.92	25.65	36.85	30.43	32.86	34.64	39.93	26.89	12.1
A6NHX0	SVIAPLADQNISVF	SN_Direct	33636.3	38210.5	32583.2	34412.5	40264.6	39393.3	36335.5	36037.6	34998.5	34002.4	39632.4	37642.9	35611.2	37956	38732.4	38569.1	41289.5	35648.7	34967	40524.2	34052.8	38465.4	40427.5	30031.5	FALSE			0.04008	0.14545	0.12739	0.06079	0.09163	0.10481	0.06898	2	737.401	47.11	51.51	43.63	48.73	48.59	44.44	50.24	45.43	45.14	35.87	43.06
A6NHX0	[Acetyl (Protein N-term)]MELHILEHR	SN_Direct	63703.7	63580.5	60880.5	68180.5	71381	62167.6	74267.6	66483.9	61064.1	71183	64528.3	57443.4	62828.4	66162.2	62153	61964.6	60110.2	59694.9	65374.7	56673.6	63431.1	73752.6	65670.8	67646.2	FALSE			0.10104	-0.04988	0.10042	0.13812	0.03776	0.02266	-0.02074	3	407.2133	39.37	46.55	46.46	42.17	42.28	42.09	47.48	41.57	51.12	41.7	47.19
A6NIH7	LMIENPYETR	SN_Direct	363947	305629	371058	355500	336935	286515	352608	357781	282282	352917	355381	375824	326358	326230	373953	359533	339444	360612	348255	333859	389374	321500	342672	350847	FALSE			-0.06808	0.02604	-0.08816	-0.03596	0.05906	-0.01967	0.04215	2	633.3134	47.02	44.38	36.66	45.84	32.06	42.42	46.74	36.53	47.19	36.75	37.33
A6NIH7	NTC[Carbamidomethyl (C)]EHIYEFPQLSEDVIR	SN_Direct	172221	168494	147517	177311	159359	151654	167855	159735	149108	181953	147285	161073	165852	165486	161552	178189	136043	144647	174533	122915	168007	176708	168694	171295	FALSE			-0.03449	-0.08945	0.00027	0.08175	0.00613	0.0137	-0.06893	3	750.688	44.1	48.31	42.39	40.17	38.27	48.05	52.1	42.02	37.03	38.56	44.32
A6NIH7	RVTENYLC[Carbamidomethyl (C)]KPEDNIYSIDFTR	SN_Direct	38186	21780.7	35911.6	33870.1	32914.2	31137.7	37733.1	32575.2	35353.2	31986.4	31251.2	32547.5	30734.2	23288.9	21845	34161.7	29330.6	29928.2	32870.6	33255.6	32434.9	29378.1	27378.2	36648.3	FALSE			0.14017	-0.03747	0.03043	-0.03771	-0.0014	-0.33771	0.03981	4	659.0721	33.21	43.38	44.38	49.34	42.19	46.63	35.57	47.68	10.71	38.63	35.63
A6NIH7	SDSFYFVDNK	SN_Direct	42901.8	683.322	10305.1	30681.4	53750	19891.1	34329.8	24171	15502	77454.3	4241.45	38580.5	23577.7	39277.2	51820.4	33932.8	23547.6	5975.04	40066.7	20822.5	17005.3	23089	56080.3	34267.7	FALSE			0.45756	0.23572	0.95296	1.0738	1.15826	1.08946	0.5315	2	611.2748	16.73	-10.86	10.34	41.3	10.63	14.91	4.38	16.75	12.81	23.67	13.39
A6NIH7	TVGATVE	SN_Direct	44091	40001.8	42607	59436.7	62713.2	43841.9	42575.1	60244.2	47163.7	56978	50155.2	40922.1	41200.5	52303.3	50202.5	20873.1	29685.3	46123.6	40555.7	63650.3	35235.3	52646.8	61618	46813.3	FALSE			0.24338	-0.3901	0.3897	0.34635	0.22472	0.18171	0.13824	1	676.3512	37.09	17.61	33.75	30.08	23.08	-5.61	28.33	41.23	12.4	23.34	21.63
A6NIH7	TVGATVEFTVGDKPVSNFR	SN_Direct	38054.3	58078.1	56474.9	70289.6	62565.3	60427	66283.4	69651.7	9547.51	74354.7	40856.3	42199.5	65203.5	55500.4	18285	47138.5	49628.6	33092.8	77335.3	50454.6	39483.8	57136.8	70724.4	71402.1	FALSE			-0.06898	-0.23287	0.34088	0.38485	0.04471	-0.13485	0.13239	3	675.3531	14.82	29.72	30.17	32.03	2.42	18.48	26.77	10.52	2.3	33.62	32.23
A6NIH7	VTENYLC[Carbamidomethyl (C)]KPEDNIYSIDFTR	SN_Direct	76052.8	80893.5	55277.1	84615.7	57687.2	51259.1	49397.8	57224.7	68331.8	75100.2	69889.5	65950.5	85347.1	61361.8	49985.6	74262.4	71138.6	58158.7	73464.4	63224.3	70662.2	89862.2	82150.1	61097.8	FALSE			-0.2786	-0.06013	-0.13279	0.13543	-0.00875	-0.10963	-0.03351	3	826.3933	35.12	51.63	36.52	46.71	45.61	34.33	35.13	47.3	38.68	35.5	32.62
A6NIH7	VTEQELLALDTIRPEHVLR	SN_Direct	28166.7	23886	26929.7	27463	15470.6	25884.9	23023.1	21334.5	26453	23426.4	23120.7	30555.7	29610.8	24642.9	19529.7	18905.7	30603.4	25290.3	28419	34701.7	26658.2	21612.1	28160	24764.7	FALSE			-0.15757	-0.0785	-0.19873	-0.08358	-0.03475	-0.09823	0.18484	4, 3	558.8141, 744.7498	40.96, 41.68	50.5, 14.3	34.39, 34.75	52.11, 35.06	50.25, 36.11	49.37, 30.57	48.64, 37.16	43.8, 3.5	51, 30.26	51.58, -0.26	39.84, 5.53
A6NIR3	LFLAPLPC[Carbamidomethyl (C)]TELSLGQHLLR	SN_Direct	43613	42778.1	45431.3	46556.6	39763.8	49347.6	46697.4	49865.5	47992.2	43659	43552.4	48977.7	53516.2	45808.7	45311.7	47041.1	37725.2	47207.1	44658.1	45039.4	44379.8	50499.1	49811.8	53515.6	FALSE			0.13302	0.00165	0.04149	0.22271	0.04701	0.13384	0.02447	3	726.7416	47.75	40.53	42.6	42.56	45.44	47.71	49.87	45.3	35.53	41.26	47.83
A6NJ78	LVALSFHSLEDR	SN_Direct	11575.7	7568.95	8686.4	6169.11	6064.07	12533.9	8009.82	8285.58	9669.66	5193.83	5906.56	10675.6	9611.28	6392.32	10402.8	6396.05	8721.49	8871.64	5949.56	3161.8	9953.04	7099.98	5013.46	10840.6	FALSE			-0.10012	-0.21431	-0.16827	-0.27795	-0.35395	-0.07581	-0.54581	3	462.9174	19.07	35.54	42.83	45.61	44.32	-14.3	42.55	36.98	27.55	44.05	35.32
A6NJ78	VLSPQDQDVQDNPR	SN_Direct	130802	100414	113741	84627.7	82929.2	102204	120632	88752.5	106031	100143	115479	132812	140044	92521.3	95351	92749.4	131027	125032	96720	123301	107572	87591.7	84935.8	114108	FALSE			-0.12916	0.01602	-0.35474	-0.2672	0.01447	-0.07309	-0.07451	2	805.8921	51.4	36.69	38.15	28.77	31.87	22.15	32.62	35.2	44.86	26.18	37.52
A6NKD9	ASLSGPLSGGAPGAGAR	SN_Direct	53911.5	40999.7	68114.4	34040.3	63575.1	54222.3	51739.1	58224.7	64308.8	65258.9	62104.7	54137.5	63029.1	64927.2	77754.4	71317.4	42179.2	62691.6	67614.8	50260.5	57665.5	53740.4	60661.2	53829.8	FALSE			0.09625	0.11202	-0.10257	0.04535	0.15488	0.33552	0.10671	2	713.3759	25.27	36.94	30.13	36.46	34.55	35.62	22.51	35.18	30.34	40.97	33.02
A6NKD9	QLQDSC[Carbamidomethyl (C)]EEDLSEK	SN_Direct	23412.4	23221.3	18342.9	26773.4	23696.2	18758.2	24376.5	17209.2	21480	21880.9	21647.6	22805	21176.8	24203.8	23904.9	24426.2	20549.6	23313.6	24121.2	25650.3	20338.3	24734.4	24505.8	22876.6	FALSE			-0.04306	0.07174	0.09143	0.15042	0.02982	0.09263	0.1097	2	790.8409	47.64	44.53	44.66	52.01	47.62	46.21	49.02	35.83	44.63	46.14	48.11
A6NKD9	SEELSQVPDEELLR	SN_Direct	101390	124194	106895	110179	127062	110242	98701	111738	106038	120293	121519	104416	105673	111919	104222	112288	97837.8	95588.4	120488	106484	95038	117543	119683	89150.9	FALSE			-0.07117	-0.12108	0.06367	-0.02673	0.05845	-0.04703	-0.04616	2	822.4098	37.73	44.39	46.53	42.34	32.88	50.86	35.9	31.89	39.43	41.96	44.93
A6NKF1	ALAVDAAFR	SN_Direct	195260	177179	190739	179043	167513	182327	152184	173092	152808	171660	189607	221623	193203	154923	176413	147003	119955	164764	164133	185402	167520	192316	219632	183980	FALSE			-0.23633	-0.38349	-0.09064	0.08155	0.04963	-0.10254	-0.12327	2	467.2613	47.55	45.94	38.11	47.05	39.43	40.3	52.11	34.2	43.57	42.54	47.52
A6NKF1	DLC[Carbamidomethyl (C)]QAHGLPLDGEER	SN_Direct	96539.1	83163	80524.1	85442.9	75078.9	81784.6	84796.9	86626.2	89221	83143.8	82181.2	110721	103601	76661.7	86345	90745.9	98944.5	107323	84855.4	86614.7	101419	75075.7	79509.4	98450.6	FALSE			0.00231	0.19076	-0.10293	-0.04043	0.08514	0.03495	0.06855	3, 2	570.6019, 855.3992	41.07, 39.85	49.39, 26.94	49.48, 38.16	49.18, 41.66	43.78, 24.92	43.36, 35.49	46.25, 39.49	48.01, 40.18	53.42, 34.05	49.41, 45.75	45.67, 43
A6NKF1	GPADPVLLQAQVQEGFGSLRR	SN_Direct	74132	66581.3	71634.4	61242.7	71102.3	72744.2	78926.6	72640.4	69938.1	74022.3	74706.4	73704.4	54492.7	69917.2	69704.2	72103.2	60104.6	66018	73449.3	48121.1	78082.9	61173.7	80842.2	90558.5	FALSE			0.06091	-0.09928	-0.05018	0.13126	0.06694	-0.12952	-0.08893	3	746.7379	36.65	42.07	40.07	43.44	41.81	42.05	46.46	46.89	46.2	47.02	40.63
A6NKF1	LHRLEVVPGC[Carbamidomethyl (C)]R	SN_Direct	77152.9	67961.8	79902.1	66752.6	66907.7	99723.3	65056.8	82842.1	89373.7	76344.8	88031.7	54048.3	83878.5	73166.5	79495.2	81944	74446.8	98741	60988.7	64200.5	67819.5	78941.6	82093	74946.7	FALSE			0.07651	0.18121	0.05267	0.06864	-0.0429	0.07205	-0.22137	3	445.9153	42.94	39.58	42.7	44.86	46.07	38.42	34.48	35.8	51	37.72	38.66
A6NKF1	LLQTLPYLPSC[Carbamidomethyl (C)]AVQC[Carbamidomethyl (C)]HVGHAR	SN_Direct	44868.6	43434.1	39471.9	43810.4	48343.4	54123.9	43321.7	44400.3	44249.5	40306.8	52327.6	47509.7	43956.4	42143.1	44499	34346.8	36536.3	40111.9	39112.1	26690.8	40788.2	54392.4	43025.5	63139.1	FALSE			0.04663	-0.20311	0.19511	0.32948	0.13331	0.03154	-0.26151	4	605.8136	52.02	36.24	43.21	41.3	40.84	37.74	38.97	50.53	43.2	45.97	42.79
A6NKF1	PGC[Carbamidomethyl (C)]ELPVGTC[Carbamidomethyl (C)]PDMC[Carbamidomethyl (C)]PAAER	SN_Direct	99931.1	119277	110317	116843	105680	99991	109084	109236	114365	105494	118612	109518	109701	99334.8	107621	131736	99656	114684	101194	124260	111063	118506	121144	126984	FALSE			0.01377	0.0707	-0.03103	0.15395	0.01783	-0.05747	0.03029	2, 3	1058.9496, 706.3021	40.11, 44.31	37.54, 28.51	37.02, 29.87	37.88, 41.5	38.68, 43.77	41.14, 40.55	38.2, 35.49	39.53, 33.6	36.62, 45.96	43.69, 28.14	34.12, 41.23
A8K7I4	GC[Carbamidomethyl (C)]EFVLQSR	SN_Direct	43811.4	38139.5	22582.6	37971	36891.9	31538.9	35654.8	35991.9	26031.1	42570.8	28893.2	38939	38965.1	31880.2	21408.5	43078.7	37445	25862.3	45833.8	29319.8	38489.6	34330.6	33744.1	29362.8	FALSE			-0.09786	0.02534	0.02556	-0.10142	0.07881	-0.18029	0.12055	2	548.2662	41.04	44.77	45.43	45.84	40.82	43	45.8	41.36	37.32	30.24	39.96
A8K7I4	IHLTPDFIAGK	SN_Direct	43005.3	40710.1	40525.4	38494	31660.4	44366.2	40959.6	40551.7	43120.1	41141.9	34485.8	33231.8	35636.4	32298	44061.7	36961.5	46123.3	41212.1	42089.7	37181.3	46731	36913.4	38409.3	38293.1	FALSE			0.00453	0.00065	-0.11753	-0.12898	-0.19067	-0.14969	0.02031	2, 3	606.3428, 404.5643	46.87, 25.06	40.92, 37.16	23.3, 36.94	41.49, 36.5	27.87, 24.82	49.06, 31.21	46.4, 37.14	48.24, 18.69	41.7, 31.55	38.54, 32.01	38.78, 31.59
A8K7I4	IHLTPDFIAGKK	SN_Direct	43714.6	55133.3	57328.8	51481.3	47905.3	58088.7	53342.9	47531.7	56082.1	50469	56325.1	47179.2	51888.1	48101.1	51583.6	50188.4	55859.5	50734.8	50014	47952.9	68342.5	51078.9	51732.9	51749	FALSE			0.00719	0.00559	0.01195	-0.015	-0.0205	-0.04317	0.09069	3	447.2626	36.86	34.92	29.57	33.54	28.17	37.56	32.95	33.05	32.32	31.26	29.71
A8K7I4	MAYLQIPGIAK	SN_Direct	46937.7	48914.1	47636	20749.4	44252	48901	43169.3	39349.7	45697.7	41782.7	44633.3	43922.6	46501.8	52527.6	48645.1	38260.2	51705.7	45826.4	42462	47367	44332.2	48270.5	40355.5	48066.3	FALSE			-0.16234	-0.07953	-0.33313	-0.07	-0.13866	0.04149	-0.09696	2	602.8416	41.16	41.58	37.31	47.9	44.56	44.07	33.26	43.27	37.63	51.89	41.53
A8K7I4	NVAILIPETWK	SN_Direct	77170.3	77498.1	70911.4	86347.8	61820.6	73946.5	73573.5	75639.3	76672.1	79533	70226.1	77180.2	68762.8	80685.9	73514.6	79145.4	81427.7	86317.2	78447.9	76986	82811.1	86673.3	72958.4	73042.8	FALSE			0.00195	0.13023	-0.02233	0.04468	0.00867	-0.01683	0.07881	2	642.3715	38.27	30.52	44.31	46.38	43.67	37.32	37.12	35.88	40.61	39.41	35.78
A8K7I4	RLPAAASGGTSIC[Carbamidomethyl (C)]SGLR	SN_Direct	42240.6	49373.3	51675.4	40547.8	31688	47962.2	40998.5	47465.6	40735.7	49201.9	41563.2	43881.7	54335.9	38240.4	47947.5	46090.1	45091.7	44083.2	43296.3	31683.5	47909.3	55647.4	37001.8	47888.8	FALSE			-0.14933	-0.08314	-0.25352	-0.02797	-0.08975	-0.02812	-0.22157	3	558.6299	35.77	37.95	17.95	28.39	34.84	34.22	14.25	38.74	43.64	24.08	32.65
A8K7I4	SAFTVIRK	SN_Direct	46609.4	49754.8	43567.7	36330.2	44472.7	39023.7	41831.2	37432	47950.5	40048.9	47715.6	41247.5	53270.5	47098.8	43499	38546.6	34313.2	27694.6	44359.8	34885.2	30510.3	43132.8	46388	37882.7	FALSE	0.358022	25458.7	-0.13747	-0.47675	-0.22378	-0.13532	-0.11722	0.04002	-0.35043	2	461.2794	49.27	34.66	43.58	41.33	38.59	29.09	40.23	27.63	36.72	36.72	45.7
A8K7I4	TSSGGSFVASDVPNAPIPDLFPPGQI	SN_Direct	30052.3	30975.2	19311.9	11944.5	23820.6	35160.2	4038.14	4586.57	6967.69	3866.4	41317.5	37401.4	6462.58	14670.4	3192.9	13666.6	25722.9	14098.4	22503.1	6160.22	15972.9	28553.2	12391.2	7503.72	FALSE	0.0636614	-400102	-2.36527	-0.58689	-0.17981	-0.72967	0.03978	-1.72362	-0.84789	3	857.4306	27.71	3.94	-6.48	-15.51	7.41	14.06	-1.39	0.14	6.53	-2.01	20.56
A8K7I4	TTPMTTQPPNPTFSLLQIGQR	SN_Direct	19184.7	9974.3	20511.8	16131	18882.4	15212.6	17575.4	11428.9	14086.9	19311.4	17269.3	20629.5	16219.8	16233	18477.3	19793.7	23697	19306.9	19660.9	13621	16181.9	21601.8	18039.8	20816.1	FALSE			-0.205	0.33831	0.01604	0.28353	0.20387	0.03612	-0.00602	3	776.7387	28.63	38.38	37.49	35.84	33.57	16.87	39.61	34.63	20.63	31.24	31.07
A8K7I4	TVTLELLDNGAGADATKDDGVYSR	SN_Direct	31205.8	24921.1	34147.9	32011.9	27149.9	31044.4	33895.4	30254.8	33428.1	30944.2	32291.4	31791.5	31728.7	31746.2	29663.2	29038	28609.9	26938.5	29611.4	26594.7	33241.2	30009.6	30290	28770.4	FALSE			0.11224	-0.0939	-0.00109	-0.01938	0.07402	0.04505	-0.01329	3	827.7416	30.48	23.87	30.52	39.59	34.57	32.14	29.08	38.27	15.42	39.8	33.79
A8MPP1	DMEQLLALGK	SN_Direct	33056	30651.9	28664	32306.3	32391	36000.7	32589.2	31748.3	31906.7	31035.5	31673.3	35573	30507.9	33759.3	35681.7	29994.7	29180.9	35853.3	32755.1	29467.6	33650.3	32845.4	31373.3	29449	FALSE			0.05924	0.04091	0.12451	0.0201	0.08947	0.11374	0.05367	2	559.2997	36.36	46.47	49.55	45.97	42.37	41.1	43.34	48.22	46.39	50.63	45.83
A8MPP1	FLLLNPAVHFAQVVK	SN_Direct	11186.1	10971.5	11720.2	10089.3	11362.6	12334.9	10513.1	12825.6	9467.04	9949.59	9682.62	11731.4	11116.4	10155.3	11907.5	6693.51	10998.1	11515.6	9226.28	6869.38	10888.3	11934.9	10349.2	14228.2	FALSE			-0.04639	-0.21402	-0.00388	0.10804	-0.11125	-0.03006	-0.32824	3	566.003	34.73	38.77	39.47	43.67	32.19	37.03	41.62	40.04	34.47	35.99	36.5
A8MPS7	ADDFGYC[Carbamidomethyl (C)]PR	SN_Direct	115225	138816	92225.1	143826	125053	85697	105014	84151.1	108210	139986	102487	132728	120191	128993	105760	149629	138592	114426	152959	140731	116156	142814	132478	119157	FALSE			-0.2196	0.21763	0.03421	0.18796	0.11578	0.03571	0.2432	2	550.7269	37.19	35.75	36.92	44.37	36.97	47.46	42.06	40.34	40.43	40.85	39.65
A8MPS7	AFAC[Carbamidomethyl (C)]AVER	SN_Direct	264430	247145	295864	231082	316746	312722	298595	343734	279619	289847	265965	254030	273172	290936	331706	318598	188720	313321	247450	193157	229598	269378	240978	273275	FALSE			0.19133	0.0234	0.0919	-0.04318	0.00429	0.14985	-0.26875	2	462.2238	35.61	38.68	30.34	39.45	48.31	47.43	47.5	43.22	38.35	30.93	44.17
A8MPS7	GASSLLGPEGFFLGK	SN_Direct	734865	789685	743510	806150	842583	787688	735698	729544	768125	817679	790822	735968	793309	740558	775719	805481	806432	845999	795472	782916	814931	809587	830012	734855	FALSE			-0.02224	0.11597	0.10331	0.06614	0.0478	0.02618	0.07755	2	740.3958	38.19	38.32	45.06	39.92	30.14	46.86	39.11	45.25	40.73	40.95	34.83
A8MPS7	GVGGC[Carbamidomethyl (C)]TWLEAPAR	SN_Direct	740610	689043	628685	740891	689205	673072	716953	708616	695337	771288	677581	726176	717339	728944	747099	705279	632391	712038	742350	593095	766957	695726	723063	794572	FALSE			0.0432	-0.00606	0.03108	0.10476	0.07957	0.09168	0.03056	2	687.3351	40.79	41.1	40.65	41.2	40.46	45.2	43.1	39.06	40.89	34.88	37.3
A8MPS7	HSIPTGLHANLSEGRPVGPAR	SN_Direct	200806	202489	203066	189328	196528	230990	191859	214885	204934	191415	205954	212025	202573	204534	211010	184081	197560	204438	190865	184671	216917	210673	191701	244358	FALSE			0.01259	-0.04908	0.02473	0.09299	0.0072	0.0277	-0.03348	4, 3	542.2936, 722.7224	39.99, 44.07	44.88, 40.37	43.5, 40.32	43.68, 39.7	45.87, 34.79	43.3, 46.99	48.29, 43.31	48.67, 42.84	41.13, 46.14	37.29, 42.03	42.94, 44.59
A8MPS7	LVVTADDFGYC[Carbamidomethyl (C)]PR	SN_Direct	482267	445526	429077	497436	450155	458633	447697	463739	442168	452901	461986	467025	487392	460357	448487	452563	459592	449719	424560	388118	466136	440575	449729	519760	FALSE			-0.00348	0.00531	0.05154	0.05548	0.02638	0.04126	-0.08548	2	756.8612	41.99	45.19	42.64	38.53	39.15	42.1	41.44	44.52	42.42	46.23	43.18
A8MPS7	RGASSLLGPEGFFLGK	SN_Direct	135483	121156	134809	139522	133326	135030	128143	132770	144409	129043	119296	119619	137682	130530	138268	135983	137081	143994	132772	130647	136660	140851	139938	132044	FALSE			0.05025	0.09143	0.05932	0.07674	-0.08928	0.05436	0.03147	3	545.9666	34.13	37.4	43.16	35.81	36.5	51.2	39.53	41.04	41.7	42.21	36.25
A8MPS7	RHSIPTGLHANLSEGRPVGPAR	SN_Direct	71403.8	79489.6	80708.9	75237	90962.3	81291.7	76894.9	109281	77530.9	84102.9	76803.9	83518.5	76731.4	78108.1	68896.2	70162.1	64136.3	71870.9	90253.8	73781.7	79589	88074.4	109887	79171	FALSE			0.18729	-0.16782	0.09573	0.25893	0.07774	-0.04985	0.07301	5, 4	465.2566, 581.3189	39.66, 46.13	48.75, 42.53	42.45, 36.17	46.6, 35.35	39.89, 46.1	44.65, 41.52	33.75, 36.03	39.08, 34.28	39.09, 48.27	38.39, 43.51	19.74, 35.54
A8MPS7	RPGEEVPC[Carbamidomethyl (C)]EPTLEPF	SN_Direct	331912	332517	336064	349553	328092	382938	325097	323002	291327	328461	320538	313596	335300	339443	246958	264851	356664	301943	278985	292346	381424	272281	321240	392552	FALSE			-0.09086	-0.11559	0.08415	-0.02094	-0.05571	-0.11834	-0.07053	2	878.9142	46.83	45.67	40.82	44.99	43.42	50.9	41.21	48.04	36.46	43.25	39.37
A8MPS7	TWLEAPAR	SN_Direct	47290.3	56739.6	47979.1	22973.9	9123.39	59100.4	53291.8	53338.9	46839.2	43933	47580.9	53860	32562.3	48936.9	50953.6	62180	46617.4	60330.7	53670.8	82287.9	59508.2	44199	54672.5	51036	FALSE			0.0138	0.15396	-0.73709	-0.02008	-0.06439	-0.19868	0.36277	2	472.2534	30.12	31.14	28.2	27.57	28.32	36.99	34.4	40.81	29.87	22.6	31.99
A8MPS7	VLTAPTLR	SN_Direct	267806	203591	250979	238737	258038	242490	226328	274323	229777	249925	273912	248847	255385	276655	250655	239656	262021	241418	238996	244340	244192	243249	236838	255047	FALSE			0.01599	0.0408	0.03334	0.02526	0.09713	0.1157	0.01025	2	435.774	38.45	28.52	41.6	35.9	28.84	28.78	40.2	23.71	25.77	34.97	38.73
A8MPS7	WTDAFVGLSTC[Carbamidomethyl (C)]GR	SN_Direct	204993	176343	185292	156522	186099	161900	165877	176332	191537	218545	218090	187385	194488	172835	203111	206225	176713	148199	175582	118170	185141	209648	169877	196585	FALSE			-0.08625	-0.09332	-0.16749	0.02394	0.13919	0.00966	-0.2427	2	735.3457	42.04	36.03	36.28	42.82	41.45	33.38	41.9	38.53	48.29	32.53	34.79
A8MWY0	AC[Carbamidomethyl (C)]ALGSEQSGSSC[Carbamidomethyl (C)]VPC[Carbamidomethyl (C)]PPGHYIEK	SN_Direct	158235	173429	185794	186925	163125	189237	160651	156977	172983	176915	182562	196423	184823	181455	165815	176453	163391	176404	165056	136188	178855	166489	171243	173752	FALSE			-0.07686	-0.00338	0.05961	-0.01675	0.10338	0.04024	-0.10811	3	864.3823	49.5	45.25	44.61	53.25	47.37	47.8	45.89	46.66	40.01	47.52	51.68
A8MWY0	AVKPVLVK	SN_Direct	4291.54	4547.98	10498.8	11180.9	2647.56	16966.4	2082.29	4712	17825.1	12832.2	4919.7	6530.16	4283.38	3244.55	6141.27	8912.75	21499.1	7716.54	5907.34	2556.39	15923.5	4414.27	5918.56	10122.8	FALSE			0.34833	0.9794	0.67123	0.08103	0.32843	-0.50053	0.33466	2	427.2971	-1.94	-17.88	-23.55	-17.29	-31.99	31.4		-14.66	-8.57	-15.73	-14.47
A8MWY0	DDSQFSEEGSSEC[Carbamidomethyl (C)]TERPPC[Carbamidomethyl (C)]TTK	SN_Direct	64557.1	70592.4	62746.1	67508.2	65740.9	34642	69278.4	49446.8	58637.9	65777.4	25020.5	60042.7	64638.9	65350.1	53746	59801.4	52053.6	42839.1	67445.8	61718	22337.1	67243.4	71521.4	67974.9	FALSE			-0.15803	-0.35532	-0.23721	0.06308	-0.39171	-0.10711	-0.38541	3	849.6797	44.05	40.05	41.55	46.96	41.62	42.37	45.56	38.17	41.3	46.48	49.96
A8MWY0	DYFQIHTPC[Carbamidomethyl (C)]DEEGK	SN_Direct	51742.4	31490.2	63478.5	36570.1	40172.5	46103.9	58454.2	49961.3	20433.1	38678.7	23731.8	42087.5	37174	47567.9	48482.8	25202.2	17949.2	28813	41546.9	39551.9	34752.4	43351.9	31244.6	29459.9	FALSE	0.415719	5.1454	-0.1873	-1.02763	-0.25612	-0.49561	-0.4895	-0.13912	-0.34071	3	580.2507	34.09	40.26	39.01	42.28	36.04	34.76	36.05	41.05	42.49	33.43	24.54
A8MWY0	EC[Carbamidomethyl (C)]PPDTYLSIHQVYGK	SN_Direct	136539	154811	138819	158937	112992	161654	162535	148953	159956	152417	149094	159219	154501	159396	141808	162152	141564	164163	141094	112380	148969	135627	133816	167015	FALSE			0.13218	0.12123	0.0114	0.02094	0.09902	0.08319	-0.09612	3	636.305	52.97	42.26	45.11	43.1	39.36	47.32	45.55	45.9	37.31	42.69	48.4
A8MWY0	EC[Carbamidomethyl (C)]RPC[Carbamidomethyl (C)]PAGTEPALGFEYK	SN_Direct	79517	113831	98161.8	140745	128352	116868	105367	92366.6	112380	122058	117014	117748	109782	128462	118867	134458	103771	120886	122419	128734	80271.9	140339	127554	127484	FALSE			0.08925	0.3009	0.40492	0.43968	0.29165	0.29283	0.18514	3	694.6522	41.72	43.52	38.73	42.35	43.35	42.63	47.41	40.27	48.01	49.62	49.65
A8MWY0	FINDMVK	SN_Direct	115134	65948.5	116296	106880	102696	100589	102227	96059	122738	90665.7	111868	118806	111814	110613	94735.2	101092	110890	101781	91452.3	110518	113326	86817.6	105457	114549	FALSE			0.11038	0.07738	0.06074	0.04511	0.1118	0.09292	0.08441	2	433.7257	46.27	27.25	34.59	45.57	43.33	52.13	43.67	43.66	46.16	42.36	43.4
A8MWY0	IC[Carbamidomethyl (C)]REDLTDAIR	SN_Direct	87401.6	78979.5	94115.1	85055.8	76342	83199.4	81524.8	70899.4	88748	78967.9	79706.7	78199.2	83802.1	84390.2	81178.9	76705.5	86809.8	94875.9	61190.6	74055.9	87447	83996.1	89974.4	93502.2	FALSE			-0.1112	-0.0117	-0.09085	0.03813	-0.13714	-0.06297	-0.2262	3	454.5663	39.41	35.77	28.98	39.95	27.68	35.47	45.02	42.35	39.57	35.69	40.59
A8MWY0	IYSITAT	SN_Direct	120192	87978.9	118003	100484	94771.7	86216.7	102234	108009	149299	73081.2	121220	75175.9	119800	91200.8	162614	115448	115108	115632	104484	91997.8	77771.3	92360.8	102190	84241.7	FALSE			0.14051	0.08591	-0.21265	-0.22645	-0.27548	0.19591	-0.25014	1	768.4138	9.96	-18.61	-3.33	-2.71	-3.3	-8.39	-8.42	-11.17	1.48	-9.55	0.79
A8MWY0	IYSITATNAV	SN_Direct	186081	342842	381110	3215.11	383654	372062	390077	55430.2	180204	307408	292298	350005	377610	345249	321332	5749.02	376884	384928	394555	8716.92	2731.39	387635	200380	388688	FALSE			-0.54042	-0.24564	-0.26195	0.102	0.06157	0.1984	-1.16443	2	526.7848	-15.46		-0.21	-21.03	-9.69		19.76	-6.78	4.63	-2.66	-37.51
A8MWY0	IYSITATNAVDGVASSC[Carbamidomethyl (C)]R	SN_Direct	146867	58908.9	41322.2	151785	19600.9	125223	8884.02	119812	45107.4	140498	145178	133986	130196	118403	106666	33689.1	137441	59257.4	137294	20969.5	126058	111669	114082	122654	FALSE			-0.50763	-0.10102	0.26348	0.49568	0.76415	0.52381	0.20244	2	942.9597	22.73	29.68	-23.14	33.27	37.39	-10.14	40.64	16.9	14.67	-32.9	32.67
A8MWY0	RGFQETLYVWNEPK	SN_Direct	35618.2	17414.1	33216.3	51935.7	31621.3	29786.2	22129.6	35524	30044	30440.7	17590.5	33813.2	36418.8	25397.4	20360	33244	24097.2	15076.3	34481.8	29814.1	30558.8	37929	29941.7	39229.7	FALSE			0.02404	-0.25216	0.39413	0.31239	-0.07562	-0.06978	0.13722	3	589.6335	33.06	31.39	8.86	30.47	24.71	25.34	26.3	22.57	21.14	22.54	22.8
A8MWY0	SGAGVISVPSK	SN_Direct	152788	128402	180396	155375	153774	177580	155908	158097	174753	131307	159258	162569	169714	141742	174055	122837	181970	157049	137288	130436	168980	136942	136334	177678	FALSE			0.08252	0.00085	0.07652	-0.03362	-0.02666	0.07291	-0.07994	2	501.2849	41.11	42.89	41.81	46.36	43.42	45.81	45.31	46.36	45.36	43.96	42.76
A8MWY0	SGTNILYWR	SN_Direct	35928.4	34122.1	29323.5	32019.8	35895.4	34378.4	29324.8	28083.3	24039	29865.8	25184.6	21814.9	22914.7	30941.8	37622.1	33170.2	34588	22545.4	31803.2	25384.1	26812.1	34130.5	38787.1	23943.1	FALSE			-0.28701	-0.13809	0.04178	-0.03696	-0.37054	-0.11944	-0.24249	2	555.2905	21.95	47.28	40.2	40.86	37.4	31.89	29.07	39.96	33.19	40.41	43.36
A8MWY0	SSTATTSC[Carbamidomethyl (C)]INGR	SN_Direct	20087.5	16300.6	21184.8	16966.4	18786.1	25486.2	25624.8	17228	22540.3	25056.6	18217.2	23836.1	19046.4	20490.7	21965.3	24747.3	19502.8	23979.7	23838.5	13411.6	19033.3	17881.6	18185.6	22028.7	FALSE			0.18375	0.24501	0.08905	0.01305	0.22114	0.09525	-0.03268	2	627.7908	-5.46	41.7	29.45	-16.98	12.82	5.27	28.14	27.7	21.12	8.7	38.85
A8MWY0	STNVVESW	SN_Direct	20945.2	27773	282658	11238.4	40872.6	39442.8	36809.4	45742	32277.5	42663.9	52003.6	49670.3	29495.5	43833.8	40598.8	39595.3	24717.7	21104.6	40366.8	52854.3	86461.8	37289.6	31953.1	17449.2	FALSE			-1.52898	-1.95587	-1.85578	-1.9345	-1.19902	-1.54035	-0.88302	1	921.4312	16.77	24.34	31.41	22.99	-7.79	12.4	35.59	26.5	25.31	31.31	27.82
A8MWY0	STNVVESWGGTK	SN_Direct	112332	132729	83952.8	143043	139557	117522	142371	127070	100026	136481	118923	109516	118025	133176	112159	144658	85734.9	98476.8	143275	126104	111452	135803	113042	129270	FALSE			0.1673	-0.00063	0.28229	0.20068	0.14943	0.14325	0.211	2	632.812	41.51	41.07	32.43	42.65	36.46	46.68	41.45	34.16	37.99	46.97	43.5
A8MWY0	TSC[Carbamidomethyl (C)]FNVGNSK	SN_Direct	72365.3	58610.4	83671.5	79678.4	75076.3	69115	80228.1	49865.8	28755.2	69701.6	53511.8	77538.9	78639.9	60459.9	67300.3	70370.4	73581.9	71877.1	71342.8	68424.7	75054.7	74515.4	65686.1	62494.6	FALSE			-0.43431	0.00792	0.06069	-0.08265	-0.09655	-0.05652	0.00117	2	557.2533	44.68	43.76	48.98	46.71	39.89	39.03	44.48	39.39	37.09	47.6	42.98
A8MWY0	VAIPNSAVDC[Carbamidomethyl (C)]SGLPDPVR	SN_Direct	251329	176960	230527	160058	173242	164173	224199	206077	197311	205998	180945	248030	191572	186498	195991	213020	260318	200094	159270	196816	214411	156253	205182	187893	FALSE			-0.07006	0.03166	-0.40526	-0.26221	-0.05318	-0.19867	-0.20766	2	933.9725	39.48	32.54	38.77	34.78	23.39	30.44	36.91	17.16	25.63	45.02	34.01
A8MWY0	VAIPNSAVDC[Carbamidomethyl (C)]SGLPDPVRGK	SN_Direct	47888	39621.1	72153.3	71859.1	74539.9	66848.2	113431	71967.3	77067.7	50275	73887	71238.8	60737.5	72192.1	52853.9	96524.6	69014.9	97530.3	70237.7	73961.3	72470.6	57798.7	87927.1	32390.6	FALSE	0.352514	112.731	0.71711	0.72042	0.4175	0.1578	0.29141	0.2186	0.44047	3	684.6896	33.18	39.03	41.61	37.76	44.68	44.29	28.47	21.28	23.86	43.62	44.34
A8MWY0	VALTC[Carbamidomethyl (C)]YFWK	SN_Direct	20112	20393.8	21013.3	14155.5	18576.8	14632.6	14624.7	14858	12073	9229.57	10741.2	14785	17410.8	21820.9	6811.13	16641.8	1017.54	16023.1	18616.2	18602.7	13554	17945.4	17151.9	9022.54	FALSE	0.429315	4.18925e+25	-0.56599	-0.86904	-0.37722	-0.47961	-0.82378	-0.41806	-0.27698	2	594.2995	7.98	30.39	28.55	8.44	22.73	18.16	17.89	15.74	6.59	-18.92	7.42
A8MWY0	WWNVLPGNMK	SN_Direct	84243.3	89329.9	81790.5	98669.4	96147.3	89547.7	94722.4	95964.5	89550.9	91425.7	88095.7	87325.1	9337.82	87751.7	102627	91071.8	62919	85188.6	17710.3	96679.3	82470.5	103689	83139.3	82464.5	FALSE			0.1341	-0.09446	0.15519	0.07662	0.06346	-0.3546	-0.37538	2	622.8159	41.28	30.08	39.95	48.17	22.81	36.39	27.45	41.46	42.84	36.44	46.75
A8MXV4	AASIVLAAGWSRPETATPPSRPPPAEGFR	SN_Direct	23546	46481	40157.6	66923.6	56232	45280.5	56916.9	55098.4	55477.1	67743.7	40361.2	39626.8	62042.1	38103.6	46151.1	58558.7	50426.4	37904.1	60503.4	16813	42074	58661	55007.5	55373.1	FALSE			0.60417	0.41481	0.61228	0.61746	0.42306	0.40898	0.11576	4	748.1465	31.91	33.26	40.76	39.3	34.46	42.99	46.05	37.58	41.65	43.19	46.93
A8MXV4	ASLSDLHK	SN_Direct	287418	305145	335571	258303	294047	274371	313530	331253	222368	261486	322623	253367	287334	324220	342307	244917	199804	283308	260612	318029	181531	314889	279313	259318	FALSE			-0.09805	-0.35034	-0.16693	-0.12091	-0.14828	0.03945	-0.28801	2	435.7376	9.13	30.3	36.91	34.84	34.26	37.79	25.97	35.99	33.58	23.14	47.81
A8MXV4	EAFEEAGVLLLRPR	SN_Direct	188328	200075	212490	198793	190596	212652	202254	183978	206581	209880	190934	193925	202187	202157	171688	207368	186393	205125	201267	169567	208639	177411	215808	222329	FALSE			-0.01953	-0.00483	0.00275	0.03476	-0.01485	-0.06096	-0.05237	3	533.9666	43.89	34.34	51.6	44.09	40.22	46.09	44.09	44.67	46.73	41.73	38.6
A8MXV4	FGLGPAPFSR	SN_Direct	356996	362453	372162	354155	351466	380102	352097	365019	382174	353341	362710	380668	360234	351251	372508	322640	356162	380498	342975	386272	361701	370071	369823	347437	FALSE			0.01011	-0.04335	-0.0078	-0.00567	0.00674	-0.0101	-0.00088	2	524.7823	44.59	44.99	41.48	38.47	38.58	45.56	40.82	44.48	52.21	44.72	46.35
A8MXV4	HLYDIHVTVQPK	SN_Direct	40097	47230.9	49932.9	28093.8	51702.6	53628.7	47763.4	52436.2	44396.9	35705.3	49775.9	47862.4	25676.2	49321.3	51166.5	42952.6	41222.7	44208.7	47925.8	42845.8	37184.3	45818.1	64619.5	26976.4	FALSE			0.07511	-0.09645	-0.04089	0.00161	-0.04177	-0.12162	-0.10127	3	483.9331	34.37	41.85	52.51	43.34	47.88	44.41	43.7	40.01	41.85	31.63	38.24
A8MXV4	LANFASLSDLHK	SN_Direct	73211.1	63281	59449.9	60574	57331.9	59835.8	66069.3	67342.4	51595.8	56307.5	58898.7	70293.2	61727.4	58272.3	62527.1	62210.5	62448.4	106403	62561	44253.1	65466.4	63751	61720.2	63956.8	FALSE			-0.08284	0.23785	-0.14064	-0.04878	-0.07901	-0.10232	-0.18567	3, 2	439.2383, 658.3539	43.01, -30.4	38.68, 26.46	44.79, 44.04	49.23, 30.15	41.93, 29.5	43.36, 32.24	44.48, 40.71	42.99, 43.07	33.34, 37.07	40.26, 26.66	47.39, 34.23
A8MXV4	RLANFASLSDLHK	SN_Direct	51183.5	41827	47368.9	51684.8	44844.1	40918.9	44257.4	47500.9	41705.6	51680	44143.9	49212	46834.1	45579.8	49805	44211.1	51742.9	52278.3	44815.7	38434.6	48691.6	54181.2	49745.2	49210.4	FALSE			-0.07288	0.07853	-0.03045	0.12549	0.04708	0.01878	-0.08943	3	491.272	30.56	30.98	32.7	33.84	45.96	38.45	28.17	25.05	32.59	23.17	33.82
A8MXV4	SADWLGLFAPHHGPPR	SN_Direct	38504.8	19072.9	40764	50382.5	51163.2	45003.5	33356.8	34476.1	37115.7	39219.5	28662.8	44683.1	20679.1	34697.4	32633	48687.4	20226.1	33052.1	36763	15613.4	42021.1	61816.5	55695.7	40823.3	FALSE			0.09381	0.05221	0.57551	0.68711	0.19489	-0.16014	-0.05905	4	440.2272	27.26	42.13	39.43	40.19	34.13	50.15	36.25	42.15	37.28	46.27	32.76
A8MXV4	SPHQGFMPGAHVFSGGVLDAADR	SN_Direct	58707.5	58287.7	54304.8	67139.1	60063.8	61456	60133.9	55223.7	56302.9	54496.8	29686.8	56872.9	56576.6	56189.9	53582.8	52842.8	66761.6	65387.4	66669.9	45324.8	69268.8	56245.1	59563.7	71895.5	FALSE			0.00303	0.11094	0.13926	0.13194	-0.28025	-0.04231	0.08156	4, 3	589.034, 785.0429	44.25, 40.38	40.49, 40.5	39.6, 33	49.25, 38.6	47.13, 30.38	43.59, 23.21	48.23, 43.46	47.17, 26.92	44.03, 32.45	47.87, 35.93	43.01, 32.98
A8MXV4	TAFPSLPDTDDHKTDNTGTLPEDVAFR	SN_Direct	65684.8	65935.4	63733	67053.2	74309.3	65629.9	49812.2	58421.9	76662	65952.3	77441.2	60629.2	74476.3	67415.8	59042.7	83509.2	68840.5	69657.3	64353.1	68993.9	71523.4	68085.3	72873.1	86024.8	FALSE			-0.07937	0.18452	0.08349	0.2165	0.06264	0.04064	0.06863	4	740.8531	30.2	26.87	34.46	34.53	29.11	34.9	41.5	40.24	25.08	42.45	26.46
A9UHW6	LAQPDSLSKEEEVDC[Carbamidomethyl (C)]LVLQLHR	SN_Direct	78674.4	75974.6	70219.5	85696.6	73745.7	82560.4	84819.5	72809.8	75427.1	88042.5	77772.7	82244.2	81735.1	79092.5	72816.4	85204.7	63699.6	72236.8	77836.6	53126.7	73924.1	87235.5	86393.3	75592	FALSE			0.0516	-0.02412	0.10594	0.14834	0.1416	0.05523	-0.13425	4, 3	645.5838, 860.4426	23.07, 46.55	34.22, 29.44	25.94, 37.31	30.2, 38.35	28.31, 42.3	37.41, 2.73	36.32, 35.6	23.33, 34.41	28.34, 40.46	31.17, 8.09	28.83, 37.52
A9UHW6	LQQEYQAR	SN_Direct	98506.5	107831	99709.8	128843	119878	107482	109639	105586	70627	104213	109329	110500	94537.4	114748	104767	95448.9	95272.4	92516.8	126453	111569	101228	111035	118298	110817	FALSE			-0.09849	-0.11174	0.21894	0.15242	0.08242	0.03724	0.14859	2	518.2645	36.26	38.95	38.46	29.95	32.29	25.61	29.55	36.38	31.22	24.86	33.35
A9UHW6	MC[Carbamidomethyl (C)]YAIIQAESK	SN_Direct	47277.8	46060.3	33557.6	50618.4	45432.6	38852.5	43400.6	30596	39033	46801	34187.4	39472	32229.9	45970.7	47452	45345.3	30435.9	27772.5	48717.7	27927.5	42837.6	37884.1	46917.3	39405.6	FALSE			-0.16694	-0.29327	0.08828	-0.0309	-0.07508	-0.0142	-0.08684	2	657.3151	20.14	39.59	22.69	45.95	34.4	30.96	28.4	27.74	24.76	10.77	10.15
A9UHW6	SFDAETQQLLK	SN_Direct	161453	157785	161087	172063	163947	160448	150428	173012	160220	168381	168810	164557	171546	169269	171045	170039	162748	180102	175734	170830	155879	168614	162872	172295	FALSE			0.00998	0.09463	0.04766	0.06879	0.06295	0.09174	0.06495	2	640.3301	50.05	49.07	37.82	40.21	36.36	39.16	32.76	42.04	42.96	37.82	36.12
A9UHW6	TALKDPGAVDLEK	SN_Direct	62601.8	53937.4	56938.2	37127.3	56641.9	61365.2	50798.6	49012.9	46048.9	58759.2	55491.7	56425.9	58098	49314.3	57950.5	49230.8	55981.2	53332.8	57704.1	47072.1	39752.5	64077	55814.2	61112.7	FALSE			-0.25016	-0.12986	-0.16123	0.06127	-0.02348	-0.06911	-0.26339	3, 2	452.9171, 678.8721	23.25, 55.11	-24.06, 38.75	36.4, 41.22	40.62, 45.62	19.92, 51.87	37.63, 45.41	23.5, 44.85	24.85, 45.97	20.22, 38.14	22.15, 44.67	-0.64, 43.14
A9UHW6	VANVIVDHSLQDC[Carbamidomethyl (C)]VFSK	SN_Direct	166238	179179	218831	158839	154723	167433	159748	159187	185066	154897	156879	169453	184221	162393	171079	207705	158324	160628	164618	207073	180249	176539	232983	201005	FALSE			-0.16291	-0.09947	-0.23031	0.11372	-0.22961	-0.12423	-0.03182	3, 2	644.3279, 965.9882	39.06, 4.38	51.66, 29.57	42.68, 21.14	52.39, 41.46	43.87, 15.68	42.49, 20.27	43.81, 13.62	49.77, 30.15	39.25, 29.72	42.35, 38.22	46.48, 20.85
A9UHW6	[Acetyl (Protein N-term)]GEPSREEYK	SN_Direct	75053.7	70360.8	66997.4	71234.9	66807.7	56977.2	71848.1	44972.5	71366.4	86827.7	53295.5	69193.3	67920.4	37400.6	62031.4	84133.8	77737	73228.9	94778.9	77810.8	67487.6	67452	84510.5	70752.4	FALSE			-0.1747	0.14641	-0.12324	0.06833	-0.02118	-0.34398	0.17663	2	568.7646	37.61	40.52	45.7	36.44	47.46	38.95	36.37	39.95	47.61	26.37	32.15
A9YTQ3	LPSAAEMKMRSALLR	SN_Direct	176369	172101	181622	169233	178058	184187	180455	174403	156996	170327	193215	177421	164924	196442	184841	171015	192084	190854	181222	176476	183459	169765	174281	166132	FALSE			-0.05051	0.06352	0.00377	-0.05524	0.02929	0.0432	0.0298	3	558.6445	37.33	43.11	35.94	42.1	40.17	45.65	31.9	43.88	36.52	38.28	40.35
B1ANS9	AHSLEII	SN_Direct	67506.1	64333.2	58098.6	56330.9	54576.8	57733	66668.8	26986.4	70129.3	66450.6	60083.1	65500.7	64137.5	57573.9	45475.7	58934	73743.2	61022	49500	82601.6	64026.5	42017.9	53536.8	55253.9	FALSE			-0.21373	0.02829	-0.17157	-0.33281	0.01584	-0.18406	0.04627	2	391.724	41.64	28.53	43.05	46.37	43.64	26.56	38.93	26.23	38.05	24.72	6.36
B1ANS9	LWHPNIS	SN_Direct	55178.8	87399.2	71414.1	58457.4	74057.8	58014.9	65421.9	55304.1	68478.3	52727.6	53208.3	54171.2	55432	68284	50868.1	57616	78298	45538.5	60185.4	192344	87226.9	59255	67968.4	41251.4	FALSE			-0.17761	-0.23797	-0.16754	-0.34502	-0.41852	-0.29364	0.66694	2	433.7296	25.2	30.77	38.94	39.48	30.31	29.76	26.12	39.96	35.16	35.97	37.26
B7ZAP0	ATGREDQGIETDDEK	SN_Direct	14105.5	14484.9	20517.5	21236.6	19843.4	18572.2	21127.5	16866.1	18487.8	19665.3	21960	22523.5	20449.7	21770.7	18831.9	21732.1	19147	18980.1	21630	19196	23543.3	15527.2	21554.6	17481.3	FALSE			0.20182	0.28562	0.28062	0.15197	0.38547	0.31409	0.39042	3, 2	555.2517, 832.3739	19.5, 29.07	32.67, 30.87	25.61, 37.99	42.13, -1.56	38.61, 26.64	32.8, 8.66	48.89, 17.99	28.73, 23.96	40.49, 11.66	34.63, 33.41	25.29, 37.27
B7ZAP0	GREDQGIETDDEK	SN_Direct	3492.41	4665.26	2186.32	5351.15	4594.85	3713.54	4529.96	3817.9	2737.59	5654.41	3452.9	371.513	3470.61	5230.86	2503.59	3432.55	3811.21	3478.66	5813.07	5287.73	3356.34	3947.65	3726.25	3265.59	FALSE			0.09988	0.05184	0.40112	0.08075	-0.12601	0.11536	0.48299	2	746.3315	30.42	24.36	25.51	35.51	29.21	15.59	39.19	38.84	25.66	25.79	11.21
B7ZAP0	LEQENDDLAHEL	SN_Direct	68881.4	69236.3	73765.5	73407.4	66025.4	74742.7	71644.8	66155.3	78181.5	73565.1	74054	57643.6	67196.1	66763.7	66420.5	72116.4	78898.1	64970.1	69664.6	69738.7	69711.5	66565.7	66966.1	72700.3	FALSE			0.02764	0.02766	0.01552	-0.039	-0.0458	-0.08053	-0.01897	2	713.3282	41.83	45.43	40.45	49.34	49.61	50.61	47.37	50.17	36.06	38.98	28.96
B7ZAP0	LEQENDDLAHELVTSK	SN_Direct	42628.1	36389.2	42935.4	31337.1	37499.5	42559	35500	36799.5	38993.3	34702	51292.4	37645.1	43593.8	38754.2	44895.5	38661.3	43600.2	40406.9	29368	36822.7	37767	39194.5	32079.7	44136	FALSE			-0.13196	0.00844	-0.13063	-0.07955	0.01982	0.06127	-0.23033	3	614.3023	45.69	28.04	45.65	36.98	44.23	46.89	42.06	36.98	49.16	37.71	40.5
B7ZAP0	RKQEEETAQLK	SN_Direct	204408	88619.5	152776	118498	110151	28846.4	130195	160621	150587	145535	173902	28110.3	195101	138625	48341.6	269106	133144	29172	148391	59926.6	113065	132125	105851	98718.3	FALSE			-0.01431	-0.04731	-0.79186	-0.40497	-0.3592	-0.22258	-0.47212	3	453.9124	46.18	41.88	36.44	31.22	19.19	-5.64	32.14	37.93	42.36	36.15	38.57
B7ZAP0	TGTQPLQPAPVTQPPK	SN_Direct	230141	239482	206446	213520	232884	209510	227385	236252	239959	232804	228602	193957	233197	239141	231358	231659	232335	222769	247441	248044	227521	217488	240015	224609	FALSE			0.05758	0.02264	-0.04366	0.01284	-0.04488	0.05778	0.09684	2	830.4568	42.43	49.67	42.94	46.57	49.95	41.09	49.59	50.15	52.31	42.86	49.37
C4AMC7	AVPLIQPDLR	SN_Direct	254240	246079	278560	225769	220685	254884	237499	235781	255839	228109	271455	236192	256930	245446	235824	223342	264233	251251	227740	248962	251487	219807	244768	291695	FALSE			-0.09524	-0.07616	-0.15129	-0.0425	-0.08217	-0.07739	-0.09709	2	561.3375	47.56	39.63	43.67	42.69	41.3	44.68	46.17	53	44.07	48.54	50.3
C4AMC7	AVPLIQPDLRR	SN_Direct	84798.3	81881.1	87575.6	68693	80102.1	89620.4	82238.6	88201	82071.9	74108.4	91694.8	76979	79604.4	85987.4	84702.2	74733.5	84844.3	80368.2	77596.1	81482.5	81413	78069.3	80398.4	96463.7	FALSE			-0.00993	-0.08357	-0.0928	0.00383	-0.06661	-0.02265	-0.08029	3	426.5945	46.89	48.19	43.39	46.22	49.31	39.84	46.05	41.06	48.1	48.56	52.16
C4AMC7	MADALQYLQK	SN_Direct	31819.2	37636.3	33353.2	36529	35029.8	37796.9	34575.7	36104.5	28359.2	36358.5	33848.8	35654.6	35109.7	30303.1	36109.8	36615.3	32178.4	28376.4	38977.6	28376.4	32477.2	30532.5	32428.4	23351.1	FALSE			-0.05389	-0.08138	0.08907	-0.25233	0.04222	-0.01816	-0.0424	2	590.8052	41.58	35.28	27.13	32.8	25.66	43.73	37.38	31.29	39.8	40.58	28.77
C4AMC7	REEAVQQMADALQYLQK	SN_Direct	64407.2	40433.1	57724.5	58702.3	66945.1	54957	48944.4	57272.4	60441.6	51783.8	61603.2	57981.4	57805.5	57437.2	60147.8	44809.1	60878.7	63145.3	13211.4	43495.3	62332.6	55262.6	45530.5	66736.7	FALSE			0.03588	0.05458	0.15182	0.0434	0.07609	0.10956	-0.44958	3	674.3422	37.15	41.32	45.21	43.58	34.99	42.74	26.13	41.04	46.13	39.81	44.09
C4AMC7	SQVQAIGEK	SN_Direct	142156	30301	184301	127545	123404	136130	149959	148608	135556	122960	130767	132744	154039	143610	150498	131035	128808	131986	141457	140548	126445	138228	135222	135147	FALSE			0.28316	0.13528	0.11768	0.19573	0.11542	0.32903	0.19521	2	480.2614	31.12	38.38	38.39	28	36.07	30.4	40.15	27.77	-0.85	31.15	36.49
C4AMC7	VFLDPLAGAVTK	SN_Direct	109334	88883.8	106850	81302.4	78911.6	91599.9	102754	103713	111633	100115	102450	124899	107411	93730.4	109303	90120.3	123262	104227	82634.7	103790	112310	83639.9	76419.8	105434	FALSE			0.06036	0.05812	-0.27677	-0.20045	0.10221	0.02521	-0.03026	2	615.8583	33.07	45.34	46.22	53.16	50.23	48.58	43.68	44.37	41.31	49.33	45.8
C9J7I0	DIEANQPLETNK	SN_Direct	209334	201766	200841	194745	205959	208095	211547	191405	152846	188300	183583	172783	146835	229884	213168	180085	99780.5	161502	226811	188359	128587	207277	70541.9	193710	FALSE			-0.13883	-0.47142	-0.00743	-0.37605	-0.16802	-0.05296	-0.17043	2	686.3412	34.6	23.72	10.65	-12.64	21.49	-13.31	24.79	-16.68	21.33	-7.13	-5.15
C9J7I0	KPSVPETEADGF	SN_Direct	229139	175095	221722	190539	195946	201231	227353	210517	181882	203758	212866	202601	200534	209129	201640	190335	198462	195858	222243	206355	222759	205119	208797	126007	FALSE			-0.01437	-0.09847	-0.09094	-0.21331	-0.0156	-0.03417	0.05739	2	638.8064	37.1	41.7	41.83	47.33	54.94	40.52	48.12	46.47	39.41	41.75	47.68
C9J7I0	TSDIEANQPLETNK	SN_Direct	113026	98681.1	110267	102569	105400	118475	100012	96262.3	103205	94966	109993	115979	112968	96609	110272	104318	100822	120056	101538	98532.1	110573	111110	102560	114953	FALSE			-0.10449	0.01437	0.01989	0.02949	-0.00465	-0.00955	-0.05168	2	780.381	44.66	46.26	46.17	49.74	41.66	43.32	47.99	45.32	43.69	38.05	48.83
C9J7I0	VLLGDTTDEQR	SN_Direct	81661.2	73121.1	83543.3	81520.9	61401.5	74559.6	61143.5	67138.4	68181.1	87315.5	69309.3	77986.6	71726.8	75709.2	72610.4	71304.9	58158.1	63620.8	81174.9	79438.1	98486	88618.8	55227.3	70818.1	FALSE			-0.27868	-0.30371	-0.13204	-0.15085	-0.02266	-0.11513	0.12057	2	623.8173	19.61	33.88	20.71	-2.26	-0.91	30.72	27.97	-0.35	33.83	28.47	22.19
C9J7I0	VSDPEMENK	SN_Direct	185414	180743	172013	175098	156785	193029	179049	189383	189940	169062	153800	184520	197978	105477	176308	195518	153071	180641	172922	197549	179077	182948	176076	175762	FALSE			0.05317	-0.02417	-0.03598	-0.0091	-0.08499	-0.16574	0.03019	2	524.7344	27	21.2	13.8	33.3	27.43	15.23	23.7	30.35	34.44	28.38	22.72
C9JLW8	DLRGQVPGGER	SN_Direct	101403	100507	93085.4	117435	115371	69672.8	109634	96365.9	128070	87508.2	96834.7	68379.6	95874.7	79787	87698.8	127623	101746	115655	107756	111060	99554	116425	114940	65384.5	FALSE			0.17946	0.226	0.03614	0.00855	-0.22314	-0.16365	0.11001	2	592.3126	43.38	46.86	40.76	32.88	42.17	46.47	45.62	44.23	33.86	42.51	42.79
C9JLW8	EAWQGVER	SN_Direct	133662	150259	93574.2	148543	148901	108393	140708	135489	140425	129017	118487	131985	130379	125670	132965	117177	137505	143926	119920	149386	126101	134373	126723	130626	FALSE			0.14228	0.07851	0.10444	0.05338	0.0076	0.04336	0.06688	2	487.7382	20.2	32.97	34.01	27.26	32.3	26.87	31.4	28.51	40.05	24.61	30.07
C9JLW8	GLVEEYVEK	SN_Direct	404352	398076	381412	401219	364908	427102	394138	385360	415588	357457	395688	414001	370192	430464	412053	396460	382501	402212	407296	395728	391391	381054	380687	411718	FALSE			0.01364	-0.00325	0.0114	-0.01271	-0.02049	0.03476	0.01283	2	533.2768	47.05	52.5	40.06	49.06	48.37	42.13	47.15	38.6	45.35	41.51	40.47
C9JLW8	SPPSSSEIFTPAHEENVR	SN_Direct	189919	162514	182275	174043	177964	175294	179094	160217	146127	183158	186383	181731	185641	190186	197615	188125	189290	176899	178446	179184	166959	172797	173486	174511	FALSE			-0.13946	0.05195	-0.02013	-0.03804	0.04401	0.10089	-0.02756	3, 2	661.985, 992.4739	39.15, 19.03	44.96, 28.95	43.12, 21.29	34.22, 28.81	31.76, 34.25	46.93, 35.28	31.7, 29.11	40.04, 32.02	31.1, 34.51	43.55, 40.71	38.18, 42.86
C9JLW8	TFKPIDLSDLK	SN_Direct	401430	425418	384373	393464	461126	407234	414832	422678	399776	416919	417394	427198	400047	409639	424538	454240	418884	405344	447914	425010	434694	457753	418504	384698	FALSE			0.03072	0.07795	0.05905	0.05806	0.05869	0.02714	0.11048	2, 3	638.861, 426.2431	34.67, 36.29	43.47, 46.19	48.98, 43.43	46.34, 45.9	37.99, 37.94	42.12, 42.36	47.2, 40.96	45.08, 46.87	32.99, 47.59	41.07, 40.64	40.71, 50.04
C9JLW8	VPNPSLK	SN_Direct	946958	903460	964380	889830	847184	799046	939702	1.01718e+06	797093	843572	1.02112e+06	736785	971513	983694	1.03214e+06	905497	1.0289e+06	981198	835513	918689	995456	888286	881133	848775	FALSE			-0.03151	0.05076	-0.15044	-0.10446	-0.1137	0.08583	-0.03378	2	377.7265	22.81	36.78	40.15	43.31	38.35	38.33	34.16	35.14	37.07	34.63	35.08
E9PAV3	AAAEIDEEPVSK	SN_Direct	4.19073e+06	4.08809e+06	4.38094e+06	4.09267e+06	4.0462e+06	4.23614e+06	4.32584e+06	3.90073e+06	4.18782e+06	4.28767e+06	3.92776e+06	4.13385e+06	4.13997e+06	4.26369e+06	3.93005e+06	4.19661e+06	4.06453e+06	4.48e+06	4.33174e+06	4.11605e+06	4.24284e+06	4.22209e+06	4.08442e+06	4.17903e+06	FALSE			-0.02824	0.00924	-0.03282	-0.01999	-0.03582	-0.03764	0.00351	2, 1	629.8117, 1258.6161	43.46, 25.48	47.39, 35.35	46, 36.44	46.89, 39.63	40.69, 33.45	43.61, 36.22	42.74, 36.84	48.3, 31.01	45.54, 37.79	40.86, 38.37	50.61, 34.17
E9PAV3	AAEIDEEPVSK	SN_Direct	495944	482161	634442	411114	523622	633782	514073	547854	649160	497617	468397	576110	543339	557868	692878	542792	404915	625859	411509	437225	502757	466411	435983	526109	FALSE			0.08557	-0.0353	-0.03994	-0.17484	-0.06442	0.15391	-0.25479	2, 1	594.2932, 1187.579	46.13, 13.2	50.68, 18.79	39.72, 31.98	44.87, 20.65	51.43, 33.1	43.6, 45.41	41.55, 17.34	44.54, -15.96	49.06, -8.52	43.36, 38.8	41.71, 23.05
E9PAV3	AEIDEEPVSK	SN_Direct	3.19611e+06	3.23018e+06	3.3219e+06	3.1528e+06	3.21347e+06	3.27742e+06	3.26409e+06	2.99412e+06	3.33304e+06	3.47652e+06	3.11054e+06	3.3696e+06	3.1393e+06	3.32151e+06	3.41804e+06	3.3385e+06	3.00769e+06	3.13014e+06	3.30102e+06	3.18944e+06	3.21888e+06	3.15186e+06	3.35827e+06	3.2833e+06	FALSE			-0.02342	-0.04081	-0.01555	0.00668	0.03053	0.01921	-0.00576	2, 1	558.7746, 1116.5419	39.35, 37.77	42.72, 34.9	36.86, 34.18	40.76, 43.17	42.23, 36.93	42.22, 44.01	32.67, 40.08	42.16, 34.11	47.47, 36.1	37.17, 31.94	34.84, 33.75
E9PAV3	AIMELTM	SN_Direct	113341	140555	126865	124780	111016	138248	125549	117621	136189	137560	112827	131374	130777	132405	136561	134024	133495	131021	151520	137527	132072	130061	121812	99453.7	FALSE			-0.00532	0.06583	-0.02568	-0.11608	0.00378	0.07018	0.14534	1	808.3943	35.54	27.29	2.84	34.5	33.71	20.13	23.8	21.62	38.99	26.9	10.63
E9PAV3	ASDTYIVFGEAK	SN_Direct	76650.4	138762	180281	125998	110257	129721	74427.2	74570.3	104864	203520	90954.7	183356	190080	193568	155976	119161	55257.1	78849.7	1417.72	19039.5	174654	14055.7	10865.1	173969	FALSE			-0.64034	-0.64372	-0.11263	-0.99242	0.27212	0.44757	-1.02009	2	650.8246	-0.18	15.11	19.53	4.89	3.89	14.19	8.85	0.24	24.7	14.83	15.45
E9PAV3	DIELVMSQA	SN_Direct	93580.1	61119.7	90874	64950.9	74314.4	78586.6	72510.7	101368	78271.9	65832.5	73289.4	80621.4	86119.9	77390.1	68462.7	64574.7	80973.2	89370.5	63429.4	66569.1	78769.9	62588.3	61748.3	85350.5	FALSE			0.03813	-0.064	-0.17281	-0.22792	-0.16034	-0.0822	-0.23425	2	503.2497	40.96	39.6	30.85	40.82	41.06	39.4	44.33	41.1	45.22	38.76	40.85
E9PAV3	DIELVMSQANVSR	SN_Direct	501523	351376	383428	417772	551491	330738	317494	489501	287169	402540	574576	693483	790891	541794	370077	421876	482278	390137	440305	255240	618391	868236	418313	413030	FALSE			-0.17623	0.0661	0.07245	0.45912	0.43431	0.46182	0.08783	2, 3	731.3719, 487.9171	42.98, -3.78	49.88, -31.24	46.06, -21.97	46.15, -3.11	47.61	50.16, -14.73	50.37, -31.8	47.41	44.97, -35.18	43.74, -41.03	47.61, 46.51
E9PAV3	EESEEEEVDETGVEVK	SN_Direct	628040	694771	589343	626955	702656	573027	631872	607078	619043	661534	678535	620874	612416	642975	583656	649473	592614	624706	641003	740103	467543	631516	688756	622461	FALSE			-0.04145	-0.03464	-0.0072	0.02289	0.03635	-0.05624	-0.04873	2	918.8971	41.82	36.82	36.67	41.17	49.39	34.95	42.98	44.9	36.46	33.69	42.19
E9PAV3	EIDEEPVSK	SN_Direct	2.38648e+06	2.25043e+06	2.33623e+06	2.28247e+06	2.20918e+06	2.39487e+06	2.42401e+06	2.22817e+06	2.39266e+06	2.34167e+06	2.25698e+06	2.39249e+06	2.48131e+06	2.32634e+06	2.3983e+06	2.39716e+06	2.23459e+06	2.42671e+06	2.34414e+06	2.50682e+06	2.37635e+06	2.24706e+06	2.28301e+06	2.24933e+06	FALSE			0.01476	0.01754	-0.01803	-0.04065	0.00372	0.04738	0.05165	2, 1	523.256, 1045.5048	39.51, 32.62	46.38, 34.47	42.73, 40.76	45.14, 39.05	40.88, 36.22	44.67, 35.78	41.95, 40.73	45.99, 39.8	46.12, 34.01	41.76, 37.85	47.32, 35.99
E9PAV3	ENTQTPTVQEESEEEEVDETGVEVK	SN_Direct	6241.65	7164.36	18314.9	6492.89	6477.05	4869.71	12718.7	5281.05	5230.87	11355.8	14102.4	7321.96	7810.37	6211.14	1794.45	11659.6	2501.37	20498.1	7715.72	6433.33	8734.88	29916.5	12932.4	3371.93	FALSE			-0.44941	0.1278	-0.83035	0.54311	0.04739	-1.00405	-0.4711	2	1418.1305	19.35	-4.6	-2.47	5.75	26.08	-15.52	-22.28	-12.44	0.85	18.22	-0.68
E9PAV3	FVITKPDVYK	SN_Direct	12605.2	17497.5	23082.2	11266.1	19455.4	12639.8	17167.6	7645.32	12617.5	15872.5	18925.4	11415.4	8552.14	17339.7	12684	14515.2	17722.2	12526.9	15908.8	20460.8	12872.7	12603.9	12096.1	11467.4	FALSE			-0.5068	-0.24866	-0.29461	-0.55633	-0.20271	-0.46332	-0.11112	3, 2	403.9008, 605.3475	28.75, 24.47	32.75, 17.16	31.17, 16.24	32.21, 9.09	34.79, -34.46	29.08, -30.97	39.45, 20.71	32.66, -1.98	38.15, 29.46	36.86, 27.33	26.34, 8.13
E9PAV3	IEDLSQQ	SN_Direct	990779	1.13932e+06	956215	1.12511e+06	1.13611e+06	921146	1.04753e+06	1.09139e+06	948180	1.14149e+06	1.09408e+06	860916	978023	1.114e+06	948887	1.082e+06	1.0258e+06	892548	1.07104e+06	1.10776e+06	1.03658e+06	1.05136e+06	1.16597e+06	926025	FALSE			0.00036	-0.04076	0.04421	0.02642	0.00475	-0.02138	0.05911	1	832.4047	37	31.26	41.54	37.03	37.59	33.45	40.42	37.63	39.68	36.51	37.66
E9PAV3	IEDLSQQA	SN_Direct	547404	550547	551406	539611	560476	552718	547867	568205	591898	541817	542564	552280	570947	574450	555999	528449	566768	546491	525202	553660	590012	524318	567127	575895	FALSE			0.05038	-0.00671	0.00301	0.01564	-0.01115	0.04482	0.01697	1, 2	903.4418, 452.2245	39.37, 37.1	40.46, 28.4	40.45, 31.22	42.63, 39.25	37.2, 35.11	40.53, 41.02	35.72, 30.71	37.24, 38.27	44.05, 31.12	42.75, 27.49	40.35, 39.84
E9PAV3	IEDLSQQAQ	SN_Direct	1.05763e+06	1.04441e+06	1.01194e+06	1.08304e+06	1.04693e+06	1.04098e+06	1.05589e+06	1.05313e+06	1.06685e+06	1.01352e+06	972619	997105	1.02268e+06	989360	1.00226e+06	1.03309e+06	1.08669e+06	1.05429e+06	1.06249e+06	916763	1.17661e+06	1.04717e+06	1.06224e+06	1.08507e+06	FALSE			0.0284	0.02758	0.02616	0.03683	-0.06187	-0.04694	0.01928	1, 2	1031.5004, 516.2538	41.15, 38.01	34.49, 46.86	35.1, 40.35	37.17, 39.25	44.7, 37.79	39.99, 42.89	41.97, 49.11	39.52, 42.46	35.64, 43.97	39.91, 38.65	38.1, 39.03
E9PAV3	IEDLSQQAQLA	SN_Direct	24473	11532.5	32007.4	12616.7	29982.5	46517.4	24843.7	23779	38282.7	30409.8	19257.7	57536.9	27487.1	35939	53807.5	35395.8	45505.2	42554	32064.3	12146.2	75492.2	42162.4	24759.7	58826.9	FALSE			0.35364	0.8601	0.38989	0.88667	0.65648	0.7855	0.81557	2	608.3144	-22.57	-12.83	31.52	-12.71	-2.76	36.6	-12.86	33.68	-12.18	32.72	-37.46
E9PAV3	IEDLSQQAQLAAAEK	SN_Direct	59200.7	46605.9	64896.8	46322	40891.6	50113.6	44765.8	47805.3	45749.3	49601	50165.8	44606.9	34410.7	42030.4	41540.4	59157	6343.99	40434.5	42589.4	34674.4	44634.9	39934.4	47555.9	29385.1	FALSE	0.52181	312789	-0.30348	-0.6883	-0.31387	-0.54652	-0.24168	-0.53293	-0.48581	2	807.9203	37	16.63	37.41	31.64	30.32	24.86	14.72	32.29	37.6	19.55	-12.24
E9PAV3	ILFVITKPDVYK	SN_Direct	3946.93	7931.15	5895.98	7183.43	7769.82	5497.92	7937.27	10600.3	96.598	7068.23	8886.87	4335.2	4346.41	7613.32	4542.18	5379.59	3535.69	4829.82	6558.17	7777.01	5880.94	7520.16	9025.9	3823.56	FALSE			0.06818	-0.37086	0.20241	0.19665	0.19102	-0.10714	0.18573	3	479.2902	-16.43	25.94	36.05	22.42	8.32	22.77	12.58	18.28	12.76	29.85	32.82
E9PAV3	KNNSNDIVNAIMELTM	SN_Direct	117182	100158	97045.9	158157	31189.5	152136	15516.8	135263	98525	159376	165314	144441	131959	247079	28468.2	154308	84155.2	21304.7	87612.9	75749.6	81997.1	153105	132026	22477	FALSE	0.00883472	1.85424e+115	-0.33463	-0.27531	0.11927	-0.03144	0.57745	0.37429	-0.35764	2	903.9399	41.21	46.54	41.12	41.67	41.43	42.33	47.54	45.54	43.63	44.65	44.1
E9PAV3	LFVITKPDVYK	SN_Direct	982410	977576	1.22299e+06	810686	954733	1.29792e+06	1.13232e+06	1.21983e+06	1.09742e+06	924590	1.1464e+06	1.03071e+06	977324	993198	1.16297e+06	840404	993992	1.12794e+06	848096	1.01089e+06	1.08846e+06	866585	860698	1.03877e+06	FALSE			0.11604	-0.10364	-0.05527	-0.20255	-0.03732	-0.0226	-0.11091	2	661.8896	46.15	46.96	43.36	49.86	51.51	42.14	47.9	45.66	47.59	40.45	40.53
E9PAV3	LGLRQVTGVTR	SN_Direct	33388.5	35500.2	32475	33651.2	25772.1	31837.6	20859.9	27943	34209.9	28292.1	36035.2	37604.1	34929.5	36067	43022.8	39885.1	30808.1	43971.4	41099.4	40323.6	31360.1	32152	28325.3	14478	FALSE			-0.28814	0.17788	-0.15147	-0.43544	0.00806	0.16974	0.15401	3	400.5788	24.82	16.63	31.09	19.56	20.6	17.61	24.43	25.81	20.89	20.39	24.88
E9PAV3	NILFVITKPDVYK	SN_Direct	5.08081e+06	6.05902e+06	5.26572e+06	5.71524e+06	6.14836e+06	5.61032e+06	5.36432e+06	5.41724e+06	5.425e+06	5.56352e+06	5.61111e+06	5.26082e+06	5.03702e+06	5.41666e+06	5.26439e+06	5.2259e+06	5.25449e+06	5.00305e+06	5.20576e+06	5.84662e+06	5.25746e+06	6.25549e+06	5.54128e+06	5.15267e+06	FALSE			-0.01761	-0.08346	0.09102	0.04705	0.00263	-0.06176	-0.00844	2, 3	775.4531, 517.3044	46.82, 41.05	45.4, 41.23	52.2, 48.89	37.26, 42.31	44.4, 40.35	47.32, 46.39	39.1, 43.02	48.16, 46.59	42.2, 41.47	39.18, 41.39	53.3, 47.3
E9PAV3	NNSNDIVNAIM	SN_Direct	53065	66229.8	61812	55652.6	59764.4	61158.4	58258.3	53472.9	63406.2	60419.7	66295.4	59753.7	57751.4	61573.3	67741.2	64514.6	62551.9	63127.1	64371.8	70057	61540.5	64200.6	62679.5	50061.5	FALSE			-0.04835	0.07063	-0.03656	-0.03357	0.04209	0.04671	0.11379	2	602.785	35.08	30.01	29.07	34.77	34.07	39.9	23.26	40.97	30.62	43.09	40.32
E9PAV3	NNSNDIVNAIMEL	SN_Direct	3265.29	3953.27	2570.11	3416.1	4065.22	4673.53	3501.05	3314.85	4155.23	4340.18	4497.53	3307.71	3165.72	3695.27	4357.67	3676.47	3822.11	3172	3659.69	6318.11	4435.13	3728.37	3292.29	2434.96	FALSE			0.16453	0.12445	0.31235	-0.04994	0.31123	0.19672	0.55818	2	723.8483	45.38	46.93	49.92	51.68	47.8	52.17	47.94	38.94	41.38	40.71	45.27
E9PAV3	PGEATETVPATEQ	SN_Direct	48799.3	48653.6	54875	40673.6	50302.5	49651.4	53743.9	48474.1	52821.7	54150.2	52784.2	50723.6	52812.8	57194.6	51714.2	53646.1	53463.8	48636	45109.4	49445	50882.3	3710.74	51356	50426.7	FALSE			0.02546	0.03201	-0.1153	-0.53003	0.04962	0.08633	-0.06679	2	665.3121	26.6	34.78	19.49	12.95	46.86	9.55	23.35	16.15	38.25	7.65	14.5
E9PAV3	PGEATETVPATEQELPQPQ	SN_Direct	382937	448547	465960	458015	437060	414576	386954	433862	409372	424239	478273	408925	391361	451214	423748	506208	411447	403401	463617	487560	332422	453113	473447	442968	FALSE			-0.07679	0.02602	0.01351	0.07801	0.01548	-0.03503	-0.01548	2	1011.4868	42.23	47.15	44.26	49.62	41.84	53.12	40.52	48.59	44.99	42.88	48.17
E9PAV3	QVTGVTR	SN_Direct	2.26134e+06	1.94533e+06	2.28506e+06	1.73006e+06	2.18777e+06	2.41228e+06	2.09272e+06	2.43429e+06	2.02244e+06	2.21122e+06	2.0728e+06	2.09182e+06	2.1584e+06	2.13902e+06	2.24531e+06	2.23537e+06	2.07146e+06	2.42827e+06	1.91683e+06	1.91669e+06	2.15082e+06	2.11677e+06	1.78256e+06	2.25958e+06	FALSE			0.01277	0.0531	-0.03637	-0.07593	-0.02599	0.01129	-0.11741	2	380.7192	33.35	38.02	36.34	28.89	28.82	34.36	35.63	36.87	26.55	36.38	23.48
E9PAV3	SKNILFVITKPDVYK	SN_Direct	24306.6	20021.2	27240.9	26074.6	21840.1	28162.2	27215.5	23575.9	31688.7	22522.2	21609.5	25902.5	27806.8	24209.6	25356.2	31972	26970.9	26539.1	32457.2	28888.8	30724	31618.4	32009.7	13500	FALSE			0.20472	0.25629	0.08813	0.10793	-0.03127	0.11249	0.3634	4	442.0119	29.67	42.01	35.98	39.41	35.04	47.94	43.25	44.26	41.82	44.28	44.54
E9PAV3	SPASDTYIVF	SN_Direct	172756	292527	183904	204880	249063	176105	196593	178888	158986	171045	170607	174694	150646	209950	173210	209527	200905	176049	213298	541665	181164	197875	220547	179378	FALSE			-0.28053	-0.14655	-0.04317	-0.11897	-0.3303	-0.28232	0.52807	1, 2	1099.5306, 550.2689	33.5, 42.82	31.67, 49.07	36.39, 44.71	34.31, 47.42	28.44, 49.78	42, 44	44.46, 41.49	31.84, 43.86	32.2, 44.25	37.13, 42.38	37.57, 44.26
E9PAV3	SPASDTYIVFGEA	SN_Direct	12513.7	18652	23652	5647.34	15093.8	65497.2	12432.8	18738.9	12264.6	5030.7	17096.7	13224.6	12225.4	16900.1	17193.6	75154.6	4655.2	13687.4	9655.68	52080.7	31158.4	5982.56	6387.76	9783.06	FALSE	0.178496	-46631.5	-0.33574	0.77028	0.65369	-1.30711	-0.63285	-0.24303	0.76096	2	678.8195	1.02	-32.3	-20.44	-34.77		-34.28	-12.34		19.9	31.93	-25.49
E9PAV3	SPASDTYIVFGEAK	SN_Direct	3.10734e+06	3.34492e+06	3.08509e+06	3.30567e+06	3.35772e+06	3.1267e+06	3.06107e+06	3.03359e+06	3.0999e+06	3.18005e+06	3.26959e+06	2.94011e+06	2.96595e+06	3.3379e+06	3.13858e+06	3.09116e+06	3.02288e+06	3.03852e+06	3.11389e+06	2.67152e+06	2.93307e+06	3.21904e+06	3.20269e+06	3.56167e+06	FALSE			-0.05281	-0.05941	0.03773	0.06594	-0.0225	-0.01443	-0.12951	2, 3, 1	742.867, 495.5804, 1484.7268	45.83, 42.32, 30	45.09, 45.56, 34.88	44.73, 42.27, 28.91	40.83, 46.61, 22.35	45.49, 42.7, 27.98	42.77, 45.94, 22.05	41.99, 45.9, 25.24	41.96, 46.67, 26.95	44.44, 36.95, 14.54	43.46, 46.33, 27.27	39.15, 43.21, 36.79
E9PAV3	SPASDTYIVFGEAKIEDLSQQA	SN_Direct	25129	15987.2	16800.8	20077.9	8876.25	11675.3	23553.5	14571.3	19512.8	14062	13232.4	13557.9	2553.18	16733.2	12217.8	20381.9	11640.5	16705.4	19310.8	19541.4	10154.5	21748.7	15375.3	11511.3	FALSE			-0.00698	-0.24925	-0.51147	-0.25199	-0.50357	-0.87845	-0.24101	3	790.3884	53.77	49.19	34.53	26.17	-34.02	39.49	20.78	37.46	45.96	28.35	31.53
E9PAV3	SPASDTYIVFGEAKIEDLSQQAQ	SN_Direct	180220	162717	194753	162764	193656	206048	159130	150238	178987	149824	163728	153201	133040	160204	193707	203269	171771	172601	195702	111427	177077	136207	153066	173289	FALSE			-0.13885	0.02646	0.06499	-0.21713	-0.20412	-0.143	-0.15116	3	833.0746	28.26	25.07	36.05	34.72	21.58	38.48	29.61	28.25	26.66	20.02	30.37
E9PAV3	VITKPDVYK	SN_Direct	52566.8	39648.2	84650.6	58353.7	80055.7	86974.2	53810.1	67375.7	69901.8	65655.2	73359.7	89156.7	47215.7	70965.5	75300.9	65799	79608.7	53701	63382.4	93777.9	70112.9	47060.3	91637.5	102338	FALSE			0.11158	0.1709	0.34973	0.44659	0.36747	0.12955	0.36177	3	354.878	28.54	31.76	20.94	20.42	28.84	36.58	24.42	28.58	21.38	39.65	28.07
E9PRG8	ANITLSGK	SN_Direct	243334	88549.1	336481	147415	8668.82	276242	218434	266029	251571	211199	245030	222413	257953	161448	288665	276249	225216	288698	134180	214409	272792	202462	169904	320697	FALSE			0.13914	0.24151	-0.62852	0.05235	0.02201	0.08325	-0.10516	2	402.2347	20.01	30.41	15.38	17.3	9.22	33.3	39.03	21.67	-36.43		26.57
E9PRG8	ANITLSGKK	SN_Direct	77122.9	72982.5	85887.2	81491.2	94967.4	70251.8	79840.4	89624.7	74240.1	91108.7	85596.9	65738.9	89017.1	85132.8	82823.2	93386.3	83437.7	73089.1	83473.7	65952.4	71595.1	92262.2	80673.9	81081.1	FALSE			0.0464	0.08269	0.06408	0.10618	0.03891	0.12288	-0.09456	2	466.2822	37.34	37.31	40.16	36.08	43.27	34.38	38.51	46.38	47.26	45.03	39.49
E9PRG8	HRVVGAVIDQ	SN_Direct	18538.9	19091.6	15143.5	15162.9	18458.9	18914.6	24815.8	18766.5	16896.9	18669.1	19323.2	19267.2	14796	18107.4	16052.7	20005.7	12418.4	13973.9	15458.5	13692.1	11417.4	20372.6	11786.3	14548.4	FALSE			0.19661	-0.18576	-0.00651	-0.17618	0.11769	-0.10834	-0.37949	2	547.3093	37.56	39.21	33.93	37.98	17.89	36.99	42.6	41.25	34.57	42.38	34.75
E9PRG8	HRVVGAVIDQGLITR	SN_Direct	368964	318448	337155	328182	342109	327004	330371	366892	366134	349255	384465	373760	383117	359699	385405	368798	368468	380340	394954	319433	338289	385077	345060	313071	FALSE			0.05367	0.1254	-0.03892	0.02601	0.11226	0.13904	0.03905	3	545.3214	34.71	46.45	35.84	43.16	37.55	44.13	38.01	46.97	45.42	36.74	39.91
E9PRG8	MEVEAPSKPAR	SN_Direct	81824.9	52309	81268	64419	50997.5	75427	61381.8	57972.6	79085.3	54567.1	63566.7	82271.3	86960.3	52623.2	60701.1	49586	86029.7	75028.5	58492.8	70461.1	94825.1	60440.7	61366	68344.8	FALSE			-0.11833	-0.03222	-0.17464	-0.17988	-0.10411	-0.10498	0.05504	3, 2	405.5448, 607.8135	20.05, 30.5	40.14, 16.94	8.01, 32.44	36.31, 42.99	25.65, 30.91	29.53, 6.67	30.41, 32.43	34.59, 40.35	32.7, 35.31	36.32, 41.09	35.72, 25.53
E9PRG8	RANITLSGK	SN_Direct	13298.2	10879.2	17986.1	11721.9	5914.07	17567.7	12241.3	11076.7	9349.86	10244.9	10167.6	17367.3	14477	11174.4	11842.1	2329.78	11495.2	16394.5	16892.9	9403.84	25365.3	4659.89	8583.7	10900.3	FALSE			-0.36812	-0.48051	-0.26027	-0.80433	-0.15838	-0.16935	0.29311	2	480.2853	30.56	17.88	19.97	26.72	32.37		10.79	-8.12	37.13	13.01	25.45
E9PRG8	TAMEVEAPSK	SN_Direct	330948	280437	336033	239728	250707	295576	264263	278945	278318	269537	303651	281466	276827	276191	299937	260963	235950	291465	265694	241741	252989	265816	259612	282246	FALSE			-0.20569	-0.26511	-0.26945	-0.23023	-0.14866	-0.15153	-0.3172	2	531.7604	37.9	38.61	43.62	44.81	42.02	47.89	39.63	44.86	42.04	46.18	41.95
E9PRG8	TAMEVEAPSKPAR	SN_Direct	463922	504303	531780	533624	468199	528501	488472	497673	582822	469349	468624	501742	474866	454945	545744	550217	443459	523928	536880	492565	531071	512668	533651	480968	FALSE			0.06485	0.01683	0.02887	0.026	-0.05918	-0.02371	0.05706	2, 3	693.8559, 462.9064	38.37, 48.04	53.97, 45.42	44.02, 45.45	42.55, 40.78	44.43, 44.15	47.81, 49.16	44.97, 34.03	40.3, 42.28	46.29, 44.04	45.91, 42.76	48.52, 43.1
E9PRG8	TKAPQDVEMK	SN_Direct	288657	289260	270907	356172	297780	272220	325844	291401	325080	311767	325965	289426	322279	315218	297270	352534	355834	300924	345041	340834	317766	311639	352052	290290	FALSE			0.15076	0.24981	0.12582	0.1685	0.12735	0.13914	0.24171	2	573.7948	40.27	45.67	45.43	43.22	41.09	38.83	38.49	47.06	44.88	41.9	42.54
E9PRG8	VVGAVIDQ	SN_Direct	85364.8	81421.2	86654.5	71152.4	91660.9	84817.5	76083.7	76045.8	86324.9	72641.4	81113.3	90605.7	93016.2	80119.8	85606.1	81352.1	81223.4	81928.3	89094.2	88256.8	98918.6	81420.9	83504.9	95257	FALSE			-0.08793	-0.05179	-0.03346	0.03788	-0.05264	0.02987	0.12443	1	800.4512	10.69	34.63	40.31	8.14	29.06	24.61	17.63	38.7	39.9	35.44	38.8
E9PRG8	VVGAVIDQGLITR	SN_Direct	1.42757e+06	1.28342e+06	1.32472e+06	1.2617e+06	1.39483e+06	1.39257e+06	1.23137e+06	1.31788e+06	1.32055e+06	1.24296e+06	1.42177e+06	1.3899e+06	1.38728e+06	1.37976e+06	1.30973e+06	1.27464e+06	1.41063e+06	1.43819e+06	1.2996e+06	1.26678e+06	1.42644e+06	1.33248e+06	1.32929e+06	1.48194e+06	FALSE			-0.06056	0.03103	0.00478	0.0381	0.00675	0.0146	-0.01542	2	670.8984	41.27	46.44	46.16	41.72	44.11	37.19	45.66	46.98	43.63	39.73	45.59
L0R819	ADRTEMLSESK	SN_Direct	16851.4	27185.4	17155.7	26856.5	26987	20578.9	19606.5	21822.4	14139.4	18024.7	35550.5	9081.76	13968.6	26458	8222.03	7881.48	21894.1	17606	24296.8	5349.33	19161.3	13888	33633	27171.8	FALSE			-0.13909	-0.36903	0.28238	0.28761	0.03412	-0.33096	-0.32625	2, 3	633.8033, 422.8713	33.24, 9.92	23.52, 31.46	15.02, 40.63	-20.81, 24.71	44.37, 27.52	-21.86	18, 10.85	-8.03, -21.53	28.59, 31.4	-32.6, 31.04	-6.7, 15.26
L0R819	EYQEIEN	SN_Direct	31506.8	36168.2	34106	30371.4	39941.1	36794.7	37478.3	35816.2	35802.8	37990	36703.4	32259	33951	6001.99	38561.4	43718.2	28342.5	40221.5	30861.2	36400.2	32981.6	34615.7	33015.8	36791.1	FALSE			0.10015	0.14166	0.07359	0.03697	0.0715	-0.37444	-0.02197	1	924.3945	-4.79	-35.91	-4.81	-6.33	7.81	-3.46	-10.03	6.49	-2.83	0.76	-8.44
L0R819	EYQEIENLDK	SN_Direct	425585	441033	424853	457351	452816	397039	419397	403022	360290	439648	426035	396313	384276	455408	397110	476481	392439	408234	456994	449157	412453	436532	429925	421346	FALSE			-0.12692	-0.01608	0.01747	-0.0041	-0.03331	-0.06241	0.03	2	640.8039	44.89	48.33	42.71	42.08	40.65	43.72	44.59	47.15	50.3	49.97	45.38
L0R819	GTRPEDSSVLIPTDNSTPHK	SN_Direct	149133	165697	140251	150433	178114	143203	146522	134505	141324	142248	136930	138817	135180	141818	133900	141963	144068	137500	138460	158760	127332	156373	148324	142466	FALSE			-0.10768	-0.10365	0.0519	-0.02532	-0.12264	-0.14734	-0.10018	3, 4	717.6941, 538.5224	47, 41.58	44.01, 24.99	44.05, 30.4	40.38, 22.24	46.94, 34.47	42.64, 10.66	45.51, 26.48	40.6, 21.6	43.9, 21.22	32.37, 21.46	48.92, 25.46
L0R819	GTRPEDSSVLIPTDNSTPHKEDLSSK	SN_Direct	256785	264164	260414	294587	259394	262238	277720	242466	256825	276865	284210	254200	261042	299087	283722	283356	267417	285519	291775	279761	274032	280160	301020	286653	FALSE			-0.00806	0.09802	0.06296	0.15143	0.06129	0.111	0.11393	4, 3, 5	703.3505, 937.465, 562.8819	38.31, 33.43, 38.8	45.53, 41.52, 39.32	50.26, 34.82, 47	44.71, 38.68, 47.63	38.42, 36.84, 43.99	40.38, 42.4, 47.3	43.51, 40.04, 44.4	41.53, 39.88, 39.89	43.01, 42.18, 39.27	41.63, 37.09, 42.42	47.01, 39.49, 44.78
L0R819	IVVDELSNLK	SN_Direct	513121	504168	536824	486826	529223	552986	515014	556580	525373	525716	553928	554796	573421	546327	552128	515628	558357	558912	508533	556012	521093	545428	503398	547175	FALSE			0.03924	0.07134	0.01379	0.03837	0.0727	0.10538	0.02897	2	565.3268	35.68	40.01	41.82	35.11	48.85	41.13	34.56	39.11	37.24	41.54	42.25
L0R819	IVVDELSNLKK	SN_Direct	184441	159097	173458	159703	169851	177282	166913	170670	175739	173229	185811	168188	181957	181162	185423	164723	193317	185034	167875	185988	172575	168350	164991	177769	FALSE			-0.01029	0.07099	-0.02864	-0.01652	0.02827	0.08545	0.02611	3, 2	419.9186, 629.3743	28.93, 46.27	37.75, 46.4	41.54, 48.21	37.29, 51.4	38.94, 42.06	33.6, 48.7	33.07, 46.57	34.89, 50.59	40.3, 45.49	33.62, 46.18	39.26, 40.26
L0R819	KIVVDELSNLK	SN_Direct	39634.8	40201.3	39169.6	35300.1	35830	45683.1	37627.6	37341.2	39820.6	41481	39562.1	40393.9	37518	37126.8	39508.6	43458.2	36202.6	30646.1	38399.4	35740.1	47469.9	40728.8	35801.1	40106.6	FALSE			-0.05204	-0.10951	-0.02683	-0.02901	0.02918	-0.06006	0.03122	2, 3	629.3743, 419.9186	42.16, 44.82	47.27, 47.41	41.54, 49.46	46.65, 54.94	30.12, 42.04	36.76, 33.85	46.74, 45.2	37.68, 46.49	48.36, 53.12	35.51, 42.19	45.49, 46.97
L0R819	KIVVDELSNLKK	SN_Direct	61912.9	55337.1	56762.9	56990.9	48234.2	54456.8	54648	51683.3	56791.7	57664.3	58546.1	60553.4	59933.5	51956.7	52939.1	59590	66579.3	61433.5	57719.9	60154.1	64435.9	59953.5	63325.8	53663.6	FALSE			-0.09323	0.10849	-0.12399	0.02409	0.02263	-0.07822	0.0672	3	462.6169	24.58	37.28	39.21	38.85	31.99	40.29	38.15	40	42.68	41.24	45.37
L0R819	QQQNSNIFFLADRTEMLSESK	SN_Direct	108343	95030	96487.9	120914	116433	90333.1	95660.7	95560.4	102645	105634	98081.3	94556.6	119339	126349	95747	122824	111231	99637.1	124145	76040.3	95823.5	116503	126505	91961.8	FALSE			-0.02914	0.15422	0.128	0.15974	-0.00767	0.18732	-0.01865	3	829.4042	27.77	33.81	19.74	11.8	6.07	32.75	12.91	25.16	27.27	21.58	22.16
L0R819	QQQNSNIFFLADRTEM[Oxidation (M)]LS	SN_Direct	29555.5	19917.8	32947.6	30958.5	21569	6745.7	29614	26032.3	30465.6	29945.9	19372.3	35950.9	29292.6	30927.3	27732.9	29267.5	38542.2	26626.5	29638.5	33834.8	8763.17	21507.3	31538.8	25602.8	FALSE			0.0632	0.19633	-0.47563	-0.06758	0.04901	0.09372	-0.19028	3	720.0126	3.47	20.98	-0.26	4.12	29.16	-6.42	-0.91	3.57	0.47	6.3	-3.24
O00115	AFQPLVK	SN_Direct	527808	489853	520449	509619	505531	505561	525486	579051	505333	558197	488777	492537	475407	531986	529746	547099	488325	504335	522990	493667	487245	523362	529288	480164	FALSE			0.06579	0.00155	-0.01641	-0.00498	0.00131	-0.00091	-0.03245	2, 1	401.7447, 802.4822	33.35, 37.56	37.46, 43.11	38.42, 41.72	41.55, 41.06	30.94, 46.82	39.6, 36.18	40.25, 40.97	37.67, 41.25	34.49, 46.13	29.85, 40.13	47.14, 45.94
O00115	ALINSPEGAVGR	SN_Direct	3.11061e+06	2.75306e+06	3.08329e+06	2.89568e+06	2.8616e+06	3.11239e+06	2.94956e+06	3.05306e+06	3.05382e+06	3.02565e+06	3.13803e+06	3.08786e+06	3.10519e+06	3.0488e+06	3.06389e+06	2.86873e+06	3.08385e+06	3.14427e+06	2.94886e+06	2.67602e+06	2.98031e+06	2.85921e+06	2.87037e+06	2.86253e+06	FALSE			0.01755	0.02397	-0.01252	-0.05838	0.0483	0.04304	-0.05619	2	592.3251	40.48	45.09	38.38	41.93	40.19	41.87	43.46	44.69	48.77	40.58	40.95
O00115	EFPDLENVVK	SN_Direct	60064.8	156303	70202.8	68112.9	146729	64231.6	65935	76804.5	47952.8	43144.1	82038.6	49554.7	82625.6	97731.1	70264	72589.6	107797	56623.8	74221.3	615743	82910.6	73456.9	116462	56494.8	FALSE			-0.58764	-0.27394	-0.03825	-0.21781	-0.7137	-0.19338	1.43134	2	595.3086	20.14	16.46	19.88	13.99	19.42	26.04	2.35	5.53	24.95	17.09	-11.27
O00115	GGGTLC[Carbamidomethyl (C)]AQLPALWK	SN_Direct	990258	1.13376e+06	967846	1.03289e+06	912663	1.11081e+06	1.05274e+06	939884	1.08758e+06	1.0445e+06	935946	1.0161e+06	386641	1.07892e+06	1.01377e+06	1.00346e+06	988860	942507	1.03773e+06	1.03496e+06	1.13708e+06	1.04222e+06	666257	1.02611e+06	FALSE			-0.00545	-0.0752	-0.01666	-0.17715	-0.04518	-0.31853	0.054	2	736.39	30.29	28.59	38.64	28.69	42.22	36.96	34.23	40.52	37.53	29.47	29.27
O00115	GPWTC[Carbamidomethyl (C)]VGDMNR	SN_Direct	1.95708e+06	1.98979e+06	1.72429e+06	2.0245e+06	1.94329e+06	1.97147e+06	2.01993e+06	1.92137e+06	2.04025e+06	2.07249e+06	1.89073e+06	2.17165e+06	2.03176e+06	2.00926e+06	1.93908e+06	1.97202e+06	2.05637e+06	2.10329e+06	2.14245e+06	1.89852e+06	2.23687e+06	1.89514e+06	1.98874e+06	2.06718e+06	FALSE			0.07688	0.11264	0.06664	0.0695	0.11339	0.07653	0.14663	2	646.7792	47.34	49.76	46.75	49.48	49.29	45.33	40.87	47.35	49.11	43.61	42.78
O00115	LTC[Carbamidomethyl (C)]YGDSGQPVDWFVVYK	SN_Direct	257545	336804	266940	342468	332236	260435	303259	280640	311584	349543	267128	244977	282890	295654	258773	361281	297787	329026	333315	286347	279818	327727	279736	297898	FALSE			0.05617	0.19815	0.11868	0.072	0.0006	-0.04072	0.06259	2	1067.5011	46.96	49.49	46.38	47.25	38.13	49.91	46.53	44.2	35.28	42.17	32.67
O00115	NQGEEQRGGGTLC[Carbamidomethyl (C)]AQLPALWK	SN_Direct	197224	187983	166331	216341	190737	211574	199262	202143	175521	219898	184543	191702	198800	212583	235877	226799	147924	207717	233283	129123	150829	220148	181110	144875	FALSE			0.06493	0.07865	0.16567	-0.01421	0.1122	0.23089	-0.10384	3	771.7183	36.51	36.97	41.1	41.73	38.36	38.33	29.98	39.66	40.16	37.05	30.22
O00115	SLQPLYR	SN_Direct	1.34225e+06	1.36348e+06	1.1489e+06	1.33691e+06	1.39942e+06	1.30372e+06	1.33941e+06	1.4113e+06	1.41617e+06	1.33113e+06	1.29155e+06	1.38933e+06	1.24321e+06	1.39595e+06	1.32131e+06	1.38693e+06	1.46671e+06	1.37092e+06	1.34958e+06	1.33285e+06	1.3144e+06	1.44203e+06	1.40922e+06	1.38407e+06	FALSE			0.11237	0.13221	0.06778	0.13587	0.05773	0.03908	0.05226	2	438.7505	24.54	36.25	38.29	36.74	36.95	41.02	39.61	43.03	38.86	36.82	41.21
O00115	YLDESSGGWR	SN_Direct	809967	900783	846574	964198	915705	835168	841594	721728	789082	864499	869184	837025	776734	881161	768169	821545	805011	808974	873502	854046	776412	857242	892066	1.03325e+06	FALSE			-0.1205	-0.0704	0.08635	0.12177	0.00753	-0.07602	-0.03042	2	585.2647	43.93	50.67	47.38	37.81	40.46	41.55	47.83	46.93	46.99	42	46.64
O00115	YLDESSGGWRDGR	SN_Direct	304724	298237	295115	328055	311842	320680	288869	288830	289043	329766	326429	319145	316067	312617	359580	341735	328691	333053	352234	335170	335085	296033	296708	262404	FALSE			-0.05124	0.1601	0.09706	-0.07067	0.11907	0.13806	0.18717	3, 2	499.8954, 749.3395	32.92, 37.5	35.53, 29.26	47.64, 41.01	42.33, 38.04	41.27, 38.89	41.02, 39.11	34.16, 44.49	42.2, 34.54	37.82, 35.47	36.5, 38.21	41.38, 46.31
O00116	AASAATAAPTATPAAQESGTIPK	SN_Direct	186006	188754	188233	177066	170223	178327	188984	144046	187999	200770	187351	192269	204847	192425	187682	173272	185776	196843	159342	127535	192376	176434	189349	204373	FALSE			-0.11175	-0.01832	-0.09911	0.01824	0.04391	0.05521	-0.23233	2, 3	1042.037, 695.027	41.68, 50.59	48.44, 38.17	40.64, 37.07	45.27, 47.07	49.44, 44.68	35.89, 16.32	50.69, 20.07	48.71, 24.64	41.52, 26.12	42.68, 34.95	49.09, 33.47
O00116	ASLNPSDTPPSVVNEDFLHDLK	SN_Direct	138652	165080	152783	158275	164923	157694	149613	151388	162714	156701	159927	157252	157523	148994	161923	162708	151973	162364	159107	174971	160362	158508	164335	156326	FALSE			0.02257	0.06346	0.07505	0.06987	0.05386	0.0372	0.11513	3	799.064	26.55	30.8	30.09	32.09	24.15	40.23	32.11	30.79	29.48	34.7	27.93
O00116	ESGYC[Carbamidomethyl (C)]TGHEPDSLEFSTVGGWVSTR	SN_Direct	118484	111343	112815	117591	131200	126409	152286	109729	107404	121937	105193	127355	120683	126773	124036	150007	120036	105650	154962	72103.9	129786	114296	92126.8	134989	FALSE			0.10855	0.13285	0.13096	-0.00519	0.04902	0.11663	0.05862	3	920.0732	36.65	33.53	45.07	46	41.99	41.22	50.2	41.08	39.93	39.64	36.74
O00116	ESISDVGFGMLK	SN_Direct	284439	306334	300756	309263	303089	274956	290563	292579	289171	317658	292570	298803	307438	290496	309108	315560	295137	307034	314545	300477	311068	301324	320652	278734	FALSE			-0.03144	0.04179	-0.00685	0.01478	0.02805	0.02489	0.05487	2	641.821	43.94	46.23	41.48	47.18	52.41	51.04	50.79	49.38	41.49	45.98	49.2
O00116	ETNISYSQEADDR	SN_Direct	85945.1	55279.8	101252	33814.6	18990.8	93557.2	62505.3	68550.7	84604.6	79805	102190	97058	100544	25223.1	100943	78520.3	105186	97932.9	41750.3	56780.1	108058	44680.2	96112	118495	FALSE			-0.16908	0.216	-0.7283	0.09671	0.2027	-0.097	-0.23109	2	764.3315	9.49	29.35	2.23	27.54	-17.76	27.17	26.54	41.02	29.16	39.63	10.8
O00116	ETNISYSQEADDRVFR	SN_Direct	151770	135205	141975	150247	119997	155336	148004	132906	141340	167668	138903	152808	151867	137289	151526	156869	142092	139772	134641	137546	117682	139646	141613	113812	FALSE			-0.02271	0.03254	-0.01138	-0.11869	0.09888	0.03893	-0.13782	3	643.9694	38.91	43.27	43.65	43.57	40.88	38.03	40.35	38.5	35.7	41.29	41.08
O00116	EWIQNTLGVNVEHK	SN_Direct	85745.2	84246.1	96816.8	95755	75046.2	81714.2	83723.1	69100.7	84971.9	98833.6	90131.2	85711.5	101276	92744.3	85794.3	78731.8	68915	86671.7	85402.7	77153.9	75857.8	84444.3	97031.7	95710.8	FALSE			-0.16608	-0.18733	-0.07943	0.05506	0.04193	0.06867	-0.16233	3	556.2898	39.73	45.13	49.77	41.82	46.58	47.4	34.63	42.69	36.71	44.83	32.29
O00116	EYVDPNNIFGNR	SN_Direct	534742	566410	556447	466191	546318	484087	575968	440301	572147	548471	572186	617548	549768	579261	505407	604632	607402	597968	534447	594322	570385	566801	608657	544079	FALSE			-0.06151	0.1269	-0.14741	0.05292	0.0685	-0.0203	0.03572	2	719.3415	43.34	48.51	42.47	45.25	44.39	39.21	41.15	42.05	39.89	42.28	32.49
O00116	GFDPNQLSVATLLFEGDREK	SN_Direct	168525	134897	156904	185983	139450	159705	167055	145465	160540	182352	143984	163040	177986	172259	149807	166310	162673	166683	165519	77799.3	158000	158084	159195	163941	FALSE			0.03937	0.10671	0.07574	0.06404	0.08829	0.11942	-0.19791	3	746.0463	40.37	39.48	41.2	39.01	44.21	32.71	34.42	37.24	35.01	41.65	41.21
O00116	GVQFAPFSTC[Carbamidomethyl (C)]R	SN_Direct	249833	214758	250486	217025	232393	232489	201259	177682	251065	264247	201752	222364	222752	215008	213771	259917	219443	227475	229569	109578	260210	249561	252222	222495	FALSE			-0.18273	-0.01673	-0.06852	0.01844	-0.05493	-0.13427	-0.25468	2	635.3058	39.4	34.15	22.13	32.27	23.83	36.75	20.44	43.26	30.82	27.59	27.77
O00116	IPDIVLWPTC[Carbamidomethyl (C)]HDDVVK	SN_Direct	39922.1	39334.5	29956	30254.5	35910.1	32678.7	39072.9	28389.7	29987.8	31495.2	40349.5	32935.5	33994.2	30789.6	28757.8	21711.3	26355.5	31730.5	21367.5	27132.2	29998.7	38055.8	34536.9	63046.5	FALSE	0.103783	4.24248e+21	-0.1644	-0.45273	-0.14393	0.31263	-0.05977	-0.22346	-0.4764	3	636.3292	22.14	44.54	39.01	41.21	28.15	29.63	33.07	42.32	35.49	39.88	36.05
O00116	IRPVPEYQK	SN_Direct	38132.1	27313.5	33439.7	24408.2	17418.2	50927.9	33524.9	27591.8	55415.3	32319	31572	45642.8	40444.7	30547.6	58930.4	37081	29073.6	52176.3	37317.9	57943.3	32723.4	19761.7	28769.1	50822.1	FALSE			0.2369	0.259	-0.09234	0.00681	0.14755	0.39383	0.37214	3, 2	377.217, 565.3218	32.87, 21.98	17.46, 28.17	25.23, 30.43	27.95, 39.35	40.52, 38.61	25.69, 46.85	9.8, 37.84	41.2, 42.38	38.38, 37.37	24.07, 35.18	32.38, 35.75
O00116	ISLDTSQM[Oxidation (M)]NR	SN_Direct	79348.2	67087.3	88596	80401.3	81192.4	78786.6	75074.8	78782.7	65945	74158.5	78024.8	67821	74752.2	83756.7	89633.8	78849.1	79232.9	68971.3	78457	73147.6	79623.6	77890.5	81540.3	51168.5	FALSE			-0.09665	-0.04982	0.03246	-0.15835	-0.09532	0.07832	-0.02354	2	590.785	24.86	7.22	3.86	18.6	22.4	29.47	23.87	15	-2.44	19.24	21.61
O00116	KNIYGNIEDLVVHIK	SN_Direct	13165.9	10318	10239.7	13144.2	10966.8	8336.18	9087.13	11398.2	11382	8149.28	9981.96	8740.73	11358.7	10498	12432.9	13499.6	8076.01	7710.49	15030.3	9211.84	10499.6	10406.8	13906.5	7981.91	FALSE			-0.08168	-0.20354	-0.05566	-0.06244	-0.32766	0.02401	0.04291	3, 4	585.6649, 439.5005	20.88, 22.34	37.9, 23.64	26.87, 38.8	9.3, 35.73	31.57, 32.56	24.47, 21.66	42.28, 16.73	34.26, 5.66	23.31, -6.65	18.09, 38.73	27.94, 26.94
O00116	LTYVIAYIR	SN_Direct	17250.8	7887.75	16203.5	22619.3	14359.5	13176.9	18221.3	12365.6	8488.43	17467.4	22074.2	13945.6	16811.9	286.069	14153.6	25208.3	13678	21136	27043.5	27449.3	10240.7	10398.6	3014.58	17435.4	FALSE			-0.08136	0.53789	0.2788	-0.42241	0.37158	-0.40368	0.6469	2	556.3292	-9.07	7.19	0.7	16.99	-2.57	-1.44	28.07	-14.43	10.66	-23.45	37.02
O00116	MSTGPDIHHFIMGSEGTLGVITEATIK	SN_Direct	17279	16175.9	18487.2	25331.4	14764.2	14843.6	14343.2	16383.8	17320.1	18651.3	13241.3	20936.7	19998.6	20692.9	6427.82	15592.1	20835.5	23334.7	19309.6	11372.6	17564.5	15671.2	20042.1	21153.7	FALSE			-0.11246	0.20233	0.08093	0.13069	0.02444	-0.14059	-0.10647	4	711.3583	37.75	33.25	38.89	48.9	36.76	35.42	35.05	33.61	2.09	34.76	30.46
O00116	NIYGNIEDLVVHIK	SN_Direct	72127.3	70887.8	73434.6	80455.2	74072.9	73775.3	80550.7	77900.8	78383.6	81495.2	68651.4	72247.1	70313.2	76762.1	72593.4	76201.4	75718.8	75821.4	75016.6	76797	77273.3	74748.2	78658.4	82132.1	FALSE			0.12985	0.07337	0.07692	0.12193	0.03908	0.0213	0.08186	3, 2	542.9665, 813.9461	41.83, 34.35	44.8, 49.62	45.32, 45.07	42.3, 38.55	43.76, 45.9	48, 49.29	44.25, 51.43	47.97, 48.1	45.4, 41.6	45.38, 41.72	47.67, 36.3
O00116	RAASAATAAPTATPAAQESGTIPK	SN_Direct	71463.5	66919.7	73533	82117.3	64738.7	77328.9	80727.3	76940.4	77337.1	70386.5	53193.2	74531.3	76581.1	71663.9	72612.2	82610.1	61823.8	73519.1	76764	47670.5	73915.9	77960.5	80506.9	70070.7	FALSE			0.1492	0.04052	0.0812	0.10894	-0.09718	0.05962	-0.09544	3	747.0607	47.69	39.39	44.38	46.44	38.4	47.7	43.65	46.17	44.27	47.72	50.04
O00116	TIISLDTSQMNR	SN_Direct	391975	388165	420694	404796	376856	441047	410340	386116	400741	390685	389915	400847	431080	396879	418981	382029	384807	416974	378783	366904	374110	391572	391921	402360	FALSE			-0.00437	-0.0206	0.02603	-0.01811	-0.02348	0.05436	-0.1008	2	689.8534	36.39	39.9	41.74	42.4	50.52	44.2	41.44	43.31	36.3	46.4	39.27
O00116	VLSGHLLGRPR	SN_Direct	46714.9	56562.8	90972.2	51934	56149.4	80638.7	64198.5	69756	73558	54982.4	65895.6	51326.7	63824.2	66526.8	97266.8	54838	86528.7	68771.8	44233	53022.6	79082.5	63016.6	49131.9	43955.7	FALSE			0.09528	0.11343	-0.04165	-0.3154	-0.17379	0.2287	-0.13957	3	402.2473	1.76	44.6	25.1	34.23	39.26	22.17	24.31	31.68	35.69	19.36	40.58
O00116	YGSVAFPNFEQGVAC[Carbamidomethyl (C)]LR	SN_Direct	140470	149604	119012	163413	153015	124104	138382	113367	118206	151540	131187	140180	141864	119975	128516	156948	115862	135905	151465	99367.5	133962	146471	139431	139027	FALSE			-0.14506	-0.00131	0.10684	0.05482	0.04793	-0.06762	-0.08832	2, 3	957.962, 638.9771	47.27, 47.28	42.83, 36.23	43.58, 49.67	44.9, 49.99	37.39, 47.09	48.89, 48.19	40.58, 27.63	35.2, 46.27	44.79, 46.09	36.42, 49.49	39.72, 34.31
O00139	AALQEEEQASK	SN_Direct	79840.6	63776.8	57056.3	64421.3	85959	56363.9	53534.3	82935.7	49791	63122.9	82153	58345.8	57880.4	71902.9	60025.2	64600.9	69577.6	61276.4	65387	58661	48365.8	59717.4	49592.4	66225.6	FALSE			-0.10753	-0.03802	0.043	-0.19309	0.02104	-0.08031	-0.21898	2	602.2962	28.47	38.58	44.05	37.61	36.98	36.23	40.05	28.62	8.68	29.12	39.82
O00139	ARPSQFPEQSSSAQ	SN_Direct	39712.2	38668.8	43839.7	47562.9	41825.4	42834.1	43026.2	29674.1	47107.2	34018.9	39941.2	45681.4	36747.7	38426.4	47180.7	45483.3	40631.5	48565.8	44125.9	35090.9	41378.8	48651.3	34711	41492.3	FALSE			-0.02877	0.14005	0.11348	0.03076	-0.03077	0.00158	-0.01931	2	760.3604	42.09	33.94	43.6	31.86	45.95	45.35	27.94	43.71	38.07	43.11	30.64
O00139	ATC[Carbamidomethyl (C)]FAYGQTGSGK	SN_Direct	360414	359505	335954	424771	407491	325190	378715	333613	327795	392046	359945	362137	349586	417502	419329	406004	296352	342520	413088	268101	346778	440599	365876	383819	FALSE			-0.02168	-0.01511	0.13251	0.17288	0.07748	0.16817	-0.03864	2	674.3035	45.84	46.49	41.19	51.68	53.44	44.99	46.76	47.01	45.67	47.07	46.76
O00139	ATQLEAILEQK	SN_Direct	179894	187226	166717	79834.4	206289	179984	158467	163968	159324	169191	200085	158721	160362	179542	162559	176334	176125	181430	171204	182373	174926	189354	174282	181248	FALSE			-0.14809	0.00014	-0.19574	0.02955	-0.01587	-0.08738	-0.01449	2	622.3483	40.53	41.82	41.57	41.06	44.65	45.77	44.84	27.4	39.61	36.11	48.71
O00139	AVFQESIR	SN_Direct	556766	474040	541227	513535	582086	467033	462508	549132	419271	533783	608708	436332	498149	560722	513046	505890	476711	498241	499934	507310	435776	546604	483470	476819	FALSE			-0.1357	-0.08621	-0.00863	-0.06105	0.00622	-0.00011	-0.12354	2	475.2587	40.77	51.03	44.84	46.39	42.32	41.44	45.46	42.03	45.04	40.01	45.9
O00139	C[Carbamidomethyl (C)]VEDVLK	SN_Direct	131441	105576	127303	116540	110677	133394	137982	137248	118408	133296	128832	130018	131969	119028	135495	133564	106363	133880	116508	97575.3	105286	120476	121064	117495	FALSE			0.11167	0.03709	-0.01476	-0.02108	0.10619	0.08523	-0.18998	2, 1	431.7206, 862.4339	46.19, 43.72	38.79, 42.39	43.06, 37.89	42.56, 40.23	44.33, 30.42	45.42, 44.96	35.21, 46.31	40.45, 45.8	41.07, 31.29	44.57, 34.8	44.94, 43.21
O00139	DFRGSLDYRPL	SN_Direct	8228.92	11338.2	11510.5	20358.4	1372.29	26040	16366.3	16186.3	12335.5	19481.8	16859.8	18483.1	17133.8	18367.2	13260.6	21894.5	20810.1	25809.3	14164.4	20855.5	25059.4	8939.84	11075.3	6531.47	FALSE	0.384671	27626	0.53046	1.14052	0.62025	-0.22735	0.81895	0.64987	0.95099	3	446.8982	14.72	3.24	15.17	15.64	17.32	9.96	4.14	1.76	9.25	-12.25	30.23
O00139	DFRGSLDYRPLTTADPIDEHR	SN_Direct	83560.2	67556.2	67507.4	88848.5	73436.4	67035.6	73355	78521.8	66029.5	83181.2	71867.5	80455.4	81288.9	81717.9	82826.9	94438.2	79926.4	83718	93460.9	74527.8	85416.6	72967.1	83861.7	52356.7	FALSE			-0.00474	0.23938	0.06892	-0.06367	0.1073	0.16923	0.213	4, 3	619.3069, 825.4068	44.88, -1.32	46.58, -5.29	52.68, 13.38	48.59, 14.06	56.73, 23.9	51.46, 7.31	41.7, 27.99	47.76, -16.94	47.56, -16.38	43.4, -9.66	41.09, 5.24
O00139	DLDVITIPSK	SN_Direct	1.85775e+06	1.69477e+06	1.80432e+06	1.7784e+06	1.74041e+06	1.8807e+06	1.80016e+06	1.80463e+06	1.85312e+06	1.73265e+06	1.8156e+06	1.85306e+06	1.8439e+06	1.7945e+06	1.86561e+06	1.80872e+06	1.89252e+06	1.81205e+06	1.78127e+06	1.86508e+06	1.90769e+06	1.7598e+06	1.806e+06	1.72841e+06	FALSE			0.02696	0.04153	0.01144	-0.01697	0.01193	0.0391	0.05215	2, 1	550.8135, 1100.6198	46.92, 28.63	45.14, 34.08	46.43, 31.26	41.84, 27.32	43.5, 31.17	44.69, 31.7	41.32, 35.54	44.04, 33.98	46.64, 36.49	43.94, 33.24	43.18, 35.52
O00139	DSFIGENSR	SN_Direct	1.10324e+06	1.05762e+06	1.10965e+06	1.10204e+06	1.17875e+06	1.11328e+06	1.17305e+06	975434	1.04059e+06	1.07678e+06	1.20676e+06	1.13614e+06	1.08557e+06	1.06448e+06	1.16849e+06	1.07821e+06	1.23494e+06	1.20381e+06	1.10482e+06	1.05319e+06	1.13742e+06	1.08519e+06	1.09418e+06	1.09617e+06	FALSE			-0.03638	0.10481	0.0535	0.00221	0.06434	0.02103	0.01095	2, 1	512.7383, 1024.4694	34.01, 32.55	35.53, 25.19	38.43, 28.27	27.55, 32.69	29.06, 29.56	37.39, 26.35	36.4, 18.5	28.31, 30.38	28.47, 25.02	30.04, 30.53	30.28, 26.19
O00139	DVFLMLK	SN_Direct	245156	269898	285911	246032	252790	273439	260162	279913	255432	242239	245680	249315	269068	239944	235149	206768	238920	248985	253911	237977	258406	236376	252315	327055	FALSE			-0.00986	-0.2054	-0.05265	0.02638	-0.11962	-0.10613	-0.09428	2, 1	433.2462, 865.4852	42.7, 29.46	40.86, 32.17	42.58, 33.77	46.3, 29.27	42.57, 34.59	43.19, 17.03	43.56, 35.22	40.05, 39.61	42.34, 37.6	44.87, -22.09	33.22, 19.05
O00139	DVVMVHEPK	SN_Direct	592644	599254	577589	640270	614699	572995	594579	593522	583045	627806	588658	593336	588318	612557	632145	606552	560313	524415	621758	620184	613076	602889	603244	605584	FALSE			0.00135	-0.06522	0.04691	0.03403	0.0325	0.05089	0.0681	2, 3	527.2735, 351.8514	39.11, 40.26	48.13, 38.41	41.79, 30.45	41.51, 41.45	45.97, 44.54	48.01, 44.96	42.04, 46.38	45.44, 39.57	43.85, 42.35	45.38, 35.35	44, 38.62
O00139	EAILEQK	SN_Direct	30280.3	35896.5	26668.9	26228.2	32947.2	19809.6	25639.5	45382.7	21215.3	33723.1	26988.1	26280.5	26717.4	35563.3	19476.6	25085	39669.2	26481.3	26703.6	28501.1	20321.5	31129.6	29034.6	24339.3	FALSE			-0.00948	-0.02524	-0.23326	-0.13582	-0.09396	-0.18349	-0.29786	1	830.4618	38.01	39.83	23.31	41.35	33.55	32.5	34.78	30.84	42.94	35.33	30.46
O00139	EIDLESIF	SN_Direct	35660.7	42665.1	31855.2	40972.3	44447.1	33160.9	36842.9	35495.7	38223.3	43158.4	40265.2	38251.7	37740.3	41459.4	43039.4	40392.9	39871.4	33835.4	44998.5	38390.9	40730.2	40895.9	40966.9	29224.9	FALSE			0.00498	0.05042	0.10599	0.01182	0.14316	0.14983	0.17186	1, 2	965.4826, 483.2449	39.72, 36.05	36.85, 45.09	44.43, 43.56	43.05, 48.74	48.11, 44.04	40.37, 40.52	36.79, 42.66	42.1, 37.9	39.98, 42.9	45.07, 49.75	41.06, 42.17
O00139	ELTVDPTAA	SN_Direct	418800	397717	402551	374499	429340	392930	395666	422531	402353	412807	435451	411685	412359	433826	435205	429590	440508	447041	411006	405370	377546	400247	406320	398567	FALSE			0.00175	0.11163	-0.02663	-0.01658	0.04758	0.07193	-0.03007	1	916.4622	35.07	31.13	41.26	39.76	33.71	37.84	37.44	36.55	39.18	30.66	37.03
O00139	ENTLNTLR	SN_Direct	103814	93918.2	100750	103721	107707	86129.6	81070.8	94696.1	78387.7	95411.6	100699	88941.6	83639.5	100162	88810.1	97517	88048.9	82106.3	92050.3	93943.2	60784	103063	92572.2	89726.3	FALSE			-0.23194	-0.15718	-0.00448	-0.06486	-0.06642	-0.1308	-0.27444	2	480.7591	27.98	9.92	9.36	11.05	27.04	10.76	4.63	14.59	29.89	13.4	26.05
O00139	FDYAFDDSAPNEMVYR	SN_Direct	330145	356373	311908	754051	378424	311433	331399	320781	275038	351545	329789	290612	302202	360712	327423	675781	309337	314264	361236	400353	299065	336885	358155	376152	FALSE			-0.10675	0.3801	0.53225	0.10149	-0.03878	-0.01173	0.08723	2, 3	970.412, 647.2771	44.72, 32.3	45.26	44.41, 44.94	40.34, -15.42	46.52, -1.16	45.58	47.55, -25.57	48.23, -33.54	43.17, 7.46	41.11, -25.98	44.22, 17.92
O00139	FSLIDLAGNER	SN_Direct	1.36415e+06	1.43639e+06	1.34872e+06	1.41655e+06	2.98086e+06	1.41787e+06	1.39281e+06	1.37728e+06	1.36018e+06	1.37907e+06	1.41179e+06	1.39363e+06	1.37693e+06	1.38454e+06	1.3774e+06	1.34132e+06	1.3961e+06	1.37208e+06	1.40814e+06	1.4277e+06	1.45548e+06	1.44707e+06	1.50803e+06	1.35668e+06	FALSE			-0.00662	-0.01389	0.48699	0.05543	0.0122	-0.00362	0.04857	2, 3	617.825, 412.2191	43.85, 3.8	43.02, -21.34	41.32, 2.77	43.19, -7.21	45.17, -7.64	45.37, 6.19	40.58, -16.52	45, -31.33	43.92, -17.6	38.27	40.53, 31.52
O00139	FTARPLVETIFER	SN_Direct	1.31329e+06	1.2941e+06	1.24649e+06	1.36374e+06	1.38301e+06	1.26754e+06	1.28458e+06	1.29749e+06	1.23444e+06	1.32076e+06	1.28964e+06	1.24569e+06	1.34347e+06	1.28055e+06	1.27924e+06	1.33037e+06	1.27575e+06	1.27596e+06	1.33653e+06	1.23922e+06	1.22167e+06	1.37321e+06	1.32767e+06	1.25316e+06	FALSE			-0.01406	0.01052	0.05883	0.03701	0.00083	0.01837	-0.02129	3	526.9595	49.46	45.71	40.86	45.81	51.1	45.19	43.33	44.46	46.23	41.36	45.81
O00139	GIYALAAR	SN_Direct	678126	685686	720210	714512	710103	709513	749655	749338	669985	692736	708949	672256	658098	678214	686364	659321	667346	688707	702389	486004	695814	769013	720531	821614	FALSE			0.05765	-0.04832	0.03428	0.14925	-0.007	-0.0431	-0.14541	2	417.7452	43.54	47.68	46.96	41.69	36.4	42.3	46.05	43.2	41.97	36.92	50.78
O00139	GMATC[Carbamidomethyl (C)]FAYGQTGSGK	SN_Direct	545232	502015	441316	566776	494947	468521	530035	495267	462068	558586	537890	525350	532758	505424	530327	545866	447583	493645	549308	276224	524534	554432	522190	563857	FALSE			-0.00116	-0.00142	0.03984	0.1402	0.1237	0.07547	-0.14089	2	768.3345	48.63	51.92	45.49	45.57	53.93	44.77	44.74	48.62	47.73	44.64	46.79
O00139	GSLDYRPL	SN_Direct	350040	399230	396199	367677	365607	398706	433635	334777	423356	411400	387239	395390	394887	394354	402604	377244	403896	372850	370361	450835	188699	377554	446886	375499	FALSE			0.05717	0.01069	-0.01708	0.06702	0.0599	0.05726	-0.18173	2	460.7455	39.74	50.13	43.26	47.32	38.58	44.53	45.02	47.98	42.96	40.18	42.88
O00139	GSLDYRPLTTADPIDEHR	SN_Direct	298778	291848	298743	301951	320551	280963	279525	287571	266906	277147	296837	267193	268353	298763	278678	277041	281754	279211	291478	260821	291071	310383	292588	351323	FALSE			-0.09273	-0.08582	0.02269	0.10165	-0.08037	-0.07247	-0.07662	3, 4, 2	686.008, 514.7578, 1028.5083	44.6, 39.8, 42.09	46.76, 42.9, 30.12	41.82, 41.58, 41.26	50.69, 44.93, 40.34	41.47, 37.84, 32.87	47.13, 41.93, 47.82	44.37, 41.26, 37.52	51.09, 46.04, 44.61	45.93, 37.77, 22.18	45.23, 42.87, 39.4	45.41, 49.61, 42.23
O00139	GSLDYRPLTTADPIDEHRIC[Carbamidomethyl (C)]	SN_Direct	77623.3	79020	73704.1	59270	80089.2	86380.3	72364.9	67370.2	63700.7	74038.9	80900.2	79454.7	85661.4	80006.9	75964.4	86175.4	81987.8	81886.4	92012.1	86300.8	85848.6	79612.7	83734.3	72956.3	FALSE			-0.17924	0.1184	-0.02915	0.03683	0.02512	0.069	0.19761	4	583.0365	41.82	46.96	38.63	42.92	41.7	37.14	35.14	37.52	42.44	48.64	39.24
O00139	IC[Carbamidomethyl (C)]VC[Carbamidomethyl (C)]VRK	SN_Direct	40605.4	36397.4	32403.7	35837.9	35806.2	42342.6	45993.1	48343.9	37923.7	41747.9	39500.7	38017.3	41534.8	47849.7	46655	35865.4	23779.2	25122.2	26474.3	20635.4	27859.7	44145.7	39609.3	27816	FALSE	0.435533	25621.2	0.27369	-0.36813	0.05917	0.02826	0.12448	0.31433	-0.54532	2	467.7517	43.2	32.77	37.65	41.65	33.58	40.82	43.92	34.73	34.09	32.67	46.48
O00139	IDILTELR	SN_Direct	239000	215734	233955	223041	259588	221172	220466	249265	209892	217814	260128	216977	215220	239494	213356	201645	231172	205470	222059	247816	206905	228295	235062	304613	FALSE			-0.01912	-0.10965	0.03132	0.1572	0.01299	-0.04385	-0.02517	2	486.7899	48.23	40.53	40.49	48.53	46.14	35	37.34	44.55	44.75	36.75	40.52
O00139	IDILTELRDK	SN_Direct	410392	331284	347195	358798	429360	341174	377736	403325	346446	378406	408401	337678	365273	400889	392371	383084	415393	357925	405152	413547	338357	384046	354109	350759	FALSE			0.0503	0.08681	0.05264	6e-05	0.04643	0.08947	0.08762	3, 2	405.903, 608.3508	38.34, 39.69	42.01, 47.86	44.75, 49.14	43.37, 48.11	39.1, 42.02	41.52, 49.98	43.26, 44.78	51.05, 45.57	42.43, 48.08	36.88, 41.58	46.56, 51.12
O00139	KIDILTELRDK	SN_Direct	66598.8	62849.2	65582	67734.4	60800.2	79090.2	70859.7	75189.8	72128.1	64785.4	64959.3	78209.5	73903.6	60859.4	65300.5	71732.1	67687.3	76140.2	72683.7	63098	76563.3	71517.2	65407.8	59781	FALSE			0.16181	0.14439	0.09028	0.01235	0.09257	0.03676	0.12271	3	448.6013	48.08	48.09	43.49	47.59	48.4	46.39	49.9	50.18	47.65	39.85	39.57
O00139	KLTQVLR	SN_Direct	144240	177339	156220	155341	154910	157148	154687	152392	180452	152209	167193	152935	160117	162884	143048	146846	151922	151052	148206	141220	150107	149245	176903	151616	FALSE			0.02909	-0.08706	-0.03175	-0.00011	-0.01659	-0.03592	-0.12043	2	429.282	30.96	38.87	33.2	41.2	46.44	41.4	38.94	44.94	47.9	38.02	38.74
O00139	LIDIGNSC[Carbamidomethyl (C)]R	SN_Direct	1.70864e+06	1.51549e+06	1.68265e+06	1.59467e+06	1.58048e+06	1.75548e+06	1.65648e+06	1.64402e+06	1.79882e+06	1.61801e+06	1.63664e+06	1.71989e+06	1.69312e+06	1.65569e+06	1.76749e+06	1.57195e+06	1.53456e+06	1.81216e+06	1.58298e+06	1.46896e+06	1.81128e+06	1.51845e+06	1.56779e+06	1.72143e+06	FALSE			0.05553	0.00349	0.007	-0.02944	0.01979	0.06032	-0.01287	2	524.2662	46.06	42.82	46.76	43.22	38.86	40.3	47.31	45.02	46.13	42.27	48.97
O00139	LQEEEQASK	SN_Direct	257565	255718	240548	266420	281983	277096	268031	243660	257394	252818	269109	250692	247821	277012	252917	309067	232336	245006	274635	276566	244654	277389	276162	259649	FALSE			0.0289	0.06104	0.13103	0.10937	0.03552	0.04507	0.07826	2, 1	531.2591, 1061.511	39.45, 36.07	45.24, 42.72	39.95, 27.92	45.72, 43.97	45.96, 44.75	44.12, 25.83	38.95, 30.12	47.46, 48.28	46.27, 44.93	40.57, 40.2	39.14, 34.32
O00139	MVEMEEQVVEDHR	SN_Direct	424595	410368	414621	417164	440151	396018	423714	432004	368796	402018	458428	385576	401539	443329	404174	412495	435006	381433	440920	455806	401160	408648	425760	439765	FALSE			-0.02924	-0.02404	0.00432	0.02811	-0.00412	-0.00063	0.05472	3, 2	544.2448, 815.8636	43.45, 31.91	46.6, 44.76	48.14, 35.27	44.23, 43.38	45.14, 45.35	51.55, 40.47	39.93, 45.04	47.1, 41.77	47.19, 36.76	42.32, 35.39	46.41, 42.09
O00139	NKPHTPFR	SN_Direct	141007	95555.8	142492	102714	92667	155873	120908	209092	155943	94218.4	144090	137883	135913	126567	136566	72536.8	154498	135807	93216	100939	122073	116260	69034	112095	FALSE			0.35838	-0.06306	-0.1099	-0.35006	-0.01094	0.07415	-0.26144	2	498.7723	52.01	44.37	43.16	47.22	40.08	41.04	48.55	53.13	32.44	43.79	41.78
O00139	PLVETIFER	SN_Direct	237527	226898	241434	206054	228755	227675	226789	213478	209471	217313	240792	208827	223994	232305	213002	207143	242482	199317	212140	249528	231071	239591	228741	308441	FALSE			-0.11952	-0.12129	-0.09149	0.13811	-0.08184	-0.07672	-0.02707	2	552.3084	45.7	42.72	56.13	53.25	53.34	48.27	40.2	47.54	43.29	46.81	47.52
O00139	QQVQVVGLQER	SN_Direct	983719	947537	967942	984173	1.05612e+06	984571	997003	912343	980127	1.01688e+06	923283	1.01537e+06	987096	927920	983515	964705	922429	1.03681e+06	977711	899840	946286	1.03084e+06	1.00861e+06	974323	FALSE			-0.00485	0.01226	0.06121	0.05592	0.02777	-0.00033	-0.038	2	642.3569	45.17	41.18	40.13	48.35	50.04	48.36	49.4	48.68	41.22	39.72	47.32
O00139	QTRLEGAEINK	SN_Direct	39291.5	42515.3	35280.5	44288.4	41592	32906.7	42597.2	40089.6	25581.5	48337.4	36624.8	31706.2	44076.1	39351.1	33096.7	42839.4	38852.7	46724	44307.8	45872.4	35921	37961.7	40924.4	36252.9	FALSE			-0.11298	0.13324	0.02079	-0.02421	-0.00517	-0.00696	0.107	2	629.8411	46.65	48.67	42.76	51.72	31.96	38.6	28.59	41.9	53.54	45.38	45.64
O00139	RAALQEEEQASK	SN_Direct	143728	142343	145305	134677	143340	150029	141737	160193	147577	137936	155771	149081	140700	137731	148541	146127	148662	154402	159907	134712	144221	132990	145495	146893	FALSE			0.0594	0.05839	-0.01118	-0.0202	0.03767	-0.0148	0.02476	3, 2	453.9003, 680.3468	30.69, 46.76	35.95, 35.83	38.64, 36.84	41.71, 43.45	36.28, 35.72	37.37, 51.62	21.76, 42.36	37.63, 48.98	36.18, 41.58	32.33, 35.29	21.08, 44.2
O00139	RAQDVDATNPNYEIM	SN_Direct	605317	629787	593351	626038	584019	665112	598204	581234	635596	612893	616659	648715	629288	610162	643154	600287	627694	668356	621168	650726	600543	548252	605256	609637	FALSE			-0.01063	0.05259	0.0364	-0.05247	0.03878	0.0421	0.03429	2	868.899	45.58	40.86	42.39	42.98	42.61	44.26	44.04	44.98	38.68	41.32	44.71
O00139	RAQDVDATNPNYEIMC[Carbamidomethyl (C)]MIR	SN_Direct	72958	57220.5	53708.5	75866.5	63880.3	53507	61257.2	58531.1	55733	75459.2	57270.4	60529.8	68776	59534.9	63556.3	74661.4	56009.4	56724.3	68921.4	48603	52884.4	70494.9	51447.6	60603.4	FALSE			-0.06717	0.02726	0.07168	-0.01056	0.07172	0.06129	-0.10982	3	766.3539	46.33	44.54	44.97	42.3	40	49.67	40.13	42.45	38.39	43.53	42.22
O00139	RFDYAFDDSAPNEM[Oxidation (M)]VYR	SN_Direct	10586.3	4308.94	15086.8	1910.36	2584.21	1176.75	7674	4368.1	8213.12	6791.99	6654.44	12447	2968.7	9537.39	9885	5953.89	4047.3	8063.91	1939.26	11625	8076.18	16751.2	922.593	7535.99	FALSE	0.264291	723480	-0.56581	-0.73089	-2.40234	-0.25012	-0.21151	-0.42117	-0.47037	3	704.6425	35.14	-26.08	8.29	15.06	25.19	8.85	-20.38	12.13	-17.14	5.92	7.99
O00139	SC[Carbamidomethyl (C)]ENTLNTLR	SN_Direct	71368.3	71562.5	63402.2	69998.9	76557.2	62437.1	58020.9	71065.9	59573.8	75390	73535.2	60098.6	65604.6	74680.2	59316	69994.7	74115.9	61610.6	78606.5	83121.4	61259.9	74154.8	73979	66607.8	FALSE			-0.12918	-0.00428	0.01848	0.05763	0.01869	-0.04786	0.11199	2	604.2904	40.11	51.57	39.47	42.46	38.93	42.81	48.41	47.13	49.33	36.82	26.39
O00139	SHAVFQIILR	SN_Direct	290610	311861	308615	306524	304610	299919	265044	259751	284703	272022	299816	303555	293396	290901	203746	266379	306399	250803	287048	284804	303715	321985	322367	280711	FALSE			-0.17056	-0.14568	-5e-05	0.02196	-0.05766	-0.20931	-0.05737	2, 3	592.351, 395.2364	41.86, 15.44	46.28, 27.21	47.65, 25.21	46.55, 24.07	44.8, 27.97	44.06, 21.65	46.79, 19.89	48.95, 26.88	45.72, 33.9	47.39, 19.42	46.8, 12.28
O00139	SHAVFQIILRR	SN_Direct	97572.2	108257	98152.2	108952	100572	120416	85358.4	100500	115366	84647.7	91059.7	112888	108419	89034.3	79838.2	80427.6	99430.7	125304	107101	95705.6	106330	116297	111395	82755.5	FALSE			-0.01314	0.00559	0.11822	0.03037	-0.07494	-0.13258	0.02426	3	447.2701	32.38	44.83	37.66	43.03	35.37	33.84	41.87	40.9	37	30.98	28.46
O00139	SPQRDDLK	SN_Direct	74151.4	92959.1	80660.7	4162.48	9778.01	62811.8	43686.6	70593.8	69616.3	76410.1	26963.8	30003.1	70395.2	83244.9	74865.9	80606.3	16338.9	65178.7	71340.5	71716.3	62878.8	83008.7	82414.7	26873.5	FALSE			-0.43011	-0.61191	-1.69073	-0.36567	-0.8935	-0.11678	-0.26682	2	479.7513	23	-23.18	21.97	29.7	41.09	27.6	50.15	35.95	34.82	-31.33	39.49
O00139	TARPLVETIFER	SN_Direct	214019	221647	225721	213405	194463	231329	216926	206085	239553	226165	226889	231634	213557	225535	225784	213696	216054	217646	224046	230846	226841	217323	243252	206993	FALSE			0.00256	-0.03085	-0.04923	0.01342	0.04995	0.00759	0.04371	3	477.9367	47.3	40.67	51.21	47.95	46.32	47.53	44.72	45.33	45.1	39.43	48.71
O00139	TC[Carbamidomethyl (C)]MIATISPGMASC[Carbamidomethyl (C)]ENTLNTLR	SN_Direct	7155.03	1628.72	3840.85	5072.63	4061.7	3783.74	11737.3	8358.49	5346.46	6348.98	3705.6	8664.97	6871.8	7433.84	6951.02	8415.38	3851.43	10985.1	7749.77	2980.73	12571.6	8244.63	2953.35	8525.08	FALSE			1.01099	0.88111	0.03315	0.64364	0.56831	0.75168	0.88422	3	814.3812	3.22	5.7	8.41	-14.15	15.68	12.05	1.43	23.47	-17.56	-6.9	6.86
O00139	THTMGGDFSGK	SN_Direct	194382	210339	203029	224415	215239	184557	211550	196093	172852	209023	186848	180942	206824	210477	191935	211519	185912	179774	210350	192444	175037	221805	215205	205247	FALSE			-0.0662	-0.07439	0.03856	0.07967	-0.07538	0.00352	-0.07283	2, 3, 1	569.2533, 379.838, 1137.4994	43.61, 27.39, -5.19	52.18, 44.19, 34.14	43.07, 34.61, 23.22	48.85, 39.6, 32.3	53.07, 38.67, 21.06	44, 41.81, 34.11	43.53, 42.23, 25.53	49.33, 41.14, 40.58	50.06, 43.17, 9.78	43.13, 42.25, 37.29	41.91, 35.94, 27.18
O00139	TISPGMASC[Carbamidomethyl (C)]ENTLNTLR	SN_Direct	271272	193542	256781	259021	304817	178735	223754	273412	132379	251377	307163	217865	272466	303434	249207	271152	274847	209889	271210	313885	154038	254445	248973	230519	FALSE			-0.19688	0.06698	0.04134	0.02447	0.10562	0.19339	0.03465	2	932.9482	44.87	47.94	46.26	38.67	48.09	27.13	48.33	48.7	43.17	40.57	42.48
O00139	VETIFER	SN_Direct	126801	140577	156414	132069	134113	143434	165613	136910	144070	128378	107435	155286	134432	135187	153042	135895	143216	127940	143173	161454	105068	134701	157437	114361	FALSE			0.0756	-0.05815	-0.04909	-0.06011	-0.11583	-0.00385	-0.04881	2	447.24	19.72	12.69	21.62	24.46	23.59	14.57	16.91	30.99	21.97	19.07	29.46
O00139	VFDLLNR	SN_Direct	130667	133811	136701	107550	139845	108259	120657	126753	101233	126812	123357	126075	113096	119437	116109	95575.9	113866	111169	105163	134809	111048	134221	112430	215023	FALSE			-0.2025	-0.32342	-0.17377	0.20263	-0.09257	-0.2025	-0.19269	2	438.7505	40.9	31.37	28.69	23	22.61	31.72	28.84	28.59	37.69	42.6	35.06
O00139	VFDLLNRK	SN_Direct	82648.9	116743	74624.7	77740.1	98443.3	72078.7	92661.1	98398.4	43220.6	80108.1	91056.1	90323.8	54151.6	89652.9	83273.7	73700.6	73768.6	80876.6	80111.8	95379.6	62445	96539.3	96027.9	99286.2	FALSE			-0.22603	-0.26304	-0.1424	0.09098	-0.06752	-0.27107	-0.20369	2	502.798	49.82	45.77	45.61	51.1	43.98	46.19	48.09	49.92	44.5	43.83	48.04
O00139	VLRDSFIGENSR	SN_Direct	217963	212959	260671	152765	224841	259409	249664	216681	205947	238114	241171	193801	198429	252561	237109	293857	121986	256920	181220	254624	106850	205603	199355	147704	FALSE			-0.04084	-0.03983	-0.1186	-0.32353	-0.03913	-0.00731	-0.34979	3	464.9125	18.17	23.1	23.42	14.79	30.33	41.3	14.35	22.41	20.9	6.66	13.7
O00139	WGVGSSPQRDDLK	SN_Direct	21578.6	25150.6	24334.1	21439.9	25330.8	22205.3	21237.8	20454.3	22975.5	25600.9	22780.3	14302.3	23600.3	24306.9	21622.3	22934.4	22732.8	24703.2	25582.8	21215.2	19568.7	24592.5	25487.7	20627	FALSE			-0.13606	-0.01413	-0.04301	-0.00725	-0.18102	-0.03148	-0.09865	3, 2	482.2442, 722.8626	19.41, 8.59	16.78, -11.68	29.53, 23.65	32.86, 18.03	18.29, 7.67	29.28, 43.99	12.1, -2.78	35.64, 4.05	22.29, 2.28	35.87, 7.08	34.36, 37.82
O00139	WIENGDTK	SN_Direct	69723	79887.2	82358.6	74272.9	71566.7	68470	84399.5	67991.2	70952.4	72346.2	77569.1	78078.5	66975.3	77839.8	73051.3	89100	70652.9	66228.1	69244.3	74315.2	72479	68143.6	72918.4	72180.9	FALSE			-0.05467	-0.03773	-0.11423	-0.12143	-0.02494	-0.09049	-0.10264	2	481.7325	36.68	44.52	46.79	45.91	41.18	42.42	41.88	42.9	46.8	42.27	44.84
O00139	YLENQTFR	SN_Direct	402346	381937	351919	427944	414338	341693	396004	355539	347662	377991	395978	361278	360499	391281	342480	355692	383121	347853	395380	358266	333091	387178	410631	448519	FALSE			-0.04776	-0.06431	0.05942	0.13346	-0.00121	-0.05426	-0.06422	2	535.7669	13.45	35.81	21.93	21.42	42.75	27.35	15.79	25.24	25.96	30.37	21.3
O00139	[Acetyl (Protein N-term)]ATANFGK	SN_Direct	304184	362280	283294	368654	353840	282994	321164	320439	299041	330988	334044	327556	328363	365192	296211	361057	342740	317060	336532	338164	326875	336063	378643	305672	FALSE			-0.01391	0.10415	0.08226	0.10347	0.06364	0.05953	0.07663	1	750.3781	37.19	38.84	40.77	44.22	42.37	43.96	41.53	42.24	42.34	40.65	44.9
O00148	AILGMDVLC[Carbamidomethyl (C)]QAK	SN_Direct	795442	881729	855151	804090	876350	852909	892169	806593	834246	851671	842213	893709	852456	856130	896299	743630	768056	837625	790616	854812	861122	801990	895155	819479	FALSE			0.00039	-0.10822	0.00059	-0.00897	0.03115	0.04076	-0.01476	2	659.8465	45.22	44.4	42.01	50.09	47.24	49.44	47.57	45.99	46.7	44.48	46.73
O00148	AITFVSDENDAK	SN_Direct	411814	417091	423244	421798	389832	441473	418761	404810	442506	404541	424596	425463	427547	417357	419582	428843	414258	444613	434104	441780	452228	391690	424743	407337	FALSE			0.01596	0.04041	0.0011	-0.03307	0.00282	0.01415	0.08497	2	655.3171	46.3	48.38	50.27	45.36	43.47	47.89	47.63	42.15	54.84	47.53	45.53
O00148	AIVDC[Carbamidomethyl (C)]GFEHPSEVQ	SN_Direct	47165	52098.7	52277.7	51280.1	49634.2	52277.1	49421.4	42759.7	48339.5	51174.3	45112.5	47198.5	54565.9	44845.3	46942.1	58131.2	32554.1	36249.7	49132.7	66094.6	49339.9	42795	61664.9	47616.5	FALSE			-0.10893	-0.25562	0.01562	0.00509	-0.07881	-0.05026	0.11897	2	794.359	41.67	39.54	36.81	39.81	36.31	36.55	37.22	24.53	40.55	30.5	35.64
O00148	AIVDC[Carbamidomethyl (C)]GFEHPSEVQHE	SN_Direct	719452	765747	756032	722297	690577	797526	817778	698199	816954	752808	749707	794202	775135	760227	727341	749780	735319	743539	725065	856904	764619	718213	815156	739211	FALSE			0.05785	-0.00813	-0.01998	0.02004	0.03528	0.01376	0.06627	3, 2	618.6089, 927.4098	42.12, 41.82	46.24, 46.63	51.88, 51.08	43.01, 43.64	39.1, 42.15	46.77, 41.18	44.37, 49.37	51.89, 48.33	45.93, 46.28	41.91, 45.52	53.62, 49.23
O00148	AIVDC[Carbamidomethyl (C)]GFEHPSEVQHEC[Carbamidomethyl (C)]IPQ	SN_Direct	495530	486447	471884	469867	467495	489632	476479	444224	503929	490050	516277	518067	532749	492084	520690	467363	499251	454161	483766	454072	504592	442627	456240	473683	FALSE			-0.0293	-0.03321	-0.02691	-0.08303	0.06835	0.08821	-0.01139	3, 2	784.6843, 1176.5228	39.05, 32.51	39.99, 46.74	43.35, 33.3	41.85, 42.53	37.12, 38.93	42.99, 40.57	41.31, 36.36	40.73, 42.46	47.33, 42.81	42.12, 38.22	49.67, 41.79
O00148	AIVDC[Carbamidomethyl (C)]GFEHPSEVQHEC[Carbamidomethyl (C)]IPQAILGMDVLC[Carbamidomethyl (C)]QAK	SN_Direct	982249	830884	636973	1.04205e+06	703805	728984	1.02519e+06	727662	746717	926230	780078	785344	853916	851764	722707	862167	568549	617313	792148	505169	715737	805985	813320	1.18409e+06	FALSE			0.02884	-0.25861	0.01449	0.19433	0.02426	-0.01285	-0.28346	4, 3	913.682, 1217.907	45.1, 41.14	41.22, 35.33	49.27, 32.86	39.9, 38.4	42.26, 32.93	43.75, 36.22	39.74, 41.77	43.67, 37.51	43.8, 37.27	44.62, 45.8	48.64, 37.52
O00148	AQLLVEQNFPAIAIHR	SN_Direct	147801	183597	153791	144712	164275	160390	156503	151645	161586	141598	152116	154468	156994	147801	141776	138003	164671	146184	135321	288311	154864	130041	161619	134660	FALSE			-0.0467	-0.11229	-0.0478	-0.18661	-0.11446	-0.11966	0.25376	3	607.3441	47.51	49.17	46.05	50.5	48.92	47.54	40.63	48.04	45.94	43.9	46.38
O00148	C[Carbamidomethyl (C)]IPQAILGMDVLC[Carbamidomethyl (C)]QAK	SN_Direct	6435.44	12625.8	9802	6325.8	10990.9	10238.7	8787.85	6582.35	6241.04	8885.03	8317.42	6851.43	5946.59	9743.55	3478.3	6076.88	8113.15	7468.88	4746.11	21982.9	9391.31	7672.97	7378.02	7442.09	FALSE			-0.41745	-0.41427	-0.0669	-0.35975	-0.26296	-0.5905	0.32358	3	606.3088	16.32	20.3	23.3	26.66	18.28	-2.81	15.8	12.81	30.37	23.22	11.86
O00148	C[Carbamidomethyl (C)]MALAQLLVE	SN_Direct	28654.2	24868.5	27381.3	29966.4	27628.3	29450.9	29105.4	27211.6	25148	25423.9	24590.6	27270.5	27189.5	25032.1	24528.6	26497.7	21568.3	24597.4	27041.8	19718.5	25164.4	31724.7	25176.9	32943.1	FALSE			0.00997	-0.15498	0.10556	0.15122	-0.06602	-0.07604	-0.16973	2	574.2961	29.8	27.56	22.97	35.61	33.98	34.14	29.94	32.94	32.38	41.56	25.16
O00148	C[Carbamidomethyl (C)]MALAQLLVEQNFPAIAIHR	SN_Direct	219349	214527	202314	248271	198666	197796	224154	208418	207322	221030	200664	219933	219491	212975	193098	207376	161389	187367	191297	140564	193368	223925	219168	235082	FALSE			0.00838	-0.19403	0.01924	0.0922	0.01228	-0.0243	-0.27651	3, 4, 2	765.7415, 574.558, 1148.1086	41.77, 49.95, 43.62	45.65, 48.65, 44.31	41.97, 44.58, 52.67	38.84, 48.94, 44.44	42.4, 51.12, 41.1	34.94, 46.34, 43.88	39.72, 50.39, 46.89	44.57, 44.96, 41.71	47.79, 49.61, 45.22	42.06, 46.28, 50.98	42.36, 48.35, 40.9
O00148	DEEVLKK	SN_Direct	151806	177532	173654	169173	150983	147208	154370	160733	134778	149778	158872	162306	158067	161912	160557	105183	143592	145555	123000	136401	149743	138308	144786	251670	FALSE			-0.16099	-0.35113	-0.10599	0.08837	-0.09494	-0.06589	-0.29793	2, 1	430.7398, 860.4724	41.13, 26.36	42.54, 23.46	38.7, 29.07	42.35, 22.74	40.95, 44.49	46.7, 22.87	38.01, 25.96	46.13, 23.1	46.02, 33.07	44.29, 32.95	42.33, 25.88
O00148	DFLLKPELL	SN_Direct	106703	146544	145101	112776	124130	155411	128060	120248	141156	115970	144892	135101	114679	126833	124308	109555	139444	129753	113615	144523	144629	138020	141258	151378	FALSE			-0.03254	-0.07278	-0.02201	0.1125	-0.00867	-0.1229	0.01592	2	544.3235	42.84	46.33	46.8	41.05	39.34	44.89	43.19	46.17	44.44	40.47	48.51
O00148	DFLLKPELLR	SN_Direct	1.37464e+06	1.58881e+06	1.51279e+06	1.41653e+06	1.60983e+06	1.4999e+06	1.51506e+06	1.51649e+06	1.37121e+06	1.41164e+06	1.5608e+06	1.38426e+06	1.35117e+06	1.44389e+06	1.32722e+06	1.34044e+06	1.36475e+06	1.29105e+06	1.39525e+06	1.66034e+06	1.46021e+06	1.5872e+06	1.55965e+06	2.45053e+06	FALSE			-0.02388	-0.16365	0.01603	0.32246	-0.03906	-0.11884	0.01269	3, 2	415.2518, 622.3741	41.85, 43.92	40.11, 47.11	45.97, 50.67	39.8, 44.88	37.46, 37.97	41.87, 42.72	47.41, 43.71	46.98, 47.73	45.34, 44.69	39.83, 46.45	43.94, 39.35
O00148	DIRPVC[Carbamidomethyl (C)]R	SN_Direct	5.0595e+06	5.67602e+06	4.47807e+06	5.55912e+06	5.32741e+06	4.43855e+06	5.31443e+06	5.08796e+06	4.93393e+06	5.70778e+06	4.75091e+06	4.81897e+06	4.81239e+06	5.32337e+06	4.94972e+06	5.54391e+06	4.58558e+06	4.90567e+06	5.87145e+06	4.96072e+06	5.11706e+06	5.68686e+06	6.12928e+06	5.02799e+06	FALSE			0.01159	-0.01702	0.01054	0.14689	0.00606	-0.0122	0.06813	2	458.2451	37.17	41.97	36.6	35.27	33.78	38.92	36.33	45.52	44.91	36.2	42.59
O00148	DMPEDSDTYLHR	SN_Direct	127323	120053	89283.9	112875	123610	72566.2	101991	100334	133174	99520.4	67607.1	86082.1	83599.9	114849	101032	101226	105938	75803.7	108546	185265	107466	111697	115271	53586.7	FALSE			-0.00498	-0.25066	-0.12344	-0.26301	-0.41096	-0.16883	0.25331	2, 3	739.8145, 493.5454	39.08, 9.64	30.87, 26.34	44.37, 39.82	46.5, 35.72	23.64, -4.22	36.7, 42.6	38.21, 42.2	37.7, 38.32	42.7, 45.37	29.12, 36.75	50.06, 35.38
O00148	DVQEIFR	SN_Direct	5.02316e+06	5.10024e+06	5.45495e+06	5.06805e+06	4.95432e+06	5.21613e+06	5.36909e+06	5.06562e+06	5.04546e+06	5.09732e+06	4.91353e+06	4.79496e+06	5.29621e+06	5.23845e+06	5.35229e+06	5.01155e+06	4.81147e+06	5.25671e+06	4.97676e+06	5.09814e+06	5.18472e+06	4.86172e+06	5.13952e+06	5.15247e+06	FALSE			-0.00912	-0.04693	-0.03182	-0.03987	-0.07338	0.0283	-0.02982	2, 1	453.7376, 906.468	42.5, 39.09	40.09, 41.09	42.47, 38.86	37.96, 40.44	42.26, 36.89	40.51, 41.09	40.53, 41.63	37.48, 38.52	39.82, 34.52	40.11, 35.24	41.24, 38.31
O00148	ELAFQISK	SN_Direct	1.88322e+06	2.12129e+06	2.20078e+06	1.98879e+06	2.18738e+06	1.92453e+06	1.9651e+06	2.00964e+06	1.79155e+06	1.94157e+06	2.03475e+06	1.85521e+06	1.89774e+06	1.99046e+06	1.84375e+06	1.73646e+06	1.64307e+06	1.7227e+06	1.80761e+06	1.97322e+06	1.95085e+06	1.98859e+06	2.12285e+06	2.36903e+06	FALSE			-0.10586	-0.28237	-0.02452	0.0626	-0.08962	-0.11447	-0.11454	2, 1	468.2635, 935.5197	42.63, 38.41	44.46, 42.42	41.71, 39.82	40.75, 40.79	43.34, 55.74	39.66, 42.54	46.79, 38.61	34.94, 41.56	41.04, 42.89	41.52, 43.95	42.5, 34.2
O00148	FMQDPMEVF	SN_Direct	58586.3	66421.9	57936.1	56603.1	71716.1	61698.7	62589.9	66842.9	59659.9	62310.6	66096.8	59187.4	61803.8	64087.5	63170.7	70363.3	67750.2	61019.8	68921.6	88806.2	65498.8	59482.9	63795.1	51204.8	FALSE			0.04769	0.12233	0.05473	-0.06832	0.03622	0.04745	0.2871	2, 1	572.2461, 1143.485	40.72, 17.3	48.95, 30.23	45.94, 36.8	47.12, 36.97	42.32, 34.88	44.15, 26.58	52.14, 29.17	47.01, 35.01	42.68, 25.74	42.37, 40.32	40.13, 25.39
O00148	FMQDPMEVFVDDETK	SN_Direct	1.24143e+06	1.33706e+06	1.09552e+06	1.12217e+06	1.41681e+06	1.17242e+06	1.09609e+06	1.14284e+06	981456	1.14755e+06	1.21104e+06	1.11921e+06	1.08613e+06	1.17765e+06	1.20949e+06	1.10448e+06	1.14036e+06	1.13539e+06	1.1218e+06	1.11e+06	1.09913e+06	1.19794e+06	1.15805e+06	1.40372e+06	FALSE			-0.19012	-0.12024	0.01461	0.03327	-0.07918	-0.08106	-0.14143	2, 3	915.8998, 610.9357	45.26, 46.5	47.43, 50.22	47.13, 46.52	35.31, 46.82	45.62, 42.01	42.96, 48.72	44.95, 44.84	48.81, 50.08	43.8, 45.6	43.65, 46.03	46.57, 52.2
O00148	FNYDMPEDSDTYLHR	SN_Direct	339155	413543	339328	359564	337877	340265	368023	330885	378968	343192	344735	328843	349756	354253	336823	369860	386619	344214	363039	566755	375406	359917	386429	335329	FALSE			-0.01882	0.01141	-0.07361	-0.01374	-0.10301	-0.06927	0.25726	3, 2	634.937, 951.9018	37.9, 49.21	42.03, 48.55	39.18, 46.22	38.52, 46.21	38.28, 50.47	46.4, 48.3	41.76, 47.33	41.69, 42.06	39.58, 41.87	39.55, 30.91	40.65, 48.16
O00148	FVSDENDAK	SN_Direct	210868	261668	221573	224049	273680	201274	213099	201801	217672	205582	200171	205334	226596	206101	202445	242515	225769	216419	232558	523399	209737	240765	271219	200016	FALSE			-0.13393	-0.01968	0.01014	0.03671	-0.18378	-0.12808	0.4764	2, 1	512.7327, 1024.4581	39.09, 25.77	38.27, 39.45	46.54, 31.28	43.52, 29.3	39.23, 40.82	46.25, 18.94	46.76, 34.88	49.85, 35.94	36.15, 38.81	45.14, 45	39.95, 27.39
O00148	GFRDFLLKPELLR	SN_Direct	431110	339453	470294	375828	362139	524588	446304	472632	513132	373641	397199	447198	460398	396196	418178	391103	430079	473115	412211	469544	458633	379311	362341	415268	FALSE			0.20676	0.06083	0.02501	-0.10105	-0.02678	0.0389	0.11131	3, 4	535.3155, 401.7384	32.96, 28.43	39.19, 28.42	46.86, 29.49	43.7, 25.81	39.26, 28.3	49.9, 28.49	44.93, 37.4	45.3, 23.88	42.86, 27.33	38.15, 24.12	45.11, 28.29
O00148	GLAITFVSDENDAK	SN_Direct	1.70745e+07	1.52107e+07	1.57826e+07	1.59985e+07	1.63683e+07	1.49171e+07	1.54023e+07	1.6894e+07	1.58693e+07	1.74015e+07	1.59603e+07	1.59138e+07	1.70795e+07	1.71983e+07	1.61355e+07	1.71536e+07	1.54877e+07	1.62121e+07	1.66967e+07	1.12717e+07	1.6021e+07	1.62484e+07	1.68389e+07	1.66743e+07	FALSE			0.00293	0.02339	-0.02372	0.04996	0.0358	0.06873	-0.12792	2	740.3699	41.75	47.76	48.57	42.57	42.93	48.41	45.31	46.65	38.96	35.86	47.54
O00148	GLQQYYVK	SN_Direct	51093.8	80888.7	82858.3	58537.8	58234.3	82495.6	66286.7	55020.6	73457.4	57990.1	40137.2	62808.1	49817.4	59144.8	79235.5	76735	103137	66616.6	63581.1	129239	58510.9	57427.9	67351.8	41927.7	FALSE			-0.14154	0.19825	-0.10856	-0.36595	-0.41679	-0.19102	0.22632	2	499.7689	30.03	21.59	29.75	41.2	37.59	37.99	31.07	20	29.8	16.38	19.91
O00148	GMAQEER	SN_Direct	1.0122e+06	1.09418e+06	1.10968e+06	1.10235e+06	1.03386e+06	1.08808e+06	1.02158e+06	1.00738e+06	1.00567e+06	1.1197e+06	1.05924e+06	1.04969e+06	1.06305e+06	1.02863e+06	1.10493e+06	1.0305e+06	1.02528e+06	1.11599e+06	1.03232e+06	1.0877e+06	1.02666e+06	1.06068e+06	1.17564e+06	1.10213e+06	FALSE			-0.08377	-0.02	0.00368	0.05389	0.00563	-0.00875	-0.03146	2, 1	410.6845, 820.3618	42.47, 10.3	43.12, 2.06	41.19, 2.72	41.35, -10.95	38.05, 39.17	43.33, -3.2	43.27, 15.54	45.49, -26.33	45.24, 3.85	42.34, -26.22	43.44, 13.8
O00148	HFVLDEC[Carbamidomethyl (C)]DK	SN_Direct	1.94979e+06	1.90003e+06	1.80881e+06	1.89197e+06	2.07103e+06	1.97736e+06	2098425	2.03891e+06	1.79259e+06	2.03077e+06	1.9663e+06	1.8723e+06	1.90452e+06	1.97722e+06	1.88304e+06	1.91317e+06	1.56044e+06	1.79335e+06	1.94509e+06	1.71825e+06	1.827e+06	1.98833e+06	1.96723e+06	2.19829e+06	FALSE			0.06756	-0.10348	0.0701	0.12104	0.05275	0.02681	-0.04356	2, 3, 1	581.7635, 388.1781, 1162.5198	45.62, 46.91, 41.4	48.34, 44.29, 37.96	41.68, 40.75, 40.52	44.51, 49.74, 42.66	46.98, 41.44, 47.68	48.25, 48.17, 38.59	44.3, 40.49, 39.08	40.13, 37.07, 42.66	48.51, 42.75, 37.91	43.41, 47.08, 38.77	42.93, 43.7, 44.29
O00148	IHSSGFRDFLLKPELLR	SN_Direct	113278	111017	132496	147648	106280	147650	126758	145297	158854	126518	114394	157097	130420	126284	125670	128695	117352	137726	137972	133339	124059	161319	121602	90852.1	FALSE			0.2723	0.10517	0.1706	0.06708	0.15772	0.0999	0.14812	4, 3, 5	507.7902, 676.7178, 406.4336	48.69, 42.8, 44.21	43.87, 46.39, 50.75	47.39, 40.28, 45.43	38.32, 49.94, 47.77	46.86, 41.04, 48.22	44.33, 44.36, 51.17	42.43, 45.91, 50.62	49.77, 46.64, 47.31	38.49, 44.72, 48.13	37.82, 33.68, 43.64	41.35, 47.51, 47.74
O00148	ILNDVQDR	SN_Direct	77780.2	182186	201467	193357	166113	151799	197304	157370	132095	163695	241329	183372	84451.3	164732	181268	153839	200725	8918.43	162667	203793	191054	152469	202956	186829	FALSE			0.07712	-0.34423	0.14796	0.23285	0.35067	-0.10027	0.27289	2	486.7591	-8.17	15.01	29.42	17.87	1.14	29.48	8.57	39.93	-7.88	32.34	32.13
O00148	ILNDVQDRFEVN	SN_Direct	2.38135e+06	2.39314e+06	2.38791e+06	2.28514e+06	2.35049e+06	2.38282e+06	2.26805e+06	2.25681e+06	2.4443e+06	2.3059e+06	2.28478e+06	2.31846e+06	2.4776e+06	2.28944e+06	2.37237e+06	2.29938e+06	2.38613e+06	2.38896e+06	2.25976e+06	3.39511e+06	2.41041e+06	2.20575e+06	2.41518e+06	2.35832e+06	FALSE			-0.03946	-0.01782	-0.02929	-0.03737	-0.05194	-0.00464	0.17128	2	731.3702	39.03	45.16	44.68	40.66	44.86	46.4	46.96	43.29	44.21	47.18	41.34
O00148	ILNDVQDRFEVNVA	SN_Direct	95003.2	96898.5	87452.4	75117.8	84689	91787.7	70279.5	85096.8	76649.6	90811.3	76079.6	71013.7	109539	83797.3	90755.7	100824	66770.9	67932.1	100855	148448	142207	76560.2	99689	81839.6	FALSE			-0.26781	-0.2462	-0.15099	-0.11423	-0.23171	0.02426	0.48695	2	816.423	35.69	35.61	42.67	31.74	40.05	45.15	34.28	36.56	26.39	35.65	35.16
O00148	ILVATNLFGR	SN_Direct	2.28773e+07	2.18478e+07	2.47195e+07	2.09487e+07	2.17377e+07	2.47432e+07	2.15277e+07	2.50299e+07	2.3624e+07	2.1321e+07	2.44278e+07	2.47015e+07	2.34714e+07	2.25174e+07	2.35986e+07	1.96642e+07	2.31333e+07	2.37066e+07	2.14536e+07	1.66071e+07	2.47007e+07	2.30252e+07	2.20963e+07	2.49974e+07	FALSE			0.01523	-0.06242	-0.04248	0.01394	0.02074	0.00296	-0.14599	2	552.3322	42.71	45.99	42.36	42.49	46.75	46.89	38.57	41.63	42.78	38.36	39.2
O00148	KFMQDPMEVF	SN_Direct	13538.7	670.349	6535.52	9419.78	10455.7	5105.61	12424.3	4516.05	2493.54	156.324	8656.33	11167	1920.56	4204.06	5090.57	17603.2	10404.2	6419.75	2822.76	34376.9	12643.7	19233.9	7162.97	7132.4	FALSE			-0.09416	0.73081	0.2681	0.69269	-0.0542	-0.88728	1.26467	2	636.2936	7.21	23.18	23.5	5.34	0.56	18.67	-4.62	22.16	-11.72	29.63	8.03
O00148	KFMQDPMEVFVDDETK	SN_Direct	679262	674510	624474	684776	735926	618401	611958	667598	550415	613982	705960	627921	616030	674027	625258	590835	627247	617472	651299	679935	607979	688424	639770	774498	FALSE			-0.1124	-0.10801	0.04371	0.08802	-0.02233	-0.04664	-0.02875	3, 2	653.634, 979.9473	52.91, 34.29	50.78, 39.23	49.49, 33.91	43.33, 31.43	42.39, 29.14	48.6, 42.76	49.55, 38.28	49.91, 37.48	44.95, 33.38	48.27, 34.93	46.7, 33.09
O00148	KNC[Carbamidomethyl (C)]PHVVVGTPGR	SN_Direct	397268	387662	391885	351293	365002	396545	360004	388123	357563	371297	379979	386057	383272	371375	397241	341133	385483	363542	370538	336622	403448	374771	385480	383933	FALSE			-0.08994	-0.11035	-0.08064	-0.04057	-0.04923	-0.03089	-0.08354	3, 2	474.2541, 710.8775	41.8, 48.49	41.31, 42.44	37.18, 48.58	45.99, 42.94	39.7, 50.89	43.01, 38.79	46.74, 47.07	43.54, 47.88	48.63, 48.06	42.18, 44.84	40.05, 47.27
O00148	LLDYDEEEEPQAPQESTPAPPKK	SN_Direct	41326.8	54853.8	47565.6	45292.6	63378.8	41604.7	56725.9	64624.5	50656.6	52141	59626	46376.2	53186.9	70813.3	41757.3	54593.3	58399.5	42110.7	57871.6	51235.2	36362.6	63126.7	72159.8	39260.3	FALSE			0.25894	0.10971	0.06409	0.28009	0.13771	0.20555	0.01719	3	871.0852	51.11	47.88	36.68	44.93	32.87	46.11	41.96	33.45	39.4	43.86	41.41
O00148	LLVEQNFPAIAIHR	SN_Direct	74275.1	158627	92987	69666.3	143693	84778.9	75233.8	79633.3	99451.9	67780.5	87535.9	76135	74300.7	86007.8	70189.8	65967.2	92274.4	77017.3	73007.3	490597	77938.5	82755	109547	68418.1	FALSE			-0.35774	-0.47013	-0.1284	-0.32188	-0.49367	-0.49963	0.97716	3, 2	540.9789, 810.9647	47.38, -15.77	47.77, 7.62	44.96, -5.15	50.59, -12.74	51.77, -18.74	49.91, 10.33	49.83, 6.44	46.38, -6.41	44.88, 20.4	45.24, 37.5	44.6, -20.25
O00148	LTLHGLQQYYVK	SN_Direct	3.21285e+06	3.42914e+06	3.29872e+06	3.0921e+06	3.51174e+06	3.59782e+06	3.18713e+06	3.49634e+06	3.22802e+06	2.92248e+06	3.24017e+06	3.21748e+06	2.88899e+06	3.10299e+06	3.17498e+06	2.75374e+06	3.08546e+06	3.0156e+06	2.92849e+06	2.72801e+06	3.16329e+06	3.57963e+06	3.13949e+06	3.93429e+06	FALSE			-0.00425	-0.16689	0.03738	0.09989	-0.08374	-0.11691	-0.17261	3, 2	488.2733, 731.9062	47.89, 42.33	48.95, 43.07	48.21, 46.82	45.62, 39.62	42.23, 39.87	41.53, 48.65	44.73, 50.03	49.44, 50.07	47.79, 42.81	43.36, 44.88	53.83, 49.85
O00148	MFSATLSK	SN_Direct	164109	115180	130124	131573	141177	131448	133365	131917	111185	121962	122653	129821	130608	124510	90077.5	83309.6	123910	126961	111187	50250.5	129152	128756	117575	188708	FALSE			-0.12104	-0.29293	-0.0185	0.08759	-0.12884	-0.24615	-0.49457	2	442.731	28.36	28.44	34.37	27.52	30.01	23.83	37.54	31.5	21.8	25.53	45.69
O00148	MLEQLDMR	SN_Direct	8.45111e+06	8.88673e+06	9.28165e+06	8.6436e+06	8.60693e+06	9.03328e+06	9.14218e+06	8.47009e+06	8.48908e+06	8.59581e+06	8.49843e+06	8.32184e+06	8.32398e+06	9.05029e+06	8.77738e+06	8.03602e+06	8.11789e+06	8.69592e+06	8.28047e+06	8.89755e+06	8.96532e+06	8.4437e+06	8.64356e+06	1.0672e+07	FALSE			-0.02836	-0.09925	-0.01831	0.06048	-0.06674	-0.02558	-0.02604	2	518.2517	40.42	47.1	51.17	43.31	38.9	38.77	40.63	46.08	43.76	41.36	45.91
O00148	MLEQLDMRR	SN_Direct	2.7526e+06	2.22826e+06	2.41229e+06	2.55599e+06	2.29468e+06	2.6415e+06	2.68527e+06	2.70063e+06	2.91143e+06	2.66799e+06	2.24732e+06	2.63535e+06	2.78186e+06	2.51138e+06	2.79336e+06	2.61882e+06	2.87675e+06	2.97885e+06	2.72491e+06	2.44795e+06	2.6065e+06	2.345e+06	2.21845e+06	1.94294e+06	FALSE			0.16646	0.19693	0.01919	-0.18433	0.03042	0.12935	0.07346	3, 2	397.8706, 596.3022	40.01, 35.3	46.49, 37.09	46.98, 25.91	41.08, 33.57	36.44, 35.39	44.22, 39.1	42.76, 30.86	40.49, 42.03	44.6, 43.13	41.19, 43.02	45.09, 44.05
O00148	MLEQLDM[Oxidation (M)]R	SN_Direct	48005.7	7086.56	67379.6	6885.47	6762.71	59277.5	49503	55740.7	52429.7	41308	60888.1	58837.9	65328.9	6195.6	44512.7	6523.48	61346.5	50646.6	10630	56481.3	63150.4	37584.4	51325.4	74327.9	FALSE			0.36449	-0.04736	-0.74795	0.41452	0.39491	-0.07786	0.08896	2	526.2492	48.02		30.69	35.74	52.01			37.58			40.66
O00148	MQDPMEVFVDDETK	SN_Direct	1.04609e+06	1.32824e+06	1.05919e+06	1.14014e+06	1.11587e+06	1.29014e+06	1.20432e+06	1.04069e+06	1.34028e+06	1.1317e+06	1.07764e+06	1.24441e+06	1.07405e+06	1.1475e+06	1.23054e+06	1.06471e+06	1.17617e+06	1.15844e+06	1.05041e+06	1.21893e+06	1.30739e+06	1.09062e+06	1.16992e+06	1.24551e+06	FALSE			0.0624	-0.01444	0.04657	0.03016	0.00847	0.00778	0.05895	2, 3	842.3657, 561.9128	42.46, 48.43	44.09, 50.88	42.23, 44.23	45.37, 47.66	43.92, 54.57	48.5, 51.47	41, 55.39	46.32, 44.13	41.78, 47.17	47.68, 45.53	42.75, 47.56
O00148	M[Oxidation (M)]LEQLDMR	SN_Direct	119609	124767	133139	115238	106623	125354	2273.08	107527	117028	115515	5737.73	108870	118233	6709.91	116588	14628.5	109784	116885	131255	110069	123968	122261	6746.61	152161	FALSE			-0.73493	-0.64571	-0.1207	-0.42509	-0.71413	-0.64433	-0.04748	2	526.2492	46.19	33.1		38.07	52.91		41.11	41.04	36.78	32.13	38.15
O00148	NC[Carbamidomethyl (C)]PHVVVGTPGR	SN_Direct	2.91144e+06	2.81981e+06	2.65289e+06	2.69636e+06	2.67435e+06	2.93388e+06	2.85602e+06	3.06346e+06	2.73213e+06	2.87032e+06	2.81977e+06	2.76015e+06	2.75275e+06	2.80969e+06	2.56198e+06	2.48813e+06	2.62328e+06	2.67715e+06	2.66537e+06	2.56389e+06	2.97784e+06	2.68164e+06	2.59868e+06	3.29423e+06	FALSE			0.04531	-0.1063	-0.01375	0.0324	0.01133	-0.0454	-0.03079	3, 2	431.5558, 646.83	44.27, 47.48	43.52, 49.03	30.63, 42.2	42.51, 47.2	40.77, 37.89	40.32, 37.85	48.74, 41.87	44.58, 46.87	48.92, 39.99	38.69, 39.01	39.82, 45.67
O00148	NC[Carbamidomethyl (C)]PHVVVGTPGRILALVR	SN_Direct	25035	14750.5	13837.2	20795.6	13478.7	22575.8	20364.3	16801.2	29144.3	18980.7	15675.6	28223.4	21342.6	20215.4	30584.6	22814.4	23234.6	29174	22034.3	23467.7	13776.2	18001.3	17407.9	4712.69	FALSE			0.30638	0.48833	0.08432	-0.41845	0.22975	0.42801	0.14466	4, 3	490.2834, 653.3754	44.58, 13.52	48.16, 18.52	50.45, 35.84	50.98, 42.69	48.84, 38.4	39.37, 28.94	51.5, 25.57	46.69, 33.84	48.25, 20.51	40.39, 27.55	42.5, 24.78
O00148	NRSFSLK	SN_Direct	73046.5	59825.7	7801.59	71813.3	53797.2	78667.6	3427.58	19909	111240	46896.1	4981.19	77585.9	55414.7	29634.3	2864.12	6344.78	102041	103112	81839.3	57212.5	98652	52477.9	5225.98	35759.7	FALSE			-0.06392	0.58829	0.53818	-0.58988	-0.11981	-0.6782	0.75681	2	426.2403	-11.88	6.59		6.3	-1.02		13.94	-23.73	-2.74	-26.1	-28.19
O00148	NYDMPEDSDTYLHR	SN_Direct	443340	545601	421404	493778	468213	427738	520904	422905	460723	465684	445090	462981	451419	446108	423280	455287	459862	426255	477708	770304	458328	470488	503182	434642	FALSE			-0.00596	-0.0723	-0.02124	-0.00208	-0.03792	-0.09463	0.27486	3, 2	585.9141, 878.3676	42.58, 44.04	45.51, 46.68	43.33, 44.33	38.91, 39.61	49.02, 39.97	46.52, 44.98	39.49, 41.95	50.26, 44.72	48.76, 44.81	44.95, 37.61	44.58, 41.54
O00148	QC[Carbamidomethyl (C)]MMFSA	SN_Direct	43903.3	69299.2	38933.3	63553.7	72698.8	37910.8	53810.7	55958.7	41334.4	55594.5	41394.1	47816.2	45823.7	56519.2	57903.3	59747.3	48840.5	40705.5	62557.6	127030	48323.6	44791	62158.9	45806.5	FALSE			-0.00982	-0.02721	0.19508	0.00587	-0.07125	0.07493	0.64507	1	874.3256	12.67	30.72	27.25	33.45	26.28	41.11	33.18	26.11	36.34	28.55	15.8
O00148	QC[Carbamidomethyl (C)]MMFSATLSK	SN_Direct	1.98632e+06	1.724e+06	1.66541e+06	2.07639e+06	1.88786e+06	1.73618e+06	1.91508e+06	2.03658e+06	1.72991e+06	2.07115e+06	1.9334e+06	1.86563e+06	1.99683e+06	1.93436e+06	1.95075e+06	2.09222e+06	1.62331e+06	1.87564e+06	2.08372e+06	907410	1.8583e+06	2.0874e+06	1.91336e+06	1.97429e+06	FALSE			0.07983	0.05669	0.08461	0.15249	0.12694	0.12983	-0.14865	2	652.2958	41.61	50.28	43.01	45.37	53.66	41.18	48.93	46.75	45.83	46.81	38.37
O00148	QLLVEQNFPAIAIHR	SN_Direct	212145	290012	9227.39	9098.79	319850	4113.03	216160	241046	213539	1.901	25857.5	182431	17105.2	264596	12394.4	212982	29360.6	219603	13058.6	230904	10791.6	261396	234220	5563.86	FALSE			0.39136	-0.14668	-0.61862	-0.02908	-1.29581	-0.79812	-1.0053	3, 2	583.665, 874.994	-14.73, -33.08	-11.79	-17.92, -30.84	-41.06	9.61	-9.04, -34.31	-2.64	-34.05, -25.16	26.01, -40.41	26.09, -37.22	7.04, -32.18
O00148	RDFLLKPELLR	SN_Direct	5719.45	10551.9	2519.76	7556.53	9626.67	7131.49	3425.41	3432.76	2544.99	5354.18	5142.02	5138.62	3697.95	8224.93	5473.34	6808.86	2257.75	4585	10284	3787.01	7910.11	9623.51	9895.08	2201.59	FALSE			-0.99883	-0.46098	0.37178	0.20898	-0.26529	-0.11128	0.22621	3	467.2855	-17.87	10.04	15.45	20.05	9.2	21.11	20.94	18.45	25.48	4.1	15.04
O00148	RDVQEIFR	SN_Direct	416616	399456	395958	408632	414490	414667	417081	459469	384168	402432	403528	422199	409158	394725	387676	431707	399395	403327	409089	415949	404709	421225	406635	413201	FALSE			0.05682	0.02642	0.03034	0.03415	0.01907	-0.02458	0.02093	2, 3	531.7881, 354.8612	44.96, 32.7	44.14, 32.09	40.16, 36.56	44.89, 29.33	40.35, 30.41	41.4, 40.68	44.12, 30.27	41.96, 37.73	46.03, 30.96	35.46, 41.2	38.88, 37.29
O00148	RILVATNLFGR	SN_Direct	1.07798e+06	997156	1.13451e+06	1.05727e+06	1.03616e+06	1.22557e+06	1.09579e+06	1.29718e+06	1.21348e+06	1.05855e+06	1.11795e+06	1.03379e+06	1.04575e+06	1.13253e+06	1.15781e+06	955494	1.0391e+06	1.11001e+06	1.14013e+06	678887	1.07802e+06	1.25711e+06	1.14864e+06	1.04319e+06	FALSE			0.16817	-0.048	0.04834	0.10374	0.00029	0.05575	-0.14783	3, 2	420.5909, 630.3828	42.79, 41.62	42.57, 49.14	40.53, 51.53	41.97, 45.07	41.08, 38.17	41.83, 43.27	41.65, 48.81	39.9, 48.59	43.83, 42.4	42.18, 36.73	38.09, 46.47
O00148	SGFRDFLLKPELLR	SN_Direct	412728	304130	441357	332850	317076	480245	411139	437102	473682	333850	353449	425107	422622	350885	396449	339732	401687	440425	347271	402593	437706	292400	295017	375579	FALSE			0.19074	0.02914	-0.03536	-0.2663	-0.05822	0.01455	0.03611	3, 4	564.3262, 423.4964	44.41, 33.4	36.99, 19.49	45.57, 34.78	47.98, 33.27	54.25, 30.16	51.34, 24.83	48.82, 26.3	49.89, 37.71	51.33, 27.77	45.59, 29.3	48.69, 14.39
O00148	SIHSSGFRDFLLKPELLR	SN_Direct	21529.7	19517.2	28519.5	23355.3	19993.6	28499	24819	26452.2	25063.1	22265.5	18493	23591.7	23708.9	22247.9	22865.4	23335.3	22821.1	26167.4	22135.2	19625	22430.4	28578.7	23476.2	17163.3	FALSE			0.13394	0.05608	0.04656	-0.00724	-0.11245	-0.01552	-0.11603	4, 5	529.5482, 423.84	30.82, 40.81	40.16, 43.99	38.06, 43.36	36.08, 32.85	37.46, 40.41	48.52, 46.96	37.83, 39.85	44.88, 46.52	27.44, 41.06	33.23, 33.84	24.41, 46.49
O00148	SIKKDEEVLK	SN_Direct	4475.68	9538.5	6496.63	6019.42	6407.4	12625.4	4779.73	6329.84	8342.73	6906.61	6414.62	6331.91	7657.01	5513.11	7846.19	3776.98	5407.56	6843.19	3859.29	35956.7	9541.61	4019.41	8393.72	3036.74	FALSE			-0.07644	-0.35581	0.28855	-0.40879	-0.06162	0.03513	1.26689	2	594.8453	9.78	0.64	14.23	14.73	25.17		14.03	-4.69	37.76	18.72	19.51
O00148	SSGFRDFLLKPELLR	SN_Direct	6.15625e+06	5.56008e+06	6.05553e+06	7.1176e+06	6.06323e+06	6.28728e+06	6.13233e+06	6.23804e+06	6.86908e+06	6.47591e+06	5.47484e+06	6.51126e+06	6.77855e+06	5.78965e+06	5.81251e+06	6.5905e+06	6.24161e+06	6.29866e+06	6.45618e+06	6.52683e+06	6.26774e+06	7.34034e+06	6.25078e+06	5.39693e+06	FALSE			0.11447	0.1063	0.13152	0.0955	0.05497	0.0486	0.11532	3, 4, 2	593.3369, 445.2544, 889.5016	44.9, 40.86, 30.94	47.71, 42.54, 35.72	40.84, 43.56, 27.87	42.91, 41.34, 31.84	44.76, 39.06, 23.68	44.85, 44.66, 24.78	45.89, 49.38, 29.34	44.23, 48.56, 33.62	46.97, 41.97, 23.11	42.69, 38.18, 11.23	41.31, 45.36, 28.56
O00148	TLHGLQQYYVK	SN_Direct	288501	282792	354048	269556	295501	362562	297166	320162	334840	266635	325440	355778	297600	282625	332426	236811	300713	311917	248294	242076	317408	313230	272134	382611	FALSE			0.04123	-0.12347	0.00355	0.06498	0.03468	-0.01992	-0.19603	2	675.3643	36.05	48.08	41.74	39.32	36.94	35.25	37.24	45.04	36.62	38.72	36.78
O00148	TYIEQSR	SN_Direct	798854	842744	784429	923088	918388	766547	819178	738222	841151	945834	848069	837520	787861	844712	798216	873870	841151	861327	936260	838116	850183	894664	896207	851352	FALSE			-0.01643	0.08673	0.10436	0.12316	0.11725	0.00283	0.11348	2	448.7273	41.03	44.82	39.16	42.37	45.9	49.67	46.84	45.96	47.1	44.92	43.34
O00148	VAELPEEIDISTYIEQSR	SN_Direct	160940	153519	193367	192066	172829	156369	152546	162276	170354	163728	146310	181447	176580	157306	157376	183215	145586	197338	170870	189376	184050	154087	153639	176029	FALSE			-0.06583	0.05111	0.03768	-0.07006	-0.04719	-0.04784	0.10005	2, 3	1046.5259, 698.0197	34.35, 46.53	39.51, 43.7	39.57, 46.08	32.98, 44.43	35.17, 40.89	38.52, 45.49	33.46, 36.09	35.62, 43.68	43.33, 40.92	38.31, 49.35	31.63, 41.98
O00148	VATNLFGR	SN_Direct	66776.5	65004.3	61376.5	59538.3	62424.3	72374.8	70414.2	56525.9	68946.1	60469.7	62518.7	65806.1	64432.8	62379.5	53288.6	54660	74802.5	63995.4	63263.4	89186.1	65250	63479.8	65634	63807.2	FALSE			0.02024	0.00224	0.00879	-0.00177	-0.03296	-0.10097	0.17256	2	439.2481	33.01	31.15	26.67	33.72	28.55	32.05	31.73	36.91	43.75	29.92	30.47
O00148	VDDETKLTLHGLQQYYVK	SN_Direct	37701.2	38330	40652.8	42993.7	37828.6	40483.5	41659.5	43851.3	46977.5	46146.7	35558.4	39641.8	45878.1	42581.3	42723.2	51521.2	43182	41349.2	47057	53576.8	43614.3	37836.1	48083.4	18375.8	FALSE			0.18326	0.22155	0.05604	-0.16193	0.05653	0.16897	0.30595	3, 4	717.3758, 538.2836	34.88, 36.82	35.09, 46.93	44.27, 51.53	42.38, 49.04	38.04, 46.75	54.44, 52.73	49.08, 40.24	41.75, 50.24	41.29, 43.99	43.4, 42.69	33.22, 45.52
O00148	VENDLLDYDEEEEPQAPQESTPAPPKK	SN_Direct	28553	27645.7	39124.1	37938.2	34085.9	10237.9	32386.5	42649.3	15070	25586.2	35067.5	34364.2	48033.9	32996.9	28457.9	28012.1	18609.3	84438.1	32520.2	30444	10006.5	34057.1	41074.9	30931.5	FALSE			-0.0812	0.45933	-0.21259	0.15403	-0.00462	0.19989	-0.38551	3	1023.4788	18.22	29.89	29.15	32.47	32.67	26.21	25.87	6	29.81	34.32	36
O00148	VEQNFPAIAIHR	SN_Direct	3869.73	13100.8	8830.72	4015.86	13535.5	1.503	8311.04	11447.8	2397.42	13431.3	5385.31	5876.26	3343.79	1716.13	9729.07	3352.35	7734.85	5463.29	4336.94	72615.9	6221.72	2314.68	2993.51	986.022	FALSE	0.11656	1.02039e+09	-0.21972	-0.64056	-0.55573	-2.03534	-0.06334	-0.80291	1.6887	3	465.5895	-40.62	27.68			-3.52		5.01		16.07	12.04
O00148	VFFGGLSIKK	SN_Direct	64751.8	76426.8	109628	96295.2	70534.6	115521	111987	107245	42581.9	64478.9	82361.3	83376.7	5199.85	75163.3	71829.3	59861.1	110685	56296.6	57279.4	71165	78177.6	81181.9	82352	65288.1	FALSE			0.06197	-0.14488	0.17092	-0.13235	-0.12358	-0.72068	-0.27958	3	365.8902	38.63	12.32	10.79	28.15		23.36	33.18	28.99	29.39	23.29	24.07
O00148	VLDEC[Carbamidomethyl (C)]DK	SN_Direct	188337	199335	220826	189830	157554	214698	196921	183027	219822	184887	172383	209308	198705	173843	184949	179839	201281	210755	179973	185334	228265	180094	218022	187517	FALSE			-0.02084	-0.03996	-0.11447	-0.05526	-0.10298	-0.12629	-0.03583	2, 1	439.6998, 878.3924	44.99, 44.83	47.18, 41.43	41.31, 43.02	44.07, 39.48	45.72, 39.33	42.21, 41.69	47.84, 36.95	46.78, 37.45	45.28, 41.85	47.53, 46.12	44.49, 46.69
O00148	VNIVFNYDMPEDSDTYLHR	SN_Direct	2.51901e+06	2.23993e+06	2.30443e+06	2.38782e+06	1.88177e+06	2.05105e+06	2.37951e+06	2.33404e+06	2.1662e+06	2.3503e+06	1.97103e+06	2.07856e+06	2.2288e+06	2.27514e+06	2.03844e+06	2.24206e+06	1.96315e+06	2.04777e+06	2.22305e+06	2.05884e+06	2.20244e+06	1.90559e+06	2.15161e+06	2.60247e+06	FALSE			-0.038	-0.17581	-0.16029	-0.08491	-0.14231	-0.11054	-0.1234	3, 2	776.6915, 1164.5337	43.81, 40.36	43.91, 27.07	48.27, 44.12	42.77, 40.38	41.81, 44.75	46.33, 44.66	41.58, 44.39	44.89, 39.32	45.37, 32.99	45.58, 31.53	46.14, 36.42
O00148	VNIVFNYDM[Oxidation (M)]PEDSDTYLHR	SN_Direct	73789.8	70265.5	73320	80357.1	72527.4	69991.8	66056.2	66987	87375	58886.5	63914	68853.9	85008.6	78584.6	62817.3	75384.3	90412.7	70531.5	73702.3	64403.1	91234.1	77523.3	70855.8	93547.4	FALSE			0.02006	0.12061	0.03606	0.15438	-0.18168	0.05875	0.0773	3	782.0232	50.95	43.77	43.66	45.79	46.11	54.36	46.85	41.32	42.87	39.99	46.44
O00148	VSVFFGGL	SN_Direct	79044.4	123113	91368.6	78756.9	122332	80011.2	45985	79000.2	91804.9	77563.5	84287.2	89736.9	80572.1	88925	75336.7	71003.6	87765.7	85950.9	81925.2	289496	44770.3	77855.4	96225.3	80715.3	FALSE			-0.43719	-0.26236	-0.06241	-0.20415	-0.22243	-0.26169	0.50376	1	825.4505	-5.92	-27.68	-28.67	-21.13	-7.37	-7.01	-17	-7.73	-10.99	-7.18	4.43
O00148	VSVFFGGLSIK	SN_Direct	1.05405e+06	1.23771e+06	1.33137e+06	1.06964e+06	1.27187e+06	1.17095e+06	1.03762e+06	1.15738e+06	995836	1.00149e+06	1.34173e+06	1.12278e+06	1.01719e+06	1.16824e+06	1.0532e+06	857097	1.0362e+06	1.09541e+06	964106	900857	1.17392e+06	1.18822e+06	1.20036e+06	1.87702e+06	FALSE			-0.1833	-0.27772	-0.04476	0.23551	-0.06397	-0.16185	-0.2537	2	577.3344	37.05	45.97	43.53	44.97	45.41	46.47	48.84	46.07	46.69	44.41	45.62
O00148	VSVFFGGLSIKK	SN_Direct	762340	506850	532266	428893	795646	539155	717847	1.02128e+06	437487	621354	512120	438226	833591	886003	424604	342470	851996	860922	619078	594737	947289	507102	467710	1.38303e+06	FALSE			0.27292	0.19025	-0.03056	0.3883	-0.19684	0.25127	0.2626	3, 2	427.9237, 641.3819	34.53, 46.21	39.66, 45.58	39.01, 44.95	42.35, 48.81	41.6, 52.19	48.06, 49.97	38.52, 51.85	44.26, 49.84	48.65, 49.72	40.97, 44.76	47.79, 47.03
O00148	VSVFFGGLSIKKDEEVLK	SN_Direct	451419	383712	486777	368695	384426	479251	473809	348289	462322	412614	404350	464759	459342	341695	461158	328104	424035	455158	409071	364127	509021	349257	402423	377820	FALSE			-0.04151	-0.13084	-0.10119	-0.22694	-0.04454	-0.06669	-0.04398	3, 4	665.7102, 499.5345	35.4, 44.9	33.94, 45.92	36.72, 42.3	35.28, 44.81	40.4, 52.19	42.26, 53.98	37.14, 53.55	39.42, 47.05	37.66, 50.3	31.93, 45.6	31.31, 40.21
O00148	[Acetyl (Protein N-term)]AEQDVENDLLDYDEEEEPQAPQESTPAPPK	SN_Direct	331382	429172	340708	378730	417975	300339	342761	338789	306309	371053	388091	344399	339913	370455	365644	363344	359340	320331	388607	329793	359218	330454	393253	344870	FALSE			-0.15678	-0.0784	-0.00554	-0.04347	0.00298	-0.03346	-0.03131	3	1142.5057	46.78	46.91	39.41	46.87	38.82	41.63	46.6	46.31	41.79	39.6	44.51
O00148	[Acetyl (Protein N-term)]AEQDVENDLLDYDEEEEPQAPQESTPAPPKK	SN_Direct	1.16219e+06	1.0612e+06	1.24513e+06	1.06066e+06	984575	1.08317e+06	1.10002e+06	1.16796e+06	1.14502e+06	1.10754e+06	1.16993e+06	1.09013e+06	956937	1.12036e+06	1.05013e+06	1.05383e+06	1.11017e+06	1.32752e+06	1.06003e+06	1.24083e+06	970705	935822	984147	1.07372e+06	FALSE			-0.02328	0.00953	-0.14889	-0.2124	-0.0426	-0.14935	-0.08434	4, 3	889.1548, 1185.2041	43.77, 24.53	43.91, 27.82	47.61, 27.76	38.18, 29.58	37.62, 26.79	40.94, 27.29	38.09, 29.54	46.93, 26.05	48.73, 26.38	45.53, 28.26	44.01, 30.02
O00151	AALANLC[Carbamidomethyl (C)]	SN_Direct	420250	477610	412711	382266	376282	431465	425755	362191	441050	398729	418947	460365	447501	415702	430352	404146	413612	442783	388496	521252	428737	422084	381432	351142	FALSE			-0.09272	-0.05615	-0.13922	-0.18273	-0.03626	-0.01885	0.0304	1	732.3709	30.89	29.41	27.22	24.04	33.48	21.7	30.72	22.9	25.62	27.93	26.96
O00151	AALANLC[Carbamidomethyl (C)]IGDVITAIDGENTSNMTHLEAQNR	SN_Direct	56185.6	29350.8	50295.6	42263.8	39994.2	36836.6	30508.2	48938	34364.2	38715	49682.4	32945.8	45320.7	53184.1	37267.5	41263.3	37293.3	36006.6	38239.4	20140.4	29103.5	47059.9	40362.7	35030.7	FALSE			-0.25519	-0.24568	-0.18972	-0.14959	-0.16273	-0.00063	-0.63474	3	1104.8698	46.62	44.67	48.18	38.89	43.56	33.79	36.5	40.15	35.52	39.93	43.4
O00151	AIDGENTSNMTHLEAQNR	SN_Direct	18623.2	21805.6	16869	4760.33	8316.23	17536.1	16952.7	19890.2	22480.2	4344.05	19845.2	21784.3	19843.7	11252.6	20386.8	24778.3	18554.3	20980.5	1410.5	19450	1094.06	708.684	18132.8	1487.31	FALSE			0.05011	0.16663	-0.90435	-1.49495	-0.31768	-0.15438	-1.38396	3	667.6412	13.35	-33.27	16.82	-23.52	20.18	-0.34	-28.19	-10.06	-7.13	-25.06	30.57
O00151	C[Carbamidomethyl (C)]GTGIVGVFVK	SN_Direct	1.68988e+06	1.55649e+06	1.50623e+06	1.72704e+06	1.65598e+06	1.65135e+06	1.67898e+06	1.71376e+06	1.61304e+06	1.69577e+06	1.72527e+06	1.64384e+06	1.58708e+06	1.71461e+06	1.71435e+06	1.54326e+06	1.63302e+06	1.67741e+06	1.60431e+06	1.41125e+06	1.64531e+06	1.71668e+06	1.65156e+06	1.48351e+06	FALSE			0.07488	0.03036	0.08309	0.02979	0.09181	0.07783	-0.02812	2	568.8102	43.5	46.4	42.07	43.23	47.67	42.22	38.01	43.08	40.98	39.7	35.73
O00151	C[Carbamidomethyl (C)]IGDVITAIDGENTSNMTHLEAQNR	SN_Direct	86153.1	86518.7	92857	101921	97860.2	95214.3	79666	85206.9	81811.1	82208.5	86921.9	82737.3	108272	84095.1	85273.8	99285.7	81352	89414.4	78323.2	79784	76118.9	88367.8	95565.5	88321.3	FALSE			-0.1062	0.02437	0.15183	0.03609	-0.0762	0.06435	-0.18097	3	920.429	39.32	45.79	37.14	42.56	43.61	53.91	52.87	44.84	39.29	37.27	48.27
O00151	DFEQPLAIS	SN_Direct	460221	446232	369101	483559	390445	425308	423223	426687	539982	438956	402690	497929	472209	383066	370182	417686	535331	439041	470161	519560	533574	398871	474733	483086	FALSE			0.12385	0.1261	0.02662	0.08897	0.07065	-0.0578	0.25607	1, 2	1019.5044, 510.2558	40.02, 37.47	41.77, 39.94	39.33, 44.14	39.6, 39.12	52.86, 34.44	43.32, 46.87	39.11, 41.27	41.48, 40.09	40.13, 39.99	45.26, 37.29	42.88, 38.8
O00151	DFEQPLAISR	SN_Direct	5.21744e+06	5.0884e+06	5.10898e+06	5.33371e+06	5.85862e+06	5.2013e+06	5.60198e+06	5.65476e+06	4.72837e+06	5.116e+06	5.62562e+06	4.80912e+06	5.01806e+06	5.6546e+06	5.75474e+06	5.61932e+06	5.12859e+06	5.03411e+06	5.36795e+06	4.91457e+06	4.64507e+06	5.57971e+06	5.35382e+06	5.08728e+06	FALSE			0.05241	0.03396	0.08882	0.05563	0.01266	0.09179	-0.04634	2	588.3064	38.21	45.2	51.85	37.45	39.14	40.28	46.17	47.57	48.64	41.56	40.51
O00151	EILESEEK	SN_Direct	439267	390795	436755	427502	407200	440993	440751	401441	429362	367994	467124	404419	412736	415297	465327	428039	418318	474219	422787	395471	406391	424446	428509	460591	FALSE			0.00538	0.05996	0.01008	0.05226	-0.03141	0.02992	-0.04884	2, 1	488.7453, 976.4833	31.29, 36.18	33.06, 13.12	35.71, 27.4	9.42, 37.3	41.48, 40.34	21.23, 32.89	40.14, 36.07	2.19, 35.12	41.02, 44.01	9.55, 36.75	31.19, 29.51
O00151	ERVTPPEGY	SN_Direct	253763	292151	216365	268515	313246	144272	276878	293250	104180	285984	193731	156864	251809	285150	212531	284060	292808	40605.2	284838	269344	159106	255516	292318	211984	FALSE			-0.17691	-0.30394	-0.07028	-0.00467	-0.25998	-0.02441	-0.09583	2	524.2589	29.92	17.13	31.04	31.31	16.04	27.48	29.47	29.99	20.58	25.38	24.98
O00151	ERVTPPEGYEVV	SN_Direct	492083	553189	554556	510605	404713	528280	528679	532269	588134	462890	546739	572812	449297	315021	387348	555751	578653	565508	519433	503578	519608	454998	532752	393836	FALSE	0.167062	2.80482e+08	0.04375	0.08754	-0.14825	-0.21159	-0.01577	-0.4742	-0.05254	2	687.8486	42.42	46.01	40.54	44.46	42.08	38.86	44.81	43.83	33.32	39.21	40.05
O00151	ERVTPPEGYEVVT	SN_Direct	282969	290258	265060	303378	22045.2	249277	298297	292539	261260	275010	303731	315137	308648	295827	259272	300833	301383	309539	311170	277033	301158	222081	296952	276655	FALSE			0.02357	0.1212	-0.54463	-0.07524	0.09263	0.04317	0.08532	2	738.3724	46.8	22.9	23.69	36.88	40.04	37.74	32.71	26.13	35.41	0.4	35.2
O00151	ERVTPPEGYEVVTVFPK	SN_Direct	60413	63444.8	69543.8	65237.5	64784	68930.1	69082.5	67781.1	57688.6	66470.3	64562.7	68717.2	67227.5	57446.5	82869.9	68610.9	41271	76385.4	60029.9	72254.4	71942.2	76583.3	63187.9	72056.2	FALSE			0.00856	-0.05422	0.04082	0.13129	0.0466	0.10182	0.07857	3	649.6789	41.58	42.1	41.35	40.92	33.41	33.93	33.83	53.23	49.53	48.55	38.53
O00151	EVVTVFPK	SN_Direct	245450	271101	250458	245763	260998	282236	249576	273872	264122	227125	280053	242712	264434	269899	275887	249705	258837	235808	259503	264310	270553	243426	249430	264407	FALSE			0.03816	-0.04326	0.04077	-0.01845	-0.03256	0.07907	0.05056	2, 1	459.7684, 918.5295	36.32, 36.41	40.73, 31.65	30.36, 20.98	43.33, 32.5	40.67, 23.79	36.74, 35.73	35.34, 35.94	38.22, 25.21	40.08, 33.86	42.11, 25.71	39.28, 17.08
O00151	GC[Carbamidomethyl (C)]TDNLTLTVAR	SN_Direct	91953.4	56265.5	52865.7	61258.3	85438.2	45753.3	57069.6	88784.6	17999.3	57379.4	135076	11223.1	57851.3	108640	80587.8	53401.1	82486.6	3604.53	81131.5	30630.7	9521.86	2094.15	39234.1	44861.1	FALSE			-0.29539	-0.52762	-0.06332	-1.22222	0.01849	0.29717	-0.72941	2	660.8325	31.32	23.32	15.01	12.07	9.81	19.72	22.28	-15.14	24.86	34.2	27.76
O00151	GDPNKPSGF	SN_Direct	719216	797611	693831	753525	768066	687003	755109	729172	699856	712484	841036	702020	751798	824138	715466	719374	768212	704348	760607	820107	656673	754075	779616	706438	FALSE			-0.01741	-0.01227	-0.00135	0.01911	0.029	0.05176	0.01734	2, 1	459.7194, 918.4316	39.52, 36.72	47.76, 37.39	46.95, 37.87	38.48, 39.52	42.39, 42.33	41.2, 39.96	47.28, 33.08	41.46, 40.99	45.15, 36.69	42.11, 32.2	39.66, 37.34
O00151	GDPNKPSGFR	SN_Direct	960020	1.07802e+06	933025	1.13131e+06	1.09707e+06	951129	1.11013e+06	936900	967507	1.07261e+06	1.11972e+06	1.066e+06	949310	1.08193e+06	1.08292e+06	1.16727e+06	1.00756e+06	1.00643e+06	1.14561e+06	1.03402e+06	1.00586e+06	1.05694e+06	1.04157e+06	1.10007e+06	FALSE			0.02096	0.09862	0.09782	0.10646	0.13315	0.06787	0.10054	3, 2	358.8491, 537.77	41.04, 42.39	49.87, 42.46	46.18, 41.85	43.27, 39.55	37.07, 46.83	44.29, 42.77	42.42, 52.56	52.11, 45.98	41.91, 34.81	39.53, 45.58	47.11, 40.08
O00151	GHFFVEDQIYC[Carbamidomethyl (C)]EK	SN_Direct	2.55607e+06	2.82975e+06	2.45036e+06	2.88093e+06	2.75997e+06	2.55318e+06	2.80292e+06	2.45641e+06	2.37535e+06	2.89405e+06	2.69207e+06	2.62129e+06	2.49503e+06	2.75579e+06	2.53829e+06	2.52496e+06	2.35986e+06	2.62692e+06	2.48257e+06	2.75964e+06	2.2998e+06	2.78524e+06	2.77283e+06	2.33247e+06	FALSE			-0.03758	-0.061	0.06443	0.00998	0.06678	-0.00869	-0.0552	3, 2	557.9206, 836.3772	43.26, 38.66	48.72, 34.72	48.82, 36.8	43.85, 34.72	43.6, 33.23	43.09, 38.85	41.12, 37.39	46.5, 41.34	45.3, 40.85	41.81, 33.8	49.8, 44.56
O00151	HPEC[Carbamidomethyl (C)]YVC[Carbamidomethyl (C)]TDC[Carbamidomethyl (C)]GTNLK	SN_Direct	47420.3	45169.9	49834.1	53665.1	50607.9	50528.6	50539.8	36765.7	46891.6	46230.7	53965.9	51764.1	39238.7	48575.1	52773	35278.4	36431.4	48027.7	39092.6	46310.7	42073.8	46335.2	51546	49598.1	FALSE			-0.08584	-0.25032	0.12022	0.05032	0.0935	-0.01874	-0.15996	3, 2	618.592, 927.3844	52.57, 44.02	42.42, 46.85	48.48, 41.85	50.93, 44.33	42.48, 45.37	53.07, 46.28	43.98, 41.91	47.71, 43.01	44.96, 47.66	46.06, 46.83	50.62, 44.21
O00151	HRHPEC[Carbamidomethyl (C)]YVC[Carbamidomethyl (C)]	SN_Direct	116987	159378	143505	124457	136060	138320	135974	120866	145023	132497	155116	146780	120707	143151	133785	138672	150482	132674	148364	205321	151614	128754	133814	139105	FALSE			-0.06324	0.00672	-0.07414	-0.06392	0.04906	-0.07847	0.2672	2, 3	629.2662, 419.8466	46.21, 41.22	46.59, 46.59	47.44, 41.26	40.28, 43.9	40.25, 48.1	38.95, 43.84	45.06, 47.73	41.1, 49.18	49, 44.53	43.71, 43.18	43.43, 45.16
O00151	HRHPEC[Carbamidomethyl (C)]YVC[Carbamidomethyl (C)]TDC[Carbamidomethyl (C)]GTNLK	SN_Direct	779843	701734	676100	775017	769213	800516	747937	693499	740251	766033	768095	814992	683922	696555	802288	595573	675875	814109	655340	683533	765127	793384	747368	615310	FALSE			0.01597	-0.04905	0.11995	-0.00108	0.12264	0.01668	-0.03634	3, 4, 2	716.312, 537.4858, 1073.9644	41.15, 37.51, 41.66	46.39, 33.58, 43.41	43.04, 41.57, 37.02	36.94, 31.52, 34.71	46.55, 28.85, 39.25	46.41, 43.25, 44.11	46.06, 35.82, 38.34	47.83, 40.94, 40.47	40.6, 39.79, 37.44	43.22, 32.76, 38.46	45.75, 36.51, 42.83
O00151	IDGENTSNMTHLEAQNR	SN_Direct	55952.1	50030.2	65762.3	56509.9	58854.6	51307.3	52160.2	47071.4	58440.6	62873.2	55624.6	60431.4	59402.8	57554.1	52126.7	68512.3	56103.9	67091.5	67773.8	66063.2	55587.3	69177.6	71073.7	53238	FALSE			-0.12334	0.15864	-0.04325	0.17199	0.05912	-0.02253	0.14136	3, 2	643.9622, 965.4396	31.03, 38.99	36.29, 17.9	33.77, 8.61	31.5, 14.2	37.45, 40.8	35.45, 17.36	35.77, 30.13	41.13, 6.98	41.71, 31.87	42.47, 15.59	32.91, 22.93
O00151	IGDVITAIDGENTSNMTHLEAQNR	SN_Direct	187127	185845	186350	179842	196629	186248	176685	194358	172711	172812	203514	181557	195855	197891	194058	175475	188519	208503	183192	149114	185519	192510	171323	166069	FALSE			-0.04073	0.03359	0.00874	-0.07796	-0.00372	0.07165	-0.11122	3	867.0854	40.75	44.94	43.24	36.34	43.59	40.2	41.26	45.29	44.35	40.35	43.98
O00151	KLPMC[Carbamidomethyl (C)]DK	SN_Direct	1.05445e+06	1.05102e+06	998226	1.04976e+06	1.11837e+06	962230	1.08413e+06	964169	916120	1.03782e+06	1.01731e+06	990025	1.03979e+06	1.0848e+06	1.09699e+06	1.00377e+06	979925	917998	947463	1.0386e+06	987222	1.04121e+06	1.0879e+06	832887	FALSE			-0.06623	-0.09709	0.01234	-0.06742	-0.02747	0.05378	-0.06193	2, 1	446.225, 891.4427	50.25, 41.94	43.02, 36.32	39.84, 38.91	36.05, 45.27	39.14, 37.72	40.92, 31.11	42.02, 41.6	43.83, 39.38	39.82, 34.47	40.24, 40.1	41.3, 40.23
O00151	LC[Carbamidomethyl (C)]IGDVITAIDGENTSNMTHLEAQNR	SN_Direct	447995	374923	372492	429858	407258	363946	379033	422266	342846	431985	437357	393552	451439	440920	401435	426250	413539	397309	437206	320461	344951	412750	399210	429136	FALSE			-0.06323	0.04946	0.00681	0.05411	0.07923	0.1141	-0.11657	3, 4	958.1237, 718.8445	46.98, 48.6	43.34, 44.23	44.21, 49.13	42.16, 52.73	48.22, 42.4	40.82, 44.63	36.58, 42.36	45.06, 44.18	40.92, 38.48	47, 39.46	43.79, 48.7
O00151	LC[Carbamidomethyl (C)]IGDVITAIDGENTSNM[Oxidation (M)]THLEAQNR	SN_Direct	54683.8	57381.5	63177	60402.5	54219.8	61627	62674.5	74708.4	50553.7	56853.4	64111.5	45522.3	58658.2	40920.8	54720	69756.1	38925.9	50242.1	74071.3	43269.3	43829.2	69062.1	69518.2	62447	FALSE			0.10089	-0.14101	0.00827	0.19804	-0.07394	-0.18362	-0.12077	3	963.4553	33.36	39.23	36.75	36.64	23.65	36.87	28.9	46.59	35.48	33.71	28.3
O00151	LVGGKDFEQPLAISR	SN_Direct	53279.5	41613.4	54686	72293.8	57021.8	39969.3	47100.3	47611.6	62692.1	54189.7	36274.8	45149.3	72269.5	55685.4	55210.5	81493.4	53627.3	58984.8	71192.9	65832.8	50343.9	62065.3	56893.3	40715.7	FALSE			0.07357	0.37593	0.17855	0.09422	-0.1414	0.29224	0.32498	3	543.9702	26.96	45.88	31.61	37.65	42.38	41.28	39.67	46.76	41.47	24.05	35.22
O00151	LVLQEILESEEK	SN_Direct	352277	325127	389734	336109	347285	387869	343379	354427	374335	331293	375320	396321	353802	345276	429150	342408	358577	441249	370943	339997	385744	346365	350141	371099	FALSE			0.00675	0.09811	0.00557	0.00063	0.0476	0.08031	0.0394	2	715.3929	46.04	44.11	40.22	43.02	49.87	44.26	46.66	48.7	42.6	41.71	43.88
O00151	NLC[Carbamidomethyl (C)]IGDVITAIDGENTSNMTHLEAQNR	SN_Direct	50116.6	49871.3	57700.9	48430.4	50937.1	39434.4	46477.7	41671.6	57772.7	51465.3	51729	35809.2	48168.9	48645.9	52236.2	48833.4	46614.4	68602.2	44037.9	46049	39340.9	43293.9	50373.8	54717.1	FALSE			-0.11188	0.05705	-0.18405	-0.08774	-0.18196	-0.08128	-0.28493	3	996.1379	37.16	44.36	45.3	40.09	39.56	44.76	39.44	33.93	35.28	47.96	47.44
O00151	PNKPSGFR	SN_Direct	635274	461297	628441	617804	599441	637404	553162	550386	524127	593888	624215	641069	517594	633137	505502	695159	558054	554232	628963	675537	607947	621811	530269	627659	FALSE			-0.08379	0.06735	0.10454	0.04506	0.10805	-0.0587	0.14881	2	451.7458	43.09	43.73	40.48	35.01	34.99	42.86	43.61	44.89	45.34	39.46	34.36
O00151	QEILESEEK	SN_Direct	376281	363878	379218	377189	386834	379934	394477	336790	376950	354215	351926	396513	397455	374661	391885	386281	384333	347053	371185	369253	368886	382572	359834	416015	FALSE			-0.01446	-0.00221	0.03134	0.04946	-0.02172	0.0564	-0.01302	2, 1	552.7746, 1104.5419	42.8, 29.69	44.99, 19.91	47.18, 46.69	41.65, 19.31	41.89, 34.6	46.96, 36.41	45.89, 14.58	43.81, 4.11	37.36, 15.22	47.29, 13.26	43.86, 7.63
O00151	QELNEPPK	SN_Direct	670685	654891	665521	678249	657944	655852	666065	654470	659055	658708	665581	671842	709670	660238	707213	688823	670939	640531	627052	702064	696486	656034	665591	645568	FALSE			-0.00836	0.00665	0.00069	-0.01743	0.00364	0.06102	0.02479	2, 1	477.7482, 954.4891	38.52, 33.43	37.56, 25.19	37.41, 31.6	44.22, 14.45	38.01, 14.18	34.89, 22.05	41.92, 18.83	39.54, 19.32	42.49, 35.96	33.74, 17.74	33.31, 30.18
O00151	QIDLQGPGPWGFR	SN_Direct	560145	588331	543577	580219	593119	540889	577409	536160	561384	577522	587657	573864	585435	562191	600915	559897	600926	576216	595373	636569	612838	557250	555937	509723	FALSE			-0.01465	0.03785	0.01878	-0.06019	0.03952	0.04738	0.12467	2, 3	735.8781, 490.9211	26.3, 38.13	32.95, 41.9	28.09, 53.54	35.26, 44.36	20.82, 46.86	38.39, 45.95	34.38, 46.73	35.81, 43.79	36.65, 42.2	33.11, 35.04	23.39, 43.12
O00151	SPLVTEEGK	SN_Direct	42552.4	27172.1	77654.1	7860.47	35993	77524.7	42981.2	61968.7	64303	29449.1	65957.3	62386.6	69678.4	55366.1	72120.7	36568.3	73265.8	63619.9	25417.6	31605.5	59399.2	13011.7	12688.2	61446.7	FALSE			0.19965	0.23503	-0.28002	-0.75801	0.09851	0.41988	-0.34016	2	480.2558	2.34	3.87	30.53	7.63	29.65	9.94	-0.31	0.02	2.1	14.75	27.28
O00151	SRPLDHAQPPSSLVIDK	SN_Direct	334328	342091	421600	418114	335574	414305	359826	300846	387846	348203	345991	416073	379048	308183	461082	375611	334028	425243	390082	335253	494535	400010	337090	462723	FALSE			-0.06655	0.04764	0.08913	0.12792	0.016	0.06461	0.15182	3, 4	620.6707, 465.7548	45.73, 33.08	44.83, 37.47	50.13, 45.86	44.94, 42.02	48.76, 39.08	46.35, 45.81	44.18, 45.78	50.06, 38.63	41.16, 35.05	42.81, 39.3	49.2, 47.81
O00151	TAASGVEAN	SN_Direct	37360.8	31709.9	44846.1	41380.9	39053	46307.9	41187.1	40099.4	35892.5	40718.6	43187.7	45393.2	47951.9	39970.9	45521.4	34933	33425.8	42147.9	39915.5	42893.3	35550.9	43977.7	38097.2	39689.6	FALSE			0.04073	-0.04385	0.15391	0.09611	0.18274	0.22826	0.0552	1	819.3843	38.32	24.93	38.24	41.99	38.87	25.55	27.15	25.82	40.73	36.05	31.17
O00151	TDNLTLTVAR	SN_Direct	63982.9	52472.3	54006.1	65355.9	89357.3	46906.8	56714.3	75706.3	39317.8	56891.4	87241.3	36648.8	53375.7	82009.3	58026.7	64831	61079.1	50910.8	68004.5	44300.5	38905	65630.2	61222.5	51831.8	FALSE			0.01077	0.05285	0.24219	0.06797	0.0848	0.18223	-0.17289	2	552.3064	38.19	43.78	47.82	45.33	46.71	47.83	46.21	42.46	46.29	43.45	49.99
O00151	VEDQIYC[Carbamidomethyl (C)]EK	SN_Direct	76096.4	76540.7	76991.1	84840.7	88980.2	83675.2	86203.6	98643.3	98821.6	94266.6	85499.9	87634.6	77957.4	90036.3	80438.9	75940.7	90792.3	91521.4	93119.5	100633	82772.1	81254.3	75427.8	95204.2	FALSE			0.30491	0.16949	0.16525	0.13347	0.21971	0.11356	0.26811	2	592.2686	34.68	34.49	25.62	32.07	34.49	32.57	33.65	33.11	28.38	17.39	23.45
O00151	VLQEILESEEK	SN_Direct	52639.8	39902.1	40411.9	46158.4	43571.4	48569.9	46807.3	41342.2	38980.4	51282.1	46047.6	57244.8	50200.7	45498.2	48281.6	48356.5	44041.1	45872.6	47511.1	46479.1	42918.3	46923.5	40245.8	44573.9	FALSE			-0.06462	0.05657	0.05687	-0.0132	0.21738	0.11495	0.04229	2	658.8508	45.02	31.63	45.99	41.72	40.13	43.7	38.09	35.3	32.98	38.12	41.84
O00151	VTPPEGYEVV	SN_Direct	578429	597640	600408	600548	595262	528266	596196	601125	532000	596151	592160	499348	490891	560216	534398	645313	612293	372902	624995	687280	648905	506267	611889	457920	FALSE			-0.03881	-0.1237	-0.0432	-0.17268	-0.074	-0.16408	0.1427	1, 2	1089.5463, 545.2768	24.13, 19.42	38.57, 35.56	38.82, 34.33	31.95, 30.95	41.2, 28.63	24.24, 38.07	38.73, 21.99	40.44, 33.53	30.41, 40.44	31.76, 32.65	32.01, 30.32
O00151	VWSPLVTEEGK	SN_Direct	4.96755e+06	5.05679e+06	4.8186e+06	5.25388e+06	5.26702e+06	5.10656e+06	4.99642e+06	4.99981e+06	4.98904e+06	5.14326e+06	4.98293e+06	5.08779e+06	4.85372e+06	5.0813e+06	5.24311e+06	5.29631e+06	5.05612e+06	5.3055e+06	5.25719e+06	5.15326e+06	5.34297e+06	5.09886e+06	5.14889e+06	5.02256e+06	FALSE			0.01377	0.07712	0.07431	0.04095	0.03562	0.03222	0.08589	2	622.8297	44.65	48.82	43.2	43.77	49.73	46.63	40.23	43.75	43.91	45.37	44.15
O00151	[Acetyl (Protein N-term)]TTQQIDLQGPGPW	SN_Direct	154193	192972	147719	154690	162141	168894	172891	175427	174791	168136	189364	166368	143717	173599	194818	179805	176900	168587	186024	197869	169887	154883	192949	169050	FALSE			0.08002	0.08603	-0.02695	0.06275	0.08211	0.04943	0.16222	2	741.8648	45.28	43.35	44.5	44.97	46.37	48.02	44.89	44.84	41.68	38.04	34.57
O00151	[Acetyl (Protein N-term)]TTQQIDLQGPGPWGFR	SN_Direct	1.59075e+06	1.63471e+06	1.45156e+06	1.70972e+06	1.70165e+06	1.43133e+06	1.48702e+06	1.53e+06	1.39994e+06	1.68452e+06	1.69834e+06	1.45569e+06	1.59658e+06	1.61821e+06	1.57423e+06	1.67934e+06	1.66944e+06	1.58496e+06	1.66569e+06	1.4757e+06	1.45057e+06	1.58675e+06	1.62711e+06	1.42512e+06	FALSE			-0.08254	0.07709	0.05022	-0.01178	0.04898	0.03414	-0.02648	2, 3	921.9603, 614.976	43.36, 43.21	47.02, 49.15	45.26, 45.41	40.24, 41.46	44.71, 39.35	45.69, 51.36	47.99, 43.91	50.94, 49.99	42.5, 46.37	42.18, 48.07	44.49, 40.92
O00154	AASAFFTYVSLSQEGR	SN_Direct	258950	264697	369392	331976	333451	342960	254978	425872	290951	311968	293372	345754	271748	320762	334384	362632	277923	274392	331760	182131	237032	370404	360301	350890	FALSE			0.12194	0.03496	0.17525	0.27636	0.09086	0.05368	-0.25006	2	867.4283	41.38	46.12	37.05	44.43	29.72	44.39	45.22	47.67	44.38	41.46	39.11
O00154	AEITYTSK	SN_Direct	153350	142138	165829	143036	160940	152332	144441	157926	159823	155115	145006	149538	140188	143022	162761	119443	91446.3	132315	132027	124990	99161.9	142495	140011	146026	FALSE			0.00272	-0.4267	-0.01575	-0.10636	-0.03693	-0.04881	-0.37316	2, 1	456.7373, 912.4673	47.76, 25.17	43.05, 32.74	42.67, 27.68	46.81, 26.78	40.65, 28.21	34.99, 25.43	38.89, 20.87	41.21, 39.64	45.71, 21.23	48.01, 39.84	50.06, 49.86
O00154	ATLWYVPL	SN_Direct	26079.7	41006.1	27288.8	35865.1	44130.7	28274.2	26506.2	27776.5	32020.5	38365.7	38734.8	30051.1	32464.8	32097.2	44122.8	36811.7	37896.1	38561.5	39723.2	45299.6	33231.7	44177	32979.5	22892.1	FALSE			-0.12899	0.26329	0.19816	0.08423	0.18318	0.20368	0.32542	1, 2	962.5346, 481.7709	35.94, 35.9	38.07, 41.23	40.01, 49.34	42.52, 28.68	42.74, 43.67	39.41, 39.04	43.41, 36.17	42.07, 38.16	29.09, 36.31	44.12, 34.56	26.19, 45.4
O00154	ATLWYVPLSLK	SN_Direct	963036	916412	870633	1.00953e+06	1.07966e+06	1.0504e+06	867233	1.0615e+06	959965	928605	1.06469e+06	964894	1.00026e+06	1.02548e+06	997287	956281	1.1264e+06	1.03019e+06	1.02398e+06	898850	864789	1.10103e+06	901920	912303	FALSE			0.07095	0.17877	0.1911	0.08415	0.10524	0.13652	0.01956	2	645.8765	41.07	47.57	42.55	47.48	45.99	47.05	41.2	48.3	44.77	45.58	40.99
O00154	FTYVSLSQEGR	SN_Direct	391524	446528	438618	440186	496025	459849	393488	450580	447067	398387	429511	394450	421046	433342	435738	428137	419281	423558	431164	621136	418469	401307	433375	395426	FALSE			0.01625	-0.00645	0.12897	-0.0536	-0.06273	0.01512	0.20419	2	643.8224	42.32	43.64	35.68	45.9	46.81	42.96	40.42	40.42	42.68	44.07	42.15
O00154	GC[Carbamidomethyl (C)]VITIS	SN_Direct	389060	425301	379736	471458	428961	394796	432546	453454	407208	442177	383055	480354	407125	426234	394230	434611	476680	398194	454707	514319	424135	404780	460798	411366	FALSE			0.11504	0.13308	0.11727	0.09678	0.12878	0.03991	0.22244	1	749.3862	40.91	31.25	35.66	37.24	40.96	40.62	45.07	35.74	32.98	25.41	42.31
O00154	GC[Carbamidomethyl (C)]VITISGR	SN_Direct	884159	827836	861978	871836	842949	860259	830951	862609	863496	855091	844717	859219	870903	835644	853927	833842	758530	842215	749044	665108	796690	809734	807324	789358	FALSE			-0.00951	-0.08032	0.0006	-0.09711	-0.0084	-0.00759	-0.2194	2	481.758	42.48	47.98	38.98	37.66	41.64	30.43	39.29	41.81	42.76	41.02	44.26
O00154	GNVHGGTILK	SN_Direct	15457.6	23874.9	23285.5	20281.3	27073	21555.9	19635.1	18534.2	18389.1	12595.5	16234.2	20410.4	26437.9	17212.7	17981.8	20611.5	20165	21781.2	20333.9	37979	18688	22582.1	14734.1	18993.2	FALSE			-0.14683	-0.00139	0.13814	-0.1532	-0.34674	-0.02289	0.2983	2	498.2853	29.74	38.88	41.45	33.42	38.22	28.95	30.93	38.66	31.26	47.82	43.3
O00154	IMRPDDANVAGNVHGGTIL	SN_Direct	38042.6	45375.9	40046.8	38459.3	42569.2	36483	35368.4	24573.2	33093.6	37203.6	16545.7	40326.5	33156.1	45888.2	47904.1	50150	35083.7	33412.3	32708.3	41512.5	42424.5	35734.1	42451.3	46617.8	FALSE			-0.40826	-0.05744	-0.0713	0.01555	-0.39221	0.04014	-0.08198	3	650.6669	27.02	29.31	34.2	0.16	23.61	31.03	25.44	18.55	36.46	29.71	33.05
O00154	IMRPDDANVAGNVHGGTILK	SN_Direct	162154	130638	142893	143083	166499	153910	133145	153714	155278	147326	166457	143333	152472	171322	160168	142276	149349	147658	150359	138884	136550	145118	148722	171835	FALSE			0.02121	0.01186	0.08926	0.09604	0.06927	0.15161	-0.03313	4, 3	520.2758, 693.3652	45.33, 47.9	45.94, 47.54	50.82, 37.39	44.72, 40.77	46.98, 42.9	47.2, 46.15	44.8, 40.11	44.21, 51.16	44.82, 43.6	45.72, 46.6	41.09, 41.34
O00154	KGC[Carbamidomethyl (C)]VITISGR	SN_Direct	78183.9	98001.9	78878.1	105165	112572	77452.3	67175	104189	81761.6	96663	82662.5	77378	84305.2	81705.1	83267.7	83401.8	58960.2	59305.7	80334.4	79093.5	77041.8	83248.7	104555	85240.2	FALSE			-0.01101	-0.33888	0.21079	0.09827	0.00924	-0.0331	-0.1092	2	545.8055	42.34	47.98	46.3	43.96	46.01	37.98	44.29	49.76	47.38	38.93	31.49
O00154	KMIEEAGAIISTR	SN_Direct	102323	124338	216196	131830	97348.3	110961	137352	115440	119949	129397	105496	129058	118587	111973	130669	229444	132371	132117	133411	108774	141086	239093	114901	102996	FALSE			-0.24867	0.15747	-0.38072	0.04532	-0.2831	-0.29393	-0.20848	3, 2	473.5939, 709.8872	35.18, 37.57	49.25, 25.29	50.48, 34.94	50.09, -18.13	47.94, 22.84	47.34	49.06, 35.83	46.43	41.53, 34.64	41.24, -42.86	51.17, 36.4
O00154	LMDEVAGIVAA	SN_Direct	87503.7	91237.3	99155.8	77467	81389.9	87666.7	97611	95104.9	78791.3	81971.5	99384.3	80863.3	82417.4	88938.8	48694.1	87892.1	86420.6	100999	83404.7	93116.2	81243.3	86534.6	83711.4	79386.6	FALSE			-0.03356	-0.01348	-0.17282	-0.15474	-0.08378	-0.33672	-0.1085	2	544.7864	42.73	38.94	30.81	39.45	37.7	20.36	30.53	28.95	32.31	27.91	39.68
O00154	LMDEVAGIVAAR	SN_Direct	1.18729e+06	1.16646e+06	1.16102e+06	1.18069e+06	1.19762e+06	1.10183e+06	1.09347e+06	1.12582e+06	1.14576e+06	1.15454e+06	1.19229e+06	1.09298e+06	1.12481e+06	1.17102e+06	1.1627e+06	1.13107e+06	1.15136e+06	1.19077e+06	1.13937e+06	1.13523e+06	1.20454e+06	1.15577e+06	1.12525e+06	1.13591e+06	FALSE			-0.0628	-0.01716	-0.01428	-0.04073	-0.0311	-0.02327	-0.0147	2, 3	622.837, 415.5604	35.68, 45.51	41.48, 50.66	38.73, 47.18	39.9, 51.45	41.99, 41.66	39, 32.31	45.19, 48.79	42.1, 43.1	42.1, 44.81	40.54, 44.8	36.15, 37.94
O00154	LM[Oxidation (M)]DEVAGIVAAR	SN_Direct	59762.1	24226.4	88517.1	73302.4	48514.5	94177.5	68712.4	37493.1	82451.3	71249	92566.9	35979.3	49281	62884.6	78966.2	69082.7	41571.2	20594.4	93147.1	93684.7	53352.6	61253.5	76638.7	40366.1	FALSE			0.12912	-0.39434	0.32435	0.04733	0.21188	0.14793	0.4775	2	630.8345	24.29	24.17	3.57	10.8	30.25	24.96	7.27	20.38	3.98	13.79	23.61
O00154	MIEEAGAIISTR	SN_Direct	967826	988463	963303	1.00402e+06	1.08134e+06	977934	987697	986052	980193	1.02025e+06	1.02802e+06	1.04203e+06	976205	1.0754e+06	1.01589e+06	1.07785e+06	1.05131e+06	963987	1.00017e+06	988148	921849	1.01857e+06	993983	902221	FALSE			0.01688	0.08331	0.06931	-0.00238	0.08198	0.07129	-0.00467	2, 3	645.8397, 430.8956	43.56, 44.52	44.93, 42.56	43.44, 42.96	45.03, 43.09	46.85, 40.5	44.94, 49.94	40.47, 45.94	47.31, 38.32	47.66, 40.24	45.91, 39.24	42.53, 48.19
O00154	MTFTSNK	SN_Direct	260495	272297	348306	267093	312682	308612	288311	319660	256208	296315	305762	267883	246543	315656	322153	250753	151318	220113	236422	221377	159403	267308	275010	273826	FALSE	0.516825	1873.49	-0.02797	-0.50196	0.01189	-0.11048	-0.01835	0.00532	-0.51356	2, 1	414.6996, 828.392	39.19, 36.42	43.25, 24.77	42.79, 27.12	46.61, 36.47	41.2, 47.66	47.41, 15.43	44.03, 24.03	43.88, 30.63	49.6, 9.26	41.3, 21.59	43.9, 26.44
O00154	M[Oxidation (M)]IEEAGAIISTR	SN_Direct	23945.6	27908.3	21061.8	22104.6	20858.8	11439.9	19524.2	26649.7	11324.7	22957.1	15663.9	24099.8	21762.4	16909.1	11209.2	19278.1	27338	16008.9	25252.8	15354.2	19625.3	21830.9	23495.1	11878.7	FALSE			-0.3427	-0.21949	-0.42254	-0.3501	-0.21728	-0.54775	-0.27569	2	653.8372	38.4	45.32	40.42	47.15	35.9	46.12	47.92	39.96	45.98	36.06	37.76
O00154	RIMRPDDANVAGNVHGGTILK	SN_Direct	524636	515210	510377	522684	520918	530968	499401	516057	519560	523691	531662	556554	570573	539312	548914	540172	498827	577797	479931	455718	546244	522860	506040	531883	FALSE			-0.01422	0.06066	0.02248	0.00979	0.05629	0.09766	-0.06503	4, 3	559.301, 745.3989	47.48, 36.45	44.48, 40.53	48.83, 38.53	44.4, 47.92	46.35, 48.42	48.13, 52.95	33.02, 36.49	44.59, 44.18	44.16, 45.08	43.95, 46.24	50.57, 46.51
O00154	RQGHAEPQP	SN_Direct	288261	434434	476830	605350	542941	358539	420795	541451	530845	620636	570079	491863	561987	599092	424603	618953	601082	562198	317201	523688	422050	334751	552876	344360	FALSE			0.31584	0.57122	0.32905	0.03852	0.48821	0.40264	0.07432	2	510.2545	18.96	50	38.27	38.03	33.2	41.44	32.21	33.77	28.25	34.11	36.86
O00154	SENILTGAK	SN_Direct	530870	516777	565518	503002	488952	549401	516710	487510	542284	508585	501936	547327	537594	514094	498751	516930	530808	569497	498759	546413	528308	522763	535982	536921	FALSE			-0.06088	0.00364	-0.06569	-0.01573	-0.05034	-0.05722	-0.03593	2, 1	466.756, 932.5048	42.06, 32.14	44.27, 19.4	40.91, 33.97	40.24, 19.22	41.4, 37.08	41.27, 41.71	50.08, 19.53	45.12, 33.76	39.78, 33.88	40.07, 26.14	41.91, 35.17
O00154	SLPVPQLVPETEDEK	SN_Direct	2.45029e+06	2.53439e+06	2.3349e+06	2.34218e+06	2.35334e+06	2.37543e+06	2.42311e+06	2.34065e+06	2.45631e+06	2.32167e+06	2.51557e+06	2.5469e+06	2.41928e+06	2.44877e+06	2.5244e+06	2.36272e+06	2.556e+06	2.50495e+06	2.36806e+06	2.3584e+06	2.58883e+06	2.44034e+06	2.42385e+06	2.37517e+06	FALSE			-0.01975	0.02037	-0.04986	-0.0159	0.01267	0.01429	-0.00084	2, 3	840.9382, 560.9612	43.49, 54.54	38.29, 50.17	38.95, 34.5	37.98, 46.26	38.01, 46.69	44.94, 56.52	40.54, 48.58	41.45, 47.69	38, 43.82	36.34, 39.51	34.03, 45.08
O00154	SLPVPQLVPETEDEKK	SN_Direct	1.19198e+06	1.14887e+06	1.08635e+06	1.0698e+06	1.11382e+06	1.1357e+06	1.13493e+06	1.11258e+06	1.1832e+06	1.12998e+06	1.1645e+06	1.05353e+06	1.11949e+06	1.14973e+06	1.18021e+06	1.19287e+06	1.1151e+06	1.1362e+06	1.12697e+06	1.15084e+06	1.11719e+06	1.11002e+06	1.11649e+06	1.07394e+06	FALSE			0.00148	0.00713	-0.04614	-0.05437	-0.03372	0.00933	-0.01362	3, 2	603.6595, 904.9857	45.83, 40.22	48.6, 44.62	45.04, 41.78	46.4, 38.88	46.61, 40.06	47.64, 43.94	44.64, 50.84	47.58, 41.77	42.27, 43.25	41.82, 34.36	44.33, 39.87
O00154	SMEIEVLVDADPVVDSSQKR	SN_Direct	116714	78776.5	146518	94360.5	123000	100823	88940.2	92398.4	98411.4	76015.5	67196.1	63028	70290.2	108134	75343.9	122542	46038.4	64517.1	120016	108776	55307	106983	123315	89224.3	FALSE			-0.28989	-0.5531	-0.10418	-0.09812	-0.72971	-0.43052	-0.26764	3	739.7071	30.09	35.25	47.24	40.68	38.92	46.62	37.56	38.64	36.92	34.72	41.14
O00154	SVDAINFHDK	SN_Direct	554948	593167	525707	546803	525011	583306	558192	492958	570490	522736	556683	586123	573688	551986	551313	528633	638000	563217	552518	647554	588131	513839	547170	529878	FALSE			-0.04569	0.0475	-0.01621	-0.07332	-0.00716	0.00272	0.09536	2, 3	573.2829, 382.5244	40.6, 42.24	49.99, 43.26	48.75, 35.23	41.61, 44.77	40.81, 43.68	47.12, 47.3	50.67, 50.06	51.05, 44.95	50.56, 45.02	40.31, 39.95	38.46, 39.24
O00154	TDFLSPMC[Carbamidomethyl (C)]IGEVA	SN_Direct	15589.1	17673.2	14592.4	15794.5	22534.4	15170.2	13532.5	16899.7	16233.3	18281.9	18542.3	14267.8	14012.4	15898.1	17934.4	17650.1	16939.6	14741.3	14937	26716	14816.3	14281	19302.8	10203.8	FALSE			-0.03631	0.04383	0.16085	-0.12814	0.09444	-0.0003	0.2388	2	720.3309	44.54	45.79	47.49	41.13	45.56	41.83	44.76	49.94	40.58	41	34.39
O00154	TDFLSPMC[Carbamidomethyl (C)]IGEVAHVS	SN_Direct	155499	166762	135932	146441	202299	161677	132194	154041	145996	174176	173577	157256	158534	183822	167625	152436	154046	140161	143669	135301	123648	143810	160411	140374	FALSE			-0.08415	-0.03683	0.15572	-0.04346	0.14035	0.15449	-0.18655	2	881.9106	45.73	42.71	47.28	44.69	51.29	47.31	45.58	44.96	38.18	53.71	48.08
O00154	TDFLSPM[Oxidation (M)]C[Carbamidomethyl (C)]IGEVAH	SN_Direct	779760	989936	869712	434727	862188	829384	801308	923780	868646	754230	924080	876285	835019	894079	918500	921710	846060	782268	859404	876397	827899	888594	895185	872228	FALSE			-0.02518	-0.0497	-0.31187	0.00905	-0.04712	0.00447	-0.04199	2	796.8578	21.58	-18.05	18.25	5.91	13.19	13.67	23.54	20.54	17.42	1.95	17.57
O00154	TNIVTASVDAINFHDK	SN_Direct	614358	573365	618814	624281	638035	625483	639935	645412	593853	629325	607171	596332	603641	625073	612360	597311	581235	621993	641249	467291	594424	626639	616169	648685	FALSE			0.05689	-0.0048	0.06348	0.0663	0.02085	0.02732	-0.08518	3, 2	582.3004, 872.9468	40.03, 40.08	47.01, 44.8	47.29, 47.57	42.97, 42.97	39.66, 43.74	50.93, 46.05	49.59, 46.96	49.54, 49.19	45.61, 37.78	45.04, 48.74	46.36, 42.56
O00154	VDADPVVDSSQK	SN_Direct	653111	691971	696522	671888	656865	731467	721151	663356	740115	689101	791042	698504	651715	704133	702060	698096	748142	676843	630886	820699	757727	636701	781934	623343	FALSE			0.0575	0.05646	0.01309	0.00026	0.09373	0.01148	0.11389	2	630.3093	44.99	49.68	38.95	48.73	48.01	46.21	47.81	43.93	47.19	40.43	41.14
O00154	VDAINFHDK	SN_Direct	78450.6	79515.4	63560.8	70404.4	76081.3	76048.4	67745	72119.1	63272.1	69794.3	78715	75062	77063.3	79576.2	69767.4	81282.3	79437.7	69604	77802.2	87768.8	63698.2	70188.2	71845.7	78135.6	FALSE			-0.12503	0.05618	0.00655	-0.00887	0.01325	0.03144	0.04956	2, 3	529.7669, 353.5137	11.67, 37.86	40.53, 40.13	39.36, 36.66	40.02, 44.17	30.04, 36.57	34.14, 40.04	44.98, 41.24	41.67, 38.53	40.29, 36.29	26.73, 42.61	32.63, 27.13
O00154	VERTDFLSPM	SN_Direct	85842.4	104482	53441.2	47957.3	71677.7	118693	66662.3	94981.5	92414.7	111826	130554	78922.7	117108	80499	98476.2	120880	92482.3	79144	92452.7	134055	124750	88116.6	120954	41022.9	FALSE			0.05967	0.26297	-0.03254	0.03698	0.39844	0.28051	0.52704	2	597.7948	35.97	0.49	16.59	37.8	22.78	31.77	17.05	23.6	38.67	28.53	27.48
O00154	VLEVPPVVY	SN_Direct	265383	455017	277628	336623	379795	299466	352090	309495	462891	572036	317722	338772	345974	392440	514860	472246	439472	371223	471181	475714	484750	362384	330755	189198	FALSE			0.1721	0.3623	0.02558	-0.17775	0.29978	0.32855	0.52052	1, 2	1014.587, 507.7971	25.8, 51.79	35.82, 46.7	26.53, 48.92	36.33, 51.25	36.48, 47.65	39.7, 47.6	43.36, 52.11	36.01, 50.14	23.62, 50.01	40.37, 46.68	32.77, 45.46
O00154	VLEVPPVVYSR	SN_Direct	2.92662e+06	2.62423e+06	2.73849e+06	2.80745e+06	2.64983e+06	2.85652e+06	2.15995e+06	2.95037e+06	2.90681e+06	2.76954e+06	2.90754e+06	3.01379e+06	2.75368e+06	2.86867e+06	3.00473e+06	2.70777e+06	2.93922e+06	3.06156e+06	2.92402e+06	2.76041e+06	3.03786e+06	2.67567e+06	2.59859e+06	2.83353e+06	FALSE			-0.04817	0.07117	0.00425	-0.03195	0.06824	0.05761	0.07345	2	629.3637	37.82	45.21	50.75	38.43	36.01	42.52	42.31	42.19	40.95	40.92	40.12
O00154	VMSENILTGAK	SN_Direct	809986	854934	848566	789256	809584	756928	818322	848415	827425	825402	814069	887276	839973	849669	873990	868799	863118	831995	837265	878140	862521	816019	872595	825065	FALSE			-0.01113	0.02866	-0.09349	0.00011	0.00759	0.0285	0.03652	2	581.8105	47.22	48.95	47.69	44.24	53.53	49.05	41.2	49.26	36.34	39.94	45.57
O00154	VNVMSENILTGAK	SN_Direct	184463	180581	170377	183196	221172	223686	196044	207878	209333	183566	197547	212474	173358	211517	211216	199726	205510	190133	174232	228210	174021	193239	199554	190338	FALSE			0.19581	0.15311	0.23021	0.12314	0.14879	0.15486	0.10655	2	688.3661	41.88	49.1	41.77	43.48	46.2	42.1	43.44	40.39	46.05	42.27	41.86
O00154	VSLSQEGR	SN_Direct	425056	506650	498986	495282	459113	456459	441776	436442	461831	398204	465713	455891	473226	463507	503614	517577	501844	466525	513088	511112	431073	447444	442619	462611	FALSE			-0.09443	0.05467	-0.02014	-0.0809	-0.11639	0.0097	0.02458	2	438.2327	40.8	31.88	39.78	30.76	32.06	29.74	24.14	33.67	37.3	21.24	44.15
O00154	YVPLSLK	SN_Direct	500025	527992	494540	487234	480641	543486	528949	535936	544389	506412	497838	521890	515887	496184	524784	512242	472845	503885	519230	488342	516000	528046	496335	516115	FALSE			0.07991	-0.03218	-0.01065	0.0169	0.00339	0.01348	0.00096	2, 1	410.2524, 819.4974	37.63, 3.2	41.22, 22.11	41.62, 40.16	41.16, 36.86	36.13, 1.56	40.68, 45.98	43.57, 37.71	42.4, 36.61	46.96, 42.82	40.49, 30.5	44.54, 40.41
O00159	C[Carbamidomethyl (C)]PENAFFLDHVR	SN_Direct	42266.1	44679.6	37590.2	40643.9	38015.2	39232.8	39715.5	37042	39782.9	39481.6	30038.9	44570.7	39511.1	41087.6	41905	37125.2	39954	34768.5	40660	36426.3	45453.3	41299.7	36122	46419.9	FALSE			-0.09573	-0.15503	-0.0791	-0.00807	-0.12637	-0.02374	-0.02331	3	502.2383	45.31	45.76	45.5	39.28	45.12	39.32	41.77	36.47	46.63	46.16	37.16
O00159	DGTIDFTPGSELLITK	SN_Direct	40707	56579.5	62846.1	77809.8	44259.6	22523.3	46851.4	83602.5	38308.5	78692.8	56121.8	50947.2	64302	86419.7	39665.3	57238.9	75155.6	53403.3	89940.6	66588.3	27639.1	86775.9	67423.3	47380.6	FALSE			0.07573	0.21447	-0.14727	0.33208	0.21419	0.24967	0.20176	2	853.946	32.21	21.92	31.58	33.65	42.29	35.04	28.45	32.71	29.59	30.58	28.16
O00159	DQAVMISGESGAGK	SN_Direct	40223.5	34677.5	43501.5	38652.6	40313	39049.1	36561.9	33778.9	28265.6	35634.4	45765.5	36886.8	34754.4	40828	34288.2	41956.1	29193	36306	36064.5	40693.6	23820.3	37697.6	39302.3	51646.3	FALSE			-0.26395	-0.13996	-0.00473	0.11971	-0.00141	-0.10789	-0.23538	2	675.3219	35.95	41.27	40.08	49.79	45.5	43.51	35.2	52.19	39.17	41.46	32.45
O00159	DQAVMISGESGAGKTEATKR	SN_Direct	52078.8	57554.6	54375.9	63242.9	63466.7	46802.9	68638.1	39746.2	49144.6	64881.9	56996.8	52750.6	64799.7	65342.1	51991.6	68642.6	55548.2	53246	69675.7	58032.1	59369.4	63856.6	59495.5	52243.8	FALSE			-0.05816	0.11353	0.08126	0.09848	0.09052	0.15122	0.18986	3	679.3408	44.01	29.04	31.79	43.16	27.75	29.33	32.9	40.58	34.41	35.12	43.64
O00159	GAPVGGHILSYLLEK	SN_Direct	78882.5	68524.9	73047.7	76878.1	70761.7	80796.9	73598.3	81629.7	82327.5	64331.6	70502.6	76446.1	72760.8	66845	74853.1	69232.4	75987.5	77459.9	70010	64857.2	70828.3	77801.3	73863.5	77677.3	FALSE			0.10778	0.01449	0.05131	0.05702	-0.06133	-0.03978	-0.09997	3, 2	518.6277, 777.4379	47.77, 18.17	49.4, 22.92	50.27, 22.95	47.94, 28.92	46.42, 32.97	48.1, 32.31	51.04, 13.57	52.3, 34.67	46.54, 27.29	45.65, 28.85	50.31, 31.89
O00159	GSEPIQYAVPVVK	SN_Direct	31056.7	42600.2	32004.7	42686.2	40823.8	37633.4	37554.9	27612.3	38447.9	38434.2	37662.5	40043.5	40620.1	36203	38338.5	38968.2	37410.3	42369.4	40416.9	53400.7	34759.8	31240.8	40535.8	35995.6	FALSE			-0.02822	0.16845	0.19726	0.02853	0.13642	0.12421	0.28319	2	693.885	36.72	38.31	46.07	45.39	35.79	39.9	51.3	52.85	40.47	42.44	47.69
O00159	IIC[Carbamidomethyl (C)]DLVEEK	SN_Direct	94727	85738.1	83278	107502	89739.3	87451.9	93573.4	97604.7	86972.4	65219.2	104116	110472	110276	105350	101880	87878.4	82461.2	86758.2	83290.9	101546	108851	104209	107493	84129	FALSE			0.07673	-0.03682	0.11027	0.16564	0.0853	0.26765	0.15515	2	559.7917	24.69	30.92	24.77	23.82	25.22	12.08	29.06	34	30.45	29.18	24.28
O00159	LLQFYAETC[Carbamidomethyl (C)]PAPER	SN_Direct	104592	104678	106543	105867	103812	103808	100661	105044	99030.2	101239	116112	113025	110224	107072	101520	114045	89808.5	107575	119013	94891.3	125165	101082	105898	114868	FALSE			-0.05152	-0.02017	-0.01067	0.02731	0.06504	0.01365	0.10251	2	847.914	52.4	38.86	39.48	45.46	49.84	32.16	46.12	41.8	47.41	42.98	49
O00159	LLQSNPVLEAFGNAK	SN_Direct	92076.9	71132.8	136144	92929.9	83449.8	89943.3	132177	114864	117532	95265.8	101210	102978	119429	105573	123545	104803	93859.9	94501.7	95558.3	76808.3	82160	84043.4	102471	111199	FALSE			0.28436	-0.03014	-0.16867	-0.00793	0.00049	0.21951	-0.23403	2	800.9383	40.34	38.89	35.63	39.44	26.57	39.49	38.22	43.3	38.95	30.82	30.27
O00159	NINQGSITFAGGPGR	SN_Direct	53431.9	66463.5	71437.9	52841.1	49419.9	74466.6	48565	40315	74390	59714.9	72735.1	74615.8	52693	53983.2	63741.5	70991.4	89301.6	57700.7	55911.3	50440.2	79935.4	75507	65115.2	38661.1	FALSE			-0.22883	0.1882	-0.11456	-0.09385	0.114	-0.16701	-0.03856	2	744.8813	-11.32	-1.28	9.6	0.78	-11.7	1.34	2	-4.83	9.78	0.88	10.04
O00159	NMVWKYC[Carbamidomethyl (C)]RSISPEWK	SN_Direct	1.14361e+07	1.08433e+07	9.62392e+06	1.04226e+07	9.60532e+06	9.02971e+06	1.05216e+07	1.12578e+07	9.20476e+06	1.06583e+07	1.01864e+07	1.05373e+07	1.19215e+07	1.0269e+07	1.11294e+07	1.03877e+07	1.18013e+07	1.06356e+07	1.14679e+07	1.04934e+07	1.16962e+07	1.03007e+07	9.72464e+06	1.06003e+07	FALSE			-0.04217	0.04107	-0.13479	-0.05897	-0.02377	0.06268	0.07722	4	496.7447	34.79	41.91	48.73	37	38.44	43.88	29.52	46.56	42.5	42.86	48.5
O00159	NPIMSQC[Carbamidomethyl (C)]FDR	SN_Direct	54931.6	62104.1	67456.7	71266.3	68983.4	61999.2	69449.3	57297.6	57722.4	66888.5	62311.3	68224.5	51109	75053.9	66125.6	64651.3	40343.7	49380.9	65846.1	45531.2	67744.5	69489.8	72027.3	94556	FALSE			-0.00018	-0.25711	0.13257	0.35567	0.09774	0.05971	-0.04262	2	634.2816	44.17	45.13	42.75	32.24	44.76	45.41	41.09	47.45	40.59	40.75	35
O00159	NPIMSQC[Carbamidomethyl (C)]FDRSELSDK	SN_Direct	44629.7	26181.8	44432.1	54573.5	36956	42017.7	47952.7	36046.3	49968.3	48701.4	43876.4	56916.5	41905.2	41615.6	52935.4	37734.7	46387.4	56489.1	42381.5	45951.6	34279.5	28059.8	25506	24818.6	FALSE			0.21719	0.28702	0.21266	-0.55605	0.3754	0.24375	0.08942	3	642.961	35.64	18.96	22.3	40.94	39.25	22.75	26.57	43.49	32.08	15.61	37.06
O00159	NPQSYLYLVK	SN_Direct	27834.1	34642.6	36470.6	33210.1	31132.4	30055.2	37870	32940	28941.9	31217.6	29009.3	25344.2	26248.5	28933.3	31282.3	27305.4	27805	25134.7	26647.9	31447.6	27893.6	34949.6	29229.9	38346.3	FALSE			0.01168	-0.30225	-0.06791	0.05126	-0.20954	-0.19456	-0.20251	2	612.8348	41.97	46.82	30.51	38.7	36.47	38.63	49.11	40.88	44.7	41.9	47.65
O00159	NVLDTSWPTPPPALR	SN_Direct	80307.6	123499	165773	131220	104331	169611	125030	110027	145480	162772	125266	107379	91522.7	156282	127287	95608.6	162096	138492	147620	138049	148458	138022	144083	149279	FALSE			0.04215	0.10033	0.13261	0.22309	0.09749	0.02136	0.23223	2	832.4437	21.27	35.88	37.93	33.7	29.07	26.58	40.06	32.2	39.37	28.68	33.2
O00159	PVGGHILSYLLEK	SN_Direct	5759.65	4663.46	5581.5	4328.77	8579.85	7424.95	4095	3423.02	5423.3	4544.66	3560.22	6923.42	2993.84	4883.93	5983.26	3361.86	5465.44	8098.39	4476.13	3708.07	2710.39	3428.84	6188.22	4502.58	FALSE	0.277784	924.55	-0.3065	0.08073	0.34537	-0.18078	-0.09081	-0.20745	-0.55487	3	475.9415	33.85	21.03	21.55	27.97	32.72	18.29	17.45	25.77	21.88	-25.62	27.98
O00159	QLLLTPNAVVIVEDAK	SN_Direct	56548.6	58416.8	50515.4	57141	63637.3	58465.3	55863.3	64900	50231.6	45566.1	48676	54759.7	64988.4	53112.6	49554	48277.9	56975	44975.1	53086.7	55421.7	55902.1	52505.9	59095.9	52038.5	FALSE			0.04729	-0.13951	0.11526	-0.01614	-0.15133	0.01883	-0.00936	2	862.0037	33.1	44.42	34.21	40.5	36.96	43.87	47.88	44.93	46.89	37.15	39.69
O00159	SLC[Carbamidomethyl (C)]PETWPTWAGRPQDGVAVLVR	SN_Direct	1.08075e+06	1.30552e+06	12608.9	1.41144e+06	1.00512e+06	1.22902e+06	44959.1	24874.9	29882.2	1.38825e+06	664137	1.25332e+06	1.29744e+06	1.12805e+06	1.29077e+06	1.37436e+06	1.2665e+06	1.26136e+06	30809.3	1.26159e+06	27959.4	33802.4	1.38557e+06	42900.7	FALSE			-4.58839	0.70193	0.60378	-0.71415	0.4626	0.63149	-0.86143	3	865.7761	-7.32	13.97	20.68	-11.39	-4.67	14.99	-13.95	-9.24	9.08	4.73	21.47
O00159	TFTWLVGK	SN_Direct	74527.2	74113.5	68951.7	64785	70594.6	74827.9	58390.1	66161.5	74038.9	70610.3	66942.5	70016	68754.7	64175.3	68051.4	63092.6	72069.6	67446.4	61533.6	72090.4	69584.7	71978.6	67554.8	76590.9	FALSE			-0.13183	-0.10293	-0.04981	-0.00977	-0.06804	-0.11457	-0.09867	2	476.2686	25.19	41.11	38.7	40.05	41.93	34.62	28.11	46.32	48.16	46.58	37.63
O00159	TLFATEDALEVRR	SN_Direct	80117	98295.8	89973.1	93692.4	94041.6	88323.6	86498.9	78380	85727.8	90937.4	77883.9	97754.8	96365.5	83374.6	77808.5	65188.1	82134.2	93165.1	93447.9	99455.4	70321.2	86147	78770.9	85507.9	FALSE			-0.09888	-0.15835	0.04066	-0.09993	-0.00976	-0.05946	-0.02802	3	507.6071	43.66	47.15	48.54	41.86	36.82	35.22	39.71	47.51	33.62	38.12	37.71
O00159	VLQALGSEPIQYAVPVVK	SN_Direct	61222.5	62469.9	79858.1	72932	77887.3	59848.4	57273.7	74108.8	61623.5	59978.8	65714.8	58479.3	67692.3	72138.7	76529.6	89804.6	80166.8	76029.4	79427.5	45474.3	60343.4	79918.4	67776.2	66348.8	FALSE			-0.07674	0.27328	0.04958	0.07252	-0.14433	0.08805	-0.13595	2	956.0511	44.76	38.09	42.76	46.47	40.12	51.36	44.81	46.71	38.03	46.63	38.49
O00159	YLGLLENLR	SN_Direct	136739	143213	133736	137979	160391	149486	140475	148113	135423	137963	142607	136787	141610	143258	122521	120266	135152	126480	121719	133095	136887	141626	144949	153663	FALSE			0.03556	-0.11535	0.11449	0.08974	0.01274	-0.02213	-0.07879	2	545.8164	49.05	44.25	46.37	44.7	42.27	40.93	42.75	47.18	44.23	39.97	47.81
O00160	DIILQSNPLLEAFGNAK	SN_Direct	45675.7	46346.4	40854.7	40374.8	45375.6	36887.8	34773.9	41220.4	42395.4	47307	45229	46875.9	45415.4	44563.3	54326.7	44462.3	43566	40307.4	40308.6	43043.7	38932.5	40463.9	42736.8	48461.5	FALSE			-0.16655	-0.05017	-0.11568	-0.01325	0.06927	0.11904	-0.11984	2, 3	922.0016, 615.0035	41.12, 28.69	40.45, 50.69	45.38, 42.5	48.23, 45.72	48.88, 53.23	48.07, 35.81	45.65, 28.16	36.81, 28.35	38.86, 13.02	44.65, 27.18	46.68, 43.15
O00160	GFGDLAVLK	SN_Direct	37100.5	33228.8	33085.3	37854.5	28416.6	37268.8	26189.2	36721.5	30728.4	32792.2	34848.3	32128.4	34632.9	29530	35854.9	30354.8	32272.2	35895.4	38420.2	34203	36757.4	34880.1	37141.6	32184.9	FALSE			-0.14326	-0.06992	0.00175	0.01101	-0.05178	-0.04818	0.08092	2	460.266	32.1	40.94	39.26	42.87	47.16	34.71	26.83	35.64	32.78	42.55	30.68
O00160	LFDFLVEAINR	SN_Direct	6360.83	6794.87	6311.65	6079.83	6777.32	6721.43	5415.41	6852.41	4659.39	3229.98	6950.17	5946.2	5599.72	7671.25	4403.62	4971.82	4850.03	4761.61	4333.62	6394.68	5570.06	6600.86	6293.88	10226.8	FALSE			-0.20171	-0.41672	0.00822	0.24818	-0.27164	-0.13938	-0.25633	2	668.8666	5.23	40.24	29.18	8.87	33.19	37.18	9.93	12.83	42.39	23.47	24.55
O00160	MREEASNILLNK	SN_Direct	46331	25589.6	5182.95	17186.5	30840.2	50107.3	72083.1	81066.1	31394.8	58339.9	4480.25	1858.14	50058.7	63344.1	16618.2	78972.9	49731.2	31544.6	71588.2	82610.8	20943.6	15570.2	51905.6	18954.2	FALSE			1.2591	1.05544	0.34796	0.16474	-0.25352	0.75388	1.18366	2	709.377	-9.62	7.44	38.66	-20.22	-7.58	10.36	23.21	-6.75	26.41	23.39	2.6
O00160	NFVGDYLGLEERPELR	SN_Direct	110208	100805	114545	103406	101203	110824	103234	111459	116718	112118	104069	100492	117613	102764	111044	109853	94401.8	115441	109128	111254	118201	98504.4	94543.9	108325	FALSE			0.0257	-0.02622	-0.04558	-0.11137	-0.0399	0.02575	0.05659	3	636.3268	46.81	46.81	43.74	50.84	39.31	55.3	43.95	42.49	54.69	57.02	42.59
O00160	NPESLFLLEEVRER	SN_Direct	29514.4	33383.4	31595.7	33995.9	31996.3	35456.4	34228.8	35129.9	31950.6	33205.6	35325.8	33133.6	34583.2	33470.4	31621.4	35747.1	29796.4	35176.6	34570.4	29796.1	34531.9	28691.6	29679.8	31918.6	FALSE			0.10048	0.09206	0.10246	-0.06565	0.10554	0.07702	0.06573	3	577.6406	48.45	44.69	43.55	43.26	43.15	45.03	43.15	38.51	47.91	48.71	41.75
O00161	AHQITDESLESTR	SN_Direct	35260.7	31362.5	31398.2	32712.2	30394.2	28975.6	30845.6	33627	32543.7	30794.4	26659.4	30262.5	31731.2	31075.1	24041.6	30965.1	31231.8	32747.1	34492.6	33670.4	29248	30024	29440	28996.8	FALSE			-0.01487	-0.04602	-0.09018	-0.14806	-0.16025	-0.17461	-0.00901	2	743.8602	45.31	41.21	35.45	41	26.66	44.04	43.08	44.24	44.74	36.33	34.6
O00161	AHQITDESLESTRR	SN_Direct	165150	162288	190341	171697	171367	188002	158334	158506	181860	162987	181467	178412	178712	175971	189541	182181	172793	189503	178852	164570	176742	165393	185045	188591	FALSE			-0.05417	0.07253	0.03655	0.05803	0.0141	0.07186	0.00663	3, 4	548.2763, 411.459	44.05, 32.54	43.32, 21.83	48.59, 35.42	40.8, 28.8	42.83, 43.96	50.48, 38.06	42.93, 17	45.5, 8.19	48.38, 2.73	39.71, 6.93	48.78, 39.27
O00161	ALNIGNEIDAQNPQIK	SN_Direct	383372	349146	374536	365555	369691	373485	342530	362456	382824	383721	378501	386507	397979	390797	393010	355760	422175	405159	382960	370363	347486	357259	360885	400898	FALSE			-0.0253	0.09584	0.00219	0.01554	0.05331	0.09424	-0.00816	2, 3	869.4601, 579.9758	47.4, 41.55	49.69, 39.28	43.81, 46.53	46.68, 46.05	40.84, 42.74	41.98, 42.68	46.99, 50.51	44.12, 43.52	45.77, 39.34	41.51, 50.4	40.52, 44.8
O00161	C[Carbamidomethyl (C)]VC[Carbamidomethyl (C)]PC[Carbamidomethyl (C)]NR	SN_Direct	30339	24154.8	22733	14951.4	19066.2	23803.7	29636.3	20430.2	21736.6	25912	20372.9	11497.6	18768	20918.9	25405.3	21388.4	18366.9	22738.8	26827.4	23794.3	14899.2	28148.8	19103.3	15964.5	FALSE			-0.10506	-0.30538	-0.4175	-0.2888	-0.41847	-0.24662	-0.23715	2	483.1911	12.44	15.79	17.5	8.84	30.84	23.3	-29.1	13.08	24.98	-3.77	26.76
O00161	DMALNIGNEIDAQNPQIK	SN_Direct	176912	175442	168903	141993	148475	172072	127043	154112	156377	136912	156918	189454	168650	167363	171309	183012	214676	194776	157446	135555	156002	155773	157849	185222	FALSE			-0.25261	0.18473	-0.17242	-0.06341	-0.10912	-0.03909	-0.21527	2	992.4938	40.45	48.89	44.53	46.87	21.21	45.92	45.21	41.73	30.14	44.84	36.47
O00161	EQLNRIEEGLDQINK	SN_Direct	155586	140832	157322	156263	149698	170847	152898	158693	168383	161906	161048	165236	163002	153167	151921	164506	168715	179701	166147	147350	160958	153067	153676	144355	FALSE			0.08109	0.17687	0.07155	-0.00842	0.10558	0.04492	0.06441	3, 2	600.3146, 899.9683	44.89, 41.07	46.88, 23.05	39.89, 36.14	47.97, 32.81	49.6, 42.9	48.6, 44.2	46.3, 35.59	51.6, 30.97	50.75, 38.11	38.33, 28.36	49.44, 25.33
O00161	GLC[Carbamidomethyl (C)]VC[Carbamidomethyl (C)]PC[Carbamidomethyl (C)]NR	SN_Direct	40675.2	33937.5	38846.9	28857.1	19109.5	25849.6	26222.3	34645.5	31719.8	33528.5	31444.6	32807	27754.4	24895.6	31702.6	20522.6	18358.8	28140.9	32189.6	28763.1	9335.63	28538.5	28106.7	29063.9	FALSE	0.547265	21162.9	-0.29329	-0.75947	-0.62017	-0.40466	-0.21456	-0.42768	-0.69082	2	568.2439	37.96	44.87	41.68	44.32	28.02	17.45	36.2	41.46	38.84	29.07	14.19
O00161	IEEGLDQINK	SN_Direct	278153	253523	332918	271318	307468	286948	285131	268439	269421	266173	311495	275892	255106	280672	293455	274639	293255	267658	275393	276225	284967	273633	283269	330763	FALSE			-0.07114	-0.04929	0.0019	0.03799	-0.01853	-0.06024	-0.04751	2	579.8037	37.43	32.75	44.46	42.41	34.61	45.29	38.47	41.68	38.32	45.08	35.54
O00161	ILGLAIESQDAGIK	SN_Direct	238705	214932	245897	237657	242653	260421	237285	246749	247980	239826	249830	263684	235175	255681	260948	250101	253078	264581	234197	175222	255999	237062	220741	250421	FALSE			0.06548	0.13426	0.08256	0.01781	0.10691	0.10396	-0.07213	2	714.4089	45.12	44.19	45.75	46.25	44.85	45.81	52.52	44.39	47.16	42.73	45.88
O00161	NIGNEIDAQNPQIK	SN_Direct	292849	293016	269201	274940	281269	273981	258140	264029	291713	278128	279837	297181	294734	294104	285657	268645	314674	296512	284976	286187	287156	260953	279275	290569	FALSE			-0.07122	0.04119	-0.0426	-0.04154	0.00013	0.03241	0.00548	2	777.3995	48.04	44.05	46.76	49.28	43.69	44.61	50.01	50.62	48.61	46.14	43.88
O00161	QITDESLESTRR	SN_Direct	42711.5	26610.1	136782	32874.6	34525.4	57937.3	28279.3	48942.5	77134.9	53245.2	38626.3	44612.6	49614.4	31733.8	119549	46492.1	63009.4	54474.9	44891.5	36402.4	73693.4	29819.5	42315.3	50746.4	FALSE			-0.41711	-0.32989	-0.71756	-0.74611	-0.59464	-0.03691	-0.41122	3	478.9109	41.11	37.39	34.01	41.09	40.97	40.76	30.13	32.29	33.31	40.59	43.43
O00161	RITNDAREDEMEENLTQ	SN_Direct	57834.3	49664.4	63303.2	55822.9	54533.2	65771.7	63899.3	63890.8	55953.9	57998.7	70608.7	58421.5	72785.4	48375.8	65470.7	45024.4	70874.7	70072.6	60044.5	62720.1	59478.3	48514.8	59441	46655	FALSE			0.10537	0.12276	0.0443	-0.14368	0.13094	0.12787	0.09354	3	688.6481	38.64	50.2	43.53	51.22	35.61	42.71	46.4	46.45	39.2	51.98	49.91
O00161	RITNDAREDEMEENLTQVG	SN_Direct	153568	143544	159141	144609	152267	156457	134660	144811	152281	127978	157270	166105	166362	162376	171737	139209	160042	164772	137847	152010	144761	134286	151923	163329	FALSE			-0.07963	0.02436	-0.00926	-0.02139	-0.01558	0.13346	-0.07009	3	740.6781	47.22	34.74	45.48	37.97	51.71	38.77	34.59	39.32	47.07	35.2	45.31
O00161	RITNDAREDEMEENLTQVGSILGNLK	SN_Direct	57454	40500.9	50579.4	57894.5	43656.6	54218.9	57326.9	47746.6	50016.5	57465.6	46200.5	54566.8	51052.7	53400.5	52967.6	62897.1	51894.7	52806.5	52548.4	17660.7	56131.3	47703.5	55531.4	55109.9	FALSE			0.06231	0.17421	0.06862	0.09227	0.09125	0.08383	-0.23348	4	737.1213	42.74	48.08	48.26	50.2	45.39	51.04	31.08	40.9	44.65	42.31	48.91
O00161	SSEEIQQR	SN_Direct	242418	218889	208356	242555	230773	227854	207713	203760	240845	245769	190528	199367	209205	218758	218546	282640	248026	226705	263922	220816	201252	244298	239200	181306	FALSE			-0.03786	0.17756	0.06636	-0.01051	-0.07517	-0.05077	0.03475	2	488.7383	37.77	48.82	38.42	46.8	36.99	52.33	52.3	48	48.14	39.12	43.46
O00161	TITMLDEQK	SN_Direct	338053	325296	350032	305211	323451	305604	308615	350159	344777	288208	301977	342624	337383	281131	315059	340278	340610	336026	328486	309006	363059	330475	336548	280442	FALSE			-0.01406	0.00502	-0.11727	-0.09703	-0.11952	-0.11834	-0.01838	2	539.7761	45.5	34.91	41.58	45.1	42.78	31.44	42.69	44.49	34.1	43.7	39.96
O00161	TTWGDGGENSPC[Carbamidomethyl (C)]NVVSK	SN_Direct	76548	70191.1	64332.9	71514.6	64368.1	66940.9	68832.4	54851.9	69070.9	67561.4	67919.9	62763.4	71099	71363.2	71171.2	64434.1	75578.8	72047.5	75266.1	73139.5	65918.1	72184.2	72853.4	62358.4	FALSE			-0.13097	0.00674	-0.05751	-0.02535	-0.09045	0.0174	0.02206	2	904.3994	41.93	41.43	39.26	45.6	39.4	44.19	40.93	36.62	34.09	27.28	30.64
O00161	TWGDGGENSPC[Carbamidomethyl (C)]NVVSK	SN_Direct	86858.5	85288.1	76876.5	96269.3	84851.6	87752.9	89664.5	79965.3	93316.1	92150.2	88626.9	87739.2	89999	85164.8	89391.2	91721.8	83317.1	90894.6	92085.6	91412.2	90666.3	92912.7	91751.3	98871.9	FALSE			0.07849	0.09479	0.11065	0.18725	0.10873	0.08729	0.13876	2	853.8755	34.57	41.23	36.56	37.53	45.44	46.18	46.25	50.4	47.75	41.44	42.62
O00161	[Acetyl (Protein N-term)]MDNLSSEEIQQR	SN_Direct	193104	220572	227129	220797	213382	220703	210192	209488	192838	220320	216744	203032	198404	217988	242590	232611	191243	219770	205031	208489	167478	216308	214659	207664	FALSE			-0.06513	0.00633	0.03135	-0.0049	-0.0016	0.04035	-0.14135	2	746.3408	50.3	41.22	44.54	38.91	44.69	47.78	50.76	39.21	48.45	46.07	44.85
O00170	AVPLIHQEGNR	SN_Direct	244646	217501	209553	224842	215810	211996	193621	243188	211879	206030	255248	238888	249376	228140	228791	244000	273062	241387	250746	229031	266248	238893	210223	228535	FALSE			-0.05029	0.17524	-0.04151	0.01273	0.05988	0.07248	0.15141	2, 3	617.3386, 411.8948	42.86, 32.42	46.6, 41.81	45.15, 35.24	43.28, 44.41	36.27, 37.94	42.79, 46.14	47, 43.97	47.41, 49.06	30.42, 34.92	39.4, 42.72	46.01, 37.91
O00170	EGEIAQFLC[Carbamidomethyl (C)]DIK	SN_Direct	322539	305326	253449	331942	332829	321647	344743	344359	298565	344401	363201	332501	272822	311459	320781	305095	339769	288550	316129	257960	328721	312438	335646	320160	FALSE			0.16437	0.08286	0.16254	0.13571	0.239	0.03836	0.03477	2	711.8503	38.91	50.41	37.13	41.36	44.13	42.66	42.73	45.31	43.24	41.82	43.15
O00170	EHSSLGHADLDALQQNPQPLIF	SN_Direct	65819.5	58140.8	69929.7	61328.7	58246.7	56730.8	63573.3	46100.2	62807.6	74491	61671.1	76242.2	73821.2	67642.1	60428.6	60828.2	57022.4	60401.9	68274.7	50475.1	62116.2	74173.9	68319.8	70908.1	FALSE			-0.1688	-0.12132	-0.13716	0.13833	0.13157	0.05834	-0.10032	3	810.7398	15.32	15.03	23.71	21.71	26.71	22.73	35.67	16.1	30.99	30.49	15.04
O00170	EHSSLGHADLDALQQNPQPLIFHME	SN_Direct	55479.5	47755.1	47805.8	62464.8	48422.5	42519	47905.1	49483.3	51829	53809.9	50219.4	53842	60587.7	53961.7	56290.7	59619	50724.9	57339.7	52662.2	46981.5	51467	50826.1	51031.3	57599.3	FALSE			-0.01752	0.15081	0.02242	0.07823	0.06381	0.17771	0.00067	4, 3	707.5922, 943.1204	46.69, 37.41	49.92, 32.19	44.79, 43.89	42.78, 36.39	48.92, 34.32	38.68, 35.66	50.56, 42.15	46.22, 21.33	42.98, 22.71	44.2, 31.88	40.49, 38.08
O00170	ELDPALAPVVSR	SN_Direct	1.87641e+06	1.78263e+06	1.80478e+06	1.82229e+06	1.79377e+06	1.8964e+06	1.80856e+06	1.83093e+06	1.89558e+06	1.81158e+06	1.86218e+06	1.91375e+06	1.90624e+06	1.89291e+06	1.91352e+06	1.82042e+06	2.00094e+06	1.90211e+06	1.86644e+06	1.88276e+06	2.01573e+06	1.75468e+06	1.80328e+06	1.84775e+06	FALSE			0.01869	0.06698	0.01279	-0.01543	0.03229	0.06425	0.07739	2	633.8563	41.22	40.73	48.64	45.79	37.09	45.57	46.98	51.21	39.64	43.13	47.19
O00170	FKLPVWETIVC[Carbamidomethyl (C)]	SN_Direct	51076.8	57196.1	39656.7	26603.9	17298.2	49523.3	47531.8	46296	57963.7	43999.6	38212.5	44170.4	48569.3	41495.7	32925.6	24802	46342.6	43983	44807.3	42573.7	53233.3	34111.3	19744.6	42569.8	FALSE			0.03718	-0.36168	-0.66302	-0.61742	-0.22711	-0.26636	-0.07317	2	696.3732	5.57	17.49	31.22	22.1	27.98	11.86	15.72	14.78	20.08	10.83	35.23
O00170	FKLPVWETIVC[Carbamidomethyl (C)]T	SN_Direct	22833.4	24418.1	20018.4	25356.5	21586	21424.6	25968.4	24659.1	29069.6	23796.4	28276.5	28663.2	26954.7	23431.5	20165.5	25820.4	26457.7	23779.1	23674.5	25305.4	26999.2	25177.2	26217.9	21823.8	FALSE			0.24457	0.17712	0.02334	0.12225	0.26325	0.06872	0.17564	2	746.897	43.06	41.65	43.46	42.79	33.57	43.4	42.36	33.36	43.63	40.36	39.03
O00170	FKLPVWETIVC[Carbamidomethyl (C)]TMR	SN_Direct	25664.7	17803.2	20224.5	22772.2	20193.1	18254.9	22177.9	24084	18112	20073.1	24011.3	21315.3	20047	19599	20026.5	17189.5	17622.4	17781.2	19862	15944.6	19213.4	19440	21184.4	27329.9	FALSE			0.01535	-0.27625	-0.05711	0.09344	0.03816	-0.09406	-0.21117	3	593.981	42.87	49.48	48.32	52.22	53.82	47.96	52.25	48.63	52.46	49.67	46.56
O00170	GELPDFQDGTK	SN_Direct	85527.9	91861.3	96587.7	89301.2	89481.9	70090.6	91119.8	83756.1	84542	88103.2	100295	83730.1	84424.4	90815.9	81380.3	92758.1	95975.5	84284	89921.6	99593.3	103075	95479.9	108569	112070	FALSE			-0.07878	-0.00506	-0.13864	0.20642	-0.00977	-0.09442	0.09483	2	603.7855	18.5	49.65	39.02	41.56	29.62	49.04	43.82	42.29	41.11	34.46	33.55
O00170	GKPMELIIGK	SN_Direct	118388	100855	118361	79116.7	105076	134761	120262	140503	121759	128022	94874.4	112796	116015	126939	131276	113963	105712	123803	116177	112976	115302	99514.6	99367.5	124720	FALSE			0.18022	0.02489	-0.08199	-0.06111	-0.00819	0.14859	0.02898	3	362.5511	46.3	41.88	50.94	53.12	45.57	41.64	43.62	52.65	54.43	44.95	49.38
O00170	GKPMELIIGKK	SN_Direct	217645	196940	187678	188330	186460	204031	183250	205211	203247	188472	205123	202930	213546	205621	200377	186070	191085	187637	191692	189361	156871	191237	186380	199491	FALSE			-0.02551	-0.09268	-0.05728	-0.06155	-0.01381	0.04081	-0.16299	3, 2	405.2494, 607.3705	37.34, 48.56	51.21, 52.86	47.82, 46.3	44.3, 50.01	44.03, 50.22	46.31, 47.71	43.34, 47.21	49.16, 46.13	42.71, 46.64	37.55, 36.67	46.37, 37.02
O00170	HSDDEGTVLDDSR	SN_Direct	78994.8	83511.3	87284.1	87702.1	82880.5	79004	87287.3	83362.9	86337.3	82935.4	75492.7	87209.1	83733.3	83676.1	75646.5	80206.5	72177.2	82473.3	82544.7	76712	76077.1	83293	85851.1	88682.5	FALSE			0.04098	-0.08893	-0.00118	0.04568	-0.02419	-0.03943	-0.08601	2, 3	723.3106, 482.5428	45.3, 51.64	43.81, 44.58	41.88, 49.41	46.73, 50.65	50.65, 46.07	48.31, 50.3	51.92, 47.56	51.64, 51.23	42.81, 48.85	46.17, 41.99	47.07, 49.07
O00170	HVVLYPLVAK	SN_Direct	335581	336227	317593	316382	345808	358614	303310	361405	300932	295489	353697	335458	330609	338111	321997	290730	353258	335539	311855	300994	312672	343806	313272	351878	FALSE			-0.03506	-0.01447	0.04508	0.02824	-0.00695	0.00192	-0.09629	2, 3	569.8528, 380.2376	36.36, 40.21	46.39, 45.13	47.85, 46.28	48.19, 47.92	41.96, 33.5	44.48, 24	44.47, 28.85	45.22, 44.29	35.44, 47.5	41.04, 42.03	45.55, 40.93
O00170	KVLELDPALAPVVSR	SN_Direct	18116.3	16092.9	18406.1	18516.8	13066.4	12876.1	16630.9	17357.3	18198.8	17788	16854	18418.4	17613.1	18323.7	14708.9	20578.9	21939.6	19792.9	19382.9	17971.1	24319.1	14461.3	20202.3	16987.6	FALSE			-0.01179	0.24401	-0.24299	-0.02668	0.01215	-0.05504	0.22916	3	536.3224	41.09	52.97	46.03	46.57	40.37	49.32	43.42	36.31	55.21	43.04	43.97
O00170	LPVWETIVC[Carbamidomethyl (C)]TMR	SN_Direct	44382.5	50217.2	22134.2	43445.1	53297.9	38691.6	48059.4	43093.3	37088.2	37565.1	44331.8	48115.6	16537.3	47947.3	37103.4	43422.6	34025.6	31251.7	31568.9	42746.6	31679.7	42582.1	54174.8	40963.5	FALSE			0.13563	-0.10287	0.21437	0.23852	0.15543	-0.20049	-0.13922	2	752.8862	32.06	27.33	31.9	25.97	40.86	39.18	16.77	40.6	35.93	33.62	42.2
O00170	LREDGIQK	SN_Direct	132937	82496.4	110586	111909	141893	159539	157732	144568	120201	100190	96341.8	136131	121060	144514	91858	121296	108410	109905	80756.1	159077	120311	98400.2	104570	95062.9	FALSE			0.374	0.05893	0.34237	-0.12948	0.02911	0.13271	0.14362	2	479.7694	28.41	20.46	31.43	36.11	34.24	37.35	38.81	34.6	23.05	37.67	37.85
O00170	LVVEEYYEVLDHC[Carbamidomethyl (C)]SSILNK	SN_Direct	66815	43715.8	53735	58247.6	51266.2	40212.5	44536.5	60691.9	41925.3	43932.7	51772	39853.7	47093.5	54410.6	44883.3	53999.4	48178.4	38889.7	53401.7	40405.4	41890.2	55469.6	48034.9	60375.3	FALSE			-0.15871	-0.21965	-0.1337	-0.00339	-0.27712	-0.16624	-0.27564	3	770.7156	40.31	43.29	34.01	41.05	30.77	38.36	34.78	34.43	30.64	48.35	36.23
O00170	MREGEIAQFLC[Carbamidomethyl (C)]DIK	SN_Direct	14036.5	10631.5	8496.55	13222.6	13351.5	10197.7	12238.2	14604.9	9681.68	12552.2	15983.6	11152.5	12283.4	17310.3	10443	12712.1	14425.7	12640.4	13163.8	10650.3	8689.17	12558.6	12073.6	9486.21	FALSE			0.13923	0.26234	0.14896	0.0409	0.25907	0.27168	-0.02906	3	570.6165	39.61	39.66	40.08	41.62	38.94	41.57	40.63	41.71	33.32	39.68	32.91
O00170	NAQEAQADFAK	SN_Direct	64727.7	57605.7	81060.2	73427.3	68784.5	71760.9	68627.6	62573.7	65894.6	64879.3	75276.2	67627.7	78796.9	65528.6	77490.1	66008.4	71799	68782.4	76065.5	68890.6	69346.9	71182.7	65113.4	78583.3	FALSE			-0.04538	0.0225	0.07315	0.07925	0.0308	0.12509	0.07538	2	596.7833	50.85	50.96	51.49	54.66	42.39	44.74	45.06	47.48	46.02	41.37	38.52
O00170	NIAVGKDPLEGQ	SN_Direct	453278	424738	441463	403995	408626	436491	409822	447692	436924	412842	442415	416836	463965	448368	393007	395811	443108	405406	398814	449412	407425	387943	433382	413882	FALSE			-0.02764	-0.0846	-0.07906	-0.09522	-0.05276	-0.01554	-0.07153	2	620.8303	38.04	47.62	43.16	43.69	44.97	29.77	44.76	38.25	44.83	36.94	45.53
O00170	NIAVGKDPLEGQRH	SN_Direct	83615.8	75821.5	88574	79543.1	73788.7	87761.3	78076.4	81265.1	86561.1	71094.8	82709.1	93747.3	94275.4	72103.8	97264.1	82298	82163.9	94854.7	70965.8	85368.6	85063.9	80411.5	80279	79730.3	FALSE			-0.01232	0.06431	-0.04082	-0.04484	-0.00268	0.08818	-0.03899	3, 2	511.9426, 767.4102	39.92, 42.28	47.58, 35.67	39.35, 40.79	46.57, 42.26	35.61, 30.63	45.74, 40.62	52.37, 41.56	48.52, 39.54	50.59, 47.49	44.18, 39.06	39.03, 50.6
O00170	NKYDDNVK	SN_Direct	76357.6	96286.4	68050.4	92092.3	101356	68061.4	90917.5	76130.2	74332.2	87888.2	85651.1	74747.5	74064.1	88210.4	73412.4	103495	79428.4	65880.6	104457	91459.9	73371.9	106309	101481	75328.2	FALSE			0.0041	0.04781	0.11966	0.23421	0.04481	-0.03033	0.16195	2	498.2433	50.46	37.78	39.44	41.55	38.91	23.45	18.98	47.85	38.06	46.54	41.95
O00170	QFLC[Carbamidomethyl (C)]DIK	SN_Direct	36505.3	32143.3	34896	36396.3	34166.7	54543.2	36668.5	36692.3	49802.8	34663.8	38519.7	30191.3	33232.3	34978.9	43987.4	34834.5	29130.6	32193.9	31630.6	33068.9	47949.8	34027.7	30694	31254.3	FALSE			0.25032	-0.10676	0.2729	-0.10951	-0.00237	0.1158	0.12159	2	462.2364	35.14	22.43	29.64	30.58	42.88	28.87	35.42	8.93	35.38	20.7	48.28
O00170	QQDPWAMTDEEK	SN_Direct	52088.9	61382.7	52603.9	62632.4	49365	55032.8	56175.4	51322.1	59763.1	58470	61415.2	58055.4	60745.4	58155.2	54315.3	51355.2	57458.1	61827.2	53741.9	73375.6	56313.2	64045	47900.7	56194.4	FALSE			0.01026	0.03912	0.00827	0.01782	0.09956	0.06073	0.1434	2	739.3168	45.08	41.21	44.71	45.58	41.71	45.79	47.93	35.01	40.25	32.29	38.81
O00170	RVIQEGRGELPDFQDGTK	SN_Direct	542993	490704	527840	522186	474793	534248	486157	533062	537372	530306	547926	548723	524740	519600	571744	535317	532928	558786	533419	476973	512519	498639	511265	426359	FALSE			-0.00458	0.05927	-0.02828	-0.12065	0.05921	0.04954	-0.03613	4, 3	512.0157, 682.3519	44.37, 36.4	50.16, 38.91	47.79, 41.82	46.8, 43.27	41.82, 42.98	51.78, 44.04	43.35, 34.5	43.64, 39.29	45.58, 36.19	47.69, 37	45.57, 36.01
O00170	TLHSDDEGTVLDDSR	SN_Direct	241682	214705	231948	236670	275253	237109	231628	242821	247004	222470	272235	235061	229551	253140	245158	243787	262703	246618	239536	223054	230081	256565	232554	245984	FALSE			0.06779	0.12975	0.12192	0.09484	0.08432	0.08053	0.00906	2, 3	830.3765, 553.92	49.05, 42.11	49.97, 51.36	42.47, 42.1	38.02, 48.37	38.56, 44.86	36.94, 45.6	39, 50.92	46.87, 48.15	42.38, 46.59	42.09, 47.81	43.98, 44.27
O00170	VESPGTYQQDPWAMTDEEK	SN_Direct	347678	424231	354018	415351	397619	382817	381415	381211	359571	413628	389848	355893	329301	407865	402145	437324	353699	358831	424002	384397	309871	388027	382848	358914	FALSE			-0.00479	0.03034	0.08685	0.00494	0.04223	0.01705	-0.00985	2, 3	1105.981, 737.6564	38.07, 26.71	33.63, 44.08	38.47, 36.86	32.7, 38.7	30.72, 41.01	29.92, 32.57	22.94, 37.86	34.45, 42.09	33.01, 40.7	28.67, 40.65	37.3, 37.3
O00170	YYDAIAC[Carbamidomethyl (C)]	SN_Direct	314168	325274	292992	350748	313325	292110	282390	304916	268666	342851	310429	325744	365043	325602	313716	327820	359406	313871	395290	357677	358138	287157	302157	301179	FALSE			-0.12344	0.10251	0.03629	-0.0664	0.07034	0.1072	0.25292	1	875.3604	36.91	39.04	27.47	33.76	41	34.31	39.63	35.83	41.59	36.33	32.28
O00170	YYDAIAC[Carbamidomethyl (C)]LK	SN_Direct	98896.4	77287.1	70351.1	71519	107028	76801.5	75989.3	88113	50237.8	104650	98234.1	65686	57080.7	107359	74268.6	108985	54967.9	81644.2	91958.1	69021	49218.2	104128	72789.2	207148	FALSE			-0.20189	-0.00549	0.05068	0.63956	0.12351	-0.04654	-0.23005	2	558.7733	30.65	41.24	41.21	42.38	32.51	36.6	41.81	47.11	38.4	40.52	40.96
O00178	AEQIEADVILLR	SN_Direct	29970.1	26733.3	27086.1	34191.4	31620.8	34359.1	29258.4	25375.5	31400.8	28003	26965.3	27948.6	32287.7	32355.6	30448.9	32358.8	26393.1	28020.2	30613.8	31480.9	26919.7	27193.2	29136.6	24993.4	FALSE			0.03815	0.05046	0.25763	-0.0431	-0.0151	0.18256	0.08727	2	685.3879	3.12	23.72	7.56	20.37	14	47	45.78	38.09	23.2	18.53	2.8
O00178	EHLGLAL	SN_Direct	12375.8	12768.4	16444.4	11951.7	12414	13153	15355.4	12379.6	11950.8	12205.5	14269	10676.4	11015.8	15619	11800.3	11017.9	11382.5	9436.51	12725	17224.9	7900.43	10261.2	12529.8	11760.3	FALSE			-0.06756	-0.38549	-0.14858	-0.26745	-0.16279	-0.11376	-0.13588	2	376.7187	13.1	23.04	26.77	24.14	14.04	15.82	33.78	17.19	42.34	23.78	-5.75
O00178	GGQTASFALK	SN_Direct	100312	96956.1	90645.7	97979.6	88566.4	83358.6	97313	95591.1	89680.5	107107	85954.4	91707.3	90764.8	89859.7	77597	88644	76748.6	76636.9	89213.3	63899.7	78117.7	92463.6	87514.3	99712	FALSE			-0.02695	-0.25045	-0.09319	-0.04181	-0.01584	-0.15703	-0.3163	2	490.264	43.6	44.89	39.08	48.11	44.82	44.48	50.82	52.71	34.45	42.93	40.12
O00178	GMVMVSPR	SN_Direct	347646	348438	362779	373815	368021	355103	359367	370568	353430	362001	312391	332975	353957	332843	362881	341402	325318	65232.8	367270	334865	342170	345374	355404	349986	FALSE			0.033	-0.53269	0.05097	-0.01108	-0.07193	-0.01257	-0.01997	2	438.7251	39.01	41.11	36.65	32.19	42.44	30.24	30.65	27.52	42.09	27.98	42.52
O00178	KIPVLVQSKDDVIVTASNFSSER	SN_Direct	132352	108649	133701	105416	82627.1	122554	108778	130598	134491	123654	139300	139335	124376	110072	115346	157237	119846	112168	124203	65350.9	127521	111728	100121	124472	FALSE			-0.00321	0.05496	-0.2707	-0.1559	0.10249	-0.09923	-0.24092	3, 4	844.7938, 633.8472	50.52, 36.84	49.2, 33.63	38.98, 43.52	46.39, 36.22	34.43, 33.37	31.34, 37.61	37.92, 40.18	43.17, 38.75	37.35, 34.69	51.41, 42.95	41.02, 33.33
O00178	LLQTTNNSPMNSKPQ	SN_Direct	43793.9	42265.3	42936.9	38941.2	41849.7	36967.7	37218.3	41928.4	43758.1	42942	41327.4	43178.8	45937.4	48413.2	39972.8	37386	47147.2	41775.9	37907.7	35311.8	42099.8	37517.5	37556	40183.8	FALSE			-0.06978	-0.03037	-0.13149	-0.16247	-0.01742	0.05838	-0.16169	2	836.9198	42.76	52.19	48.67	46.7	44.38	45.6	41.43	51.76	44.74	46.63	41.76
O00178	LLQTTNNSPMNSKPQQIK	SN_Direct	66292.3	56665.4	62763.5	64969.9	61745.5	64221.7	57579.7	62612.4	61627.5	66119.2	59727.7	64127.7	67969.5	52689.4	69693	63519.7	61237.5	72638.5	60786.7	49787	65176.4	62592.3	55838.6	68212.4	FALSE			-0.03063	0.08795	0.03996	0.00715	0.03267	0.03553	-0.07961	3, 2	681.3615, 1021.5386	43.27, 22.53	42.79, 37.58	50.16, -3.96	44.6, 40.7	46.37, 38.22	47.79, 32.48	45.57, 31.24	50.77, 30.85	46.42, 38.48	33.4, 28.46	42.89, 36.24
O00178	LVLVSPTSEQYDSLLR	SN_Direct	553792	582919	532862	540565	637058	587918	502431	601057	548028	513821	654226	541117	618796	640248	627957	590146	729561	659266	631101	537558	539703	592323	564483	576607	FALSE			-0.01569	0.24527	0.08063	0.05414	0.03381	0.17662	0.03313	2	910.4937	39.72	41.9	41.43	42.88	38.36	44.67	37.66	40.96	45.29	40.02	43.3
O00178	LVLVSPTSEQYDSLLRQ	SN_Direct	96823.5	102378	100249	96940	107539	95732.8	101202	93934.1	89093.8	103488	107716	96902.8	100426	102591	101071	104576	106038	105482	99006.3	91392.1	92714.4	102342	86816.3	100884	FALSE			-0.07526	0.07804	0.00366	-0.04605	0.04111	0.02217	-0.08094	2	974.5229	42.3	46.46	49.23	42.98	44.15	45.6	38.41	41.02	35.96	41.16	49.27
O00178	MC[Carbamidomethyl (C)]PIFQISNVTGENLDLLK	SN_Direct	15063	12196.7	12206.6	14748.5	11451.2	11554.6	17914.8	12630	9378.01	17037.5	14012.3	21503.2	11087.7	16090.5	12013.4	14250.5	12111.1	10859	13466.3	9502.35	7836.03	10129.9	10988.3	19157.4	FALSE			0.01659	-0.08452	-0.06398	0.02929	0.41315	-0.01008	-0.35747	2, 3	1096.5581, 731.3745	34.6, 39.2	47.73, 19.79	34.08, 42.38	36.76, 32.87	45.01, 8.69	36.81, 10.6	28.87, 28.15	35.45, 10.88	32.09, 7.84	32.24, 33.91	39.08, 40.31
O00178	MFLNLLSPR	SN_Direct	164854	214233	187566	168416	210610	212332	170344	188789	183717	165667	201858	194562	160773	172859	184042	142034	178421	186363	159997	206546	184062	205318	173859	254471	FALSE			-0.06191	-0.161	0.06157	0.16122	-0.01167	-0.13042	-0.04145	2	545.8075	37.66	25.92	28.88	38.43	39	26.81	30.07	24.63	27.29	38.94	39.75
O00178	QTATILSMDK	SN_Direct	155902	151976	157324	166299	155811	150064	144412	155860	128340	161126	144105	152321	158535	161456	164282	154064	135150	145994	150865	114357	136727	151645	141454	156762	FALSE			-0.11818	-0.09615	0.02146	-0.04838	-0.02392	0.05796	-0.21085	2	554.2894	40.82	44.31	43.77	49.7	42.31	51.31	43.73	46.34	43.1	44.37	43.78
O00178	RVGDNDFLEVR	SN_Direct	199213	215259	229293	192389	203852	206243	201786	211539	207928	221819	223300	212089	217459	205664	215079	206631	214099	217916	215909	209674	207938	202564	220010	212004	FALSE			-0.05135	-0.01152	-0.09561	-0.02073	0.02982	-0.01252	-0.02314	3, 2	440.5616, 660.3387	42.83, 37.99	40.91, 22.12	43.63, 40.52	47.3, 36.21	49.11, 28.22	41.3, 36.52	44.8, 33.93	47.07, 38.34	42.7, 33.07	38.02, 36.54	43.29, 24.46
O00178	SMAEQIEADVILLR	SN_Direct	46266.5	43567.2	43922.7	46184.8	50878.3	39666.7	44889.6	54044.3	43267.1	49570.4	48360.7	44125.3	41084.2	52713.7	45191.2	51738.6	36128.4	40355.6	52909.5	46301.1	41716.4	41974.5	51623.1	40605.6	FALSE			0.08832	-0.06096	0.03172	0.00481	0.08686	0.05537	0.07534	2, 3	794.4242, 529.9519	46.21, 40.97	52.2, 37.86	51.63, 48.54	47.59, 46.39	46.96, 33.54	44.07, 38.86	51.11, 45.53	49.5, 39.14	40.29, 32.84	43.7, 48.79	48.42, 47.02
O00178	STLLGVLTHGELDNGR	SN_Direct	65261.7	45853.8	71941.5	56080.6	49333.8	54755.3	56088	73485.9	67838.2	63308.4	76558.2	67658.2	68325.6	62676.1	66952.3	61135.2	66888.5	62747.2	60474.1	35113.9	70463.3	58755.6	61025.4	70819.3	FALSE			0.10892	0.05955	-0.19269	0.05826	0.18099	0.11287	-0.14066	3	561.3004	40.95	42.47	33.31	40.19	39.01	36.84	29.41	41.7	45.42	31.53	42.02
O00178	TPEYLHIDQR	SN_Direct	211782	206886	207869	203634	201476	229094	211678	199442	216531	216557	198507	215510	205830	219087	213849	204248	205335	215064	209381	205894	220931	200668	199476	217438	FALSE			0.00256	-0.00436	0.01755	-0.02077	0.00926	0.02789	0.02209	3, 2	424.5508, 636.3226	41.48, 50.89	44.83, 46.88	43.46, 43.31	46.74, 52.59	48.27, 52.44	43.32, 53.01	45.7, 51.04	50.34, 53.07	44.46, 44.66	47.54, 36.73	43.79, 53.86
O00178	TSSVGNDILGFDSEGNVVNKPDSHGGSLEWTK	SN_Direct	32520	35380.5	50307.9	35902	38687	35311.3	41381.9	28434.2	43116.8	37240	31935.5	42899.8	37504.3	33651.3	29755.8	36439.4	23430.5	39883.2	37552.8	30319.7	43019.5	32097.2	42470.8	34556.8	FALSE			-0.06587	-0.2449	-0.10514	-0.11535	-0.07686	-0.22824	-0.09218	3, 4	1116.199, 837.401	27.84, 34.98	38.23, 44.12	35.27, 29.82	35.89, 41.07	25.59, 33.85	43.89, 36.35	35.9, 42.54	32.78, 29.51	42.7, 39.6	38.03, 42.75	48.54, 35.11
O00178	VAVVGNVDAGK	SN_Direct	154918	126263	170121	149328	157687	165638	165502	174609	91004.6	135928	156332	133972	151626	157610	188712	182851	128650	165617	157580	163270	55153	173704	132081	146970	FALSE			-0.06601	0.08025	0.06669	0.00464	-0.08245	0.14191	-0.26334	2	514.7904	39.42	41.91	34.93	39.11	40.09	44.94	41.66	46.19	50.75	46.49	40.97
O00178	VGDNDFLEVR	SN_Direct	95223	84233.6	115154	101847	101438	100152	102448	104824	106120	117041	107563	95298.6	52797.4	115569	106586	126768	106590	103759	129155	56087.8	80582.4	119365	115317	94338.1	FALSE			0.08916	0.19444	0.04259	0.15937	0.11883	-0.09962	-0.14833	2	582.2882	31.39	34.46	32.35	35.32	27.1	36.98	40.95	27.4	27.89	30.19	24.79
O00178	VITFIDLAGHEK	SN_Direct	147577	167342	168808	177318	177939	160645	162216	169864	165629	166138	169083	153308	168431	166500	154385	122894	161909	155075	184137	167252	180537	172269	166952	183740	FALSE			0.04111	-0.13709	0.0929	0.11251	0.01425	0.01657	0.13703	3, 2	448.2504, 671.8719	44.27, -39.64	49.66, 43.56	39.09, 35.63	46.92, 39.47	41.76, 35.61	46.06, 8.54	40.92, 37.56	43, 39.06	46.57, 36.16	43.2, 35.89	43.35, 21.99
O00178	VSPTSEQYDSLLR	SN_Direct	313811	342601	323303	316629	318667	331345	306636	304084	330958	317037	332635	339044	324912	319961	334484	326012	337679	356439	303302	329780	349765	290018	301544	308279	FALSE			-0.05713	0.05832	-0.01938	-0.12269	0.01319	-0.00053	0.00461	2	747.8754	43.46	54.54	44.47	42.62	37.2	40.87	44.3	35.11	41.92	28.72	41.38
O00178	YQAMVHC[Carbamidomethyl (C)]GSIR	SN_Direct	87105.2	97261.6	85960.9	94262.7	96994.1	91841.7	96910.4	103014	86678.6	94020.5	93024.1	88529	91238.6	92502.7	96344.2	89023.4	69837.1	82270.3	88429.9	69330.7	80965.8	92452.7	95156.6	84244.7	FALSE			0.08434	-0.16489	0.06659	0.00812	0.02773	0.05116	-0.17935	2, 3	661.3106, 441.2095	41.4, 37.58	45.9, 47.98	42.14, 40.06	52.4, 40.05	49.1, 36.03	48.73, 43.26	50.01, 45.76	45.55, 48.16	41.84, 39.07	46.98, 36.17	46.44, 40.63
O00186	ALYFITPTSK	SN_Direct	139654	143148	133637	143493	149112	140958	141969	161630	141778	161348	141465	141461	136027	149414	142687	146201	141968	149040	151268	140180	126614	153875	146899	141158	FALSE			0.09692	0.07021	0.05813	0.08571	0.09334	0.03993	0.00561	2	570.8186	41.87	50.23	49.01	51.13	45.45	49.81	50.17	47.91	48.93	45.41	46.34
O00186	ATLDENPGVR	SN_Direct	74145.9	74391.4	43978.7	75262.4	58406	56448.4	54821.8	68238.1	39300.3	67726.6	61351.6	65622.3	67262.7	48463.8	35765.2	47708	76677.7	70111.5	84045.3	85244.8	59374.8	60847	70772.6	63982.8	FALSE			-0.24578	0.01477	-0.01809	0.02295	0.01628	-0.34574	0.24826	2	536.2751	33.05	30.36	41.98	38.55	28.37	23.76	21.81	32.59	37.33	38.02	36.45
O00186	DIMEDAIDNR	SN_Direct	349339	32711.9	32673.9	30309	5624.5	24694.3	29066.7	27284.9	28918.1	333296	32302.1	24723.7	28809	30944.2	32233	322947	31296	28627.2	34590.8	33372.2	24783.9	28191	31704	45265.7	FALSE			-2.28205	-0.1153	-2.7741	-1.97956	-0.08749	-2.17266	-2.16078	2	596.2692	-18.21	35.07	35.64	-34.91	42.03	-34.08	9.25	26.22	10.02		39.96
O00186	DIMEDAIDNRLDSK	SN_Direct	89751.7	73949	88756.5	68607.6	74421.5	93076.9	82050.7	83195.6	88007.6	82162.3	90772.1	94277.5	102040	76813.6	90857.5	76574.4	90171.4	99452.4	78381.4	81186.7	79891.8	72606.4	74244.5	81155.3	FALSE			0.00455	0.07646	-0.0966	-0.14697	0.08195	0.09538	-0.07625	3	545.5945	42.67	47.94	38.16	43.9	46.41	45.76	44.38	47.39	35.76	48.23	39.33
O00186	GFDPVSTVLHEL	SN_Direct	16919.9	19223.2	17711.5	17329.4	15177.4	20754.8	15773.2	15109.9	20956.1	15551.9	19570.8	21216.8	17102.7	16354.1	22415.7	15612.1	15693.9	20562	15393.9	20967.5	22901.7	14726.1	17424.6	13453.3	FALSE			-0.05503	-0.05423	-0.01598	-0.23991	0.06508	0.05307	0.13806	2	657.3405	46	45.67	49.88	51.21	42.14	47.89	48.5	45.8	47.01	48.75	44.53
O00186	GFDPVSTVLHELTFQAM	SN_Direct	11238.2	15227.6	11839	9732.25	4772.39	10384.8	8662.92	5859.53	11022.9	9428.44	8892.83	8506.76	8841.03	8822.16	5269.44	8141.37	8716.12	8739.47	10422.2	5789.96	13509	7553.59	6470.19	9202.09	FALSE	0.577366	1.04618e+07	-0.58447	-0.58155	-0.62199	-0.72179	-0.51378	-0.74012	-0.36604	2	946.4666	32.07	20.49	34.26	29.45	33.15	23.52	36.21	31.2	32.94	14.98	25.43
[truncated: 120,883 more rows]
[truncated: 13 more columns]
