# Supplementary material for: Benchmarking of Quantitative Proteomics Workflows for Limited Proteolysis Mass Spectrometry
Source: Mol Cell Proteomics. 2025 Mar 13;24(4):100945. doi: 10.1016/j.mcpro.2025.100945 (PMC12022698; doi:10.1016/j.mcpro.2025.100945)
Supplement: S8_Koudelka_TMT_LiP_PD [file mmc8.xlsx]

## Sheet: Sheet1
ProteinID	ModifiedSequence	0.0_1	0.0_2	0.1_1	0.1_2	1.0_1	1.0_2	10.0_1	10.0_2	100.0_1	100.0_2	1000.0_1	1000.0_2	10000.0_1	10000.0_2	50000.0_1	50000.0_2	Correlation coefficient (r)	EC50	Kinase	Log2.FC.1.0_vs_0.0	Log2.FC.1000.0_vs_0.0	Log2.FC.0.1_vs_0.0	Log2.FC.50000.0_vs_0.0	Log2.FC.10.0_vs_0.0	Log2.FC.100.0_vs_0.0	Log2.FC.10000.0_vs_0.0	Precursor.Charge	Theoretical_MH	Quality.PEP	Xcorr
A0A024RBG1	GIFEQNQDRK	1.36521e+06	1.38792e+06	1.38239e+06	1.42628e+06	1.36501e+06	1.37544e+06	1.45045e+06	1.44365e+06	1.44758e+06	1.38687e+06	1.42321e+06	1.35285e+06	1.39902e+06	1.42171e+06	1.39086e+06	1.3726e+06			FALSE	-0.00667	0.01196	0.02881	0.0054	0.07204	0.04199	0.03499	3	1843.03	0.000582256	3.2
A0A024RBG1	LLGIFEQNQDRK	31445	32080	28362	30032.4	31277	28614.3	26715.2	24732.7	26301.4	26128.6	27590.7	26315.2	24934	25028.2	27648.7	26989.1			FALSE	-0.08498	-0.23688	-0.12149	-0.21742	-0.30421	-0.27693	-0.34649	4	2069.2	0.00030268	2.6
A0A0B4J2D5	AANHDAAIFPGGFGAAK	319500	268637	310736	284333	273141	290836	264907	275115	289057	267339	296307	293803	283069	429154	276582	300178			FALSE	-0.06052	0.00483	0.0169	-0.02818	-0.12313	-0.08004	0.27618	3	2223.22	3.51719e-05	5.14
A0A0B4J2D5	ALHYIHDGIGAMVR	48162.1	44248.4	51067.5	42686.7	46909.2	51802.2	51910.9	42944.3	47674.1	44305.6	42654.7	43084.3	47188.7	52827.9	48404.8	49052.4			FALSE	0.09516	-0.10811	0.02083	0.07671	0.03767	-0.00674	0.11411	4	1857.01	6.71059e-05	4.82
A0A0B4J2D5	APDVPQMHVIDHTK	1.04752e+06	927936	971950	944579	976339	941393	979044	901746	951790	917805	980778	997926	916261	1.25962e+06	928836	984854			FALSE	-0.04279	0.00237	-0.04369	-0.04583	-0.07085	-0.07946	0.13941	4	2196.21	0.000100492	4.63
A0A0B4J2D5	CIAPVLAAK	236171	198216	251291	191411	212543	207338	193389	204403	207306	186260	179869	221477	194930	472755	191620	218610			FALSE	-0.049	-0.11413	0.02736	-0.08254	-0.12696	-0.14237	0.62019	2	1550.96	0.000644369	2.99
A0A0B4J2D5	EFHQAGKPIGLC	734861	645343	720867	623182	640511	618346	654295	641207	681270	624879	661413	698543	628748	958155	655266	657405			FALSE	-0.13277	-0.02132	-0.0383	-0.07238	-0.09137	-0.07956	0.20133	3	1965.09	0.000495215	5.23
A0A0B4J2D5	EFHQAGKPIGLCC	509300	481113	479224	496660	502228	462013	464064	490614	466487	451003	482375	478703	487744	509196	475300	466490			FALSE	-0.03864	-0.04338	-0.02132	-0.07262	-0.05302	-0.11034	0.00948	3	2125.12	0.000451266	5.88
A0A0B4J2D5	EFHQAGKPIGLCCIAPVLAA	66700.3	71367.7	69062.5	71467.5	71528	66168.4	66378.7	59636.9	67101.7	66552.5	61054.8	69709.3	66091	68496.5	61094.6	66924.3			FALSE	-0.00389	-0.07841	0.0255	-0.10902	-0.13178	-0.04687	-0.03683	3	2760.52	0.000110474	4.22
A0A0B4J2D5	EFHQAGKPIGLCCIAPVLAAK	192822	210509	196218	206739	209632	215312	203430	209841	216184	221558	207363	180257	213708	133160	212612	211419			FALSE	0.07531	-0.05732	-0.00134	0.07221	0.03512	0.11812	-0.21758	3	3192.82	8.08901e-06	6.8
A0A0B4J2D5	EVVEAHVDQK	4.20451e+06	3.87562e+06	4.26082e+06	3.8444e+06	3.53515e+06	3.61609e+06	4.28538e+06	3.98802e+06	4.00783e+06	4.09246e+06	4.53102e+06	3.91645e+06	4.44634e+06	3.51986e+06	4.30401e+06	3.9381e+06			FALSE	-0.17619	0.06414	0.00447	0.02863	0.0341	0.00359	-0.02049	3	1762	0.000587124	6.2
A0A0B4J2D5	GGAEVQIFAPDVPQMHVIDHTK	1.19078e+06	1.32711e+06	1.22816e+06	1.23449e+06	1.24116e+06	1.25876e+06	1.27751e+06	1.22557e+06	1.24369e+06	1.23996e+06	1.27549e+06	1.23123e+06	1.28864e+06	1.04663e+06	1.23643e+06	1.21463e+06			FALSE	-0.01033	-0.00641	-0.032	-0.0388	-0.00851	-0.01975	-0.10862	4	2997.61	5.47951e-06	7.16
A0A0B4J2D5	GQPSEGESR	6.46407e+06	5.81546e+06	4.81323e+06	5.84875e+06	6.09655e+06	6.51344e+06	6.27235e+06	7.02656e+06	5.73733e+06	9.45275e+06	5.04267e+06	6.31016e+06	6.19456e+06	6.72249e+06	5.56991e+06	6.36951e+06			FALSE	0.03831	-0.1132	-0.20378	-0.04052	0.11505	0.30687	0.07302	2	1250.63	0.0051207	2.52
A0A0B4J2D5	GVEVTVGHEQEEGGK	125393	114526	102094	118564	112128	110327	108147	105942	111031	107511	102121	119206	105933	113619	103179	108793			FALSE	-0.10903	-0.11636	-0.12073	-0.17867	-0.16433	-0.13464	-0.12799	3	2163.15	0.00119058	2.89
A0A0B4J2D5	GVEVTVGHEQEEGGKWPYAGTA	160231	136139	152562	129422	141204	126798	137199	149674	139537	136009	136595	154164	144029	297508	118814	146843			FALSE	-0.14516	-0.02758	-0.07178	-0.15784	-0.04699	-0.10511	0.57513	3	2909.49	3.91127e-05	6.54
A0A0B4J2D5	GVEVTVGHEQEEGGKWPYAGTAEAIK	1.26525e+06	1.33355e+06	1.21254e+06	1.27108e+06	1.22712e+06	1.2043e+06	1.33361e+06	1.19814e+06	1.24776e+06	1.28769e+06	1.27063e+06	1.30366e+06	1.29381e+06	1.14353e+06	1.24135e+06	1.27264e+06			FALSE	-0.09605	-0.01367	-0.06541	-0.04787	-0.03771	-0.03561	-0.09254	4	3654.96	2.89581e-06	10.8
A0A0B4J2D5	IFAPDVPQMHVIDHTK	634823	487446	620415	508704	570192	539247	510940	523800	529317	501087	526656	587725	498052	1.14051e+06	495300	579566			FALSE	-0.01659	-0.01017	0.00878	-0.06226	-0.11715	-0.12321	0.54601	4	2456.36	8.39548e-05	5.34
A0A0B4J2D5	ITDLANLS	108098	109788	112738	105681	102309	109140	100420	105343	102802	96295.7	103582	107615	102448	131694	112411	103682			FALSE	-0.04326	-0.04498	0.00352	-0.01192	-0.08259	-0.1301	0.10381	2	1150.66	0.0051207	2.12
A0A0B4J2D5	ITDLANLSAA	514558	515950	495709	527004	503087	518614	518989	468274	507753	535645	502848	456296	503967	558810	488498	502496			FALSE	-0.01238	-0.10354	-0.01095	-0.05641	-0.06185	0.01793	0.04448	2	1292.74	0.000960111	2.2
A0A0B4J2D5	ITDLANLSAANHDAAIFPGGFGAAK	704742	764641	754385	761250	723968	701019	748881	747939	699600	695594	727627	674234	746937	542900	692749	734617			FALSE	-0.04426	-0.06787	0.04471	-0.04186	0.02669	-0.07475	-0.18802	4	3050.66	9.52627e-06	4.66
A0A0B4J2D5	KVLELTGK	290389	295626	300203	303834	287961	313065	307476	297040	308264	305839	309781	295072	305324	334069	278463	311986			FALSE	0.03649	0.04565	0.0437	0.01087	0.04484	0.06754	0.12577	2	1800.18	0.00651391	2.54
A0A0B4J2D5	NLSTFAVDGK	1.59445e+06	1.71905e+06	1.58421e+06	1.68906e+06	1.69132e+06	1.65245e+06	1.73108e+06	1.70329e+06	1.68765e+06	1.7389e+06	1.77073e+06	1.64969e+06	1740378	1.16245e+06	1.7101e+06	1.64035e+06			FALSE	0.01312	0.04582	-0.01762	0.016	0.05169	0.0484	-0.1909	2	1659.96	0.000211751	4.23
A0A0B4J2D5	NVLTESAR	1.67646e+07	1.73965e+07	1.78594e+07	1.83247e+07	1.79845e+07	1.91741e+07	1.83478e+07	1.77569e+07	1.64163e+07	1.61095e+07	1.72003e+07	1.78765e+07	1.79278e+07	1.66451e+07	1.72572e+07	1.72077e+07			FALSE	0.12134	0.03816	0.083	0.01277	0.07983	-0.07077	0.01729	2	1193.68	0.0175328	1.45
A0A0B4J2D5	Oxidation[M]VVTTPAFMCETALHYIHDGIGAMVR	192991	172733	185061	180411	177154	162969	177599	166692	170779	169532	181206	159025	193503	175484	167589	179050			FALSE	-0.1047	-0.10424	-0.00099	-0.07732	-0.08713	-0.1039	0.01281	4	3109.56	4.82663e-06	5.33
A0A0B4J2D5	SRGGAEVQIFAPDVPQMHVIDHTK	145495	132201	140042	146941	128220	132222	147803	135485	137180	125513	143859	130433	147503	124552	141328	142515			FALSE	-0.09254	-0.0178	0.04745	0.03159	0.02876	-0.08013	-0.02961	5	3240.74	1.26448e-05	5.41
A0A0B4J2D5	VALVLSGC	166068	163874	157137	158169	152369	155500	142567	150055	145448	148117	145064	145752	157315	162502	154586	156620			FALSE	-0.09989	-0.18211	-0.06546	-0.08434	-0.17317	-0.16853	-0.04496	2	1122.65	0.012628	2.84
A0A0B4J2D5	VLELTGK	194556	215320	219823	207536	187379	197002	205471	210108	197636	197727	205104	188581	223425	206360	200415	200782			FALSE	-0.09265	-0.05815	0.06026	-0.03088	0.01994	-0.05201	0.06843	3	1367.88	0.0222757	2.9
A0A0B4J2D5	VVTTPAFMC	144105	140937	141370	138574	135225	137852	137019	133096	130375	126913	117270	125243	138376	136152	128845	126199			FALSE	-0.06187	-0.23311	-0.02604	-0.16043	-0.0776	-0.14779	-0.05422	2	1329.69	0.182583	1.54
A0A0B4J2D5	VVTTPAFMCETALHY	102332	107111	108375	100341	99603.5	96148.1	99407.1	102282	94021.1	100325	95334.4	99168.5	95934.2	129370	85991.9	90703.2			FALSE	-0.09753	-0.10677	-0.00502	-0.2453	-0.05442	-0.10793	0.10531	2	2044.02	0.000159938	4.28
A0A1B0GUS4	AENWKPATK	918972	902922	799091	764914	777272	751747	813350	809704	788275	805700	904217	869396	898802	869587	832825	856305			FALSE	-0.25283	-0.03875	-0.22019	-0.10916	-0.16673	-0.19281	-0.043	3	1957.17	0.000563307	3.03
A0A1B0GUS4	DPQPEHPLR	593151	623307	584400	611527	590878	666016	574940	642823	609468	581237	534848	596385	545690	608047	575317	582392			FALSE	0.04718	-0.10479	-0.02456	-0.07141	0.00155	-0.03087	-0.07637	3	1392.76	0.00234979	3.47
A0A1B0GUS4	ELEEIRKC	2.7854e+07	2.89559e+07	2.51201e+07	3.17987e+07	3.42363e+07	2.66261e+07	2.93016e+07	2.92404e+07	2.93472e+07	3.14936e+07	3.422e+07	3.63437e+07	28903794	2.78127e+07	2.66466e+07	2.54909e+07			FALSE	0.09941	0.31278	0.00276	-0.12382	0.04333	0.0989	-0.00237	3	1684.95	0.00240303	1.96
A0A1B0GUS4	ENWKPATK	631329	620391	615840	609825	627465	571205	618065	580438	605120	601784	676149	657629	642386	648114	625799	625688			FALSE	-0.06248	0.09161	-0.03035	-0.00027	-0.06268	-0.0526	0.04402	2	1886.13	0.00319535	2.95
A0A1B0GUS4	GQVCLPVI	109524	98111.6	106557	100866	112335	101006	105631	109322	99293.3	99715.8	98769	107642	101511	99274.4	95305.4	109048			FALSE	0.03911	-0.00853	-0.00148	-0.02299	0.04996	-0.06122	-0.0484	2	1189.69	0.0345617	2.44
A0A1B0GUS4	GQVCLPVIS	1.09537e+06	1.10436e+06	1.13264e+06	1.09969e+06	1.11037e+06	1.09247e+06	1.09748e+06	1.08032e+06	1.06888e+06	1.07063e+06	1.01659e+06	1.0983e+06	1.11012e+06	1.14061e+06	1.00962e+06	1.08386e+06			FALSE	0.00204	-0.05674	0.02123	-0.07142	-0.01445	-0.04005	0.03307	2	1276.73	0.00171075	2.18
A0A1B0GUS4	GQVCLPVISA	2.69846e+06	2.5832e+06	2.33782e+06	2.38279e+06	2.65379e+06	2.39856e+06	2.19085e+06	2.29067e+06	2.34284e+06	2.36135e+06	2.26717e+06	2.41455e+06	2246482	2.49801e+06	2.44365e+06	2.32972e+06			FALSE	-0.06404	-0.17395	-0.16202	-0.14598	-0.237	-0.16704	-0.15474	2	1347.76	0.00137241	2.49
A0A1B0GUS4	GQVCLPVISAE	2.32122e+06	2.23848e+06	2.40749e+06	2.51073e+06	2.70277e+06	2.33863e+06	2.56653e+06	2.22928e+06	2.41733e+06	2.31441e+06	2.1109e+06	2.45695e+06	2.27052e+06	2.60168e+06	2.29641e+06	2.34216e+06			FALSE	0.14488	0.00258	0.1092	0.02474	0.07283	0.05343	0.09563	2	1476.81	0.000210626	2.52
A0A1B0GUS4	GQVCLPVISAENW	67077.5	68731.5	67571.8	70713.9	67712.8	68160	69256.2	69673	71121.6	68647.4	61858.2	60891.1	67327.8	61057.9	54841.5	60443.4			FALSE	0.00068	-0.14586	0.02607	-0.23637	0.03277	0.04147	-0.08109	2	1776.93	9.27631e-05	2.66
A0A1B0GUS4	GQVCLPVISAENWK	5.53235e+06	6.08332e+06	6.09648e+06	5.76044e+06	5.42411e+06	5.86524e+06	5.9928e+06	5.78386e+06	5.64328e+06	5.64526e+06	5.04591e+06	5.352e+06	5.40267e+06	4.66864e+06	5.69736e+06	5.40261e+06			FALSE	-0.04111	-0.15978	0.02966	-0.06552	0.01986	-0.04121	-0.20582	2	2209.23	2.3746e-05	4.55
A0A1B0GUS4	GQVCLPVISAENWKPA	683851	738879	716234	715620	667565	710100	761881	661110	690789	688334	658831	638510	650836	604387	657394	661587			FALSE	-0.04644	-0.1331	0.00922	-0.10924	0.00026	-0.04491	-0.18072	3	2377.32	7.30682e-05	5.68
A0A1B0GUS4	GQVCLPVISAENWKPATK	1.43613e+06	1.55841e+06	1.50093e+06	1.5225e+06	1.42642e+06	1.52354e+06	1.50327e+06	1.46652e+06	1.52418e+06	1.43388e+06	1.38546e+06	1.40572e+06	1.47843e+06	1.24363e+06	1.40352e+06	1.48202e+06			FALSE	-0.02164	-0.10146	0.01385	-0.05349	-0.01197	-0.01768	-0.13763	3	2910.67	1.2187e-05	6.12
A0A1B0GUS4	GQVCLPVISAENWKPATKT	943314	968703	939293	1.01857e+06	1.02716e+06	967175	997759	920020	959781	994797	991539	968367	1.0117e+06	1.02493e+06	922492	972365			FALSE	0.06081	0.03569	0.03418	-0.01301	0.00434	0.03176	0.09109	3	3011.72	2.76537e-05	3.39
A0A1B0GUS4	IALVNDPQPEHPLR	487246	406716	533378	501566	418223	440721	486570	446288	442028	393315	494718	410911	501578	485536	553721	502256			FALSE	-0.05765	0.01871	0.21127	0.24029	0.06144	-0.09785	0.143	2	1903.07	7.51302e-05	3.8
A0A1B0GUS4	IEINFPA	364628	321364	330193	327625	341524	331845	341863	338418	344316	304554	322317	337078	323106	397602	321560	324505			FALSE	-0.02679	-0.05705	-0.0605	-0.08651	-0.01206	-0.08026	0.07122	2	1107.64	0.0393046	2.17
A0A1B0GUS4	IEINFPAEYPFKPPR	135871	133242	127822	149309	139482	132118	139291	137356	132909	138429	129730	121780	125083	131536	129373	139792			FALSE	0.01327	-0.09759	0.04236	0.00028	0.03984	0.01188	-0.06858	3	2426.37	0.0086019	3.1
A0A1B0GUS4	IYHPNIDEK	8.93045e+07	8.44978e+07	8.23229e+07	8.69582e+07	7.65498e+07	7.74323e+07	9.02342e+07	9.93073e+07	9.08899e+07	8.77111e+07	9.48144e+07	8.26316e+07	9.83828e+07	8.90051e+07	9.06953e+07	8.93988e+07			FALSE	-0.17468	0.02993	-0.03803	0.0513	0.12507	0.03929	0.10858	2	1736.98	0.000372941	2.68
A0A1B0GUS4	LPVISAENWKPATK	398944	379734	399342	401520	367025	408827	399475	397267	369016	381652	393642	372655	399379	363587	391022	409568			FALSE	-0.00524	-0.02312	0.04053	0.04004	0.03309	-0.05285	-0.02941	3	2466.49	8.90822e-05	4.96
A0A1B0GUS4	LVNDPQPEHPLR	2.37434e+06	2.12291e+06	2.20894e+06	2.15633e+06	2.12498e+06	2.28916e+06	2.34281e+06	2.30987e+06	2.33475e+06	2.00945e+06	1.94727e+06	2.12275e+06	2.07459e+06	2.50245e+06	2.24879e+06	2.18e+06			FALSE	-0.02692	-0.14401	-0.04297	-0.02213	0.04901	-0.04996	0.02537	3	1718.95	0.000257812	4.73
A0A1B0GUS4	NAEEFTK	3.52202e+07	3.46999e+07	3.56539e+07	3.34097e+07	3.20037e+07	3.29081e+07	3.49613e+07	3.32346e+07	3.55668e+07	3.4278e+07	3.86813e+07	3.49811e+07	3.68426e+07	3.26261e+07	3.63167e+07	3.45651e+07			FALSE	-0.10723	0.07522	-0.01778	0.01971	-0.03602	-0.00155	-0.00935	2	1446.81	0.00675428	2.08
A0A1B0GUS4	NAEEFTKK	7.5419e+07	8.1746e+07	7.91509e+07	8.25915e+07	8.33103e+07	7.56537e+07	8.56483e+07	7.71878e+07	8.12931e+07	8.64815e+07	9.75882e+07	8.25095e+07	92388156	7.78369e+07	8.41182e+07	8.59588e+07			FALSE	0.01642	0.1965	0.04142	0.11391	0.05114	0.09424	0.11516	3	1879.11	0.00735072	3.45
A0A1B0GUS4	NIQVDEA	609472	562935	624302	570893	592742	612500	583184	607768	614179	549469	558579	600682	551108	603629	514943	545294			FALSE	0.03985	-0.01627	0.02777	-0.14509	0.02264	-0.01082	-0.02191	2	1092.59	0.0911394	2.01
A0A1B0GUS4	NIQVDEANLL	6.908e+06	7.01009e+06	7.08332e+06	6.93868e+06	7.39466e+06	7.26724e+06	6.41771e+06	6.55651e+06	6.71596e+06	7.15354e+06	6.81911e+06	7.48962e+06	6.59731e+06	8.89006e+06	6.53579e+06	7.19493e+06			FALSE	0.07511	0.03993	0.01073	-0.01955	-0.10131	-0.00505	0.15413	2	1432.8	0.00113275	2.76
A0A1B0GUS4	NIQVDEANLLT	212360	210407	207516	251780	227294	216647	222186	211175	197345	213340	216486	205313	223433	235175	206536	207004			FALSE	0.07051	-0.00331	0.11956	-0.03184	0.03571	-0.04183	0.1174	2	1533.84	0.000304632	3.01
A0A1B0GUS4	NIQVDEANLLTWQ	348107	355988	362477	360959	320949	368930	389424	326212	339072	360004	345748	317181	354080	276140	331846	341183			FALSE	-0.02943	-0.08692	0.03909	-0.0651	0.02345	-0.01032	-0.15992	2	1847.98	0.000135585	3.93
A0A1B0GUS4	NWKPATK	3.02249e+07	2.83571e+07	2.44151e+07	2.74143e+07	2.55342e+07	2.48226e+07	2.70562e+07	2.67585e+07	2.83912e+07	2.84633e+07	3.06788e+07	2.82735e+07	2.87595e+07	2.77261e+07	2.93787e+07	3.01518e+07			FALSE	-0.21827	0.00909	-0.17669	0.02317	-0.12246	-0.04318	-0.05258	3	1757.09	0.0143812	2.1
A0A1B0GUS4	PQPEHPLR	157568	198009	197164	186205	198339	202924	168419	194585	195368	186751	168273	198031	176544	198142	167948	188534			FALSE	0.17439	0.04288	0.10857	0.00367	0.02982	0.10386	0.07552	2	1277.73	0.0117576	2.13
A0A1B0GUS4	SLIALVNDPQPEHPLR	3.62164e+06	3.8405e+06	3.89027e+06	3.71987e+06	3.55943e+06	3.80492e+06	3.81416e+06	3.71534e+06	3.76592e+06	3.67091e+06	3.37987e+06	3.74029e+06	3.81994e+06	3.42057e+06	3.35524e+06	3.57978e+06			FALSE	-0.01903	-0.06768	0.02834	-0.10569	0.01297	-0.0049	-0.0435	3	2103.19	4.09362e-05	5.67
A0A1B0GUS4	TDQVIQS	259645	209702	261992	225815	229479	228648	229015	229700	231887	221242	227117	222736	219187	431700	232143	239023			FALSE	-0.03491	-0.0612	0.05565	0.00558	-0.03306	-0.05073	0.47175	2	1094.6	0.0217795	1.81
A0A1B0GUS4	TDQVIQSL	1.06049e+06	1.03065e+06	1.05856e+06	1.03808e+06	976853	1.04231e+06	1.01927e+06	1.04717e+06	973852	1.11369e+06	1.06451e+06	1.05156e+06	1.05184e+06	1.18804e+06	1.06751e+06	1.07845e+06			FALSE	-0.05053	0.01709	0.00379	0.03733	-0.01714	-0.00249	0.09913	2	1207.69	0.00780892	2.56
A0A1B0GUS4	TDQVIQSLIA	659714	712172	733599	748693	704140	732676	719556	734868	719008	681099	698592	700508	727386	678387	677007	693397			FALSE	0.06671	0.02834	0.11167	-0.00156	0.08429	0.02938	0.0352	2	1391.81	0.000728164	2
A0A1B0GUS4	TDQVIQSLIAL	322063	327460	306274	308468	288811	312856	300427	319807	303755	310092	291171	316741	310146	341833	314249	295826			FALSE	-0.11042	-0.09552	-0.0794	-0.09039	-0.06657	-0.0815	0.00544	2	1504.89	0.000355155	2.09
A0A1B0GUS4	TDQVIQSLIALVNDPQPEHPLR	49383	53646.7	53647.6	51572.1	51013.2	51300.8	51472.8	48291.5	49580.1	48486.9	55865.5	50088	47662.7	43954.2	47252.4	46304.3			FALSE	-0.01006	0.04037	0.03034	-0.13915	-0.04647	-0.07122	-0.16937	3	2787.53	6.23965e-06	4.87
A0A1B0GUS4	TDQVIQSLIALVNDPQPEHPLRAD	33972.4	36916	38055.8	39364.5	33921.6	38273.1	34682.4	28163	31523.5	32506.4	28200	34740.2	33986.2	34684.9	33312	35062.3			FALSE	0.02634	-0.17157	0.12716	-0.0521	-0.17374	-0.1468	-0.04585	3	2973.6	5.58217e-06	6.57
A0A1B0GUS4	VCLPVISAENWKPATK	148282	159326	163169	160010	149523	173555	148077	147356	148325	153386	162990	152874	160642	134472	149705	168133			FALSE	0.07079	0.03821	0.07124	0.0472	-0.05826	-0.02793	-0.05982	4	2725.59	3.77941e-05	6.08
A0A1B0GUS4	VNDPQPEHPLR	8.25891e+06	7.60387e+06	8.12882e+06	7.99036e+06	7.99362e+06	7.91014e+06	7.79352e+06	8.14419e+06	8.29092e+06	7.09973e+06	7.19515e+06	7.61911e+06	7.79901e+06	8.71991e+06	8.06795e+06	8.07043e+06			FALSE	0.00372	-0.09866	0.02313	0.02485	0.0068	-0.04359	0.05847	3	1605.87	0.000138449	2.83
A0AVF1	AFDVLER	345715	305939	323183	314063	301965	321759	336566	322314	306737	313787	295499	293238	295094	312815	308603	314595			FALSE	-0.0632	-0.14648	-0.03225	-0.06441	0.01591	-0.07062	-0.10025	2	1153.65	0.0401535	2.02
A0AVF1	GGEGALQVLPPLVDVIPEAR	37366.2	31142.4	29315.5	32779.1	31419.1	32349.6	36287.3	30280.6	32061.5	31594.4	30751.6	32859.2	28285	34238.3	29403.1	31429.2			FALSE	-0.10344	-0.10701	-0.14181	-0.17145	-0.04146	-0.10599	-0.13189	3	2334.34	1.02577e-05	4.84
A0AVF1	GVVNAALGQEMGSR	638475	575271	632244	588289	634504	631658	597325	602159	584981	567024	571168	604722	579571	697125	573598	621424			FALSE	0.06099	-0.04571	0.00804	-0.02243	-0.01705	-0.07532	0.07295	3	1692.9	0.000127003	3.34
A0AVF1	METSGESFSLLQLIANDCYK	4206.7	8520.5	8769.08	6509.32	8348.07	7345.6	10069.9	6906.67	8129.56	9808.26	9647.98	7763.69	7564.81	6368.28	6507.1	8120.78			FALSE	0.30227	0.45214	0.26358	0.20081	0.41563	0.49509	0.1306	3	2914.48	0.000185282	3.55
A0AVF1	VLPPLVDVIPEAR	75409.6	79940.1	73561.1	77180	80469.6	75190	80393.4	78884.5	71045.8	74141.9	70348.5	77046.9	76786.6	86243.5	63037.1	76159			FALSE	0.00288	-0.07583	-0.04345	-0.1584	0.03603	-0.0976	0.06962	2	1722.05	0.000101935	2.05
A0AVK6	EYEQEFDFIK	187051	196959	199051	198681	199816	198204	194266	188082	191204	209454	187395	188146	194778	195347	185918	189246			FALSE	0.0517	-0.03217	0.05066	-0.03362	-0.00626	0.06123	0.02279	3	1956.02	0.000483699	3.71
A0AVK6	FVELPGVEFR	283921	308493	311959	304507	327481	300512	292740	303425	300775	297661	277535	284476	296503	306241	280661	299922			FALSE	0.08414	-0.07601	0.05742	-0.0291	0.00911	0.01459	0.02494	2	1496.84	0.000811401	2.79
A0AVK6	LEEQSSESR	234772	237132	225634	250065	235152	254150	251243	239448	245786	241558	233506	242212	225555	232479	248273	245568			FALSE	0.05223	0.01161	0.01156	0.06555	0.05632	0.04645	-0.04304	2	1368.69	0.00315862	2.77
A0AVT1	ACIGDTLCQK	1.64287e+06	1.61103e+06	1.79219e+06	1.70002e+06	1.63053e+06	1.53001e+06	1.56618e+06	1.62e+06	1.70576e+06	1.49765e+06	1.69248e+06	1.28986e+06	1.62546e+06	1.35798e+06	1.68859e+06	1.64616e+06			FALSE	-0.042	-0.12573	0.10197	0.03541	-0.03034	-0.02256	-0.12519	2	1773.95	0.000222306	4.11
A0AVT1	AILSNEATK	1.00234e+07	1.06218e+07	1.11879e+07	1.04507e+07	1.05392e+07	1.09247e+07	1.06905e+07	1.06274e+07	1.13788e+07	1.05229e+07	1.1001e+07	1.08527e+07	1.06339e+07	1.02898e+07	1.11446e+07	1.03408e+07			FALSE	0.05611	0.08207	0.0678	0.05755	0.04626	0.08524	0.01933	2	1554.93	0.000612283	3.53
A0AVT1	AILSNEATKS	432875	416517	424003	408097	454570	412862	428415	442351	437035	437831	456079	433046	454720	422751	434505	440356			FALSE	0.03032	0.06596	-0.02967	0.04262	0.03586	0.04263	0.04692	2	1641.97	0.000250339	3.72
A0AVT1	ALDQFQEK	551633	461553	469103	488142	502911	466284	472361	450496	470825	509286	502007	539575	471660	660378	495872	488323			FALSE	-0.06404	0.03988	-0.08194	-0.04188	-0.13472	-0.04788	0.16002	2	1586.9	0.00358936	3.19
A0AVT1	ASVEIDDALYSR	879596	925514	910416	900177	896458	902276	903586	865282	896859	873280	901228	881525	892988	898961	905222	879557			FALSE	-0.0051	-0.01798	0.00438	-0.01634	-0.02926	-0.02822	-0.01056	2	1642.86	6.6704e-05	4.15
A0AVT1	CDFGDEFEVLDTTGEEPK	109952	106375	111128	106924	126673	103890	100495	108396	109606	106849	106945	106206	109157	111489	91594.5	103874			FALSE	0.09195	-0.02133	0.01147	-0.14627	-0.05046	0.00085	0.02853	3	2696.29	2.85706e-05	4.96
A0AVT1	CLANLRPLLDSGTMGTK	5.47523e+06	5.60085e+06	5.3777e+06	5.46344e+06	5.36883e+06	5.6618e+06	5.60973e+06	5.57022e+06	5.50833e+06	5.52141e+06	5.78558e+06	5.27629e+06	5.77831e+06	5.09365e+06	5.58094e+06	5.59641e+06			FALSE	-0.00593	-0.00185	-0.03093	0.01313	0.01347	-0.00605	-0.02684	3	2455.37	3.36753e-05	5.97
A0AVT1	CLIVDFSNPEAPLEIHTA	15392.2	18137.1	15745.9	20044.7	16049.1	16933.5	17250.2	15654.1	15678	16127.5	14569.3	18120	16101.4	17803.9	14346.3	15350.1			FALSE	-0.02372	-0.03661	0.09415	-0.17514	-0.02715	-0.07615	0.01609	2	2330.2	0.000270491	2.35
A0AVT1	CQAWDLGTNFFLSEDDVVNKR	229090	279037	238072	277699	276485	239341	263082	212314	252983	250570	263278	202504	248483	219760	225360	230560			FALSE	0.0217	-0.12553	0.02154	-0.15641	-0.09606	-0.01305	-0.11793	3	3122.59	1.88852e-06	8.26
A0AVT1	DDDHNGHIDFITAA	329565	314737	332691	333583	342775	342215	323569	357096	335771	325013	315773	340058	343009	356748	337485	328535			FALSE	0.08834	0.02559	0.04838	0.04783	0.07921	0.03644	0.11911	3	1844.87	0.000898534	3.21
A0AVT1	DDDHNGHIDFITAASNLR	476630	512327	492596	516459	459507	509602	487031	540132	472443	457276	454214	477164	489371	425499	477258	478820			FALSE	-0.02925	-0.08654	0.02902	-0.04878	0.05468	-0.08911	-0.11234	4	2315.13	0.000188064	6.85
A0AVT1	DGSLFWQSPK	410838	422541	399863	410336	413634	410709	417323	389018	397774	390697	399695	393872	388542	392588	416862	393590			FALSE	-0.01573	-0.07062	-0.0407	-0.04025	-0.04758	-0.07992	-0.09341	2	1772.98	0.000210626	3.65
A0AVT1	DIVESLGKPECEEFLPR	434000	293674	433689	308414	330125	303144	302481	310140	314201	302669	287869	355033	297100	822974	285893	362832			FALSE	-0.20047	-0.17869	0.02833	-0.16569	-0.2483	-0.23833	0.62223	3	2626.4	9.0118e-06	5.81
A0AVT1	DKFESSFSHKPSLFNK	1.1074e+06	1.17427e+06	909753	1.02373e+06	891726	1.08867e+06	869661	1.09813e+06	921486	1.08897e+06	917196	791564	948436	922509	1.1312e+06	1.15331e+06			FALSE	-0.2043	-0.41714	-0.23888	0.0018	-0.21351	-0.18256	-0.28632	5	3114.77	0.00158813	6.02
A0AVT1	DLGTNFFLSEDDVVNK	174316	165245	156150	173281	177895	150717	168210	153723	152193	170610	168665	161565	162421	153681	148294	146474			FALSE	-0.04728	-0.0402	-0.0437	-0.20409	-0.07691	-0.07302	-0.10328	2	2421.28	1.20752e-05	6.03
A0AVT1	DLGTNFFLSEDDVVNKR	104569	109866	104563	116878	114142	117214	113316	105691	115056	114071	126294	110398	124193	143406	101164	116671			FALSE	0.10957	0.14247	0.04638	0.0227	0.03044	0.09561	0.31954	3	2577.38	3.85036e-06	5.14
A0AVT1	DVHGIWSR	143849	123863	119279	133525	137175	131198	137688	119891	140152	128334	115125	142942	120507	146082	124235	125620			FALSE	0.00355	-0.05294	-0.08266	-0.09959	-0.05567	0.00416	-0.00607	3	1273.7	0.00433358	3.11
A0AVT1	EIFISNIT	69709.4	69011.8	63367.1	68814.2	70071.5	62530.9	64158.5	61861.9	61751	57710.7	64550.3	68975.3	65279.7	74881.2	61463.6	64253.1			FALSE	-0.06508	-0.05507	-0.06967	-0.14201	-0.13853	-0.21564	0.0149	2	1240.71	0.0414606	2.03
A0AVT1	EIFISNITQANPGIVTCLENHPHK	325444	337683	335953	324218	308488	321681	332803	325200	336787	304124	296776	288093	314017	254794	306679	297563			FALSE	-0.07355	-0.18117	-0.00645	-0.13416	-0.01119	-0.04916	-0.22134	4	3340.8	1.4114e-06	7.25
A0AVT1	FAPDIDGDEDLPGPPVR	410258	372602	399823	408965	388212	369607	404062	370540	370584	381940	360040	394484	388602	443992	358024	377466			FALSE	-0.0469	-0.05319	0.04701	-0.09005	-0.0153	-0.05702	0.08886	2	2114.07	5.18502e-05	3.82
A0AVT1	FESSFSHKPSLFNK	276626	270029	258124	253005	242642	293209	221578	279580	231344	270203	224550	207312	214978	281354	252961	250968			FALSE	-0.0288	-0.34006	-0.09694	-0.11741	-0.12537	-0.12424	-0.13932	4	2567.44	8.10307e-05	3.86
A0AVT1	FFLSEDDVVNK	74621.8	78885.4	77870.1	80550.1	82194.2	85856.5	76175.7	77043.1	73458.4	75990.8	77949	90654.8	68754.9	90986.9	68853.7	82519.1			FALSE	0.13059	0.13533	0.04545	-0.0202	-0.00271	-0.03865	0.05744	2	1921.06	0.00635852	2.68
A0AVT1	FISADVHGIWSR	582478	555187	567891	553115	539218	558429	542219	555574	516234	520470	499509	525650	521071	549373	533560	558248			FALSE	-0.05166	-0.15023	-0.02128	-0.05936	-0.05147	-0.13407	-0.08787	3	1691.92	0.000184369	3.86
A0AVT1	FSPLCQW	99855.1	91253.4	81169.1	90820	83036.5	91399.8	82513	84958.1	80917.7	86518.6	79877.8	75568.9	78140.1	114738	102370	89941			FALSE	-0.13169	-0.29797	-0.15207	0.00905	-0.19048	-0.19078	0.0133	2	1241.63	0.0152499	1.67
A0AVT1	FWQTYSSAEEVLQK	1.66521e+06	1.7125e+06	1.70817e+06	1.72786e+06	1.78506e+06	1.76054e+06	1.77984e+06	1.71974e+06	1.76062e+06	1.57003e+06	1.67362e+06	1.55101e+06	1.71003e+06	1.5258e+06	1.68658e+06	1.68839e+06			FALSE	0.06998	-0.06691	0.0247	-0.00117	0.05113	-0.02024	-0.06191	3	2324.24	9.05888e-05	6.42
A0AVT1	GDRYDALR	1.26433e+07	1.27493e+07	1.26672e+07	1.25584e+07	1.3643e+07	1.31198e+07	1.26518e+07	1.19804e+07	1.24399e+07	1.18974e+07	1.07516e+07	1.19682e+07	1.17986e+07	1.12701e+07	1.29777e+07	1.18958e+07			FALSE	0.07582	-0.16046	-0.00952	-0.0298	-0.04386	-0.06124	-0.13847	3	1269.69	0.0519126	3.04
A0AVT1	GFLSPLAAAVGGVASQEVLK	128195	97723.7	91142.7	108658	117417	109018	108751	105915	105060	104911	109266	92271.8	103631	108243	101678	99282.8			FALSE	0.0033	-0.16475	-0.17724	-0.16889	-0.0737	-0.10561	-0.09259	3	2522.48	4.53437e-05	8.18
A0AVT1	GHTEVIVPH	251284	232779	244773	221955	237734	235281	223451	234086	227312	265385	202546	248015	228153	244443	207401	230193			FALSE	-0.03331	-0.10347	-0.05261	-0.1456	-0.08131	0.0255	-0.03459	3	1292.73	0.0175328	1.71
A0AVT1	GKPECEEFLPR	1.40643e+06	1.16102e+06	1.21869e+06	1.17976e+06	1.25961e+06	1.14045e+06	1.23908e+06	1.22466e+06	1.32291e+06	1.1504e+06	1.17212e+06	1.34973e+06	1.16678e+06	1.9434e+06	1.2145e+06	1.24012e+06			FALSE	-0.09727	-0.02585	-0.09824	-0.06484	-0.05949	-0.05389	0.27666	3	1970.07	0.00045821	2.21
A0AVT1	GLVALEMIK	701899	597848	788784	616641	619403	618813	668973	588580	617690	595251	600695	602822	625204	1.07888e+06	576469	673439			FALSE	-0.06997	-0.11097	0.11278	-0.05641	-0.04761	-0.09972	0.39077	2	1581.99	0.000527794	2.95
A0AVT1	GMGGLGLEIAK	141399	124915	151831	134711	115887	128755	121257	135642	122245	142902	107314	111678	112361	134227	128243	141369			FALSE	-0.12246	-0.28225	0.10561	0.01775	-0.05193	-0.00634	-0.11102	3	1653.99	0.00141557	2.15
A0AVT1	GMITVTDPDLIEK	2.54771e+06	2.52008e+06	2.53451e+06	2.49868e+06	2.53538e+06	2.48432e+06	2.72167e+06	2.56917e+06	2.4889e+06	2.55261e+06	2.68252e+06	2.46568e+06	2.61129e+06	2.56776e+06	2.53277e+06	2.49402e+06			FALSE	-0.01376	0.02271	-0.00989	-0.01172	0.06214	-0.0075	0.03133	2	2040.15	7.10803e-05	6
A0AVT1	HIAELNPY	416912	413110	437097	422318	456811	448347	396229	399255	431171	416911	394283	422060	419924	435938	393548	409383			FALSE	0.12502	-0.02397	0.05021	-0.04787	-0.06131	0.03105	0.04423	2	1260.69	0.00936034	1.91
A0AVT1	HIAELNPYVHVT	405532	413726	408323	411484	439864	414913	415819	377487	418193	410633	391198	417548	389849	475380	389428	402484			FALSE	0.06123	-0.01863	0.00097	-0.04898	-0.04644	0.01675	0.07876	3	1696.93	0.000268855	5.68
A0AVT1	IDAHLNK	1.33208e+07	1.48483e+07	1.57609e+07	1.53015e+07	1.38288e+07	1.35042e+07	1.47098e+07	1.35487e+07	1.42554e+07	1.43008e+07	1.52146e+07	1.38238e+07	14979734	1.33584e+07	1.51204e+07	1.48489e+07			FALSE	-0.04347	0.04385	0.14106	0.08937	0.00457	0.01969	0.00864	3	1418.86	0.0156106	3.97
A0AVT1	IGDTLCQK	500422	414075	463385	482164	459246	450125	457282	439217	462824	444187	464576	459469	458079	479795	452545	474699			FALSE	-0.00811	0.01498	0.04817	0.01997	-0.02868	-0.01186	0.03641	2	1542.88	0.0414606	2.26
A0AVT1	IQEFKPSNK	709708	733598	697003	677119	671728	710600	676221	688517	713406	643013	694730	672396	663211	676342	712915	705414			FALSE	-0.06228	-0.07823	-0.07087	-0.02519	-0.08075	-0.08957	-0.10763	3	2003.21	0.000298829	2.46
A0AVT1	IQSGHSLEGCFQVIK	892737	928462	848812	856305	885761	888178	895206	893949	847009	872934	816749	879407	873844	905191	820777	877105			FALSE	-0.03793	-0.10262	-0.09502	-0.10115	-0.02561	-0.08253	-0.03379	3	2311.27	3.93364e-05	7.17
A0AVT1	KINDFCR	1.71617e+07	1.89026e+07	1.8324e+07	1.82723e+07	2.01188e+07	1.83394e+07	1.85924e+07	1.7547e+07	1.78524e+07	1.76031e+07	1.84547e+07	1.66159e+07	1.77455e+07	1.7491e+07	1.75869e+07	1.85006e+07			FALSE	0.09272	-0.04031	0.02112	0.00093	0.003	-0.02456	-0.0335	3	1560.88	0.0778834	1.73
A0AVT1	KPDHVPISSEDER	463822	412987	422925	427261	426051	416216	393403	452671	441747	378689	388927	420054	407684	471546	420689	442780			FALSE	-0.05798	-0.11616	-0.04448	-0.02212	-0.05148	-0.09587	0.00398	3	2117.15	0.000331794	4.51
A0AVT1	KPDHVPISSEDERNAIFQLE	274638	262194	257004	270256	302731	279403	290140	258744	292491	272266	293190	280865	286811	297625	271160	274486			FALSE	0.11688	0.09672	-0.02596	0.0235	0.03203	0.07316	0.12257	4	2932.57	0.000577441	4.28
A0AVT1	KPDHVPISSEDERNAIFQLEK	958255	1.03749e+06	996558	987202	952980	1.00755e+06	969439	950798	985560	963498	1.02285e+06	991394	1.02254e+06	989019	945965	981744			FALSE	-0.02569	0.01331	-0.00869	-0.05004	-0.05564	-0.03415	0.01139	5	3364.87	0.000804018	6.6
A0AVT1	KPNVGCQQDSEELLK	891324	895707	936532	946086	954243	876774	917212	910047	907551	891883	925355	890488	942169	892604	905964	892610			FALSE	0.03508	0.02308	0.07518	0.00929	0.03212	0.00998	0.03804	3	2657.47	1.60095e-05	5.39
A0AVT1	KVCPTTETIYNDEFYTK	420419	402056	393623	430813	440933	421093	445752	427105	417794	422099	385427	411017	424717	404302	378404	423554			FALSE	0.06776	-0.0464	0.00344	-0.03644	0.08577	0.03023	0.01143	3	3021.61	2.54402e-05	7.07
A0AVT1	KYVDLTVSFAPDIDGDEDLPGPPVR	53626	69119.5	56850.8	75217.6	69710.8	62065.6	69467.9	57798.9	65673.9	61524.9	62562.5	61797.3	68338.1	62902.6	57176.6	59222.7			FALSE	0.10242	0.01885	0.10561	-0.07659	0.05219	0.05141	0.09654	3	3323.77	2.88686e-06	7.16
A0AVT1	LALDQFQEK	222249	280563	238640	228670	246595	242352	203592	278930	233324	212654	177820	234848	228304	255410	196274	227533			FALSE	-0.04034	-0.28504	-0.10564	-0.24661	-0.05943	-0.17305	-0.05586	3	1699.99	0.00294775	2.79
A0AVT1	LETGQFLTF	86177.8	70120	77799.6	76763.2	66946.2	67382.4	78635.4	70105.2	69385.5	64029.8	78082.9	68551.2	76435.4	74662.6	67504.9	66315.6			FALSE	-0.21853	-0.09208	-0.0161	-0.224	-0.0715	-0.22837	-0.04881	2	1359.75	0.00363158	2.54
A0AVT1	LFCDFGDEFEVLDTTGEEPK	78987.8	95995.3	80238.6	86057.4	81391	76271.5	85552.3	81136.4	84831.8	74139.5	70238.2	58886.2	78890.2	71719.8	67627.1	71033.6			FALSE	-0.15038	-0.43845	-0.07346	-0.33566	-0.07006	-0.13845	-0.2164	3	2956.44	1.08759e-05	4.73
A0AVT1	LNILSEVK	454718	418417	460584	399519	406190	407413	416887	438079	415706	422560	420787	410596	412224	604132	428390	426495			FALSE	-0.10188	-0.07069	-0.02169	-0.03047	-0.03034	-0.0588	0.21913	2	1523.97	0.00212609	2.83
A0AVT1	LRPLLDSGTMGTK	321923	310714	287646	316972	317453	323845	299435	310203	305527	308295	292574	320155	289965	289914	305361	311982			FALSE	0.01962	-0.04613	-0.06535	-0.03531	-0.05343	-0.04356	-0.12563	3	1997.17	0.000418641	4.17
A0AVT1	LSPLAAAVGGVASQEVLK	161884	139027	157094	132401	147858	130699	149800	144908	145907	136276	134204	140114	133806	226790	137602	144170			FALSE	-0.11136	-0.13349	-0.0558	-0.0948	-0.03005	-0.09271	0.26105	3	2318.39	2.55163e-05	3.13
A0AVT1	LVKPTTEK	196684	202578	183591	191501	180884	184188	200597	180457	209161	197778	186777	191788	188035	181506	178925	210474			FALSE	-0.12915	-0.07679	-0.09009	-0.03608	-0.06734	0.02748	-0.1116	2	1828.17	0.0163553	2.06
A0AVT1	MLALDQFQEK	144555	118949	127973	102278	115714	106398	114615	121884	111381	108466	111037	127665	130134	181780	126879	117494			FALSE	-0.24654	-0.14262	-0.19462	-0.10874	-0.156	-0.26133	0.24332	3	1831.03	0.000728164	3.59
A0AVT1	MLYVPVMPGHAK	2.73572e+06	2.76132e+06	2.80472e+06	2.69552e+06	2.70453e+06	2.8467e+06	2.59529e+06	2.91411e+06	2.65173e+06	2.61102e+06	2.47445e+06	2.67086e+06	2.72541e+06	2.80321e+06	2.84396e+06	2.91079e+06			FALSE	0.01415	-0.0954	0.00084	0.0661	0.00324	-0.06284	0.00826	3	1951.12	7.44344e-05	3.98
A0AVT1	MYSIEPADRFK	822417	851227	835313	837469	876853	886700	822577	872566	877922	871491	851701	839743	864876	845318	823510	829458			FALSE	0.07549	0.01526	-0.00074	-0.01793	0.01841	0.06388	0.03117	2	1965.08	0.000144464	2.8
A0AVT1	NAIFQLE	129470	147455	139551	144267	147583	144541	126505	140634	121695	135421	128219	131410	127688	153827	126983	142041			FALSE	0.07708	-0.09305	0.03547	-0.04176	-0.05191	-0.10708	0.02372	2	1138.64	0.0260384	1.85
A0AVT1	NAIFQLEK	1.87867e+06	1744748	1.89961e+06	1.8424e+06	1.74303e+06	1.84668e+06	1.76293e+06	1.89322e+06	1.81243e+06	1.73526e+06	1.66703e+06	1.74077e+06	1.7592e+06	1.65174e+06	1.82611e+06	1.81547e+06			FALSE	-0.01349	-0.08851	0.04646	0.00721	0.01297	-0.03047	-0.08718	2	1570.94	0.0029818	3.46
A0AVT1	NFALLGVGTSK	1.21872e+06	1.22682e+06	1.20489e+06	1.18481e+06	1.17505e+06	1.21346e+06	1.22507e+06	1.26492e+06	1.16696e+06	1.23882e+06	1.24969e+06	1.21728e+06	1.25218e+06	1.07577e+06	1.24789e+06	1.20659e+06			FALSE	-0.03404	0.01259	-0.03332	0.00527	0.02599	-0.02365	-0.07109	2	1715.03	9.18218e-05	4.22
A0AVT1	NLPIMSTA	641906	615138	619684	590809	630702	611280	655312	638446	630289	580230	589965	608918	630981	618075	638974	616841			FALSE	-0.01739	-0.06834	-0.05444	-0.00141	0.04153	-0.05441	-0.0092	2	1150.65	0.00518241	1.35
A0AVT1	NLVLAGIK	1.25163e+06	1.22557e+06	1.23254e+06	1.19051e+06	1.12957e+06	1.25088e+06	1.18036e+06	1.20699e+06	1.19827e+06	1.178e+06	1.11324e+06	1.1961e+06	1205453	989503	1.22134e+06	1.20938e+06			FALSE	-0.05747	-0.10123	-0.03189	-0.02733	-0.0533	-0.06002	-0.17452	3	1435.95	0.0148968	3.37
A0AVT1	NRAEAVLK	1.41288e+07	1.46132e+07	1.68387e+07	1.58312e+07	1.61942e+07	1.50026e+07	1.59442e+07	1.38121e+07	1.62815e+07	1.44708e+07	1.71269e+07	1.50184e+07	16417055	1.57802e+07	1.61073e+07	1.65553e+07			FALSE	0.11824	0.16145	0.1848	0.18448	0.05004	0.09754	0.16378	3	1508.94	0.00947387	3.17
A0AVT1	NWSQCVELAR	2.75419e+06	2.76051e+06	2.66592e+06	2.61463e+06	2.76164e+06	2.69531e+06	2.6927e+06	2.72343e+06	2.66896e+06	2.62872e+06	2.54788e+06	2.43882e+06	2.61809e+06	2.56067e+06	2.67487e+06	2.66365e+06			FALSE	-0.01519	-0.1452	-0.06259	-0.04684	-0.02602	-0.05792	-0.09067	2	1566.8	0.000193829	3.36
A0AVT1	Oxidation[M14]CLANLRPLLDSGTMGTK	1.63704e+06	1.75072e+06	1.72754e+06	1.80018e+06	1.7419e+06	1.81835e+06	1.68626e+06	1.70125e+06	1.66926e+06	1.68257e+06	1.70837e+06	1.58696e+06	1.70171e+06	1.59675e+06	1.67052e+06	1.70963e+06			FALSE	0.07165	-0.03991	0.0584	-0.00324	-0.00011	-0.01539	-0.03854	3	2471.36	0.000171474	3.27
A0AVT1	Oxidation[M1]MLYVPVMPGHAK	1.1178e+06	1.02081e+06	1.00996e+06	1.00255e+06	1.12882e+06	1.15508e+06	1.02765e+06	1.06946e+06	1.1412e+06	1.07595e+06	901529	1.0027e+06	984006	1.11891e+06	1.02043e+06	1.08982e+06			FALSE	0.09482	-0.16747	-0.08768	-0.01926	-0.02828	0.05203	-0.02428	3	1967.11	5.83843e-05	4.09
A0AVT1	Oxidation[M2]GMITVTDPDLIEK	490435	498454	524499	523573	528071	526265	506540	500429	507618	502329	491755	504839	507626	534666	489931	484259			FALSE	0.09246	0.0112	0.08386	-0.0216	0.02614	0.0304	0.07588	3	2056.15	0.000112567	3.85
A0AVT1	Oxidation[M8]YVLGDTAMQK	351540	354249	366995	391120	407271	385090	380363	373658	366894	410053	405290	393998	388952	406543	368367	393933			FALSE	0.16692	0.17948	0.10318	0.11112	0.09537	0.13858	0.17261	2	1749.97	0.000461737	2.42
A0AVT1	PEAPLEIHTAMLALDQFQEK	47589.7	44804	49962.1	47314.4	41990.3	44926.5	47782.9	47046.3	48021.3	45737.6	44309.1	46577.7	45502.3	44990.5	39726.7	46842.3			FALSE	-0.08816	-0.02372	0.0743	-0.09394	0.03754	0.02116	-0.02999	3	2889.57	7.04332e-05	2.82
A0AVT1	QDVIITALDNVEAR	78972.9	68995.7	73113.2	83422.9	78775.4	82476.3	78784.2	82354.9	67466.1	81799.8	62015.9	67862.1	72592.1	71551.5	71166.8	77568.4			FALSE	0.12402	-0.18813	0.0812	0.00746	0.12302	0.01259	-0.03778	3	1861.04	6.02975e-05	5.13
A0AVT1	QDVIITALDNVEARR	477551	528597	505903	510059	469458	532528	545204	473340	517218	495423	506179	482071	514035	434480	496137	482640			FALSE	-0.00598	-0.02589	0.014	-0.03979	0.01767	0.00928	-0.0851	3	2017.14	6.11917e-05	5.12
A0AVT1	QFLFRPH	342023	292837	289059	306479	318428	323053	272556	313156	297065	302059	278964	323841	292910	409991	311690	298882			FALSE	0.01497	-0.07475	-0.09225	-0.05628	-0.11625	-0.08358	0.14688	3	1248.72	0.0124789	2.61
A0AVT1	QFLFRPHHIQK	163326	149393	155973	153816	148399	157925	152128	150756	139881	144141	136972	145867	133075	129570	161237	154288			FALSE	-0.02981	-0.14488	-0.01358	0.01289	-0.0461	-0.13886	-0.25175	5	2059.22	0.0437341	3.37
A0AVT1	QRYVLGDTAMQK	2.0594e+06	2.20676e+06	2.0496e+06	2.18094e+06	2.15349e+06	2.20987e+06	2.13629e+06	2.05268e+06	2.13638e+06	2.13155e+06	2.21584e+06	2.19503e+06	2.11448e+06	2.03667e+06	2.16166e+06	2.08194e+06			FALSE	0.0325	0.04813	-0.0121	-0.00765	-0.02634	0.0006	-0.03943	3	2018.13	0.000389213	4.1
A0AVT1	RACIGDTLCQK	311186	300133	292861	284066	304514	278533	282092	292510	290596	301035	290242	302667	316612	292128	278100	294701			FALSE	-0.06831	-0.04411	-0.08354	-0.09389	-0.08936	-0.04723	-0.0061	3	1930.05	0.00060714	3.7
A0AVT1	RNRAEAVLK	2.08291e+06	2.2136e+06	1.94962e+06	1.99101e+06	2.1375e+06	2.01074e+06	2.08733e+06	1.84197e+06	1.99893e+06	2.11899e+06	2.15033e+06	2.06918e+06	2.00255e+06	1.96861e+06	1.80222e+06	1.93634e+06			FALSE	-0.05067	-0.02609	-0.12474	-0.20068	-0.12889	-0.06125	-0.1136	4	1665.04	0.0205814	3.06
A0AVT1	RPPSPIKF	580171	528460	554062	556322	567496	545201	544754	526736	593028	536805	542572	615029	525690	588672	553034	576479			FALSE	0.00528	0.06236	0.00228	0.02692	-0.04916	0.02733	0.00744	3	1549.97	0.0113438	1.39
A0AVT1	RYVLGDTAMQK	3.11835e+06	3.2996e+06	3.10754e+06	3.38712e+06	3.29596e+06	3.30777e+06	3.31691e+06	3.32041e+06	3.26664e+06	3.22034e+06	3.14903e+06	3.2234e+06	3.3621e+06	3.03173e+06	3.16864e+06	3.13095e+06			FALSE	0.04117	-0.01027	0.01714	-0.02685	0.04849	0.01544	-0.00543	3	1890.08	0.000696709	5.28
A0AVT1	SDLQMAVL	810344	787433	810976	810806	777674	809113	744583	783469	804734	709606	778421	772663	785226	777761	783166	773609			FALSE	-0.00996	-0.04279	0.02151	-0.03751	-0.06437	-0.07738	-0.03176	2	1180.66	0.00970494	1.35
A0AVT1	SDLQMAVLSFEK	419633	463440	440126	421911	414341	439873	442698	435965	433703	388637	415493	404092	423286	338200	423615	406759			FALSE	-0.04793	-0.10764	-0.03478	-0.08877	-0.00722	-0.1028	-0.21372	3	1976.1	0.000121574	4.36
A0AVT1	SFPAAIEHTIQ	499091	476258	475565	476495	519886	484231	459433	476567	470263	449603	490980	474637	481448	526662	464265	477129			FALSE	0.04194	-0.01447	-0.03487	-0.05112	-0.05941	-0.08449	0.04766	2	1517.83	0.0220263	1.67
A0AVT1	SFPAAIEHTIQW	25428.6	26274.2	26372.3	26948.1	27295.2	31523.6	32086.6	24366.7	29294.3	26209	23186.3	24390.7	28038.9	29519.7	30221.8	23792			FALSE	0.18603	-0.11998	0.04445	0.06308	0.12682	0.10233	0.15479	3	1703.91	0.0173314	1.84
A0AVT1	SFPAAIEHTIQWAR	896484	891392	876351	899706	862681	873866	886295	864648	845391	871146	857751	836901	863457	834056	880812	871509			FALSE	-0.04203	-0.07726	-0.00957	-0.02898	-0.03011	-0.05875	-0.07483	3	1931.05	0.000145716	5.3
A0AVT1	SIEPADRFK	1.94434e+06	1.94501e+06	1.77261e+06	1.91958e+06	2.05451e+06	1.84311e+06	1.98003e+06	1.83273e+06	1.90211e+06	1.84188e+06	1.98852e+06	1.82125e+06	1.94658e+06	2.00346e+06	1.8836e+06	1.91832e+06			FALSE	0.00307	-0.02982	-0.07505	-0.0328	-0.02869	-0.05495	0.02234	3	1670.97	0.00222239	2.56
A0AVT1	SQCPPIK	3.53593e+06	3.47762e+06	3.4028e+06	3.65351e+06	3.80174e+06	3.53846e+06	3.55463e+06	3.34439e+06	3.66203e+06	3.56585e+06	3.84575e+06	3.4332e+06	3.63932e+06	3.03313e+06	3.71566e+06	3.75854e+06			FALSE	0.06567	0.05359	0.00877	0.09177	-0.02375	0.04343	-0.07193	2	1437.84	0.0323966	2.9
A0AVT1	SSSVPFNETTDLSFLDK	1.27189e+06	1.18762e+06	1.20642e+06	1.24346e+06	1.28562e+06	1.1405e+06	1.28467e+06	1.18754e+06	1.19249e+06	1.2386e+06	1.26948e+06	1.20436e+06	1.21807e+06	1.47169e+06	1.1976e+06	1.17848e+06			FALSE	-0.01972	0.00838	-0.00567	-0.04979	0.00742	-0.01678	0.1291	3	2495.32	5.65422e-05	4.17
A0AVT1	SVEIDDALYSR	1.66337e+06	1.70229e+06	1.68578e+06	1.76689e+06	1.74588e+06	1.62672e+06	1.65951e+06	1.68012e+06	1.66207e+06	1.69355e+06	1.76907e+06	1.7261e+06	1.77802e+06	1.72497e+06	1.85021e+06	1.61607e+06			FALSE	0.00297	0.05447	0.03682	0.0425	-0.0112	-0.00431	0.0577	2	1571.82	0.000148269	3.7
A0AVT1	SVPFNETTDLSFLDK	161106	153224	148941	163408	153744	142736	153240	144518	151805	161808	156294	161618	154568	233855	146744	143064			FALSE	-0.08435	0.01634	-0.00912	-0.11719	-0.07814	-0.0033	0.30535	2	2321.25	2.21579e-05	4.93
A0AVT1	SYTAADATLK	5.72344e+06	6.4034e+06	6.05732e+06	6.31615e+06	6.20932e+06	6.1636e+06	6.323e+06	5.79759e+06	6.16948e+06	5.98088e+06	5.99275e+06	6.44685e+06	5.92526e+06	5.99354e+06	5.97891e+06	6.07822e+06			FALSE	0.02898	0.03674	0.02905	-0.00832	-0.00074	0.0028	-0.02496	2	1648.94	0.000200911	3.11
A0AVT1	TAQGFLSPLAAAVGGVASQEVLK	20534.3	18179.9	17994.2	20856.8	18192.2	21630.8	17950.8	22100.4	17943.7	17593.6	15947.7	17758.4	19505.7	16917	19382.1	19901.6			FALSE	0.04074	-0.19985	0.00509	0.02106	0.04898	-0.12353	-0.08803	3	2822.63	6.63768e-06	5.91
A0AVT1	TEMKLPLQK	552919	621730	565541	633606	642976	619470	596627	608644	599212	607213	608091	633697	612188	565394	543964	622402			FALSE	0.10399	0.08019	0.02978	-0.01021	0.03713	0.03851	0.0036	3	2000.24	0.00158813	1.56
A0AVT1	TVFFESL	131205	105608	101142	98039.5	113177	97362.9	104166	102941	111515	103909	104250	118687	94936.4	215225	97599.7	114491			FALSE	-0.16966	-0.08711	-0.24967	-0.15907	-0.19337	-0.13657	0.38927	2	1146.64	0.0536192	2.06
A0AVT1	TVFFESLER	1.32999e+07	1.36612e+07	1.41099e+07	1.35943e+07	1.39771e+07	1.37961e+07	1.32294e+07	1.34249e+07	1.39481e+07	1.31094e+07	1.33871e+07	1.31667e+07	1.28596e+07	1.28114e+07	1.33978e+07	1.32786e+07			FALSE	0.04281	-0.02196	0.03923	-0.01532	-0.01651	0.00514	-0.07074	2	1431.78	0.00096933	2.93
A0AVT1	VCPTTETIYNDEFYTK	2.59384e+06	2.68698e+06	2.65918e+06	2.62727e+06	2.56927e+06	2.63279e+06	2.69167e+06	2.54113e+06	2.64432e+06	2.59199e+06	2.58802e+06	2.51474e+06	2.57293e+06	2.48172e+06	2.49528e+06	2.54405e+06			FALSE	-0.02168	-0.04949	0.00154	-0.06753	-0.01318	-0.01221	-0.06315	2	2589.3	2.62896e-05	4.93
A0AVT1	VCPTTETIYNDEFYTKQ	1.31639e+06	1.25655e+06	1.18504e+06	1.41431e+06	1.43856e+06	1.3322e+06	1.37787e+06	1.21686e+06	1.26736e+06	1.32899e+06	1.27774e+06	1.33493e+06	1.24675e+06	1.30249e+06	1.17243e+06	1.35119e+06			FALSE	0.10686	0.0221	0.01473	-0.02793	0.01216	0.01306	-0.01335	2	2717.36	2.23592e-05	5.35
A0AVT1	VEIDDALYSR	290096	274063	279333	285692	280536	264983	275085	319658	273359	260759	287214	260460	298081	294444	283853	285007			FALSE	-0.04847	-0.04278	0.00221	0.01197	0.07617	-0.07894	0.07077	2	1484.79	0.00035762	2.31
A0AVT1	VTDPDLIEK	1.61645e+06	1.46049e+06	1.38019e+06	1.43998e+06	1.52304e+06	1.34044e+06	1.4634e+06	1.47644e+06	1.47362e+06	1.45914e+06	1.59227e+06	1.61466e+06	1.45955e+06	1.64107e+06	1.52894e+06	1.49435e+06			FALSE	-0.10372	0.0597	-0.12571	-0.02538	-0.06576	-0.06924	0.01106	2	1637.96	0.000796719	2.72
A0AVT1	VTGGYPFEAYK	711638	637791	655881	635625	616851	603116	640109	653177	622904	625710	642318	593879	633945	651628	662617	633349			FALSE	-0.14551	-0.12644	-0.0633	-0.05832	-0.06131	-0.11202	-0.06994	2	1840.01	0.00011739	3.92
A0AVT1	VVQTDETAR	7.4852e+06	7.23395e+06	7.65498e+06	7.52343e+06	7.70183e+06	7.07299e+06	7.47963e+06	6.85291e+06	7.44904e+06	7.34777e+06	8.04454e+06	7.16431e+06	7470489	7.58844e+06	8.13948e+06	7.64166e+06			FALSE	0.00545	0.04722	0.04433	0.10051	-0.0384	0.00759	0.03292	2	1322.72	0.0015068	2.57
A0AVT1	VVQTDETARKPDHVPISSEDER	448620	429755	428583	427475	433073	446093	440558	445800	442528	394302	459346	416761	451229	438268	471215	446569			FALSE	0.0013	-0.00373	-0.03713	0.06332	0.01305	-0.0699	0.01815	4	3116.65	0.000325221	5.17
A0AVT1	VVQTDETARKPDHVPISSEDERNAIFQLE	218701	219618	208381	238089	231563	216673	228659	197901	217071	229291	224583	220809	232183	217912	194147	200477			FALSE	0.03228	0.0231	0.02658	-0.1515	-0.03923	0.02624	0.03825	5	3932.06	0.000129069	5.3
A0AVT1	YGIEPTMVVQGVK	1.02123e+06	985810	954273	920689	994399	983603	951814	1.00395e+06	929973	866347	889772	875229	884489	893203	906141	923528			FALSE	-0.02103	-0.1854	-0.09821	-0.13349	-0.03734	-0.16003	-0.17506	3	2029.16	0.000123506	2.99
A0AVT1	YQCVVLTEMK	1.29162e+06	1.27228e+06	1.27217e+06	1.20022e+06	1.21105e+06	1.31746e+06	1.21362e+06	1.33819e+06	1.19273e+06	1.19513e+06	1.18149e+06	1.11462e+06	1.18358e+06	1.13786e+06	1.24039e+06	1.24932e+06			FALSE	-0.02004	-0.15915	-0.05243	-0.04236	-0.00682	-0.10262	-0.14332	2	1879.03	0.000291344	4.47
A0AVT1	YQCVVLTEMKLPLQK	151248	145764	158826	174600	170569	160041	155452	154607	158259	162289	151527	140052	151802	140935	152863	147612			FALSE	0.15461	-0.02664	0.16685	0.01673	0.06202	0.11002	-0.02091	4	2762.61	3.03084e-05	4.01
A0AVT1	YQCVVLTEMKLPLQKK	290411	334878	320100	354577	316444	343490	340472	323071	275356	366956	325803	269252	355144	300621	314403	336867			FALSE	0.0778	-0.0715	0.10967	0.05873	0.08567	0.03875	0.06865	4	3194.91	3.37036e-06	5.07
A0AVT1	YSRKPNVGCQQDSEELLK	151386	194031	157299	186197	208616	200242	191142	169897	176084	205024	205919	182029	186651	163485	176253	159606			FALSE	0.24326	0.16753	-0.00804	-0.04048	0.06382	0.14186	0.01958	3	3063.67	2.86553e-05	4.09
A0AVT1	YVLGDTAMQK	1.08973e+06	1.14852e+06	1.04617e+06	1.17019e+06	1.19477e+06	1.19839e+06	1.13006e+06	1.0777e+06	1.21357e+06	1.1624e+06	1.12402e+06	1.12022e+06	1.11888e+06	1.01145e+06	1.22659e+06	1.10555e+06			FALSE	0.09654	0.00385	-0.01418	0.05928	-0.01979	0.08614	-0.07129	3	1733.98	0.00140101	3.59
A0AVT1	YVPVMPGHAK	1.45047e+06	1.48125e+06	1.41699e+06	1.45319e+06	1.5465e+06	1.51854e+06	1.45354e+06	1.31015e+06	1.52859e+06	1.54517e+06	1.40733e+06	1.55494e+06	1.46152e+06	1.41909e+06	1.44344e+06	1.48282e+06			FALSE	0.06416	0.01496	-0.0306	-0.00268	-0.08515	0.06826	-0.02537	3	1706.99	0.000247442	3.79
A0AVT1	YYFSHDTD	1.80571e+06	1.82076e+06	1.86568e+06	1.88473e+06	1.95312e+06	1.88996e+06	1.88094e+06	1.90886e+06	1.90245e+06	1.917e+06	2.00097e+06	1.93774e+06	1.94808e+06	1.87309e+06	1.91453e+06	1.81286e+06			FALSE	0.08369	0.11916	0.04848	0.0396	0.06355	0.0748	0.07545	2	1351.61	0.0113438	2.05
A0FGR8	ALALLEDEER	482752	469064	463238	479673	497109	493028	459916	466637	469987	480038	460053	468849	452595	451816	490454	464602			FALSE	0.05695	-0.03516	-0.01356	0.0049	-0.03881	-0.00272	-0.0737	2	1462.81	0.000273808	3.28
A0FGR8	AQPPEAGPQ	251062	635959	245697	252802	299447	390711	255554	383704	273805	381169	253087	695504	240993	267883	243740	251816			FALSE	-0.36204	0.09682	-0.83138	-0.83992	-0.47257	-0.43753	-0.80165	2	1198.64	0.00605902	2.22
A0FGR8	DLPAWVHFPDTER	150812	156856	164153	171516	166688	167018	174096	156389	157081	162717	148577	152170	172867	164574	150703	171131			FALSE	0.1172	-0.03282	0.12567	0.06494	0.10321	0.05579	0.13326	3	1886.97	9.12022e-05	4.37
A0FGR8	FQLSNSGPNSTIK	160177	131547	133922	131081	152921	131133	135197	134641	158220	140908	129482	136391	131326	158431	132452	134001			FALSE	-0.03844	-0.13386	-0.1386	-0.13072	-0.11251	0.03616	-0.00976	2	2001.13	3.28042e-05	3.97
A0FGR8	IHFIEAQDLQGKDTYLK	116661	114090	112239	112813	121283	120034	111581	111438	116842	109641	110693	109527	107009	116269	105834	109449			FALSE	0.06459	-0.06739	-0.03608	-0.10011	-0.04917	-0.02694	-0.0475	3	2931.68	0.00651391	1.92
A0FGR8	ISSNPNPVVQMSVGHK	92914.6	86248	94846.9	96062.2	77867.3	94378	101464	89851.1	90097.4	90652	87302.7	87216.3	94044.8	84982.2	103719	102373			FALSE	-0.05681	-0.03789	0.09162	0.20202	0.09468	0.01272	-0.00109	3	2302.28	8.57767e-06	5.56
A0FGR8	ITVPLVSEVQIA	39693.8	45531.8	44905	47155.3	44513.7	43929.9	41942.2	44111.6	47205.6	38062.7	42661.7	30552.7	36552.2	35364	37513.5	40346.5			FALSE	0.05347	-0.21916	0.11129	-0.13041	0.01395	0.00072	-0.24497	2	1572.95	0.00025629	1.81
A0FGR8	ITVPLVSEVQIAQLR	63353.8	69536	57803.8	61214.7	56920.9	67310.4	57215.2	63301.8	59961.7	58289.4	51281.6	66161.7	60227.1	65422	59144.2	57038.4			FALSE	-0.0972	-0.17826	-0.15904	-0.19384	-0.14099	-0.16838	-0.08083	3	1970.2	7.1955e-05	5.37
A0FGR8	LLDEWFTLDEVPK	31195.4	34285.9	25687.9	33537.3	34089.6	34202.6	35019.3	34819.7	30617.9	34295.3	29653.7	29093	29747.6	34882.2	29918.4	35461.2			FALSE	0.06064	-0.15658	-0.14487	-0.00224	0.09295	-0.01257	-0.01888	3	2213.23	0.00176664	2.9
A0FGR8	MYLLPDK	1.48734e+06	1.45172e+06	1.4604e+06	1.4712e+06	1.49204e+06	1.53607e+06	1.50539e+06	1.43058e+06	1.49164e+06	1.51477e+06	1.53681e+06	1.46252e+06	1.45151e+06	1.49532e+06	1.48038e+06	1.47582e+06			FALSE	0.04307	0.02928	-0.00367	0.00839	-0.00152	0.03269	0.00381	2	1487.88	0.031023	2.84
A0FGR8	NLIAFSEDGSDPYVR	119236	113419	109392	104328	106095	99534.4	123221	111466	105200	112300	102082	107499	104386	84496.5	110996	109520			FALSE	-0.17814	-0.15068	-0.12247	-0.07731	0.01255	-0.09718	-0.3007	2	1987.01	5.12586e-05	3.19
A0FGR8	NSGGFLSK	1.04349e+06	1.06977e+06	1.02463e+06	1.08879e+06	1.09959e+06	1.06308e+06	1.06683e+06	1.035e+06	1.08477e+06	1.02279e+06	1.07172e+06	1.06755e+06	1.08156e+06	1.08762e+06	1.13451e+06	1.09348e+06			FALSE	0.03333	0.01765	0.00011	0.07627	-0.00783	-0.0039	0.03768	2	1417.83	0.0127788	0.9
A0FGR8	RERPPDHQHSAQVK	42553.7	44333	42405	50722.2	41841.4	51889	45266.9	49246	45895	44525.5	40431.3	44910.6	55802.7	41908.4	38758.1	42495			FALSE	0.10938	-0.02588	0.10007	-0.09671	0.12138	0.05752	0.16939	4	2293.28	0.00217363	3.31
A0FGR8	RQDLEVEVRDEQHQCSLGNLK	339764	293933	297988	312388	297570	324366	315337	321773	307104	354995	319749	328215	306702	299458	372370	304720			FALSE	-0.02703	0.03212	-0.0541	0.09555	0.00775	0.06325	-0.06409	4	3161.66	9.56762e-05	7.55
A0FGR8	SDPYGIIR	1.30355e+06	1.23547e+06	1.29247e+06	1.23781e+06	1.23286e+06	1.27349e+06	1.25326e+06	1.25009e+06	1.26751e+06	1.22848e+06	1.23066e+06	1.26984e+06	1206794	1.27405e+06	1.23497e+06	1.20089e+06			FALSE	-0.01868	-0.02206	-0.00497	-0.05984	-0.02041	-0.02466	-0.03344	2	1224.69	0.0217795	1.93
A0FGR8	TAPSTPVIGGSDKPGMEEK	249400	257165	269047	249941	261842	262601	239727	272808	245135	265718	241694	281498	259370	250127	232005	258791			FALSE	0.05004	0.04659	0.03495	-0.04562	0.01691	0.01216	0.00833	3	2813.55	1.26837e-05	5.03
A0FGR8	VGNQIFQSR	2.28286e+06	2.26978e+06	2.54113e+06	2.43242e+06	2.2481e+06	2.32672e+06	2.35755e+06	2.22485e+06	2.32136e+06	2.22213e+06	2.43499e+06	2.29067e+06	2.45284e+06	2.3183e+06	2.44622e+06	2.28107e+06			FALSE	0.00701	0.05381	0.12757	0.05431	0.0094	-0.0029	0.06763	2	1352.76	0.000754648	2.83
A0FGR8	VPLSQLLTSEDMTVS	28093.4	23501.6	23066.5	24918	23739.8	17536.5	19384.5	23143.2	21674	21782.2	21580.2	23927.5	20831.9	24354.1	23894	20095.1			FALSE	-0.32192	-0.18112	-0.10466	-0.23009	-0.27883	-0.24767	-0.19136	3	1924.03	0.00537226	2.57
A0FGR8	VPLSQLLTSEDMTVSQ	28551.2	23768.6	31482.6	35603.8	30983.1	30810.5	37038.9	25766.2	34449.8	27355.3	32021.4	34363.1	26597.9	28058	27198.1	29710.1			FALSE	0.2401	0.34349	0.35866	0.12128	0.26352	0.24037	0.06302	2	2052.09	0.0275129	1.13
A0FGR8	VPLSQLLTSEDMTVSQR	138991	129810	142258	142395	136310	144086	151340	127634	141649	129602	118896	132006	136009	126293	128083	127580			FALSE	0.06093	-0.09941	0.08267	-0.07229	0.05359	0.01309	-0.0353	2	2208.19	2.18921e-05	4.45
A0FGR8	WNEVYEAL	120790	129344	122510	140479	127248	118826	126814	129717	124944	124518	122301	125159	130016	130256	117007	112044			FALSE	-0.02361	-0.0155	0.07231	-0.12703	0.03644	-0.00388	0.05732	2	1327.69	0.011209	2.36
A0FGR8	WYDLTEDGTRPQAMT	119779	115602	116588	130516	130513	122334	128005	109230	138223	110416	121007	97852.9	111754	119097	113261	118941			FALSE	0.10327	-0.10499	0.07012	-0.01962	0.01132	0.07906	-0.02803	2	2088	9.43647e-05	2.57
A0JLT2	LHTGPLPEQCR	884067	1.12487e+06	977669	929380	932324	916681	971058	990432	1.06169e+06	983013	862341	938260	972189	986188	950752	859199			FALSE	-0.11969	-0.15796	-0.07509	-0.15049	-0.03449	0.02546	-0.03678	3	1611.86	0.000278899	4.48
A0JLT2	LSNFLPDLPGMIDLPGSHDNSSLR	39401.7	39570.9	34369.9	44561.7	39897.5	42631.4	46919.4	35021.3	40932.4	50199.9	38553.1	39157.7	44097.6	40038.8	40202.5	38795.6			FALSE	0.06355	-0.02324	-0.00075	0.00047	0.05323	0.20661	0.09138	3	2899.49	3.66426e-06	5.27
A0JLT2	NLEQAYNK	828332	810724	829396	839812	821671	823813	832917	804163	825588	781255	808391	831351	830014	848730	794991	857428			FALSE	0.00565	0.0006	0.0263	0.01171	-0.00174	-0.02864	0.03452	2	1587.9	0.00433358	3.47
A0JLT2	Oxidation[M11]LSNFLPDLPGMIDLPGSHDNSSLR	47214.4	45493.9	48559	46906.2	54383.6	45375	43412.4	42805.6	44970	46720.9	44006.4	43272.5	46260.4	41422.1	41233.6	46009.7			FALSE	0.10574	-0.08707	0.04228	-0.08765	-0.10471	-0.01592	-0.08041	3	2915.49	5.2798e-06	3.48
A0JLT2	RELPGSTELTGSTNLITHYNLEQAYNK	151974	169388	154288	180377	166321	181736	180223	138140	159649	167701	185790	163797	167093	159604	152465	144162			FALSE	0.11513	0.12145	0.05852	-0.11555	-0.01352	0.02663	0.02376	4	3657.94	1.14249e-05	8.42
A0JLT2	SLIEKPPILSS	330150	331169	332255	325084	308804	333009	325783	318926	321513	311156	315114	326773	308301	353189	321782	326458			FALSE	-0.04319	-0.04303	-0.00871	-0.02882	-0.0367	-0.06389	0.00037	2	1792.11	0.000192849	1.9
A0JLT2	TAPPGADK	144820	124636	116658	129130	132820	146923	121632	145705	130039	146774	114241	137567	122752	150942	124079	128283			FALSE	0.05406	-0.09772	-0.13263	-0.09455	-0.01139	0.03887	0.02252	2	1364.8	0.0148968	1.85
A0JLT2	TQDPVPPETPSDSDHK	101377	113249	107583	100098	106277	99699.4	96455	100988	93962	108034	99139.9	100385	94202.6	99240.8	90061.6	98062.7			FALSE	-0.05934	-0.10526	-0.04745	-0.19014	-0.12039	-0.0875	-0.14991	3	2358.21	4.17589e-05	4.72
A0JLT2	YNLEQAYNK	111355	107865	110535	112218	121559	107875	105050	112421	103839	103875	104401	109897	104838	128113	117801	105268			FALSE	0.0657	-0.03276	0.02306	0.02512	-0.01156	-0.07778	0.08765	2	1750.96	0.0476396	1.55
A0JNW5	ASGQSEYGFAEK	244609	231924	257456	244939	227456	301557	223685	249344	236994	248619	223239	269213	225100	235445	223719	227536			FALSE	0.15073	0.04741	0.07625	-0.07863	-0.01065	0.02723	-0.04923	2	1881.98	5.11119e-05	4.32
A0JNW5	ENIDLSK	1.05234e+06	1.01558e+06	1.03988e+06	1.01139e+06	1.02916e+06	1.03807e+06	1.00202e+06	971137	1.02862e+06	954011	1.01399e+06	1.05024e+06	966696	1.0899e+06	1.01351e+06	1.02243e+06			FALSE	-0.00048	-0.00258	-0.01166	-0.02248	-0.06768	-0.06076	-0.00792	2	1426.84	0.015979	2.15
A0JNW5	GQSEYGFAEK	271495	260392	262785	265740	271524	275302	249288	236193	236640	271390	255681	264245	242217	268195	244099	245816			FALSE	0.03996	-0.03281	-0.00915	-0.11859	-0.1317	-0.0662	-0.05946	2	1723.91	0.000289516	3.54
A0JNW5	INLSTLK	114174	113994	112682	119028	116370	115205	99792.7	111100	106229	102037	93766.7	99167	101632	106787	110996	110444			FALSE	0.02139	-0.24199	0.02223	-0.04318	-0.11358	-0.13167	-0.1306	3	1396.9	0.0338256	2.62
A0JNW5	KEETPPVR	1.11298e+06	1.05568e+06	1.0902e+06	1.06746e+06	1.08027e+06	1.07947e+06	1.05724e+06	1.04946e+06	1.16809e+06	1.07419e+06	1.07897e+06	1.11752e+06	1.05594e+06	1.06906e+06	1.04011e+06	1.06146e+06			FALSE	-0.00594	0.01839	-0.00734	-0.04534	-0.04182	0.04816	-0.02934	3	1563.94	0.00308655	1.73
A0JNW5	SECHQDQPR	105137	100360	73727.1	92447	95302.1	116754	91667.7	129368	91496.1	194526	73986.2	97889.8	94829.2	126566	75185.2	99905.3			FALSE	0.04533	-0.25775	-0.30642	-0.23101	0.10517	0.47702	0.10751	3	1460.69	0.0148968	2.29
A0JNW5	SLSEAIEK	352506	372009	371724	358602	374628	382636	369307	344995	362343	356177	338938	370847	357327	359492	363393	366571			FALSE	0.06378	-0.02963	0.01152	0.01081	-0.02048	-0.01199	-0.01541	2	1484.88	0.00219786	2.63
A0JNW5	THPICLSLDK	459398	443015	455591	450905	469366	450218	445201	451244	453251	444814	453704	424282	462707	424458	469129	472762			FALSE	0.02719	-0.03959	0.00651	0.06177	-0.00957	-0.00697	-0.02459	3	1792.03	0.000409494	3.65
A0JNW5	TSQSESSDLAGR	177870	176483	180172	171993	175002	169654	169620	171638	167592	172601	164964	182340	163535	170719	161271	175118			FALSE	-0.04003	-0.02899	-0.00893	-0.07506	-0.05433	-0.05884	-0.08424	2	1541.77	0.000189956	3.44
A0JNW5	TVSLEPAPVTVHIDHLVVER	221302	211915	220634	210602	228590	219765	214072	226427	220942	199201	205190	201724	216709	210682	192924	213908			FALSE	0.04955	-0.09037	-0.00661	-0.09066	0.02405	-0.04421	-0.01953	4	2515.42	7.98971e-06	6.04
A0JNW5	TYTSFPK	561439	568368	565063	556643	563936	607738	558166	562572	543997	566144	556632	567319	571428	559701	539002	558705			FALSE	0.05249	-0.0075	-0.01038	-0.04158	-0.01163	-0.02533	0.00169	2	1451.84	0.0486717	2.39
A0MZ66	ATQPETTEEVTDL	165249	154560	166141	143914	146198	155496	161900	156448	144155	146110	150804	163985	155781	150684	150514	150482			FALSE	-0.08413	-0.02282	-0.04469	-0.08747	-0.0066	-0.13984	-0.06149	2	1737.87	0.000159213	2.99
A0MZ66	ATQPETTEEVTDLK	640433	748858	716305	734843	676100	866370	649689	826764	653566	809401	672751	792910	673791	680883	671476	634726			FALSE	0.15089	0.0772	0.06285	-0.08897	0.08779	0.07455	-0.0364	2	2170.17	5.15534e-05	5.6
A0MZ66	EAEFNSPSPPTPEPGEGPR	222897	227912	245480	213654	230365	227541	237569	216788	217221	224676	227445	186334	221865	230989	197191	221138			FALSE	0.02253	-0.12366	0.0264	-0.10788	0.01131	-0.02881	0.00653	3	2299.12	1.9396e-05	5.07
A0MZ66	ELEEQLENETLHK	125951	125755	138907	136342	145696	139050	132740	128737	124536	122468	116014	124550	131978	143308	119072	145988			FALSE	0.17793	-0.06532	0.129	0.07458	0.05494	-0.02721	0.12919	4	2220.2	2.8234e-05	4.52
A0MZ66	ELRDQIVSVQ	265003	229211	213767	232941	237806	230323	215715	219161	243295	228650	227745	244691	221264	249386	276557	239831			FALSE	-0.07823	-0.06502	-0.1458	0.06332	-0.18453	-0.06652	-0.07048	2	1490.85	0.000289516	1.92
A0MZ66	ELRDQIVSVQEEK	441916	461909	500501	496806	494188	524933	459825	459373	494191	449943	448948	477203	448583	458268	478888	456114			FALSE	0.17321	0.0352	0.142	0.04893	0.02433	0.06295	0.00482	3	2181.24	5.80442e-05	5.6
A0MZ66	ELRDQIVSVQEEKK	242991	234741	232891	229887	245508	240157	231874	223514	259646	220280	205995	235228	223878	229519	226616	227124			FALSE	0.02376	-0.1147	-0.04588	-0.07434	-0.06911	0.00661	-0.07543	3	2613.54	6.06533e-05	3.05
A0MZ66	GILGTLN	41812.2	45443.1	39106.9	38083.5	41937.3	44881.6	39718.3	41465	42823.7	40071.1	37819.9	43560.4	41463.3	47264.6	41374.1	42049.8			FALSE	-0.00724	-0.10056	-0.17682	-0.06478	-0.10406	-0.07396	0.02414	2	991.611	0.230212	2.27
A0MZ66	GVHLRPVNQTARPK	574550	602621	606245	618391	587036	694772	562721	646538	617787	611112	601116	671405	676319	653005	624567	613610			FALSE	0.12286	0.11237	0.05703	0.07289	0.0388	0.06204	0.17537	5	2181.32	0.00338612	4.15
A0MZ66	ILAIELENLK	228652	257987	252205	246526	216663	233295	240621	268061	253929	225235	238778	220724	242894	235633	230477	231517			FALSE	-0.11306	-0.08278	0.03541	-0.07498	0.06391	-0.02233	-0.02425	3	1764.11	0.000527794	3.65
A0MZ66	IRQERDEAVK	1.50074e+06	1.55135e+06	1.46219e+06	1.62952e+06	1.68661e+06	1.67328e+06	1.55441e+06	1.50863e+06	1.57587e+06	1.71735e+06	1.53387e+06	1.6744e+06	1.57886e+06	1.62584e+06	1.54029e+06	1.66809e+06			FALSE	0.13862	0.072	0.01861	0.07204	0.00517	0.1097	0.0704	4	1852.09	0.00210276	2.62
A0MZ66	KGVHLRPVNQT	386945	360483	391706	384367	377091	427080	347160	398423	383676	399223	387408	403124	357998	408276	381403	395966			FALSE	0.10557	0.08089	0.05426	0.05667	-0.00356	0.06689	0.03593	4	1857.13	0.015979	3.34
A0MZ66	KHSVDELQK	492595	471895	472715	489057	518165	490772	466275	494374	492009	486134	484096	519661	482431	492844	472379	492037			FALSE	0.065	0.05757	-0.00407	-0.00011	-0.00576	0.02028	0.01604	3	1996.2	0.000554138	2.22
A0MZ66	KILAIELENLK	190351	203354	209227	224861	196818	221771	221366	210313	205634	198585	220119	207577	224611	203149	213772	211710			FALSE	0.08842	0.11947	0.14087	0.11199	0.13284	0.03802	0.11969	3	2196.41	0.000254782	6.37
A0MZ66	KLEEFQK	198290	194280	190333	206265	217837	217407	189340	184855	213105	185863	177231	173158	167587	200697	176747	188674			FALSE	0.14887	-0.16399	0.01473	-0.10339	-0.06916	0.02332	-0.09213	2	1834.13	0.0254686	1.9
A0MZ66	KYIDGEK	365702	349336	378728	368664	392363	376302	360694	367783	385264	398050	360670	362908	373485	358827	368954	358632			FALSE	0.10433	0.01713	0.06384	0.0251	0.02686	0.13157	0.03444	3	1765.07	0.0530437	2.07
A0MZ66	LELLEEDKK	1.9101e+06	1.75767e+06	1.73664e+06	1.71339e+06	1.81359e+06	1.84998e+06	1.71377e+06	1.71816e+06	1.82872e+06	1.71594e+06	1.73644e+06	1.90083e+06	1.65434e+06	1.80749e+06	1.68953e+06	1.82329e+06			FALSE	-0.00165	-0.01205	-0.08829	-0.06227	-0.09588	-0.04926	-0.08337	3	2029.24	0.000741255	4.35
A0MZ66	LGPDVITE	168531	168839	177498	165422	174266	164151	163583	176663	163552	168322	166046	177330	161463	198020	159919	170622			FALSE	0.00447	0.02545	0.02353	-0.02951	0.01224	-0.0237	0.09159	2	1147.65	0.0584755	1.96
A0MZ66	LVEVIEEVNK	1.55757e+06	1.4848e+06	1.49651e+06	1.45472e+06	1.30392e+06	1.43401e+06	1.51555e+06	1.38871e+06	1.49286e+06	1.29095e+06	1.61089e+06	1.37638e+06	1.3949e+06	1.49687e+06	1.43044e+06	1.37122e+06			FALSE	-0.15211	-0.02637	-0.04388	-0.11892	-0.06703	-0.12814	-0.07324	3	1780.07	0.0012147	3.98
A0MZ66	Oxidation[M5M6]AVEEMMDR	118365	111404	116664	108254	116550	133208	117444	120376	108893	108852	117642	123005	105121	110955	105484	100729			FALSE	0.12035	0.06673	-0.03079	-0.15605	0.04969	-0.07754	-0.08864	2	1316.61	0.184567	1.3
A0MZ66	Oxidation[M5]AVEEMMDR	244628	194446	207185	199757	196683	217374	222025	192242	206795	200145	194436	201432	198258	220024	189703	192640			FALSE	-0.08464	-0.14945	-0.10964	-0.1996	-0.0839	-0.10965	-0.06999	2	1300.62	0.0167396	1.52
A0MZ66	QAEPVVVLDPVSTHEPQTK	744218	731968	740640	733972	728677	749206	732067	744460	717974	721117	706015	758054	771748	711053	728556	730554			FALSE	0.00166	-0.01189	-0.00154	-0.01679	0.00033	-0.03672	0.00645	3	2682.5	2.29045e-05	8.44
A0MZ66	QVNLELEK	592516	573053	580610	561939	590938	588350	555740	606084	571008	565289	586902	607707	559664	593881	586111	553750			FALSE	0.01688	0.0355	-0.02878	-0.03218	-0.00464	-0.0367	-0.01496	2	1580.95	0.00294775	3.23
A0MZ66	RVNQSENSVPPPPPPPPPLPPPPPNPIR	125949	129950	132152	128462	112200	119785	125778	119506	125736	125218	114122	116655	117268	131684	112507	123391			FALSE	-0.14154	-0.14907	0.02634	-0.1174	-0.06112	-0.02815	-0.0397	4	3288.82	6.51569e-06	6.84
A0MZ66	SIPDQQLLK	155161	161037	156419	167213	156072	167617	166260	155234	151153	165106	164044	148065	159656	173499	162905	152539			FALSE	0.03378	-0.01878	0.03353	-0.00344	0.02397	0.00028	0.07536	3	1650.01	0.00116703	2.31
A0MZ66	SKLVEVIEEVNK	72438.1	85273.3	86995.3	97059	96359.9	101762	84843.1	83917.3	85277	103344	97463.5	91768.2	90514.9	97738.2	91905.2	100975			FALSE	0.3291	0.26287	0.22284	0.29042	0.09769	0.2582	0.25539	3	2299.41	7.12976e-05	5.08
A0MZ66	SLDPENSETELER	356113	342741	343781	335776	338140	351353	334261	351915	352109	337877	341650	363639	347076	336061	320232	330061			FALSE	-0.01946	0.01322	-0.0404	-0.1039	-0.02641	-0.01842	-0.03281	2	1822.9	8.87853e-05	3.27
A0MZ66	SMPVLGSVS	157434	159029	164830	151855	150641	148983	160373	157298	151569	152131	159836	149373	160719	164363	161376	146482			FALSE	-0.07889	-0.03346	0.00101	-0.03977	0.0055	-0.05939	0.03877	2	1180.66	0.00327021	2.23
A0MZ66	SSIPDQQLLK	219701	216564	207067	210794	221233	231265	203182	225833	251581	212839	198683	211149	212164	246418	212687	219357			FALSE	0.05271	-0.09017	-0.06218	-0.01403	-0.02417	0.09023	0.07198	3	1737.04	0.0169348	2.51
A0MZ66	TCRESAEALAT	516513	452049	450618	484423	493289	434116	471391	445303	476085	467847	482153	492872	462142	571412	425653	436017			FALSE	-0.06264	0.0096	-0.05081	-0.16871	-0.0794	-0.03716	0.0937	2	1512.76	0.225542	1.27
A0MZ66	TVLNSEVLEQR	648274	671543	692342	678681	696814	696483	676484	683140	667668	643722	681638	635723	636261	673146	708145	647559			FALSE	0.07817	-0.00269	0.05491	0.0387	0.04287	-0.00924	-0.01142	2	1591.9	0.000140808	3.67
A0MZ66	TVLNSEVLEQRK	761931	827625	838257	872418	826319	869888	849110	820387	846074	856929	952788	913916	941974	851814	853314	880144			FALSE	0.09369	0.23187	0.10594	0.12503	0.07079	0.09946	0.17439	3	2024.2	0.000702858	3.61
A1A4S6	AHEAELER	267269	264264	286435	291129	282826	250323	257235	240379	266732	244948	272108	275986	248578	271020	292797	276451			FALSE	0.00438	0.04426	0.11982	0.0989	-0.09513	-0.05492	-0.03276	3	1258.67	0.00443768	3.29
A1A4S6	EMLDILVK	137598	135098	140437	134244	136773	133543	126164	135784	147690	144510	112728	127599	124917	142201	126869	140847			FALSE	-0.01265	-0.1823	0.01047	-0.02659	-0.05801	0.09966	-0.02981	2	1568.96	0.00398932	3.3
A1A4S6	LLSMLMDVK	109181	112797	111113	116025	103135	115880	107276	105575	99961.9	115705	89404.6	96889	101394	96486	106202	99675.6			FALSE	-0.01938	-0.25284	0.03315	-0.10863	-0.06058	-0.04161	-0.16579	2	1657.99	0.00117873	3.56
A1A4S6	NLEEQREIMAL	124170	116183	114941	112795	122937	115441	120350	116221	120439	123903	125808	129181	116057	161906	118466	124455			FALSE	-0.0119	0.08528	-0.07779	0.01533	-0.02288	0.02375	0.20974	2	1649.89	0.000154275	1.96
A1A4S6	SLPEPLMTYELHGDFIVPAK	95864.1	103804	93390.7	105683	99737.4	105474	95597	92173.9	100995	95135.4	98152.1	88901.1	91812.6	85131.4	98121	91342.9			FALSE	0.03951	-0.09416	-0.0043	-0.07568	-0.08863	-0.02579	-0.17431	4	2865.57	0.00013615	5.07
A1KXE4	FQTGYTPGTPYK	393925	384378	379827	347271	371558	363942	331740	384293	360525	350621	370678	347038	368730	332701	362900	380261			FALSE	-0.08161	-0.11692	-0.09818	-0.06666	-0.1203	-0.13019	-0.15003	3	1968.07	0.000201955	3.99
A1KXE4	GMPATVYPAPIPPPR	600158	589202	665223	645266	584825	619255	573707	556548	571518	585980	533254	593520	646293	587783	591274	592844			FALSE	0.01775	-0.07799	0.13992	-0.00637	-0.07354	-0.03918	0.05324	3	1868.04	0.000140808	4.56
A1KXE4	GYTPGTPYK	1.30639e+06	1.28273e+06	1.29233e+06	1.20224e+06	1.27822e+06	1.3116e+06	1.2533e+06	1.29599e+06	1.35604e+06	1.26459e+06	1.28219e+06	1.36071e+06	1.18284e+06	1.29788e+06	1.26736e+06	1.22014e+06			FALSE	0.00039	0.02966	-0.05367	-0.05777	-0.02237	0.01745	-0.0617	2	1591.9	0.00459886	2.22
A1KXE4	MYPGANPTFQTGYTPGTPYK	262472	263968	253646	283292	262126	257337	256812	253249	267409	256875	265309	247181	266024	254524	281502	249061			FALSE	-0.01925	-0.03875	0.02849	0.01126	-0.0456	-0.00592	-0.01624	3	2799.43	2.21579e-05	7.55
A1KXE4	TGYTPGTPYK	263001	257670	271356	256117	261609	291420	253044	271811	267076	248124	241860	260653	240631	271356	257011	254320			FALSE	0.08698	-0.05121	0.01873	-0.02612	0.01155	-0.01524	-0.02426	2	1692.95	0.000312632	2.82
A1L020	DRGLLEDER	1.36711e+06	1.4722e+06	1.44564e+06	1.53341e+06	1.46091e+06	1.44708e+06	1.42949e+06	1.25105e+06	1.44244e+06	1.337e+06	1.31434e+06	1.50581e+06	1.43601e+06	1.41065e+06	1.41136e+06	1.4069e+06			FALSE	0.03448	-0.00977	0.06931	-0.01074	-0.08301	-0.03075	0.00373	3	1406.76	0.00651391	2.22
A1L020	TPVRGEEPVFMVT	134763	127120	139751	144350	138972	144637	139559	139701	139349	129324	135738	126202	129752	160139	128720	134183			FALSE	0.11498	0.00032	0.11748	0.00561	0.09269	0.03693	0.14659	2	1765.95	0.00024042	1.48
A1L0T0	AAVETLGVPCFLGGMAR	58401	58391.6	52565	56358.2	59151.4	56675.1	54726.1	58383.6	54638	56445.3	50581.2	54181.7	57829.2	53176.2	56826.9	61245.3			FALSE	-0.01198	-0.15682	-0.10064	0.01572	-0.04623	-0.07231	-0.07332	3	2053.09	6.89526e-05	5.47
A1L0T0	AKRPLMVLGSQALLTPTSADK	283077	303718	303991	320502	303258	328279	306992	305988	297056	299186	299497	286948	298571	240245	285808	298036			FALSE	0.10601	-0.00086	0.08983	-0.00727	0.06298	0.02304	-0.12306	4	3109.86	6.49312e-05	5.4
A1L0T0	ENEDQVVK	407038	438823	461717	437853	452726	429702	437679	392885	459525	411767	429435	417405	411063	419492	476814	442394			FALSE	0.06106	0.00167	0.08881	0.11997	-0.02633	0.04274	-0.02635	2	1568.88	0.00433358	2.9
A1L0T0	GALQAVDQLSLFRPLCK	400539	451663	432143	456283	424935	429354	442850	395262	386259	442696	409497	355686	417683	356468	439761	430091			FALSE	0.00353	-0.15539	0.06006	0.02958	-0.02405	-0.0399	-0.13858	3	2524.46	3.94487e-05	5.74
A1L0T0	NAQMAQSPILLLGGAASTLLQNR	46238	55403	47069.5	58889.3	54832.7	47772.5	48949.8	48453	42452.1	50919.6	48368.1	52868.8	47910.5	56802.7	52346.5	47905.9			FALSE	0.01362	-0.00575	0.06002	-0.01985	-0.06145	-0.12243	0.04296	3	2671.49	4.82663e-06	5.71
A1L0T0	Oxidation[M4]NAQMAQSPILLLGGAASTLLQNR	21651.4	21375.9	20538.7	21955.4	19582	22189	23550.5	22012.1	20089.6	21068.4	19291.8	18898.8	22597.2	22300	19263.7	22717.2			FALSE	-0.04275	-0.17203	-0.01799	-0.03552	0.0826	-0.06408	0.06138	3	2687.48	3.51969e-06	5.65
A1L0T0	RPLMVLGSQALLTPTSADK	130849	121316	133287	121837	118501	121696	122423	116864	118725	113128	105784	114239	112311	112339	120577	116763			FALSE	-0.07015	-0.19672	0.01683	-0.08741	-0.07563	-0.12116	-0.16669	4	2606.52	9.08947e-05	4.35
A1L0T0	VRDIVPTLR	287451	295680	305442	303332	295305	288012	302079	314411	291346	648633	293644	363483	297798	340710	275039	291565			FALSE	0.00046	0.17235	0.06209	-0.04148	0.08026	0.68881	0.13088	3	1372.86	0.00643573	2.97
A2A2Z9	IQQQILEHK	669141	682022	668162	710736	677777	719581	650379	676197	737793	629687	654183	640550	633504	662403	678693	687034			FALSE	0.0485	-0.06155	0.02931	0.01547	-0.02649	0.01732	-0.06024	3	1745.06	0.000308594	5.02
A2CJ06	Oxidation[M21]ENPGQVHPRAPELTLSLLTTMYNSK	25676.3	26949.1	34999.1	25242.9	23608.3	22122.1	28550.6	20735.7	30005.2	22506.9	20852.8	22537.5	25021.6	22660.4	20903.8	25594.6			FALSE	-0.2026	-0.27839	0.19501	-0.17858	-0.09457	-0.00311	-0.14231	4	3420.84	0.182583	1.77
A2RRP1	ANEDLEK	255984	260589	254890	263712	262184	273816	257387	256896	258642	286156	256324	280293	256725	250937	269657	268253			FALSE	0.05326	0.05492	0.00565	0.05839	-0.00641	0.07675	-0.0251	2	1426.8	0.0232982	1.86
A2RRP1	AQDLHLFETL	80786.1	88312.4	97101.3	98844.6	83127.6	91660.9	88038.8	82398	94794.1	87540.7	87462.6	83894.5	86268.5	84819.7	85335.9	89227.7			FALSE	0.04775	0.01914	0.21259	0.04589	0.01137	0.10873	0.01688	2	1490.82	0.000709078	1.91
A2RRP1	AQDLHLFETLK	391254	377791	368542	366799	368677	378072	378957	366548	377825	340429	356168	344512	392693	355697	382963	353501			FALSE	-0.04244	-0.13431	-0.06465	-0.06245	-0.04485	-0.09857	-0.03928	3	1923.12	0.000236352	3.74
A2RRP1	AVQEDEVGVPGSN	266094	256446	247015	266056	265603	260012	255929	271654	269111	245141	242383	279261	249027	264646	235297	259164			FALSE	0.00846	-0.00248	-0.02638	-0.07968	0.01386	-0.02306	-0.02469	2	1604.81	0.000123506	3.09
A2RRP1	DWCEELACR	568748	599888	607266	623678	596080	585634	590244	547961	581022	544132	577938	510427	583897	518987	599020	567611			FALSE	0.01606	-0.10266	0.07494	-0.00248	-0.03806	-0.0547	-0.08354	2	1542.7	0.00717508	3.17
A2RRP1	ECISQSPTCYK	143321	160283	142653	150582	153209	141785	143905	143054	152837	148967	155230	126881	154764	135156	141563	144067			FALSE	-0.04151	-0.10593	-0.05013	-0.08805	-0.08135	-0.00858	-0.06654	2	1981	0.000145088	4.03
A2RRP1	EGLGNEVLK	581876	534557	701335	616224	578365	588827	567832	542478	602007	550533	728419	547350	568834	601434	683864	568119			FALSE	0.06415	0.19247	0.23897	0.16532	-0.00793	0.04592	0.06794	2	1566.93	0.000690629	3.5
A2RRP1	ELLQYGLK	166783	176223	174160	176876	173092	185321	171904	178097	166857	165136	164710	169419	172030	174270	171794	166500			FALSE	0.06339	-0.03782	0.03339	-0.01995	0.02913	-0.04708	0.01379	2	1571.97	0.00319535	2.92
A2RRP1	EYLVTLAK	426289	415137	439923	434139	400541	452760	430775	422794	423377	427707	397101	399476	409545	397327	423574	435489			FALSE	0.02022	-0.07902	0.0549	0.02993	0.02067	0.01647	-0.0605	2	1544.95	0.00443768	3.42
A2RRP1	FRNQNIVLSAR	564775	564528	561955	615918	610022	586535	592196	602392	599481	605145	497460	590189	527390	615867	545962	571147			FALSE	0.08346	-0.05422	0.06075	-0.01566	0.08108	0.09315	0.01772	3	1621.95	0.000519385	3.87
A2RRP1	GDLKFPLK	1.05721e+06	1.04828e+06	1.07163e+06	1.08395e+06	1.05211e+06	1.11022e+06	1.03261e+06	1.05496e+06	1.06486e+06	1.03308e+06	1.02751e+06	1.02627e+06	973587	1.05184e+06	1.06731e+06	1.04955e+06			FALSE	0.03843	-0.03587	0.03393	0.00777	-0.01233	-0.00518	-0.05592	3	1830.17	0.00675428	2.32
A2RRP1	GLDTDLVYQR	822774	821444	754794	798153	855780	778584	801469	809489	820316	771645	772424	827001	781477	838066	797107	835146			FALSE	-0.00867	-0.03985	-0.08239	-0.01054	-0.02948	-0.0466	-0.02181	2	1483.81	0.000465301	3.09
A2RRP1	GTDLEALLAIGK	86813.7	83787	91294.7	90679.8	83754.2	89196.6	88019.1	84513.1	82565.2	81860.7	82728.1	80928	86115.2	78698.8	82293.6	83636.9			FALSE	0.01974	-0.05996	0.09311	-0.04004	0.01624	-0.05319	-0.04978	2	1809.1	0.000122534	2.94
A2RRP1	IIPDQDQLMAIAL	33523.1	26832.9	25049.3	27725.8	26695.8	33651.4	30176.4	28295.2	31084.4	29946.6	25318.1	28464.4	29257.3	30981.7	26193.6	33950.4			FALSE	-0.00021	-0.16636	-0.19364	-0.00507	-0.04576	0.01605	-0.0028	2	1744.98	0.0010171	2.88
A2RRP1	IISALSGGSADLGGPRDPLK	291274	312711	306729	294908	294516	298170	296606	291655	302646	287487	273662	273862	273299	250121	275409	278053			FALSE	-0.02724	-0.14159	-0.00562	-0.12603	-0.03806	-0.03347	-0.20654	3	2532.46	3.91127e-05	5.52
A2RRP1	IVDHLLASLQQGR	68041.9	63285.4	61786.4	53315.5	62758.6	69313.2	64332.1	69575.8	67567.4	61218	53535.3	56642.5	53546	64891.3	67865.3	61416.3			FALSE	0.00816	-0.25333	-0.19025	-0.02265	0.02807	-0.0282	-0.14904	3	1754.02	0.000212885	3.89
A2RRP1	LCPDRISLIK	354061	409862	391533	389608	404582	406952	399837	361337	402453	428210	452900	361597	431464	378999	368116	356284			FALSE	0.08723	0.09248	0.03215	-0.07664	-0.0052	0.12083	0.08532	3	1823.11	0.00346587	2.73
A2RRP1	LFWTGDPHLIK	298301	272036	273536	264737	268007	275028	245920	262488	269279	253496	252379	264261	244869	265978	271058	274252			FALSE	-0.07077	-0.14266	-0.08348	-0.06474	-0.16583	-0.12563	-0.15893	3	1935.13	0.00036011	4.42
A2RRP1	LHPGDLITVVDAVTF	8701.43	11527.1	13031	11409	11470.8	14174	8989.84	11073.9	7795.92	7744.05	10451.5	6700.48	12172.3	12024.2	11776.1	9554.95			FALSE	0.34228	-0.23802	0.27285	0.07656	-0.0118	-0.38041	0.25841	2	1901.07	0.000239052	1.45
A2RRP1	LHPGDLITVVDAVTFSPK	190360	167637	166529	196940	179067	162895	181983	172437	174718	166302	164358	148721	163038	160895	190308	178820			FALSE	-0.06611	-0.19342	0.02189	0.04418	-0.01449	-0.07009	-0.14425	3	2517.46	4.28402e-05	7.47
A2RRP1	LLAAVQDQCVEIR	245500	278310	265005	269440	266522	274040	261185	262863	261882	235504	238896	250030	244123	244539	248824	258119			FALSE	0.04542	-0.09943	0.029	-0.04722	0.00065	-0.07468	-0.10021	3	1819.01	0.000101935	3.95
A2RRP1	LLDFTQA	55135.2	48230.8	55869.8	52579	54999.1	60601.5	52179.2	57022.1	52739.1	59187.8	50477.4	57162.1	52969.2	61990.4	51178.7	58624.9			FALSE	0.16139	0.05845	0.06925	0.08716	0.07923	0.1148	0.15337	2	1111.63	0.033463	2.02
A2RRP1	LLDFTQAQIL	28437.8	20954.4	22192.2	22503.9	24766.9	24010.1	23519.5	27170.6	25691.7	26472.1	26537.6	26891.3	24713.2	29788.6	24490.3	26049.2			FALSE	-0.01808	0.11334	-0.14413	0.03313	0.03742	0.07877	0.14202	2	1465.86	0.000907023	2.61
A2RRP1	LLDFTQAQILQGLRK	297062	313140	315397	342330	312928	364773	293207	321889	283422	343461	304042	290223	309416	288474	317173	293092			FALSE	0.15136	-0.03818	0.1082	0.00015	0.01153	0.03891	-0.02941	3	2352.43	3.00419e-05	5.43
A2RRP1	LLGLAELLR	217214	214329	245260	234842	218514	230152	216220	226227	206804	216168	218830	208537	216534	216792	241091	224028			FALSE	0.05614	-0.01403	0.15384	0.10809	0.036	-0.02894	0.00595	2	1301.85	0.00217363	3.13
A2RRP1	LTDENMSPLEALEPVLSSQ	42698.4	42423.7	39581.2	43437.4	40224	41564.1	39743.9	40469.8	37750.4	40616.1	40175.9	41364.8	36027.1	44862.9	38859.8	43097.8			FALSE	-0.05764	-0.06201	-0.0361	-0.05466	-0.08569	-0.1193	-0.07357	3	2377.21	0.000122534	2.22
A2RRP1	MTQLTVEK	316453	289674	322586	288516	317958	318891	281759	288397	302804	286546	272711	274105	272139	284522	288560	287641			FALSE	0.07133	-0.14856	0.01179	-0.07305	-0.08826	-0.04049	-0.12282	2	1557.92	0.00188488	2.93
A2RRP1	MVVEPNLQDESEFLYAAQPELLR	26859.3	27646.2	30784.1	25025.6	24428	23572.9	30076.5	23302.9	24926.8	27617	27622.1	23667.1	30879.9	24102.8	24953.8	17439.5			FALSE	-0.18334	-0.08775	0.03412	-0.36256	-0.03012	-0.05288	0.01258	3	2995.54	1.47857e-05	6.42
A2RRP1	NSEDEAQEAK	291356	307592	300451	354668	319565	305775	320910	318881	315188	401656	326544	307311	323652	310118	309043	324353			FALSE	0.06221	0.08172	0.12933	0.08068	0.09517	0.25923	0.08153	2	1728.89	0.000267234	3.91
A2RRP1	NSEQETLQKY	590552	591530	604166	582154	583736	557195	578964	585258	596438	569269	620419	599636	581439	582931	595088	576361			FALSE	-0.05112	0.04562	0.00516	-0.01304	-0.02196	-0.02012	-0.02178	2	1848	0.000145716	1.61
A2RRP1	NTQSSSEEAR	55176.8	43613.1	24066.2	44880.3	41936.7	50990.5	39524.7	61248.4	45221.9	75081.6	31712	43756.1	41178.7	63491.4	35251.4	47080.8			FALSE	-0.08826	-0.3885	-0.51889	-0.26291	0.02868	0.28424	0.08341	2	1412.69	0.000267234	2.58
A2RRP1	QLHCYNER	492805	516579	553172	534335	606452	559597	580518	442856	534301	562838	539373	441544	508565	461246	554404	533394			FALSE	0.20815	-0.04127	0.10755	0.10793	0.01986	0.12027	-0.0577	3	1423.71	0.0109438	3.26
A2RRP1	QSPGVANELLK	560664	537771	549630	539004	559781	574645	536903	520549	552879	507540	523079	518325	488887	509530	548504	542326			FALSE	0.04651	-0.07692	-0.01293	-0.01002	-0.05486	-0.05082	-0.13774	2	1764.05	0.000149572	3.53
A2RRP1	QVDCALSLIR	282376	289381	289108	300981	309367	278127	301300	305046	284764	288416	279530	250520	279244	284186	292138	286882			FALSE	0.03917	-0.10927	0.04553	0.01821	0.08474	0.00359	-0.02117	2	1478.83	0.000224763	2.92
A2RRP1	QVPGSSPEWLHAYDVCMK	129354	147745	139080	148752	145989	135859	129787	137389	132168	123458	135723	121200	130702	116300	140149	131953			FALSE	0.02452	-0.10906	0.05482	-0.02625	-0.05261	-0.11637	-0.16588	3	2712.38	1.18545e-05	6.21
A2RRP1	RNSEDEAQEAK	365074	334662	313752	327481	342872	336929	337250	347739	342941	372318	307924	345660	329960	357441	314656	346805			FALSE	-0.0417	-0.09844	-0.12596	-0.08115	-0.03073	0.03165	-0.02566	3	1884.99	0.00120257	2.33
A2RRP1	RVAGENPEER	187175	192325	188258	191778	202985	190157	183880	182826	186277	188788	182969	174305	172632	185905	182456	198829			FALSE	0.05095	-0.08707	0.00204	0.00677	-0.04948	-0.01696	-0.08198	3	1460.78	0.000511155	3.08
A2RRP1	SEYVITNNPWVR	121862	117554	110806	119937	111856	117309	108146	109979	108077	103899	81802.1	108052	107467	102826	102631	107916			FALSE	-0.06313	-0.33462	-0.05323	-0.18537	-0.13436	-0.17562	-0.18711	3	1781.95	0.00014323	3.56
A2RRP1	SISYEELSPPDEEPAK	37478.8	38104.4	37820.9	41564.6	42683.8	40947.7	41421.9	35857.7	36584.1	38787.4	43808.6	42904.8	35107	39739.2	39125.2	35939.1			FALSE	0.14598	0.19819	0.07081	-0.00994	0.03202	-0.00405	-0.01414	2	2399.25	3.43667e-05	4.3
A2RRP1	SLAHLETL	458271	366664	451816	426514	434782	403290	391739	377690	405710	361371	386820	405441	387259	720433	393830	421455			FALSE	0.0228	-0.0583	0.09048	-0.01698	-0.10049	-0.1049	0.4252	2	1187.7	0.00613251	1.15
A2RRP1	STTPEELYQR	1.45076e+06	1.45044e+06	1.46491e+06	1.44634e+06	1.4199e+06	1.46761e+06	1.39038e+06	1.44601e+06	1.47036e+06	1.41633e+06	1.44746e+06	1.48267e+06	1.38315e+06	1.43947e+06	1.43623e+06	1.4118e+06			FALSE	-0.00682	0.01432	0.00499	-0.02668	-0.03259	-0.00723	-0.03962	2	1527.8	0.00106779	3.39
A2RRP1	TDPEAFHQHMVK	549881	528358	563483	536350	532969	550711	513268	482677	537910	504326	504504	524786	468770	516310	528161	497842			FALSE	0.00726	-0.06703	0.02861	-0.07164	-0.11454	-0.04899	-0.13036	4	2048.09	0.000172289	4.76
A2RRP1	TLLQDMLTM	18186	29093.3	21835.1	24705.7	27128.3	24289.2	26236.7	24658.5	21863.5	24639	24282.3	24258.5	22797.3	23784.9	22650.2	19935.9			FALSE	0.12105	0.03799	-0.02271	-0.15083	0.10632	-0.0239	-0.02143	2	1369.74	0.00305119	2
A2RRP1	TLLQDMLTMQ	132974	127499	113204	138701	130424	119328	127243	126582	120687	119193	121848	118906	115736	131934	129923	119516			FALSE	-0.06064	-0.11358	-0.04826	-0.06245	-0.0373	-0.11882	-0.07272	2	1497.8	0.000491336	2.74
A2RRP1	VLSGSPYYK	1.4315e+06	1.46793e+06	1.49227e+06	1.44483e+06	1.45307e+06	1.55233e+06	1.39796e+06	1.43827e+06	1.47886e+06	1.43301e+06	1.41827e+06	1.49743e+06	1.38867e+06	1.38825e+06	1.41051e+06	1.38933e+06			FALSE	0.05179	0.00808	0.01862	-0.05042	-0.03179	0.00618	-0.06229	2	1621.94	0.00184448	3.6
A2RRP1	VVASGLNYK	399957	405434	405760	419089	431691	419320	423171	421399	407780	403738	410845	412957	418268	422064	407092	406872			FALSE	0.07949	0.03261	0.03444	0.01528	0.06853	0.01093	0.06127	2	1558.94	0.000690629	3.33
A2RRP1	VVEPNLQDESEFLYAAQPELLR	19202.8	17062.7	16845.3	23894.4	20760.3	21005.5	15142.8	16521.4	18460.2	20120.9	16790.2	17420.8	16573.8	20380.1	15454.4	19354.6			FALSE	0.20372	-0.08414	0.16784	-0.05914	-0.19575	0.08929	0.02713	3	2864.5	1.75976e-05	4.15
A2RRP1	YDAEFFKK	786828	757550	805414	774225	784221	814031	793511	744566	793406	767439	752291	761422	698278	745016	801111	772312			FALSE	0.04947	-0.02893	0.03257	0.02688	-0.0059	0.0153	-0.09766	3	1960.14	0.0196655	2.74
A2RTX5	AEISQELAESTVIAK	344638	306537	317764	319983	311168	309478	314440	310271	307280	312696	314019	326661	294811	310257	308068	329507			FALSE	-0.06928	-0.02344	-0.03006	-0.03045	-0.05986	-0.07083	-0.10595	3	2197.26	0.000152908	4.01
A2RTX5	AVSSTELSALENICK	695693	694401	699946	708857	722087	673966	728474	679721	727500	709944	649448	678703	700703	696064	659097	724743			FALSE	0.00617	-0.06576	0.01929	-0.00651	0.01866	0.04832	0.00691	3	2230.22	5.97684e-05	4.58
A2RTX5	DFTEVLSPNMYNSK	393505	359136	357403	374048	357067	393002	357157	363886	383443	365562	324822	341813	348515	372100	361879	370994			FALSE	-0.00494	-0.17507	-0.0412	-0.0384	-0.06188	-0.00699	-0.06273	3	2253.17	9.18218e-05	4.47
A2RTX5	EILLEMFK	81453.2	81930.5	78205.7	80119	80854.2	77198.3	79483.8	77383.4	76526.1	80573.8	68263.7	79110.7	73214.3	74072.3	89149.5	79341.7			FALSE	-0.04786	-0.14878	-0.04538	0.04441	-0.05872	-0.05658	-0.14964	3	1630.97	0.00254216	2.8
A2RTX5	FADFGVLHR	140708	123903	124108	130452	129618	140389	118929	136007	131404	120399	115866	124013	121878	122105	131048	134627			FALSE	0.02912	-0.14157	-0.05587	0.00579	-0.05374	-0.07158	-0.1171	3	1365.76	0.00111057	4.01
A2RTX5	FNLTYVSK	747665	759369	748349	726892	742340	766436	696505	724167	733195	717439	672685	736965	658587	725374	726428	707181			FALSE	0.00167	-0.09638	-0.03076	-0.07206	-0.08514	-0.05503	-0.12291	2	1579.93	0.00413313	3.16
A2RTX5	IYGISFPDNK	213897	226218	227803	213942	205094	225099	219965	217530	212428	221810	204104	216450	207274	213921	191929	206412			FALSE	-0.0329	-0.06559	0.00533	-0.14387	-0.00861	-0.01939	-0.06339	2	1762	0.000461737	3.41
A2RTX5	LRDEQLNAPYSCQ	204016	191594	207387	200011	204889	205552	189703	193448	192710	185613	186160	199852	207068	199279	194057	203028			FALSE	0.0531	-0.03543	0.04236	0.00537	-0.04617	-0.06446	0.03863	2	1897.94	8.8196e-05	3.37
A2RTX5	LRDEQLNAPYSCQAEGPCLTR	154291	171315	162752	158015	170853	185976	157502	170070	164837	163438	164554	176391	154478	160401	158609	155827			FALSE	0.13211	0.06642	-0.0216	-0.05036	0.00869	0.01178	-0.04832	3	2782.36	2.29045e-05	4.79
A2RTX5	MKESEADSEVK	640511	628645	642133	669976	666852	643103	594337	602551	651008	624022	642638	666749	633239	670997	632222	672529			FALSE	0.04565	0.04502	0.04802	0.0399	-0.08458	0.00666	0.03933	3	2165.19	0.000132266	4.12
A2RTX5	MMRDWEK	712892	690100	695570	708995	737616	726987	684607	678955	723214	707495	715705	703112	712149	716742	696316	670488			FALSE	0.062	0.01618	0.00162	-0.0377	-0.04113	0.02822	0.02639	3	1603.86	0.0181498	2.18
A2RTX5	MNPGDGAFYGPK	185661	195078	199579	185700	196088	201928	189383	188668	202278	184922	179910	194473	175682	191942	177400	189991			FALSE	0.06402	-0.02429	0.0171	-0.05148	-0.01022	0.02428	-0.05057	2	1861.98	8.07721e-05	3.63
A2RTX5	QLQNSLMDFGEPWK	99415.5	102086	92653.9	105407	105470	95004.5	99537.1	92520.9	96729.9	97977.5	90429.2	95326.7	99041.2	104471	105234	105503			FALSE	-0.00737	-0.11738	-0.02485	0.06466	-0.06925	-0.04948	0.01432	3	2301.22	7.70291e-05	5.61
A2RTX5	QVMVIPVGPTCEK	54456.9	51035.6	51097.7	56180.9	50657.1	54891.7	55057.8	52095.9	54771.9	52667.4	45489.5	51230	48264.7	53537.7	55374.3	52398.8			FALSE	0.00077	-0.12526	0.02422	0.03086	0.02254	0.02638	-0.05137	2	2066.16	0.00010085	3.31
A2RTX5	TRTLNAEEAF	211216	214537	233288	222901	222650	229747	218310	202793	198514	210857	207920	222124	220440	257559	207667	212483			FALSE	0.08757	0.01447	0.09962	-0.01911	-0.01584	-0.05661	0.16699	2	1455.78	0.00126474	1.46
A2RTX5	TTPYQVAAEISQELAESTVIAK	52617.9	61555.1	55281.7	73199.5	55933.8	54071.5	59772.5	65601	59781.7	63126.6	54719.2	51262	61274	62908.5	58493.6	55527.3			FALSE	-0.05365	-0.10741	0.17034	-0.00192	0.13501	0.10636	0.12124	4	2957.63	7.35199e-05	5.71
A2RTX5	VNTATTTVYR	772711	792148	808131	778250	794486	812982	766479	805387	785188	770736	775995	762490	769458	708726	808002	773460			FALSE	0.03876	-0.02452	0.01971	0.01523	0.00645	-0.00826	-0.08221	2	1429.8	0.000176457	2.91
A2RU67	TTGPSSEGHPAALVVSK	527644	387758	372470	412660	420933	386584	434524	393144	485157	395585	388786	404537	421305	503766	402567	430534			FALSE	-0.18091	-0.2065	-0.22147	-0.13591	-0.14535	-0.05569	0.01516	3	2246.26	5.30564e-05	2.66
A2RUC4	DAQYLYLK	910178	901464	883389	907618	918318	908293	898819	860976	903067	910499	866982	902374	866581	910506	908919	902870			FALSE	0.01187	-0.03407	-0.01653	0.00012	-0.04189	0.00153	-0.02778	2	1621.94	0.00550285	3.04
A2RUC4	EEQFFSSVFR	627937	584391	572932	601458	577103	590970	565190	554418	576551	559615	540420	510889	532375	522141	610040	554187			FALSE	-0.05365	-0.20559	-0.04587	-0.05841	-0.11479	-0.09361	-0.2012	2	1579.81	0.000978658	2.62
A2RUC4	EFFVSEDEK	532149	527767	542166	525020	535190	522254	527737	524342	510802	518868	543056	517950	518873	522438	530946	500167			FALSE	-0.00337	0.00148	0.00986	-0.03975	-0.01071	-0.04177	-0.02555	2	1737.92	0.000540752	3.54
A2RUC4	GDIKFPEFFK	482182	450731	499138	460033	460094	446713	431270	443578	466762	441093	380244	416185	397592	435173	455814	469565			FALSE	-0.04095	-0.2282	0.04004	-0.0117	-0.09271	-0.03928	-0.16383	3	2140.26	0.00114404	3.78
A2RUC4	GTKSEVLNIDNPDLAK	138726	140112	120101	157733	160287	142963	143441	138682	135553	145894	142906	135530	141333	146214	135493	138897			FALSE	0.12108	-0.00208	-0.0052	-0.0232	0.0169	0.01344	0.04437	3	2626.52	2.76537e-05	3.6
A2RUC4	MVLHIQDK	203738	192976	216459	196451	222650	221563	205218	209879	207876	188018	203448	197394	197063	200117	204569	190244			FALSE	0.16315	0.01493	0.05773	-0.00693	0.06535	-0.00299	0.00169	3	1591.95	0.00598644	2.82
A2RUC4	SEVLNIDNPDLAK	432206	424268	431832	419956	411975	416650	411429	395072	429062	420941	412234	417638	381771	403624	422187	421206			FALSE	-0.04769	-0.04552	-0.00792	-0.02221	-0.08673	-0.01094	-0.12499	2	2036.15	0.00011876	3.88
A2RUC4	TLAELPEEYRDFYAR	3.67218e+06	3.47811e+06	3.50364e+06	3.43477e+06	3.47374e+06	3.49935e+06	3.54468e+06	3.44203e+06	3.6356e+06	3.33478e+06	3.47941e+06	3.76889e+06	3.39348e+06	3.77681e+06	3.3631e+06	3.58065e+06			FALSE	-0.03621	0.01964	-0.0434	-0.04229	-0.03339	-0.03677	0.00403	3	2177.12	4.91058e-05	3.66
A2RUC4	TLPFDQLVQR	720385	706979	719745	703285	720843	720359	724924	680564	693218	690268	710491	686492	694713	711186	702278	715084			FALSE	0.01392	-0.03104	-0.00439	-0.01014	-0.02228	-0.04504	-0.02186	2	1520.88	0.00171075	3.13
A2RUC4	VVLFSPR	260411	256422	258309	267707	263880	283299	251407	260126	275035	239210	250458	246862	249782	267590	272432	263276			FALSE	0.08232	-0.05552	0.02541	0.05175	-0.01487	-0.00724	0.00151	2	1121.7	0.0393046	2.08
A2RUC4	WTVDYLSQVGGKK	258052	259144	274645	268322	269316	277290	271785	280617	259089	267666	258338	263002	261091	279172	274059	261522			FALSE	0.07979	0.01151	0.07015	0.05039	0.09501	0.02642	0.06295	3	2393.4	2.34623e-05	5.53
A2VDF0	LLPLDTYVESPAAVMELVPSDK	16026.3	16618.2	14608.1	18448.9	19955.5	16407.5	23225.6	19001.1	16618.8	19175.9	17567.8	19615	17911.8	20775.4	19209.8	17509.3			FALSE	0.15564	0.1878	0.01812	0.16969	0.37132	0.13291	0.24502	4	2995.66	3.82291e-05	3.93
A3KMH1	DGLIVYEDSPLVK	126521	113247	119977	121208	130031	120839	125133	116148	124817	127803	116529	113374	121489	130637	120799	115389			FALSE	0.0653	-0.06062	0.0085	-0.02171	0.00907	0.07533	0.0725	3	2056.18	9.4041e-05	3
A3KMH1	DIYYLPFK	35154.6	31713.8	35111	31449.7	33935.3	35682.7	31297	35345.3	33596.6	33907.5	29418.2	31249.3	30316.8	40671.2	30071.1	34388.7			FALSE	0.05813	-0.1404	-0.00665	-0.05293	-0.00489	0.01365	0.08625	3	1666.97	0.0572181	2.17
A3KMH1	DLLGQDVFLIGPPGPLR	17451.7	19754.3	19444.4	19209.6	18978	20375.5	18938.6	18309.9	17399.3	16699.3	19728	19436.2	19866.6	19079.5	19166.2	15999.7			FALSE	0.08096	0.074	0.05508	-0.08136	0.00165	-0.12582	0.06595	3	2111.22	4.71851e-05	3.51
A3KMH1	DLLGQDVFLIGPPGPLRR	123051	128265	127916	141050	139775	127703	132937	125702	119865	136726	129367	132535	138077	125470	127408	124367			FALSE	0.08992	0.05952	0.09792	0.00263	0.04144	0.02997	0.06856	3	2267.32	1.09431e-05	4.53
A3KMH1	ILEGLEK	1.05787e+06	1.10849e+06	1.04939e+06	1.00846e+06	1.02966e+06	1.03158e+06	1.06551e+06	1.00087e+06	1.02361e+06	1.05351e+06	1.08364e+06	1.02765e+06	1.07019e+06	1.04765e+06	1.05529e+06	1.0393e+06			FALSE	-0.07176	-0.03715	-0.07413	-0.04861	-0.06817	-0.06068	-0.03268	2	1409.89	0.0217795	2.25
A3KMH1	LLSFTHK	99596.7	97830.3	113801	102072	102759	100008	89983	100503	92460.7	104108	95487.2	87605.5	91756.8	94274	101174	97606.1			FALSE	0.0385	-0.10875	0.12887	0.00985	-0.05163	-0.00628	-0.08578	3	1453.9	0.00363158	2.78
A3KMH1	LVLLDGIHR	73457.6	65983	63268.3	65576.2	63089.2	72483.1	62874.3	67950.3	68705.4	62207.1	61699.3	65746.9	71064.6	67394.5	58232	64168.8			FALSE	-0.04059	-0.12976	-0.11402	-0.18804	-0.09202	-0.09105	-0.01019	3	1339.84	0.000865551	3.49
A3KMH1	NPELVPQNYISDSLAQSVVQHLR	42126.8	44979.5	34297.5	42066.9	43703.6	48482.5	40439.7	34154.9	36856.7	39233.3	36838.8	43459.3	40835.6	39725	37283.9	38108.8			FALSE	0.08177	-0.11741	-0.18988	-0.20835	-0.2237	-0.19507	-0.1127	3	2911.56	1.4831e-05	5.05
A3KMH1	VIALGLPVPR	238817	230975	229742	240945	235749	251317	230686	236941	245738	223799	269479	276572	299881	291201	299330	298545			FALSE	0.05209	0.21701	0.00275	0.34782	-0.00666	-0.00078	0.33134	2	1338.88	0.00413313	2.47
A3KN83	AEYMPIK	195869	205652	205348	213981	227396	207851	197032	202695	209633	209787	197007	211096	197984	227958	189187	198209			FALSE	0.11636	0.02346	0.06261	-0.05167	-0.00646	0.06292	0.08518	3	1459.85	0.0384732	2.68
A3KN83	DDGSISYESR	195483	192231	193127	193411	198113	189452	183149	183339	192353	193647	181327	196333	186560	212829	184507	201772			FALSE	-0.00055	-0.0379	-0.00439	-0.00535	-0.08123	-0.00639	0.0428	2	1432.69	0.000898534	2.89
A3KN83	DLLDKLEK	131288	141877	141010	146819	144476	148696	140240	142807	146949	152550	151159	141859	146347	146098	152249	146334			FALSE	0.10197	0.10122	0.07544	0.12836	0.05127	0.13278	0.09839	2	1886.18	0.00809742	3.48
A3KN83	DYNNIGK	2.71138e+06	2.663e+06	2.74055e+06	2.69244e+06	2.70141e+06	2.48011e+06	2.70207e+06	2.6808e+06	2.68543e+06	2.64098e+06	2.66722e+06	2.47855e+06	2.63121e+06	2.61273e+06	2.66097e+06	2.63999e+06			FALSE	-0.05272	-0.06271	0.01565	-0.01985	0.00227	-0.01294	-0.03545	2	1431.81	0.0297025	2.27
A3KN83	EALEEGGGELNDFVSTAK	420672	437753	462704	441279	435494	456107	442043	444580	455095	441268	439038	451991	438744	425365	430730	437587			FALSE	0.05471	0.05378	0.0746	0.01653	0.04663	0.06239	0.00952	3	2474.29	3.35776e-05	5.87
A3KN83	EFSDFIQAVER	87198.4	81027.6	90660.4	94484.1	84748.9	94084.7	95629.6	102842	94515.6	83481.3	93480.5	88258.8	88643.8	95050	80255.3	91920			FALSE	0.08822	0.11147	0.13825	0.03348	0.23853	0.08145	0.1269	3	1644.86	0.000248884	3.08
A3KN83	ELAGEQR	315738	289025	274243	300357	291582	293222	275274	282732	297181	311733	252110	300518	267525	367956	288766	313527			FALSE	-0.04842	-0.13006	-0.07381	-0.0059	-0.11609	0.00987	0.07148	2	1106.61	0.036079	1.93
A3KN83	ELGLETEAAVPVK	1.0412e+06	1.0278e+06	1.00842e+06	1.05342e+06	1.07999e+06	1.099e+06	1.06029e+06	946953	1.0742e+06	1.04543e+06	1.00612e+06	1.04952e+06	1.02738e+06	1.02593e+06	1.06273e+06	965292			FALSE	0.07473	-0.00934	-0.005	-0.02885	-0.04371	0.03488	-0.01098	3	1964.16	0.000199874	5.03
A3KN83	ESRSELDVPVEILNITEK	80372.5	81682	79411.3	80237	75085.1	84078.9	75565.8	74020.4	82082.6	78389.2	86718.1	73654.9	77480.5	64988.4	70940.4	72328			FALSE	-0.02597	-0.01505	-0.02158	-0.17776	-0.1155	-0.01416	-0.18583	3	2679.51	6.06533e-05	5.1
A3KN83	FLTPGYSTSGHVELYTISVER	54739.2	58744.1	51979.3	58383.5	59661.4	62589.8	53060.4	49177.8	47185.3	62995	47671.6	51229.8	59896.3	61152.5	59502.8	52147.1			FALSE	0.10737	-0.19842	-0.04023	-0.0235	-0.15055	-0.04261	0.09311	3	2660.39	1.01947e-05	6.46
A3KN83	FQQAADLIDAEQR	586819	621548	554394	607020	615521	649582	546978	599800	635055	599266	564699	588666	527472	601431	580054	613549			FALSE	0.0662	-0.06721	-0.05718	-0.01774	-0.07547	0.03066	-0.09814	3	1808.95	8.93805e-05	5.37
A3KN83	GIDLTAPSNNSSPR	914510	918312	946171	871426	892111	948100	874630	928005	924725	935334	898761	981904	929082	951075	925062	954050			FALSE	0.0058	0.03718	-0.01204	0.03598	-0.02396	0.02128	0.03679	2	1732.91	7.39752e-05	3.44
A3KN83	GISLQADRR	899530	904969	961874	995939	972042	930406	928515	937937	964989	1.05004e+06	1.00119e+06	1.03136e+06	882019	952317	827190	918343			FALSE	0.07626	0.17169	0.11764	-0.04793	0.0487	0.1592	0.02366	3	1319.77	0.077019	3.67
A3KN83	GLIGVGLINVEDR	155891	162851	160828	159439	147151	175024	157409	161431	148034	158612	134441	142974	156684	162734	148047	155336			FALSE	0.01546	-0.20034	0.00689	-0.07125	0.00045	-0.05581	0.00306	2	1658.98	0.021535	2.37
A3KN83	GRVVSNDDGSIS	846525	922125	907785	865557	913673	864234	908576	889353	888388	837156	953410	863112	836895	829772	869527	859827			FALSE	0.00753	0.03853	0.00382	-0.03241	0.02369	-0.0356	-0.08568	2	1509.78	0.000549628	1.85
A3KN83	GRVVSNDDGSISY	119904	106485	105085	107775	113529	116548	104328	95764.2	114371	106752	92418	102161	96507.6	118460	100655	111344			FALSE	0.02332	-0.21844	-0.08889	-0.09474	-0.17814	-0.03396	-0.07468	2	1672.85	0.000549628	1.61
A3KN83	GVIFATYSSLIGESQSGGK	345705	381592	329567	404577	379517	384286	338869	335038	361727	377719	378158	357705	368868	321152	354783	379275			FALSE	0.07066	0.01689	0.01352	0.01335	-0.11	0.0239	-0.07591	3	2509.38	2.91683e-05	6.44
A3KN83	GVLQSLIEK	102482	107843	98015.2	97452.7	103660	95460.6	112547	103065	104286	101172	114712	102068	119389	101444	103715	97104.9			FALSE	-0.07898	0.04362	-0.10569	-0.06672	0.03582	-0.03378	0.07034	3	1595	0.00224723	3.53
A3KN83	HPDAVVETS	475441	511325	533671	533104	513052	499739	533816	509672	525014	447785	505337	503072	535383	523076	515211	551276			FALSE	0.03756	0.0313	0.11248	0.11209	0.08063	-0.02057	0.10119	2	1258.66	0.00294775	1.84
A3KN83	HPDAVVETSSLSSVTPPDVWYK	319984	337489	363143	344780	333046	340458	343377	336084	328393	332503	327169	317020	329772	315977	323061	321720			FALSE	0.03476	-0.02945	0.10666	-0.02812	0.04746	0.00749	-0.02596	4	3022.6	1.43397e-05	3.99
A3KN83	IGLRHPDAVVETS	1.14622e+06	1.20123e+06	1.16434e+06	1.2233e+06	1.17938e+06	1.36214e+06	1.2457e+06	1.28876e+06	1.28577e+06	1.23882e+06	1.14106e+06	1.23555e+06	1.38365e+06	1.50202e+06	1.26386e+06	1.25623e+06			FALSE	0.1146	0.01781	0.02449	0.10238	0.11058	0.10496	0.29781	3	1697.95	0.0230388	3.48
A3KN83	IGLRHPDAVVETSSLSSVTPPDVWYK	235084	251034	221424	276380	246862	249755	248897	235394	259392	238479	247584	239154	248942	243288	243617	230094			FALSE	0.03083	0.00184	0.03427	-0.0373	-0.00543	0.03447	0.01803	4	3461.89	1.14601e-05	5.92
A3KN83	KASLGLVCEIGLR	669042	679446	703518	669043	685674	677494	667945	654899	640678	668589	640363	578036	623105	624089	674653	663018			FALSE	0.01562	-0.14636	0.02553	-0.01162	-0.0277	-0.04258	-0.11266	3	2024.22	4.35763e-05	2.76
A3KN83	KGVIFATYSSLIGESQSGGK	426778	414329	392015	438477	411484	456904	380625	415378	365043	427212	361940	344145	363361	340565	422839	394515			FALSE	0.04605	-0.25245	-0.01832	-0.04133	-0.07952	-0.08633	-0.25687	3	2941.68	8.92878e-06	5.78
A3KN83	KSIDPDSIQSAL	59603.8	67671.4	68939.3	58815.4	59856.5	62707.9	61897.4	61205.7	67324.7	70517.1	60282.5	64056.7	64472.2	64859.4	66818.4	59058.9			FALSE	-0.05441	-0.03367	0.00543	-0.01593	-0.04808	0.11506	0.02312	2	1882.08	0.00190546	1.09
A3KN83	LFLVYRPNTGK	1.04989e+06	979583	968217	936676	937616	1.05376e+06	817824	1.03974e+06	848854	947336	760127	786524	826107	876254	1.00668e+06	977329			FALSE	-0.02734	-0.39196	-0.0914	-0.03269	-0.1277	-0.17617	-0.25357	3	1916.16	0.000122052	3.35
A3KN83	LKPPANIAQPVAT	634273	635029	638445	639917	653561	674264	661815	628056	647906	670302	660754	633483	657859	652588	653931	639427			FALSE	0.06503	0.02807	0.01026	0.02709	0.02319	0.05454	0.04602	3	1928.18	0.00465396	3.1
A3KN83	LKPPANIAQPVATA	570201	427459	448114	495092	462767	497687	436206	418250	512389	469089	485372	459415	451372	478643	653218	441098			FALSE	-0.05483	-0.07856	-0.08097	0.13341	-0.22354	-0.02359	-0.1013	2	1999.22	0.000244596	2.5
A3KN83	LRTEDGQR	601708	514801	496118	576582	532120	625770	529858	606514	522628	628957	408279	484238	454001	617846	459283	473289			FALSE	0.0525	-0.32304	-0.05775	-0.25971	0.02544	0.04463	-0.0589	3	1278.71	0.0051207	2.22
A3KN83	NALEIVMK	3.43853e+06	3.38677e+06	3.5534e+06	3.43732e+06	3.59737e+06	3.57018e+06	3.46585e+06	3.24989e+06	3.43098e+06	3.31014e+06	3.40772e+06	3.33136e+06	3.33817e+06	3.39989e+06	3.3872e+06	3.39954e+06			FALSE	0.07059	-0.01834	0.03455	-0.00817	-0.02335	-0.0179	-0.01856	2	1525.93	0.00470976	3.35
A3KN83	NGRYDMGILDLGSGDEK	279271	283121	380084	346929	292467	280178	314554	285099	269930	257669	365429	263513	349031	283984	378068	305920			FALSE	0.02607	0.16135	0.37041	0.2824	0.09255	-0.09213	0.17067	3	2448.27	7.28438e-05	5.27
A3KN83	NILVHSLNK	2.4905e+06	2.44805e+06	2.40985e+06	2.61702e+06	2.56798e+06	2.57024e+06	2.45096e+06	2.58363e+06	2.5814e+06	2.46482e+06	2.30669e+06	2.44685e+06	2.32057e+06	2.32997e+06	2.58848e+06	2.50492e+06			FALSE	0.05718	-0.05509	0.02557	0.04454	0.02778	0.03111	-0.08669	3	1646.02	0.00186456	4.27
A3KN83	NLCPVGSSKPTK	4.21596e+06	4.43916e+06	4.14564e+06	4.23843e+06	4.47191e+06	4.51173e+06	4.49178e+06	4.15647e+06	4.54386e+06	4.32737e+06	4.09796e+06	4.30639e+06	4449092	4.10956e+06	4.23977e+06	4.3686e+06			FALSE	0.05375	-0.04242	-0.0459	-0.00781	-0.00114	0.03558	-0.01617	3	2200.29	0.000180785	4.44
A3KN83	Oxidation[M2]GMSWEEATK	107634	97408.4	87264.3	95825.9	99589.6	89887.6	95162.4	95719	93845.9	83797.6	85744	92744.9	84791.3	106473	89485.5	95213.4			FALSE	-0.1139	-0.20009	-0.16337	-0.15075	-0.10325	-0.20694	-0.10036	2	1662.87	0.00284816	2.28
A3KN83	Oxidation[M7]NALEIVMK	186202	164767	174408	172445	168004	171248	155034	169016	162431	150835	159692	172273	160114	173742	155711	166534			FALSE	-0.04899	-0.08031	-0.01702	-0.12319	-0.11513	-0.16396	-0.07212	2	1541.92	0.012628	1.57
A3KN83	Oxidation[M9]SIVNLDSPMVSPPPDYPGEFFK	96526.8	117337	103512	119706	122554	103346	117285	91120.3	111824	117664	106819	105501	106887	115539	104646	92926.9			FALSE	0.07899	-0.01045	0.06176	-0.11431	-0.0373	0.10172	0.05663	3	3060.59	2.60637e-06	6.23
A3KN83	Oxidation[M]NMAYMNR	874816	892581	914650	917203	962769	952861	915468	921314	943101	932804	926113	923637	920637	934833	899856	884660			FALSE	0.11619	0.0657	0.05168	0.01391	0.05555	0.08596	0.07016	2	1219.59	0.0232982	1.67
A3KN83	QEPETVPTPALL	481253	482576	499960	492111	494894	499233	499542	468846	468154	461778	461354	473390	494040	487459	471874	492147			FALSE	0.04465	-0.04421	0.04167	0.00029	0.00681	-0.05165	0.02621	2	1598.9	0.000209511	3.59
A3KN83	QGLIGVGLIN	78890.5	78231.4	94437.6	78801.2	74366	77020.5	82206.3	84380.2	83220.5	74565.9	69779	75390.4	98575.9	86324.6	77797.9	75173.1			FALSE	-0.05365	-0.11415	0.14088	-0.03863	0.08439	0.00609	0.23486	2	1287.8	0.00288094	2.39
A3KN83	QGLIGVGLINVEDR	1.10302e+06	1.11208e+06	1.11753e+06	1.15375e+06	1.08985e+06	1.0964e+06	1.11461e+06	1.04855e+06	1.08514e+06	1.07884e+06	1.13295e+06	1.05836e+06	1.09334e+06	1.0533e+06	1.0874e+06	1.09866e+06			FALSE	-0.01891	-0.01557	0.03614	-0.01903	-0.03422	-0.03368	-0.04529	2	1787.03	2.49877e-05	4.01
A3KN83	QRFMDGDK	2.45537e+06	2.73846e+06	2.49267e+06	2.61719e+06	2.72809e+06	2.65789e+06	2.61178e+06	2.41973e+06	2.7002e+06	2.53589e+06	2.94257e+06	2.63616e+06	2.5986e+06	2.44928e+06	2.57705e+06	2.53457e+06			FALSE	0.05241	0.10314	-0.02351	-0.02302	-0.04581	0.01169	-0.04112	3	1604.87	0.00194741	2.52
A3KN83	RFMDGDK	656285	654402	687523	647423	638342	676686	625766	634413	707558	631386	610240	657151	607117	636282	633791	674387			FALSE	0.00477	-0.04846	0.02646	-0.00276	-0.05669	0.03077	-0.07603	3	1476.81	0.0753214	2.24
A3KN83	RPSFSSTPVISPAPN	112476	99250.7	116943	113405	109065	111207	104158	106363	103098	107094	106957	113368	92188	112973	103454	105172			FALSE	0.05708	0.05743	0.12161	-0.02128	-0.00824	-0.0105	-0.04545	2	1861.01	0.000166708	3
A3KN83	RPSFSSTPVISPAPNSTPANSN	201503	207029	203009	199886	209761	230390	203100	202066	213276	194728	197006	210179	198626	207420	201183	187651			FALSE	0.10755	-0.00477	-0.02005	-0.0713	-0.01194	-0.00186	-0.00881	3	2532.3	2.36037e-05	4.17
A3KN83	RPSFSSTPVISPAPNSTPANSNTN	151644	130392	149556	137054	148431	154694	152995	154147	151450	146571	143252	153001	143922	162543	148017	145348			FALSE	0.10404	0.07095	0.02321	0.05682	0.12303	0.07954	0.11985	3	2747.39	1.91619e-05	4.95
A3KN83	SELDVPVEIL	198739	196662	200889	187639	194471	179839	190197	195182	182436	169834	190028	178312	186098	190064	191139	208120			FALSE	-0.07909	-0.10228	-0.0253	0.01401	-0.03704	-0.16664	-0.07196	2	1417.81	0.00096933	2.75
A3KN83	SELDVPVEILNIT	58141.7	53794.1	60537.5	59984.8	56381.1	63057.9	66440.4	50902.2	57289.4	53785.9	61257.1	52531.5	54763.5	56032.1	62006.8	59004			FALSE	0.0936	0.02369	0.10663	0.11246	0.06806	-0.01113	-0.01477	2	1745.99	0.000224763	1.78
A3KN83	SFSPTMK	609940	614027	580446	610110	622579	621171	592816	578810	618724	603012	610655	595516	591177	570366	602556	602316			FALSE	0.02313	-0.02113	-0.03993	-0.02268	-0.06305	-0.00263	-0.07552	2	1405.8	0.0638157	2.24
A3KN83	SGILTLDK	4.9887e+06	5.15556e+06	5.32881e+06	5.25007e+06	5.04029e+06	5.40626e+06	5.12127e+06	5.40729e+06	5.39042e+06	5.05594e+06	5.34239e+06	4.95098e+06	5.29106e+06	5.26673e+06	5.07171e+06	4.99519e+06			FALSE	0.04236	0.02105	0.06052	-0.01104	0.05365	0.04234	0.05764	2	1454.91	0.00591475	3.08
A3KN83	SIDPDSIQSA	197997	205610	208080	206873	215040	197159	211756	212012	181687	196112	200926	209590	213913	213982	217052	200665			FALSE	0.03039	0.02449	0.04	0.04958	0.07033	-0.09533	0.08431	2	1336.69	0.00169257	2.33
A3KN83	SIDPDSIQSAL	245178	228809	236446	242064	242572	257561	261688	233449	235244	213979	248548	256161	242439	238500	233741	237698			FALSE	0.07746	0.0906	0.0137	-0.00778	0.06298	-0.07742	0.02101	2	1449.78	0.000465301	2.15
A3KN83	SIVNLDSPMVSPPPDYPGEFFK	403123	432699	391929	442301	419992	413940	460771	369549	414302	410081	458626	367212	418632	400641	389311	384849			FALSE	-0.00327	-0.01734	-0.00275	-0.11056	-0.00953	-0.01988	-0.02885	3	3044.59	6.47552e-06	7.43
A3KN83	SLSSVTPPDVWYK	263969	231624	224594	236914	234330	237035	236138	235833	238071	220698	219957	226534	234420	278562	232775	242143			FALSE	-0.07231	-0.15053	-0.1028	-0.06148	-0.07046	-0.11139	0.04975	3	2087.17	0.000107642	3.65
A3KN83	SNDDGSISYESR	427604	399809	431900	445183	465618	396025	422701	408090	408892	415153	423959	434360	409320	444065	412122	414791			FALSE	0.05848	0.0529	0.08411	-0.00087	0.00588	-0.00589	0.04459	2	1633.76	9.18218e-05	3.32
A3KN83	SNQVTAPEYVFLIS	85678.6	83930.1	85481.5	84335.6	88627.9	95347.3	86240.5	74191.8	69125.8	75315.9	81478.7	83680.9	76099.3	82861.1	76811.2	79706.4			FALSE	0.1173	-0.03835	0.00177	-0.11588	-0.08024	-0.23172	-0.09354	2	1872.01	0.000207308	2.87
A3KN83	SNQVTAPEYVFLISELAGEQR	87622.9	105675	93992.2	119834	105389	102008	119600	90587.5	102818	106080	101467	94017.3	106142	94684.8	96738.9	90126.5			FALSE	0.10156	0.01622	0.14561	-0.04883	0.12085	0.11197	0.05513	2	2655.39	2.73032e-06	4.82
A3KN83	SSLIGESQSGGK	107664	89252.2	98681.7	95457.9	87472.9	97746.2	86962.2	90515.3	89144.4	81574	87916.4	94636.8	87338.3	132205	83302.2	98544.2			FALSE	-0.08835	-0.10926	-0.02048	-0.11486	-0.14994	-0.20596	0.15692	2	1757.99	8.6748e-05	3.38
A3KN83	SVTPPDVWYK	193930	168388	178146	167459	149615	172079	176278	161717	165700	164399	164375	150036	166302	186975	152016	158761			FALSE	-0.17157	-0.2046	-0.06813	-0.22138	-0.10025	-0.13436	-0.03646	3	1800.02	0.00635852	2.9
A3KN83	TGLAVLELQNK	931411	893079	918815	857536	888379	846083	842263	901571	875675	821491	869363	861329	846386	832197	878215	874110			FALSE	-0.073	-0.07614	-0.03858	-0.05822	-0.06523	-0.10437	-0.12025	2	1794.1	0.000129594	5.08
A3KN83	TGLAVLELQNKLPK	209035	256346	208487	234324	228272	241849	234700	218392	241603	246837	255794	231023	254721	213158	206846	217880			FALSE	0.01462	0.06497	-0.07172	-0.13188	-0.03861	0.06977	0.00772	4	2436.54	0.000135023	5
A3KN83	TIAGIIYENYLLSR	601473	570009	567815	604545	580850	605468	563716	572833	548177	561152	524677	509261	544528	557843	601301	579002			FALSE	0.01816	-0.18019	0.00108	0.01082	-0.04367	-0.07865	-0.08773	2	1930.1	2.85706e-05	4.8
A3KN83	TLEALEEGGGELNDFVSTAK	137835	141242	135512	142766	143415	143182	139810	133251	131402	137035	134050	143141	141593	140279	150043	131013			FALSE	0.03836	-0.00978	-0.00413	0.0102	-0.03143	-0.05608	0.01438	4	2688.42	4.4959e-05	5.53
A3KN83	TRPSVSAPTVR	1.08468e+06	1.05867e+06	1.0511e+06	1.1537e+06	1.06514e+06	1.15064e+06	1.14386e+06	1.12701e+06	1.12227e+06	1.16987e+06	1.20843e+06	1.12939e+06	1.14953e+06	1.16892e+06	1.0773e+06	1.11437e+06			FALSE	0.04795	0.1253	0.04078	0.03216	0.08339	0.09683	0.1133	3	1474.87	0.00013672	3.18
A3KN83	TTASTRPSVSAPTVR	242219	247433	226756	225077	239371	257521	240463	260993	261720	244613	213002	260249	242701	256802	218018	230764			FALSE	0.02118	-0.04915	-0.11597	-0.12574	0.03437	0.04833	0.02874	3	1835.03	5.62146e-05	3.36
A3KN83	TYAEYMPIK	574009	539338	532931	560868	576983	575279	565756	524904	543015	543018	578555	567818	536775	608339	540606	570420			FALSE	0.04957	0.04217	-0.02556	-0.00301	-0.0297	-0.03584	0.04059	2	1723.96	0.000644369	3.14
A3KN83	VPVVKEDDEPEEEDEEEMGHAE	401099	395066	388785	384858	394683	359254	402317	388553	379805	357920	386393	398351	389822	407821	379409	393711			FALSE	-0.07862	-0.02085	-0.0414	-0.04238	-0.00963	-0.10999	0.00268	3	3149.46	4.88264e-05	6.27
A3KN83	VPVVKEDDEPEEEDEEEMGHAETY	203641	202443	215658	216903	226158	227216	196303	226030	219140	226103	201141	223086	201376	232044	188427	198244			FALSE	0.15893	0.06306	0.09113	-0.07067	0.0566	0.13282	0.09399	3	3413.57	2.34623e-05	5.33
A3KN83	VVSNDDGSISYESR	172939	164312	159782	151178	148396	171908	167328	172844	166640	153028	154901	159465	158966	170066	150254	158631			FALSE	-0.07438	-0.10138	-0.11709	-0.12675	0.01244	-0.07724	-0.03559	2	1831.9	0.0148968	1.74
A3KN83	YDMGILDLGSGDEK	610215	587966	581908	622624	625464	603058	587320	593388	600313	555645	577629	607095	584705	581854	594188	586259			FALSE	0.03608	-0.01629	0.00763	-0.02151	-0.02119	-0.05176	-0.03859	2	2121.1	2.99535e-05	4.71
A3KN83	YLCIASK	972890	868741	958818	873974	874338	890656	844540	911136	835632	810305	738257	769310	760840	798019	914663	924432			FALSE	-0.06132	-0.28876	-0.00694	-0.00199	-0.06896	-0.16207	-0.24049	2	1462.86	0.0405846	3.12
A4D0V7	DDENTPCHIK	760698	745129	760661	762619	761416	773458	741312	740340	776182	751746	778197	831143	754680	730279	743396	773677			FALSE	0.02756	0.09591	0.01663	0.01074	-0.02335	0.02102	-0.02013	3	1836.94	0.000386432	4.45
A4D0V7	NIEKPQVPFDAIENKK	241736	242350	250973	247226	245154	243702	248864	270958	251608	258788	256673	254910	242683	288277	234847	235082			FALSE	0.01415	0.0797	0.04146	-0.04282	0.10275	0.07635	0.13334	4	3086.84	8.15514e-05	1.85
A4D0V7	TVVIAEER	575878	561876	553275	569853	597925	604345	535832	547820	578654	548151	551506	616004	526714	597924	530248	580386			FALSE	0.07957	0.03725	-0.01867	-0.03481	-0.07029	-0.01395	-0.01673	2	1220.72	0.1354	1.59
A4D0V7	VHLYEQAGPSFASYPLGLGMNK	66658.7	65167.5	54588.2	71839.2	62847	59931.2	64218.2	60701.3	55379.4	58864.1	68353.3	58856.2	59860.7	60661.9	62670.6	62913.7			FALSE	-0.10258	-0.05143	-0.06033	-0.06998	-0.07764	-0.20653	-0.12933	3	2987.59	1.07097e-05	6.49
A4D126	ALAEDQINSK	244286	290124	242674	246108	268666	280545	234113	261793	240305	262149	234000	296497	230801	232248	242276	237482			FALSE	0.03941	-0.0106	-0.12876	-0.15564	-0.10788	-0.08895	-0.20678	2	1696.97	0.000195812	4.34
A4D126	EHGAAGAIRPLVSTVVSPSADGCLDYSLER	183279	185768	175151	181507	187418	181719	195748	172121	193420	188814	178145	170292	189342	168482	158802	184286			FALSE	0.00035	-0.08291	-0.04927	-0.10523	-0.00461	0.05065	-0.04456	4	3431.75	1.4561e-05	5.72
A4D126	LVEGSPDLWK	232484	219092	223629	225792	233413	233573	221325	227706	224967	219014	208415	225030	217557	249971	237104	242269			FALSE	0.04841	-0.05912	-0.0069	0.08618	-0.00815	-0.02447	0.05008	2	1752.02	0.000873653	3.23
A4D126	NSGLIGQLLIA	84944.4	73665.7	81545	89245.7	83928.8	76763.8	72151.4	74682.5	74678.7	68167.5	84683.2	75523.3	74486.5	81107.4	77800.6	74087.3			FALSE	0.01882	0.01445	0.10674	-0.06248	-0.1113	-0.15102	-0.0277	2	1402.86	0.000655548	2.21
A4D1E9	DFLHLFEK	688403	666729	691662	717400	665579	687853	664441	657456	666286	653280	685262	664716	692181	647046	682793	661432			FALSE	-0.00181	-0.0055	0.0563	-0.01166	-0.03582	-0.03837	-0.01703	3	1656.96	0.00114404	3
A4D1E9	DLPDAQDK	239462	255966	243124	243277	261953	243196	234157	246923	264723	233799	237052	246846	238496	236758	253959	252912			FALSE	0.02803	-0.03397	-0.02653	0.03294	-0.0424	0.00898	-0.05998	2	1509.84	0.0604187	1.35
A4D1E9	GGDVWVVAQNR	1.12567e+06	1.11877e+06	1.13125e+06	1.11105e+06	1.11197e+06	1.15064e+06	1.10115e+06	1.13807e+06	1.13733e+06	1.12543e+06	1.15131e+06	1.13386e+06	1131923	1.08248e+06	1.143e+06	1.10555e+06			FALSE	0.01163	0.02594	-0.00137	0.00264	-0.00336	0.01173	-0.01943	2	1504.82	0.000164402	2.87
A4D1E9	IIHLDLK	224998	212604	213771	206838	215792	211337	201737	213276	211292	200260	195983	209475	215654	224505	219434	205454			FALSE	-0.03495	-0.11007	-0.05714	-0.04254	-0.07647	-0.08855	0.0084	3	1459.95	0.0100618	2.85
A4D1E9	LLTNFLPLK	260830	243249	254404	250228	214079	224565	231627	246359	197746	247266	202630	207946	199824	225074	235391	235662			FALSE	-0.2006	-0.296	0.00158	-0.09776	-0.07668	-0.17981	-0.24653	3	1667.08	0.00278383	2.76
A4D1E9	Oxidation[M6]GGSGGMGYPR	229307	223811	238134	241871	233921	238428	237002	225835	226626	242954	243108	236661	233742	238998	246314	227510			FALSE	0.05996	0.08245	0.08316	0.06447	0.03062	0.05148	0.06116	2	1258.62	0.0338256	1.59
A4D1E9	QISVADLPGLIEGAHMNK	68545.3	63878.1	62334.5	59842.3	67091.6	72034.6	64913.3	58718.8	61554.5	59432.9	54878.5	62554.3	60408.4	63664.3	53437.9	60832.6			FALSE	0.07124	-0.17332	-0.11619	-0.2127	-0.0991	-0.1303	-0.09397	4	2501.4	1.31194e-05	5.6
A4D1E9	RIIHLDLK	94077.5	88919.5	92852.7	99879.9	98320.7	108791	89968.5	97186.9	95839.4	87822.7	88611.1	88112	87248.1	97424.3	84889.1	92528.7			FALSE	0.17859	-0.05033	0.07478	-0.04467	0.03242	0.00523	0.01315	4	1616.05	0.0133988	2.35
A4D1E9	SLDEQANQENDALHK	193470	204787	204002	202933	195568	212091	180184	207600	193463	195636	196544	201534	193318	193385	189277	192919			FALSE	0.03367	-0.00065	0.0311	-0.05939	-0.03845	-0.03356	-0.04247	3	2320.2	8.93805e-05	3.32
A4D1E9	TVEFQHIIPISAVTGEGIEELK	113189	121627	117706	129064	118658	112008	117333	105368	116288	115177	118412	112608	120686	107722	109691	106745			FALSE	-0.02573	-0.02352	0.07163	-0.11759	-0.07642	-0.02074	-0.03992	3	3018.7	1.11814e-05	6.67
A4D1P6	ESFGGQGTK	191581	186803	196881	198033	188796	181298	198003	171317	186150	174659	178085	184074	183083	175812	183209	193863			FALSE	-0.03196	-0.06323	0.06169	-0.00501	-0.03498	-0.06861	-0.07629	2	1518.84	0.0145512	1.84
A4D1P6	GMNQVPGR	4.39562e+06	4.284e+06	4.27946e+06	4.38856e+06	4.45407e+06	4.36586e+06	3.94529e+06	3.92911e+06	4.59952e+06	3.98072e+06	4.01875e+06	4.10216e+06	3.98218e+06	3.98589e+06	4.52932e+06	4.44632e+06			FALSE	0.02313	-0.09599	-0.00193	0.04838	-0.14046	-0.01661	-0.1234	2	1162.63	0.0225275	2.21
A4D1P6	ILSLACSPNGASFVCSAAAPSLTS	75554.3	85079.1	84997.9	85499.2	80371.9	91161.7	85173.7	75961.4	89250.7	82600.1	78422.5	74708.2	87784.7	73398.9	83806.8	76526.5			FALSE	0.09472	-0.06901	0.08598	-0.0027	0.0045	0.09738	0.00493	3	2685.35	0.000378256	2.26
A4D1P6	KEEQQPEEEEALVQ	516008	543025	514839	512707	516420	532835	503246	530087	532298	523621	500166	521719	510476	520988	479430	516725			FALSE	-0.01338	-0.05151	-0.04354	-0.0883	-0.03544	-0.00425	-0.03805	3	2294.2	0.000272142	4.29
A4D1P6	KNLCEININDNMPR	252970	251491	248998	270693	273131	258967	272519	261954	277001	264148	268673	247672	273079	260309	263973	270925			FALSE	0.07695	0.0336	0.04291	0.08452	0.08338	0.10129	0.08044	3	2339.25	3.20464e-05	3.8
A4D1P6	KPEASGPEAEPCPELHTEPVEPL	333743	314715	314602	322549	336973	329636	331781	332266	335796	289086	315780	318562	298394	334387	310652	335288			FALSE	0.03983	-0.03175	-0.02538	-0.00561	0.03427	-0.05343	-0.03531	3	3121.6	0.000219891	6.66
A4D1P6	KPEASGPEAEPCPELHTEPVEPLTR	70967.8	64826.1	67116	62383.9	67104.1	57485.9	59227.1	72535.9	67068.7	61700.1	67294.8	61552.1	58791.1	60048.7	65587.1	60773.3			FALSE	-0.12423	-0.07576	-0.06847	-0.10387	-0.04347	-0.07663	-0.1924	3	3378.75	1.94191e-06	7.25
A4D1P6	LFALQAEIHR	57750.9	51316.2	58988.8	56759.3	57068	55142.5	48950.2	56258.2	48688.1	48606.6	52555.8	47483.5	53791.3	51143.8	61193.6	57018.1			FALSE	0.04099	-0.12465	0.08577	0.11616	-0.05197	-0.16478	-0.05572	3	1501.88	0.000890143	3.95
A4D1P6	LFDMQQHECAMSWR	214479	202173	207726	213680	207487	216032	202080	195295	209227	208678	187650	207563	195276	206092	196763	203052			FALSE	0.02358	-0.07621	0.01637	-0.05951	-0.06834	0.00433	-0.05392	3	2142.98	0.000109653	2.02
A4D1P6	LKKEEQQPEEEEALVQ	458672	445032	468893	465097	437685	470950	453394	450701	463716	456318	458896	471610	495596	526313	460285	461171			FALSE	0.00785	0.04216	0.04755	0.02807	0.00062	0.02584	0.17734	3	2839.59	0.000592046	3.41
A4D1P6	LLLLGSGVGTVR	46147.4	42889	41110.2	38897	44879.9	39930.6	39452	39724	39815.2	38686.4	38041.1	35102.4	38607	41770.3	41544.4	38955.6			FALSE	-0.07015	-0.28367	-0.15427	-0.14541	-0.16933	-0.18167	-0.14761	3	1488.94	0.00017311	3.88
A4D1P6	LLLWDTK	1.69424e+06	1.67913e+06	1.77488e+06	1.76473e+06	1.68823e+06	1.76799e+06	1.73192e+06	1.66489e+06	1.73309e+06	1.65676e+06	1.68532e+06	1.73454e+06	1.6923e+06	1.71721e+06	1.7424e+06	1.75989e+06			FALSE	0.035	0.01974	0.0694	0.0541	0.00999	0.00703	0.01537	2	1496.93	0.0536192	3.27
A4D1P6	LSPAQGPPQPQ	723376	675484	698992	697921	731670	729089	694029	689774	708848	680248	682096	710604	686308	747156	680233	703516			FALSE	0.06247	-0.00637	-0.00201	-0.01567	-0.01561	-0.0101	0.03526	2	1423.79	0.000741255	2.87
A4D1P6	LSPAQGPPQPQSS	248314	241354	234019	255409	240884	220339	237370	224228	253191	223164	219031	240935	228355	246380	202765	241853			FALSE	-0.08634	-0.09028	-0.00071	-0.13924	-0.08516	-0.03977	-0.04468	2	1597.85	0.000139621	2.93
A4D1P6	LSPAQGPPQPQSSAK	292846	286234	297537	272514	289645	276277	296976	310664	293369	273852	294002	287329	285609	289328	291869	296448			FALSE	-0.03316	0.0056	-0.02267	0.02283	0.06945	-0.02986	-0.01036	2	2101.19	4.25976e-05	5.28
A4D1P6	NLCEININDNMPR	356631	345733	355298	371207	368177	357468	342018	343613	348962	342926	345420	329121	346293	333129	346735	357099			FALSE	0.04704	-0.05831	0.04875	0.00301	-0.03479	-0.02168	-0.04791	2	1906.94	4.12869e-05	4.03
A4D1P6	QVQEENEVLR	93942.1	91123.1	85286	90753.6	97236.9	83988.6	89381.3	95647.8	88325.5	98751.4	90240	93833.4	81454.9	94306.6	86055.2	78852.1			FALSE	-0.03025	-0.00775	-0.07213	-0.16638	-0.00028	0.0156	-0.07442	2	1547.83	0.0341918	2.23
A4D1P6	RTNQVQEENEVLR	584249	548909	528506	534410	577871	541712	560530	562777	583347	520507	581949	583516	524522	572539	514561	627528			FALSE	-0.01739	0.04056	-0.09232	0.01133	-0.0126	-0.0378	-0.04671	3	1919.03	0.000165165	5.04
A4D1P6	SAAAPSLTSQVDFSAPDIGSK	109377	111223	113987	108140	112047	112803	109502	107183	107210	107530	116256	114699	108125	116378	112783	103822			FALSE	0.02753	0.06618	0.00995	-0.02636	-0.02584	-0.03884	0.0253	3	2657.43	1.60585e-05	4.28
A4D1P6	SLLPQSK	494723	503598	559794	514548	512282	528708	492330	506395	505706	481158	536604	525776	542726	510355	512319	504526			FALSE	0.06038	0.08972	0.10588	0.02652	0.00058	-0.01665	0.07704	2	1380.87	0.160102	1.81
A4D1P6	SPLLSLEWA	301306	286880	289488	284827	285504	295200	300072	281884	286248	282955	278238	283787	283096	337543	271292	286285			FALSE	-0.01847	-0.06564	-0.03443	-0.0771	-0.01536	-0.04733	0.07748	2	1319.75	0.0674225	1.32
A4D1P6	SPLLSLEWATK	396133	430052	416005	434786	429969	436529	421494	429272	406198	413332	377279	380726	425615	378709	412583	405507			FALSE	0.06873	-0.12426	0.04234	-0.0142	0.0423	-0.01167	-0.03869	3	1853.1	0.000582256	4.75
A4D1P6	TNQVQEENEVLR	534252	554429	569356	546339	563492	570915	528360	543231	546459	539318	518661	580320	554786	553963	527603	550450			FALSE	0.05936	0.01358	0.03536	-0.01415	-0.02283	-0.00385	0.02635	2	1762.93	5.38265e-05	4.22
A4D1P6	VDFSAPDIGSK	325502	273110	314361	299507	299958	309920	290930	308359	298982	278895	275230	306722	282426	354445	292619	305137			FALSE	0.0269	-0.04072	0.03631	-0.00206	0.00163	-0.05086	0.08938	3	1743.98	0.00045472	3.58
A4D1P6	VSEYSLPSDATGPFVLS	25894.6	33954.1	34754.8	36499.7	33585	33030.9	31163.6	26477.1	28307.6	25853.2	27727.4	25908.9	29512.5	33101.6	30644.6	29511.1			FALSE	0.15455	-0.15811	0.25166	0.00738	-0.05423	-0.14407	0.06517	2	2073.07	0.000275489	3.04
A4D1P6	VSEYSLPSDATGPFVLSGYSGYK	57269.7	67904.6	64471.7	69472.7	63971.3	63653.3	67006.6	56370.7	59854.1	67633.2	55638.1	57272	58766.8	50408.4	60042.5	58301.3			FALSE	0.02797	-0.14876	0.0977	-0.08096	-0.02086	0.02641	-0.19729	3	3032.57	1.05136e-05	5.87
A4D1P6	VWSFNPIMQTK	327627	339512	352289	345906	316986	331795	378029	345019	308712	318854	329036	312502	339620	324575	331231	328525			FALSE	-0.04026	-0.05645	0.06564	-0.01606	0.1161	-0.08822	-0.00638	3	1959.1	0.000198846	3.83
A4D1U4	SVGILSPSYTLLYR	125936	124747	111317	133636	120982	123174	118802	130074	127149	119521	120449	132375	113054	116789	118794	121212			FALSE	-0.03806	0.01227	-0.03336	-0.0628	-0.01043	-0.02328	-0.12521	2	1873.08	8.02585e-05	3.74
A4D2B0	YLPHGLGEGQPLR	574437	523009	538749	523259	560981	542438	515487	534581	572255	496802	510674	542111	478597	533731	524973	584823			FALSE	0.00783	-0.05994	-0.04735	0.01615	-0.06367	-0.03781	-0.11647	3	1740.97	0.000145716	5.6
A4FU01	SVILQER	797013	797274	866170	807942	838926	832665	824647	795754	837234	803968	851573	841057	819387	820645	826664	814546			FALSE	0.06831	0.08636	0.07048	0.04185	0.02344	0.04184	0.04081	2	1148.7	0.0536192	2.08
A4UGR9	AVEIIRK	1.14353e+07	9.89342e+06	1.17767e+07	1.03833e+07	9.59686e+06	9.76042e+06	1.01398e+07	1.0665e+07	9.48322e+06	9.74229e+06	9.1047e+06	7.85904e+06	9.37717e+06	1.01166e+07	1.09209e+07	1.13348e+07			FALSE	-0.13992	-0.33035	0.05516	0.06138	-0.03588	-0.14978	-0.12978	3	1436.94	0.0232982	2.61
A5D8V6	FLEGEVPLETF	252881	271386	258101	268005	267597	274155	266638	248335	263101	273163	263508	251793	260100	261090	233332	247638			FALSE	0.04733	-0.02489	0.00505	-0.12435	-0.02581	0.03264	-0.00849	2	1584.85	0.000254782	3.3
A5D8V6	KLQEVVR	2.20975e+06	2.07293e+06	2.1854e+06	2.15426e+06	2.21013e+06	2.27975e+06	2.10588e+06	2.10301e+06	2.14496e+06	2.29243e+06	2.19919e+06	2.20881e+06	2.0703e+06	2.20858e+06	2.16762e+06	2.12775e+06			FALSE	0.06816	0.04161	0.01907	0.00427	-0.02507	0.0512	-0.00128	3	1479.95	0.0240921	1.52
A5D8V6	NLEFQGPLEIS	144625	157474	143760	153438	155796	148705	149466	138405	148377	154262	142875	144504	147784	146985	142284	156407			FALSE	0.01143	-0.07207	-0.0236	-0.01637	-0.0696	0.00258	-0.03543	2	1550.84	0.000284133	2.44
A5D8V6	NLEFQGPLEISR	202118	194250	187244	188280	192293	209708	200171	190835	181788	194197	180021	190597	185138	201247	182092	183526			FALSE	0.02036	-0.09691	-0.07794	-0.1165	-0.01965	-0.07617	-0.0368	2	1706.94	0.000123997	2.8
A5D8V6	SNLSDRYQELR	1.48936e+06	1.48113e+06	1.42132e+06	1.47438e+06	1.51261e+06	1.51736e+06	1.49356e+06	1.55974e+06	1.60894e+06	1.45632e+06	1.51632e+06	1.52068e+06	1.44918e+06	1.52526e+06	1.39848e+06	1.49815e+06			FALSE	0.0286	0.03195	-0.03679	-0.03633	0.03967	0.04531	0.00191	3	1684.89	0.00111057	2.3
A5D8V6	SNLSDRYQELRK	268139	259760	264112	251963	251798	278384	251718	254077	261657	244626	250824	253364	234445	283692	258392	250083			FALSE	0.00623	-0.0663	-0.03268	-0.05408	-0.06171	-0.06032	-0.02693	4	2117.2	0.00127763	2.2
A5D8V6	SSALQPGTLLDLLQVEGMK	13983.1	13755.6	17453	17117.6	11113.3	15626.3	15022.2	16641.2	13102.6	14097.1	14454.2	15041.7	14623.5	12581.7	10542.3	18421.2			FALSE	-0.05292	0.08861	0.31764	0.06233	0.19092	-0.02831	-0.02802	3	2608.49	0.000107247	3.14
A5D8V6	TLQELEELQNDSEAIDQL	105921	116934	104189	114991	100363	102558	109697	95107.8	102755	98723.2	98069.5	97973.6	105748	100686	97342.7	103970			FALSE	-0.13519	-0.18494	-0.02399	-0.14667	-0.12186	-0.14548	-0.11043	2	2392.21	2.9515e-05	4.17
A5D8V7	AKEEELR	3.0869e+07	3.25177e+07	3.04704e+07	3.55361e+07	3.23161e+07	3.63333e+07	3.55058e+07	3.5805e+07	3.56624e+07	4.06695e+07	3.30354e+07	3.57524e+07	35082196	3.70316e+07	3.24656e+07	3.82901e+07			FALSE	0.11507	0.11797	0.05843	0.15867	0.16994	0.26811	0.1861	3	1482.88	0.0566004	1.88
A5PL33	AVGGGSHADEGQEPAGCGDPQGGQPR	20874.4	20455	18464.2	22933.8	24430.9	24482.7	24065.8	19487.6	21731.4	16017.8	21842	21648.8	15666.4	16352.8	18458.3	18421.6			FALSE	0.24307	0.07354	0.00239	-0.16433	0.07562	-0.13072	-0.36823	3	2795.27	7.08282e-06	5.97
A5PL33	DGPSRPLAPR	469541	440749	416461	432860	461046	464198	441080	472433	478366	453458	415524	457295	414300	434756	473398	434373			FALSE	0.02351	-0.06064	-0.10002	-0.004	0.0051	0.03373	-0.10047	3	1369.79	0.00157146	2.84
A5PL33	DKPWPTRK	597026	569338	612090	587213	583818	602873	556006	594109	597232	552483	573173	597867	569303	563364	589250	581273			FALSE	0.02493	0.00577	0.04018	0.00514	-0.02024	-0.02074	-0.04229	4	1940.19	0.0194423	1.81
A5PL33	EIPEFLFGEVK	124710	115536	115254	114723	123311	110855	116502	96163.5	112668	111881	108810	107528	110067	126015	121002	114323			FALSE	-0.03698	-0.15122	-0.06303	-0.02986	-0.17592	-0.09748	-0.02523	2	1916.1	0.000287705	2.15
A5PL33	EIPVPVLRPAWPC	145978	137541	139799	145136	132808	138562	143097	135876	142653	137354	129987	142454	129138	140302	119983	141980			FALSE	-0.06318	-0.0575	0.00718	-0.11408	-0.02332	-0.01799	-0.07348	2	1838.03	0.000293189	2.85
A5PL33	HADEGQEPAGCGDPQGGQPR	42347.6	38872.5	43433.4	44276	41080	45312.3	45205.4	47449.8	38258.7	44415.1	40490.8	44135.1	40095.6	44244.8	40372.9	39939.3			FALSE	0.08907	0.05926	0.1109	-0.01622	0.19003	0.02559	0.05439	3	2367.07	2.68436e-05	6.34
A5PL33	LLPQGPPELPSESPPPELPPPEAAPPVLPA	17548.7	15381.8	14690.9	19083.7	18819.1	20482.2	17626.9	19732.4	17176.2	20604	16354.1	17889.9	15109.3	17564.8	14254.3	18939			FALSE	0.25515	0.05643	0.03652	0.01147	0.18204	0.19821	-0.01128	4	3337.83	0.000244596	3.24
A5PL33	LSPSEPGR	572017	574211	588230	603975	596179	575532	580608	570982	585221	592355	593151	630428	566620	598463	551034	584213			FALSE	0.03172	0.09421	0.05674	-0.01389	0.00673	0.03893	0.02354	2	1146.64	0.0674225	2.27
A5PL33	VRDGPSRPLAPR	131434	126034	125793	126708	142326	124663	121325	137795	125345	123317	106349	118005	115578	130427	111200	121718			FALSE	0.05239	-0.19862	-0.02811	-0.14457	0.00923	-0.05021	-0.06571	4	1624.96	0.000214028	2.77
A5PLL7	RLEDLIQGLTGEKPR	97725	87183	91093.1	100664	93703.6	101244	95288.7	97145	83822.2	87339.8	93881	87149.3	82638	95888.1	90775.1	102446			FALSE	0.07628	-0.03058	0.05247	0.06344	0.05755	-0.11144	-0.05067	4	2333.38	3.18594e-05	3.11
A5PLN9	ADLQTSSQR	2.64694e+06	5.2657e+06	3.15755e+06	3.29998e+06	3.04479e+06	3.06466e+06	3.13207e+06	2.98271e+06	3.00377e+06	3.0856e+06	3.04341e+06	3.04395e+06	3.78074e+06	2.53651e+06	3.07111e+06	4.25645e+06			FALSE	-0.37311	-0.37834	-0.29318	-0.11082	-0.37186	-0.37787	-0.32486	2	1309.7	0.00248546	2.45
A5PLN9	AVSYTTQAGEK	124428	113192	128913	125722	130947	138643	119705	117886	119644	120314	134572	123443	120792	129821	134590	117443			FALSE	0.18211	0.1188	0.09977	0.08496	-0.00018	0.01412	0.07681	2	1762.98	7.63094e-05	3.96
A5PLN9	DLPGDLFNQLMR	76215	78690.6	87873.7	86426.9	86088.7	86312.5	87454.3	83246.7	84699.2	79203.9	68894.8	77871	82089.6	82970.2	73803.1	80923.3			FALSE	0.15438	-0.07787	0.17019	-0.00167	0.14008	0.08145	0.0916	2	1722.92	0.00476627	2.49
A5PLN9	EIGTHILVC	524989	506628	497229	510016	540000	514442	521960	532897	529703	521854	466185	515465	501281	535242	487185	512762			FALSE	0.03157	-0.07163	-0.03449	-0.04498	0.03214	0.02762	0.00684	2	1345.75	0.00428251	1.48
A5PLN9	EIGTHILVCAVSYTTQAGEK	107266	92775.8	88902.8	94654.9	91569.5	106224	91782.5	99733	102957	98529.4	87587.4	80868.1	96148.9	76166.1	91564.2	96692.9			FALSE	-0.01631	-0.24794	-0.12407	-0.0876	-0.06284	0.01038	-0.21525	4	2785.5	6.11917e-05	5.16
A5PLN9	ELKPDCCIDDVIHHEVK	672017	660162	675697	675340	694288	681654	667476	623703	672660	706025	684330	693933	681664	727464	659102	692827			FALSE	0.04663	0.04906	0.02028	0.02123	-0.0451	0.0495	0.08101	5	3019.62	5.90716e-05	3.66
A5PLN9	GRLQTSQLQR	4.45731e+06	4.96915e+06	3.99613e+06	4.00405e+06	3.92681e+06	4.92922e+06	3.94132e+06	3.9919e+06	4.04039e+06	4.0691e+06	4.50583e+06	4.3699e+06	4282172	3.76147e+06	3.96112e+06	3.86426e+06			FALSE	-0.09006	-0.08685	-0.23668	-0.26856	-0.24881	-0.21711	-0.22887	3	1490.87	0.000941997	2.82
A5PLN9	IQNMTTSPMFMEK	247677	247848	248353	252603	227974	257035	231742	237512	234946	224401	217872	235561	226321	237242	234434	235090			FALSE	-0.03095	-0.12807	0.01572	-0.07776	-0.07859	-0.10937	-0.09619	3	2166.13	9.73549e-05	5.35
A5PLN9	ITNCSER	488398	448800	381787	472285	442026	483560	482340	527502	443444	639007	388149	426266	449597	455355	428461	455161			FALSE	-0.01799	-0.20259	-0.134	-0.08492	0.1077	0.20787	-0.05051	2	1183.61	0.0257521	2.08
A5PLN9	LNLSASNAAVAELKPDCCIDDVIHHEVK	113740	134432	130555	137266	131306	132666	130085	135688	139573	123146	113757	116452	128616	92540.8	128928	114274			FALSE	0.08904	-0.1084	0.10993	-0.02919	0.09885	0.08218	-0.16627	5	4031.15	6.32676e-07	6.64
A5PLN9	LSLEAIPDTVNLEEPFHIT	13785.3	17137.5	17111.9	16896.3	15138.7	18559.9	14980.1	15357.5	15021.2	15516.1	17755.2	14853.5	15089.5	18313.8	15294.1	12586			FALSE	0.12402	0.07659	0.13721	-0.14944	-0.02756	-0.0181	0.11132	2	2442.31	5.50853e-05	3.42
A5PLN9	LSLEAIPDTVNLEEPFHITCK	115125	132202	127535	143799	126917	137349	141756	124171	131067	112368	141062	116229	119713	98027.9	119522	137725			FALSE	0.09557	0.05698	0.13365	0.05673	0.10461	-0.02288	-0.18381	4	3034.64	6.51569e-06	5.22
A5PLN9	LTDTFLK	599166	585799	624067	637899	629877	670164	587552	576959	591338	597384	554900	614434	567464	597878	589478	583564			FALSE	0.13371	-0.01916	0.09083	-0.01459	-0.02512	0.00457	-0.02409	2	1445.89	0.0476396	2.58
A5PLN9	MAPGYGDVR	1.94442e+06	1.98454e+06	2.03779e+06	2.07977e+06	1.98264e+06	1.97941e+06	2.10878e+06	1.96296e+06	2.03095e+06	1.94509e+06	2.09518e+06	2.03963e+06	2.07839e+06	2.01774e+06	2.0284e+06	1.94541e+06			FALSE	0.0121	0.07367	0.06764	0.01637	0.0515	0.01719	0.06011	2	1269.66	0.000881849	2.4
A5PLN9	NMTTSPMFMEK	164079	163562	181294	171229	165080	178488	170937	174084	180180	162476	170235	184567	165487	178732	166608	158107			FALSE	0.06848	0.1149	0.1056	-0.01294	0.07457	0.06465	0.07121	2	1924.98	0.00036011	3.53
A5PLN9	Oxidation[M1]MAPGYGDVR	184973	173815	168186	178960	180763	199437	182020	179266	177881	179121	223477	179071	179081	186627	172993	166010			FALSE	0.08363	0.16603	-0.04759	-0.08183	0.01001	-0.0072	0.02756	2	1285.65	0.0113438	1.5
A5PLN9	RTYEYDDIAQVC	320329	292232	296961	304403	312786	296499	295940	313336	359615	277003	290382	297646	298547	317022	279623	300009			FALSE	-0.00774	-0.05897	-0.02662	-0.07972	-0.00776	0.05557	0.00707	2	1836.88	0.000331794	2.61
A5PLN9	TNIPVTCEEK	188907	166230	170121	187370	172163	173259	171303	178793	176663	172252	171243	179225	161715	199017	174019	181980			FALSE	-0.04001	-0.01909	0.00953	0.0035	-0.02062	-0.0255	0.02255	2	1798.99	0.000203008	3.24
A5PLN9	TTSPMFMEK	340142	340133	358320	331883	360027	347750	361196	343032	343291	336777	351547	351663	346931	400171	345637	348139			FALSE	0.05718	0.04784	0.0209	0.02835	0.04992	-0.00044	0.13519	2	1679.9	0.000572678	3.65
A5PLN9	VSLEPSIMYNVT	111237	118834	121880	140022	127944	129064	123276	123120	127928	116665	117186	120558	118076	119566	113373	121774			FALSE	0.15973	0.04733	0.18695	0.03149	0.0989	0.0883	0.04671	2	1656.88	0.00031468	1.95
A5PLN9	VSLEPSIMYNVTELNSVSQAGECVSTFGSR	9397.43	11402	7384.31	8644.63	7747.95	6734.86	8944.35	6327.62	6658.36	6568.98	10302.5	4670.57	8335.07	5266.7	8482.33	5319.29			FALSE	-0.5222	-0.47418	-0.37586	-0.59171	-0.44566	-0.65302	-0.61275	3	3565.75	1.38112e-06	6.4
A5YKK6	AAANFSDR	7.99176e+06	7.93016e+06	8.02924e+06	7.91669e+06	8.39783e+06	7.73991e+06	8.47446e+06	7.52407e+06	8.26215e+06	7.79824e+06	8.32804e+06	7.70503e+06	8.35079e+06	7.51979e+06	8.43745e+06	8.51207e+06			FALSE	0.01942	0.01004	0.00217	0.09023	0.00692	0.01249	-0.00466	2	1155.61	0.00839649	2.6
A5YKK6	ACLFGGIIEK	156719	143415	146281	157179	155876	138675	149990	143763	154535	139070	134737	150659	141249	203045	137549	147392			FALSE	-0.02709	-0.07264	0.0159	-0.07495	-0.031	-0.03173	0.19804	2	1716	0.000343187	2.22
A5YKK6	AFPPLSTPN	271800	274290	280502	270632	264532	273888	258646	258194	265220	250877	250032	255610	254123	269939	244783	264853			FALSE	-0.02041	-0.11102	0.01327	-0.09967	-0.07942	-0.08149	-0.0594	2	1247.7	0.0163553	2.14
A5YKK6	AFPPLSTPNQTT	163870	164230	161632	157975	167189	165631	160499	160652	160452	157679	156067	152470	158099	158301	154287	156168			FALSE	0.02061	-0.08869	-0.03784	-0.07975	-0.03088	-0.04451	-0.05238	2	1577.85	0.000572678	2.54
A5YKK6	AFPPLSTPNQTTAF	308532	328378	298266	326249	312944	286060	295434	308644	283647	280121	268688	276733	323803	311037	280251	296238			FALSE	-0.08852	-0.22372	-0.02835	-0.14379	-0.07635	-0.17599	-0.0047	2	1795.95	0.000280627	2.88
A5YKK6	AFSAFVGQMHQQGILK	904283	899095	898841	947757	835729	966623	809558	933785	860405	875368	751467	735832	779791	708615	955350	905087			FALSE	-0.00082	-0.27801	0.03417	0.04494	-0.04885	-0.05512	-0.27693	3	2370.32	4.15223e-05	7.51
A5YKK6	AGPEMDKR	439935	486887	487324	495271	452770	505565	472094	455240	486393	517652	482748	472997	495419	475401	497808	502996			FALSE	0.04824	0.04433	0.08431	0.1108	0.0008	0.11546	0.06691	3	1511.85	0.220939	2.74
A5YKK6	AHGGPNFM	783657	812907	782107	802527	866407	788825	809850	805039	836805	825505	782420	790966	774618	781963	811084	797911			FALSE	0.05206	-0.0211	-0.01082	0.01119	0.01646	0.05822	-0.03659	2	1134.57	0.0432696	2
A5YKK6	APLAGQV	761135	741771	740171	764549	771852	804284	725037	705610	765473	741261	720347	788818	718982	735476	718119	686412			FALSE	0.06864	0.006	0.00174	-0.09767	-0.07109	0.00367	-0.04727	2	959.585	0.161881	1.76
A5YKK6	APLAGQVS	288524	285439	286520	290551	302382	310265	286623	287420	291416	277789	296153	295584	288496	336146	269639	273154			FALSE	0.0941	0.044	0.00779	-0.08056	0.0002	-0.01201	0.12207	2	1046.62	0.198944	1.84
A5YKK6	APPEDDNREIATWK	6.87632e+06	6.55489e+06	6.77351e+06	6.76651e+06	6.79442e+06	6.83202e+06	6.61641e+06	6.5197e+06	6.55328e+06	6.21327e+06	6.26351e+06	6.48339e+06	6.37584e+06	6.63036e+06	6.5028e+06	6.4952e+06			FALSE	0.02082	-0.07544	0.01164	-0.0473	-0.03205	-0.07322	-0.04639	3	2250.2	0.000563307	3.96
A5YKK6	AQAEQQHNPAANPT	15240.6	20147.7	15401.7	17437.3	14417.1	16018.7	13512.1	18045.1	19814.3	16122.2	15238.3	18026.6	15503	21084.2	19761.2	17419.6			FALSE	-0.2175	-0.08927	-0.10786	0.07129	-0.1653	0.02218	0.04807	2	1780.89	0.000265628	1.21
A5YKK6	AQAEQQHNPAANPTMIR	1.73633e+06	1.66601e+06	1.67398e+06	1.73016e+06	1.8741e+06	1.65211e+06	1.69426e+06	1.72804e+06	1.61995e+06	1.63887e+06	1.49454e+06	1.58456e+06	1.63133e+06	1.62126e+06	1.61481e+06	1.63429e+06			FALSE	0.05159	-0.14402	0.00077	-0.06649	0.00844	-0.06217	-0.06494	3	2181.12	9.43647e-05	6.95
A5YKK6	ARQPPPGVMPK	5.01592e+06	5.19003e+06	4.99216e+06	4.96451e+06	5.09498e+06	5.07165e+06	5.03203e+06	4.87614e+06	5.03738e+06	4.98569e+06	4.93548e+06	5.27741e+06	4.94265e+06	5.06008e+06	4.99813e+06	4.93982e+06			FALSE	-0.00557	0.00098	-0.03568	-0.03839	-0.04272	-0.02609	-0.02902	3	1786.07	0.000186202	5.91
A5YKK6	ASIEECR	1.2351e+06	1.2224e+06	1.24614e+06	1.23135e+06	1.2371e+06	1.21852e+06	1.24093e+06	1.23643e+06	1.26409e+06	1.23487e+06	1.29687e+06	1.28755e+06	1.21616e+06	1.19353e+06	1.20658e+06	1.22549e+06			FALSE	-0.0011	0.07265	0.01169	-0.01501	0.01161	0.02414	-0.02835	2	1168.6	0.0753214	1.84
A5YKK6	ASQQEIQHIVNR	2.94453e+06	3.4028e+06	2.92957e+06	3.18185e+06	3.21286e+06	3.31963e+06	3.14058e+06	3.3542e+06	3.12575e+06	3.12569e+06	3.22566e+06	3.54047e+06	3.20287e+06	3.19087e+06	2.9063e+06	2.9774e+06			FALSE	0.04149	0.09218	-0.05464	-0.10942	0.03313	-0.02196	0.01051	2	1726.95	8.00035e-05	3.03
A5YKK6	ATDDVAQIYDK	420392	398215	406476	395325	402780	383449	427233	400094	422594	440649	366035	426030	381181	469971	379955	396326			FALSE	-0.05822	-0.04755	-0.02993	-0.07659	0.01529	0.0766	0.05624	3	1847	0.000293189	3.31
A5YKK6	AVEGLLDATSGADADLLLR	83938.8	76305.4	83601.2	85862.3	91445.1	84862.5	86794.4	90195.2	86135.5	87715.8	82911.9	85073.9	79848.9	100535	81646.8	83677.6			FALSE	0.13782	0.06807	0.0807	0.04503	0.14339	0.11758	0.1708	3	2204.21	1.83079e-05	5.91
A5YKK6	AVQELVHPVVDR	3.2105e+06	3.18532e+06	3.25777e+06	3.23668e+06	3.41145e+06	3.28083e+06	3.37778e+06	3.2716e+06	3.46473e+06	3.17343e+06	3.19453e+06	3.31312e+06	3.28703e+06	3.3268e+06	3.17227e+06	3.51546e+06			FALSE	0.06537	0.02501	0.02208	0.06439	0.05609	0.05366	0.04836	3	1665.96	0.000184369	5.54
A5YKK6	AVYEEFAR	2.3588e+06	2.21731e+06	2.26949e+06	2.25469e+06	2.31967e+06	2.25808e+06	2.24889e+06	2.18794e+06	2.26108e+06	2.19761e+06	2.23123e+06	2.26378e+06	2.15326e+06	2.23623e+06	2.31291e+06	2.2087e+06			FALSE	0.00052	-0.0258	-0.01647	-0.01728	-0.04459	-0.0375	-0.06007	2	1288.69	0.00958873	2.81
A5YKK6	AYGSPWCNK	509787	497399	512629	523910	525350	541930	482132	485314	500770	464442	465948	457455	471984	502361	479165	494644			FALSE	0.08361	-0.1253	0.04144	-0.04862	-0.05808	-0.06141	-0.04783	2	1690.89	0.00184448	3.28
A5YKK6	CASIEECR	243613	231216	247185	241483	241829	238767	228132	242747	246949	230408	234660	260717	231655	272251	237598	240804			FALSE	0.01741	0.06112	0.04145	0.01082	-0.01205	0.00766	0.08575	2	1328.63	0.0133988	2.09
A5YKK6	CLFSHVDFSGDGK	954199	332287	371551	521160	501948	398674	740993	395415	711027	385189	340927	286332	506797	863296	541169	736625			FALSE	-0.51444	-1.0363	-0.52717	-0.00978	-0.17895	-0.2309	0.09084	3	2077.07	0.000146348	3.78
A5YKK6	CLIECRDEYK	433272	430551	441792	418646	440063	422799	414146	421179	427757	399986	367738	366921	390727	408305	410543	432076			FALSE	-0.0016	-0.23366	-0.00566	-0.03585	-0.0484	-0.06155	-0.11248	3	1994.03	0.00790393	2.35
A5YKK6	CPSILGGLAPEK	1.09429e+06	1.12513e+06	1.0523e+06	1.08311e+06	1.10696e+06	1.12328e+06	1.0634e+06	1.14448e+06	1.09081e+06	1.06923e+06	1.08501e+06	955605	1.07614e+06	998209	1.04039e+06	1.10277e+06			FALSE	0.00702	-0.12118	-0.05566	-0.05044	-0.00752	-0.03912	-0.09752	2	1850.07	0.00011876	4.14
A5YKK6	CPVVLAPLLYPEK	789988	870823	821800	852404	878327	930413	886181	869426	790415	838625	799507	840237	776922	763046	806271	838700			FALSE	0.1231	-0.01842	0.01159	-0.01383	0.08008	-0.02787	-0.10899	3	2107.25	0.000191877	5.69
A5YKK6	DAIAALGLLQK	652738	544995	593547	557300	561987	575619	534715	599937	570136	490978	501126	473411	530815	497239	571161	600944			FALSE	-0.0743	-0.29752	-0.05761	-0.0312	-0.07806	-0.17473	-0.22039	3	1721.08	0.000310603	4.36
A5YKK6	DDVAQIYDK	426020	396735	451264	466917	416471	413816	453665	392458	426330	363106	416226	393539	448846	474573	454601	460853			FALSE	0.01315	-0.02296	0.15832	0.15402	0.0404	-0.05964	0.16652	2	1674.92	0.000418641	2.29
A5YKK6	DFALDSEESR	6.28969e+06	6.50062e+06	6.59997e+06	6.374e+06	6.33719e+06	6.48145e+06	6.51356e+06	6.3674e+06	6.47257e+06	6.19291e+06	6.30991e+06	6.20675e+06	6.56103e+06	6.48717e+06	6.48246e+06	6.5558e+06			FALSE	0.00319	-0.0312	0.02057	0.0277	0.01019	-0.01415	0.0288	2	1472.72	0.000495215	3.58
A5YKK6	DLDSYLK	4.37591e+06	4.54806e+06	4.37194e+06	4.40481e+06	4.49781e+06	4.51343e+06	4.50365e+06	4.38801e+06	4.42342e+06	4.48285e+06	4.49254e+06	4.55455e+06	4.44858e+06	4.3811e+06	4.55297e+06	4.40102e+06			FALSE	0.01404	0.01977	-0.024	0.00485	-0.00523	-0.00286	-0.01532	2	1461.84	0.036079	2.15
A5YKK6	DVKQPEELPPITTT	947684	924338	912779	952770	940049	910701	931888	905181	915028	919450	912510	945116	915574	943797	915303	930816			FALSE	-0.01649	-0.01114	-0.005	-0.0201	-0.02719	-0.02923	-0.00978	2	2176.24	0.000111723	2
A5YKK6	DYPQYCQHLASIS	196450	164362	147682	164641	196261	169987	170924	157210	187237	166460	142434	168112	176860	254217	160061	190206			FALSE	0.02157	-0.21644	-0.20821	-0.04279	-0.13696	-0.02873	0.2567	2	1885.91	0.000545166	1.63
A5YKK6	EIDDEANSYFQR	1.61757e+06	1.67626e+06	1.6421e+06	1.59316e+06	1.61877e+06	1.66905e+06	1.72733e+06	1.5931e+06	1.62022e+06	1.6199e+06	1.72475e+06	1.57908e+06	1.722e+06	1.52422e+06	1.63878e+06	1.63422e+06			FALSE	-0.00264	0.00437	-0.02589	-0.00915	0.0116	-0.02372	-0.02101	2	1790.85	9.43647e-05	3.99
A5YKK6	ELNPSLNFK	2.28746e+06	2.09159e+06	2.12102e+06	2.27469e+06	2.22911e+06	2.0039e+06	2.07728e+06	2.19207e+06	2.18003e+06	2.22356e+06	2.08621e+06	2.14453e+06	2.03385e+06	2.12524e+06	2.2016e+06	2.05122e+06			FALSE	-0.04894	-0.04971	0.00548	-0.0422	-0.03661	0.00806	-0.07435	3	1669.98	0.00108892	3.94
A5YKK6	EMMDQAAAQ	1.26054e+06	1.14755e+06	1.12918e+06	1.16454e+06	1.22564e+06	1.17939e+06	1.11096e+06	1.09826e+06	1.20158e+06	1.0913e+06	1.05111e+06	1.24683e+06	1.05138e+06	1.43609e+06	1.06796e+06	1.21755e+06			FALSE	-0.00183	-0.06755	-0.07019	-0.07537	-0.12435	-0.07073	0.04679	2	1298.6	0.0147231	2.99
A5YKK6	EMMDQAAAQLAQDNCELACC	108715	101684	110390	101791	95444.4	108571	104700	98077.8	105508	97407	104136	99532.5	95246.1	102520	102556	105643			FALSE	-0.04445	-0.0469	0.01217	-0.01517	-0.05323	-0.05225	-0.08933	3	2633.11	5.05297e-05	2.89
A5YKK6	EREVFNCMLR	422005	430791	459034	467913	457547	458413	456217	416092	450544	431473	454566	424734	446527	432577	445681	446769			FALSE	0.10308	0.04415	0.12029	0.06557	0.03264	0.0486	0.04383	2	1657.85	0.00113275	2.24
A5YKK6	EVTAAQVAR	2.1125e+06	2.20477e+06	2.13123e+06	2.33752e+06	2.1798e+06	2.16537e+06	2.15019e+06	2.20384e+06	2.24495e+06	2.09287e+06	2.14544e+06	2.14193e+06	2.04971e+06	1.75243e+06	2.24519e+06	2.07698e+06			FALSE	0.00929	-0.01003	0.04975	0.00164	0.01223	0.00685	-0.18331	2	1248.72	0.00171075	2.39
A5YKK6	EVTYELDHPGFQIR	6.20197e+06	6.30477e+06	6.17439e+06	6.37613e+06	6.31464e+06	6.39908e+06	6.62883e+06	6.18813e+06	6.30618e+06	6.24269e+06	6.01479e+06	6.2287e+06	6.29978e+06	6.31686e+06	5.92493e+06	6.31614e+06			FALSE	0.02368	-0.03069	0.00504	-0.03098	0.03535	0.00485	0.01262	3	2008.05	0.000127515	3.93
A5YKK6	FFPQYPDK	466874	458501	460234	453299	447501	438402	454804	440109	453401	423234	426089	418233	447977	470592	471887	465113			FALSE	-0.06289	-0.13224	-0.01858	0.01801	-0.04829	-0.07806	-0.01065	2	1649.92	0.00319535	2.73
A5YKK6	FKDSTIKR	1.38041e+06	1.22259e+06	1.28715e+06	1.3374e+06	1.35918e+06	1.32908e+06	1.27361e+06	1.2601e+06	1.33858e+06	1.38274e+06	1.32599e+06	1.27928e+06	1.29074e+06	1.34666e+06	1.30282e+06	1.3773e+06			FALSE	0.0465	0.00126	0.01189	0.04212	-0.03893	0.06413	0.01894	3	1907.19	0.033463	2.14
A5YKK6	FSHVDFSGDGK	431193	440419	407893	443250	462294	430734	404058	450942	413130	404948	390124	398030	409258	486429	378792	409228			FALSE	0.03502	-0.14521	-0.03429	-0.14545	-0.02776	-0.09145	0.03931	3	1803.95	0.000284133	3.73
A5YKK6	GAFGVGQEQIDAFLK	211301	217584	195352	217355	207573	204086	212461	199774	204522	204707	210804	209901	211019	190222	191070	201229			FALSE	-0.05914	-0.02778	-0.05547	-0.12863	-0.05712	-0.06768	-0.09612	2	2188.23	2.7736e-05	5.99
A5YKK6	GEQYDQAK	396790	357291	390068	382944	362507	355760	349053	366634	381056	374146	334620	347315	337634	348440	385259	373832			FALSE	-0.0702	-0.14509	0.03577	0.00955	-0.07539	0.00214	-0.13635	2	1546.84	0.00620692	1.99
A5YKK6	GLHNVVYGIQR	3.50855e+06	3.32137e+06	3.44487e+06	3.37021e+06	3.62028e+06	3.55835e+06	3.47102e+06	3.65744e+06	3.59397e+06	3.72326e+06	3.10191e+06	3.35298e+06	3.59522e+06	3.48718e+06	3.08438e+06	3.19539e+06			FALSE	0.07184	-0.08148	-0.00314	-0.12116	0.06172	0.09943	0.05237	3	1559.9	0.0013308	3.85
A5YKK6	GLPAVNNDPFVQR	550315	517044	566803	552244	531183	518168	508806	534582	507357	487383	558034	535783	541133	597304	574362	521785			FALSE	-0.02455	0.03533	0.06823	0.0384	-0.03277	-0.10165	0.09301	2	1730.95	0.000102669	3.11
A5YKK6	GNAPEGLPQLMEVV	24369.7	24983.7	27017.9	25021.3	25329.5	27062.8	20995	25243.5	23656.5	23643.7	24664.4	19135.7	25395.9	34883.8	21661.7	28976			FALSE	0.0862	-0.17222	0.07645	0.03706	-0.09406	-0.0613	0.28852	2	1757.94	0.00232366	1.8
A5YKK6	GNAPEGLPQLMEVVR	211070	210745	216978	213583	217699	213939	216853	204539	201242	202083	203928	201534	196674	229743	194240	191158			FALSE	0.03321	-0.05704	0.02961	-0.13026	-0.00145	-0.06467	0.01566	2	1914.04	2.98653e-05	3.23
A5YKK6	GQQELLYVVPF	31340.2	26809.6	28324.5	31684.8	25153.2	27806.7	27887.3	29947.7	25766.9	29786.6	26668.3	30993	28211.8	31897.8	25889.2	24952			FALSE	-0.13488	-0.01217	0.04541	-0.19378	-0.00783	-0.0659	0.04782	2	1596.9	0.00203451	2.46
A5YKK6	GQQELLYVVPFVAK	458927	482101	461091	473577	441845	448513	474841	456208	455281	443332	431742	411526	443368	421080	438859	439968			FALSE	-0.07985	-0.15825	-0.00978	-0.09866	-0.01538	-0.06654	-0.12246	2	2199.3	5.92449e-05	4.45
A5YKK6	HGPEADRHLLR	630729	675387	645869	647074	656220	689354	653823	645298	712079	604000	629350	661790	644336	715114	680916	617255			FALSE	0.04294	-0.01664	-0.01462	-0.0088	-0.00775	0.01096	0.05774	3	1604.89	0.000617484	3.9
A5YKK6	IAFIFNNLSQSNMTQK	227780	252824	245393	235219	198907	248762	200908	269528	202167	229813	211731	194420	210234	166440	228559	237459			FALSE	-0.10242	-0.24283	3e-05	-0.04446	-0.03085	-0.15388	-0.35153	3	2464.35	5.47674e-05	6.87
A5YKK6	IAFIFNNLSQSNMTQKVEELK	16366.5	16423.6	18228	22423.4	15184.8	19085	14460.2	15330.7	15506	13730.1	13040.7	13744.7	14089.9	14745	14731.5	12250.2			FALSE	0.06368	-0.29181	0.31005	-0.28127	-0.13838	-0.1655	-0.18544	4	3366.89	1.15308e-05	3.68
A5YKK6	IAMTTCEQIVR	493391	496855	489277	511144	493062	540417	492246	519137	535113	505104	460072	491668	485794	474768	484941	494290			FALSE	0.06165	-0.05722	0.01475	-0.01614	0.03047	0.07103	-0.04391	2	1625.87	0.000189006	2.28
A5YKK6	ILDVAQDLK	1.06873e+06	1.01678e+06	1.02261e+06	1.00387e+06	1.02813e+06	996916	1.02454e+06	1.01651e+06	984798	976267	976346	973814	982612	1.00995e+06	1.0018e+06	1.02882e+06			FALSE	-0.04245	-0.09681	-0.04143	-0.03847	-0.03109	-0.08876	-0.06577	2	1623	0.000617484	3.65
A5YKK6	ILPDSGGVA	342769	354285	376504	384033	375917	364351	357045	363103	379269	356659	348190	345632	338151	371636	324005	346658			FALSE	0.08678	-0.00671	0.12575	-0.05568	0.04702	0.07829	0.02612	2	1132.65	0.0513569	1.97
A5YKK6	ILPDSGGVAK	1.02318e+06	1.06378e+06	1.05753e+06	1.08678e+06	1.10239e+06	1.07052e+06	1.09593e+06	1.03644e+06	1.0588e+06	1.12731e+06	1.09225e+06	1.10275e+06	1.10101e+06	1.04894e+06	1.11452e+06	1.06361e+06			FALSE	0.05823	0.07282	0.03911	0.06169	0.03105	0.06696	0.0429	2	1564.96	0.000244596	3.01
A5YKK6	ILTNFTGVMPPQFK	118832	121190	106765	111252	101011	115381	105426	110848	102349	103547	93566.6	101169	100738	106045	110833	117061			FALSE	-0.14952	-0.30165	-0.13872	-0.0748	-0.1503	-0.22125	-0.21505	3	2201.26	0.000142011	4.89
A5YKK6	ILTNFTGVMPPQFKK	383848	418631	366235	410468	360606	448575	380874	389147	364167	446331	361403	363814	378186	370230	363154	377310			FALSE	0.012	-0.14605	-0.0471	-0.11603	-0.05956	0.01435	-0.10062	3	2633.57	7.04332e-05	4.73
A5YKK6	IVEPPENIQEK	430403	443941	462712	446707	453984	458632	438210	448104	455601	409918	411308	446716	430937	432357	425023	441213			FALSE	0.06181	-0.02718	0.05675	-0.01344	0.01962	-0.01463	-0.01835	2	1904.1	0.000243192	3.29
A5YKK6	KDVKQPEELPPITTT	142788	136701	130368	141283	141665	165825	139706	137541	135647	136010	139561	141676	146440	149244	141368	145326			FALSE	0.13774	0.00899	-0.04104	0.03672	-0.01162	-0.04101	0.08126	3	2608.54	0.000592046	2.91
A5YKK6	LAEVGQYEQVK	3.07698e+06	2.86813e+06	3.05089e+06	2.88161e+06	2.89366e+06	2.91426e+06	2.94055e+06	2.95394e+06	2.88936e+06	2.72828e+06	3.00491e+06	2.82417e+06	2.80202e+06	2.90453e+06	2.95069e+06	2.83826e+06			FALSE	-0.03368	-0.02843	-0.00306	-0.0384	-0.01234	-0.08174	-0.05908	2	1872.07	0.00011739	4.52
A5YKK6	LFQSVAQCC	354772	331489	354422	333236	346594	351061	328161	336548	323980	321134	322809	328729	328056	349994	319434	332398			FALSE	0.02376	-0.07491	0.00293	-0.07426	-0.04604	-0.0892	-0.01736	2	1416.69	0.00651391	2.31
A5YKK6	LFQSVAQCCMGQ	242319	242957	247267	249692	252168	256201	259182	233601	252866	243873	236197	243810	243520	248683	247997	247896			FALSE	0.06707	-0.01575	0.03432	0.03122	0.02215	0.03368	0.02045	2	1732.81	0.000287705	3.43
A5YKK6	LFQSVAQCCMGQK	430350	412072	398816	403066	402824	411572	409106	408760	404449	399529	375063	345742	400331	344263	437213	408639			FALSE	-0.04881	-0.22493	-0.07115	0.00586	-0.04268	-0.06739	-0.17809	3	2165.12	0.000201955	5.74
A5YKK6	LPDPFTPNLK	317131	298869	308043	295114	315331	293550	317484	306462	301877	315981	283760	306703	297791	322939	297438	306245			FALSE	-0.01677	-0.06108	-0.0304	-0.02914	0.01849	0.00434	0.01103	2	1750.04	0.000796719	2.16
A5YKK6	LPDPFTPNLKVD	129045	145537	139771	158905	132113	145054	143612	131854	136053	140328	144861	151947	124465	152831	132729	136918			FALSE	0.01352	0.1123	0.12135	-0.02616	0.00464	0.00942	0.01419	2	1964.13	0.000325221	2
A5YKK6	MKPSDLSQVWPEAN	363223	336345	334853	334497	344985	338280	337682	317070	318357	324997	318224	348211	324196	346750	337969	328746			FALSE	-0.03402	-0.07	-0.0637	-0.06939	-0.09552	-0.12085	-0.06027	3	2210.18	0.000327391	2.04
A5YKK6	MKPSDLSQVWPEANQHFSK	137742	152660	142737	140775	133892	137478	146484	139794	140017	132657	135120	139848	147098	145676	139394	134030			FALSE	-0.09779	-0.07879	-0.03464	-0.08691	-0.02064	-0.09088	0.01174	4	3141.7	3.348e-05	6.21
A5YKK6	MLAHTPQQK	1.54431e+06	1.27904e+06	1.48787e+06	1.36085e+06	1.45283e+06	1.40753e+06	1.2565e+06	1.41295e+06	1.37251e+06	1.08926e+06	1.14571e+06	1.09282e+06	1.28536e+06	1.41295e+06	1.39181e+06	1.28669e+06			FALSE	0.01879	-0.33485	0.0129	-0.07598	-0.08086	-0.19771	-0.06535	3	1661.97	0.00155499	4.31
A5YKK6	MTTCEQIVR	2.32189e+06	2.19101e+06	2.29649e+06	2.24197e+06	2.30282e+06	2.29129e+06	2.18337e+06	2.23693e+06	2.31801e+06	2.10347e+06	2.09696e+06	2.29625e+06	2105526	2.26599e+06	2.21911e+06	2.27664e+06			FALSE	0.02573	-0.03878	0.00815	-0.00549	-0.02991	-0.02953	-0.04592	2	1441.75	0.00205697	2.95
A5YKK6	MTTCEQIVRK	2.38716e+06	2.27222e+06	2.40616e+06	2.35905e+06	2.46053e+06	2.37372e+06	2.43652e+06	2.39383e+06	2.43388e+06	2.40304e+06	2.32739e+06	2.47123e+06	2.34659e+06	2.29864e+06	2.15683e+06	2.30402e+06			FALSE	0.05315	0.04248	0.0324	-0.06282	0.05199	0.05395	-0.00439	3	1874.05	9.83837e-05	4.21
A5YKK6	MVLNETYR	5.06207e+06	5.19782e+06	5.41526e+06	5.24114e+06	5.33128e+06	5.28539e+06	5.14346e+06	5.16143e+06	5.23082e+06	5.0718e+06	5.22071e+06	5.11457e+06	5.15669e+06	5.26034e+06	5.32571e+06	5.09306e+06			FALSE	0.04932	0.01056	0.05471	0.02217	0.00631	0.006	0.02193	2	1329.72	0.00667317	2.71
A5YKK6	MYYFGIA	52721.3	40067.7	51396.3	40285.7	41279.1	42644.3	40921.8	44240.1	48693	41500.3	38518.4	43708.7	42898.5	82484.6	38332.3	51311.2			FALSE	-0.14488	-0.17434	-0.01732	-0.04975	-0.12375	-0.04093	0.43432	2	1168.6	0.127975	1.3
A5YKK6	MYYFGIAALDRFK	106708	106543	101076	114707	111058	109279	93346.1	98682.1	94003.2	119611	97764.1	84093.3	90204.9	79910.6	114507	89077.5			FALSE	0.04716	-0.22975	0.01703	-0.06693	-0.15124	0.00245	-0.32604	3	2203.22	7.12976e-05	3.33
A5YKK6	NLALDINELKPGNLLK	722373	742760	756896	758202	738974	753983	735183	727173	734803	750871	709544	680041	724123	702703	716070	753191			FALSE	0.02714	-0.07638	0.04838	0.00406	-0.00274	0.02009	-0.03822	3	2677.64	3.1121e-05	4.47
A5YKK6	NLDEQLSAPK	871965	872530	852784	888561	879025	881434	865473	912371	906173	863587	958018	953440	862856	886863	896677	893061			FALSE	0.01314	0.13186	-0.00261	0.03694	0.02732	0.02074	0.00431	2	1722.99	0.000254782	3.6
A5YKK6	NLDEQLSAPKK	75395.2	81727.4	86836.1	85635	80703.2	87364	82490.9	74337.5	83570.6	86308.3	68388.7	85991	85713.5	76852.1	73651.7	80834.3			FALSE	0.09715	-0.02541	0.13446	-0.02441	-0.0027	0.11262	0.04913	2	2155.29	0.000243192	3.19
A5YKK6	NLILSAFPR	1.85045e+06	1.78044e+06	1.8572e+06	1.80037e+06	1.78598e+06	1.89363e+06	1.75063e+06	1.79734e+06	1.80794e+06	1.76601e+06	1.6423e+06	1.80451e+06	1.69739e+06	1.63073e+06	1.82572e+06	1.78757e+06			FALSE	0.01923	-0.07506	0.01056	-0.00701	-0.03332	-0.0228	-0.12561	2	1334.81	0.00494014	2.94
A5YKK6	NMRLPDPFTPNLK	600770	651712	592528	644320	617413	648682	639329	566231	626596	638943	656062	605806	631523	583383	562515	573385			FALSE	0.01559	0.01077	-0.01812	-0.14095	-0.05509	0.01496	-0.04395	3	2151.22	0.000265628	3.96
A5YKK6	NNLSQSNMTQK	749591	691337	688980	662199	711345	633715	720172	681165	680891	668019	703547	687532	675205	762697	724998	721805			FALSE	-0.09933	-0.05079	-0.09278	0.00587	-0.0402	-0.0952	-0.00303	2	1873.01	0.00010492	4.63
A5YKK6	NNLSQSNMTQKVEELK	533981	531893	500376	559696	565531	552043	536274	512989	553185	548076	589987	543176	560480	616656	531305	556146			FALSE	0.06833	0.08832	-0.00787	0.02891	-0.02266	0.04712	0.14324	3	2775.55	7.17091e-06	5.81
A5YKK6	NSFASAL	210621	199951	205146	201890	228864	194034	236225	192726	206798	200833	201263	216342	209957	191734	208638	209182			FALSE	0.04267	0.0245	-0.01248	0.02524	0.06318	-0.01037	-0.03155	2	1013.56	0.158339	2.19
A5YKK6	NSFASALR	2.32186e+06	2.5176e+06	2.48292e+06	2.53693e+06	2.391e+06	2.75751e+06	2.53593e+06	2.59873e+06	2.58863e+06	2.48693e+06	2.40217e+06	2.50453e+06	2.48507e+06	2.32477e+06	2.39897e+06	2.55336e+06			FALSE	0.08931	0.01991	0.0528	0.03326	0.08542	0.06872	-0.00886	2	1169.66	0.0217795	3.14
A5YKK6	NSRDAIAALGLLQK	1.83135e+06	1.75565e+06	1.78173e+06	1.80337e+06	1.81105e+06	1.78433e+06	1.75626e+06	1.74806e+06	1.75683e+06	1.70239e+06	1.59173e+06	1.68797e+06	1.67475e+06	1.67168e+06	1.72666e+06	1.76012e+06			FALSE	0.00337	-0.12921	-0.00076	-0.04088	-0.03364	-0.05233	-0.10015	3	2078.26	9.73549e-05	5.94
A5YKK6	NVELTKPMQILYK	630551	498236	582986	561768	563643	545972	516945	539932	533953	460245	451668	461875	441409	496146	544671	532191			FALSE	-0.02471	-0.30523	0.02026	-0.06794	-0.09497	-0.18317	-0.2678	3	2489.5	6.73081e-05	5.16
A5YKK6	NVPGFLPTNDLSQPT	276900	281351	272936	289633	259965	285082	273980	251786	264443	258035	256363	273917	264378	255374	253017	259824			FALSE	-0.03453	-0.07416	0.01112	-0.1224	-0.08649	-0.09554	-0.10309	2	1904.01	0.000308594	3.15
A5YKK6	NVPGFLPTNDLSQPTGF	109996	109871	101647	110183	101590	105044	102832	99199.2	109195	111096	93826.3	106053	109166	119222	105302	110315			FALSE	-0.08955	-0.1375	-0.05372	-0.02816	-0.12206	0.00278	0.05486	3	2108.1	0.000287705	3.81
A5YKK6	NVPGFLPTNDLSQPTGFL	18919.1	21091.2	22245.4	24772.4	24808.1	23905.8	23023.9	21277.8	26850.5	22648.2	22463.7	17604.8	21641.3	21308.5	21316.9	22052.1			FALSE	0.28396	0.0021	0.23283	0.11629	0.14699	0.30702	0.10228	3	2221.18	0.0530437	1.61
A5YKK6	NVPGFLPTNDLSQPTGFLAQPM	9563.85	10105	14029.4	11964.9	9107.93	10907.7	8494.78	9814.44	10225.8	13440.8	8725.49	10011.4	10905.5	12015.7	10093.3	11180.1			FALSE	0.02522	-0.07003	0.40229	0.11314	-0.10334	0.26695	0.22077	3	2648.37	0.000841804	2.14
A5YKK6	Oxidation[M13]IAFIFNNLSQSNMTQK	132394	144827	140126	150965	143965	155708	143463	141754	124466	132952	123382	132320	123342	120512	131512	149598			FALSE	0.11235	-0.11657	0.07043	0.0201	0.04102	-0.10693	-0.18502	3	2480.35	4.73196e-05	5.73
A5YKK6	Oxidation[M15]AQAEQQHNPAANPTMIR	82255.5	82882	93507.6	83321.8	84290.6	80480.2	80436.3	73732.7	72395.9	80160.8	84874.1	82201.1	76363.8	72241.5	82144.7	86726			FALSE	-0.00321	0.01683	0.09869	0.03225	-0.09916	-0.11432	-0.15218	3	2197.11	3.79024e-05	4.9
A5YKK6	Oxidation[M3]EMMDQAAAQ	90977.6	76212.7	73116.7	77377.2	79753.8	78829.4	67558.3	81669.1	78790.6	73303.4	100728	81786.2	81326.6	76515.8	76932.2	70997.6			FALSE	-0.07625	0.12652	-0.15179	-0.17658	-0.16398	-0.13653	-0.08301	2	1314.6	0.0851861	1.67
A5YKK6	Oxidation[M5]AGPEMDK	666344	689698	684944	722705	712313	722686	729811	703653	748422	801203	728879	742914	716388	711543	701136	726470			FALSE	0.08165	0.11817	0.05389	0.0742	0.0801	0.19252	0.07453	2	1371.74	0.0744879	1.62
A5YKK6	Oxidation[M8]NNLSQSNMTQK	145396	139701	134529	141682	137738	142304	138988	136129	145859	137015	128437	140522	122585	169759	141328	142462			FALSE	-0.02581	-0.08407	-0.04568	-0.00662	-0.0514	-0.01129	0.03622	2	1889	8.02585e-05	3.38
A5YKK6	Oxidation[M9]ILTNFTGVMPPQFK	264709	231237	242058	238574	235380	248405	268580	243542	238768	234776	214228	239215	231986	249794	238997	251728			FALSE	-0.03581	-0.12926	-0.04525	-0.01527	0.04631	-0.06668	-0.04181	3	2217.26	5.29039e-05	4.16
A5YKK6	Oxidation[M9]ILTNFTGVMPPQFKK	153448	156473	154723	161752	158139	164304	147659	141043	149043	177402	150241	149162	157063	180003	150429	146554			FALSE	0.05714	-0.04981	0.03019	-0.06152	-0.10232	0.07494	0.12113	3	2649.56	0.000103411	3.31
A5YKK6	PAPHLFAQLSK	268439	266105	271312	272180	261252	267351	269508	264750	276433	259722	252525	271408	246140	255254	252974	270045			FALSE	-0.01612	-0.02892	0.02395	-0.03144	-0.00077	0.00435	-0.09236	3	1817.09	0.000211751	3.25
A5YKK6	QKLPDLLR	1.85665e+06	1.88741e+06	1.87592e+06	1.82259e+06	1.86494e+06	1.84867e+06	1.75428e+06	1.815e+06	1.88771e+06	1.72195e+06	1.74824e+06	1.77917e+06	1829280	1.98777e+06	1.74761e+06	1.90301e+06			FALSE	-0.01179	-0.086	-0.01766	-0.03646	-0.06897	-0.05274	0.02785	3	1591.02	0.141627	2.08
A5YKK6	QLAVYEEFAR	988475	1.03652e+06	1.02339e+06	986524	995248	1.02621e+06	1.03233e+06	1.01101e+06	1.0141e+06	986729	961024	995526	996923	984225	947659	977832			FALSE	-0.00252	-0.04961	-0.01078	-0.07269	0.01302	-0.01732	-0.03158	2	1529.83	0.000209511	3.4
A5YKK6	QLFSFPIK	414241	370542	400739	356274	355415	383448	380938	344691	347984	346279	315179	328521	330034	425421	365859	365868			FALSE	-0.08699	-0.28591	-0.05198	-0.10099	-0.11306	-0.17681	-0.05495	3	1587.98	0.00428251	3.21
A5YKK6	QPEELPPITTT	312505	321725	300686	318937	333700	330125	317216	314679	317224	293715	278446	317324	298620	335181	295487	326931			FALSE	0.0658	-0.09025	-0.03361	-0.02712	-0.00532	-0.05398	-0.00098	2	1529.84	0.0553868	2.06
A5YKK6	QPPPGVMPK	233421	248489	249370	250446	250476	260654	240131	233817	255008	231568	245379	250928	230342	245259	250710	244215			FALSE	0.08492	0.04247	0.05263	0.03845	-0.02404	0.0139	-0.01901	2	1558.93	0.00131726	2.47
A5YKK6	RCPSILGGLAPEK	245825	219846	230131	216442	226003	236679	222290	219528	219864	213598	205651	199286	211187	207801	204434	216950			FALSE	-0.00929	-0.20161	-0.06041	-0.14418	-0.07586	-0.1034	-0.1524	3	2006.17	0.000159213	4.07
A5YKK6	RDFPQER	195519	192482	201529	208524	214887	191452	184879	184612	192906	188509	182000	190556	189934	192245	187009	188817			FALSE	0.06662	-0.0586	0.07975	-0.046	-0.07052	-0.0247	-0.02181	3	1251.68	0.0911394	2.28
A5YKK6	RDILMDR	1.24041e+06	1.21673e+06	1.22096e+06	1.18038e+06	1.23767e+06	1.26268e+06	1.19828e+06	1.18578e+06	1.23508e+06	1.2048e+06	1.18053e+06	1.23376e+06	1.20123e+06	1.22196e+06	1.12867e+06	1.16907e+06			FALSE	0.02514	-0.02538	-0.03314	-0.09677	-0.04357	-0.01017	-0.02007	2	1222.69	0.0246346	1.77
A5YKK6	RLATEFELR	442103	434755	451715	434574	445833	454711	407691	461740	422119	411693	383301	438856	403597	434863	421896	444859			FALSE	0.03845	-0.09293	0.01544	-0.01672	-0.01227	-0.07262	-0.0646	3	1438.83	0.00330836	3.66
A5YKK6	RLATEFELRK	555599	566724	508554	509914	487414	530278	523976	540444	538508	504454	565124	572534	565162	512234	529924	565464			FALSE	-0.14119	0.01958	-0.14009	-0.03505	-0.07642	-0.1058	-0.05894	4	1871.14	0.000960111	3.65
A5YKK6	RMPEQIR	1.06778e+06	1.04049e+06	1.09674e+06	1.08664e+06	1.10049e+06	1.16031e+06	1.07009e+06	1.06892e+06	1.06123e+06	1.10113e+06	1.13794e+06	1.09179e+06	1.1315e+06	1.1437e+06	1.09639e+06	1.05243e+06			FALSE	0.10077	0.0808	0.0505	0.02748	0.02088	0.03654	0.10993	3	1233.71	0.017942	2.27
A5YKK6	RYCDPVVL	1.08644e+06	1.11563e+06	1.03836e+06	1.08698e+06	1.1045e+06	1.09624e+06	1.02816e+06	1.10544e+06	1.08278e+06	1.0844e+06	1.0926e+06	1.13369e+06	1.02794e+06	1.17151e+06	1.00879e+06	1.03412e+06			FALSE	-0.00087	0.01578	-0.05117	-0.10823	-0.04557	-0.02304	-0.00171	2	1325.72	0.00294775	1.33
A5YKK6	RYCDPVVLTY	649736	613319	602912	583847	649958	572868	597403	590602	607437	577701	581045	557015	571787	672831	558508	598794			FALSE	-0.0467	-0.15034	-0.08989	-0.12615	-0.08838	-0.09186	-0.02122	2	1589.83	0.00176664	2.06
A5YKK6	SEINIAPR	1.43162e+06	1.43609e+06	1.43429e+06	1.38001e+06	1.45933e+06	1.45468e+06	1.40714e+06	1.3731e+06	1.40137e+06	1.32725e+06	1.43723e+06	1.40379e+06	1.34261e+06	1.78693e+06	1.44056e+06	1.39936e+06			FALSE	0.02311	-0.01349	-0.02712	-0.01405	-0.0447	-0.07173	0.12605	2	1203.7	0.00570495	2.7
A5YKK6	SEYDDPPGLREK	605538	633950	638496	614826	641358	630410	626144	619243	644738	604975	606676	620658	602270	595093	594226	600825			FALSE	0.03709	-0.01422	0.01601	-0.05267	0.00685	0.01185	-0.04988	3	2014.07	0.000678672	2.53
A5YKK6	SGLTDGIPLQSISAPGSGIWSDGK	34063.7	32239.8	31536.5	32176	32833.6	30396.8	29189.8	29004.2	34704.4	32664.4	30374.5	30015.4	30896.8	37875	30709.6	32095.7			FALSE	-0.06847	-0.13478	-0.05751	-0.0782	-0.18821	0.02299	0.05273	3	2951.6	2.51377e-05	3.1
A5YKK6	SISTNLK	1.41225e+06	1.33147e+06	1.35891e+06	1.32287e+06	1.3829e+06	1.30739e+06	1.33887e+06	1.32471e+06	1.36003e+06	1.32658e+06	1.39292e+06	1.37708e+06	1.32288e+06	1.44214e+06	1.35677e+06	1.30707e+06			FALSE	-0.02837	0.01375	-0.03295	-0.04263	-0.04277	-0.03035	0.01116	2	1370.85	0.0975289	2.49
A5YKK6	SLDLIESLLR	357353	337787	342325	339182	333750	348790	351668	326030	330480	336306	330842	311843	336784	350539	330478	342260			FALSE	-0.02639	-0.11319	-0.02857	-0.04726	-0.03666	-0.06008	-0.01631	2	1462.88	0.000331794	3.56
A5YKK6	SLLEVVVLSR	401922	359059	410476	388176	383198	375263	364032	408589	371820	358827	349757	336825	362696	363832	417385	399738			FALSE	-0.00478	-0.14843	0.06971	0.10269	0.0219	-0.05869	-0.06684	2	1418.89	0.000540752	3.31
A5YKK6	SLLLEAYVK	369674	372177	351173	363300	369822	378495	346590	355115	369036	355035	324336	351509	339689	343496	367410	347785			FALSE	0.01252	-0.13444	-0.05425	-0.05279	-0.08027	-0.035	-0.11885	2	1644.02	0.000602053	3.32
A5YKK6	SNYEAMIDR	1.89494e+06	2.17759e+06	2.1247e+06	2.17311e+06	2.18875e+06	2.2172e+06	2.12448e+06	2.02519e+06	2.081e+06	2.15056e+06	2.15692e+06	2.1886e+06	2037114	2.1347e+06	2.24742e+06	2.08003e+06			FALSE	0.11353	0.0936	0.07768	0.08759	0.02707	0.05526	0.03475	2	1402.7	0.00169257	2.48
A5YKK6	SPVTFLSDLR	1.22096e+06	1.13365e+06	1.20855e+06	1.19661e+06	1.19085e+06	1.23979e+06	1.21321e+06	1.18492e+06	1.20154e+06	1.20626e+06	1.21005e+06	1.17027e+06	1.19458e+06	1.15748e+06	1.23165e+06	1.23387e+06			FALSE	0.04585	0.01567	0.03065	0.0664	0.02642	0.03223	-0.00156	2	1438.82	0.000696709	3.02
A5YKK6	TDDLITRFF	98131.9	106643	101721	104485	102434	103683	104492	99233.8	108961	100036	107884	105724	109544	109136	101415	96560.8			FALSE	0.00942	0.06092	0.01005	-0.04872	-0.00741	0.02944	0.09478	2	1431.78	0.00111057	1.93
A5YKK6	THSGLTDGIPLQ	500770	456019	504318	482266	505950	514315	470615	487744	475432	465382	450800	485213	449469	477599	475605	456841			FALSE	0.09267	-0.03167	0.04424	-0.03718	0.00237	-0.02429	-0.04552	2	1542.84	0.000153589	3.31
A5YKK6	THSGLTDGIPLQSISAPGSGIW	737014	788986	771591	876817	826856	789587	813863	788036	807732	823871	890188	858098	848176	830389	787876	856738			FALSE	0.08307	0.19619	0.11132	0.10799	0.07003	0.09654	0.13747	3	2498.32	7.28438e-05	5.79
A5YKK6	TRSPVTFLSDLR	322259	325673	323575	307057	326529	340280	297441	300813	291103	318541	308765	314255	303460	313033	305998	300932			FALSE	0.04143	-0.05656	-0.03904	-0.09431	-0.11508	-0.08787	-0.07176	3	1695.97	0.00066698	3.61
A5YKK6	TVTVTRPT	474219	460428	428228	424514	530830	516688	422030	472583	515164	437946	421335	443588	413992	485770	407774	421182			FALSE	0.16448	-0.11185	-0.13231	-0.17313	-0.06316	0.02822	-0.05488	2	1178.71	0.00278383	1.37
A5YKK6	VANCSNVMNK	163867	158721	176015	170902	181225	157848	155367	154295	166717	161032	158937	156605	155463	179023	160244	161514			FALSE	0.0719	-0.03186	0.1049	-0.00372	-0.059	0.0229	0.05225	2	1744.93	0.230212	1.47
A5YKK6	VDMLSEINIAPR	26276.1	29162.4	24032.4	26410.2	28450	30353.9	24694.5	22905.5	30053.4	22190.3	24809.5	21289.4	28150.3	21247.8	23502.1	24611.2			FALSE	0.08502	-0.26616	-0.13624	-0.20445	-0.21993	-0.08563	-0.16643	3	1661.92	0.000152908	4.26
A5YKK6	VLGMMAR	311990	304638	311650	319203	309480	316715	305218	307325	318427	285478	306895	311279	319852	294529	324697	324517			FALSE	0.02221	0.00361	0.0329	0.07429	-0.00959	-0.03008	-0.00527	2	1081.62	0.0183597	1.87
A5YKK6	VLLTSDK	2.37695e+06	2.44713e+06	2.53865e+06	2.36206e+06	2.37354e+06	2.3128e+06	2.46237e+06	2.25424e+06	2.43939e+06	2.26076e+06	2.4703e+06	2.29133e+06	2.54786e+06	2.39754e+06	2.56136e+06	2.38835e+06			FALSE	-0.04179	-0.0188	0.02274	0.03709	-0.0325	-0.03755	0.03583	2	1383.87	0.0320481	2
A5YKK6	WATDDVAQIYDK	447494	463821	446364	432133	438018	459246	445737	443716	461122	432180	433811	447647	444936	451097	409563	426010			FALSE	-0.02242	-0.04806	-0.05291	-0.12518	-0.03503	-0.0288	-0.0244	2	2033.08	6.24703e-05	4.27
A5YKK6	YCDPVVL	123114	112770	112487	116929	114737	118923	108902	105513	118990	111442	109439	111129	102315	108502	108538	111446			FALSE	-0.01367	-0.09686	-0.04011	-0.10068	-0.13767	-0.03374	-0.16209	2	1169.62	0.0345617	1.66
A5YKK6	YCDPVVLTY	1.12247e+06	1.06864e+06	1.07349e+06	1.10137e+06	1.06387e+06	1.14738e+06	1.08335e+06	1.14971e+06	1.08024e+06	1.08363e+06	1.08174e+06	1.15671e+06	1.04897e+06	1.14479e+06	1.06472e+06	1.07738e+06			FALSE	0.0132	0.03084	-0.01074	-0.03264	0.02736	-0.01805	0.00175	2	1433.73	0.00428251	2.02
A5YKK6	YCDPVVLTYQAER	186370	185620	194352	194531	190898	206639	185962	217056	199892	174682	190522	199813	189124	157146	189711	189791			FALSE	0.09582	0.06945	0.06407	0.02884	0.11558	0.00999	-0.10337	2	1917.97	8.15514e-05	2.59
A5YKK6	YNVEAVELLIR	501176	449157	472953	471975	475698	456515	448294	466680	451909	440650	414876	400370	420421	475173	450094	458745			FALSE	-0.02777	-0.2212	-0.00823	-0.06441	-0.0547	-0.09049	-0.08559	2	1622.94	9.8039e-05	3.3
A5YKK6	YRECHLLVLK	533975	466523	529083	518019	531489	578112	486135	515769	476650	457003	451731	453460	433534	492070	568198	563311			FALSE	0.14932	-0.14442	0.06568	0.17753	0.00203	-0.09976	-0.11225	4	1939.14	0.00829561	3.37
A6H8Y1	ALRPVQVR	140737	142391	149788	146817	143328	145831	141528	143814	138715	130058	136990	152740	143584	142669	157076	147504			FALSE	0.03041	0.03325	0.06709	0.10537	0.01124	-0.07506	0.01584	3	1242.8	0.00530818	2.88
A6H8Y1	DLEEAGRR	263227	238510	246382	247962	249133	245724	254063	262100	254796	257612	240141	262105	246092	249763	245251	249800			FALSE	-0.01992	0.00146	-0.02142	-0.01936	0.0409	0.03036	-0.01701	3	1249.68	0.00423208	2.71
A6H8Y1	ESQRPPDR	97138	95930.7	93306.2	94609.8	91163.2	104715	95452.8	109361	97684.4	101664	85458.5	108484	86271.8	101024	91800.2	88171.7			FALSE	0.02084	0.00652	-0.03903	-0.10134	0.0852	0.04618	-0.04379	3	1288.69	0.00790393	1.68
A6H8Y1	FMPNPLLPAPILVK	49878.5	48988.3	54360.8	55976.1	44246.2	48364.7	49301.3	53585.8	43870	58160	45045.3	41515.7	50221.8	51240.7	48975.1	49847.5			FALSE	-0.09431	-0.19177	0.15836	-0.00065	0.0575	0.04543	0.03739	3	2158.33	0.000103039	4.23
A6H8Y1	GEVETDLK	161471	163126	170324	167828	168161	174411	172378	172433	165032	169261	157198	182578	163739	190097	163440	166728			FALSE	0.07776	0.06594	0.05903	0.02456	0.08716	0.04246	0.12443	3	1498.86	0.00505975	2.57
A6H8Y1	NENESCADRDTPQHMEDQ	116694	116104	129379	132319	129501	135947	120530	114887	125997	128519	122507	127135	123696	129901	117216	130181			FALSE	0.18935	0.10078	0.16882	0.08774	0.01614	0.12867	0.12346	3	2480.04	0.0013445	5.01
A6H8Y1	NLEETGR	726537	731458	739237	716635	723751	688476	694066	674753	735835	716689	713545	761883	704879	683684	734532	698660			FALSE	-0.04601	0.01715	-0.0021	-0.02475	-0.09105	-0.00542	-0.07039	2	1122.61	0.0591156	2.14
A6H8Y1	NRESSDLLPSPSVITTQ	52778.6	57253.5	56688.9	62777.2	55948.3	56378.5	53286.1	60633	54974	61340.8	52788.7	63773.8	63295.7	68472.4	46692.5	55978.9			FALSE	0.02978	0.08318	0.11868	-0.09989	0.05008	0.08011	0.26008	2	2148.15	0.000130122	2.06
A6H8Y1	Oxidation[M10]SVNTEERGDMS	106472	127967	116015	133427	122993	118007	121625	120253	124754	123616	120718	128383	122421	121213	114582	115889			FALSE	0.03982	0.08751	0.08948	-0.02463	0.04506	0.08328	0.0555	2	1544.72	0.000672793	1.14
A6H8Y1	TGGDNDVEESSR	25736.6	22983.8	22038.4	25649.9	27621.2	28410.7	21888.1	26991.5	25231.6	24813.4	21457.7	32455.4	22748.3	25510.2	24117.3	25576.9			FALSE	0.20172	0.14611	-0.03089	0.02855	0.0047	0.0387	-0.01375	2	1569.73	0.00735072	2.53
A6NCE7	FLVPDHVNMSELIK	6.16535e+06	5.88338e+06	6.07952e+06	6.0919e+06	5.99566e+06	5.82387e+06	5.91163e+06	5.66186e+06	5.75648e+06	5.76706e+06	5.63397e+06	5.73896e+06	5.83676e+06	5.93709e+06	5.77007e+06	6.10444e+06			FALSE	-0.02771	-0.08328	0.01461	-0.02101	-0.05806	-0.0643	-0.03329	3	2250.28	7.44344e-05	4.61
A6NCE7	IPVIIER	2.77347e+06	2.75878e+06	2.81687e+06	2.74654e+06	2.68444e+06	2.67817e+06	2.82367e+06	2.69494e+06	2.70824e+06	2.71756e+06	2.83865e+06	2.60479e+06	2.88326e+06	2.80139e+06	2.92274e+06	2.8062e+06			FALSE	-0.04493	-0.02335	0.0081	0.0504	-0.00356	-0.02803	0.03921	2	1143.74	0.0327485	1.93
A6NCE7	LIREQHPTK	589271	517499	491545	592072	609164	592287	612301	575491	625128	604418	628528	594921	532354	494961	553329	560869			FALSE	0.11842	0.1446	-0.0305	0.00965	0.10193	0.15177	-0.10748	4	1730.06	0.0502643	3.05
A6NCE7	RTFEQRVEDVR	264363	266074	286041	287797	285796	305608	276353	265110	278183	302350	312598	303980	299836	277447	273585	268031			FALSE	0.15696	0.2171	0.11346	0.03009	0.02968	0.1302	0.1221	4	1738.95	0.00045821	2.9
A6NCE7	TFEQRVEDVR	1.2232e+06	1.321e+06	1.25067e+06	1.30346e+06	1.44333e+06	1.37676e+06	1.35077e+06	1.36584e+06	1.21644e+06	1.38159e+06	1.3644e+06	1.31816e+06	1.391e+06	1.2379e+06	1.15644e+06	1.2906e+06			FALSE	0.14853	0.0764	0.00562	-0.05617	0.0946	0.03021	0.04725	3	1582.85	0.0108134	2.58
A6NDG6	AVEMAAQR	3.86157e+06	4.21077e+06	4.24748e+06	4.27411e+06	4.15257e+06	4.02605e+06	4.53472e+06	3.99446e+06	4.29198e+06	4.30775e+06	4.87324e+06	4.08031e+06	4.60469e+06	3.82288e+06	4.58814e+06	4.43381e+06			FALSE	0.01887	0.14947	0.07814	0.16045	0.07942	0.0913	0.06213	2	1179.65	0.00700367	2.68
A6NDG6	AVVVGFDPHFSYMK	140924	151603	146509	143624	143000	152047	149128	153146	128735	147103	128828	129951	140215	143984	150118	155661			FALSE	0.01237	-0.17685	-0.01185	0.06392	0.04729	-0.08475	-0.04167	4	2205.2	4.61235e-05	4.14
A6NDG6	AYVLGSPALAAELEAV	29747.7	25167.6	27771.4	31660.7	26916.2	30795.4	28451.8	31943.3	22560.2	29558.2	29515.8	28788.4	29194.7	33175.8	28941.2	26484.7			FALSE	0.07165	0.08639	0.11404	0.01335	0.13723	-0.07541	0.18366	2	1878.05	0.000216344	2.06
A6NDG6	EYGINPER	1.83735e+06	1.69331e+06	1.60066e+06	1.77971e+06	1.90336e+06	1.61497e+06	1.75545e+06	1.73482e+06	1.77011e+06	1.69115e+06	1.78225e+06	1.93796e+06	1.70596e+06	2.03651e+06	1.68623e+06	1.8832e+06			FALSE	-0.00505	0.07545	-0.06276	0.01575	-0.0166	-0.02864	0.08405	2	1281.68	0.00744015	1.99
A6NDG6	FIAGTGCLVR	4.94795e+06	4.64435e+06	4.87453e+06	4.56684e+06	4.76553e+06	4.71619e+06	4.99245e+06	4.82671e+06	4.74353e+06	4.73924e+06	4.84461e+06	4.00608e+06	4.65868e+06	4.17163e+06	4.71241e+06	4.79521e+06			FALSE	-0.01673	-0.11609	-0.02288	-0.01279	0.03372	-0.01657	-0.11941	2	1397.79	0.000437807	2.98
A6NDG6	FIFDCVSQEYGINPER	471944	506338	486631	486707	508933	477843	478854	472047	455709	445917	440341	391928	475318	417035	447952	454455			FALSE	0.01247	-0.2332	-0.00731	-0.11647	-0.04095	-0.11772	-0.13264	2	2278.11	1.35698e-05	4.75
A6NDG6	GETAVPGAPEAL	253858	244478	230269	243770	241255	229401	225649	235590	238470	215552	229480	237730	239438	248552	237057	244811			FALSE	-0.08245	-0.09305	-0.07211	-0.04848	-0.1116	-0.13436	-0.03026	2	1415.77	0.00030268	2.55
A6NDG6	GETAVPGAPEALR	1.4078e+06	1.3617e+06	1.46429e+06	1.3967e+06	1.41557e+06	1.43561e+06	1.37603e+06	1.36801e+06	1.38073e+06	1.35371e+06	1.31761e+06	1.41147e+06	1.33531e+06	1.44225e+06	1.36409e+06	1.41383e+06			FALSE	0.04193	-0.02121	0.04689	0.00438	-0.01332	-0.01839	0.00419	2	1571.87	7.60716e-05	3.77
A6NDG6	LAGAPAPK	3.48435e+06	3.59951e+06	3.66048e+06	3.47732e+06	3.39449e+06	3.21936e+06	3.69255e+06	3.37329e+06	3.39201e+06	3.4145e+06	3.61851e+06	3.49243e+06	3.66082e+06	3.57003e+06	3.78507e+06	3.58064e+06			FALSE	-0.09905	0.0055	0.01094	0.05629	-0.00368	-0.05762	0.02963	2	1332.85	0.013882	2.79
A6NDG6	LDTDILLGATCGLK	154164	139046	145534	163077	138200	153827	140783	143541	144943	138442	112564	130223	135150	117225	143269	143440			FALSE	-0.00583	-0.27224	0.07385	-0.03235	-0.0444	-0.04917	-0.21637	3	2098.21	6.17358e-05	5.2
A6NDG6	LFDCDGVLWRGETAVPGAPEALR	162594	142004	138419	151645	158702	130872	157603	117690	136115	158757	149223	138601	139147	275203	117586	131375			FALSE	-0.07297	-0.08172	-0.07053	-0.29099	-0.14594	-0.04682	0.44394	3	2833.46	2.41775e-05	4.2
A6NDG6	LGFGGPAGPGASLEVF	44729.9	39803.6	40632.3	44601	43255.9	43408.7	44766.4	38650.7	42731.1	39898.4	34767.5	44866.2	36744.6	65533.3	43221.8	36534.6			FALSE	0.03592	-0.08614	0.01189	-0.08392	-0.01918	-0.03287	0.2749	2	1779.96	7.89945e-05	2.76
A6NDG6	LGFGGPAGPGASLEVFGT	52816.5	51579.2	47825.3	50068.2	57984.1	54276.2	50574.4	46349.7	48406	49782.5	44241.5	52353.5	48715.7	59063.1	45505	51314.3			FALSE	0.10479	-0.11204	-0.09278	-0.10869	-0.10713	-0.08844	0.04601	2	1938.03	5.46093e-05	2.91
A6NDG6	LGFITNNSSK	3.15589e+06	3.17963e+06	3.26622e+06	3.25134e+06	3.05138e+06	3.1682e+06	3.19606e+06	3.05655e+06	3.1829e+06	3.16623e+06	3.30981e+06	3.26316e+06	3.37208e+06	2.83598e+06	3.28664e+06	3.29731e+06			FALSE	-0.02665	0.05308	0.04087	0.05549	-0.019	0.00309	-0.02932	2	1688.98	0.000235019	3.6
A6NDG6	LPLENGR	574107	552740	595186	558615	566309	581852	553113	553152	545764	527021	553351	544769	552562	576088	588323	608898			FALSE	0.02703	-0.03726	0.0341	0.0874	-0.02659	-0.07093	0.00231	2	1102.65	0.0393046	1.81
A6NDG6	MVPDFYVD	153523	131694	133944	148133	141137	139753	143980	138010	134761	133585	149082	138743	120907	149363	128495	129882			FALSE	-0.02206	0.01313	-0.01597	-0.14258	-0.01641	-0.08797	-0.07766	2	1289.64	0.0491965	1.99
A6NDG6	NNQESDCVSK	263717	236593	242213	249221	244316	246010	234903	240154	262530	251581	217803	245987	251163	261773	221381	237072			FALSE	-0.02908	-0.10935	-0.02582	-0.12605	-0.07472	0.03926	0.03596	3	1788.9	0.0823651	2.85
A6NDG6	Oxidation[M13]AVVVGFDPHFSYMK	1.76075e+06	1.86609e+06	1.79833e+06	1.86067e+06	1.75002e+06	1.99687e+06	1.67103e+06	1.7781e+06	1.70766e+06	1.87006e+06	1.56843e+06	1.69007e+06	1.71808e+06	1.70728e+06	1.72021e+06	1.80611e+06			FALSE	0.04698	-0.15451	0.01274	-0.04055	-0.07248	-0.01967	-0.08246	3	2221.2	0.000126494	5.4
A6NDG6	Oxidation[M14]YLQQPGCLLVGTNMDNRLPLENGR	109037	126504	104377	123107	128575	115650	115117	102192	114997	102963	113195	113030	112675	109606	105656	106249			FALSE	0.05223	-0.05822	-0.05021	-0.15256	-0.11623	-0.11192	-0.08359	3	3078.58	1.52919e-05	2.95
A6NDG6	Oxidation[M4]AVEMAAQR	1.4033e+06	1.22191e+06	1.10665e+06	1.17033e+06	1.2557e+06	1.21585e+06	1.23453e+06	1.09015e+06	1.22006e+06	1.12681e+06	1.24661e+06	1.15994e+06	1.16373e+06	1.10336e+06	1.23484e+06	1.15968e+06			FALSE	-0.08702	-0.12547	-0.20531	-0.1327	-0.1754	-0.16169	-0.21159	2	1195.64	0.00227239	1.99
A6NDG6	QADIIGK	2.00101e+06	1.98984e+06	1.97407e+06	1.87434e+06	1.99435e+06	1.9672e+06	1.90256e+06	1.82194e+06	1.99648e+06	1.90008e+06	1.96511e+06	1.94195e+06	1.79883e+06	1.80358e+06	1.92745e+06	1.80346e+06			FALSE	-0.01063	-0.03062	-0.05244	-0.09717	-0.09965	-0.0345	-0.14773	2	1352.84	0.0536192	2.6
A6NDG6	QADIIGKPSR	1.00568e+07	1.08182e+07	1.15865e+07	1.11929e+07	1.1525e+07	1.05155e+07	1.14795e+07	1.09054e+07	1.115e+07	1.04425e+07	1.15935e+07	1.03821e+07	11041905	1.1331e+07	1.10014e+07	1.14637e+07			FALSE	0.07837	0.07413	0.12595	0.1059	0.10075	0.04876	0.09997	3	1693.03	0.000612283	3.79
A6NDG6	RLGFITNNSSK	4.21416e+06	4.29171e+06	4.07152e+06	4.02688e+06	4.00485e+06	4.237e+06	3.73293e+06	4.08568e+06	3.9901e+06	4.03167e+06	4.00386e+06	4.20734e+06	3.88345e+06	3.04344e+06	4.1881e+06	3.91223e+06			FALSE	-0.04549	-0.05087	-0.07082	-0.07048	-0.12155	-0.08454	-0.29625	3	1845.08	0.000336285	4.27
A6NDG6	SIADLLPALQG	86229.6	90243	86115.7	89939.5	80388.7	83358.5	84269.6	91582.9	86440.2	72911.6	78329.3	78405.1	85217.9	80915.5	80018	77989.3			FALSE	-0.10797	-0.17112	-0.00342	-0.15945	-0.00508	-0.14723	-0.0871	2	1401.83	0.000602053	2.48
A6NDG6	SVGVGPEPLQGEGPGDWLHAPLEPDVR	332488	306111	316224	327177	327349	304079	310981	283623	280740	307730	303228	284851	294226	405160	264213	306139			FALSE	-0.01629	-0.1189	0.01081	-0.16306	-0.10298	-0.11794	0.13118	3	3112.6	1.81416e-05	7.83
A6NDG6	TVMVGDRLDTDILLGATCGLK	512001	551460	542807	544006	541620	526497	562796	522134	513090	551173	507926	462733	541411	464817	475843	542735			FALSE	0.0063	-0.13173	0.03134	-0.06221	0.02883	0.00109	-0.07981	3	2856.58	3.51719e-05	6.2
A6NDG6	VGVGPEPLQGEGPGDWLHAPLEPDVR	95026.3	91992.3	114201	93187.8	96598.7	76917	112438	92143.7	98933.9	95458.1	85185.9	86909	101881	198282	91553.3	97046			FALSE	-0.10812	-0.11998	0.14915	0.01214	0.12949	0.05579	0.68257	3	3025.57	2.16294e-05	8.8
A6NDG6	YLQQPGCLLVGTNMDNR	169973	138368	134391	148300	148954	141968	158626	144665	137849	135922	136072	138852	156600	129252	153993	153302			FALSE	-0.0839	-0.1655	-0.1253	-0.0049	-0.02382	-0.17156	-0.10926	2	2283.15	2.30428e-05	3.98
A6NDG6	YLQQPGCLLVGTNMDNRLPLENGR	357656	378265	389536	422403	395613	377153	413591	352117	376822	378995	411041	338025	393054	329702	390251	381633			FALSE	0.07048	0.02554	0.14182	0.06883	0.05724	0.03848	-0.02604	3	3062.58	6.25898e-06	4.82
A6NDU8	AILDMTYFEENK	132310	139763	131549	144502	141638	136551	132388	128242	137590	133240	130457	119228	137951	129731	124479	120024			FALSE	0.03207	-0.12389	0.02094	-0.15415	-0.06199	-0.00661	-0.02348	2	2082.11	5.32094e-05	4.36
A6NDU8	AVSSVVR	399386	392675	396505	400409	400338	389508	399048	367213	374520	380784	379758	397270	367804	438794	396284	381310			FALSE	-0.00404	-0.02765	0.00881	-0.0266	-0.04778	-0.06855	0.02624	2	1021.63	0.0566004	1.56
A6NDU8	CPIQLNEGVSF	224722	215385	210958	211565	223263	218737	218498	225309	223257	217334	218577	204963	219765	228433	211947	217491			FALSE	0.00619	-0.05536	-0.05882	-0.0354	0.01208	0.00158	0.02628	2	1567.81	0.000527794	2.75
A6NDU8	ECSNPSNLLELY	92557.2	85147.4	92612.8	109103	84087.7	86283.2	98846.7	88533.5	98392	99414.5	89911.7	90118.3	89945.8	103687	86089	100890			FALSE	-0.0608	0.01876	0.18285	0.0734	0.07649	0.15461	0.12384	2	1742.86	0.000782372	2.72
A6NDU8	ECSNPSNLLELYTQ	71236.9	80841.2	71149	80689.1	74959.3	79262.9	76965.9	68186.5	69964.7	72142.3	82428	73321.2	85496.3	79780.8	74441.3	68057.1			FALSE	0.0202	0.03441	-0.00228	-0.09387	-0.06724	-0.09784	0.12007	2	1971.97	0.000148918	3.52
A6NDU8	ELISFLSEPEILVK	40461.7	42958.3	37518.9	44089.2	39575.5	37976.9	35242.2	38068.3	40878	44450.9	47173.1	46783.4	39476.4	34708.4	39777.6	38289			FALSE	-0.10522	0.1716	-0.03168	-0.09569	-0.18637	0.03264	-0.16927	3	2225.33	7.70291e-05	4.26
A6NDU8	EQEWNTT	1.12475e+06	1.069e+06	1.07034e+06	1.12208e+06	1.0832e+06	1.10815e+06	1.09145e+06	1.08794e+06	1.09597e+06	1.14482e+06	1.05134e+06	1.13432e+06	1.05847e+06	1.08988e+06	1.04161e+06	1.08088e+06			FALSE	-0.00157	-0.00532	-0.00087	-0.04764	-0.00947	0.03061	-0.03016	2	1211.59	0.0194423	2.1
A6NDU8	GEDDHFLIR	2.63463e+06	2.53385e+06	2.52502e+06	2.42515e+06	2.40198e+06	2.59889e+06	2.62864e+06	2.62495e+06	2.6627e+06	2.50398e+06	2.36014e+06	2.67174e+06	2.39033e+06	2.55989e+06	2.30535e+06	2.46581e+06			FALSE	-0.04756	-0.03864	-0.06226	-0.1154	0.02356	-0.0005	-0.06225	3	1405.74	0.00240303	3.98
A6NDU8	HCNLLGDELLECL	135122	126147	129408	136769	138718	131498	128254	129883	125300	124166	128148	135619	132447	148278	121968	127272			FALSE	0.04858	0.01373	0.02685	-0.068	-0.01739	-0.06669	0.10363	2	1889.94	9.53458e-05	2.76
A6NDU8	ISFLSEPEILVK	65420.4	65479.7	62723.2	72334.1	75680.6	78640	63887.4	70334.2	67848.1	78440.8	62791.2	73215.7	70631.3	73657.1	60609.3	65690			FALSE	0.23746	0.05521	0.04511	-0.05162	0.03615	0.16035	0.14049	3	1983.2	0.000327391	3.45
A6NDU8	KEPLDFR	4.1852e+06	4.21699e+06	4.19546e+06	4.14358e+06	4.1637e+06	4.36173e+06	4.14922e+06	4.28507e+06	4.0541e+06	3.81003e+06	4.12721e+06	4.0998e+06	4077655	4.27214e+06	4.27396e+06	4.22462e+06			FALSE	0.02101	-0.0304	-0.01089	0.01646	0.0055	-0.09548	-0.00903	3	1512.9	0.0704682	1.84
A6NDU8	LLCGEEK	1.04023e+06	1.11883e+06	1.07846e+06	1.15971e+06	1.10005e+06	1.10779e+06	1.05139e+06	998787	1.0728e+06	1.04493e+06	1.10289e+06	1.05434e+06	1.04881e+06	1.0044e+06	1.13353e+06	1.061e+06			FALSE	0.03223	-0.00123	0.05191	0.02351	-0.07466	-0.02789	-0.07252	2	1456.83	0.015979	2.72
A6NDU8	LSEPEILVK	1.05689e+06	1.02618e+06	1.02049e+06	1.03929e+06	1.0219e+06	1.02799e+06	1.05107e+06	1.03464e+06	1.05095e+06	1.03617e+06	1.07493e+06	1.04664e+06	1.03059e+06	1.02965e+06	1.07488e+06	1.03345e+06			FALSE	-0.02316	0.02642	-0.01622	0.01739	0.00183	0.0028	-0.0159	2	1636.02	0.000865551	3.51
A6NDU8	LVDEDFPEDSSSQ	228072	235880	216856	219199	233095	244827	213015	215623	223670	220958	215409	232458	217673	207065	209755	211479			FALSE	0.0428	-0.05091	-0.08947	-0.13936	-0.11422	-0.06138	-0.1274	2	1771.82	0.000123506	3.92
A6NDU8	LVDEDFPEDSSSQK	551277	574709	545461	529300	539707	561183	534974	516973	558994	520295	511484	525375	564782	542548	518702	533137			FALSE	-0.03252	-0.11897	-0.06717	-0.09828	-0.09813	-0.06111	-0.0241	2	2204.12	3.43667e-05	3.69
A6NDU8	QLSEAAGEDDHFLIR	1.45874e+06	1.57306e+06	1.60774e+06	1.67018e+06	1.6325e+06	1.81066e+06	1.45287e+06	1.6669e+06	1.55711e+06	1.54957e+06	1.34978e+06	1.68997e+06	1.53492e+06	1.30423e+06	1.28808e+06	1.52688e+06			FALSE	0.18356	0.00378	0.11261	-0.10706	0.04127	0.0352	-0.09472	3	2005.03	1.6811e-05	5.65
A6NDU8	RVEELGDL	1.05597e+06	949474	1.03149e+06	973035	985429	1.00942e+06	991459	1.01243e+06	1.00659e+06	1.03154e+06	978194	1.01211e+06	959112	998342	959920	969638			FALSE	-0.00764	-0.01093	-0.00066	-0.05565	-0.00112	0.02333	-0.03494	2	1234.7	0.00628225	1.39
A6NDU8	RVEELGDLAQ	1.50365e+06	1.54791e+06	1.49372e+06	1.49258e+06	1.46899e+06	1.50154e+06	1.44461e+06	1.45194e+06	1.50737e+06	1.46907e+06	1.48505e+06	1.51829e+06	1.4759e+06	1.48084e+06	1.47675e+06	1.42629e+06			FALSE	-0.03883	-0.02298	-0.03119	-0.07199	-0.07521	-0.03596	-0.04554	2	1433.79	0.000602053	2.05
A6NDU8	RVEELGDLAQAH	890040	861666	833485	959110	855229	823726	910687	907735	875204	846406	923894	943184	878480	867257	895299	876421			FALSE	-0.0612	0.09202	0.03329	0.01639	0.05393	-0.025	-0.00492	3	1641.89	0.000540752	4.34
A6NDU8	SEAAGEDDHFLIR	1.57691e+06	1.64835e+06	1.60007e+06	1.50072e+06	1.58379e+06	1.71122e+06	1.50015e+06	1.6089e+06	1.66852e+06	1.53754e+06	1.55625e+06	1.64764e+06	1683526	1.56935e+06	1.67393e+06	1.53888e+06			FALSE	0.03087	-0.00959	-0.05678	-0.00558	-0.05294	-0.00861	0.0123	3	1763.89	9.30801e-05	6.39
A6NDU8	SEPEILVK	1.18478e+06	1.0949e+06	1.1375e+06	1.213e+06	1.23703e+06	1.18395e+06	1.13955e+06	1.14281e+06	1.1993e+06	1.18719e+06	1.13971e+06	1.2109e+06	1.14402e+06	1.17629e+06	1.18071e+06	1.16125e+06			FALSE	0.08676	0.04421	0.04414	0.03889	0.00169	0.06606	0.02549	2	1522.93	0.00530818	2.74
A6NDU8	TTYKEPLDFREVGEK	389260	458116	379813	438341	398158	457433	464090	415166	442887	487569	473417	499875	482273	419794	387957	387136			FALSE	0.01392	0.19987	-0.05063	-0.12863	0.05328	0.13494	0.09023	4	2724.54	0.000476223	2.49
A6NDU8	TYKEPLDFR	1.55523e+06	1.55491e+06	1.62766e+06	1.64245e+06	1.7445e+06	1.80735e+06	1.6155e+06	1.58704e+06	1.63756e+06	1.49899e+06	1.68282e+06	1.69763e+06	1512945	1.62827e+06	1.59518e+06	1.6665e+06			FALSE	0.19159	0.12024	0.07236	0.06864	0.04224	0.0122	0.01435	3	1777.01	0.012628	1.8
A6NDU8	VCEGPLK	339003	342799	332340	349097	352888	355205	341281	345789	347920	310169	337128	361208	338094	375301	324761	317973			FALSE	0.05459	0.03457	-0.00077	-0.08513	0.01111	-0.05107	0.06535	2	1410.83	0.0338256	2.08
A6NDU8	YCADQQPENHEVDTS	252739	247092	251498	264218	246408	255336	233154	259833	256200	234367	275326	256864	254096	254457	264295	239473			FALSE	0.00551	0.0905	0.04514	0.01132	-0.01989	-0.02699	0.02496	2	2096.92	9.97814e-05	3.11
A6NDU8	YFEENKLVDEDFPEDSSSQK	68358.2	62871.5	61026.4	76873.1	74184.5	65649	66050.7	74060.5	65381.6	73941.5	69615.7	71785.6	77550.7	70103.2	69568.7	67199.5			FALSE	0.09162	0.1077	0.07152	0.05964	0.09448	0.08634	0.17013	3	3318.68	8.87385e-06	5.07
A6NDU8	YKEPLDFR	487040	469629	510542	457414	487810	499898	496173	510215	518190	468222	476030	504855	463079	489781	478198	499938			FALSE	0.04607	0.03606	0.01692	0.03201	0.07309	0.04417	-0.00576	3	1675.97	0.0323966	1.97
A6NED2	APFYRPLAPELR	735090	635289	676526	732053	672857	713755	645534	695924	675051	640048	664105	665384	669172	656105	656699	668573			FALSE	0.01699	-0.0437	0.03966	-0.04829	-0.03077	-0.0594	-0.04828	3	1734	0.000163645	3.16
A6NED2	AVTCGPWNTYVYAVEK	158864	155274	160982	154745	160848	159528	162991	153801	133711	148669	145503	132992	167875	146380	135977	133156			FALSE	0.02837	-0.17375	0.00728	-0.22308	0.01214	-0.15376	0.00053	3	2466.3	4.66511e-05	4.63
A6NED2	DAWASEGLLAVLR	212661	212169	201036	213588	219567	207602	233983	191376	194853	203367	190760	187264	203042	213860	201338	218896			FALSE	0.00792	-0.16841	-0.03508	-0.01569	0.00179	-0.09332	-0.02718	2	1704.96	3.94487e-05	4.26
A6NED2	GHEDTTSLDRPR	140588	142602	138822	126459	146633	141936	135413	144874	151376	115189	136285	126803	128199	188742	116914	132342			FALSE	0.02715	-0.10623	-0.09425	-0.18414	-0.01487	-0.08728	0.16244	4	1687.87	0.000728164	3.84
A6NED2	NLAEDGETVAR	708739	688009	688209	707878	731184	732103	691424	664106	715068	669549	637384	687184	647368	713096	657656	665088			FALSE	0.06714	-0.07655	-0.00068	-0.07854	-0.04322	-0.01259	-0.03797	2	1478.78	0.000165165	3.75
A6NED2	RVEYFVDK	1.08124e+06	1.14854e+06	1.21118e+06	1.17845e+06	1.25973e+06	1.2695e+06	1.18213e+06	1.20506e+06	1.19022e+06	1.23258e+06	1.24924e+06	1.20207e+06	1.21082e+06	1.11384e+06	1.21069e+06	1.17603e+06			FALSE	0.1818	0.13665	0.09989	0.09813	0.09841	0.11977	0.06011	3	1663.97	0.00346587	2.92
A6NED2	TGELYTWGWGK	175034	178726	164182	176202	174155	182107	169066	155312	165736	166121	166243	170561	177002	133981	164563	159508			FALSE	0.01017	-0.07086	-0.05561	-0.12646	-0.12509	-0.09221	-0.18593	2	1906.04	8.53347e-05	3.79
A6NED2	VQPFPALLDLPMGSDAVK	40935.2	41523.2	36207.4	38722.4	41347.6	42802.2	43351.6	44676	36564.9	41861.2	41661.9	41097	39769.7	53151.2	42484.9	44841.3			FALSE	0.02929	0.00525	-0.13813	0.08275	0.09429	-0.07233	0.17234	3	2506.42	2.49877e-05	5.5
A6NED2	YGQLGHEDTTSLDRPR	597370	857603	617463	631540	663730	624860	589725	768428	566876	668611	593263	649692	677941	657000	620492	541998			FALSE	-0.1752	-0.22722	-0.22022	-0.32377	-0.09935	-0.23591	-0.12422	4	2149.1	3.95614e-05	6.36
A6NFE2	KIGLQVK	9.79323e+06	1.00159e+07	9.59649e+06	8.74739e+06	8.53732e+06	9.0273e+06	9.48727e+06	1.00513e+07	9.31779e+06	9.31646e+06	1.01128e+07	9.89248e+06	10336138	8.73292e+06	1.00715e+07	1.02511e+07			FALSE	-0.17349	0.01421	-0.11087	0.03692	-0.01984	-0.08821	-0.05493	3	1698.15	0.00902762	3.26
A6NFE2	Oxidation[M9]KLNVTEGAMQDLLK	287654	279099	317449	314951	316085	308365	300254	281984	311319	286792	299147	315493	289418	304032	286834	299048			FALSE	0.13987	0.11702	0.15812	0.04789	0.03889	0.07769	0.06641	3	2488.46	0.0240921	1.66
A6NFI3	ADVEEEDVK	550988	551310	593354	545087	593750	584843	549427	551799	592968	539950	518578	595408	510323	547512	519308	515890			FALSE	0.09655	0.01522	0.04655	-0.09061	-0.0014	0.03953	-0.0594	2	1641.88	0.000540752	3.23
A6NFI3	AHTGERPYAC	35006.2	31666	32182.6	37723.9	36621.7	31687.3	34850.4	32183.4	35929.9	38994.8	28796.7	44307.4	29243.4	36595.9	29604.9	37633.5			FALSE	0.03499	0.13287	0.06834	0.0122	0.0078	0.16835	-0.01814	2	1465.72	0.105569	2.16
A6NFI3	AHTGERPYACGECGRR	334310	247550	235495	246663	240517	246188	297416	223050	231405	202529	198807	255805	267466	313528	251618	288028			FALSE	-0.25763	-0.35603	-0.27116	-0.10865	-0.16087	-0.42319	-0.00215	5	2181.04	0.000988098	4.05
A6NFI3	APGSGSAPAPAPKPEAAAK	367113	365886	382713	391204	385617	378918	373740	364073	407533	366446	386163	399077	363957	397993	373236	375180			FALSE	0.06077	0.09932	0.07837	0.03003	0.00944	0.07848	0.05588	3	2587.5	6.47552e-06	2.89
A6NFI3	AVHTADRPHCCPDCGQAFR	256317	247021	204960	240691	234606	202927	236101	210178	280518	223286	194377	238971	197258	215796	223888	231778			FALSE	-0.20214	-0.216	-0.17561	-0.14355	-0.17358	0.00134	-0.2852	5	2559.17	0.000308594	6.51
A6NFI3	EVLAEEECPAL	578116	431170	467104	464899	479728	483766	525456	456044	582467	412848	446856	422795	484557	580213	504872	523267			FALSE	-0.06699	-0.21483	-0.11493	0.0267	-0.04027	-0.02011	0.07721	2	1563.79	0.000734673	3.04
A6NFI3	GATAAPGSGSAPAPAPKPEAA	619204	538526	554172	563545	597145	588859	612653	561315	596446	529666	550272	540455	541950	602504	547687	557370			FALSE	0.03481	-0.08601	-0.05074	-0.06718	0.02009	-0.03995	-0.01664	3	2384.31	0.000140808	4.03
A6NFI3	GFGHSSDFK	438114	435140	444668	432486	456854	485799	424285	423743	424940	432829	410088	449668	425442	425841	426293	421727			FALSE	0.11033	-0.02247	0.00643	-0.0423	-0.04229	-0.02581	-0.03676	3	1589.86	0.00556938	3.83
A6NFI3	GGGCAEAGGDGPR	530198	526042	583097	557425	556799	537209	543019	556278	569012	500012	518101	549632	511516	503244	611540	554506			FALSE	0.05069	0.01561	0.11076	0.14269	0.05764	0.01736	-0.0578	2	1464.68	8.6748e-05	3.54
A6NFI3	GGGCAEAGGDGPRREPGETA	950083	978320	1.07449e+06	923278	954258	1.05828e+06	1.06011e+06	1.03726e+06	1.04499e+06	906274	875281	1.08112e+06	984968	985325	995599	1.01224e+06			FALSE	0.06161	0.02079	0.05098	0.05824	0.12118	0.017	0.031	3	2205.03	0.000268855	4.27
A6NFI3	GGGCAEAGGDGPRREPGETAA	66013.2	64425.7	70250.3	72567.6	70850.1	76165.7	76464.7	66894.6	74564	71003.4	70251.4	75617.9	66612.7	74440.4	71085.1	71513.5			FALSE	0.1726	0.1613	0.1308	0.12859	0.13626	0.15831	0.11286	3	2276.06	0.0513569	1.76
A6NFI3	GGGCAEAGGDGPRREPGETAAA	223470	228248	254429	249001	238443	240523	253079	243688	240271	239645	229528	243306	238787	227740	221329	228437			FALSE	0.0845	0.06591	0.15637	-0.00625	0.13715	0.08736	0.04654	3	2347.1	0.000154966	3.54
A6NFI3	GGGCAEAGGDGPRREPGETAAAA	72987.6	65797.7	64120.5	63716.6	67090.8	63686.4	64525.9	66047.9	65853.8	70293.1	70799.9	70669.1	64109.1	63474.3	60048.6	62458.3			FALSE	-0.08575	0.02763	-0.11855	-0.17999	-0.08799	-0.02769	-0.12141	3	2418.14	0.000110888	1.88
A6NFI3	GLYQEVMQENYGIL	97210.4	111115	109332	99255.7	98791.2	107992	106529	102126	106674	96242.6	96191.4	103937	100241	121284	96562.3	100978			FALSE	-0.01072	-0.05791	0.00181	-0.07669	0.00228	-0.03795	0.08863	2	1961	9.5017e-05	2.68
A6NFI3	GPSSAGPGER	1.15133e+06	1.51522e+06	1.16521e+06	1.21099e+06	1.25941e+06	1.3114e+06	1.24167e+06	1.23841e+06	1.28308e+06	1.50151e+06	1.15843e+06	1.26825e+06	1.24355e+06	1.20236e+06	1.28439e+06	1.23269e+06			FALSE	-0.05275	-0.13599	-0.16631	-0.08323	-0.10459	0.06249	-0.1246	2	1218.64	0.00149112	1.93
A6NFI3	HQAVHTADRPHCCPDCGQAFR	132092	130535	129340	140250	95462.5	120160	104521	126891	131801	108733	106703	108429	115524	116808	128090	120205			FALSE	-0.28451	-0.28779	0.03775	-0.08096	-0.18256	-0.12678	-0.17683	5	2824.29	0.000224763	8.28
A6NFI3	LHPDSFPILGLPDFR	230317	239817	221021	251729	234695	231532	232064	224333	233976	226361	221571	237910	216607	230444	231386	218964			FALSE	-0.01204	-0.03306	0.00801	-0.06202	-0.04278	-0.03038	-0.07263	3	2028.12	5.6872e-05	5.58
A6NFI3	LPVDGRPLPAPL	179756	181382	166436	164947	167025	173160	170803	184120	164396	162627	165853	177360	164404	161264	165458	182715			FALSE	-0.08623	-0.07345	-0.12405	-0.05275	-0.02505	-0.14316	-0.14915	2	1548.94	0.00115546	2.35
A6NFI3	LPVDGRPLPAPLGGPL	132893	141454	127839	130772	131298	132107	136319	127549	116690	127519	138968	131633	131878	138146	137825	124018			FALSE	-0.05872	-0.01984	-0.08522	-0.0673	-0.05618	-0.16789	-0.02291	3	1873.12	0.0002418	3.52
A6NFI3	LRADFQR	184284	221071	192701	195712	207110	215464	219116	208968	208874	194899	201017	190852	204666	216548	204230	214480			FALSE	0.06002	-0.04881	-0.0616	0.04677	0.07871	-0.00564	0.05537	3	1209.7	0.174815	2.01
A6NFI3	RGGGCAEAGGDGPR	157663	148195	162520	161906	167652	154587	153651	165567	162497	154851	146797	146133	141882	146111	159910	171441			FALSE	0.07527	-0.06231	0.08503	0.11549	0.06168	0.05321	-0.08683	3	1620.78	0.000221094	3.74
A6NFI3	SFSQSSALAR	840399	894315	857716	867907	879743	919579	842843	885730	898889	870565	863053	887650	853215	747177	893583	840610			FALSE	0.05276	0.01324	-0.00758	-0.00043	-0.00512	0.02861	-0.11627	2	1357.74	0.000239052	3.33
A6NFI3	SFVYGSHLAR	471024	443117	437054	390913	379052	488596	368673	420206	408386	432353	347339	434126	389163	403006	409597	401765			FALSE	-0.07531	-0.22624	-0.14284	-0.17207	-0.21261	-0.12076	-0.20661	3	1440.79	0.000195812	4.34
A6NFI3	SLEEWERLEADQR	649300	659372	658927	674212	655014	689210	646991	617974	644085	620122	633439	668537	628727	651697	626753	638068			FALSE	0.03867	-0.0074	0.02672	-0.04917	-0.04901	-0.04987	-0.03148	3	1965	0.000602053	3.44
A6NFI3	SVLVTHQR	897119	890435	959181	860350	937838	826063	851665	874955	876531	865414	773167	964581	846270	831849	815227	846726			FALSE	-0.01922	-0.04077	0.02558	-0.10511	-0.05004	-0.03729	-0.09114	3	1243.74	0.00323254	3.25
A6NFI3	THTGERPFPCPECGAR	302530	266405	284316	290341	298819	298768	282633	272724	273529	258072	270739	281297	268936	288809	292347	291190			FALSE	0.07089	-0.0435	0.01444	0.03656	-0.03485	-0.09792	-0.02866	4	2176.03	0.000412512	5.63
A6NFI3	THTGERPYACANCGR	195580	204319	200819	213578	204722	198387	184979	193520	210657	235589	163687	182532	174761	216788	172469	200404			FALSE	0.01153	-0.20795	0.05138	-0.10095	-0.07934	0.15821	-0.03044	4	2053.96	0.000114285	4.92
A6NFI3	THTGERPYACANCGRR	94529.2	87963	82499.4	87383.4	86621.1	93845.5	86207.7	67582.7	82872.6	91669.2	71868.4	78624.8	85986.6	67528.9	92075.8	91401			FALSE	-0.0161	-0.27814	-0.1033	0.00776	-0.24687	-0.06426	-0.24945	5	2210.06	0.00013391	3.39
A6NFI3	VSLGYPIPKPDLIFR	412364	396222	429269	441727	384187	440649	390016	414077	397339	412184	372330	390539	390931	403940	420882	398896			FALSE	0.02871	-0.08396	0.10727	0.01983	-0.00804	0.00167	-0.02468	3	2323.4	3.06672e-05	4.62
A6NFI3	YHAAVKPFGCEECGK	634465	672493	702082	655750	665718	669877	645520	641041	650607	631490	619525	645084	631799	650706	626420	667459			FALSE	0.03127	-0.04752	0.05509	-0.01451	-0.02269	-0.02771	-0.02725	4	2665.4	0.000187129	4.61
A6NFQ2	AGCFPVPTPEMR	286875	252533	266511	269752	268718	264334	255467	266951	252650	276100	207571	258267	233942	264290	200605	236164			FALSE	-0.0171	-0.21155	-0.00844	-0.30451	-0.04617	-0.02879	-0.11456	3	1665.84	0.000340864	3.39
A6NFQ2	ALSQFQAILNHENGNLEK	299595	298496	332682	302632	333029	315897	310206	308174	293556	287310	288193	296932	293451	299480	290982	311840			FALSE	0.11769	-0.03162	0.0871	0.01137	0.04813	-0.04216	-0.0125	3	2634.45	9.23697e-06	8.04
A6NFQ2	AQAHEALSPPER	828886	851742	889366	847674	754899	793503	799304	800008	812759	820861	790271	854375	765831	813958	808531	807984			FALSE	-0.11822	-0.03122	0.04763	-0.05611	-0.07155	-0.04093	-0.08927	3	1609.86	0.000199874	4.67
A6NFQ2	AQAHEALSPPERER	282100	259884	266575	275011	248151	279772	266077	258056	291803	302303	282625	287395	279651	279426	266508	296515			FALSE	-0.03792	0.07276	-0.00106	0.05494	-0.04832	0.13247	0.0448	4	1895.01	9.05888e-05	5.59
A6NFQ2	ASLPEWQENPMQVYLR	48850.7	44644.8	49878.1	48961.8	45307.6	43992.1	44532.1	41960.8	39847.3	43272.3	46819.9	42978.4	45911.6	59332.5	40973.5	46789			FALSE	-0.06624	-0.05821	0.0802	-0.09129	-0.11232	-0.16971	0.17077	2	2265.17	4.35763e-05	2.63
A6NFQ2	AYNDTLTATLIQFVK	31681.3	37536.9	32613.6	31811.2	30771.3	30661.7	33990	31095.7	30973.2	29454.3	27954.6	32489.8	32262.7	34618.6	29679.8	34803.6			FALSE	-0.17214	-0.19554	-0.10353	-0.10222	-0.08881	-0.19595	-0.04955	3	2306.33	0.000123997	4.79
A6NFQ2	DLCPLLSEHGLQC	78467	81515.3	97960.3	84756.2	87556.6	83883.8	86859.9	76726.6	79074	81836	91290.2	90817.5	85309.1	94309.7	86609.6	78776.3			FALSE	0.0998	0.18688	0.1917	0.04792	0.03214	0.00834	0.16703	2	1845.92	9.21339e-05	1.99
A6NFQ2	EIINEMDMR	1.32248e+06	1.39649e+06	1.41771e+06	1.41813e+06	1.3902e+06	1.41383e+06	1.32217e+06	1.3351e+06	1.35465e+06	1.31082e+06	1.31405e+06	1.37983e+06	1.33082e+06	1.38461e+06	1.34309e+06	1.35868e+06			FALSE	0.04445	-0.01337	0.06072	-0.00916	-0.03311	-0.02867	-0.00188	2	1454.73	0.00152266	3.09
A6NFQ2	EVADSLASLPEWQENPMQVYLR	26159.7	26082.8	23887.1	32779.4	25898.2	29502	30780.6	27482.4	28102	28047	23889.2	24286.8	24855.9	23953.1	29392.1	26120.3			FALSE	0.08467	-0.11691	0.11727	0.08758	0.15735	0.10403	-0.09808	3	2879.46	6.5764e-06	6.15
A6NFQ2	FTDTYGDRDR	762963	627372	738381	711959	698596	673063	714182	709120	691817	720084	642772	655998	687886	960917	612921	680162			FALSE	-0.01951	-0.09829	0.06096	-0.10462	0.03381	0.02221	0.24599	3	1549.76	0.00153873	2.9
A6NFQ2	GAVPAPYYK	1.27667e+06	1.31133e+06	1.31409e+06	1.24917e+06	1.33248e+06	1.28528e+06	1.34121e+06	1.31822e+06	1.31663e+06	1.32783e+06	1.31679e+06	1.3018e+06	1395009	1.40291e+06	1.23942e+06	1.31918e+06			FALSE	0.01649	0.01695	-0.01386	-0.01648	0.03928	0.03113	0.11251	2	1573.92	0.00144524	2.77
A6NFQ2	GLSILPQTLK	67490.3	64621.8	69829.9	68010.7	68808.7	71272.1	67221	69122.3	60722.1	66758.8	58311.9	61518.5	58291.5	82611	63478.2	73864.7			FALSE	0.0845	-0.14077	0.06124	0.05602	0.04548	-0.05148	0.09294	3	1678.08	0.00119058	2.63
A6NFQ2	GPIPSELLLIGE	41129.5	37282.3	43553.7	47444	38695.8	38617.7	36801.8	38045.3	38077.7	44427.6	36221.7	36298	36203.9	39489.1	37630.3	39454.4			FALSE	-0.02035	-0.1127	0.21476	-0.02463	-0.06712	0.07342	-0.05091	2	1541.91	0.000532067	1.98
A6NFQ2	GSQLGPVPVTIR	3.57709e+06	3.48523e+06	3.62583e+06	3.73749e+06	3.73217e+06	3.85309e+06	3.53795e+06	3.46664e+06	3.7781e+06	3.40881e+06	3.48235e+06	3.38452e+06	3.33757e+06	3.38199e+06	3.53418e+06	3.52102e+06			FALSE	0.10306	-0.04049	0.06022	-0.00145	-0.01184	0.02523	-0.07178	2	1527.92	0.000135585	3.5
A6NFQ2	GVWGPIHELGHNQQR	522718	525971	555830	534942	517446	539696	522927	557249	577655	514644	472387	500701	567732	482117	496038	533154			FALSE	0.01158	-0.10795	0.05676	-0.02708	0.04268	0.05878	0.00159	4	2032.08	1.56228e-05	5.55
A6NFQ2	HPITVEIN	740006	570053	577677	675113	615854	599081	576413	529575	607237	635491	608585	584583	574196	597430	795447	598496			FALSE	-0.10875	-0.13483	-0.06449	0.08954	-0.24429	-0.07612	-0.16112	2	1226.71	0.0150724	1.31
A6NFQ2	ILPQTLK	286729	254471	250087	268939	283487	264364	263689	254717	267958	269545	275659	265319	251323	279521	275390	251612			FALSE	0.01762	-0.00059	-0.06035	-0.03835	-0.06208	-0.00989	-0.02787	2	1420.94	0.163678	1.84
A6NFQ2	KALSQFQAILNHENGNLEK	117758	133804	126741	137705	136288	138075	126536	131542	134888	130538	116518	136060	122557	141202	128570	137527			FALSE	0.12517	0.00581	0.07206	0.08104	0.03689	0.07739	0.06831	4	3066.75	2.11129e-05	5.89
A6NFQ2	LAAEPFPFRRPER	65688.7	74768.4	68419.9	72519.9	73250.9	74081.8	79961.5	70403.9	73415.4	71103.3	79821.5	66976.5	78142.1	78874.7	71622.4	62551.4			FALSE	0.06895	0.0637	0.00495	-0.06603	0.09834	0.04113	0.16079	4	1890.07	0.000811401	3.29
A6NFQ2	LWDEMMQAVAR	803141	799003	787377	799618	795100	778200	802295	762554	781024	750993	762722	734810	749031	761138	781456	790820			FALSE	-0.02621	-0.09742	-0.01371	-0.02715	-0.03398	-0.06457	-0.08529	2	1653.84	8.79036e-05	2.41
A6NFQ2	MGPFLLNAVR	11654.7	9601.67	11579.6	10061.8	12358.3	10314.1	12577.6	10540.4	9319.14	7245.51	10110.3	9458.65	11118.5	13877.1	11295.3	10094.3			FALSE	0.09305	-0.11933	0.0259	0.00902	0.12112	-0.35979	0.23378	3	1421.83	0.000181671	2.91
A6NFQ2	NAEVSLSEAAASAGLR	199434	205987	202627	193333	200933	214191	209745	209674	206054	200368	180849	206060	205006	206372	194850	204403			FALSE	0.03412	-0.06743	-0.03406	-0.02212	0.04897	0.00356	0.02104	2	1849.99	1.24904e-05	3.9
A6NFQ2	SSSLYPSK	736860	760653	793907	777920	768636	776908	764181	745730	776679	748076	788341	793988	769342	753144	764488	738152			FALSE	0.04555	0.07948	0.06987	0.00493	0.01189	0.02601	0.02386	2	1476.86	0.00315862	3.18
A6NFQ2	VGVNTNLK	2.90929e+06	2.87048e+06	2.90418e+06	2.98501e+06	2.89415e+06	2.92866e+06	2.82219e+06	2.80184e+06	2.92495e+06	2.72953e+06	2.91945e+06	2.84568e+06	2.7788e+06	2.87572e+06	2.77219e+06	2.93639e+06			FALSE	0.0107	-0.00366	0.02706	-0.01788	-0.03941	-0.03162	-0.03161	2	1452.9	0.00327021	3.18
A6NFQ2	VLSRFPGNK	419895	431188	410356	404439	399591	425999	430535	407822	394112	417561	389093	419300	400872	427418	418519	392463			FALSE	-0.04388	-0.07424	-0.06286	-0.06963	-0.02173	-0.0684	-0.03917	3	1626	0.00178574	2.7
A6NFQ2	VQIGCHTDDLTK	109909	119868	123178	112455	120807	132830	131277	120311	134078	116754	131936	127684	126925	108257	125478	113172			FALSE	0.14253	0.17617	0.03631	0.05466	0.13083	0.12649	0.03355	2	1995.08	0.00010121	4.09
A6NFQ2	VVLAAHECLLCAPK	223908	219787	237421	219108	231596	225265	216435	206964	214356	204453	199022	217709	221538	225530	214876	207636			FALSE	0.04219	-0.09045	0.04113	-0.07058	-0.06755	-0.08328	0.01092	3	2189.24	0.0414606	2.44
A6NFQ2	YGEDVRQDQQQLLEGISELDIR	91189.8	100916	94176	121252	107066	102632	123403	82827.3	98668	115312	106162	97892.8	93065.9	91808.3	93784.2	90086.1			FALSE	0.12642	0.08706	0.16531	-0.06321	0.10236	0.15558	-0.05535	3	2908.5	1.70693e-05	4.56
A6NGB9	TISGPLIPPASPR	259745	261988	268211	260120	259805	259073	251224	259350	271508	242801	238393	272080	250702	263584	251834	273263			FALSE	-0.00792	-0.03148	0.01813	0.00927	-0.03119	-0.02068	-0.02074	2	1609.96	0.000243192	2.14
A6NHL2	ARLDHKFDLMYAK	994999	1.01801e+06	995393	1.04327e+06	1.01381e+06	1.05707e+06	982418	986956	1.01211e+06	989365	986636	1.01468e+06	1.05261e+06	915803	1.04877e+06	1.00682e+06			FALSE	0.04089	-0.0084	0.01827	0.0302	-0.03161	-0.00829	-0.03232	4	2520.46	0.00109968	3.83
A6NHL2	CLLYRGDVVPK	788430	751589	775531	759708	776346	718812	770166	716390	729208	780538	777130	746981	752331	1.02042e+06	696851	766323			FALSE	-0.04265	-0.01498	-0.00449	-0.07385	-0.05097	-0.02864	0.20304	3	1928.13	0.000622742	3.46
A6NHL2	DAANNYAR	2.36375e+06	2.11063e+06	2.13323e+06	2.16461e+06	2.18515e+06	2.07825e+06	2.23522e+06	1.94881e+06	2.23303e+06	2.18175e+06	2.31128e+06	2.22971e+06	2.16976e+06	2.28593e+06	2.37516e+06	2.20301e+06			FALSE	-0.06968	0.02132	-0.05808	0.03308	-0.0968	-0.01935	-0.00604	2	1198.61	0.00700367	1.34
A6NHL2	EDAANNY	7.55339e+06	7.6884e+06	7.16209e+06	7.60003e+06	6.98958e+06	7.62962e+06	7.28335e+06	7.72059e+06	7.55895e+06	7.62337e+06	8.22568e+06	7.77687e+06	7.6296e+06	7.58682e+06	7.6333e+06	6.84816e+06			FALSE	-0.06017	0.07027	-0.04613	-0.07382	-0.02269	-0.00564	-0.0024	2	1100.52	0.158339	2.22
A6NHL2	EDAANNYAR	1.09321e+08	1.19167e+08	1.28252e+08	1.15346e+08	1.21286e+08	1.03796e+08	1.27135e+08	1.153e+08	1.20995e+08	1.20354e+08	1.2991e+08	1.15037e+08	1.29033e+08	1.19013e+08	1.46519e+08	1.17226e+08			FALSE	-0.02167	0.10035	0.09238	0.20703	0.08548	0.079	0.11848	2	1327.66	0.00433358	3.08
A6NHL2	EFQTNLVPYPR	580509	586478	574693	609897	586381	597337	555474	555114	551934	519055	554209	576279	560468	622390	575563	549140			FALSE	0.02054	-0.04584	0.0216	-0.05324	-0.07146	-0.12384	0.01949	2	1667.91	0.000131187	2.61
A6NHL2	FDLMYAK	4.72481e+07	4.87811e+07	5.10336e+07	4.67114e+07	4.50561e+07	4.40262e+07	4.51572e+07	4.68407e+07	4.65414e+07	4.24069e+07	4.62772e+07	4.60266e+07	4.514e+07	4.18408e+07	5.32704e+07	4.9216e+07			FALSE	-0.10833	-0.05708	0.02555	0.09389	-0.06187	-0.11051	-0.14278	3	1495.85	0.020349	2.31
A6NHL2	FQTNLVPYPR	506560	498058	466977	529674	501809	497216	498915	488458	500176	494400	524327	500684	500729	509146	540967	518979			FALSE	-0.00805	0.02899	-0.01149	0.07735	-0.02498	-0.01449	0.00753	2	1538.87	0.000227261	2.91
A6NHL2	FVDWCPTGFK	1.14552e+06	1.18834e+06	1.15985e+06	1.2588e+06	1.13514e+06	1.10665e+06	1.23383e+06	1.11651e+06	1.12257e+06	1.20963e+06	1.23526e+06	1.15586e+06	1.27876e+06	1.25456e+06	1.29066e+06	1.19188e+06			FALSE	-0.05806	0.03497	0.05149	0.0891	0.01015	-0.00102	0.11832	2	1864.99	0.000318835	3.46
A6NHL2	GFTSLLMER	2.94263e+06	1.8743e+06	3.05925e+06	1.91359e+06	1.97477e+06	1.95552e+06	1.92097e+06	1.98388e+06	2.09083e+06	1.88461e+06	1.85196e+06	2.24814e+06	1.88873e+06	5.7634e+06	1.90932e+06	2.60063e+06			FALSE	-0.29348	-0.23246	0.04595	-0.09501	-0.30285	-0.277	0.66774	2	1357.75	0.00140101	2.91
A6NHL2	GGGTGSGFTSLLMER	651371	557240	664605	556531	587881	592630	549766	560402	567649	546011	502537	611708	575739	1.01443e+06	534196	582567			FALSE	-0.03394	-0.11728	0.01487	-0.11403	-0.12257	-0.11804	0.39583	2	1773.91	2.39608e-05	4.36
A6NHL2	GKEDAANNYAR	1.36741e+08	1.49746e+08	1.44203e+08	1.56013e+08	1.56163e+08	1.33183e+08	1.47895e+08	1.33692e+08	1.43289e+08	1.36255e+08	1.62218e+08	1.3932e+08	153554448	1.46095e+08	1.78225e+08	1.57916e+08			FALSE	0.01433	0.07387	0.06753	0.23059	-0.02489	-0.0354	0.06481	3	1816.98	0.00107829	2.41
A6NHL2	GSGFTSLLMER	924108	754793	925807	764876	780860	793051	758773	796750	788548	756830	737835	835051	752705	1.29922e+06	790920	845411			FALSE	-0.09316	-0.0941	0.01009	-0.03705	-0.11012	-0.11956	0.28946	2	1501.8	9.4041e-05	2.59
A6NHL2	KEDAANNYAR	1.12501e+06	1.10505e+06	1.21766e+06	1.21261e+06	1.13431e+06	1.06731e+06	1.19978e+06	1.02316e+06	1.14442e+06	1.2036e+06	1.36685e+06	1.16168e+06	1.32823e+06	1.12225e+06	1.46393e+06	1.26467e+06			FALSE	-0.01852	0.18121	0.12403	0.29108	-0.00461	0.07436	0.13598	3	1759.96	0.00127763	2.68
A6NHL2	LDHKFDL	6.27253e+06	6.27979e+06	6.59721e+06	6.56148e+06	6.47962e+06	6.56443e+06	6.63889e+06	7.16525e+06	6.71075e+06	6.23882e+06	6.58821e+06	6.96048e+06	6.82377e+06	6.61833e+06	6.56737e+06	6.26411e+06			FALSE	0.05544	0.1102	0.06806	0.03173	0.13715	0.04495	0.0988	3	1495.88	0.019891	2.62
A6NHL2	LDHKFDLM	1.53666e+07	1.5493e+07	1.56206e+07	1.57756e+07	1.56085e+07	1.64115e+07	1.51624e+07	1.57721e+07	1.5862e+07	1.49981e+07	1.53384e+07	1.61128e+07	1.5023e+07	1.62905e+07	1.46671e+07	15213021			FALSE	0.05325	0.02739	0.02487	-0.04653	0.0035	2e-05	0.02107	3	1626.92	0.00174778	2.01
A6NHL2	LDHKFDLMY	2.42374e+06	2.57308e+06	2.69902e+06	2.44082e+06	2.67055e+06	2.4376e+06	2.62279e+06	2.48342e+06	2.4825e+06	2.42782e+06	2.70177e+06	2.48189e+06	2.84273e+06	2.72346e+06	2.45802e+06	2.64432e+06			FALSE	0.03179	0.05296	0.04071	0.03015	0.03124	-0.02519	0.15568	3	1789.98	0.00354767	1.94
A6NHL2	LDHKFDLMYAK	7.14595e+06	6.74418e+06	6.48141e+06	6.87722e+06	5.96762e+06	6.17004e+06	6.71244e+06	6.89944e+06	6.55451e+06	6.30682e+06	6.75059e+06	6.70876e+06	7.26043e+06	5.86099e+06	7.48151e+06	7.22244e+06			FALSE	-0.19457	-0.04545	-0.05629	0.08214	-0.02919	-0.11102	-0.08214	3	2293.32	0.000124987	3.77
A6NHL2	LDHKFDLMYAKR	303576	286220	305923	315105	320521	332266	297686	306774	292635	325690	308418	301256	312069	312549	323790	292782			FALSE	0.1464	0.04782	0.07444	0.06406	0.03543	0.06815	0.08276	3	2449.42	0.000154275	3.39
A6NHL2	LLYRGDVVPK	2.90231e+07	3.14134e+07	2.90064e+07	3.05788e+07	2.8432e+07	2.82448e+07	3.15651e+07	2.93365e+07	2.80229e+07	3.06391e+07	3.56841e+07	3.01622e+07	34225809	2.97672e+07	3.23373e+07	2.97961e+07			FALSE	-0.09266	0.12368	-0.02047	0.03995	0.01106	-0.04299	0.08249	3	1768.1	0.00413313	3.7
A6NHL2	LYRGDVVPK	8.94615e+07	8.82568e+07	8.35938e+07	8.30593e+07	8.35547e+07	7.93909e+07	8.71725e+07	8.98158e+07	8.89526e+07	8.39926e+07	9.25351e+07	8.84522e+07	9.45441e+07	8.79583e+07	8.92803e+07	9.02236e+07			FALSE	-0.1252	0.0263	-0.09274	0.01442	-0.00594	-0.03928	0.03832	2	1655.01	0.00338612	2.57
A6NHL2	MRECISI	1.32723e+06	1.22853e+06	1.25419e+06	1.21264e+06	1.23704e+06	1.21224e+06	1.22331e+06	1.2136e+06	1.23285e+06	1.22787e+06	1.31255e+06	1.24324e+06	1.22135e+06	1.42412e+06	1.27179e+06	1.20773e+06			FALSE	-0.06139	1e-05	-0.0511	-0.04369	-0.0687	-0.05467	0.04977	2	1212.64	0.0681702	1.25
A6NHL2	MRECISIH	2.21188e+07	2.30279e+07	2.05644e+07	2.1545e+07	1.98773e+07	2.09248e+07	2.14377e+07	2.25598e+07	2.25064e+07	2.21967e+07	2.37727e+07	2.4546e+07	2.39311e+07	2.12222e+07	2.08187e+07	2.07046e+07			FALSE	-0.14598	0.09796	-0.10048	-0.1207	-0.0372	-0.01425	0.00021	2	1349.7	0.00809742	1.92
A6NHL2	NLVPYPR	712318	683784	693986	684940	675824	705622	688935	695349	679495	681098	710178	691346	685585	703865	678084	666552			FALSE	-0.01523	0.00559	-0.01786	-0.05419	-0.01226	-0.03717	-0.00689	2	1162.69	0.015979	2.02
A6NHL2	Oxidation[M10]ARLDHKFDLMYAK	546557	581728	565311	606339	573400	611190	572645	572660	576228	584008	563863	567785	585394	501622	596718	580408			FALSE	0.07026	0.00429	0.05441	0.06114	0.0216	0.04029	-0.05376	5	2536.45	0.00342574	3.53
A6NHL2	Oxidation[M13]GGGTGSGFTSLLMER	768081	652687	754463	630514	639133	655980	619096	656235	647263	621499	618991	680923	642754	1.2063e+06	667283	727060			FALSE	-0.13359	-0.12826	-0.03681	-0.02709	-0.1558	-0.16325	0.38012	2	1789.91	6.93715e-05	3.6
A6NHL2	Oxidation[M15]SFGGGTGSGFTSLLMER	108983	80863.2	104326	89282.8	91968.4	84485.3	86652	92463	86491	81419.5	83652.5	88640.4	88566.1	159180	85664	105611			FALSE	-0.10554	-0.13996	0.02832	0.01082	-0.08394	-0.17714	0.38403	2	2024.01	8.849e-05	4.06
A6NHL2	Oxidation[M1]MRECISIH	1.26148e+07	1.42811e+07	1.29579e+07	1.22792e+07	1.33227e+07	1.29933e+07	1.35998e+07	1.44034e+07	1.37402e+07	1.35551e+07	1.41457e+07	1.32869e+07	1.32965e+07	1.3272e+07	1.26913e+07	1.25239e+07			FALSE	-0.03145	0.0285	-0.09184	-0.0931	0.0582	0.02126	-0.01767	3	1365.69	0.00025629	1.98
A6NHL2	Oxidation[M2]YMACCLLYR	5.68817e+06	6.25781e+06	5.89005e+06	6.07226e+06	6.03604e+06	6.82612e+06	5.81566e+06	6.68783e+06	6.28645e+06	6.09202e+06	5.75319e+06	5.6384e+06	6.02023e+06	3.33909e+06	7.12282e+06	6.50502e+06			FALSE	0.10661	-0.06856	0.00197	0.19003	0.06581	0.05131	-0.35205	2	1569.75	0.000424898	1.83
A6NHL2	Oxidation[M2]YMACCLLYRGDVVPK	679855	811168	695658	794556	767445	776629	797432	756253	778669	844556	848411	699099	832575	570280	808280	717051			FALSE	0.05044	0.05365	-0.00078	0.03282	0.05939	0.12256	-0.08794	3	2469.29	0.000138449	2.63
A6NHL2	Oxidation[M4]FDLMYAK	1.57671e+06	1.53432e+06	1.6105e+06	1.54841e+06	1.51122e+06	1.55325e+06	1.50602e+06	1.60185e+06	1.52161e+06	1.44995e+06	1.41084e+06	1.51731e+06	1.45852e+06	1.44293e+06	1.60314e+06	1.56855e+06			FALSE	-0.02176	-0.0874	0.02204	0.02786	-0.00147	-0.06617	-0.10062	3	1511.84	0.017942	2.39
A6NHL2	Oxidation[M5]TSLLMER	984031	796490	945706	837897	758395	822952	809958	809961	766722	830453	754053	821433	753911	1.61146e+06	829220	854892			FALSE	-0.17115	-0.1765	0.00249	-0.08031	-0.13638	-0.15678	0.40977	2	1169.65	0.0205814	1.52
A6NHL2	Oxidation[M8]LDHKFDLM	2.56147e+07	2.70876e+07	2.74365e+07	2.70832e+07	2.71477e+07	2.65843e+07	2.62285e+07	2.84773e+07	2.76278e+07	2.63123e+07	2.78665e+07	2.88345e+07	2.8172e+07	2.85373e+07	2.62796e+07	2.72038e+07			FALSE	0.02791	0.10551	0.04891	0.02122	0.05383	0.03349	0.10572	3	1642.91	0.0043853	1.35
A6NHL2	Oxidation[M8]LDHKFDLMY	625490	589566	640703	633936	627983	641742	619640	627251	630508	662744	622022	629137	625489	643699	574979	592355			FALSE	0.06349	0.04224	0.06907	-0.05781	0.03731	0.08998	0.06288	3	1805.98	0.0048235	2.3
A6NHL2	Oxidation[M8]LDHKFDLMYAK	1.75538e+06	1.90687e+06	2.03333e+06	2.06679e+06	2.01519e+06	2.18588e+06	1.87541e+06	1.77341e+06	1.8365e+06	1.89814e+06	1.7324e+06	1.95834e+06	1.75962e+06	1.59477e+06	2.0076e+06	2.04404e+06			FALSE	0.19803	0.01118	0.16294	0.14578	-0.0053	0.02824	-0.12668	4	2309.31	0.000300745	3.18
A6NHL2	Oxidation[M8]LDHKFDLMYAKR	513196	535696	549113	561456	513743	573782	511706	538576	516406	561718	512535	517121	582499	528675	568205	577763			FALSE	0.05218	-0.0267	0.08243	0.1277	0.00191	0.03966	0.08322	5	2465.42	0.0147231	2.54
A6NHL2	QTNLVPYPR	157100	153487	142869	149844	156853	138594	148393	147641	149446	146752	151481	160663	151398	154485	142842	145808			FALSE	-0.0721	0.00722	-0.08551	-0.10567	-0.06923	-0.06843	-0.02202	3	1391.8	0.00315862	3.74
A6NHL2	RGDVVPK	6.22625e+07	5.54408e+07	4.94125e+07	5.63083e+07	5.76694e+07	5.84452e+07	5.68135e+07	6.08851e+07	6.14669e+07	7.74446e+07	5.47502e+07	6.06422e+07	56371046	5.88039e+07	5.28956e+07	5.82978e+07			FALSE	-0.0196	-0.02861	-0.1549	-0.08208	-6e-05	0.23901	-0.03133	3	1378.87	0.0911394	2.56
A6NHL2	SFGGGTGSGF	1.24902e+06	1.26683e+06	1.24669e+06	1.29971e+06	1.27667e+06	1.24271e+06	1.38957e+06	1.26643e+06	1.25249e+06	1.39938e+06	1.34859e+06	1.32686e+06	1.39504e+06	1.44433e+06	1.32477e+06	1.23939e+06			FALSE	0.00202	0.08873	0.01741	0.02744	0.07821	0.07596	0.17452	2	1177.58	0.00790393	3.51
A6NHL2	SFGGGTGSGFTS	680779	643667	683783	613558	648128	674931	644253	702317	674299	642275	704854	645924	690176	718939	628949	651924			FALSE	-0.00151	0.0284	-0.02983	-0.04826	0.0239	-0.0086	0.0894	2	1365.66	0.000403551	2.9
A6NHL2	SFGGGTGSGFTSL	590571	597310	558782	615250	586098	533047	608114	560515	529530	580266	581361	559322	619563	794711	659088	577714			FALSE	-0.08599	-0.05849	-0.01692	0.05822	-0.02357	-0.0981	0.25167	2	1478.74	0.000176457	3.34
A6NHL2	SFGGGTGSGFTSLL	520609	517452	478072	525457	553004	513827	500003	482903	500083	506394	485760	486277	505292	661005	497262	494762			FALSE	0.03944	-0.09481	-0.04881	-0.06545	-0.07877	-0.04458	0.16804	2	1591.83	9.56762e-05	2.95
A6NHL2	SFGGGTGSGFTSLLM	43077.6	45805.2	46022.1	52126.5	45418.6	48492.3	46530.6	43815.8	41344.4	38501.3	41403.6	43937.9	46620.6	47167.9	41313	47729.2			FALSE	0.07939	-0.05866	0.14306	0.00259	0.02356	-0.15469	0.07751	2	1722.87	5.58892e-05	2.92
A6NHL2	SFGGGTGSGFTSLLMER	501939	430657	501044	450159	473495	436730	438465	424722	437011	438567	417709	451997	438521	688857	431095	452278			FALSE	-0.03503	-0.10072	0.0285	-0.07823	-0.11158	-0.09102	0.27365	2	2008.01	1.39496e-05	5.21
A6NHL2	SFGGGTGSGFTSLLMERL	158768	182758	156158	184422	171658	160699	183264	159946	166276	169490	175368	171979	175357	166421	166790	159044			FALSE	-0.03926	0.02438	-0.00401	-0.06786	0.00709	-0.02454	0.00106	2	2121.1	6.08718e-06	4.93
A6NHL2	SGFTSLLMER	183367	176781	174382	184115	189548	183482	183562	183764	179456	183700	169537	181449	177607	189302	196977	171911			FALSE	0.0507	-0.03718	-0.00663	0.03459	0.02847	0.012	0.02683	2	1444.78	0.000495215	2.42
A6NHL2	SITASLR	2.42272e+06	2.56651e+06	2.39249e+06	2.47243e+06	2.76594e+06	2.69593e+06	2.39058e+06	2.70196e+06	2.59513e+06	2.45422e+06	2.54397e+06	2.6552e+06	2540081	2.36093e+06	3.10128e+06	2.75059e+06			FALSE	0.13058	0.05946	-0.0364	0.23008	0.02957	0.01728	-0.02574	2	1051.64	0.232573	2.52
A6NHL2	SSITASLR	657969	742928	672230	680387	702672	650151	661704	670733	707786	658109	679332	718409	680443	735382	782505	682855			FALSE	-0.05038	-0.00325	-0.0506	0.0649	-0.07228	-0.0365	0.01529	2	1138.68	0.0109438	2.63
A6NHL2	TNLVPYPR	5.42862e+06	5.357e+06	5.71299e+06	5.28047e+06	5.82208e+06	5.3296e+06	5.61836e+06	5.78051e+06	5.56704e+06	5.39706e+06	6.19781e+06	5.61976e+06	5618178	5.9663e+06	5.32375e+06	5.08579e+06			FALSE	0.04815	0.13182	0.02754	-0.0512	0.07978	0.02368	0.10308	2	1263.74	0.0263275	2.5
A6NHL2	TSLLMER	632180	495453	586455	498666	481719	480876	489354	484424	506661	466871	475315	505688	508299	980845	496632	559305			FALSE	-0.2283	-0.20097	-0.05544	-0.09477	-0.21163	-0.212	0.40119	2	1153.66	0.130898	2.22
A6NHL2	VDWCPTGFK	871702	917906	925552	926377	1.0002e+06	852318	984614	981955	957668	894745	963948	924206	963173	876298	996902	922064			FALSE	0.04985	0.07733	0.04939	0.10069	0.13604	0.04976	0.03965	3	1717.92	0.00342574	2.74
A6NHL2	YMACCLL	321277	333260	311561	354630	323778	335723	333574	327725	342692	336206	326976	336171	350713	282665	360489	329900			FALSE	0.0109	0.01886	0.02546	0.07693	0.01483	0.05272	-0.04741	2	1234.6	0.140046	2.04
A6NHL2	YMACCLLY	191994	221800	201116	212794	191275	216968	207457	214239	204933	189573	213441	210703	207502	169808	205772	184188			FALSE	-0.01948	0.03564	0.00041	-0.08558	0.02729	-0.06886	-0.13316	2	1397.66	0.0388868	2.3
A6NHL2	YMACCLLYR	2.74176e+07	2.75997e+07	2.61642e+07	2.8605e+07	2.8165e+07	2.91352e+07	2.6746e+07	2.95214e+07	2.81066e+07	2.65979e+07	2.69851e+07	2.49654e+07	2.87037e+07	1.44762e+07	3.40162e+07	2.94281e+07			FALSE	0.05866	-0.08275	-0.00652	0.2056	0.03241	-0.00823	-0.34952	2	1553.76	0.001252	3.27
A6NHL2	YMACCLLYRGD	1.0452e+06	1.2194e+06	1.11139e+06	1.13024e+06	1.12386e+06	1.20125e+06	1.10298e+06	1.14945e+06	1.13451e+06	1.09338e+06	1.17925e+06	1.08544e+06	1102521	743100	1.17716e+06	1.05733e+06			FALSE	0.03805	6e-05	-0.0147	-0.01931	-0.00777	-0.02357	-0.29515	2	1725.81	0.000221094	3.54
A6NHL2	YMACCLLYRGDVVPK	5.60725e+06	7.30622e+06	5.64815e+06	6.71435e+06	6.34307e+06	6.81955e+06	6.83418e+06	6.18598e+06	6.57358e+06	7.18394e+06	7.30125e+06	5.85226e+06	6.92373e+06	4.03799e+06	6.54508e+06	6.25534e+06			FALSE	0.02757	0.02657	-0.06291	-0.01269	0.01187	0.09134	-0.2364	3	2453.3	6.39711e-05	4.65
A6NHL2	YRGDVVPK	2.22504e+07	2.11831e+07	2.19158e+07	2.13335e+07	2.18062e+07	1.93965e+07	2.24645e+07	2.34477e+07	2.23178e+07	2.15419e+07	2.3755e+07	2.12804e+07	21132466	2.0806e+07	2.08247e+07	2.12605e+07			FALSE	-0.07607	0.05225	-0.00613	-0.04549	0.08007	0.01409	-0.05053	2	1541.93	0.00288094	1.75
A6NHR9	ADSFEFK	724777	709902	710088	726866	745413	723901	695487	720170	729804	693226	716746	747962	684444	714567	712145	730772			FALSE	0.03441	0.02989	0.00229	0.00826	-0.01926	-0.01176	-0.03632	2	1451.8	0.0217795	2.48
A6NHR9	AHVEGDGVVEGIIR	896094	1.01851e+06	888639	946477	1.06658e+06	948223	923184	911599	956668	966859	806618	1.02246e+06	901981	1.0277e+06	750713	969574			FALSE	0.0736	-0.06593	-0.06117	-0.15439	-0.06143	0.00671	0.01132	3	1754.97	9.90788e-05	5.21
A6NHR9	AIEWDGK	388177	320101	376400	322387	347569	325378	338455	322648	328809	339898	347117	347523	337846	573223	310917	347064			FALSE	-0.07382	-0.02805	-0.01946	-0.10627	-0.09944	-0.08294	0.36325	2	1426.82	0.0572181	2.76
A6NHR9	ALAELIDNSLSATSR	178789	181737	179450	184818	191072	187022	198546	177719	169840	180151	181944	167961	166088	178049	175512	182513			FALSE	0.06865	-0.04314	0.0149	-0.01004	0.06165	-0.04278	-0.06712	3	1865.03	5.87267e-05	4.18
A6NHR9	ANLGVFSVFAPR	776837	774154	741342	803098	745258	784830	736948	749280	746775	762388	688919	701836	726596	568766	809145	758013			FALSE	-0.01958	-0.15732	-0.00611	0.01496	-0.06154	-0.03944	-0.25984	2	1581.91	9.43647e-05	4.14
A6NHR9	ARIEIPSCK	1.88837e+06	1.95755e+06	1.84321e+06	1.83967e+06	1.84508e+06	1.88155e+06	1.84473e+06	1.85985e+06	1.82818e+06	1.89456e+06	1.8814e+06	1.86151e+06	1.83548e+06	1.81399e+06	1.86262e+06	1.76055e+06			FALSE	-0.04546	-0.03917	-0.0625	-0.08608	-0.05402	-0.04697	-0.07564	3	1681.99	0.0173314	3.28
A6NHR9	CQVEEAR	340338	395918	389145	392223	382129	362019	372455	373312	392880	403464	387907	380564	364086	361613	405274	370647			FALSE	0.01538	0.06178	0.08579	0.0757	0.01852	0.11318	-0.02084	2	1195.61	0.0341918	2.66
A6NHR9	DASFLAGGLFTDF	49131.9	43385.5	48682	49819.8	48694	44003.3	44096.2	44932.3	46941	42375.4	44106.1	45236.3	38456.1	54801.3	40354.3	42717.9			FALSE	0.0028	-0.05038	0.09042	-0.15536	-0.05546	-0.0508	0.01149	2	1664.85	0.000284133	2.32
A6NHR9	DCPVPPK	328941	410586	362396	346025	403193	409841	350378	398540	379693	440113	347045	421881	341895	339215	355759	340363			FALSE	0.13671	0.05624	-0.062	-0.08726	0.0182	0.14868	-0.11872	2	1420.81	0.00809742	2.35
A6NHR9	DLLTFPDNVEHCETVFGM	13089.4	11885.6	12366.9	13517.8	13686.1	13393.2	11583.4	10236.4	10651.6	11453.6	12451.8	10602.3	10050.8	18571.6	8350.44	15232			FALSE	0.11671	-0.11546	0.05162	-0.08277	-0.19484	-0.1761	0.19666	2	2428.15	0.000131187	2.61
A6NHR9	DLNSQLEYL	505856	539209	532159	509200	501424	553822	545815	529713	506314	513718	492859	529005	500152	527280	495844	527904			FALSE	0.01399	-0.03239	-0.00513	-0.02973	0.04145	-0.03498	-0.02455	2	1398.74	0.0101835	2.11
A6NHR9	DLNSQLEYLR	1.27268e+06	1.3393e+06	1.31859e+06	1.34544e+06	1.33736e+06	1.30517e+06	1.28393e+06	1.20546e+06	1.29833e+06	1.29117e+06	1.34145e+06	1.24859e+06	1.26424e+06	1.25373e+06	1.30755e+06	1.25522e+06			FALSE	0.01677	-0.01217	0.02847	-0.02744	-0.06935	-0.01247	-0.05289	2	1554.84	0.000487497	3.3
A6NHR9	DLQNPIIVQL	74334.7	70915	76008.5	71347.5	72028.9	65537.6	78439.4	68737.6	68473	71985.2	70047.7	62884.2	68060.1	95700.9	65680.6	71339.8			FALSE	-0.07841	-0.12785	0.02077	-0.08414	0.01902	-0.04839	0.17306	2	1456.87	0.000472544	2.41
A6NHR9	DLQNPIIVQLCDQWDNPAPVQHVK	240601	298997	238607	311063	306308	297074	304205	240455	269569	297087	283441	216578	281567	200009	243616	268410			FALSE	0.16119	-0.1099	0.02668	-0.07567	0.01347	0.07059	-0.16412	4	3435.83	4.49497e-06	7.31
A6NHR9	DNDKEDGCFYFR	761209	794788	804074	803101	814005	805549	794326	753149	794477	785478	794820	801011	780287	782549	791246	808071			FALSE	0.05776	0.03647	0.04669	0.03962	-0.00792	0.02204	0.00633	3	2174.05	0.000375585	1.72
A6NHR9	DSFTAVVITGVQPEHIQYLK	205428	229852	230339	225108	214283	235179	224322	211999	226329	206606	217044	212030	213767	222911	217505	200851			FALSE	0.04626	-0.02072	0.06534	-0.05721	0.00345	-0.00779	0.00463	3	2853.6	3.20743e-06	7.32
A6NHR9	DSTEYFIVFEPR	137027	142944	141205	131430	122800	144818	137582	139873	135492	133327	113372	134618	149171	134890	126382	138298			FALSE	-0.0651	-0.17499	-0.03831	-0.08103	-0.01302	-0.05864	0.02092	3	1806.92	0.000158492	4.18
A6NHR9	DVAPVEK	4.13198e+06	4.22578e+06	4.20514e+06	4.2169e+06	4.27719e+06	4.102e+06	4.1558e+06	4.13889e+06	4.21176e+06	4.34782e+06	4.12674e+06	4.28531e+06	4.2457e+06	4.07053e+06	4.0177e+06	4.1474e+06			FALSE	0.00369	0.00934	0.01105	-0.03364	-0.01093	0.03442	-0.00719	2	1365.82	0.0297025	2.11
A6NHR9	EAIYSGYIR	2.40284e+06	2.72707e+06	2.69625e+06	2.73855e+06	2.79173e+06	2.75433e+06	2.58924e+06	2.55521e+06	2.58747e+06	2.50987e+06	2.75824e+06	2.70414e+06	2622914	2.61671e+06	2.68451e+06	2.56216e+06			FALSE	0.11253	0.0906	0.0833	0.03247	0.00409	-0.00919	0.03053	2	1375.75	0.00354767	3.68
A6NHR9	EAQLRNELK	296784	345594	324194	339490	314938	349898	325592	313879	335419	344326	336696	370367	326258	347377	312151	296557			FALSE	0.04957	0.13842	0.04707	-0.07767	-0.00654	0.08157	0.06854	2	1709.02	0.00060714	2.11
A6NHR9	EDSQILK	1.9738e+06	1.98114e+06	2.0158e+06	1.96191e+06	2.04212e+06	1.96704e+06	1.91093e+06	1.79302e+06	1.99235e+06	1.82631e+06	1.94192e+06	1.9332e+06	1.88066e+06	1.93168e+06	2.00429e+06	1.94222e+06			FALSE	0.01964	-0.02941	0.00828	-0.00308	-0.09459	-0.05059	-0.05298	2	1440.86	0.036079	2.47
A6NHR9	EFSDFIR	1.68745e+06	1.50324e+06	1.69463e+06	1.60177e+06	1.62854e+06	1.67444e+06	1.5121e+06	1.58597e+06	1.54263e+06	1.44225e+06	1.35421e+06	1.44324e+06	1.44973e+06	1.55016e+06	1.59774e+06	1.51924e+06			FALSE	0.0499	-0.18976	0.04702	-0.03372	-0.0425	-0.09619	-0.08896	2	1217.65	0.0712529	2.12
A6NHR9	EHLLQGLLPDVQVPTSVK	288654	267274	286697	279982	248120	255879	274251	267775	255551	256044	239893	236623	243652	235222	240879	256503			FALSE	-0.14148	-0.22237	0.02763	-0.16055	-0.03654	-0.1199	-0.21525	4	2581.52	7.8745e-05	5.29
A6NHR9	EIQDDMQTL	376021	367987	388307	355841	368644	391417	369954	381419	367939	355688	344774	374554	368604	378001	356824	347021			FALSE	0.0308	-0.04867	0.00027	-0.08006	0.01421	-0.04007	0.00503	2	1396.69	0.00403665	2.44
A6NHR9	EITCDNFDETVK	1.80023e+06	1.8184e+06	1.85714e+06	1.75571e+06	1.73004e+06	1.83061e+06	1.75661e+06	1.8368e+06	1.87669e+06	1.74973e+06	1.77408e+06	1.80923e+06	1.75765e+06	1.78888e+06	1.75618e+06	1.7202e+06			FALSE	-0.02331	-0.01415	-0.0023	-0.05786	-0.01009	0.00311	-0.02903	2	2079.06	7.08637e-05	4.22
A6NHR9	EKDSFTAVVITGVQPEHIQYLK	221480	231318	220812	249080	240268	242264	232351	224365	227119	234110	248357	216248	237731	226888	239092	227684			FALSE	0.09176	0.03714	0.05346	0.04386	0.01243	0.02662	0.03718	4	3414.95	1.82523e-05	7.32
A6NHR9	ELIDNSLSATSR	236053	217241	227195	207280	232182	219634	214574	215862	216886	219066	216541	221339	225207	220830	220340	208852			FALSE	-0.00471	-0.04991	-0.06117	-0.07882	-0.07465	-0.05628	-0.02329	2	1609.87	0.000156361	2.94
A6NHR9	ERIDFLPHYD	74146.7	71479.5	78832.5	76528.6	71964.7	82880	68447.1	80306.6	76397	73684.6	79056.7	69926.7	76857.4	80994.8	74233.4	68629.9			FALSE	0.08855	0.03288	0.09336	-0.02764	0.03066	0.04348	0.1163	3	1608.83	0.00243016	2.53
A6NHR9	ERIDFLPHYDTL	290475	290422	298192	294985	266363	288789	277421	278950	275711	264908	272973	271697	311017	280545	277315	293462			FALSE	-0.0654	-0.0929	0.03018	-0.02535	-0.06224	-0.10367	0.02625	3	1822.97	0.00319535	3.24
A6NHR9	ESELGDRPLQVGER	288117	262190	269334	268520	258597	283860	265318	254754	278701	267412	277783	289380	259238	294202	275808	274681			FALSE	-0.02073	0.04353	-0.03302	0.00048	-0.08153	-0.01104	0.00819	2	1889	9.33988e-05	3.05
A6NHR9	ESELGDRPLQVGERS	286742	295695	271842	276264	320141	302887	286765	297221	305369	308284	256281	291209	257612	295844	258763	282780			FALSE	0.0972	-0.08927	-0.08765	-0.10503	0.00383	0.07532	-0.07363	3	1976.04	7.26202e-05	4.32
A6NHR9	ESELGDRPLQVGERSDYAGF	117930	124697	115942	119956	131957	121981	133316	112369	117188	134650	138791	123473	122910	121774	107032	114847			FALSE	0.06573	0.11227	-0.04058	-0.12897	0.01806	0.05375	0.01218	3	2529.25	0.000122534	3.61
A6NHR9	ESIPVINGR	765992	734768	759032	751035	791671	797954	763563	772103	740483	733538	755629	780876	734793	784029	760719	759291			FALSE	0.08299	0.03396	0.00892	0.01839	0.03317	-0.02594	0.01726	2	1288.75	0.00222239	2.4
A6NHR9	FDETQGKPAVAVIDNGR	312825	319580	324439	310903	347048	337726	316161	329391	326551	302254	318843	314276	307393	325972	297886	328383			FALSE	0.11478	0.00163	0.00668	-0.01407	0.02968	-0.00824	0.00219	3	2425.33	8.63078e-06	3.47
A6NHR9	FEASQQLLNEMK	113568	129288	123475	134963	135098	121790	130778	127693	119803	122814	127789	122189	127505	120120	120605	112635			FALSE	0.08104	0.0417	0.08972	-0.05828	0.08991	-0.00142	0.02806	3	2046.12	0.000169065	3.88
A6NHR9	FGGLQNK	1.06257e+07	1.1431e+07	1.12155e+07	1.12529e+07	1.17705e+07	1.16939e+07	1.10169e+07	1.05799e+07	1.12118e+07	1.07083e+07	1.10754e+07	1.14039e+07	10996305	1.02987e+07	1.09788e+07	1.1055e+07			FALSE	0.08925	0.02738	0.02668	-0.0015	-0.0304	-0.00896	-0.0507	2	1371.82	0.0712529	2.37
A6NHR9	FIPGPPGNK	727822	710826	687255	696144	682004	690913	678727	644554	704139	648500	668302	649897	661187	690538	697266	694194			FALSE	-0.06747	-0.12615	-0.0565	-0.04811	-0.12059	-0.08894	-0.08991	2	1534.92	0.015979	2.25
A6NHR9	FLHHLIIEEK	170072	171796	169265	174687	170455	185049	154241	185888	168958	169339	152068	171769	162317	159533	181917	174838			FALSE	0.05643	-0.07817	0.00877	0.0615	-0.00735	-0.01514	-0.08704	4	1887.13	0.00224723	3.23
A6NHR9	FQVSTNK	1.32127e+06	1.25424e+06	1.29301e+06	1.21266e+06	1.19303e+06	1.18595e+06	1.1821e+06	1.17513e+06	1.26273e+06	1.14231e+06	1.19187e+06	1.14171e+06	1.16976e+06	1.11909e+06	1.31829e+06	1.18427e+06			FALSE	-0.11452	-0.14232	-0.03966	-0.04146	-0.12777	-0.09881	-0.17024	2	1431.85	0.0130854	2.13
A6NHR9	FSFGLLDLPFR	25186.3	27637.4	26357	23312	25292.1	22443.1	21469.3	18508.9	20549.9	24694.2	20009.3	22505.9	21685.7	22409.9	24669.1	19375.9			FALSE	-0.14614	-0.31321	-0.08884	-0.26221	-0.40197	-0.22346	-0.26055	2	1615.92	0.00096933	2.08
A6NHR9	GDFESDHSGYVRPVPVPR	1.94417e+06	1.94367e+06	1.87268e+06	1.85422e+06	1.9833e+06	1.78465e+06	1.9202e+06	1.86931e+06	1.9823e+06	1.96314e+06	1.93245e+06	2.07357e+06	1.88425e+06	1.93328e+06	1.82103e+06	1.94975e+06			FALSE	-0.04519	0.04319	-0.061	-0.04411	-0.03696	0.02121	-0.02633	4	2318.18	9.73549e-05	5.1
A6NHR9	GEHTLQVK	4.76221e+06	4.87736e+06	4.65973e+06	4.8357e+06	4.8273e+06	4.41685e+06	4.64816e+06	4.06572e+06	4.61261e+06	4.71382e+06	5.06228e+06	4.4446e+06	4.6406e+06	4.29396e+06	4.90545e+06	4.72739e+06			FALSE	-0.06043	-0.02	-0.02174	-0.00101	-0.14565	-0.04764	-0.10957	3	1519.91	0.00924813	4.07
A6NHR9	GEQIDLLQQYR	917200	899050	904130	860996	840290	902854	857510	868055	880013	826109	829703	835798	872626	916868	864970	837169			FALSE	-0.05927	-0.12501	-0.04119	-0.09361	-0.07389	-0.09024	-0.02141	2	1666.91	0.000143845	2.74
A6NHR9	GGGPGGASVGTEEDGGGVGHR	82410.3	81842.9	79852.8	85395.9	90156.1	79664.9	85649.6	77083.1	83770.2	81117	77648.9	80669.2	79552.3	90351.4	77043.6	94975.7			FALSE	0.04809	-0.0531	0.00872	0.06665	-0.01342	0.00556	0.0488	3	2114.02	1.40784e-05	5.15
A6NHR9	GISPEEK	2.11343e+06	2.05104e+06	2.05009e+06	2.2024e+06	2.20325e+06	2.14574e+06	2.04891e+06	1.93476e+06	2.25642e+06	2.20298e+06	2.13149e+06	2.17076e+06	2174525	2.088e+06	2.10854e+06	2.23371e+06			FALSE	0.06255	0.04696	0.03017	0.06031	-0.06403	0.09872	0.03358	2	1367.8	0.0349353	2.45
A6NHR9	GKRPIFECF	2.04305e+06	1.95478e+06	1.91608e+06	1.97122e+06	2.09958e+06	2.14584e+06	2.0538e+06	2.0902e+06	2.14124e+06	1.95372e+06	2.21009e+06	2.27812e+06	2.14096e+06	2.25927e+06	2.05327e+06	2.30672e+06			FALSE	0.08669	0.16692	-0.04045	0.12511	0.05181	0.03463	0.13836	3	1762	0.00744015	1.5
A6NHR9	GLAPIECYNR	2.46732e+06	2.57531e+06	2.65215e+06	2.57839e+06	2.58638e+06	2.75573e+06	2.45479e+06	2.45923e+06	2.57221e+06	2.44987e+06	2.54836e+06	2.43408e+06	2.43018e+06	2.60999e+06	2.65133e+06	2.50509e+06			FALSE	0.08324	-0.01732	0.05278	0.03219	-0.03727	-0.00589	-0.0007	2	1496.79	0.000563307	2.26
A6NHR9	GLLPDVQVPTSVK	192408	200791	183230	198471	205457	193911	199918	198962	189341	201307	195063	283168	193050	209701	187029	211485			FALSE	0.02246	0.28245	-0.04282	0.01937	0.02069	-0.00939	0.03463	3	1961.19	0.000162146	4.02
A6NHR9	GMVFGAPVPK	182829	173809	174141	170713	171769	155282	181132	172837	159441	179787	162781	164315	179291	165574	178031	184223			FALSE	-0.12495	-0.12475	-0.04848	0.02254	-0.01084	-0.07221	-0.04843	3	1610.96	0.00214971	3.46
A6NHR9	GPNCVIR	1.51905e+06	1.43881e+06	1.49483e+06	1.47556e+06	1.48005e+06	1.47191e+06	1.49801e+06	1.43738e+06	1.47761e+06	1.5486e+06	1.4103e+06	1.41551e+06	1447431	1.45508e+06	1.53989e+06	1.48482e+06			FALSE	-0.00288	-0.06588	0.00611	0.03225	-0.011	0.03296	-0.02725	2	1119.63	0.017942	1.8
A6NHR9	GPVNSCQGK	506994	456123	356321	494219	463734	551445	497076	519844	476117	645308	364375	462656	455195	513491	427358	526111			FALSE	0.07595	-0.21977	-0.17933	-0.01453	0.07842	0.21955	0.00832	2	1554.86	0.00158813	3.48
A6NHR9	GSGDVLGK	2.61853e+06	2.78881e+06	2.88974e+06	2.84825e+06	3.00525e+06	2.92956e+06	2.82233e+06	2.41209e+06	2.86879e+06	2.96522e+06	2.94752e+06	2.8033e+06	2.74752e+06	2.53061e+06	2.82451e+06	2.91143e+06			FALSE	0.13428	0.08885	0.08563	0.08511	-0.04689	0.10957	-0.03489	2	1340.8	0.0068364	2.22
A6NHR9	GSNEEDTDTPLFIGK	680617	676601	668853	668585	694972	673350	666538	705349	683773	660822	640160	666789	658817	665524	629773	667555			FALSE	0.01175	-0.05445	-0.02118	-0.06511	0.01551	-0.01348	-0.03538	2	2231.17	4.39491e-05	4.61
A6NHR9	GTEEDGGGVGHR	188991	169342	137014	158931	144761	162556	154340	158969	230899	269074	134648	158838	156008	222816	160406	201765	-0.0708427	5.71263e+07	FALSE	-0.22157	-0.288	-0.27597	0.01537	-0.19372	0.48055	0.08023	3	1474.72	9.8039e-05	5.65
A6NHR9	GVGLDSSNLK	357024	310254	353385	296294	310512	300062	321643	303600	300180	315731	337093	331206	325888	475382	308763	342679			FALSE	-0.12812	0.00221	-0.03856	-0.03465	-0.09387	-0.11557	0.264	2	1597.94	0.000162146	3.56
A6NHR9	GVITRPDLPSK	1.06665e+06	1.00233e+06	1.04066e+06	989685	1.01895e+06	1.00878e+06	996846	1.04207e+06	1.01017e+06	933151	990622	946660	969995	1.00846e+06	1.04138e+06	1.00959e+06			FALSE	-0.02906	-0.09489	-0.0272	-0.01261	-0.02112	-0.0904	-0.06455	3	1791.1	0.000545166	3.65
A6NHR9	GVQPEHIQYLK	127322	113063	116116	111117	120110	126567	120106	118026	118937	116711	115431	115456	117751	122478	108851	116279			FALSE	0.03728	-0.05816	-0.08117	-0.09459	-0.01358	-0.02871	-0.00093	2	1920.12	8.28742e-05	4.05
A6NHR9	HSGYVRPVPVPR	246585	218608	217615	206335	216010	242150	200245	219772	208507	220635	199010	215972	232139	216944	204928	201175			FALSE	-0.02198	-0.16478	-0.13394	-0.19598	-0.14738	-0.11638	-0.05085	4	1667.97	0.000129594	3.91
A6NHR9	HYYIHGPK	530691	456850	450354	495332	481329	503371	467095	535220	456515	428718	443029	478296	421629	443293	466145	506417			FALSE	-0.00416	-0.10013	-0.06248	-0.02205	0.02142	-0.15778	-0.19127	4	1622.93	0.000849628	4.02
A6NHR9	IDFLPHYDTL	1.23942e+06	1.24332e+06	1.25323e+06	1.30362e+06	1.2028e+06	1.2675e+06	1.27392e+06	1.24127e+06	1.27528e+06	1.21715e+06	1.31344e+06	1.22685e+06	1.28406e+06	1.3273e+06	1.1666e+06	1.313e+06			FALSE	-0.00724	0.03306	0.04244	-0.00182	0.01873	0.00562	0.07287	2	1537.82	0.000741255	2.09
A6NHR9	IDFLPHYDTLVK	543869	562823	568283	612711	588074	572749	586780	542935	518059	551695	595156	516124	617617	548514	597621	556141			FALSE	0.06889	0.00597	0.09375	0.06009	0.0297	-0.04898	0.07548	3	2069.19	8.93805e-05	4.42
A6NHR9	IEIPSCK	1.31296e+06	1.40972e+06	1.4635e+06	1.4556e+06	1.56162e+06	1.46561e+06	1.36255e+06	1.33818e+06	1.39811e+06	1.47329e+06	1.37676e+06	1.36098e+06	1366313	1.42745e+06	1.43424e+06	1.43268e+06			FALSE	0.15297	0.00796	0.1005	0.07448	-0.01167	0.07673	0.03719	2	1454.85	0.0173314	2.19
A6NHR9	IFQMYDEGEREINITSALAEK	66757.1	50237.7	59889.3	46834.6	48247.1	54107.5	46834.8	50420.2	55009.7	51295.1	37397.3	49374.7	49363.3	106353	43180.9	49223			FALSE	-0.19287	-0.43114	-0.13256	-0.34042	-0.2666	-0.13824	0.41247	3	3065.61	0.000811401	2.45
A6NHR9	IHNIDIPTTQQVPHIEALLK	139556	132539	137315	136845	140534	142968	142552	134560	141788	138712	143804	126167	145166	124980	142877	126329			FALSE	0.05924	-0.01131	0.0109	-0.0154	0.02635	0.04389	-0.01037	4	2888.69	1.89305e-05	5.48
A6NHR9	IKGSNEEDTDTPLFIGK	181853	169983	172818	176322	183731	165913	180724	166058	181113	176011	171423	189069	178014	230114	170786	209252			FALSE	-0.00902	0.03506	-0.0111	0.11124	-0.02088	0.02152	0.21411	3	2776.55	4.62548e-05	5.04
A6NHR9	IKPPTPAVSNVR	1.72036e+06	1.68798e+06	1.76409e+06	1.68474e+06	1.72142e+06	1.72012e+06	1.71154e+06	1.73431e+06	1.6745e+06	1.68217e+06	1.76907e+06	1.6747e+06	1.72942e+06	1.69101e+06	1.79251e+06	1.66813e+06			FALSE	0.01399	0.01492	0.01704	0.02197	0.01579	-0.02204	0.00511	3	1887.17	0.000129594	3.12
A6NHR9	ILNGQEQR	1.99108e+06	2.18693e+06	2.19181e+06	2.09274e+06	2.25455e+06	2.16997e+06	2.26994e+06	1.96946e+06	2.12015e+06	2.14789e+06	2.2819e+06	2.19158e+06	2.07901e+06	1.95711e+06	2.25747e+06	2.10921e+06			FALSE	0.0827	0.09858	0.03632	0.06372	0.02104	0.03075	-0.04985	2	1261.72	0.00870645	2.64
A6NHR9	ISGALFTNDK	509928	523725	555750	519805	513212	504898	502242	534818	510839	497264	519536	475545	507285	461280	533426	485778			FALSE	-0.02186	-0.05487	0.05733	-0.02031	0.00475	-0.03611	-0.09383	2	1673.97	0.000265628	4.14
A6NHR9	ISGALFTNDKFQVSTNK	210546	218767	211748	227274	244270	227512	207388	212707	204327	237324	206725	230830	216029	200183	215346	203890			FALSE	0.13609	0.02744	0.03227	-0.03426	-0.03131	0.04088	-0.04471	3	2782.59	1.45165e-05	5.01
A6NHR9	ITHCPTLLTR	3.27294e+06	3.5029e+06	3.5406e+06	4.20255e+06	3.70803e+06	3.96453e+06	3.93579e+06	3.4081e+06	3.37261e+06	4.09259e+06	4.15436e+06	3.73006e+06	3.87755e+06	3.57787e+06	3.22045e+06	3.60833e+06			FALSE	0.17931	0.21861	0.19252	0.01123	0.11615	0.13978	0.13789	3	1515.86	0.000400624	3.74
A6NHR9	KLLVELK	1.0408e+06	995186	1.04947e+06	1.01392e+06	1.00005e+06	1.03449e+06	953296	981467	1.01292e+06	954604	925303	967059	952686	1.0043e+06	1.03691e+06	998085			FALSE	-0.00103	-0.10554	0.01928	-0.0007	-0.07357	-0.04935	-0.0571	3	1755.19	0.0110756	3.47
A6NHR9	KLTFMDLELK	609531	561011	610996	602023	608526	606374	619448	570153	602424	554166	575387	558350	555210	692148	551983	615470			FALSE	0.05366	-0.04609	0.05143	-0.00381	0.0233	-0.0173	0.0917	3	2150.31	0.000491336	4.29
A6NHR9	KYVEDEMAR	3.53171e+06	3.43086e+06	3.30453e+06	3.32796e+06	3.40418e+06	3.34653e+06	3.24888e+06	3.23184e+06	3.48119e+06	3.14383e+06	3.35389e+06	3.35849e+06	3.34657e+06	3.32067e+06	3.39293e+06	3.40811e+06			FALSE	-0.04458	-0.0528	-0.07007	-0.03386	-0.10347	-0.0717	-0.06253	3	1748.95	0.000558697	2.92
A6NHR9	KYVEDEMARLPDR	218272	232257	239363	241290	241546	252056	219734	240982	226650	235646	234011	206726	224630	229290	221929	234462			FALSE	0.13173	-0.0317	0.09337	0.01865	0.03226	0.0372	0.01082	4	2230.21	0.000194816	2.48
A6NHR9	LCDQWDNPAPVQHVK	366024	325869	351197	311236	346724	308389	333681	305619	323797	313701	309238	338875	306575	562362	321732	356343			FALSE	-0.07881	-0.0943	-0.06277	-0.0291	-0.11406	-0.11813	0.3287	3	2415.27	4.43251e-05	6.73
A6NHR9	LGMTPIR	2.89082e+06	2.9415e+06	2.9395e+06	2.86738e+06	2.80974e+06	2.8845e+06	2.9119e+06	2.87437e+06	2.83231e+06	3.00461e+06	2.79296e+06	2.9828e+06	2.87685e+06	2.90666e+06	2.76441e+06	2.90726e+06			FALSE	-0.03456	-0.01406	-0.00631	-0.0403	-0.01144	0.00114	-0.01212	2	1091.66	0.04281	1.87
A6NHR9	LGMTPIRK	2.84165e+06	2.59166e+06	2.57529e+06	2.3608e+06	2.3273e+06	2.5599e+06	2.52275e+06	2.63137e+06	2.59143e+06	2.35922e+06	2.52596e+06	2.67475e+06	2.67043e+06	2.45211e+06	2.78046e+06	2.61249e+06			FALSE	-0.15282	-0.06312	-0.13846	-0.01076	-0.07611	-0.13422	-0.08497	3	1523.96	0.227869	2.66
A6NHR9	LGNYTLK	1.27805e+06	1.19422e+06	1.24325e+06	1.1802e+06	1.15113e+06	1.17117e+06	1.19463e+06	1.17911e+06	1.23174e+06	1.22172e+06	1.24664e+06	1.14004e+06	1.21107e+06	1.25358e+06	1.23701e+06	1.18713e+06			FALSE	-0.09029	-0.05083	-0.02878	-0.02837	-0.05868	-0.01102	-0.00446	2	1416.87	0.04281	2.78
A6NHR9	LIPYTSVEDFDWCTPPK	75179.9	71433.6	76423.8	77077.7	70832.7	67874.6	76958.5	65835.5	70323.4	64326.8	80680.8	54801.1	72199.8	61956.7	73052.3	64047.9			FALSE	-0.07997	-0.11392	0.06624	-0.09679	-0.03808	-0.1228	-0.1281	3	2676.39	5.6872e-05	5.52
A6NHR9	LIPYTSVEDFDWCTPPKK	270270	307261	282715	317252	308501	301795	334296	252852	305789	283093	330789	257983	316571	300942	274080	295299			FALSE	0.07961	0.02781	0.05499	-0.02051	0.02383	0.02808	0.09657	4	3108.69	2.7165e-05	5.82
A6NHR9	LKDEDDEDDCFILEK	670251	759150	689600	750006	699284	703413	705323	664849	681877	680119	721790	672665	719637	632259	742023	672368			FALSE	-0.02721	-0.03571	0.01026	-0.01523	-0.06105	-0.06969	-0.08043	3	2796.44	5.7204e-05	4.64
A6NHR9	LLFDETQGK	275191	289011	297954	275317	283325	311558	278721	289209	294566	281723	264331	285124	269899	283891	274881	273149			FALSE	0.07639	-0.03821	0.023	-0.04196	0.0095	0.03058	-0.02687	2	1658.96	0.001252	2.36
A6NHR9	LLFDETQGKPA	83198.1	81783.3	86503.4	82061.6	93770.9	88189.2	85218.2	80638.5	78173.4	81042.9	75521.4	83529.9	79441.2	93607.9	85323.5	94204.2			FALSE	0.14132	-0.05281	0.031	0.1219	0.00763	-0.05132	0.06888	2	1827.05	0.001252	2.56
A6NHR9	LLFDETQGKPAVAVIDNGR	406945	393488	423352	420228	398263	392388	406650	418941	407485	407049	421187	406574	422880	417255	420171	399692			FALSE	-0.01774	0.04843	0.07574	0.0346	0.04464	0.02519	0.06984	3	2651.5	5.8654e-06	4.13
A6NHR9	LLLIDWPELK	167288	178473	158712	177550	149490	159413	161319	151663	149101	157585	165557	138039	155111	152884	159028	151533			FALSE	-0.16262	-0.18762	-0.04019	-0.1549	-0.14369	-0.17301	-0.16686	2	1848.15	0.000495215	4.39
A6NHR9	LLPSSHVAR	846662	868282	961200	961147	889070	1.02797e+06	907346	964898	919936	896466	790134	896929	829886	879027	812090	956021			FALSE	0.16072	-0.02365	0.16471	0.04405	0.12661	0.08292	-0.00508	3	1283.78	0.00123942	3.66
A6NHR9	LMILPDPEKPVR	4.21129e+06	4.07522e+06	4.25079e+06	4.24315e+06	4.38536e+06	4.25536e+06	4.0406e+06	4.00173e+06	4.15799e+06	3.92488e+06	3.91753e+06	3.94479e+06	3.93721e+06	4.16805e+06	3.98153e+06	4.15138e+06			FALSE	0.06039	-0.07581	0.03567	-0.02699	-0.04315	-0.0359	-0.03191	3	2016.22	0.0254686	4.66
A6NHR9	LQIFSVEGQK	1.78874e+06	1.82884e+06	1.88011e+06	1.90482e+06	1.8569e+06	1.79449e+06	1.9734e+06	1.79455e+06	1.80359e+06	1.67121e+06	1.82771e+06	1.70657e+06	1.82046e+06	1.45736e+06	1.78522e+06	1.69798e+06			FALSE	0.01342	-0.03361	0.06524	-0.05462	0.05876	-0.0581	-0.14229	3	1757.05	0.000409494	2.28
A6NHR9	LQVVLNESNADTYAGRPLPSK	258590	242084	273643	252941	237601	257398	247275	232734	246398	254347	235895	233774	240559	242544	245077	262382			FALSE	-0.01645	-0.09223	0.07279	0.01942	-0.06081	0.0002	-0.05154	3	2880.61	1.45165e-05	6.46
A6NHR9	LRGMVFGAPVPK	897817	989347	934259	950717	907507	1.0685e+06	907621	970440	954095	975168	859273	975910	877940	786650	971491	888844			FALSE	0.06637	-0.0403	-0.00167	-0.02066	-0.00698	0.03183	-0.18105	3	1880.14	0.00116703	3.92
A6NHR9	LSEQEELK	433840	442432	443121	435929	415377	442458	399092	440139	432542	423728	423078	405373	436237	417098	445813	438313			FALSE	-0.03068	-0.08096	0.00457	0.01287	-0.06231	-0.03331	-0.03827	3	1583.91	0.00700367	2.98
A6NHR9	LSTSGNRPPANAE	75779.6	72625.7	77763.3	76887	81663	75455	73047.4	74044.3	81058	73600.3	72520.8	80657.3	71205.3	92794.7	69059.1	81754.1			FALSE	0.08231	0.04567	0.05947	0.02322	-0.01283	0.05954	0.14415	2	1617.85	0.000461737	1.2
A6NHR9	LSTSGNRPPANAETF	748267	677534	718152	702732	753820	762165	681557	693717	733465	707466	654612	777912	661665	889768	678494	716516			FALSE	0.08848	0.00679	-0.00498	-0.0315	-0.05205	0.01523	0.12183	2	1865.97	6.24703e-05	3.18
A6NHR9	LSTSGNRPPANAETFSCN	49186.9	74477.5	48358.9	52528.9	57574.5	63276.1	46376	55752.4	50039.6	50464.8	38823.4	75167.2	54976.5	44388.9	48528.4	47833			FALSE	-0.03321	-0.11751	-0.29368	-0.3599	-0.27605	-0.29917	-0.31561	2	2227.07	0.000308594	2.3
A6NHR9	LSTSGNRPPANAETFSCNK	1.96186e+06	2.06914e+06	2.0457e+06	2.04183e+06	2.02774e+06	2.04727e+06	2.0332e+06	1.99553e+06	2.069e+06	1.95453e+06	1.97619e+06	1.8466e+06	1.99696e+06	1.74234e+06	2.04659e+06	1.89709e+06			FALSE	0.01567	-0.07651	0.02009	-0.0316	-0.00081	-0.00268	-0.10837	3	2659.38	6.04964e-06	5.81
A6NHR9	LTFMDLELK	163236	164462	169564	173012	172981	169577	160683	171171	169442	169060	148677	153238	160308	163542	166442	165553			FALSE	0.06398	-0.11822	0.06406	0.01879	0.01818	0.0468	-0.01704	3	1718.01	0.00107829	3.23
A6NHR9	LYDRETYPDDPCFPSK	533156	526817	549479	545608	529145	550893	573202	545561	551300	550565	546368	542482	551228	550768	517537	524635			FALSE	0.02706	0.03878	0.04702	-0.02443	0.07788	0.05592	0.05609	3	2611.3	9.43647e-05	4.49
A6NHR9	LYFKPIGDPVFAR	2.22562e+06	2.16621e+06	2.07982e+06	2.22756e+06	2.00886e+06	2.23145e+06	1.96421e+06	2.11673e+06	2.0242e+06	2.03574e+06	2.08599e+06	1.99605e+06	2.07994e+06	1.98023e+06	2.25431e+06	2.24946e+06			FALSE	-0.05065	-0.10553	-0.02801	0.03631	-0.10592	-0.11337	-0.11328	3	2131.26	0.000365166	2.9
A6NHR9	MEPQALYDEVR	262466	221579	243060	207613	222329	232142	223126	210241	215679	217392	206769	230730	212618	371058	214800	226386			FALSE	-0.09095	-0.14586	-0.10306	-0.13375	-0.15955	-0.16054	0.27003	2	1654.84	0.000129594	3.5
A6NHR9	MISKPADSQDVHELVL	245561	214995	216900	229242	213971	217904	228777	199583	228903	208516	219066	224713	212361	251083	247726	233346			FALSE	-0.09276	-0.05354	-0.04587	0.06288	-0.10455	-0.07436	0.00902	3	2390.32	0.00708885	3.08
A6NHR9	MISKPADSQDVHELVLSKE	802928	771996	782923	823451	824814	773877	843197	821525	813393	811177	843272	844378	846460	888944	786468	845696			FALSE	0.02161	0.09973	0.02853	0.0515	0.08	0.04478	0.13999	4	3038.7	9.37191e-05	5.43
A6NHR9	MISVISEDDSIIK	126693	114437	126365	130918	131074	123085	130227	124731	114639	119100	115965	121560	113222	174201	114547	131741			FALSE	0.07592	-0.02173	0.09355	0.03053	0.08045	-0.04491	0.25336	3	2058.16	0.000116044	3.88
A6NHR9	NFDETVK	1.70113e+06	1.6352e+06	1.67372e+06	1.66905e+06	1.76416e+06	1.69669e+06	1.63257e+06	1.60352e+06	1.69908e+06	1.61427e+06	1.66079e+06	1.74651e+06	1.61843e+06	1.67423e+06	1.65862e+06	1.69028e+06			FALSE	0.05286	0.03037	0.00278	0.00542	-0.04401	-0.00997	-0.01901	2	1460.82	0.0230388	2.36
A6NHR9	NIDIPTTQQVPHIEALLK	565768	610904	568225	598875	582002	597176	588349	561446	579609	592990	571791	589959	573434	554561	551990	559270			FALSE	0.00307	-0.01841	-0.01178	-0.08252	-0.03333	-0.005	-0.06095	3	2638.54	3.92244e-05	6.15
A6NHR9	NRKPSDSVHIT	1.07047e+06	1.04818e+06	1.22626e+06	1.01032e+06	1.03146e+06	1.05609e+06	1.175e+06	1.10563e+06	1.12923e+06	1.02527e+06	995597	983592	1.10904e+06	1.16201e+06	997944	1.22553e+06			FALSE	-0.02133	-0.09824	0.07815	0.06967	0.10628	0.02421	0.10021	4	1862.07	0.0975289	2.88
A6NHR9	NSDISYFGVGGK	523827	556343	563565	552717	549476	550311	543327	546441	533858	482764	506919	530972	505223	527425	538880	517523			FALSE	0.02597	-0.0576	0.04744	-0.0321	0.01276	-0.08748	-0.06491	3	1852.01	0.000265628	3.97
A6NHR9	Oxidation[M2]LMILPDPEKPVR	500291	507605	514779	509244	478812	500716	489144	464831	491783	447373	476996	445826	475411	484086	498350	492323			FALSE	-0.04119	-0.12722	0.0229	-0.02487	-0.07932	-0.10191	-0.071	3	2032.21	0.000112993	3.7
A6NHR9	Oxidation[M4]LTFMDLELK	153729	140180	138052	157018	143716	146836	143073	138977	133909	134091	127725	130418	130485	152447	137116	138125			FALSE	-0.01657	-0.18719	0.00569	-0.09467	-0.05941	-0.13314	-0.05491	2	1734	0.0578431	2.46
A6NHR9	Oxidation[M6]EIQDDMQTL	238731	231888	234824	225404	224915	256593	233778	237486	233619	239888	206430	235725	223875	242989	220718	232934			FALSE	0.033	-0.09001	-0.03221	-0.05297	0.00198	0.00882	-0.01156	2	1412.69	0.00675428	2.49
A6NHR9	Oxidation[M6]YVEDEMAR	415113	415132	432912	421251	454878	445533	420623	421770	441929	419060	402780	411367	398097	424803	421336	411018			FALSE	0.11705	-0.02825	0.04098	0.00366	0.02096	0.05246	-0.01282	2	1332.64	0.00418229	2.26
A6NHR9	QAVFFVGQ	122768	109249	114667	116818	103492	120052	123656	113729	122799	111883	106761	102220	120882	124919	111340	97272.8			FALSE	-0.05367	-0.15086	-0.00332	-0.1534	0.033	0.01648	0.08326	2	1199.67	0.00556938	2.21
A6NHR9	QAVFFVGQSAR	920066	1.01912e+06	992594	1.05096e+06	1.02613e+06	995308	980504	967699	999713	1.06066e+06	991211	994664	1.00617e+06	962601	1.03444e+06	946526			FALSE	0.05993	0.03433	0.07563	0.03075	0.00669	0.08746	0.02185	2	1513.84	0.000109247	3.07
A6NHR9	QCLILGEQIDLLQQYR	43727	47884.8	43721.1	51562.5	43499.4	49469.9	50229.6	45665.5	53345.2	52214.6	47432.9	46628.8	44968	48847.4	43504.8	47478.4			FALSE	0.02122	0.03807	0.0567	-0.00993	0.06592	0.20446	0.03429	3	2294.25	3.37734e-05	6.3
A6NHR9	QGDFESDHSGYVRPVPVPR	167771	166114	227956	195343	189673	171348	171888	169085	187175	169995	214572	158778	176797	180689	187821	168177			FALSE	0.11273	0.16118	0.34233	0.09252	0.0303	0.09726	0.09854	3	2446.24	5.09656e-05	3.52
A6NHR9	QGPWATYAAIEWDGK	40519.6	41611.6	37106.3	42820.3	39006.6	34505.3	38747.5	33286.5	40859.5	43450	38474.2	37014.5	46752.3	42441.3	41503.6	40535.3			FALSE	-0.15995	-0.12167	-0.03926	-0.00162	-0.18925	0.03776	0.11901	2	2301.22	2.92547e-05	1.85
A6NHR9	QLNNWAVYR	476849	476610	477708	478647	471440	486227	461525	495491	481326	486645	438100	486526	481215	462618	471883	459753			FALSE	0.00635	-0.0443	0.00438	-0.0334	0.00537	0.02179	-0.01464	2	1467.8	0.000849628	2.45
A6NHR9	QQVLPLDSIYK	264115	237591	255377	252597	265205	268221	244217	224835	244555	254131	231355	239381	232963	250000	244180	254249			FALSE	0.08844	-0.09192	0.01791	-0.00946	-0.09709	-0.00871	-0.05493	3	1912.14	0.000189006	4.24
A6NHR9	QQVLPLDSIYKK	862599	922493	888840	904981	906892	892990	888423	854094	881334	862608	886597	875597	859995	900674	879733	897105			FALSE	0.0119	-0.01863	0.00704	-0.00669	-0.03482	-0.03365	-0.01988	3	2344.44	9.05888e-05	6.27
A6NHR9	QVPHIEALLK	662096	622753	629522	610997	650828	651051	646222	625520	621464	640145	589479	647683	611801	689733	628661	661025			FALSE	0.019	-0.05457	-0.05066	0.00542	-0.01479	-0.02634	0.01861	3	1756.1	0.000375585	4.79
A6NHR9	REFSDFIR	127524	109785	105276	114713	114667	119336	113834	109643	126059	115800	102886	125372	112598	127668	116137	112633			FALSE	-0.02024	-0.0561	-0.10934	-0.05287	-0.08664	0.0274	0.01787	3	1373.75	0.0163553	3.33
A6NHR9	RIYDETQGR	2.05112e+06	2.02028e+06	1.94701e+06	1.89273e+06	2.18123e+06	2.13102e+06	2.12715e+06	2.03497e+06	1.97449e+06	1.90179e+06	1.74127e+06	1.78741e+06	1.84207e+06	1.83066e+06	1.86205e+06	2.02114e+06			FALSE	0.08292	-0.2064	-0.08452	-0.06828	0.03179	-0.07085	-0.14867	3	1441.77	0.0542015	1.57
A6NHR9	RKLSEQEELK	1.08245e+06	1.18645e+06	1.16468e+06	1.34701e+06	1.32253e+06	1.27997e+06	1.2731e+06	1.15493e+06	1.23106e+06	1.35671e+06	1.37004e+06	1.28027e+06	1.26142e+06	1.18261e+06	1.2035e+06	1.30052e+06			FALSE	0.19791	0.22417	0.14667	0.14226	0.0978	0.18972	0.10727	4	2172.32	0.00394259	3.17
A6NHR9	RPIFECF	1.76795e+06	1.60227e+06	1.56477e+06	1.49861e+06	1.57989e+06	1.57351e+06	1.58889e+06	1.61367e+06	1.64163e+06	1.51616e+06	1.45457e+06	1.61128e+06	1458343	1.59266e+06	1.49957e+06	1.60342e+06			FALSE	-0.09594	-0.13655	-0.13772	-0.11919	-0.07362	-0.09393	-0.14356	2	1272.67	0.0513569	1.62
A6NHR9	RSCTLPNYTK	8.33573e+06	8.70698e+06	7.31551e+06	8.49973e+06	8.14309e+06	8.47082e+06	8.12141e+06	7.35408e+06	8.08519e+06	8.23888e+06	7.88314e+06	8.20346e+06	8.04048e+06	7.91528e+06	8.47054e+06	8.39463e+06			FALSE	-0.03676	-0.0833	-0.10784	-0.01511	-0.13917	-0.06215	-0.09508	3	1848.03	0.0019263	4.16
A6NHR9	RSLPHFR	86272.4	80700.9	78184.1	88195.4	87485.7	84635.1	86553.3	77519.8	87108.2	91161.7	83853.1	87981.9	88036.8	87236.4	80149.8	78173.3			FALSE	0.0438	0.04141	-0.00514	-0.07675	-0.02528	0.09445	0.06999	3	1216.72	0.119577	1.71
A6NHR9	SDYAGFR	3.42442e+06	3.57097e+06	4.0446e+06	3.5704e+06	3.362e+06	3.69095e+06	3.5424e+06	3.49535e+06	3.64467e+06	3.4556e+06	3.95923e+06	3.67967e+06	3.67954e+06	3.59991e+06	3.66165e+06	3.36582e+06			FALSE	0.01182	0.12696	0.12244	0.0066	0.00871	0.02147	0.05743	2	1119.58	0.0975289	1.62
A6NHR9	SIAGVGLDSSNLK	110783	99463	104899	103994	101256	100509	95810	100392	107332	98808.4	106412	105353	92978.6	144090	99056.3	103050			FALSE	-0.05939	0.01039	-0.00931	-0.05696	-0.09974	-0.02845	0.17323	2	1869.09	2.5213e-05	4.34
A6NHR9	SIIEGPIIK	9.15159e+06	9.46489e+06	9.34328e+06	9.52442e+06	9.33e+06	9.52325e+06	9.1524e+06	8.9227e+06	9.63002e+06	9.57575e+06	9.20681e+06	9.31177e+06	9.10471e+06	9.19151e+06	9.45487e+06	9.46753e+06			FALSE	0.01823	-0.00761	0.01934	0.02352	-0.04258	0.04496	-0.02503	2	1578.01	0.00115546	2.6
A6NHR9	SIIEGPIIKL	223605	220718	182691	205641	223319	209088	220032	189670	200448	198891	195795	215403	199009	214956	208716	214815			FALSE	-0.03922	-0.11178	-0.19432	-0.06914	-0.11703	-0.15399	-0.1021	2	1691.1	0.000661232	3.47
A6NHR9	SLFEASQQLLNEMK	26037.3	33961.2	28775.4	38026.3	37032.3	31496.2	31474.3	30502.9	28036.4	31195.3	36079.9	29336.2	33456.1	27468.3	32450.5	31831.5			FALSE	0.19178	0.12472	0.15496	0.09949	0.04681	-0.01856	0.02209	2	2246.23	3.40689e-05	4.61
A6NHR9	SLNSDISYFGVGGK	743173	771697	782120	818406	787782	806487	760192	720455	768969	734780	789853	738743	741861	722657	787419	709934			FALSE	0.0737	0.01301	0.07935	-0.01678	-0.03297	-0.01063	-0.04877	3	2052.13	8.56146e-05	1.86
A6NHR9	SPSSLSSLSIAGVGLDSSNLK	92322.3	85829.6	84566.1	97737	86548.8	89357.8	87323	82342.3	83101.4	88767.5	89290.3	85206.4	80132.6	101113	82796.9	86741.4			FALSE	-0.0183	-0.02991	0.03323	-0.0715	-0.07042	-0.0518	0.02483	3	2627.47	9.4677e-06	5.85
A6NHR9	TAADSFEFK	825433	889189	913082	897941	828022	923737	829791	864743	898976	851244	880692	880603	835718	826055	878991	829192			FALSE	0.03091	0.03875	0.07891	-0.00543	-0.017	0.02965	-0.04517	2	1623.89	0.000672793	3.57
A6NHR9	TEEDGGGVGHR	81973.4	79645.7	84230	80480.9	79774.5	100282	79999.9	91235.8	77938.7	85956.6	82894.9	86816.3	85473.6	84519	88630.6	81816.7			FALSE	0.15585	0.07048	0.02734	0.07673	0.08339	0.02018	0.07287	3	1417.7	0.000215181	2.1
A6NHR9	TLEPYILPF	30768.8	27343.7	26610.7	27686.7	31230.1	25307	27452	24615.7	31645.6	24232.7	22312	25837.8	25296.2	34186.8	26189	26342.8			FALSE	-0.03965	-0.27132	-0.09797	-0.14566	-0.15846	-0.05656	0.03363	2	1396.8	0.00423208	2.34
A6NHR9	TLEPYILPFMFYNDVKK	53887.6	62021.5	44825	58419.7	51710.4	54350.9	54220.2	42498.9	45595	51924.4	54816	39427	52730.4	39827.2	56175.5	39766.4			FALSE	-0.1281	-0.29854	-0.16693	-0.27276	-0.26112	-0.24923	-0.32457	3	3030.72	1.36115e-05	3.72
A6NHR9	TLGISPEEK	1.95769e+06	1.9114e+06	1.99029e+06	1.91996e+06	1.95903e+06	1.98243e+06	1.91519e+06	1.95212e+06	1.98185e+06	1.9397e+06	1.96752e+06	2.00692e+06	1879430	2.19651e+06	1.92905e+06	1.93378e+06			FALSE	0.02673	0.03876	0.01527	-0.00234	-0.00066	0.01943	0.07514	2	1581.93	0.000649927	3.63
A6NHR9	TLPDWKR	4.89218e+06	4.99e+06	5.06454e+06	5.06368e+06	5.2121e+06	5.02694e+06	5.07831e+06	4.74774e+06	4.85484e+06	4.90744e+06	5.05588e+06	4.80469e+06	5.13414e+06	5.22142e+06	4.94787e+06	5.02985e+06			FALSE	0.05118	-0.00316	0.03548	0.01388	-0.00822	-0.01761	0.0675	3	1523.92	0.0290615	2.62
A6NHR9	TLPLFYGSIVR	1.60206e+06	1.41373e+06	1.53667e+06	1.41888e+06	1.48148e+06	1.57033e+06	1.39009e+06	1.52727e+06	1.40993e+06	1.39596e+06	1.36057e+06	1.37337e+06	1.39972e+06	1.39667e+06	1.55494e+06	1.4906e+06			FALSE	0.01713	-0.14155	-0.0291	0.01417	-0.04787	-0.10407	-0.10897	2	1569.93	0.000169862	3.22
A6NHR9	TNILNSEQVIVEVLPNQPVK	109177	84109.3	85874.5	93245.7	90073.5	89857.8	93181.2	79141.4	87284.9	96607	88759.9	80412.3	82005.7	89350.5	98136.7	85789.4			FALSE	-0.10329	-0.19225	-0.10981	-0.07161	-0.16563	-0.07188	-0.17374	3	2842.65	3.9901e-05	6.23
A6NHR9	TNKLTFMDLELK	116168	104332	107233	119004	117875	116021	113639	103766	120646	117932	112040	111923	124814	135449	108096	120359			FALSE	0.08509	0.02248	0.03706	0.05114	-0.02039	0.11369	0.2392	3	2365.4	0.000117844	3.34
A6NHR9	TSVEDFDWCTPPK	111511	97130.3	101021	106773	93565.1	109505	101765	108505	106895	105946	93650	97695.7	104686	105468	95577.3	101969			FALSE	-0.03905	-0.12484	-0.00588	-0.07883	0.01121	0.02874	0.01042	2	2190.1	5.58892e-05	3.72
A6NHR9	TTFQENTQSISVR	1.88957e+06	1.91976e+06	1.92951e+06	1.90848e+06	1.95264e+06	1.96835e+06	1.9696e+06	1.83816e+06	1.97264e+06	1.82107e+06	1.82319e+06	1.91995e+06	1.82474e+06	1.96565e+06	1.83544e+06	1.85923e+06			FALSE	0.04168	-0.02529	0.01081	-0.04409	-0.00059	-0.00593	-0.00719	2	1814.96	4.32067e-05	4.44
A6NHR9	TVYLFDRR	302135	310125	315158	307826	300526	300803	291949	320074	304637	306797	293611	277659	310276	295231	321811	298306			FALSE	-0.02599	-0.09997	0.02505	0.0184	-0.00056	-0.00195	-0.016	3	1373.79	0.00284816	2.65
A6NHR9	VEGDGVVEGIIR	614024	598360	588643	589874	621244	596075	612967	613897	619277	606468	607337	625818	621630	606137	584465	588421			FALSE	0.00586	0.02451	-0.04087	-0.04778	0.01713	0.01581	0.01819	2	1546.88	7.06481e-05	3.49
A6NHR9	VGTEEDGGGVGHR	236448	213742	223137	220093	218451	220972	219574	224362	213788	227365	207861	203920	210529	228828	201000	207540			FALSE	-0.03492	-0.12866	-0.02248	-0.14006	-0.02018	-0.02925	-0.03514	3	1573.79	0.000100492	3.59
A6NHR9	VISEDDSIIK	141317	132124	166942	146953	150291	139531	127916	142946	125678	119222	142098	147326	140881	165892	141360	151579			FALSE	0.08394	0.08195	0.19905	0.09937	-0.01367	-0.15903	0.16594	2	1727.01	0.000142011	3.01
A6NHR9	VKPDSEILVIENGTAFPF	23038	21828.1	21598.4	21371.8	21094.3	18006	20764.8	20760	20602.8	21956.2	17081	20363.9	25057.7	29835.5	19921	22551			FALSE	-0.19845	-0.26086	-0.06229	-0.07911	-0.11165	-0.07616	0.291	3	2584.45	9.73549e-05	3.21
A6NHR9	VNWTPEINK	364778	352695	362319	328294	332480	296008	341998	345963	339467	317333	328555	318151	336649	342118	324082	344908			FALSE	-0.19104	-0.14981	-0.05505	-0.10094	-0.0606	-0.12747	-0.08001	3	1708.99	0.001252	3.27
A6NHR9	VQLISGPPAK	964295	862205	936820	887622	892233	898424	869596	908852	913015	841034	873920	893867	831294	887701	874632	919469			FALSE	-0.02859	-0.04714	-0.00163	-0.02582	-0.03846	-0.05839	-0.08752	2	1618.02	0.000523567	3.3
A6NHR9	VTLPGLK	813110	801805	808455	784526	793109	790381	782141	807372	798952	778454	771736	783263	774509	808391	757464	755167			FALSE	-0.02835	-0.05455	-0.01973	-0.0944	-0.02287	-0.0339	-0.02889	2	1335.89	0.072047	2.33
A6NHR9	VTLPGLKEDSQILK	217574	230878	225571	240244	240028	229164	229177	216998	218888	230043	230488	231836	231639	230780	229291	218944			FALSE	0.06522	0.04395	0.0548	-0.0007	-0.00735	0.00154	0.04425	3	2453.52	8.23414e-05	3.43
A6NHR9	VYLFDRR	835641	736190	786769	776964	803417	760990	744295	798052	725118	712070	766156	814639	751903	748008	765548	761556			FALSE	-0.00683	0.0082	-0.00745	-0.04165	-0.02732	-0.1292	-0.06757	3	1272.74	0.00691952	2.9
A6NHR9	WTPEINK	705996	646169	604696	645529	656119	626661	663438	623744	630448	625441	610179	672312	614524	704775	616192	699074			FALSE	-0.076	-0.07632	-0.11308	-0.03992	-0.07106	-0.10656	-0.0355	2	1495.88	0.0536192	2.36
A6NHR9	YVEDEMAR	800147	821067	835438	823315	878415	889022	816147	776918	826971	821911	837471	857766	783743	832866	816598	822133			FALSE	0.12458	0.06441	0.03302	0.0155	-0.02527	0.02441	-0.0041	2	1316.65	0.00924813	2.67
A6NHR9	YVNTAADSFEFK	98356.8	97842.4	106562	97566.7	97125.8	92257.2	103557	93582	103681	91802.5	94747.2	99459.4	97592.1	98354.8	90433.2	93505.5			FALSE	-0.05101	-0.01473	0.05716	-0.09309	0.00689	-0.00527	-0.00186	2	2000.06	0.000193829	2.16
A6NHX0	ESIPLFTY	107605	107034	98787.5	98574.3	97341.3	106726	98491.1	84981.9	103327	93929.2	93570.8	95955.8	94412.3	102525	89838.6	97559.7			FALSE	-0.07287	-0.17951	-0.12107	-0.19581	-0.22635	-0.12185	-0.12418	2	1273.7	0.00659305	2.13
A6NHX0	ESIPLFTYGLIK	219741	207627	216070	215892	210672	216671	212723	199358	203150	190984	199203	201476	204203	229149	203703	201791			FALSE	-8e-05	-0.09303	0.01543	-0.0758	-0.05255	-0.11679	0.02006	3	1989.19	0.000131187	2.86
A6NHX0	FPSNLLFTSA	30855.2	33024.7	30757.1	27076.9	27896.9	27562.8	25775.3	32911.9	24389.2	28022.2	25793.1	27494.4	30254.7	31588.1	25292.2	29130.9			FALSE	-0.20392	-0.26156	-0.14344	-0.23114	-0.12232	-0.28548	-0.04675	2	1400.77	0.00924813	1.64
A6NHX0	IGGQPLGFDECGIVA	93376.1	93327.6	96798.4	93979.4	99139.8	95170.7	92983.2	89310.8	93364.8	91078.5	90785.1	82899	86023	96447.8	86033.6	86608			FALSE	0.05761	-0.10428	0.03114	-0.11297	-0.03448	-0.01757	-0.03309	2	1836.95	7.8745e-05	3.08
A6NHX0	LAFLSSK	734847	699673	737831	719569	684664	693625	698707	710779	698722	686712	656486	657847	685263	647097	726439	711404			FALSE	-0.05769	-0.12624	0.02283	0.00334	-0.0254	-0.05023	-0.10658	2	1373.86	0.0513569	2.69
A6NHX0	LVQRPVIHPL	705141	628701	708274	603166	653737	692852	593741	708067	650153	703719	574503	660615	588664	705534	592775	659388			FALSE	0.01372	-0.11094	-0.02444	-0.09116	-0.03507	0.0215	-0.04353	3	1475.94	0.0120413	3.09
A6NHX0	MLSTYQTDFILVR	89075	103083	95586.5	97280.6	88787.7	90574.3	97962.4	100465	111087	89277.9	95984.8	94741.6	98291.5	82198.8	88136.1	91369.4			FALSE	-0.09942	-0.01078	0.00532	-0.09826	0.04632	0.06034	-0.09037	2	1891.03	3.68311e-05	3.44
A6NHX0	SSSQPIGVTK	341291	365984	352610	370777	377318	369555	349842	344005	353823	330844	386947	365381	351534	329673	365542	346771			FALSE	0.07859	0.08909	0.0325	0.01024	-0.02765	-0.04687	-0.05418	2	1611.96	0.000147624	2.83
A6NHX0	STYQTDFILVR	287215	290792	300327	293035	287457	300384	285539	287980	299343	286715	282818	296859	265798	304005	291178	289213			FALSE	0.02434	0.00416	0.03783	0.00594	-0.01125	0.01996	-0.02062	2	1646.91	0.000100136	3.36
A6NHX0	SVIAPLADQNISVF	88917.9	82512.8	84059.5	84429.9	85071	87038.6	83301	87622.5	93956.9	79512.1	75763.1	79537.9	83213.5	92888	82750.3	81387.2			FALSE	0.0057	-0.14256	-0.02497	-0.06272	-0.00428	0.01705	0.03878	2	1778	0.000181671	3.02
A6NI28	DGSLLIGALR	167005	162715	163431	167665	177812	163142	175744	165741	158467	159512	157092	167943	151652	171560	165745	164009			FALSE	0.04833	-0.02065	0.006	0.00015	0.05058	-0.05231	-0.02877	2	1318.8	0.000273808	2.34
A6NI28	ENVGSPKPVSSGR	241994	234633	228404	256558	253973	242065	241474	235142	249454	235505	251538	241826	229722	247421	240524	240124			FALSE	0.05759	0.04979	0.02501	0.01212	-3e-05	0.02501	0.00156	3	1922.1	0.000428075	3.03
A6NI28	TGLVPENYVVFL	30624.3	23592.7	20432.3	24946.9	24915.1	26342.8	22310.8	21441.8	22104.2	24514.9	24476.7	23140.2	19179.3	19401.5	20809.4	19455.8			FALSE	-0.08097	-0.18727	-0.25671	-0.42921	-0.30938	-0.21783	-0.49086	2	1654.94	0.0048235	1.94
A6NIH7	ADDGVGAAVTEQELLALDTIRPEHVLR	51713.3	49678.7	47945.6	54103.2	56872.4	53040.7	50427.9	46938.1	54234.3	52186.9	48185.6	51745.9	49578.1	52599	51028.4	47592.2			FALSE	0.11642	-0.02093	0.00932	-0.03998	-0.05845	0.06984	0.01113	4	3192.72	9.09071e-07	3.42
A6NIH7	ADYAYNGGQ	350618	314065	353521	339158	333468	302127	343703	339359	338384	301092	351525	317648	337768	339890	357258	327136			FALSE	-0.06456	0.00971	0.05952	0.04216	0.03935	-0.05577	0.02789	2	1262.6	0.00643573	2.75
A6NIH7	AGGGVLNR	329688	324064	320597	356691	328864	315261	331270	289688	312132	313016	343906	307814	343881	291906	374907	339661			FALSE	-0.0214	-0.00449	0.05103	0.12833	-0.07425	-0.06454	-0.0402	2	1047.62	0.0068364	2.31
A6NIH7	IENPYETR	431471	427692	440270	434596	449737	446858	401215	419113	446520	417371	416688	462758	403475	445151	406191	429128			FALSE	0.06153	0.03366	0.02613	-0.0406	-0.06673	0.00792	-0.0178	2	1325.7	0.0681702	1.53
A6NIH7	LMIENPYETR	1.20806e+06	1.18202e+06	1.20869e+06	1.24646e+06	1.2784e+06	1.25449e+06	1.21304e+06	1.24607e+06	1.29817e+06	1.23292e+06	1.2526e+06	1158203	1.2174e+06	1.3195e+06	1.30034e+06	1.25303e+06			FALSE	0.08372	0.01245	0.03875	0.09534	0.04107	0.0827	0.08601	2	1569.83	0.000587124	3.37
A6NIH7	NTCEHIYEFPQLSEDVIR	615981	599528	597765	655769	601170	618764	590413	539454	598550	604918	606357	594878	598138	630371	609257	590530			FALSE	0.00524	-0.01704	0.04444	-0.01878	-0.10541	-0.01436	0.01535	3	2554.26	4.58621e-05	5.83
A6NIH7	QAPHHAADDGVGA	116084	112327	127847	125685	127573	115586	121542	112865	122824	119834	124846	122918	123992	129720	118481	105657			FALSE	0.09027	0.11733	0.15053	-0.02725	0.03738	0.08729	0.15156	3	1549.77	0.00800009	1.27
A6NIH7	SDSFYFVDNK	323093	334502	322125	319879	326091	316666	332381	327625	317978	345634	321422	329921	322618	319183	326561	326068			FALSE	-0.03293	-0.01378	-0.03462	-0.01094	0.00528	0.01314	-0.03507	2	1829.96	0.000602053	3.78
A6NIH7	TVGATVEFTVGDKPVSNFR	488172	509534	466194	482449	455996	466320	477745	460742	478573	455661	461196	441763	459839	481407	456235	477046			FALSE	-0.11335	-0.14395	-0.07275	-0.0963	-0.08828	-0.09483	-0.08404	3	2632.46	5.99377e-06	7.19
A6NIH7	VTENYLCKPEDNIYSIDFTR	1.89012e+06	2.08454e+06	1.95974e+06	2088876	1.99182e+06	1.92802e+06	2.03584e+06	1.82616e+06	2.03124e+06	1.92751e+06	2.07651e+06	1.71951e+06	1974607	1.78612e+06	1.96174e+06	1.8709e+06			FALSE	-0.02003	-0.06634	0.0266	-0.05249	-0.04148	-0.00579	-0.07982	3	3085.58	5.21486e-06	5
A6NJ78	GSDHENTEEVSMR	187592	164024	157778	145297	184703	164609	174323	173487	194342	180590	149682	156455	167213	197713	157245	147737			FALSE	-0.00949	-0.19982	-0.21433	-0.20527	-0.0157	0.09263	0.05361	3	1794.82	0.014213	2.21
A6NJ78	LDMTFGSGGHTK	226770	233063	223811	231038	240004	240812	229353	239276	217405	222201	202862	209635	212478	231564	212901	207029			FALSE	0.06438	-0.15672	-0.01572	-0.13096	0.02734	-0.06489	-0.05041	3	1859	3.83386e-05	4.64
A6NJ78	LHIPVMVDEVVHC	214613	210496	205634	212761	213476	200526	199699	195920	195951	182278	208280	190003	210518	212534	193528	204116			FALSE	-0.0382	-0.09404	-0.02297	-0.09636	-0.10372	-0.16857	-0.007	3	1851.98	0.000232389	4.12
A6NJ78	Oxidation[M9]SQDRDFETM	125101	127400	120387	121102	113518	124958	120602	133406	132663	128624	109433	137723	121166	137203	121378	119371			FALSE	-0.08245	-0.03087	-0.06433	-0.06876	0.00859	0.04935	0.03315	2	1448.66	0.0121856	1.02
A6NJ78	TQQLASIVAGAFPPSAIYTR	38966.2	36028.1	37934.1	38258.3	35824.1	43036.9	36932.2	33960	40963.2	43024.5	35650	34743.9	36838.9	39727	35788.3	37961			FALSE	0.07253	-0.09133	0.02287	-0.02415	-0.08116	0.1634	0.02992	3	2395.33	1.48765e-05	4.07
A6NJ78	VLSPQDQDVQDNPR	188526	175740	185494	174701	180523	184348	175826	168164	177493	172611	167231	174534	163962	172405	175636	174542			FALSE	0.00239	-0.09199	-0.01621	-0.05691	-0.08263	-0.05721	-0.11496	2	1914.98	5.70377e-05	3.86
A6NKD9	ASLSGPLSGGAPGAGAR	225961	219810	214964	230619	227988	237668	212180	234961	225308	233880	208416	235755	226581	234194	197750	220814			FALSE	0.06296	-0.00519	-0.00061	-0.09085	0.00443	0.04278	0.04776	2	1729.95	3.19528e-05	4.82
A6NKD9	EVHENLDR	1.42796e+06	1.45386e+06	1.32227e+06	1.37204e+06	1.48484e+06	1.48315e+06	1.38031e+06	1.54161e+06	1.49004e+06	1.57515e+06	1.30401e+06	1.47994e+06	1.3896e+06	1.38752e+06	1.33344e+06	1.47749e+06			FALSE	0.04251	-0.04985	-0.09707	-0.03593	0.01994	0.089	-0.05339	3	1315.69	0.00207972	2.9
A6NKD9	LQDDNQELR	394778	391606	397791	364853	387748	383899	374153	389308	373828	379455	372941	390414	356380	397145	397614	387416			FALSE	-0.02729	-0.04288	-0.04422	-0.00249	-0.04268	-0.06204	-0.06158	2	1434.75	0.0015068	2.44
A6NKD9	LQDDNQELREL	222650	224329	216827	222485	234134	219298	244581	221493	235062	218138	222189	226001	232906	232387	202445	228770			FALSE	0.02068	0.0039	-0.02496	-0.0518	0.06035	0.01994	0.05793	2	1676.88	0.000191877	2.12
A6NKD9	LQDSCEEDLSEK	70339.5	73684.2	75584.2	70702.3	74012.4	79369.2	64950.8	83553.1	77158.4	66333.9	71306.8	78239	67897.3	75694.8	67481.7	74726			FALSE	0.09082	0.05428	0.02249	-0.01831	0.0442	-0.00533	-0.00433	2	2061.03	4.18777e-05	3.68
A6NKD9	QAGSGEFR	482400	380953	401750	479439	405247	413771	374639	363411	443041	426051	381074	412284	402105	362049	524828	414045			FALSE	-0.07605	-0.12198	0.0295	0.12098	-0.22623	0.00956	-0.17609	2	1155.61	0.00550285	2.18
A6NKD9	QLQDSCEEDLSEK	109141	115560	111383	112952	118807	119135	109110	107480	104495	99109.3	100483	109489	97948.4	107648	108541	103092			FALSE	0.0826	-0.09781	-0.00236	-0.08644	-0.05304	-0.14224	-0.12819	2	2189.09	3.62011e-05	4.92
A6NKD9	SEELSQVPDEELLR	354622	357678	361387	351360	353625	358399	358094	366315	360123	369703	351908	366526	353526	342355	343220	358508			FALSE	-0.00056	0.01237	0.00091	-0.02157	0.02432	0.03507	-0.03364	2	1948.02	4.38245e-05	3.99
A6NKD9	VGLMLEHGGLMR	91150.9	85669.7	79205.3	89774.7	86609.1	97129.3	83225.9	79529	82317.2	89102.4	89150.4	80232.2	79667.3	85700.2	76063.2	85373.7			FALSE	0.05537	-0.062	-0.06543	-0.13132	-0.11959	-0.04475	-0.09661	3	1616.89	0.000131187	4.46
A6NKD9	VLLLDEER	298198	293512	293711	285657	307705	308071	293569	281026	281708	293280	273748	280138	291147	290293	280560	275714			FALSE	0.05752	-0.0953	-0.03041	-0.08909	-0.04234	-0.04136	-0.02526	2	1290.76	0.00165689	2.15
A6NKF1	ALAVDAAFR	1.32741e+06	1.21102e+06	1.27468e+06	1.27647e+06	1.24706e+06	1.26551e+06	1.26123e+06	1.27996e+06	1.2181e+06	1.30067e+06	1.23204e+06	1.23951e+06	1225578	1.29969e+06	1.2578e+06	1.33637e+06			FALSE	-0.01477	-0.03852	0.00721	0.03134	0.00157	-0.01122	-0.0075	2	1237.72	0.00227239	2.95
A6NKF1	DLCQAHGLPLDGEER	1.36937e+06	1.3706e+06	1.35883e+06	1.36849e+06	1.39027e+06	1.40621e+06	1.38073e+06	1.36632e+06	1.40794e+06	1.33959e+06	1.34546e+06	1.3668e+06	1.37062e+06	1.39381e+06	1.26318e+06	1.38395e+06			FALSE	0.02945	-0.01466	-0.00668	-0.04973	0.00372	0.00398	0.01282	3	2014	7.44344e-05	6.06
A6NKF1	DLCQAHGLPLDGEERVVFLR	152558	176325	141773	160051	157737	147075	156152	147954	164455	162727	157877	145864	162110	135600	142489	149009			FALSE	-0.10965	-0.11473	-0.12387	-0.17409	-0.113	-0.00748	-0.14367	4	2628.39	2.22919e-05	6.21
A6NKF1	GLPLDGEER	1.12377e+06	1.01745e+06	1.00826e+06	1.0006e+06	1.06464e+06	1.06224e+06	995462	1.04753e+06	1.0894e+06	1.03425e+06	953748	1.03287e+06	957627	1.16453e+06	1.00905e+06	1.01555e+06			FALSE	-0.0097	-0.10812	-0.09206	-0.08081	-0.06775	-0.01189	-0.0129	2	1289.7	0.00147564	2.23
A6NKF1	GPADPVL	244176	291353	310620	264795	288117	300029	266365	321632	286345	303731	258879	319415	288468	292476	229292	285713			FALSE	0.13521	0.11084	0.10364	-0.05638	0.13484	0.13994	0.11743	2	972.569	0.0133988	0.87
A6NKF1	GPADPVLLQAQVQEGFGSLRR	292028	303592	282336	304451	293818	297934	301702	296096	267358	285219	268259	258340	282556	235999	275413	284863			FALSE	-0.0094	-0.17769	-0.02155	-0.08825	0.00527	-0.10822	-0.19989	3	2542.41	4.37002e-05	4.86
A6NKF1	GRYVEEGLPPASTCK	262903	271623	269657	248315	276495	252767	271170	254113	269657	255296	245475	263058	258334	260654	252538	261415			FALSE	-0.01428	-0.07192	-0.04538	-0.05662	-0.02516	-0.02607	-0.04256	3	2272.23	7.28438e-05	3.03
A6NKF1	LLQTLPYLPSCAVQCHVGHAR	133034	138958	125366	134770	127236	147588	133695	146367	123809	142216	123855	134981	137003	134208	131466	139673			FALSE	0.01494	-0.07153	-0.0643	-0.00453	0.04218	-0.032	-0.00414	4	2724.44	8.63078e-06	6.22
A6NKF1	PGCELPVGTCPDMCPAAER	450364	351561	424556	492162	380885	359512	474279	350378	386742	354019	395490	351183	487081	431651	466084	483804			FALSE	-0.11517	-0.10299	0.19301	0.24429	0.04033	-0.11446	0.19618	3	2421.1	7.28438e-05	5.51
A6NKF1	QDPPRADPQR	3.37106e+06	4.09819e+06	4.16329e+06	3.98477e+06	4.05252e+06	3.8459e+06	4.03451e+06	3.93319e+06	3.9782e+06	4.23917e+06	3.76979e+06	3.46552e+06	3.6972e+06	3.74939e+06	3.81807e+06	4.62727e+06			FALSE	0.0806	-0.04591	0.12549	0.17719	0.0932	0.13771	-0.00438	3	1483.79	0.0051207	2.27
A6NKG5	ALPIPAWESQPR	344564	323243	325584	328798	352246	344466	340606	348162	349943	323879	310418	336404	319526	380448	322584	338267			FALSE	0.06113	-0.04606	-0.0293	-0.0151	0.04459	0.01294	0.06787	2	1668.94	0.000253288	2.86
A6NKG5	FSIIAEPLVR	210122	194412	192507	187938	179672	173279	185248	180209	193309	169497	172398	153966	167164	187310	188891	191452			FALSE	-0.19679	-0.30978	-0.08857	-0.08896	-0.14656	-0.15706	-0.19058	2	1448.88	0.000208405	3.09
A6NKG5	NISPIEVEYSQAEMK	200735	194023	199626	204604	195678	204304	202932	193891	203176	181811	193727	191718	186395	208212	207358	191679			FALSE	0.01897	-0.03444	0.03421	0.01555	0.00753	-0.03616	-0.00055	3	2346.25	0.000134464	5.78
A6NKG5	NLTWIDSPAPER	368648	350254	368803	357505	364245	357011	367122	354760	354123	335472	366242	324228	345372	354921	352744	351995			FALSE	0.00472	-0.05822	0.01478	-0.02871	0.00597	-0.06005	-0.03784	2	1702.91	7.46653e-05	3.65
A6NKG5	SDLADVFNPK	95134.6	94362.4	100539	95532.5	90365.7	103471	104515	91461.7	95769.3	92390.6	82561.1	94545.6	95803.6	104860	95927.6	101520			FALSE	0.03267	-0.09756	0.0492	0.05929	0.0485	-0.01022	0.0826	3	1713.97	0.000451266	3.3
A6NKG5	TIPAQELAELFLGPGR	30870.4	25156.2	26741	29724	25183.8	24906.9	27013.7	25903.7	28776.8	25581.1	22868.5	27535.5	21355.7	32174	23339.9	26489.9			FALSE	-0.16157	-0.15257	0.01124	-0.1691	-0.08237	-0.04362	-0.06577	3	2016.14	3.95614e-05	4.52
A6NKG5	VAEEAMFTIR	249519	244129	254399	250412	259537	248630	243272	239260	256653	230215	247646	247544	241878	248120	253776	244930			FALSE	0.04182	0.0045	0.03226	0.01471	-0.03286	-0.01995	-0.0107	2	1470.79	0.00035762	2.35
A6NKG5	VNPYHSVAVQALVDSGADGNFMDEK	74162.6	66212	75815.7	83135.4	74533.5	69636.6	73905.8	74705	66839.9	77133.9	63452.3	74593.9	71563.4	62192.2	63072.4	71030.8			FALSE	0.03849	-0.02413	0.1793	-0.06594	0.08226	0.03652	-0.06968	3	3271.65	4.91709e-06	5.99
A6NKG5	YECPSTAPWEPVGAR	120747	115119	137448	130379	129452	134116	134293	118735	122124	118218	119775	128797	130627	153322	133707	126136			FALSE	0.16021	0.0757	0.18333	0.13967	0.10133	0.02712	0.26766	2	2023.99	9.87304e-05	2.4
A6NNZ2	AVLVDLEPGTM	382097	414566	399004	367016	358992	377536	440604	383159	390653	365554	370113	377545	399148	358110	372363	358921			FALSE	-0.11323	-0.09159	-0.05659	-0.12354	0.04826	-0.07519	-0.07318	2	1448.8	0.00072173	1.91
A6NNZ2	AVLVDLEPGTMD	906023	930110	877942	936315	915595	868946	886711	872972	889486	887620	927333	879362	867235	849389	879213	884046			FALSE	-0.04112	-0.02332	-0.01729	-0.05843	-0.06136	-0.04714	-0.0971	2	1563.83	0.000250339	3.01
A6NNZ2	AVLVDLEPGTMDSV	196990	202295	198470	226087	214033	216519	204713	192060	203937	200511	201281	209615	199010	208018	197908	206784			FALSE	0.10877	0.04135	0.08854	0.0194	-0.00911	0.01853	0.02771	2	1749.93	0.000229803	2.83
A6NNZ2	EAESCDCL	651542	632906	591761	583740	598875	565579	606513	600775	604999	619637	525050	593605	607817	627493	539477	631325			FALSE	-0.14149	-0.19938	-0.12787	-0.13365	-0.08938	-0.0688	-0.05628	2	1287.55	0.140046	1.82
A6NNZ2	EAESCDCLQ	1.19237e+07	1.06973e+07	1.148e+07	1.09133e+07	1.29462e+07	1.15276e+07	1.12049e+07	1.0876e+07	1.12793e+07	1.26275e+07	1.20369e+07	1.09362e+07	1.24342e+07	1.10826e+07	1.24492e+07	1.34218e+07			FALSE	0.11358	0.02229	-0.01459	0.19367	-0.03487	0.07976	0.05603	2	1415.61	0.0345617	3.18
A6NNZ2	EAESCDCLQGF	8.62769e+06	7.73552e+06	8.63287e+06	8.67222e+06	8.41424e+06	8.01394e+06	8.59695e+06	8.98674e+06	8.60638e+06	8.56578e+06	8.50395e+06	8.26233e+06	9.13963e+06	9.35452e+06	8.23241e+06	8.79016e+06			FALSE	0.00572	0.03511	0.08074	0.05699	0.10378	0.06962	0.17661	2	1619.7	0.00849858	3.26
A6NNZ2	EAESCDCLQGFQL	157260	172278	150835	134976	150234	162407	162355	162224	155024	165396	150336	169276	150052	164682	145828	148590			FALSE	-0.07594	-0.04413	-0.20538	-0.16258	-0.02188	-0.04048	-0.06631	2	1860.84	0.000250339	3.76
A6NNZ2	EAESCDCLQGFQLTH	617509	639798	651879	592104	606980	637405	614637	658764	640980	593685	586203	629651	604079	700121	608209	594047			FALSE	-0.0149	-0.04837	-0.01537	-0.06459	0.01835	-0.02622	0.05283	2	2098.95	7.1955e-05	4.35
A6NNZ2	EAESCDCLQGFQLTHSLGGGTGS	633735	660410	665299	680600	679805	707136	668453	651006	695353	658996	704870	687881	664260	679986	675996	690802			FALSE	0.09991	0.10594	0.05657	0.0788	0.02795	0.0656	0.0548	3	2715.23	5.83843e-05	7.13
A6NNZ2	EAESCDCLQGFQLTHSLGGGTGSGM	562367	555697	600744	526063	517089	533906	545393	567584	550445	502033	483473	549353	541282	746971	519242	559021			FALSE	-0.08925	-0.11441	0.01124	-0.05229	-0.00658	-0.08721	0.20441	3	2903.29	2.0859e-05	7.44
A6NNZ2	EAESCDCLQGFQLTHSLGGGTGSGMGT	32314.8	34524.4	37660.2	34021.1	33356.5	33265.4	35655.1	33437.2	28189.6	30112.6	32565.4	26782.2	30073	46141.5	24587.9	33604.8			FALSE	-0.0047	-0.1715	0.1009	-0.19985	0.04783	-0.19714	0.18937	3	3061.36	8.10307e-05	6.41
A6NNZ2	EAESCDCLQGFQLTHSLGGGTGSGMGTL	254843	220216	266263	217853	219024	216979	214227	230517	243665	227690	205489	234284	208116	400367	207424	229858			FALSE	-0.12377	-0.11135	0.02725	-0.11954	-0.09513	-0.01129	0.35711	3	3174.45	1.61076e-05	6.49
A6NNZ2	KEAESCDCLQ	203040	207468	207755	224116	222123	213208	204751	195023	204075	195237	214655	210757	198184	197589	205744	216603			FALSE	0.0847	0.05145	0.07319	0.04102	-0.03822	-0.03989	-0.05273	2	1847.91	0.00147564	1.33
A6NNZ2	Oxidation[M11]AVLVDLEPGTM	1.76973e+06	1.66933e+06	1.66942e+06	1.66969e+06	1.61791e+06	1.61785e+06	1.70082e+06	1577717	1.62607e+06	1.63555e+06	1.69987e+06	1.67169e+06	1.7353e+06	1.67945e+06	1.73925e+06	1.63162e+06			FALSE	-0.08791	-0.0286	-0.04255	-0.0289	-0.06896	-0.07643	-0.01023	2	1464.79	0.000545166	3.1
A6NNZ2	Oxidation[M11]AVLVDLEPGTMD	222205	232021	262460	251514	251013	250458	233743	238117	235052	239784	228447	249288	234652	244920	225220	227995			FALSE	0.14276	0.0728	0.17829	-0.00321	0.05495	0.06402	0.07834	2	1579.82	0.000189006	1.51
A6NNZ2	Oxidation[M25]EAESCDCLQGFQLTHSLGGGTGSGM	158900	123609	144329	115452	115317	122826	117402	120619	127478	112065	111707	127395	113717	246477	108191	128125			FALSE	-0.24647	-0.24067	-0.121	-0.25758	-0.24721	-0.23801	0.35048	3	2919.29	4.18777e-05	8.01
A6NNZ2	Oxidation[M25]EAESCDCLQGFQLTHSLGGGTGSGMGTL	57348.9	52249.5	50678.9	58582.6	62990.3	54562	53399.4	55461.8	57676.1	52584.7	57702	49176.9	55538.5	59029	58676.6	49340.6			FALSE	0.10108	-0.03625	-0.00444	-0.02097	-0.00974	0.00869	0.06397	3	3190.44	4.4959e-05	3.68
A6NNZ2	Oxidation[M25]EAESCDCLQGFQLTHSLGGGTGSGMGTLL	32712	35763	31827.4	33899.4	34181.1	30108.4	36945.5	26121.8	31121.9	27215.1	27866.7	28794.6	32161.8	35839.9	29833.6	34127.6			FALSE	-0.09099	-0.27321	-0.05909	-0.09838	-0.11868	-0.23116	-0.01	3	3303.53	7.15159e-05	2.22
A6NNZ2	YTEGAEL	5.88459e+06	5.55683e+06	6.00187e+06	5.2915e+06	5.32206e+06	5.66186e+06	6.03026e+06	5.80905e+06	5.73331e+06	5.42385e+06	5.71773e+06	6.19977e+06	5.42842e+06	5.75993e+06	5.27007e+06	5.7247e+06			FALSE	-0.05887	0.05882	-0.01879	-0.05745	0.04932	-0.0363	-0.03227	2	1086.56	0.0681702	2.17
A6ZKI3	ESPLLNDYR	373826	342484	389433	363004	350993	357950	349568	365405	363642	342074	328634	360718	332596	369572	364175	365310			FALSE	-0.01492	-0.05534	0.07098	0.02629	-0.0027	-0.0215	-0.02877	2	1410.75	0.00114404	2.9
A6ZKI3	LALPIRPATR	63720.8	58211.5	65031	61943.7	59090.2	51251.5	53850.8	63699.1	54689.5	60256.1	49636	63841.2	60638.1	58592.3	56823.4	54272.1			FALSE	-0.1441	-0.10368	0.05846	-0.13428	-0.05281	-0.08513	-0.03233	3	1411.91	0.0861491	1.85
A6ZKI3	RVFGWEEDEDF	211609	203795	202207	209100	203816	195362	205761	202140	202506	200770	196796	196904	191970	191609	189452	201164			FALSE	-0.05748	-0.07742	-0.0143	-0.08877	-0.0263	-0.04275	-0.11499	2	1732.81	0.00155499	1.84
A6ZKI3	VTFLITR	433001	407225	435876	414989	407829	427302	408528	408350	388059	403243	359481	387478	372741	394449	426358	423577			FALSE	-0.00877	-0.16975	0.01815	0.01657	-0.04066	-0.08655	-0.13119	2	1153.73	0.214162	1.69
A7E2F4	RVEELER	799370	859996	870289	922669	878725	803331	880823	840050	889150	867097	862013	813777	871387	773464	915491	888594			FALSE	0.01959	0.01421	0.11171	0.12064	0.05251	0.08186	-0.01268	3	1234.71	0.0542015	2.38
A7E2V4	AHNDHPNNFSR	174437	172914	169644	168115	189958	171771	182816	175190	174027	201993	161316	185059	178984	169318	181945	187053			FALSE	0.05852	-0.00406	-0.0404	0.08722	0.04359	0.11442	0.00394	4	1612.79	0.000287705	4.9
A7E2V4	ALELQRPPASTK	578024	558361	574501	574524	578852	597787	556630	554675	597662	555563	570678	575429	562356	578095	563054	567704			FALSE	0.05022	0.01229	0.01596	-0.00716	-0.0322	0.02122	0.00515	3	1919.16	0.0002418	4.3
A7E2V4	ALNPNEIQR	235262	204208	231175	215516	231948	225890	236349	228936	224124	234626	227322	225060	226658	236534	213297	234690			FALSE	0.05907	0.04178	0.02351	0.02769	0.08235	0.06194	0.07584	2	1358.77	0.000960111	2.83
A7E2V4	DSNAAPLLEIL	35982.7	33822.8	37605.2	36478.3	35948.2	37792.4	34301.2	36136.5	30538.3	29023	32422.4	32756.3	26355.3	30657.9	34214.2	38257			FALSE	0.07912	-0.09894	0.08581	0.05407	0.01301	-0.22896	-0.29204	2	1459.83	0.000841804	1.39
A7E2V4	DSNAAPLLEILTDQ	17581.6	18120.1	15890.6	20041.2	18047.3	14572.8	16441	20814.4	18332	14893.9	13337.2	16090.9	15531.7	17750.8	17555.9	17475			FALSE	-0.13023	-0.2788	0.00927	-0.02736	0.06146	-0.10368	-0.10123	2	1803.97	0.00398932	0.86
A7E2V4	EAAPAVGEEDDDYQAY	138708	135045	124281	139809	131700	132958	133991	141466	135418	140429	131849	148923	129272	124192	138515	129556			FALSE	-0.04875	0.03652	-0.05185	-0.03026	0.00895	0.011	-0.1111	2	2046.91	6.89526e-05	3.66
A7E2V4	GAGPGPTEGFTEK	168604	170310	163311	167362	172992	173156	168275	171170	169807	168868	167053	182778	153593	169173	172098	174054			FALSE	0.03047	0.04574	-0.03551	0.03049	0.00226	-0.00102	-0.07043	2	1856	4.61235e-05	3.86
A7E2V4	GGGVYPEVLFEVA	23886	22452.5	22066.3	24549.1	22061.3	24570.4	23253.9	20697.1	24674.6	22272.5	17653.6	24800.4	25286	23249.8	19614.7	21052.8			FALSE	0.0091	-0.12631	0.0086	-0.18834	-0.07632	0.01883	0.06684	2	1640.89	0.000898534	1.42
A7E2V4	GRRPESHAPHVPNQPSEAAAH	4264.05	4486.93	4560.18	5313.79	5472.86	5060.92	5108.2	6316.8	5434.72	5981.33	4094.37	3732.42	5076.42	6080.38	6141.9	4300.7			FALSE	0.26751	-0.16102	0.17419	0.25497	0.38468	0.38355	0.35041	5	2549.3	2.33919e-05	3.16
A7E2V4	IAFWSFPENEEDIR	26746.1	29961.2	24884.1	29691.9	31800.8	28176.4	26617.4	29959.7	23155.9	28402.3	30500.1	23840.6	29238.9	22848.5	23828	24119.5			FALSE	0.08088	-0.0615	-0.05527	-0.24208	-0.00332	-0.13733	-0.1226	2	2057.03	3.7686e-05	2.85
A7E2V4	LFPGFRPA	277192	244331	284336	268005	269085	269300	279079	257707	258999	245679	237766	260368	270819	277494	235704	273960			FALSE	0.04591	-0.0662	0.08283	-0.03318	0.04162	-0.04737	0.07227	2	1208.71	0.0486717	1.47
A7E2V4	MITYKDDQAK	631947	665930	675331	668764	694723	707727	646125	638516	677272	644547	648171	703215	651401	714984	654665	633280			FALSE	0.1118	0.05829	0.05048	-0.01108	-0.01479	0.02637	0.07421	3	2125.21	0.00171075	3.51
A7E2V4	MRDGLVIPL	198934	176190	192355	201531	198965	206105	187330	198649	191657	173939	176569	190189	186688	187903	189432	191988			FALSE	0.1108	-0.03254	0.07041	0.02401	0.04115	-0.03712	-0.00205	2	1317.79	0.00598644	1.25
A7E2V4	NVPESSPHSPCEGLPSEAALTPRPEGK	174592	160053	162007	166430	172768	155928	166257	150503	152095	158497	161875	166281	175134	227640	154533	147061			FALSE	-0.02588	-0.02825	-0.02702	-0.15003	-0.07924	-0.10761	0.26734	4	3451.78	4.62195e-06	3.69
A7E2V4	NWNSETPGDEELGFEAA	31959.5	33888.7	35330.7	37455	35522.3	33055.9	31908.9	29720.4	31996.8	32587.5	28699.9	34468.2	34441.1	36193.2	28941.7	31582.2			FALSE	0.05861	-0.05995	0.14451	-0.12164	-0.09553	-0.02796	0.10122	2	2169.99	0.000507106	2.35
A7E2V4	QSAGPNSPTGGGGGGGSGGTR	102410	96492.3	94349	110893	99114.1	105911	97279.3	107843	107259	83209.9	102928	107734	99229	101786	107389	101195			FALSE	0.04374	0.08287	0.04527	0.06856	0.04442	-0.06251	0.01524	3	2019.98	1.9396e-05	6.63
A7E2V4	QVAFHIPFEVVEK	139298	127223	145993	131284	133041	130867	134459	131576	140465	139636	115945	134295	126023	187101	123003	132719			FALSE	-0.01421	-0.09093	0.05708	-0.05967	-0.00263	0.0717	0.23248	3	2151.25	9.12022e-05	3.5
A7E2V4	RSGGLEESR	190662	180954	176938	196569	174213	199397	181111	182547	193129	197388	171628	215805	162133	179393	191901	188465			FALSE	0.00772	0.06013	0.00732	0.03358	-0.03123	0.07157	-0.12182	3	1294.7	0.0051207	3.12
A7E2V4	VYPPVPEQLQLR	99085.5	89837.7	73999.4	94203.1	83695.3	78187.5	84740.7	82515.4	77887	86172.6	83015.1	86995.6	82816.6	84072.1	85182.8	78429.6			FALSE	-0.22285	-0.15217	-0.1676	-0.20752	-0.17574	-0.20358	-0.17891	2	1743.01	0.000187129	2.26
A7MCY6	ERLGGLER	85545.7	85823.6	76652.3	77251.5	77041	80470.4	84805.4	74315.2	88382.3	84792.6	67795.7	90547.3	80059	92529.9	71679.8	80502.9			FALSE	-0.12165	-0.11405	-0.15508	-0.1713	-0.10699	0.01512	0.01023	3	1233.72	0.0230388	1.79
A7MCY6	RHSPAPQCPSPSPPAR	216173	141341	132300	151908	159339	212005	169557	256200	165738	282997	130235	163136	159255	276595	135883	168643			FALSE	0.05476	-0.28527	-0.33105	-0.23144	0.25203	0.32786	0.28583	4	2046.06	0.000139621	4.68
A8K0R7	EMVLSEK	732079	696683	712070	708435	695907	714073	725150	674351	704011	685041	715402	685551	737421	693843	711343	711987			FALSE	-0.01909	-0.02836	-0.00836	-0.00549	-0.02985	-0.04066	0.00252	2	1443.84	0.0208162	2.59
A8K0R7	Oxidation[M2]EMVLSEK	316748	318116	311163	319632	316022	329938	303323	298545	325198	309013	288832	311916	290092	309640	292220	301365			FALSE	0.025	-0.07969	-0.00928	-0.09699	-0.077	-0.00148	-0.08213	2	1459.83	0.0222757	1.81
A8K0R7	VEEDEDQRER	254019	231139	220678	237731	212686	228000	238788	238440	239877	250604	209806	245776	219544	219543	211631	222636			FALSE	-0.1387	-0.09074	-0.08182	-0.15987	-0.02378	0.01574	-0.14395	3	1608.78	0.192679	2.02
A8K7I4	ASVTALIESVNGK	156318	159226	174269	169735	159410	160442	158750	166202	178120	169981	166526	155884	168878	148394	163431	166893			FALSE	0.01957	0.03106	0.12459	0.06604	0.04239	0.14167	0.00788	3	1897.12	0.000159213	4.76
A8K7I4	CSAGITGTNVVKK	424513	431284	450595	452663	446089	446360	431529	422908	434532	433671	442101	415404	429008	407922	422490	445026			FALSE	0.0605	0.00287	0.07787	0.01962	-0.0023	0.02076	-0.03216	3	2247.33	1.13898e-05	4.48
A8K7I4	DTLFLIT	166473	172792	162399	170296	163243	157054	168844	168429	152871	167495	185796	160865	160821	160824	167439	167063			FALSE	-0.083	0.03111	-0.02821	-0.0204	-0.0085	-0.08269	-0.07694	2	1126.67	0.0275129	1.44
A8K7I4	DTSKFPSPLVVY	84899.4	83867.6	84619.5	89497.8	86076.6	87301.8	95864.5	94147.5	82027.2	91445.8	83027.8	93712.3	95987.6	117672	85770.5	99904.3			FALSE	0.03889	0.0666	0.04503	0.13775	0.17106	0.03968	0.34028	2	1961.12	0.000734673	1.75
A8K7I4	IDPNVPEDETLIQQIK	82398.9	79614.3	75207.5	81720.6	76669.2	81550.3	85177.3	79749.6	76576.7	78669.4	76687	74475.6	75014.9	85579.4	72325	85281.7			FALSE	-0.03418	-0.10001	-0.04601	-0.03978	0.02572	-0.06155	-0.01269	3	2460.38	0.000519385	2.02
A8K7I4	IHLTPDFIAGK	196878	178175	177478	169168	180132	175714	175136	183896	161038	161338	168396	173908	183274	201972	173776	174721			FALSE	-0.07584	-0.13181	-0.11363	-0.10595	-0.06298	-0.21835	0.03869	3	1820.09	0.000193829	4.11
A8K7I4	ILDLRDK	1.05383e+06	1.01846e+06	1.06215e+06	988483	1.0066e+06	1.07781e+06	979572	1.05694e+06	1.04339e+06	920997	859570	963348	870208	1.07429e+06	1.00165e+06	1.03088e+06			FALSE	0.00841	-0.18498	-0.01516	-0.02795	-0.02513	-0.07715	-0.09183	3	1480.93	0.00839649	2.46
A8K7I4	KKYPTDGSEIVLLTDGEDNTISGCFNEVK	15940.6	15545.8	11288	17525.5	16849.4	16272.3	13916.7	15247.2	18964.1	17528.6	15938.5	14466.5	16836.8	16058.1	17979.3	16760.4			FALSE	0.07305	-0.05042	-0.12798	0.14185	-0.11055	0.21288	0.06313	4	4446.39	9.91581e-06	5.57
A8K7I4	KYPTDGSEIVLLTDGEDNTISGCFNEVK	105526	122676	100549	130092	130836	108696	124654	102113	115983	117720	106134	106509	113260	93161.7	103730	104467			FALSE	0.06991	-0.10187	0.01534	-0.13236	-0.00909	0.03437	-0.14471	4	4014.08	1.18181e-05	4.29
A8K7I4	LNQAGQLFLL	16022	19428.5	19339.6	21999.3	19455.4	22452	20296.1	20765.8	22224.6	20010.8	17827.9	20550.3	17382.2	20489.3	14747.4	20823.8			FALSE	0.2414	0.11448	0.22169	0.0049	0.21199	0.25265	0.0953	2	1420.85	0.000789504	1.68
A8K7I4	LNQAGQLFLLQ	68768.8	74413.7	62454.7	69860.6	72965.7	64680	67008.5	59121.9	63811.6	64842.6	66728.3	64282	58525.8	79968.6	63434.9	69958.5			FALSE	-0.0569	-0.12817	-0.11387	-0.10217	-0.18294	-0.15436	-0.04803	2	1548.91	0.000424898	3.04
A8K7I4	MAYLQIPGIAK	120261	118546	120480	125476	116165	121520	120209	118167	116453	124935	119181	111728	126655	114934	114721	124455			FALSE	-0.00679	-0.04852	0.04255	0.00222	-0.0026	0.0155	0.01671	3	1813.09	0.000424898	3.69
A8K7I4	NVAILIPETW	33611.4	30725.6	30472.5	31955.8	35462.2	33481.3	31474.3	34306.8	33506.6	32471.3	33672	32446.9	31652	39993.5	27894	30963.8			FALSE	0.09976	0.03941	-0.04345	-0.12842	0.03202	0.03633	0.15523	2	1459.85	0.136933	1.37
A8K7I4	QSGAIIHTVALGPSAAQELEELSK	291869	300393	277302	291985	309559	307673	304455	279080	298758	296145	293198	273053	281324	261551	276097	289151			FALSE	0.05958	-0.06479	-0.05708	-0.06735	-0.02141	0.00642	-0.12561	3	3057.71	7.1931e-06	8.98
A8K7I4	RLPAAASGGTSICSGLR	1.55716e+06	1.47466e+06	1.45669e+06	1.43862e+06	1.51391e+06	1.49821e+06	1.46654e+06	1.49961e+06	1.49668e+06	1.4702e+06	1.4457e+06	1.52041e+06	1.43311e+06	1.53966e+06	1.47898e+06	1.47394e+06			FALSE	-0.0094	-0.03161	-0.06646	-0.03804	-0.03159	-0.03123	-0.02837	3	1978.08	1.57186e-05	5.68
A8K7I4	SAFTVIRK	643410	680806	675746	653106	664315	706235	651201	652028	670452	668763	670960	709762	658931	660269	668180	630363			FALSE	0.04962	0.06028	0.00504	-0.02825	-0.02305	0.01625	-0.00547	3	1529.97	0.00105741	2.3
A8K7I4	SGSMATGNR	188958	173798	146366	166068	163206	188265	160967	188924	172850	208653	127383	176099	162079	176762	146683	167313			FALSE	-0.04559	-0.25739	-0.21545	-0.20825	-0.0521	0.0727	-0.09839	2	1184.6	0.0524749	1.63
A8K7I4	STWEVIRDSEDFKK	1.99779e+06	1.99328e+06	2.02888e+06	1.94883e+06	1.97656e+06	2.00651e+06	2.06168e+06	1.87946e+06	2.0209e+06	2.02572e+06	2.06907e+06	2.05103e+06	2019183	2.00386e+06	1.89404e+06	1.96191e+06			FALSE	-0.0029	0.0459	-0.00484	-0.04969	-0.01816	0.01994	0.01151	4	2652.48	0.000284133	2.34
A8K7I4	TSSGGSFVASDVPNAPIPDLFPPGQITDLK	29088.1	33097.3	29508.4	33086.9	30375.2	30778.8	31453.3	30018	30945.6	30756.3	31211.7	24954.5	31549.6	25329.3	29178.3	27363.9			FALSE	-0.02413	-0.14687	0.00948	-0.13725	-0.01666	-0.01126	-0.12868	4	3635.95	7.01745e-06	5.03
A8K7I4	TTPMTTQPPNPTFSLL	72295.5	68937.4	67541.9	62283.2	66192	66130.7	70082.8	58903.1	53675.9	63898	62929.8	67418.2	63265.6	74898.3	63949.7	67101.7			FALSE	-0.09401	-0.11571	-0.12151	-0.10794	-0.13086	-0.26451	-0.0317	2	2050.08	0.000141408	3.18
A8K7I4	TTPMTTQPPNPTFSLLQIGQR	489702	485604	447557	481305	467295	498585	522402	457807	450049	462275	492581	466729	460017	437360	465989	433831			FALSE	-0.01401	-0.02386	-0.07039	-0.11622	0.00723	-0.09631	-0.12014	3	2632.41	9.03965e-06	3.57
A8K7I4	TVALGPSAAQELEELSK	114352	132361	119711	122316	129647	122098	107680	107274	117474	120404	113019	122353	117460	127075	106725	116641			FALSE	0.02912	-0.0679	-0.02767	-0.14343	-0.1988	-0.05261	-0.0128	2	2351.33	2.60554e-05	4.77
A8K7I4	TVTLELLDNGAGADATKDDGVYSR	161057	176850	158965	177476	171487	175024	166218	160796	151506	173531	172667	164092	167879	153365	164260	161461			FALSE	0.03627	-0.00491	-0.00628	-0.053	-0.04728	-0.05603	-0.07296	3	3089.62	5.81122e-06	6.3
A8K7I4	VAILIPETWK	53012.6	54533.1	45972.6	57598.1	60962.8	53587.3	56354.9	54432.2	51142.2	51919.3	47535.8	54105.6	54666.4	51446.3	51955.7	55523.6			FALSE	0.09103	-0.08146	-0.05433	-0.00089	0.04284	-0.06144	-0.01935	3	1778.11	0.000734673	1.77
A8K7I4	VIPQQSG	198927	205411	196304	207035	210431	211043	184781	203466	186415	188637	218686	185441	198431	205792	207532	184765			FALSE	0.05988	-0.00075	-0.00357	-0.04362	-0.05859	-0.10847	-0.00041	2	1032.6	0.0456437	1.22
A8K7I4	VTGLYEK	1.69785e+06	1.69926e+06	1.71867e+06	1.70007e+06	1.78478e+06	1.78845e+06	1.65373e+06	1.60954e+06	1.70158e+06	1.64087e+06	1.67156e+06	1.75154e+06	1.59061e+06	1.66169e+06	1.65472e+06	1.6589e+06			FALSE	0.07292	0.011	0.00916	-0.0359	-0.05799	-0.0234	-0.06284	2	1417.85	0.0437341	2.21
A8K7I4	WGVFDEYNNDEK	388576	380157	390107	379578	393323	393609	391620	377777	371007	365486	400652	389279	382119	389697	387938	379316			FALSE	0.03376	0.03924	0.00179	-0.00278	0.00124	-0.06181	0.00577	2	2124.05	8.45028e-05	5.27
A8K8V0	RLPHSCPDCGR	173749	173599	178432	181395	165261	175676	176961	151050	169681	229204	147963	184910	178502	175271	147507	173472			FALSE	-0.02687	-0.06141	0.05092	-0.1139	-0.08264	0.19959	0.02644	4	1658.82	0.000507106	3.58
A8MPP1	ALVENLCMK	232371	244073	252563	243392	236596	234308	256915	234763	250253	221148	238758	228660	233022	224925	245294	228366			FALSE	-0.01687	-0.02759	0.0579	-0.00845	0.04541	-0.01535	-0.05713	3	1685.96	0.00147564	3.19
A8MPP1	APGQAPPGK	362640	325497	324405	352976	326709	355420	351789	354584	350850	381887	326089	358310	362902	384011	342971	356161			FALSE	-0.01265	-0.00786	-0.02273	0.02287	0.03773	0.0906	0.11824	2	1430.86	0.00178574	2.13
A8MPP1	ATFGPAIA	102756	111078	107002	108145	97856.9	103342	104400	119815	101509	105331	109542	107056	113205	105941	93586.2	100002			FALSE	-0.08786	0.01854	0.00884	-0.14349	0.0684	-0.04797	0.03541	2	1051.61	0.115583	1.06
A8MPP1	CIQACGQER	300014	299897	304926	382090	321533	297637	323073	305575	292492	279842	294572	267013	353881	229332	378239	302050			FALSE	0.04559	-0.09524	0.1956	0.1814	0.06751	-0.06789	-0.04072	2	1425.69	0.000649927	2.68
A8MPP1	DMEQLLALGK	255906	269749	278927	267299	269612	287878	257426	271957	278683	247513	274059	273310	263949	251108	273318	282585			FALSE	0.08483	0.0584	0.05538	0.08072	0.0102	0.00148	-0.02938	3	1726.01	0.000491336	4.02
A8MPP1	EERDLVDR	193540	171406	163674	173423	191453	180835	171444	192981	178667	171130	213653	182962	167758	230373	171571	180760			FALSE	0.02874	0.12006	-0.11452	-0.05075	-0.00206	-0.06116	0.12557	3	1335.72	0.00315862	2.47
A8MPP1	KLFGFTER	173532	172832	187075	191317	186021	203664	169659	173674	169988	172852	161787	176970	178235	187266	193481	177568			FALSE	0.17002	-0.03204	0.12759	0.09932	-0.01268	-0.01475	0.07759	3	1605.96	0.00476627	1.93
A8MPP1	LVSLGSR	317390	302356	326009	319533	317544	339494	313331	326433	321525	320528	313453	324493	326009	323677	343923	323503			FALSE	0.0843	0.04176	0.05883	0.10693	0.04586	0.05102	0.06807	2	1035.65	0.130898	1.92
A8MPP1	MSEGINFSDNLGR	304490	310049	289662	306062	302703	325166	289787	299758	294837	308228	281212	345730	311202	332534	283132	305569			FALSE	0.03096	0.02883	-0.04486	-0.06197	-0.0599	-0.02719	0.06697	2	1743.87	7.8745e-05	3.87
A8MPP1	QVHAHWEK	146206	147611	147863	141936	146463	148321	152835	146005	136842	154411	130266	146064	146679	149391	134548	140597			FALSE	0.00474	-0.08852	-0.01987	-0.09473	0.02445	-0.01265	0.01102	4	1642.93	0.00102699	2.97
A8MPP1	VDEDEDDLEEEHITK	164709	139915	156807	165633	152118	167173	160667	150000	142383	155069	141547	151833	161320	160623	149590	153177			FALSE	0.06784	-0.05426	0.082	-0.00882	0.02834	-0.03437	0.07978	3	2424.19	5.29039e-05	5.67
A8MPP1	VGAIHFPFPFTPY	21048.9	21267.3	19271.1	19256.8	21057	17122	23323.8	22348.9	22261.1	20589.8	15804.7	17827.5	18680.3	17698	23429.3	17663.2			FALSE	-0.14843	-0.33137	-0.13531	-0.04233	0.11012	0.01811	-0.21813	3	1796.97	0.00141557	2.52
A8MPP1	VGMPFPNIR	185712	197647	191757	189959	177237	180328	185269	179301	175023	185668	172794	184229	177763	205462	174720	173970			FALSE	-0.10049	-0.10268	-0.0062	-0.13675	-0.0725	-0.08793	-0.00051	2	1334.76	0.00563674	2.3
A8MPS7	ALDDLDSK	725100	689166	689497	655913	665439	679826	658212	676822	674973	602940	683575	666669	649598	682850	672185	644448			FALSE	-0.07216	-0.06683	-0.07201	-0.1032	-0.08318	-0.14626	-0.08597	2	1484.85	0.00358936	2.95
A8MPS7	APTHADGHQHVHVLPGVC	306088	302577	287510	313336	318412	308087	330795	319527	296972	294102	314611	327254	309101	336500	299967	344585			FALSE	0.04166	0.07662	-0.01865	0.08265	0.0955	-0.04231	0.08499	4	2236.14	0.000143845	7.17
A8MPS7	AQLAQDGVQLC	411209	395639	406146	397861	410149	424289	384493	383912	404440	377633	374980	412193	399946	415172	385050	386948			FALSE	0.04851	-0.03562	-0.00509	-0.0637	-0.07043	-0.04499	0.01471	2	1506.79	0.000428075	3.06
A8MPS7	ATESAAELAR	937918	870916	880032	872649	941621	868403	861600	856435	890607	878633	912521	988862	834812	1.10934e+06	883185	907607			FALSE	0.00095	0.07199	-0.0455	-0.01446	-0.0743	-0.03193	0.10408	2	1322.72	0.000312632	2.52
A8MPS7	EELEAQLSCFR	182979	193243	197739	189442	236192	221565	193498	237968	190382	206842	162551	174326	175382	181036	186126	194918			FALSE	0.283	-0.15936	0.04142	0.01837	0.19766	0.07837	-0.07802	2	1685.85	8.87853e-05	2.73
A8MPS7	FTRLPLER	826362	859209	849695	868372	868117	893871	856642	830600	809422	831298	881792	849759	833815	838539	824772	850980			FALSE	0.06397	0.03883	0.02755	-0.00843	0.00143	-0.03891	-0.01136	3	1335.81	0.00294775	2.42
A8MPS7	GASSLLGPEGFFL	24150.1	26604.9	24169.4	32859.4	25937.8	27052.9	25864.9	25881.2	27507.8	24611.4	23592.6	27937.4	26291.8	24701.4	29784.2	28175.5			FALSE	0.06219	0.02186	0.16814	0.1915	0.0279	0.03827	0.00675	2	1598.87	0.000152232	2.67
A8MPS7	GASSLLGPEGFFLGK	603023	627699	602832	631562	611245	602909	638838	600201	612217	663649	658703	590167	634187	588006	615828	605617			FALSE	-0.01955	0.02112	0.0043	-0.01092	0.00972	0.05197	-0.01003	3	2088.2	0.000112144	5.13
A8MPS7	GVGGCTWLEAPAR	2.47387e+06	2.38216e+06	2.5203e+06	2.59067e+06	2.75311e+06	2.53112e+06	2.64508e+06	2.40573e+06	2.51759e+06	2.39436e+06	2.52421e+06	2.21237e+06	2.59952e+06	2.15364e+06	2.54296e+06	2.48314e+06			FALSE	0.12192	-0.03593	0.07382	0.04966	0.05674	0.01652	-0.03089	2	1677.87	3.85583e-05	3.06
A8MPS7	HSIPTGLHANLSEGRPVGPAR	1.59176e+06	1.61781e+06	1.45429e+06	1.78737e+06	1.58965e+06	1.56299e+06	1.68042e+06	1.55728e+06	1.53168e+06	1.60181e+06	1.59819e+06	1.64269e+06	1.59701e+06	1.69255e+06	1.54644e+06	1.60159e+06			FALSE	-0.02582	0.01401	0.01435	-0.02793	0.01259	-0.03461	0.03551	5	2470.36	2.18262e-05	6.17
A8MPS7	LAGAVTSVSLLVNGAATESAAELAR	7543.8	12633.1	11756.2	10060.5	12766.3	10709.8	9857.26	11494.8	9444.07	8778.92	10786.8	8151.49	12788.4	11488.5	7523.95	10162.6			FALSE	0.21849	-0.0914	0.11273	-0.19005	0.08167	-0.14695	0.26688	3	2675.49	1.49234e-06	5.98
A8MPS7	LSEGRPVGPAR	1.74767e+06	1.60811e+06	1.76771e+06	1.8308e+06	1.78581e+06	1.63377e+06	1.78255e+06	1.74563e+06	1.57478e+06	1.65849e+06	1.72762e+06	1.63262e+06	1.84049e+06	1.98899e+06	1.66498e+06	1.86165e+06			FALSE	0.02717	0.00192	0.10075	0.07164	0.07228	-0.05365	0.1905	3	1442.84	0.000150893	2.72
A8MPS7	LSEGRPVGPARR	556798	553668	565478	583345	575857	583386	555540	571420	610521	622709	625725	649070	629766	669921	579552	576691			FALSE	0.06202	0.1991	0.04899	0.05828	0.02127	0.15128	0.227	4	1598.94	0.000148269	3.19
A8MPS7	LVVTADDFGYCPR	1.26272e+06	1.23551e+06	1.41567e+06	1.31089e+06	1.24748e+06	1.27099e+06	1.30897e+06	1.24749e+06	1.26749e+06	1.17258e+06	1379510	1.21787e+06	1.2705e+06	1.13292e+06	1.26623e+06	1.30879e+06			FALSE	0.01164	0.05615	0.12617	0.04368	0.03324	-0.03399	-0.05582	2	1816.92	5.42946e-05	2.82
A8MPS7	RGASSLLGPEGFFLGK	1.63474e+06	1.67474e+06	1.62316e+06	1.7308e+06	1.59903e+06	1.7326e+06	1.67419e+06	1.59822e+06	1.64295e+06	1.66524e+06	1.63745e+06	1.60522e+06	1.6902e+06	1.58174e+06	1.70868e+06	1.68133e+06			FALSE	0.00962	-0.02942	0.01926	0.03469	-0.01625	-0.00056	-0.01646	3	2244.3	7.75141e-05	7.55
A8MPS7	RPGEEVPCEPTLEPF	122746	129126	120409	141912	141442	128193	137138	133770	126711	124986	110615	144073	126681	123785	118005	119689			FALSE	0.09832	0.01604	0.05865	-0.08358	0.10512	-0.001	-0.00807	2	2061.03	0.000207308	2.9
A8MPS7	TWLEAPAR	770875	719923	740883	743862	791714	764329	729504	738707	743964	733520	735902	753475	712498	857205	723409	738781			FALSE	0.0618	-0.00137	-0.00587	-0.02795	-0.02203	-0.01294	0.07441	2	1247.71	0.00449073	2.37
A8MPS7	VLEGTLAGH	504642	471663	496567	476632	489659	464662	442541	454284	463795	452349	480817	525825	467916	567839	456507	461497			FALSE	-0.03286	0.04415	-0.0046	-0.08883	-0.12251	-0.09176	0.08528	2	1200.69	0.00135837	2.89
A8MPS7	VLEGTLAGHTL	267980	266154	264747	267439	276425	273831	272162	277877	279995	279896	247700	257504	259531	274362	261067	281018			FALSE	0.0429	-0.08034	-0.00527	0.02132	0.04233	0.06794	-0.00065	2	1414.82	0.00443768	1.93
A8MPS7	VLTAPTLR	2.04275e+06	2.21946e+06	2.34936e+06	2.11123e+06	2.03296e+06	2.17592e+06	2.13337e+06	2.18605e+06	2.19858e+06	2.12065e+06	2.22007e+06	2.18987e+06	2.22562e+06	2.18736e+06	2.13473e+06	2.09901e+06			FALSE	-0.01816	0.04916	0.06563	-0.00967	0.01924	0.01917	0.05015	2	1174.75	0.014213	1.9
A8MPS7	WLEAPAR	915093	869780	895995	861364	892725	898232	905483	914469	889576	871077	918827	929675	904266	1.03166e+06	901862	894226			FALSE	0.00491	0.05054	-0.02241	0.00904	0.02808	-0.01971	0.1172	2	1146.66	0.081447	2.36
A8MPS7	WTDAFVGL	310764	308463	314000	285183	306328	271635	296071	277623	270710	282317	265201	331626	300599	346779	247891	293619			FALSE	-0.09949	-0.05316	-0.04747	-0.19348	-0.11019	-0.16312	0.06414	2	1212.66	0.00924813	2.04
A8MPS7	WTDAFVGLS	60864.9	63806.4	63759.7	64374.7	65060.6	62983.6	65584.6	63283.9	58070.1	66337	63599.1	63675.3	62761.3	63329.2	61734.7	61943.6			FALSE	0.03851	0.02981	0.03953	-0.01154	0.04777	-0.00306	0.01633	2	1299.69	0.00350651	1.66
A8MPS7	WTDAFVGLSTCGR	466132	498070	462442	470792	447689	483353	476701	472364	462934	470565	462765	428010	482445	382047	479533	432669			FALSE	-0.05049	-0.11427	-0.0471	-0.07998	-0.02283	-0.04669	-0.15748	2	1773.89	4.81352e-05	2.93
A8MW92	MVFPQPESTLSNK	664303	646818	673962	664907	652351	684701	636856	632263	659272	652257	642324	660317	649056	632991	673513	652333			FALSE	0.02825	-0.00936	0.03021	0.01611	-0.04697	0.00045	-0.03235	3	2086.15	0.000135585	3.25
A8MW92	THIENVQNEVTSR	199771	215170	228508	224125	222298	210433	210993	221355	189562	206478	206491	192502	222159	202875	191249	224763			FALSE	0.06056	-0.05654	0.12543	0.00372	0.05929	-0.06726	0.03467	3	1830.96	6.93715e-05	4.81
A8MW92	VSSPSPATDGK	491245	404932	400599	427813	436436	445776	458773	402697	444824	400108	415266	433893	427980	503083	425207	459943			FALSE	-0.02266	-0.07775	-0.11344	-0.01786	-0.05698	-0.08495	0.0551	2	1653.93	0.000325221	2.95
A8MWY0	ACALGSEQSGSSCVPCPPGHYIEK	223780	235506	217942	235172	242224	238197	239216	233360	249449	232003	218975	202995	249061	194373	221157	240840			FALSE	0.06491	-0.12225	-0.01952	0.00849	0.04115	0.068	-0.05067	3	3199.55	5.63422e-06	7.83
A8MWY0	DDSQFSEEGSSECTERPPCTTK	280973	288909	275855	249536	264777	260511	293811	255290	259567	255089	240792	270039	276538	270686	257682	246486			FALSE	-0.11756	-0.15782	-0.11727	-0.17676	-0.05359	-0.14706	-0.05853	3	3155.44	3.03352e-06	4.74
A8MWY0	DYHFEYTECDSSGSR	54642.8	74126.8	58177.4	59405	62427.5	57433.3	62872.1	62756.1	59338.5	65667.9	52348.8	75342.7	51187.9	66282.8	54336.1	61790.1			FALSE	-0.10343	-0.01213	-0.13112	-0.1491	-0.03563	-0.04279	-0.13249	2	2156.92	0.000287705	2.73
A8MWY0	ECPPDTYLSIHQVYGK	629446	677223	678263	688628	688262	696283	672576	642940	671708	650520	647621	654123	649290	498276	636656	651474			FALSE	0.08352	-0.00545	0.06501	-0.02061	0.00974	0.01708	-0.18732	3	2515.31	4.17589e-05	7.41
A8MWY0	ECRPCPAGTEPALGFEYK	1.64491e+06	1.66191e+06	1.69494e+06	1.68764e+06	1.71586e+06	1.71362e+06	1.6806e+06	1.63938e+06	1.74831e+06	1.69074e+06	1.71597e+06	1.67964e+06	1.68086e+06	1.79968e+06	1.64067e+06	1.70008e+06			FALSE	0.05255	0.03823	0.03268	0.01473	0.00574	0.05657	0.07387	3	2690.36	3.25182e-05	3.69
A8MWY0	ECTFSCASGEYLEMK	80557.9	99703.4	89959.2	95116.7	97967.1	95312.8	94316	94807.9	91508	95479.4	84539.5	94648.9	97646.4	78662.7	89986.4	85175.3			FALSE	0.1006	-0.00861	0.03803	-0.0414	0.06924	0.05285	-0.03198	2	2420.14	1.42085e-05	4.63
A8MWY0	EIVAGSDDYTNLVGAFVCQSTIIPSESK	45997.3	51618.2	48890.3	50460.1	46294.3	53304.2	47878.8	47055	48179.8	44875.5	44874.9	41896.8	49766.2	43799.7	44065	46718.9			FALSE	0.02901	-0.16988	0.02542	-0.10467	-0.04019	-0.06902	-0.06113	4	3608.86	7.2377e-06	5.89
A8MWY0	GDLPSSSSRPLPPCQEK	437696	470494	477359	467482	477975	448772	443097	449308	451115	455562	489468	438531	460665	463667	444289	466044			FALSE	0.02918	0.03113	0.05708	0.0034	-0.0253	-0.00241	0.02542	3	2463.32	3.87792e-05	3.78
A8MWY0	ICREDLTDAIR	1.53388e+06	1.44831e+06	1.45812e+06	1.51639e+06	1.54025e+06	1.59815e+06	1.40434e+06	1.3981e+06	1.42085e+06	1.43134e+06	1.33546e+06	1.49444e+06	1.44402e+06	1.49053e+06	1.4728e+06	1.47357e+06			FALSE	0.07366	-0.07562	-0.00372	-0.01743	-0.08969	-0.0643	-0.02323	3	1665.89	0.00284816	3.76
A8MWY0	IYSITATNAVDGVASSCR	163756	188100	154286	177874	178248	190835	185253	163795	174044	161636	174516	168605	174678	119436	173887	172360			FALSE	0.06896	-0.03627	-0.0831	-0.02318	-0.01156	-0.0679	-0.25861	2	2189.12	7.08282e-06	3.96
A8MWY0	QAYTHIIFK	524593	505605	502631	490815	474303	523124	463787	541479	513968	502764	460892	501999	492444	499175	506773	515590			FALSE	-0.04664	-0.09748	-0.05241	-0.01101	-0.03534	-0.01898	-0.05506	3	1729.03	0.00257105	5.17
A8MWY0	RGFQETLYVWNEPK	1.46304e+06	1.51746e+06	1.40187e+06	1.55778e+06	1.50724e+06	1.45742e+06	1.49967e+06	1.37614e+06	1.45291e+06	1.44084e+06	1.44323e+06	1.38283e+06	1.40718e+06	1.38234e+06	1.55892e+06	1.44612e+06			FALSE	-0.00769	-0.07676	-0.01013	0.01183	-0.05158	-0.04262	-0.09554	3	2375.3	0.000178169	5.39
A8MWY0	SGAGVISVPSK	893912	924024	933494	919685	930173	909665	908651	908736	948024	918365	940718	943977	888250	922227	919487	928558			FALSE	0.01728	0.05203	0.0277	0.0237	-0.00044	0.03795	-0.00593	2	1609.98	0.000128548	3.95
A8MWY0	SGTNILYWR	290743	285935	284353	286637	274579	286631	279927	287522	265889	276943	264627	292947	275499	270371	282585	276089			FALSE	-0.03923	-0.0486	-0.0143	-0.04576	-0.02327	-0.08726	-0.07921	2	1413.78	0.000811401	2.71
A8MWY0	STNVVESWGGTK	304335	310964	286596	296233	312352	296899	313208	301288	299932	312045	294433	312226	289615	294848	296939	275477			FALSE	-0.01425	-0.0204	-0.07821	-0.10422	-0.00188	-0.00781	-0.07418	2	1873.03	4.35763e-05	3.5
A8MWY0	TTGILMGSK	835186	850636	868802	880152	871684	869545	855505	834467	858485	844274	861354	894900	843514	817483	848399	839175			FALSE	0.04665	0.05905	0.05304	0.0015	0.00355	0.01442	-0.0214	2	1515.91	0.000406507	3.17
A8MWY0	VAIPNSAVDCSGLPDPVR	316204	318665	316102	319216	287155	301193	300030	291624	276398	304970	289617	313012	293498	259669	295561	321005			FALSE	-0.10979	-0.07519	0.00102	-0.0422	-0.1017	-0.12701	-0.19874	3	2171.14	4.0704e-05	5.29
A8MWY0	VAIPNSAVDCSGLPDPVRGK	398806	388179	392331	404212	383865	361353	413220	379529	376583	398132	415133	399510	421476	429578	401693	391902			FALSE	-0.07867	0.04983	0.01742	0.01207	0.01053	-0.02267	0.11291	3	2660.47	6.93715e-05	1.65
A8MWY0	VGAGVGA	126844	129463	132047	122840	132141	136638	130301	130386	136649	120290	124517	135880	112981	138179	125974	135582			FALSE	0.06855	0.02284	-0.00801	0.02925	0.02445	0.00355	-0.02927	2	834.5	0.237342	1.23
A8MWY0	WWNVLPGNMK	147230	158394	156761	174516	170218	171768	147846	154101	146317	150152	145019	160752	142203	142894	138155	161161			FALSE	0.16218	0.00069	0.11628	-0.03008	-0.01746	-0.04387	-0.1003	3	1853.04	0.000527794	3.84
A8MXV4	EAFEEAGVLLLRPR	1.68042e+06	1.77018e+06	1.63922e+06	1.74823e+06	1.61613e+06	1.83325e+06	1.65766e+06	1.65802e+06	1.63153e+06	1.72422e+06	1.4365e+06	1.65084e+06	1613206	1.50611e+06	1.57613e+06	1.77308e+06			FALSE	-0.00051	-0.16048	-0.02665	-0.04303	-0.05754	-0.04021	-0.14562	3	1904.09	1.44721e-05	6.92
A8MXV4	EIWLPPPQFYEVR	62290.8	61029.4	52105.5	70754.4	60580.1	60442.1	59015.9	51831.9	52974.1	55165.6	53486.8	53296.7	55767.5	59697.2	53586.5	54771.5			FALSE	-0.02714	-0.20772	-0.00539	-0.1866	-0.15383	-0.18951	-0.09496	2	1978.08	0.000114285	3.09
A8MXV4	FGLGPAPFSR	1.56442e+06	1.52577e+06	1.5265e+06	1.5408e+06	1.53757e+06	1.5559e+06	1.50086e+06	1.52779e+06	1.55055e+06	1.50665e+06	1.47218e+06	1.59042e+06	1.46198e+06	1.51282e+06	1.54056e+06	1.51344e+06			FALSE	0.00153	-0.01294	-0.01073	-0.017	-0.02902	-0.01549	-0.0549	2	1352.76	0.000527794	2.75
A8MXV4	LANFASLSDLHK	390753	342812	361383	354305	368575	379025	375522	396827	366855	394171	383587	343166	349946	337679	384468	395176			FALSE	0.02734	-0.01346	-0.0356	0.08789	0.07433	0.05302	-0.0933	3	1924.11	4.52151e-05	6.54
A8MXV4	RLANFASLSDLHK	242556	265126	243917	271774	260070	265577	245649	262036	231925	253379	234726	222655	244080	240200	268712	263585			FALSE	0.05017	-0.15053	0.02258	0.06831	1e-05	-0.06504	-0.06808	4	2080.22	0.000628059	4.27
A8MXV4	SADWLGLFAPHHGPPR	42368.5	39547.2	44883.2	41617.9	41093.2	49257.5	49213.4	44501.3	40470.2	40082.8	38710.8	41078.3	44857.8	46313.8	42406	36655.8			FALSE	0.14139	-0.03795	0.07858	-0.05116	0.19413	-0.0242	0.15444	4	2062.09	1.41217e-05	4.39
A8MXV4	TAFPSLPDTDDHKTDNTGTLPEDVAFR	316410	311578	303387	333288	352348	328582	325408	326275	318133	318225	325526	301307	298179	318185	303899	329768			FALSE	0.11677	-0.00266	0.01982	0.01299	0.05343	0.0191	-0.02695	4	3568.81	2.36037e-05	7.6
A9UHW6	LAQPDSLSK	331387	331694	335472	319124	319308	327599	333919	330466	314545	297359	317446	320342	328068	322894	340054	335680			FALSE	-0.03563	-0.05611	-0.01858	0.02727	0.00283	-0.11588	-0.02661	2	1566.93	0.00371764	3.23
A9UHW6	MCYAIIQAESK	175741	201738	199300	197605	188712	191435	197391	189910	193694	185404	185791	166349	187786	164115	180656	193819			FALSE	0.01016	-0.10025	0.0724	-0.01153	0.03706	0.00617	-0.10123	2	1922.04	9.83837e-05	4.08
A9UHW6	VANVIVDHSLQDC	133554	133367	141091	140186	135393	134931	134915	126712	137871	131434	141197	139452	138916	146584	126268	133274			FALSE	0.01827	0.07235	0.07558	-0.04045	-0.0289	0.01282	0.09708	2	1773.91	0.000179034	1.99
A9UHW6	VANVIVDHSLQDCVFSK	615175	665223	626665	687942	595439	659415	648761	606852	631668	624119	556140	604168	611899	574874	533025	626240			FALSE	-0.02907	-0.14208	0.03804	-0.14338	-0.0282	-0.028	-0.10955	4	2539.38	0.00010121	5.2
A9UHW6	VGEQLEK	1.14998e+06	1.19405e+06	1.20268e+06	1.22085e+06	1.16822e+06	1.16564e+06	1.20784e+06	1.12346e+06	1.24275e+06	1.17912e+06	1.27777e+06	1.16025e+06	1.2058e+06	1.12569e+06	1.27975e+06	1.16103e+06			FALSE	-0.00628	0.05672	0.04812	0.05834	-0.00786	0.04713	-0.00774	2	1410.84	0.0303563	2.67
B2RBV5	IVELHQR	155200	138252	140536	151436	153466	145768	162247	149531	144910	143988	143106	139973	146031	154676	138221	151501			FALSE	0.02815	-0.05192	-0.00729	-0.01845	0.08739	-0.02256	0.03523	3	1198.72	0.00556938	2.21
B2RBV5	SEVEAEER	782199	826729	906862	890930	839270	813166	875272	758701	872437	860505	786448	882095	856973	838510	842750	817778			FALSE	0.03849	0.05249	0.16013	0.04554	0.02228	0.10712	0.0756	2	1252.63	0.00443768	3.07
B2RTY4	DTLVDVVFKK	190163	185434	199153	188210	183210	189631	173940	196687	178627	182487	173892	187258	182550	177327	176565	185719			FALSE	-0.01062	-0.05659	0.0445	-0.05206	-0.01921	-0.05673	-0.06168	3	2076.29	0.000340864	3.45
B2RTY4	EFGGEEWILNPTDCPVQR	98537.9	90561.1	94992.1	81974.3	75357.8	82836.7	86683.8	76473.9	79269.7	81351.1	76166.2	85130.4	79880.2	134094	81210.1	81452			FALSE	-0.25744	-0.22943	-0.09567	-0.21726	-0.21287	-0.23548	0.17829	3	2451.19	3.70432e-05	3.7
B2RTY4	HLLEVNSLK	413507	419519	415926	431865	451840	448620	404321	442944	423492	382321	370748	376257	391715	476457	409318	403034			FALSE	0.1123	-0.15724	0.02535	-0.03626	0.02445	-0.04792	0.05962	3	1661.02	0.000782372	2.78
B2RTY4	INLNPDNYQVGK	93529	92915.4	95895.4	105323	99602.2	97398.1	88291.8	84385.1	81779.9	93151	84549.6	86149.8	79180.4	90019.7	88821.3	85765.1			FALSE	0.07945	-0.12729	0.11002	-0.0948	-0.11067	-0.09196	-0.14001	2	1983.12	0.000197827	3.76
B2RTY4	NSTAAEVIESLINK	68760.2	72326.4	75628.4	75318.6	67187.9	75861.2	71411.8	74463.3	70730.1	70769.8	65137.9	72297	75399.2	74239.4	77990.9	77039.8			FALSE	0.01993	-0.03783	0.09746	0.13597	0.04815	0.00422	0.0849	3	2097.2	7.10803e-05	4.1
B2RTY4	SKPALPK	335591	354051	350578	338522	325983	348280	340885	334099	345549	332802	323199	347608	334470	327389	336699	341621			FALSE	-0.03254	-0.03995	-0.00113	-0.02388	-0.03099	-0.02381	-0.05932	3	1653.09	0.0171321	2.77
B2RTY4	SMDEFLLK	75068.6	86677	77980.6	80236.1	75442.2	82312.3	81812.2	81257.7	80339.4	80525.6	80240.1	76657.7	85171.3	89474.5	72748.4	83788.8			FALSE	-0.03604	-0.0439	-0.03182	-0.04722	0.01176	-0.00788	0.11071	3	1590.91	0.0530437	2
B2RTY4	TGHDDTAPC	88842.4	102459	84111.7	94458.7	81844.1	85782.6	91836.1	100297	95736.7	105816	88605.2	88954.9	89055.6	97893	81777.5	98327.3			FALSE	-0.1906	-0.10754	-0.09936	-0.08701	0.00625	0.07531	-0.03321	2	1277.58	0.00591475	2.25
B4DX44	LYRDVMLENY	627058	573864	592730	607172	592876	615978	580631	605928	597353	599284	593302	628949	569336	577485	591571	580736			FALSE	0.0095	0.0254	-0.00123	-0.03479	-0.01736	-0.00516	-0.0665	2	1619.84	0.00045821	2.35
B4DX44	SSYNGIH	223693	220484	219869	209299	213474	224521	213973	218117	228836	238588	218532	244241	226744	220442	215940	232341			FALSE	-0.02022	0.05917	-0.04959	0.01327	-0.0398	0.0736	0.00974	2	1081.56	0.207537	2.4
B5ME19	ADLEDYLNELWEDKEGK	34027.4	41792.7	38152.2	50052.3	47602.3	42580.5	46440.1	33187.7	37609.9	50373.7	44725.8	38118.1	51469.5	49113.6	42895.7	51965.8			FALSE	0.25027	0.12781	0.21827	0.32324	0.07069	0.21465	0.40773	3	2979.58	1.93372e-05	4.9
B5ME19	AMLLEIPYMAAHESDAR	121620	130175	128415	143885	124724	136602	129053	122523	129559	128919	111117	118358	135165	127386	124564	123017			FALSE	0.0536	-0.13391	0.11295	-0.02434	-0.00126	0.03779	0.06035	3	2222.13	4.00148e-05	5
B5ME19	CLEEFELL	88852.4	72056.2	79305.7	73633.1	74231.5	75588.3	80844.8	65728.2	76807.2	75767.9	73233.4	72657	76212.7	101185	72315.3	88937.6			FALSE	-0.10301	-0.14136	-0.07329	0.00308	-0.13462	-0.07672	0.14074	2	1356.7	0.0132412	2.12
B5ME19	CLEEFELLGK	4.06093e+06	4.10579e+06	3.89587e+06	4.04339e+06	4.25751e+06	4.15185e+06	4.21854e+06	4.09568e+06	4.18852e+06	4.03038e+06	4.50296e+06	4.23692e+06	4.16999e+06	4.03253e+06	4.02921e+06	4.08321e+06			FALSE	0.04224	0.09786	-0.04075	-0.00962	0.02583	0.00919	0.00631	2	1846.03	0.000187129	3.57
B5ME19	DAHNALLDIQ	374210	370531	375010	359629	387849	390819	384262	369454	382640	395340	365257	395736	385917	413265	359022	370742			FALSE	0.06427	0.03114	-0.0197	-0.02931	0.01728	0.06299	0.10178	2	1413.77	0.000511155	2.38
B5ME19	DAHNALLDIQSSGR	5.59637e+06	6.04108e+06	6.61537e+06	6.19234e+06	6.67042e+06	6.2273e+06	5.72763e+06	6.18938e+06	5.82057e+06	6.51471e+06	6.37087e+06	6.24168e+06	6.03744e+06	5.72546e+06	5.63522e+06	5.86243e+06			FALSE	0.14834	0.11608	0.13824	-0.01744	0.03425	0.08402	0.01547	2	1800.95	3.37734e-05	4.12
B5ME19	DEAQVCAIIER	2.19539e+06	2.18377e+06	2.28693e+06	2.03737e+06	2.13354e+06	2.1241e+06	1.9967e+06	2.0629e+06	2.03092e+06	1.90685e+06	1.85994e+06	1.90623e+06	1.93514e+06	1.82125e+06	2.11223e+06	2.02105e+06			FALSE	-0.0406	-0.21756	-0.01819	-0.08337	-0.10932	-0.15328	-0.22131	2	1607.84	0.000123506	3.95
B5ME19	DFESHIT	1.48727e+06	1.45209e+06	1.32769e+06	1.33881e+06	1.37096e+06	1.4092e+06	1.36473e+06	1.47553e+06	1.39172e+06	1.49018e+06	1.28934e+06	1.42665e+06	1.38693e+06	1.4545e+06	1.32962e+06	1.42203e+06			FALSE	-0.08033	-0.11402	-0.14056	-0.0952	-0.04948	-0.02849	-0.04888	2	1152.59	0.017942	1.74
B5ME19	DFESHITSYK	1.20358e+06	1.2075e+06	1.31715e+06	1.20261e+06	1.19855e+06	1.26649e+06	1.137e+06	1.29863e+06	1.28369e+06	1.12955e+06	1.14617e+06	1.24884e+06	1.15764e+06	1.21067e+06	1.24715e+06	1.21464e+06			FALSE	0.03194	-0.00964	0.06361	0.03003	0.01462	0.0013	-0.02582	3	1834.98	0.000511155	3.75
B5ME19	DKRFEELTNLIR	410067	416697	380661	448563	453830	418571	427072	389146	411316	433692	432027	416530	463873	417171	415796	409952			FALSE	0.07752	0.03753	0.00429	-0.00177	-0.01852	0.03149	0.09174	4	2142.25	0.00237624	2.71
B5ME19	DLMLMSHLQDNIQHADPPVQIL	105010	91454.6	106171	92807.3	90895.7	93022.2	92848.3	89041.5	93612.1	97011.9	80682	91884.1	89340.1	139523	77765.5	93803			FALSE	-0.09521	-0.18712	0.01833	-0.19549	-0.11121	-0.04354	0.22021	3	2832.47	3.22344e-05	6.46
B5ME19	DLMLMSHLQDNIQHADPPVQILYNR	316701	359397	317820	384561	353548	366554	349294	316514	332420	335301	340015	292510	363878	239473	338923	301435			FALSE	0.09097	-0.09611	0.05502	-0.07836	-0.02213	-0.01799	-0.16424	4	3265.68	1.36953e-05	6.64
B5ME19	DQPTQTVVMHR	422088	386531	431866	406540	423760	419191	399093	406788	390804	429324	371836	393979	380995	524112	380289	405297			FALSE	0.05999	-0.07847	0.05219	-0.04169	-0.0049	0.02039	0.16263	3	1615.85	0.000365166	4.93
B5ME19	EELMASLDQPTQTVVMHR	180037	171785	159368	174001	170450	177079	156561	146362	168088	158139	152111	164854	152220	170733	158441	177387			FALSE	-0.01771	-0.15052	-0.07773	-0.06712	-0.2159	-0.10897	-0.12352	3	2389.22	1.73315e-05	6.13
B5ME19	EHVVAAS	176806	171493	163756	182094	185220	197272	179946	184719	172517	218810	152034	191144	180850	191521	154344	182555			FALSE	0.1351	-0.02137	-0.01018	-0.04801	0.06625	0.16805	0.09641	2	1016.57	0.242178	1.61
B5ME19	ELLGQGLLL	94868.2	96177	85010.7	95542.8	89801.1	88302.1	88816.2	96296.4	93373.3	88864.7	84350.6	92755.2	81432.6	72768.1	86691.8	78728.4			FALSE	-0.1012	-0.1093	-0.08149	-0.20778	-0.04551	-0.06809	-0.30911	2	1259.79	0.0109438	2.56
B5ME19	ELLGQGLLLR	9.70689e+06	1.01255e+07	1.01628e+07	9.99571e+06	9.86712e+06	1.00671e+07	1.05218e+07	1.00682e+07	9.7209e+06	9.74569e+06	1.06793e+07	9.95918e+06	10425536	8.92819e+06	1.04333e+07	9.62514e+06			FALSE	0.00739	0.05748	0.02353	0.01635	0.05408	-0.02686	-0.03525	2	1415.89	0.000329582	2.93
B5ME19	EQDQAENEGEDSAVLMER	119892	121760	115940	134432	123867	137840	118838	126669	120127	110961	117350	119648	114010	121631	114443	116182			FALSE	0.11503	-0.02805	0.05114	-0.06737	0.02283	-0.06449	-0.03633	2	2354.07	1.97522e-05	5.21
B5ME19	FEELTNLIR	93735.5	77646.5	91116.8	84674.9	93717.4	93679.3	88263.6	99337.5	87344.5	85528	89339.4	85167.5	93175.9	96699.6	85797.4	88369.2			FALSE	0.12888	0.02607	0.03665	0.02325	0.13045	0.01249	0.14784	3	1438.82	0.00127763	2.59
B5ME19	GCILTLVER	9.02544e+06	8.80014e+06	9.7804e+06	9.26816e+06	9.38952e+06	9.16602e+06	9.15775e+06	9.35023e+06	9.17441e+06	9.02638e+06	8.51152e+06	7.86196e+06	8.47637e+06	7.54506e+06	9.48619e+06	9.44169e+06			FALSE	0.0579	-0.12259	0.09573	0.08656	0.0542	0.03005	-0.15395	2	1364.79	0.000741255	2.53
B5ME19	GCILTLVERMDEEFTK	570993	655308	604658	670077	668049	624757	703617	560702	605989	671596	627096	524577	629047	553216	550350	565089			FALSE	0.07619	-0.09058	0.05588	-0.1367	0.04405	0.05911	-0.05276	3	2549.36	2.10491e-05	4.84
B5ME19	GGVPLVK	5.01468e+06	5.18418e+06	4.88251e+06	4.88307e+06	4.90782e+06	4.69231e+06	5.17463e+06	5.05842e+06	5.03599e+06	5.00039e+06	5.43464e+06	5.13836e+06	5.3314e+06	5.06975e+06	5.36633e+06	5.11748e+06			FALSE	-0.08728	0.05198	-0.06263	0.03975	0.00483	-0.02317	0.02833	3	1277.84	0.165492	3.02
B5ME19	GSLVENNER	1.77651e+07	1.82529e+07	1.819e+07	1.78311e+07	2.00668e+07	1.68454e+07	1.87399e+07	1.78266e+07	1.80015e+07	1.77513e+07	1.83678e+07	1.91682e+07	17962812	1.786e+07	1.93302e+07	2.01255e+07			FALSE	0.03538	0.05956	0.00013	0.13152	0.02181	-0.01066	-0.00784	2	1321.7	0.00613251	2.71
B5ME19	GTEITHA	1.02629e+06	977908	956136	987319	1.02189e+06	997631	1.01847e+06	916149	1.0236e+06	988823	933272	984656	959598	1.06108e+06	943874	1.02859e+06			FALSE	0.01099	-0.06347	-0.0444	-0.02302	-0.05097	0.00592	0.01182	2	1032.56	0.0787582	1.29
B5ME19	GTEITHAVVIK	1.0416e+06	1.03071e+06	949635	949637	958081	955958	1.01039e+06	1.01796e+06	988020	974552	972018	956156	1.00847e+06	934178	996513	976419			FALSE	-0.11462	-0.104	-0.12579	-0.0709	-0.03094	-0.07849	-0.09321	2	1776.09	0.000122052	3.52
B5ME19	GTEITHAVVIKK	4.20423e+06	4.11513e+06	4.08387e+06	4.19816e+06	3.99709e+06	4.15253e+06	3.91973e+06	3.89804e+06	4.13509e+06	3.93289e+06	4.04142e+06	4.15354e+06	4017557	3.82381e+06	4.23186e+06	4.22374e+06			FALSE	-0.02974	-0.02173	-0.00649	0.02344	-0.08972	-0.04426	-0.08537	4	2208.39	0.000933099	5.05
B5ME19	GTTEEVCR	4.68278e+06	4.20044e+06	4.74355e+06	4.65477e+06	4.94458e+06	4.07053e+06	4.17613e+06	4.31293e+06	4.20071e+06	4.1713e+06	4.11247e+06	3.95708e+06	3.77584e+06	4.14038e+06	4.68567e+06	4.90683e+06			FALSE	0.02126	-0.13859	0.08132	0.11083	-0.06548	-0.08551	-0.16627	2	1255.63	0.0101835	2.26
B5ME19	HSFIINEK	2.07273e+06	1.94038e+06	1.89603e+06	2.05583e+06	2.11263e+06	1.91743e+06	1.855e+06	1.91466e+06	1.93563e+06	1.69188e+06	1.93287e+06	1.94806e+06	1.87148e+06	1.87188e+06	1.74241e+06	2.12705e+06			FALSE	0.00608	-0.04832	-0.02219	-0.05259	-0.09029	-0.14574	-0.10039	3	1595.94	0.0104311	4.11
B5ME19	ILHTYYK	5.67554e+06	4.73205e+06	5.55307e+06	4.70389e+06	4.56874e+06	4.83263e+06	4.03785e+06	5.3366e+06	4.40947e+06	3.99325e+06	3.47131e+06	3.92137e+06	4144435	4.54689e+06	5.38784e+06	5.08236e+06			FALSE	-0.14669	-0.49347	-0.02103	0.00865	-0.15083	-0.30871	-0.25999	3	1545.93	0.0181498	3.5
B5ME19	IMQNTDPHSQEYVEHLKDEAQVC	399973	403585	428749	426497	424924	398454	434796	410586	414171	418320	429360	377569	431716	506165	401011	434160			FALSE	0.03515	0.00604	0.08994	0.05567	0.0732	0.05103	0.223	4	3379.65	0.000236352	6.32
B5ME19	IMQNTDPHSQEYVEHLKDEAQVCAIIER	1.3182e+06	1.30946e+06	1.40998e+06	1.37123e+06	1.2984e+06	1.24189e+06	1.35009e+06	1.23901e+06	1.26042e+06	1.26624e+06	1.19035e+06	1.09356e+06	1.27324e+06	1.14556e+06	1.32172e+06	1.42367e+06			FALSE	-0.04878	-0.20228	0.08193	0.06323	-0.02133	-0.05655	-0.11949	5	3962	3.88901e-05	8.69
B5ME19	KAPTTDEDKK	1.23981e+06	953046	706676	965803	1.04605e+06	1.58715e+06	977847	1.63482e+06	1.0641e+06	2.00579e+06	652616	1.07683e+06	857457	1.4807e+06	831612	1.08703e+06			FALSE	0.264	-0.3425	-0.39082	-0.19272	0.25271	0.48537	0.09256	4	2349.41	0.00210276	2.07
B5ME19	KIQEESLR	1.60625e+07	1.57044e+07	1.70928e+07	1.59413e+07	1.54e+07	1.46653e+07	1.51e+07	1.64259e+07	1.58948e+07	1.45515e+07	1.48596e+07	1.42879e+07	1.61193e+07	1.5178e+07	1.73007e+07	1.68623e+07			FALSE	-0.07943	-0.12415	0.05643	0.10491	-0.01099	-0.06126	-0.02149	3	1610.97	0.00323254	2.03
B5ME19	KLNEILQAR	9.64499e+06	8.94289e+06	9.578e+06	9.10153e+06	8.80421e+06	8.96791e+06	9.567e+06	9.3091e+06	9.17713e+06	8.95351e+06	9.10951e+06	8.9093e+06	9527617	9.34284e+06	9.30175e+06	9.35606e+06			FALSE	-0.06475	-0.04486	0.00709	0.00542	0.0222	-0.03593	0.02177	3	1693.06	0.00096933	2.38
B5ME19	LALQLAEK	160883	166151	171420	159617	171302	157605	170769	158632	167630	153118	147884	168915	168641	175225	162291	156022			FALSE	0.00824	-0.04587	0.01755	-0.03899	0.0104	-0.028	0.07241	3	1493.95	0.00829561	3.34
B5ME19	LDQPTQTVVMHR	467844	424790	476300	460699	423069	449613	425767	445506	415621	506477	417613	429616	464394	642928	411551	490675			FALSE	-0.03261	-0.07532	0.06998	0.01542	-0.03494	0.04685	0.31094	3	1728.94	0.00024042	5.11
B5ME19	LEEFELLGK	222408	213256	191827	221804	233000	204614	215226	208958	217897	206257	203478	224309	197282	231914	211518	200018			FALSE	0.00645	-0.02632	-0.07487	-0.08219	-0.03852	-0.03862	-0.02158	2	1686	0.000597022	3.73
B5ME19	LGSLVENNER	2.3886e+06	2.33267e+06	2.38998e+06	2.26962e+06	2.31958e+06	2.35298e+06	2.20591e+06	2.29422e+06	2.36082e+06	2.30692e+06	2.1806e+06	2.32388e+06	2.26705e+06	2.36074e+06	2.23899e+06	2.28745e+06			FALSE	-0.01497	-0.06782	-0.01897	-0.0608	-0.06921	-0.01645	-0.02885	2	1434.79	0.00030268	2.92
B5ME19	LGSLVENNERVFDHK	1.13003e+06	1.63393e+06	1.46669e+06	1.5507e+06	1.54126e+06	1.67e+06	1.60389e+06	1.33529e+06	1.50846e+06	1.77333e+06	1.79558e+06	1.6424e+06	1.70664e+06	1.42114e+06	1.30255e+06	1.24937e+06			FALSE	0.21641	0.31483	0.12657	-0.11515	0.08868	0.24775	0.17841	4	2365.31	9.24477e-05	5.48
B5ME19	LLEIPYMAAHESDAR	195180	195987	189080	189398	172244	173842	176491	184265	191254	166340	178518	182242	180301	196222	179344	173987			FALSE	-0.17665	-0.11675	-0.04758	-0.14677	-0.11676	-0.12946	-0.05505	3	2020.05	2.9515e-05	4.89
B5ME19	LNEILQAR	826574	759772	807725	781070	715229	733406	813310	795853	769515	745953	776443	759584	790013	816376	842864	824494			FALSE	-0.13101	-0.0465	0.00223	0.07186	0.0206	-0.06594	0.01811	2	1260.76	0.00800009	2.31
B5ME19	MDEEFTK	2.97391e+06	2.80682e+06	2.9757e+06	2.88918e+06	2.98064e+06	2.86078e+06	2.82671e+06	2.8687e+06	2.75955e+06	2.62439e+06	2.73359e+06	2.70666e+06	2.82258e+06	2.92611e+06	2.94947e+06	2.94805e+06			FALSE	0.01507	-0.08758	0.02085	0.02885	-0.02145	-0.10259	-0.00802	3	1507.8	0.0456437	2.62
B5ME19	MIINEELMAS	153188	152368	141311	156635	146037	154681	139531	140289	156637	142099	139783	141222	149232	156793	145508	151029			FALSE	-0.02302	-0.12084	-0.03638	-0.04322	-0.12694	-0.03257	0.00221	2	1454.76	0.00141557	2.01
B5ME19	MIINEELMASLDQPTQTVVMH	53510.2	56651.4	62638.9	54768.9	57443.4	54716.8	48458.4	51372.3	61152.6	45475.1	55232.7	42478.6	54796.5	60391.9	47380.3	49030.3			FALSE	0.02594	-0.17302	0.09191	-0.19236	-0.14207	-0.04704	0.06438	3	2704.37	1.70693e-05	5.26
B5ME19	MIINEELMASLDQPTQTVVMHR	623547	674785	681602	708366	686268	692686	681179	633332	677429	654800	700460	594843	688761	624859	650226	619554			FALSE	0.08692	-0.00337	0.09839	-0.03208	0.01787	0.03718	0.01689	3	2860.47	5.46258e-06	4.12
B5ME19	NILEESENLHNADQPLR	791731	805236	800745	739709	794965	763817	712472	677961	672184	684797	695330	775385	742300	937781	735813	777126			FALSE	-0.03491	-0.11882	-0.05198	-0.07798	-0.1998	-0.23493	0.0732	3	2296.19	4.01289e-05	7.31
B5ME19	NQEQEKVER	2.43955e+06	2.78913e+06	2.30687e+06	3.29735e+06	3.40669e+06	2.77526e+06	3.18522e+06	2.53736e+06	3.0699e+06	3.99428e+06	3.55022e+06	3.09739e+06	3.65249e+06	3.38382e+06	3.00096e+06	3.00461e+06			FALSE	0.24161	0.34639	0.10006	0.19985	0.13022	0.43407	0.42837	3	1767.98	0.0217795	3.7
B5ME19	Oxidation[M10]QPLLGPPESMR	231279	229453	232668	195993	219691	209794	222421	221123	211221	214087	196004	224173	216420	225128	198630	203791			FALSE	-0.10132	-0.13293	-0.10409	-0.19522	-0.05485	-0.11542	-0.06136	2	1544.84	0.000444467	2.06
B5ME19	Oxidation[M14]VGERQPLLGPPESMR	2.08873e+06	1.98093e+06	2.00495e+06	1.95644e+06	2.00045e+06	2.0048e+06	1.96562e+06	1.95369e+06	2.00091e+06	1.92326e+06	1.95238e+06	1.97236e+06	1.93828e+06	2.19069e+06	2.00298e+06	2.02175e+06			FALSE	-0.02302	-0.05231	-0.0389	-0.01602	-0.05431	-0.05252	0.02087	3	1986.08	6.73081e-05	2.91
B5ME19	Oxidation[M17]SEQDQAENEGEDSAVLMER	308137	337082	333934	340496	338156	370190	315475	337875	314109	335730	303981	340779	328209	309619	334324	309010			FALSE	0.13467	-0.00103	0.06388	-0.00422	0.01807	0.0103	-0.01662	3	2457.1	1.52919e-05	6.71
B5ME19	Oxidation[M1M8M20]MIINEELMASLDQPTQTVVMHR	64441.6	70650.9	60462.3	67678.4	60531.9	68096.4	62200.6	65741.1	59126.3	65447.4	72887.3	75078	63351.2	65539.7	61174.3	53654.9			FALSE	-0.07074	0.13131	-0.07622	-0.23446	-0.07846	-0.11695	-0.0678	3	2908.45	6.20118e-06	5.92
B5ME19	Oxidation[M1]MDEEFTK	1.56804e+06	1.53689e+06	1.59503e+06	1.49801e+06	1.52125e+06	1.47529e+06	1.53296e+06	1.56449e+06	1.49984e+06	1.47122e+06	1.51784e+06	1.45795e+06	1.51003e+06	1.53622e+06	1.54741e+06	1.54004e+06			FALSE	-0.05126	-0.06129	-0.00553	-0.00815	-0.00348	-0.06358	-0.02752	2	1523.79	0.011209	1.74
B5ME19	Oxidation[M1]MIINEELMASLDQPTQTVVMH	48725.6	44955.8	41984.6	38813.6	40907.1	47590.4	43096.9	38018	40392	42913.5	40383	39129.1	36704.4	39428.4	43574.4	40545.8			FALSE	-0.08213	-0.23659	-0.21344	-0.15531	-0.2078	-0.16935	-0.29925	3	2720.36	6.93715e-05	3.6
B5ME19	Oxidation[M2]TMVQLGICAFR	411065	369018	359281	359452	358314	372605	359935	367781	366611	362726	331051	324623	347839	377080	366161	366007			FALSE	-0.09391	-0.25065	-0.11817	-0.09145	-0.10025	-0.09704	-0.10581	2	1615.86	0.000122052	2.19
B5ME19	Oxidation[M8M20]MIINEELMASLDQPTQTVVMHR	103960	97819.3	86780	91774.9	102632	99200.7	101473	93859.2	90170.1	96277.6	92298.1	98270.4	97841.5	90712.7	94146.3	96353.3			FALSE	0.00038	-0.08247	-0.17641	-0.08299	-0.04684	-0.11401	-0.0978	3	2892.46	0.00076146	2.91
B5ME19	Oxidation[M]DLMLMSHLQDNIQHADPPVQILYNR	151410	160978	161875	181047	174186	168491	164171	146866	147985	160647	146818	135751	164748	140271	142905	152110			FALSE	0.13351	-0.14474	0.13454	-0.08255	-0.00625	-0.01745	-0.03444	4	3281.67	1.22246e-05	5.34
B5ME19	Oxidation[M]MIINEELMASLDQPTQTVVMHR	1.22738e+06	1.24785e+06	1.20152e+06	1.3329e+06	1.28816e+06	1.25316e+06	1.31826e+06	1.18099e+06	1.21284e+06	1.28304e+06	1.26043e+06	1.22968e+06	1.21616e+06	1.20767e+06	1.1925e+06	1.16346e+06			FALSE	0.03802	0.00865	0.03409	-0.07124	0.01394	0.01198	-0.03027	3	2876.46	9.2655e-06	7.69
B5ME19	QDQAENEGEDSAVLMER	283071	269698	297451	289060	277102	282412	281959	275199	292339	253609	262765	269421	262331	283646	242691	297679			FALSE	0.0175	-0.05475	0.08548	-0.03273	0.01141	-0.01791	-0.01784	3	2225.03	4.23563e-05	6.79
B5ME19	QFHHQLR	7.84087e+06	7.68193e+06	7.94031e+06	7.8497e+06	7.27648e+06	8.01297e+06	7.41086e+06	6.82666e+06	7.85142e+06	7.60968e+06	6.79855e+06	7.65782e+06	7.13452e+06	6.98485e+06	8.31771e+06	8.11957e+06			FALSE	-0.02185	-0.10268	0.02462	0.08258	-0.12469	-0.00575	-0.13671	3	1269.71	0.0105571	3.15
B5ME19	QGTYGGY	791913	904680	897934	852117	854575	851018	891737	927312	888078	855250	762504	912667	903615	842351	807159	887039			FALSE	0.00763	-0.01833	0.04476	-0.00204	0.10054	0.0392	0.04138	2	1049.52	0.116899	2.19
B5ME19	QGTYGGYF	1.0112e+06	960291	975743	975087	996644	1.07013e+06	998683	989556	990594	1.02761e+06	964561	968871	937878	926460	976239	988919			FALSE	0.0681	-0.02812	-0.0152	-0.00464	0.01221	0.03379	-0.08062	2	1196.59	0.0173314	2.33
B5ME19	QGTYGGYFR	1.05428e+06	1.0464e+06	1.03257e+06	1.07019e+06	1.07071e+06	1.06162e+06	1.03426e+06	999886	1.01377e+06	1.05284e+06	1.0655e+06	1.04815e+06	1.03885e+06	1.01598e+06	1.11294e+06	1.0532e+06			FALSE	0.02157	0.00887	0.00142	0.04427	-0.04644	-0.02359	-0.03184	2	1352.69	0.00127763	2.56
B5ME19	QLTPPEGSSK	1.44626e+06	1.39704e+06	1.3998e+06	1.42966e+06	1.50619e+06	1.43776e+06	1.40732e+06	1.39154e+06	1.52024e+06	1.39181e+06	1.38156e+06	1.44654e+06	1.36352e+06	1.44661e+06	1.39296e+06	1.39264e+06			FALSE	0.05019	-0.00773	-0.00704	-0.02957	-0.02272	0.03447	-0.01693	2	1651.95	0.000572678	2.6
B5ME19	QNLALQLAEK	805222	784915	804562	778415	787212	794645	768678	788398	807920	762891	745384	822181	788437	857337	742494	767692			FALSE	-0.00753	-0.02063	-0.00651	-0.07443	-0.03031	-0.01764	0.04961	2	1736.06	0.00045821	3.46
B5ME19	QNTDPHSQEYVEHLK	507029	518406	481106	464459	609865	555637	488979	553618	538586	546595	455789	526534	465477	535564	447358	487546			FALSE	0.18471	-0.06197	-0.11699	-0.13335	0.02394	0.0817	-0.03474	3	2433.27	8.10307e-05	5.25
B5ME19	QNTDPHSQEYVEHLKDEAQVCAIIER	174297	159285	159448	153947	165863	143753	149918	144682	144498	149001	129346	131227	145714	152410	148839	157915			FALSE	-0.10756	-0.35635	-0.09006	-0.12096	-0.17928	-0.18468	-0.16213	5	3717.88	6.28415e-05	4.24
B5ME19	QPLLGPPESMR	1.39245e+06	1.31643e+06	1.37419e+06	1.29959e+06	1.37839e+06	1.33725e+06	1.30364e+06	1.35039e+06	1.33404e+06	1.23878e+06	1.28404e+06	1.30993e+06	1.2936e+06	1.32489e+06	1.36323e+06	1.38142e+06			FALSE	0.00359	-0.06253	-0.01881	0.01893	-0.02951	-0.07434	-0.04895	2	1528.85	0.000248884	2.77
B5ME19	QPLLGPPESMREHVVAA	861139	817159	822720	798196	823329	778169	876315	775782	782186	724848	798392	799061	806841	826737	717351	815165			FALSE	-0.06758	-0.07123	-0.05019	-0.1311	-0.0227	-0.15529	-0.03896	3	2135.16	0.0397268	4.51
B5ME19	QPLLGPPESMREHVVAASK	341884	355031	308491	341214	316836	320300	316672	320196	324117	318495	316433	328255	334715	315749	314980	309924			FALSE	-0.12938	-0.11238	-0.1012	-0.15735	-0.12999	-0.11703	-0.09952	4	2654.49	3.39702e-05	5.53
B5ME19	QVPFHLHIN	368210	317914	323537	328528	354341	342331	330084	334876	301470	325254	290681	359944	327987	365510	343608	350404			FALSE	0.02201	-0.07664	-0.07345	0.01649	-0.0452	-0.13064	0.01542	3	1408.8	0.00152266	4.31
B5ME19	RFEELTNLIR	3.31792e+06	3.55443e+06	3.55299e+06	3.324e+06	3.11592e+06	3.36935e+06	3.35989e+06	3.40764e+06	3.48115e+06	3.04883e+06	3.26543e+06	3.15546e+06	3.15824e+06	3.34873e+06	3.47544e+06	3.29569e+06			FALSE	-0.08364	-0.09803	0.00098	-0.02141	-0.02217	-0.07372	-0.07882	3	1594.92	0.00265995	3.98
B5ME19	RLDEEEEEDNEGGEWER	68144.5	115362	63459.9	66989.4	146327	150306	74173.6	137650	79309.5	146363	50713.3	109442	67645.8	72355.1	60986.7	67932.5			FALSE	0.69285	-0.19636	-0.49234	-0.50936	0.20703	0.2984	-0.3904	3	2425.07	0.000728164	2.83
B5ME19	RQQQSQTAY	44206.3	48177.2	49397.1	54443.1	46156	47541.4	45750	48047.9	48847.1	50735.8	44672.5	51337.6	54095.7	50291.6	46993.6	45022.6			FALSE	0.02038	0.05555	0.16866	-0.00575	0.02192	0.10826	0.17624	2	1413.74	0.0704682	0.95
B5ME19	RTEPTAQQNLALQLAEK	1.09532e+06	1.09608e+06	1.16314e+06	1.06774e+06	1.03485e+06	1.1217e+06	1.04e+06	1.13439e+06	1.11337e+06	1.0803e+06	1.09034e+06	1.12519e+06	1.02193e+06	1.1291e+06	1.03682e+06	1.01521e+06			FALSE	-0.02313	0.0158	0.02575	-0.0948	-0.01124	0.00149	-0.02683	3	2519.44	0.000103039	7.35
B5ME19	SDMFELDLPTVHSIISK	372962	344694	359032	363891	365741	357337	345698	337950	342469	330995	355803	349137	341826	423175	340358	355245			FALSE	0.01086	-0.02579	0.01055	-0.04503	-0.07004	-0.09169	0.09217	3	2540.39	1.21123e-05	4.78
B5ME19	SEAPSGESR	1.24763e+07	1.15505e+07	1.09064e+07	1.10287e+07	1.12005e+07	1.32616e+07	1.20122e+07	1.42853e+07	1.22044e+07	1.58875e+07	9.79187e+06	1.26332e+07	1.04644e+07	1.31959e+07	1.074e+07	1.25663e+07			FALSE	0.0259	-0.09953	-0.13141	-0.04393	0.13028	0.22551	-0.02218	2	1223.62	0.00363158	2.45
B5ME19	SEAPSGESRK	7.69701e+06	6.82177e+06	4.40914e+06	5.87261e+06	5.88031e+06	9.58633e+06	6.99517e+06	9.9565e+06	7.08418e+06	1.32702e+07	4.39162e+06	6.88986e+06	6.1697e+06	9.01147e+06	5.29226e+06	7.26536e+06			FALSE	0.09124	-0.36396	-0.49783	-0.20936	0.22351	0.48742	0.06436	3	1655.92	0.00518241	2.54
B5ME19	SEQDQAENEGEDS	34164.6	37943.7	37207.3	36227.7	38748.8	40462.2	31461.3	35904	40400.9	28833.9	39363	41462.3	33498.3	42934.4	34925.6	39504.1			FALSE	0.13553	0.16464	0.0263	0.04571	-0.09816	-0.05867	0.08402	2	1741.73	0.000215181	3.38
B5ME19	SEQDQAENEGEDSAVLM	416522	455890	394657	431852	443237	439979	444255	399928	419024	425161	384000	478044	419706	466561	394500	430052			FALSE	0.01776	-0.01725	-0.07798	-0.0814	-0.04745	-0.04745	0.02273	2	2155.96	8.61785e-05	4.22
B5ME19	SEQDQAENEGEDSAVLMER	875079	848569	855018	830337	895498	866738	850435	877489	908284	835770	776205	859009	813889	869531	762427	810027			FALSE	0.03194	-0.07599	-0.03241	-0.13245	0.00357	0.01698	-0.03407	3	2441.11	1.20381e-05	4.46
B5ME19	SHLQDNIQHADPPVQILYNR	1.22361e+06	1.11214e+06	1.36823e+06	1.19288e+06	1.28375e+06	1.23125e+06	1.1733e+06	1.14813e+06	1.13252e+06	1.26459e+06	1.17586e+06	1.3917e+06	1.11797e+06	1.78169e+06	1.0072e+06	1.17329e+06			FALSE	0.10667	0.13651	0.13288	-0.09923	-0.00888	0.03741	0.312	4	2662.4	2.06081e-05	8.04
B5ME19	SIVDKEGVPR	3.28872e+06	3.257e+06	3.07716e+06	4.22809e+06	4.10449e+06	3.95707e+06	4.12043e+06	3.35991e+06	3.62132e+06	4.62568e+06	4.67631e+06	4.13138e+06	4649666	4.12356e+06	3.92776e+06	4.3849e+06			FALSE	0.30051	0.42821	0.15838	0.34476	0.19255	0.33332	0.42256	3	1708.02	0.00167462	2.91
B5ME19	SKSEQDQAENEGEDSAVLMER	424404	473512	455328	478048	649664	545728	460323	524001	475898	514544	429845	467095	459780	443579	430647	456823			FALSE	0.41283	-0.00157	0.05588	-0.01688	0.13255	0.14149	0.00872	3	2960.44	1.36533e-05	6.9
B5ME19	TCHSFIINEK	1.06399e+07	1.16717e+07	1.08975e+07	1.11145e+07	1.18833e+07	1.21904e+07	1.1402e+07	1.16081e+07	1.1404e+07	1.09043e+07	1.12385e+07	1.05011e+07	1.13055e+07	9.79617e+06	1.14698e+07	1.1083e+07			FALSE	0.10967	-0.03747	-0.0195	0.01552	0.04448	-0.00021	-0.08044	3	1857.02	0.000400624	4.3
B5ME19	TEPTAQQNLAL	223192	181640	197155	201611	193176	206511	213042	210686	186259	200785	197163	212810	202795	223957	186275	199498			FALSE	-0.01845	0.01821	-0.02178	-0.06957	0.06581	-0.06482	0.07608	2	1489.82	0.00113275	2.94
B5ME19	TEPTAQQNLALQ	196300	305899	227130	214277	205463	230214	194950	248329	212717	215770	200570	328162	206634	228929	192980	191592			FALSE	-0.205	0.07428	-0.18615	-0.38501	-0.18005	-0.22901	-0.20538	2	1617.88	0.000144464	3.53
B5ME19	TEPTAQQNLALQL	117401	119222	119529	111364	104833	120278	118444	103112	118034	116157	105633	112110	112331	107455	112377	111001			FALSE	-0.07195	-0.11996	-0.03536	-0.08311	-0.09492	-0.01491	-0.10649	3	1730.96	0.00126474	4.19
B5ME19	TEPTAQQNLALQLA	121409	121797	138524	128954	132142	137065	116286	132442	130310	125280	116901	124723	128253	117744	133231	134026			FALSE	0.14653	-0.00942	0.13724	0.13604	0.03239	0.07165	0.01646	2	1802	0.000244596	2.64
B5ME19	TEPTAQQNLALQLAEK	1.21768e+06	1.3451e+06	1.34202e+06	1.36488e+06	1.36798e+06	1.41235e+06	1.26712e+06	1.23994e+06	1.28498e+06	1.26976e+06	1.25605e+06	1.32763e+06	1.27465e+06	1.21491e+06	1.23794e+06	1.1958e+06			FALSE	0.11754	0.01172	0.07893	-0.07454	-0.03172	-0.00454	-0.04182	2	2363.34	1.53858e-05	6.64
B5ME19	TEPTAQQNLALQLAEKL	228542	270339	249595	277504	260889	254725	262773	261021	249923	251950	266993	227828	276467	227804	249038	255622			FALSE	0.04759	-0.01179	0.07938	0.01662	0.0703	0.00863	0.0155	3	2476.43	0.000106074	6.81
B5ME19	VERMDEEFTK	795427	705790	748169	682621	706544	658653	694603	695450	654224	662051	678188	731049	671332	1.34848e+06	702798	748997			FALSE	-0.13702	-0.09122	-0.06932	-0.0483	-0.11099	-0.18967	0.42809	3	1892.01	0.00240303	4.32
B5ME19	VGENILEESENLHNADQPLR	510620	466052	476065	500956	462154	499387	467537	487413	474729	459554	449970	476200	462771	534227	478633	478756			FALSE	-0.02253	-0.0766	0.00052	-0.02877	-0.03245	-0.06402	0.02972	3	2581.32	1.15308e-05	7.92
B5ME19	VGERQPLLGPPESMR	554912	627739	547865	587599	612820	622850	592628	585997	572391	578964	577170	608993	550924	559379	567895	558669			FALSE	0.06327	0.00428	-0.05874	-0.07009	-0.00492	-0.03869	-0.09107	3	1970.08	4.28402e-05	4.58
B5ME19	VGERQPLLGPPESMREHVVAA	552657	563127	588909	642707	713144	651786	636146	587836	540925	583336	587784	626848	622222	611666	546666	601376			FALSE	0.29077	0.12246	0.14249	0.04112	0.13352	0.01092	0.14515	4	2576.39	0.00413313	4.63
B5ME19	VGERQPLLGPPESMREHVVAASK	440920	464591	428358	434763	446659	484154	437507	441246	435210	459274	408291	458335	454302	426303	415615	424817			FALSE	0.03976	-0.06332	-0.06917	-0.1076	-0.04328	-0.01768	-0.04024	5	3095.73	0.00012803	4.43
B5ME19	VRGCILTLVER	971413	996192	982723	975011	975654	1.04068e+06	930960	970761	950509	931760	820650	882027	914648	783634	948027	957370			FALSE	0.03529	-0.20864	-0.00726	-0.04635	-0.04914	-0.06397	-0.21236	3	1619.96	0.00210276	3.41
B5ME19	VRGGVPL	5.17265e+06	4.88921e+06	5.4131e+06	5.11259e+06	5.20918e+06	5.58952e+06	5.35652e+06	5.41906e+06	5.49581e+06	5.14104e+06	4.98009e+06	5.74737e+06	5331180	5.49067e+06	4.69192e+06	5.17754e+06			FALSE	0.10196	0.09241	0.06502	-0.02785	0.09887	0.08017	0.10505	2	1001.64	0.160102	0.96
B5ME19	VRGGVPLVK	3.0791e+06	3.06709e+06	2.92706e+06	3.05945e+06	2.876e+06	2.71223e+06	2.89664e+06	2.98156e+06	2.87587e+06	2.98965e+06	3.24614e+06	3.02166e+06	3.27222e+06	2.91613e+06	3.24081e+06	3.03077e+06			FALSE	-0.1373	0.02827	-0.03798	0.02914	-0.06432	-0.06743	0.00986	3	1533.01	0.0150724	3.19
B5ME19	VWDLFPEADK	2.80544e+06	2.75322e+06	2.78999e+06	2.84348e+06	2.93586e+06	2.78841e+06	2.69006e+06	2.64947e+06	2.72904e+06	2.50659e+06	2.54992e+06	2.4761e+06	2.47201e+06	2.75623e+06	2.68279e+06	2.75541e+06			FALSE	0.04235	-0.14532	0.01929	-0.03161	-0.05803	-0.08638	-0.08841	3	1828.01	0.000254782	2.8
B5ME19	VWDLFPEADKVR	657267	724031	692394	775790	765667	732164	783971	666948	655806	759396	800500	716838	806849	730235	681387	740140			FALSE	0.11685	0.13552	0.08801	0.04142	0.07094	0.03498	0.15417	3	2083.18	0.000148918	4.79
B5ME19	YNRDFESHIT	4.55618e+06	3.96234e+06	4.20999e+06	4.02847e+06	4.33537e+06	4.07885e+06	4.43507e+06	4.30364e+06	4.06322e+06	4.41946e+06	4.1939e+06	4.45663e+06	4.28841e+06	4.86653e+06	4.19252e+06	4.31975e+06			FALSE	-0.01777	0.02219	-0.04823	-0.00106	0.03682	-0.00608	0.10395	3	1585.79	0.00902762	2.31
B5ME19	YNRDFESHITSY	1.10566e+06	1.10123e+06	1.12942e+06	1.09962e+06	1.11379e+06	1.11023e+06	1.09102e+06	1.10979e+06	1.12354e+06	1.08126e+06	1.13798e+06	1.08229e+06	1.06195e+06	1.05717e+06	1.12099e+06	1.06595e+06			FALSE	0.01116	0.00872	0.01441	-0.01309	-0.00398	-0.00137	-0.05855	3	1835.89	0.0109438	3.11
B5ME19	YNRDFESHITSYK	856614	935591	927601	910567	872345	993948	925112	1.01091e+06	992827	910406	945491	963708	945386	851520	920491	901850			FALSE	0.05844	0.09123	0.03653	0.02406	0.11136	0.08672	0.00378	4	2268.19	0.00152266	4.16
B7ZAP0	ATGTQPLQPAPVTQPPK	232164	229193	230289	230855	240061	245969	223773	237920	230908	241874	239714	239330	237332	236750	237464	219920			FALSE	0.07516	0.05427	-0.00067	-0.01248	0.00105	0.03529	0.03925	3	2339.36	9.08947e-05	2.29
B7ZAP0	GREDQGIETDDEK	1.11967e+06	1.08579e+06	1.15423e+06	1.10751e+06	1.15588e+06	1.15448e+06	1.118e+06	1.11162e+06	1.19889e+06	1.11614e+06	1.1746e+06	1.18462e+06	1.08222e+06	1.12532e+06	1.05404e+06	1.12933e+06			FALSE	0.06704	0.09723	0.03635	-0.01452	0.01572	0.06995	0.00136	3	2100.07	0.000106074	4.25
B7ZAP0	IALRNDLDQAEDKADVL	199343	206770	207816	205219	206459	202681	213723	201551	196297	209423	213019	207956	206609	204863	197847	202930			FALSE	0.01071	0.05185	0.02438	-0.01908	0.03219	-0.0014	0.01891	3	2507.4	0.000149572	3.4
B7ZAP0	LQLVEAK	145714	128707	142949	142039	139944	148005	145232	130533	146748	136696	135715	139886	140280	142019	126500	142161			FALSE	0.06942	0.0062	0.05451	-0.0306	0.00705	0.04668	0.04084	3	1408.9	0.0736644	2.69
B7ZAP0	LVETEEEK	513102	515736	551424	510250	525334	537206	504323	510567	531790	489404	488856	535537	498163	510638	544342	506114			FALSE	0.0465	-0.00625	0.04532	0.03	-0.01969	-0.01076	-0.02838	2	1584.9	0.00180508	3.22
B7ZAP0	QQAASKEELEVVK	1.22072e+06	1.21833e+06	1.24059e+06	1.25043e+06	1.27817e+06	1.35122e+06	1.15751e+06	1.23484e+06	1.27888e+06	1.1879e+06	1.19548e+06	1.23935e+06	1.19744e+06	1.24024e+06	1.18509e+06	1.24019e+06			FALSE	0.10841	-0.0025	0.03042	-0.00817	-0.02789	0.01631	-0.00081	3	2371.4	0.000141408	4.68
B7ZAP0	TGTQPLQPAPVTQPPK	424658	441160	453010	454539	431735	455792	434652	460620	441013	439691	426898	467889	436054	434176	431728	439258			FALSE	0.03573	0.04748	0.06791	0.00859	0.04826	0.02459	0.00733	3	2268.32	7.67882e-05	4.23
C9J798	DITGSSDPYCIVK	308989	312042	327474	298293	313866	324729	307182	299682	310889	293438	298088	301320	321296	310501	314960	306203			FALSE	0.04023	-0.05113	0.01096	0.00031	-0.03329	-0.03934	0.02479	3	2063.1	0.000110474	4.72
C9J798	RVLQDLR	191038	182854	180311	180508	188271	178089	180846	189625	183748	175167	174302	181821	187469	193593	176452	191300			FALSE	-0.02936	-0.07024	-0.05134	-0.02389	-0.01326	-0.05898	0.02741	3	1203.75	0.0257521	1.94
C9J798	TVPTSPGKVPEDSLAR	217510	188948	186508	183953	246064	218649	208472	216934	237919	191349	174568	201688	198867	223642	175320	223241			FALSE	0.19323	-0.11139	-0.13378	-0.0283	0.06573	0.07877	0.05588	3	2262.29	6.26556e-05	3.97
C9J798	VDNEPIIR	598775	587986	608462	593044	598307	611414	584935	579224	596622	592342	583912	620327	598152	626375	598254	612286			FALSE	0.02764	0.02109	0.01781	0.02862	-0.02774	0.00268	0.04519	2	1259.73	0.0106845	2.4
C9J7I0	AVQGTITDLPDHLLSYDGSENLSR	163433	165986	161369	155936	153320	169645	163098	165684	166771	168111	163646	159323	162265	167101	145970	147594			FALSE	-0.02855	-0.02852	-0.05405	-0.16625	-0.00279	0.02373	-0.00023	3	2905.49	6.31731e-06	7.51
C9J7I0	DIEANQPLETNK	214157	219796	211059	214392	229273	221366	204050	220050	233236	211714	195161	237501	201249	269911	205521	227556			FALSE	0.05443	-0.0043	-0.02855	-0.00292	-0.03314	0.0361	0.11868	2	1980.09	5.92449e-05	3.53
C9J7I0	GTITDLPDHLLSYDGSENLSR	376602	367960	392744	381716	365460	375175	385260	400742	389714	364736	363733	380524	383969	378229	349972	366956			FALSE	-0.00763	-0.00059	0.0568	-0.05456	0.07814	0.01903	0.03377	3	2607.32	2.41051e-05	6.85
C9J7I0	KPSVPETEADGF	588735	694064	649457	641827	659856	680995	672462	678271	641059	618405	615439	708992	684111	669249	532173	600068			FALSE	0.06385	0.04608	0.00951	-0.18011	0.07445	-0.02648	0.07725	3	1885.02	0.00243016	3.53
C9J7I0	TSDIEANQPLETN	73078.6	73151.3	68528.8	75430.1	68221.2	80016.8	69703.3	77336	73624.1	69922.2	64555.2	72371.7	71147.8	80937.8	62770.7	72545.6			FALSE	0.01968	-0.09483	-0.02258	-0.1119	0.00796	-0.02672	0.05665	2	1735.87	0.000127515	2.65
C9J7I0	TSDIEANQPLETNK	40860.4	40853.8	39633.1	37536.9	45948.8	45623.8	38859.8	40795.4	40784.4	41251.8	38929.8	40786.2	38593	40048.5	32288.1	41575.6			FALSE	0.16433	-0.03572	-0.08255	-0.14572	-0.03682	0.00567	-0.0553	2	2168.17	0.00635852	2.13
C9J7I0	VSDPEMENK	673882	693292	712094	722656	737902	776134	662916	674733	704465	676647	668939	741406	634696	678223	697454	688143			FALSE	0.1472	0.04485	0.0696	0.01931	-0.0315	0.01463	-0.05842	2	1656.88	0.000678672	2.86
C9JLW8	DLRGQVPGGER	3.10653e+06	2.92894e+06	3.33242e+06	3.16154e+06	3.16049e+06	3.14187e+06	3.27548e+06	3.34376e+06	3.32909e+06	3.29743e+06	3.27668e+06	3.48489e+06	3.15098e+06	3.03451e+06	3.33005e+06	3.17843e+06			FALSE	0.06243	0.16389	0.10563	0.10885	0.1332	0.13478	0.03542	2	1487.82	0.000248884	1.69
C9JLW8	GLVEEYVEK	1.16403e+06	1.18336e+06	1.17746e+06	1.11635e+06	1.07073e+06	1.13237e+06	1.17956e+06	1.1889e+06	1.1618e+06	1.07205e+06	1.22612e+06	1.16041e+06	1.19528e+06	1.1099e+06	1.17172e+06	1.17141e+06			FALSE	-0.09152	0.02386	-0.03331	-0.00261	0.0129	-0.07152	-0.02618	2	1673.96	0.000633435	3.27
C9JLW8	SPPSSSEIFTPA	1.65454e+06	1.52533e+06	1.64568e+06	1.64916e+06	1.70624e+06	1.69113e+06	1.64686e+06	1.57103e+06	1.59325e+06	1.58854e+06	1.51629e+06	1.61262e+06	1.56195e+06	1.62195e+06	1.66587e+06	1.6065e+06			FALSE	0.09545	-0.02331	0.05124	0.04137	0.01714	0.00087	0.00183	2	1523.79	0.000638872	2.42
C9JLW8	TFKPIDLSDLK	76344.6	73784.4	76740.7	65086.3	76227.3	77402.1	70231.9	72957.3	73563.4	75807	60892.5	72240.8	69812	75871.1	63880.2	68145.6			FALSE	0.03325	-0.17333	-0.08207	-0.18538	-0.06828	-0.00731	-0.04337	2	2189.34	0.0287456	2.41
C9JLW8	VPNPSLK	1.81505e+06	1.77822e+06	1.81413e+06	1.7553e+06	1.74943e+06	1.75206e+06	1.72256e+06	1.7724e+06	1.77926e+06	1.75886e+06	1.72031e+06	1.79955e+06	1.76886e+06	1.79576e+06	1.7289e+06	1.72592e+06			FALSE	-0.03733	-0.02978	-0.0096	-0.05668	-0.04003	-0.02231	-0.01155	2	1362.86	0.203206	2.72
C9JN71	TQVPDDTLK	98732.9	86530	86127.3	86733.7	82294.1	86449.9	95065.2	88711.5	83349.9	88683.2	86933.5	89178	87941.9	99319.9	82780.5	84805			FALSE	-0.13474	-0.07308	-0.09996	-0.14468	-0.01162	-0.10689	0.01548	2	1624.94	0.0154293	2.4
E5RJM6	GLVTQLLR	605267	560332	562454	558863	568579	558945	551862	534939	545105	540254	534786	571708	537766	678552	581000	598809			FALSE	-0.04791	-0.07508	-0.05588	0.01748	-0.10098	-0.1029	0.06145	2	1203.77	0.0185718	2.64
E7ETH6	FTQEEWNLL	52523.4	54646.7	48472.8	48415.4	49843.8	47187.1	51829.2	49827.8	50975.8	55794.4	47281.5	52050.7	52920.5	56390.4	48501.3	48668.9			FALSE	-0.14339	-0.10957	-0.14551	-0.14132	-0.07619	-0.00539	0.02854	2	1483.78	0.000834071	1.63
E7ETH6	LYDSGNFH	286952	261215	288644	277713	284453	277810	288248	271310	261719	277523	272802	285388	264462	287929	278478	292248			FALSE	0.03663	0.02614	0.0471	0.05818	0.02967	-0.02368	0.01107	2	1256.62	0.00330836	3.14
E7ETH6	RPYECGECEK	314413	330310	309528	319441	326818	280448	330802	328702	308542	284080	306492	299359	307728	311484	331581	327135			FALSE	-0.08635	-0.08971	-0.03569	0.03098	0.0327	-0.12157	-0.05824	3	1935.95	0.000248884	4.15
E7ETH6	RTPVTGVSPK	1.29096e+07	1.22904e+07	1.21972e+07	1.21074e+07	1.19222e+07	1.20101e+07	1.28203e+07	1.19235e+07	1.23505e+07	1.2253e+07	1.19419e+07	1.21452e+07	1.24114e+07	1.24196e+07	1.27768e+07	1.29723e+07			FALSE	-0.07447	-0.06516	-0.0522	0.0311	-0.02636	-0.03457	-0.02128	3	1650.02	0.0823651	3.17
E7ETH6	SIGNLVK	1.53826e+06	1.48536e+06	1.53072e+06	1.45495e+06	1.45975e+06	1.52777e+06	1.43432e+06	1.40075e+06	1.43887e+06	1.43784e+06	1.19508e+06	1.43039e+06	1.40826e+06	1.48484e+06	1.26001e+06	1.46615e+06			FALSE	-0.01733	-0.2037	-0.01823	-0.14941	-0.0929	-0.07186	-0.06367	2	1338.86	0.0481527	1.95
E9PAV3	AAAEIDEEPVSK	2.10912e+06	2.02974e+06	1.97237e+06	2.01821e+06	1.96517e+06	1982947	2.16452e+06	2.09025e+06	2.06215e+06	2.02468e+06	1.98811e+06	2.00477e+06	2.16257e+06	2.04866e+06	1.97146e+06	2.13668e+06			FALSE	-0.06807	-0.0518	-0.05263	-0.01075	0.03985	-0.01825	0.02501	2	1867.03	8.76125e-05	4.6
E9PAV3	AAEIDEEPVSK	2.0604e+06	2.05469e+06	1.96804e+06	1.94658e+06	1.98213e+06	1.96169e+06	1.95549e+06	1.95859e+06	2.05018e+06	1.96305e+06	2.01864e+06	1.94788e+06	2.01012e+06	1.98879e+06	2.01604e+06	1.97565e+06			FALSE	-0.06133	-0.05305	-0.07205	-0.04392	-0.07225	-0.03616	-0.04132	2	1795.99	8.56146e-05	3.94
E9PAV3	AEIDEEPVSK	4.18667e+06	4.2794e+06	4.1317e+06	3.91425e+06	3.86397e+06	3.71345e+06	4.14215e+06	3.91025e+06	3.94362e+06	4.34361e+06	4.26728e+06	3.68908e+06	4425721	4.07839e+06	4.08951e+06	3.97662e+06			FALSE	-0.15998	-0.08958	-0.07343	-0.06981	-0.07227	-0.0308	0.00647	2	1724.96	0.000298829	3.1
E9PAV3	AIMELTM	51143.8	45713.4	48085.4	45852.2	46872.3	49170	48966.3	54480.7	51254.8	42563.8	42561.7	46543.5	50377.6	43620.5	45314.5	44169.4			FALSE	-0.01219	-0.12035	-0.04415	-0.11423	0.09496	-0.04598	-0.04323	2	1112.6	0.0397268	2.17
E9PAV3	ASDTYIVFGEAK	945620	922541	927792	918143	916556	916770	910635	938539	956046	843518	888779	903820	843194	796828	911070	884107			FALSE	-0.02716	-0.05957	-0.01727	-0.05749	-0.01474	-0.05397	-0.1879	2	1909.06	7.84967e-05	4.95
E9PAV3	DIELVMSQ	1.0278e+06	961187	1.09867e+06	856149	941580	1.03227e+06	955792	1.11908e+06	1.00656e+06	1.03541e+06	928522	957731	910331	983279	956286	942368			FALSE	-0.01103	-0.07651	-0.025	-0.06706	0.06099	0.03792	-0.0709	2	1238.66	0.0293804	2.36
E9PAV3	DIELVMSQA	693762	737446	710786	724302	666495	713220	694412	694917	692959	707696	649019	652506	700116	662240	608481	645258			FALSE	-0.05286	-0.13703	0.00391	-0.191	-0.04284	-0.03113	-0.07113	2	1309.7	0.00371764	2.23
E9PAV3	DIELVMSQAN	219450	217607	217431	243675	219752	231276	210701	221395	225036	226074	215271	212000	220584	231927	224104	224186			FALSE	0.04539	-0.03267	0.07727	0.03661	-0.01647	0.04566	0.05013	2	1423.74	0.000890143	2.13
E9PAV3	DIELVMSQANVSR	377359	455499	481934	409996	349825	437307	403928	480455	461473	377056	424826	426367	411156	321794	421904	389244			FALSE	-0.08146	0.03142	0.09886	-0.0381	0.0866	0.00979	-0.18435	2	1765.94	4.23563e-05	3.79
E9PAV3	EESEEEEVDETGVEVK	535257	523707	541305	492375	531061	539076	516864	564922	539853	511693	513145	555489	523531	534261	493080	519773			FALSE	0.01514	0.01312	-0.03486	-0.06423	0.03076	-0.01014	-0.0016	2	2445.2	1.49679e-05	5.48
E9PAV3	EIDEEPVSK	1.26102e+07	1.28384e+07	1.24961e+07	1.24896e+07	1.22201e+07	1.21909e+07	1.3206e+07	1.23385e+07	1.22638e+07	1.2985e+07	1.40274e+07	1.26233e+07	1.35226e+07	1.27645e+07	1.30184e+07	1.30635e+07			FALSE	-0.06005	0.06659	-0.02648	0.03547	0.00543	-0.01137	0.04677	2	1653.92	0.00096933	3.44
E9PAV3	ENTQTPTVQEESEEEEVDETGVEVK	230455	228634	218937	229445	226201	234575	218842	219741	227278	230989	208474	216043	218816	225844	217532	225070			FALSE	0.00529	-0.11295	-0.03404	-0.05276	-0.06592	-0.00259	-0.04607	3	3443.67	7.58101e-06	7.11
E9PAV3	GGLATPSPK	1.33663e+06	1.39515e+06	1.39627e+06	1.32919e+06	1.31615e+06	1.39747e+06	1.34706e+06	1.28697e+06	1.40143e+06	1.29684e+06	1.38907e+06	1.44222e+06	1335755	1.32099e+06	1.32507e+06	1.38184e+06			FALSE	-0.00962	0.05162	-0.00334	-0.01319	-0.05257	-0.01781	-0.04018	2	1435.88	0.19475	1.48
E9PAV3	IDEEPVSK	4.89729e+06	5.00016e+06	5.02671e+06	4.9805e+06	5.002e+06	5.04697e+06	4.981e+06	4.8623e+06	5.05218e+06	4.86561e+06	5.2665e+06	5.09505e+06	4805343	4.90874e+06	5.08124e+06	4.96672e+06			FALSE	0.02192	0.06611	0.01591	0.02177	-0.00792	0.00296	-0.02698	2	1524.88	0.00577402	2.78
E9PAV3	IEDLSQQ	2.47858e+06	2.55609e+06	3.05378e+06	2.45939e+06	2.48762e+06	2.47535e+06	2.43485e+06	2.62716e+06	2.80413e+06	2.65122e+06	2.65436e+06	2.48925e+06	2.50271e+06	3.0579e+06	2.52934e+06	2.7912e+06			FALSE	-0.0207	0.03088	0.13098	0.07967	0.00781	0.11577	0.14335	2	1136.61	0.0753214	2.14
E9PAV3	IEDLSQQA	1.07263e+07	1.03238e+07	1.01987e+07	1.1027e+07	1.06673e+07	1.11855e+07	1.00726e+07	1.06362e+07	1.01043e+07	1.04047e+07	9.65971e+06	1.10631e+07	9.90463e+06	1.03131e+07	9.82646e+06	1.07339e+07			FALSE	0.05399	-0.02261	0.01199	-0.03396	-0.02358	-0.03757	-0.0582	2	1207.65	0.00476627	1.89
E9PAV3	IEDLSQQAQ	2.5599e+06	2.68228e+06	2.67697e+06	2.71016e+06	2.98696e+06	2.63093e+06	2.65507e+06	2.52881e+06	2.68192e+06	2.67459e+06	2.73886e+06	2.69697e+06	2.69944e+06	2.6582e+06	2.54856e+06	2.79366e+06			FALSE	0.09986	0.05233	0.03935	0.02727	-0.01614	0.03112	0.03143	2	1335.71	0.00122698	2.2
E9PAV3	IEDLSQQAQLA	661946	643832	657272	657350	691910	701963	660418	563347	601184	706371	666524	549282	753608	573713	714088	657530			FALSE	0.09419	-0.103	0.00974	0.07097	-0.09358	0.00196	0.02361	2	1519.83	0.000468903	2.9
E9PAV3	ILFVITKPDVYK	177077	180754	158571	176727	172269	190488	156609	167066	159996	180537	147705	157835	151964	177667	162331	170249			FALSE	0.01972	-0.22791	-0.09383	-0.10557	-0.14474	-0.07149	-0.11842	3	2348.48	0.000128548	2.86
E9PAV3	IQENTQTPTVQEESEEEEVDETGVEVK	422550	417413	470847	423911	444415	444118	430642	431482	422427	407886	423569	415053	432987	447078	427031	420776			FALSE	0.0811	-0.00231	0.09117	0.01341	0.03757	-0.01667	0.06728	4	3684.81	2.26986e-05	5.27
E9PAV3	KNNSNDIVNAIMELTM	70239.5	79504.5	72916.1	81713	81611.1	77947.6	83886.1	61039.8	77964.2	73757.8	75572.9	69166.1	75794.5	73025.3	74444.6	80469			FALSE	0.09159	-0.04904	0.04631	0.04897	-0.04718	0.01893	-0.00893	3	2415.29	0.000160669	4
E9PAV3	KSPASDTYIVFGEAK	101818	93558.4	113611	94559.1	96006.1	108356	100928	112238	115392	98603.1	92724.9	110235	104962	112018	100171	138997			FALSE	0.06487	0.05494	0.0915	0.29176	0.12572	0.13132	0.15131	3	2525.44	5.42946e-05	5.25
E9PAV3	NILFVIT	52071.5	53419.6	50261.4	48081.5	46613.3	56778	53494.6	51628.5	51163.4	51700.6	48237.9	44797.4	45319.8	51854.1	51546.6	43289.7			FALSE	-0.02901	-0.18127	-0.10123	-0.15361	-0.00504	-0.03638	-0.11848	2	1123.7	0.0497274	1.62
E9PAV3	NILFVITKPDVY	61459	59395.4	66996	63891.4	60495.9	68589.1	64130.8	64839.7	57263.6	56966.6	64381.4	61709	65886	74203.9	58035.3	65618.5			FALSE	0.09505	0.06119	0.11506	0.03304	0.09377	-0.08133	0.21308	2	2030.22	9.37191e-05	2.63
E9PAV3	NILFVITKPDVYK	1.37925e+06	1.30966e+06	1.18711e+06	1.26773e+06	1.09572e+06	1.33005e+06	1.08313e+06	1.29615e+06	1.13846e+06	1.27606e+06	1.08941e+06	1.0326e+06	1.08985e+06	1.13741e+06	1.29536e+06	1.20899e+06			FALSE	-0.14858	-0.34159	-0.13139	-0.10258	-0.17649	-0.15528	-0.27175	2	2462.52	5.09656e-05	5.21
E9PAV3	NNSNDIVNA	946074	913890	862606	965692	874531	908872	978677	974598	916428	958714	871968	933741	936881	1.01407e+06	896102	935774			FALSE	-0.06064	-0.04271	-0.02477	-0.02195	0.07062	0.01173	0.0689	2	1264.65	0.00363158	2.8
E9PAV3	NNSNDIVNAIMEL	35917.4	35633.3	35486.9	40888.9	38407.8	36369.8	38254.5	31023.5	37428	35463.6	32013.2	37070.9	33505.5	39823.3	33816.1	35514.6			FALSE	0.06364	-0.05061	0.09415	-0.04547	-0.04657	0.02679	0.03541	2	1750.9	0.000126494	2.46
E9PAV3	NNSNDIVNAIMELT	39369.9	33965.1	32140.7	35874	38294.6	35824.8	37385.5	34544.1	35890.1	33392.7	33225.1	35493.1	36071.4	35266	32610	36835.1			FALSE	0.01535	-0.09381	-0.10866	-0.07863	-0.02792	-0.082	-0.03984	2	1851.94	0.000338563	2.04
E9PAV3	Oxidation[M10M14]NSNDIVNAIMELTM	14470.9	15511.6	10981.4	18000.2	13844.2	18159.7	14384.5	11408.2	13751.1	12863.3	11868	13665.8	13651.7	14384.8	13741.1	11150.1			FALSE	0.09413	-0.23172	-0.04899	-0.26849	-0.21716	-0.17192	-0.09682	2	1900.93	0.0117576	1.27
E9PAV3	Oxidation[M11M15]NNSNDIVNAIMELTM	194234	189259	180446	207141	187653	196763	208358	183439	176499	171034	185603	175880	179608	182617	166868	169501			FALSE	0.00347	-0.08527	0.01533	-0.18915	0.03091	-0.14205	-0.08231	2	2014.97	4.99548e-05	3.76
E9PAV3	Oxidation[M11]NNSNDIVNAIM	244448	228875	232273	236956	236571	254903	243610	236667	242855	237240	222982	244331	239734	239757	218356	253568			FALSE	0.05429	-0.01844	-0.01253	-0.00427	0.02104	0.0205	0.01868	2	1524.76	0.000400624	2.48
E9PAV3	Oxidation[M11]NNSNDIVNAIMEL	66789.5	57063.9	53198.5	67083.7	62983.9	59905.3	69049.9	57802	64351.7	61573.8	56708.8	53321.6	58707.1	67715.5	61907.2	52295.2			FALSE	-0.01128	-0.17073	-0.04221	-0.11704	0.03451	0.02394	0.02962	2	1766.89	9.8039e-05	2.67
E9PAV3	Oxidation[M12M16]KNNSNDIVNAIMELTM	379391	339287	363951	353505	344641	347880	354482	336339	316106	350855	341046	341377	341510	405855	326515	346955			FALSE	-0.05349	-0.07468	-0.00246	-0.09373	-0.05703	-0.10775	0.05647	3	2447.28	0.000163645	4.65
E9PAV3	Oxidation[M14]NSNDIVNAIMELTM	54410.9	57597.8	55056.7	53571.9	52332.4	55366.5	56074.8	53261.2	46432	49132.7	52389.1	48728.6	54942.8	47378.5	46328.4	48072.6			FALSE	-0.05661	-0.14758	-0.04421	-0.24674	-0.03484	-0.22906	-0.1305	2	1884.94	0.000216344	2.66
E9PAV3	Oxidation[M1]MSQANVSR	207849	193088	194873	221314	192776	197174	190770	186865	206423	201201	201714	219278	210117	188044	209816	217098			FALSE	-0.04009	0.07042	0.05385	0.09057	-0.08639	0.02386	-0.01003	2	1212.63	0.00753067	1.57
E9PAV3	Oxidation[M6]DIELVMS	1.81112e+06	1.63928e+06	1.71862e+06	1.73004e+06	1.8366e+06	1.72157e+06	1.75155e+06	1.82471e+06	1.83873e+06	1.70658e+06	1.59744e+06	1.74827e+06	1.66857e+06	1.70973e+06	1.6026e+06	1.73239e+06			FALSE	0.04437	-0.04445	-0.00073	-0.04908	0.05169	0.03915	-0.03046	2	1126.6	0.0502643	1.83
E9PAV3	Oxidation[M6]DIELVMSQ	531982	441469	497587	444428	495357	477647	519006	539086	507514	480978	508758	498886	496950	484456	524530	470503			FALSE	-0.00066	0.04981	-0.04736	0.03164	0.12028	0.02212	0.01174	2	1254.66	0.0124789	2.74
E9PAV3	Oxidation[M9M13]SNDIVNAIMELTM	13884.1	15437.9	16907.5	15680	15808.4	17040	14731.3	16076.6	16436.3	15662.6	13286.2	20832.3	13884.3	18714.1	14057.4	13876.1			FALSE	0.16384	0.21857	0.15233	-0.06999	0.07132	0.13054	0.15282	2	1786.89	0.00229786	1.84
E9PAV3	Oxidation[M]KNNSNDIVNAIMELTM	736559	681911	665414	752180	717436	714191	745452	670169	731703	711220	695116	727111	704329	715939	741146	701981			FALSE	0.01332	0.00382	-0.00089	0.02486	-0.0029	0.02466	0.00183	2	2431.28	0.000134464	3.1
E9PAV3	Oxidation[M]NNSNDIVNAIMELTM	157939	167401	153367	165660	161403	159199	156090	156783	162335	159162	156304	148264	162689	165161	156265	158650			FALSE	-0.02117	-0.09519	-0.02827	-0.04699	-0.05638	-0.01715	0.01109	2	1998.98	6.71059e-05	2.51
E9PAV3	Oxidation[M]SNDIVNAIMELTM	158164	150498	152737	168643	163047	173634	152620	150067	156223	155632	162122	146058	154631	161439	154291	149298			FALSE	0.12536	-0.00225	0.05825	-0.02391	-0.0282	0.01485	0.03422	2	1770.89	0.000191877	2.33
E9PAV3	QVTGVTR	5.73048e+07	5.28271e+07	5.7814e+07	5.74311e+07	5.87671e+07	5.22425e+07	5.81405e+07	5.56318e+07	5.46461e+07	6.30504e+07	6.11373e+07	5.65507e+07	5.97246e+07	5.64077e+07	6.05543e+07	5.83628e+07			FALSE	0.01145	0.09573	0.06547	0.11072	0.04692	0.09584	0.07654	2	1064.64	0.239752	1.96
E9PAV3	SKNILFVITKPDVYK	680969	747289	647387	856129	732597	908307	630035	749920	638571	927315	719939	632694	717925	749388	816768	804604			FALSE	0.20024	-0.07849	0.07408	0.18296	-0.04963	0.13272	0.03892	4	2981.85	8.6748e-05	5.64
E9PAV3	SPASDTYIVFGEAK	1.96953e+06	1.95623e+06	1.99675e+06	1.8809e+06	1.958e+06	1.92917e+06	1.9151e+06	2.02487e+06	1.89296e+06	1.81645e+06	1.87e+06	1.86025e+06	1.88289e+06	1.69096e+06	1.89998e+06	1.88037e+06			FALSE	-0.01425	-0.0737	-0.01779	-0.05445	0.00521	-0.08178	-0.13549	2	2093.14	2.85706e-05	4.92
E9PAV3	SPASDTYIVFGEAKIEDLSQ	52590.6	63381.5	56220.5	71995.5	61695.1	68773.6	63892.4	57850.6	55743.3	62100.8	51356.9	64184.7	63897.8	57976.1	51126	52525.5			FALSE	0.16993	-0.00536	0.1448	-0.16204	0.07006	0.0231	0.07161	3	2778.47	2.29735e-05	5.93
E9PAV3	SPASDTYIVFGEAKIEDLSQQ	237782	257825	226713	240630	248552	260571	266528	224355	260809	244728	251749	257189	252046	215423	203721	244818			FALSE	0.03882	0.03829	-0.08471	-0.14396	-0.01382	0.02862	-0.08433	3	2906.53	4.61235e-05	6.9
E9PAV3	SPASDTYIVFGEAKIEDLSQQA	52025.1	51855	41342	51774.4	44469.6	49302.9	72679.8	45401.9	48508.1	50509.7	47711.6	49806	51339.9	57186.8	49126	58616.1			FALSE	-0.14768	-0.09118	-0.15781	0.05266	0.18487	-0.06916	0.06313	3	2977.57	5.99442e-05	4.14
E9PAV3	SPASDTYIVFGEAKIEDLSQQAQ	42388.4	44432.8	42483.3	55946	51786.2	45477.8	50031	45727.4	53551.1	47327.9	46706.4	52239.6	43330.4	38255.1	42333.1	41165.9			FALSE	0.16386	0.1886	0.18104	-0.05629	0.14135	0.21651	-0.08973	3	3105.62	3.21403e-05	6.97
E9PRG8	ANITLSGK	4.09442e+06	4.60533e+06	4.29987e+06	4.29751e+06	4.10697e+06	4.37778e+06	4.3552e+06	4.47073e+06	4.35726e+06	4.03939e+06	4.33698e+06	4.37851e+06	4302768	3.52361e+06	4.57725e+06	4.04393e+06			FALSE	-0.0361	0.00261	-0.01708	-0.01309	0.02077	-0.05116	-0.15263	2	1411.88	0.00667317	3.12
E9PRG8	ANITLSGKK	3.64717e+06	3.72713e+06	4.22895e+06	3.71281e+06	3.65044e+06	3.79474e+06	3.57802e+06	3.69142e+06	3.91998e+06	3.64428e+06	3.70037e+06	3.89042e+06	3.73674e+06	4.86986e+06	3.84544e+06	3.66072e+06			FALSE	0.0138	0.04174	0.10695	0.02557	-0.02066	0.03669	0.22294	3	1844.18	0.00025629	3.06
E9PRG8	APQDVEMK	3.15345e+06	2.98959e+06	3.12824e+06	2.82364e+06	2.88649e+06	2.73991e+06	3.0337e+06	3.17208e+06	3.10746e+06	2.85946e+06	3.29787e+06	3.07431e+06	3.21513e+06	2.94472e+06	3.08647e+06	2.91431e+06			FALSE	-0.12674	0.05283	-0.04561	-0.0338	0.01466	-0.04197	0.00394	2	1525.85	0.00494014	2.94
E9PRG8	EVEAPSKPAR	2.21697e+06	2.28451e+06	2.4104e+06	2.29933e+06	2.35047e+06	2.27789e+06	2.37613e+06	2.45375e+06	2.49881e+06	2.30361e+06	2.48109e+06	2.48716e+06	2.44361e+06	2.31799e+06	2.31271e+06	2.50553e+06			FALSE	0.0401	0.14234	0.06524	0.09811	0.10159	0.09336	0.08105	3	1691.99	0.000218699	3.24
E9PRG8	HRVVGAVIDQGLITR	1.69311e+06	1.76889e+06	1.88383e+06	1.93245e+06	1.76686e+06	1.95804e+06	1.74978e+06	1.83586e+06	1.8027e+06	1.89532e+06	1.77855e+06	1.78205e+06	1.87326e+06	1.67684e+06	1.73383e+06	1.67793e+06			FALSE	0.1056	0.04051	0.14056	-0.02109	0.05063	0.09515	0.03625	3	1938.16	4.89659e-05	5.25
E9PRG8	IDQGLITR	392736	367371	364496	373958	378046	367971	373893	361783	357053	363301	378517	398428	377498	380992	366923	360301			FALSE	-0.02699	0.03161	-0.04169	-0.0638	-0.04713	-0.0775	-0.00307	2	1219.73	0.0133988	2.39
E9PRG8	Oxidation[M3]TAMEVEAPSK	96572	96659.7	95038.5	96696.7	96942.4	99782.9	88644.8	97735.1	98142.5	78456.8	82118.8	102016	89647.8	101514	85760.1	87673.2			FALSE	0.02585	-0.06957	-0.01122	-0.15595	-0.05209	-0.12985	-0.01554	2	1686.92	0.000325221	2.9
E9PRG8	Oxidation[M3]TAMEVEAPSKPAR	160234	144130	151632	160848	164935	166553	150722	168768	153636	159837	152789	155420	146648	163108	154141	148392			FALSE	0.12316	0.01811	0.03797	-0.00871	0.06997	0.04254	0.02533	3	2011.11	0.0163553	1.75
E9PRG8	Oxidation[M7]APQDVEMK	596700	588860	675274	659354	592382	629516	586439	500876	659745	542507	561469	605666	596702	619657	550467	599130			FALSE	0.04356	-0.0226	0.17087	-0.04444	-0.1248	0.02017	0.037	3	1541.85	0.0105571	2.68
E9PRG8	Oxidation[M9]TKAPQDVEMK	363596	369343	360432	391414	389130	402948	372464	385765	388663	374872	385939	373669	373086	387223	385883	379253			FALSE	0.11195	0.05156	0.03675	0.06202	0.04894	0.059	0.05289	3	2075.2	0.00113275	3.74
E9PRG8	TAMEVEAPSK	1.00363e+06	1.0021e+06	980056	917952	898558	942598	939593	944099	936136	909016	892730	937978	919170	878846	910520	914866			FALSE	-0.12352	-0.13173	-0.07964	-0.13593	-0.09056	-0.12039	-0.15772	2	1670.93	0.00107829	3.42
E9PRG8	TAMEVEAPSKPAR	4.93058e+06	5.23302e+06	5.03094e+06	5.28532e+06	5.16264e+06	5.27347e+06	5.20859e+06	5.35409e+06	5.31807e+06	5.16314e+06	5.49475e+06	5.47873e+06	5.48504e+06	5.10109e+06	5.28217e+06	5.18659e+06			FALSE	0.03817	0.11061	0.02151	0.04268	0.05556	0.04439	0.05876	3	1995.12	3.348e-05	5.01
E9PRG8	TAMEVEAPSKPART	222591	258461	248447	239559	270822	278221	214916	262618	246051	258180	237191	268331	225087	229348	225187	218815			FALSE	0.19073	0.07158	0.02071	-0.11563	-0.01059	0.06789	-0.08212	3	2096.17	5.26004e-05	3.42
E9PRG8	TKAPQDVEMK	276892	268673	285703	276896	269920	290689	283405	288984	292002	270968	273439	292009	265670	296373	264143	279836			FALSE	0.03924	0.05164	0.04436	-0.0042	0.06925	0.04531	0.04293	2	2059.2	0.000684616	2.39
E9PRG8	TSEPQLK	3.20651e+06	3.31999e+06	3.27592e+06	3.20374e+06	3.23935e+06	2.99939e+06	3.25712e+06	3.21967e+06	3.23572e+06	3.26565e+06	3.67624e+06	3.382e+06	3.5217e+06	3.21439e+06	3.51901e+06	3.202e+06			FALSE	-0.06506	0.113	-0.01039	0.04237	-0.01103	-0.00557	0.0456	2	1410.84	0.0320481	2.28
E9PRG8	VEAPSKPAR	887965	888606	902575	860555	869733	882416	867540	870295	901960	864066	900219	919432	854392	874593	871418	883790			FALSE	-0.01997	0.03457	-0.01096	-0.01745	-0.0318	-0.00859	-0.03917	3	1562.95	0.00735072	2.99
E9PRG8	VIDQGLITR	1.47827e+06	1.41123e+06	1.53612e+06	1.46791e+06	1.43113e+06	1.38048e+06	1.5481e+06	1.47637e+06	1.47838e+06	1.43909e+06	1.54608e+06	1.49108e+06	1.4562e+06	1.61405e+06	1.50674e+06	1.52909e+06			FALSE	-0.03942	0.07191	0.05608	0.07127	0.06587	0.0139	0.08754	2	1318.8	0.00620692	3.19
E9PRG8	VVGAVIDQGLITR	602840	608200	652274	603949	594334	630740	632801	653440	618492	587083	666275	621997	635400	624028	659610	627433			FALSE	0.01662	0.08919	0.05285	0.08781	0.08691	-0.00653	0.05652	2	1645	7.97495e-05	3.52
H7BZ55	EQIETLR	574844	599766	588427	612654	649089	629116	594275	605234	605683	624716	613982	644367	603523	614981	606228	610199			FALSE	0.12194	0.09935	0.03215	0.05047	0.03026	0.06694	0.05293	2	1192.69	0.0272122	2.41
H7BZ55	QAIEESR	908721	975561	938300	934860	1.01108e+06	910648	924510	916847	929093	992646	1.02567e+06	997413	982372	880077	1.06494e+06	978739			FALSE	0.02839	0.10254	-0.00854	0.11715	-0.03325	0.0284	-0.01681	2	1136.62	0.0481527	2.36
H7BZ55	QQALSLK	718333	681142	791996	731427	743366	720887	679833	658153	731394	661861	870008	753085	663750	766413	720156	716854			FALSE	0.06528	0.21386	0.12243	0.03818	-0.06482	-0.00643	0.03129	2	1395.88	0.19475	2.25
L0R819	DNSTPHKEDLSSK	596771	576346	577439	584786	595995	588095	565603	538636	586650	561687	576226	624977	539490	564332	556083	579859			FALSE	0.01343	0.03413	-0.01346	-0.04646	-0.08729	-0.0308	-0.08784	4	2370.31	0.000268855	4.29
L0R819	EYQEIENL	181240	175413	174821	184322	180011	169678	181954	186827	174875	184256	175474	170666	180622	178002	163933	172877			FALSE	-0.02845	-0.04317	0.01004	-0.08259	0.04824	0.00998	0.00795	2	1341.69	0.0137192	2.24
L0R819	EYQEIENLDK	3.87437e+06	3.54287e+06	3.83542e+06	3.88433e+06	3.84112e+06	3.87018e+06	3.60116e+06	4.10414e+06	3.66872e+06	3.54318e+06	3.63998e+06	3.76919e+06	3.91637e+06	3.72603e+06	3.94369e+06	3.70943e+06			FALSE	0.05609	-0.00157	0.05767	0.04516	0.05497	-0.0405	0.04314	3	1889.01	0.000638872	3.53
L0R819	GTRPEDSSVLIPT	384733	392004	410128	376570	393836	396246	371008	381818	407646	379911	365040	400279	371973	401557	353371	372112			FALSE	0.02457	-0.02137	0.01838	-0.09848	-0.04511	0.01996	-0.00597	2	1675.92	0.000690629	1.62
L0R819	GTRPEDSSVLIPTDNSTPHKEDLSSK	470796	475597	463284	474723	459180	454830	480184	547271	471681	486563	512612	500598	520843	488913	451089	505150			FALSE	-0.05023	0.09842	-0.01284	0.01493	0.11856	0.01795	0.09349	5	3723	3.01305e-05	5.41
L0R819	IVVDELSNLK	357348	372941	353594	351135	360403	361580	372593	380876	361969	370970	351313	354990	359741	350454	331796	359487			FALSE	-0.0165	-0.04818	-0.0514	-0.07919	0.04508	0.00523	-0.04025	2	1738.06	0.00024042	4.34
L0R819	IVVDELSNLKK	328958	340833	301939	333273	314799	329991	305283	337962	337324	317695	314606	342570	319158	308276	302769	323860			FALSE	-0.05488	-0.02743	-0.07647	-0.0961	-0.05834	-0.03217	-0.09425	2	2170.36	9.63424e-05	4.1
L0R819	KIVVDELSNLKK	63989.6	68320	68556	64262.4	70385.1	63547.9	65462.8	65145.1	64870.5	56913.6	58105	62618.9	57276.7	66960	61190.7	56211.4			FALSE	0.01759	-0.13221	0.00554	-0.17246	-0.01868	-0.11959	-0.09083	5	2602.66	0.00265995	2.82
L0R819	NILDEIKK	331489	314192	332922	341385	319697	327282	330006	345386	347011	320116	321652	335868	331752	338687	345249	321283			FALSE	0.0029	0.02621	0.06258	0.04585	0.0649	0.04714	0.05428	2	1885.19	0.00418229	2.74
L0R819	Oxidation[M16]QQQNSNIFFLADRTEMLSESK	195785	241422	224573	228762	219661	231266	235195	215804	230147	217403	215659	219629	222865	188465	212856	201549			FALSE	0.04458	-0.00635	0.05226	-0.07728	0.04481	0.03373	-0.08802	3	3110.61	9.38051e-06	5.84
L0R819	QNSNIFFLADRTEMLSESK	394734	371097	398958	409231	406105	382393	401918	346375	392532	384215	362203	385433	386222	482034	363412	384531			FALSE	0.04208	-0.03469	0.07767	-0.0341	-0.03342	0.02042	0.18109	3	2838.5	6.53201e-05	1.58
L0R819	QQNSNIFFLADRTEMLSESK	46738.7	53311.9	49659.2	54049.1	52960.4	51201.2	56158.5	51611.1	50094.3	49638	50670.4	50658.5	48621.6	43251.8	47166.1	51685.6			FALSE	0.05809	0.01831	0.0518	-0.01739	0.10722	-0.0046	-0.12301	3	2966.55	0.0736644	1.9
L0R819	QQQNSNIFFL	478032	505437	482707	483085	485985	494768	478929	463707	466695	476078	444847	472307	466695	471170	452055	476663			FALSE	-0.00399	-0.10072	-0.02617	-0.08264	-0.06118	-0.06097	-0.0685	2	1542.82	0.00111057	2.51
L0R819	QQQNSNIFFLA	70537.4	67265.6	67406.8	69809.5	74037.3	66617.8	68931.9	59771.8	66324.8	67425.9	64506.1	66809.8	70233.3	70446.8	58320.2	65586			FALSE	0.02956	-0.06957	-0.00616	-0.15336	-0.09855	-0.04306	0.02981	2	1613.86	0.000310603	1.54
L0R819	QQQNSNIFFLADR	292155	303131	314370	305780	297686	293406	286644	303497	307782	279436	280004	289722	289945	276545	295726	298139			FALSE	-0.0102	-0.06331	0.05903	-0.00345	-0.01252	-0.01969	-0.07153	2	1884.99	3.51719e-05	3.36
L0R819	QQQNSNIFFLADRTEML	63215	54901.9	58444.1	59221.7	65218.3	68536	60635.8	62570.8	53293	66684.3	56055.4	58916.9	60500.5	74724.5	61931.2	62365.8			FALSE	0.17937	-0.03893	-0.00552	0.07358	0.06086	0.02255	0.19515	3	2359.2	3.27086e-05	5.45
L0R819	QQQNSNIFFLADRTEMLSESK	492417	561111	558716	558787	530611	540879	549414	537565	554860	527684	575766	529766	542930	473297	510328	520900			FALSE	0.02439	0.06951	0.08505	-0.03087	0.04509	0.0392	-0.05201	3	3094.61	1.60256e-06	5.91
L0R819	RTEMLSESK	866451	839719	843100	829076	906746	854915	837109	857650	872662	819918	845268	870685	816485	850426	839407	829285			FALSE	0.04617	0.00825	-0.02903	-0.03204	-0.00968	-0.01154	-0.03358	3	1688.95	0.0393046	2.42
L0R8F8	EAVLSLYR	439251	437729	442917	440367	434854	441330	439779	441492	448843	428495	398569	428688	421526	422769	421398	441930			FALSE	-0.00131	-0.08421	0.01033	-0.02264	0.00704	0.00059	-0.0548	2	1254.74	0.0281232	2.19
L0R8F8	GLVFLNGK	31673.1	26905.9	32840	29189.3	34388.5	33557.3	30434.6	30395.5	34119.1	28716.3	31333.3	30898.7	31283.1	38307.1	31109.6	33935			FALSE	0.214	0.08727	0.08256	0.15104	0.0544	0.10119	0.2485	3	1455.92	0.0148968	2.04
L0R8F8	NQKLEDAEAR	233837	211541	240533	255722	250081	217120	246828	207005	239224	245511	264236	245473	267496	240599	262418	252916			FALSE	0.06901	0.19464	0.15605	0.21048	0.02713	0.12216	0.19007	3	1782	0.000690629	2.56
L0R8F8	YTDRDFYFASIR	417154	401031	421954	432814	414908	439740	413687	412551	390515	411862	372793	417957	418400	370041	384902	416036			FALSE	0.0629	-0.04921	0.06311	-0.03074	0.01413	-0.02815	-0.05343	3	1857.95	0.000137292	4.37
L0R8F8	YTDRDFYFASIRR	103149	98648	107725	110212	111292	114349	101569	96790.6	105570	100301	105876	100147	112486	108398	95649.7	103072			FALSE	0.16112	0.0299	0.11101	-0.02216	-0.02479	0.02883	0.13038	4	2014.05	0.000472544	1.69
O00115	AFQPLVK	2.66568e+06	2.593e+06	2.5783e+06	2.50347e+06	2.5059e+06	2.52898e+06	2.64525e+06	2.5143e+06	2.52068e+06	2.58919e+06	2.61205e+06	2.58814e+06	2.67274e+06	2.55962e+06	2.48803e+06	2.51876e+06			FALSE	-0.06275	-0.01614	-0.04937	-0.07082	-0.02746	-0.04142	-0.00724	2	1410.9	0.0553868	2.54
O00115	ALINSPEGAVGR	7.6217e+06	7.67255e+06	7.79657e+06	7.65098e+06	7.65186e+06	7.69827e+06	7.71514e+06	7.84922e+06	7.97371e+06	7.55065e+06	7.91256e+06	7.84352e+06	7.68549e+06	7.20243e+06	7.95417e+06	7.57567e+06			FALSE	0.00526	0.04292	0.01439	0.02205	0.02526	0.02154	-0.03885	2	1487.85	0.000113421	3.28
O00115	AQLPALWK	53757.7	25878.8	55495.7	32084.7	28914.7	28608.6	32981.9	30698.6	33563.3	27729.9	27636.8	36017	28791.9	152944	30288.1	38321.7			FALSE	-0.46929	-0.32318	0.13718	-0.21502	-0.32258	-0.3777	1.19034	3	1534.96	0.00305119	3.05
O00115	EFPDLENVVK	403863	248998	354031	216154	249823	261117	268772	274859	269445	248580	258128	276978	245418	902636	244123	300933			FALSE	-0.35362	-0.28695	-0.19534	-0.26037	-0.26415	-0.33375	0.81434	3	1798.02	0.000881849	3.45
O00115	GGGTLCAQLPALWK	579343	433550	411710	420096	412688	430975	525417	427242	418266	394811	503533	400723	381742	417928	464951	422408			FALSE	-0.26374	-0.16368	-0.28416	-0.19089	-0.08845	-0.31702	-0.341	3	2080.19	0.000103785	3.15
O00115	GPWTCVGDMNR	1.57461e+06	1.66783e+06	1.65593e+06	1.69111e+06	1.73435e+06	1.74365e+06	1.76385e+06	1.65385e+06	1.65426e+06	1.57911e+06	1.69806e+06	1.58258e+06	1.62064e+06	1.51503e+06	1.62368e+06	1.64807e+06			FALSE	0.10118	0.0169	0.0458	0.01298	0.07595	-0.00404	-0.04831	2	1596.76	0.000362625	3.8
O00115	LTCYGDSGQPVDWFVVYK	136511	151002	144198	168015	160850	143585	151567	119498	131389	126647	138186	107343	131939	123629	113467	132400			FALSE	0.08251	-0.22773	0.11891	-0.22575	-0.08499	-0.15605	-0.16991	2	2742.41	1.28011e-05	5.51
O00115	NQGEEQRGGGTL	452606	187420	483819	196775	193395	193709	209166	236662	264316	224732	220723	335512	227768	1.13259e+06	222872	326097			FALSE	-0.72541	-0.20244	0.08866	-0.22141	-0.52164	-0.38816	1.08778	2	1549.79	9.4041e-05	2.59
O00115	NQGEEQRGGGTLCAQLPALWK	1.07556e+06	1.16538e+06	1.11983e+06	1.18207e+06	1.18471e+06	1.16885e+06	1.2509e+06	981007	1.13618e+06	1.08398e+06	1.20057e+06	1.0489e+06	1.18169e+06	899908	1.0762e+06	1.09937e+06			FALSE	0.07074	0.00548	0.03872	-0.04271	-0.00583	-0.01344	-0.10641	3	2921.55	5.44517e-05	5.84
O00115	NYQPCNGMAR	461226	462320	443020	465702	481289	474916	467706	461107	464534	438737	472614	470946	450413	454654	441060	447802			FALSE	0.05014	0.03093	-0.02335	-0.05522	0.00821	-0.03202	-0.02916	2	1514.72	0.000532067	2.91
O00115	Oxidation[M8]NYQPCNGMAR	108175	118580	120101	127485	122418	121693	125104	118486	117661	120835	115506	120339	114582	123475	115494	109262			FALSE	0.10641	0.0567	0.12679	-0.01278	0.10332	0.07283	0.07018	2	1530.71	0.00205697	2.09
O00115	Oxidation[M9]GPWTCVGDMNR	303261	309232	290763	295753	317976	302100	296551	295367	314050	311177	298089	298198	303189	299616	288084	293918			FALSE	0.01775	-0.03869	-0.06252	-0.07367	-0.0493	0.02969	-0.023	2	1612.75	0.000684616	2.43
O00115	SLQPLYR	2.05483e+07	1.98715e+07	2.05371e+07	1.99341e+07	2.01661e+07	2.07654e+07	1.99582e+07	1.99075e+07	1.95624e+07	1.97707e+07	2.07735e+07	2.12075e+07	1.94862e+07	1.96321e+07	2.02473e+07	1.93573e+07			FALSE	0.01815	0.05468	0.00183	-0.02939	-0.01992	-0.03932	-0.04722	2	1180.7	0.0536192	1.1
O00115	SPEGAVGR	1.18373e+06	991925	1.11266e+06	1.02516e+06	1.02591e+06	999508	1.04837e+06	1.03906e+06	1.11544e+06	1.08719e+06	1.06675e+06	1.20983e+06	991457	1.69925e+06	1.05481e+06	1.15086e+06			FALSE	-0.10323	0.06542	-0.02531	0.01977	-0.05972	0.01778	0.30654	2	1076.6	0.0249099	2
O00115	YLDESSGGWR	9.57845e+06	9.09028e+06	9.95206e+06	9.35791e+06	9.64311e+06	9.63836e+06	9.31941e+06	9.20485e+06	9.63461e+06	8.98161e+06	8.9038e+06	9.03115e+06	8.95699e+06	9.41043e+06	9.3615e+06	9.49862e+06			FALSE	0.04659	-0.05785	0.04872	0.01471	-0.01121	-0.00406	-0.02347	2	1473.73	0.000672793	3.38
O00115	YLDESSGGWRDGR	2.35339e+06	2.44568e+06	2.35165e+06	2.39352e+06	2.39668e+06	2.5145e+06	2.4143e+06	2.39045e+06	2.46048e+06	2.49396e+06	2.47076e+06	2.47507e+06	2.37603e+06	2.37033e+06	2.22214e+06	2.33613e+06			FALSE	0.03332	0.04346	-0.0163	-0.07427	0.00171	0.04597	-0.01593	3	1801.88	0.000789504	2.9
O00115	YNDQPPQPSK	559563	554953	606507	561067	581974	543237	562618	562421	547192	592755	573999	565541	579646	750568	549014	570341			FALSE	0.01378	0.03204	0.0671	0.00625	0.01356	0.03255	0.25524	3	1781.97	0.000715368	3.5
O00116	AAAAGGTGLGAGASYGSAADRDRDPDPDR	105845	104789	113005	104364	104971	109833	102774	109816	101686	100365	101745	106959	98196.2	106652	98480.5	100017			FALSE	0.02829	-0.01328	0.04541	-0.08561	0.01334	-0.06002	-0.04018	4	3022.45	0.000125989	5.69
O00116	AADRDRDPDPDR	50383.7	51916.4	55093.1	51522.4	59160.3	50002.5	52585.6	53985.3	48825.8	60041.6	46114.2	56112.8	50644.9	54494.2	41631.2	52579.1			FALSE	0.09367	-0.00103	0.05961	-0.11885	0.05901	0.08976	0.03949	4	1702.84	0.000997649	3.04
O00116	AAGGTGLGAGASYGSAADRDRDPDPDR	363283	339634	324664	353620	349877	311428	365085	308355	332486	339002	332161	315245	326451	345524	346755	358824			FALSE	-0.08804	-0.11868	-0.05146	0.00545	-0.0618	-0.06599	-0.06495	4	2880.38	0.00301627	6.39
O00116	ADRDRDPDPDR	252502	239448	303632	247248	252112	238546	250517	236115	266573	268142	237633	252691	224072	269531	240851	260574			FALSE	-0.00379	-0.00478	0.16323	0.02752	-0.01568	0.12026	0.00484	3	1631.81	0.00171075	1.8
O00116	ASLNPSDTPPSVVNEDFLHDLK	359741	370437	358215	362475	340754	344217	389593	328498	344860	365025	349035	351985	365087	401585	343583	357707			FALSE	-0.0922	-0.05879	-0.01887	-0.05824	-0.02408	-0.04066	0.07036	3	3003.59	6.61719e-06	7.5
O00116	CAPASIR	1.29035e+06	1.39119e+06	1.39145e+06	1.38366e+06	1.4934e+06	1.41045e+06	1.52956e+06	1.2643e+06	1.41127e+06	1.42771e+06	1.61018e+06	1.28038e+06	1.42015e+06	1.23363e+06	1.48052e+06	1.41124e+06			FALSE	0.11491	0.10829	0.04949	0.10889	0.0592	0.08231	-0.01501	2	1078.6	0.0129312	2.17
O00116	EALSTNECK	747245	773827	773870	768346	783261	743158	762916	702579	798726	777602	766600	798753	762767	694390	762176	758620			FALSE	0.00506	0.0414	0.01992	-0.00026	-0.0537	0.05148	-0.06193	2	1659.89	0.000554138	2.98
O00116	ESGYCTGHEPDSLEFSTVGGWVSTR	160772	180749	155892	179584	185317	167038	181031	159093	173560	172124	167141	156911	167587	152773	157270	172701			FALSE	0.04506	-0.07575	-0.02576	-0.04964	-0.00591	0.01748	-0.09228	3	3062.41	5.79328e-06	5.75
O00116	ESISDVGFGMLK	281953	320040	300183	310432	289860	309236	301330	294832	286621	306349	311766	291395	305190	287275	300112	301506			FALSE	-0.00696	0.00279	0.02051	-0.0009	-0.01404	-0.02179	-0.02302	2	1891.05	5.92449e-05	3.6
O00116	ETNISYSQEADDR	540060	546857	587857	545424	558601	537369	525104	576125	546841	506175	541628	542564	521443	530406	570732	552728			FALSE	0.01197	-0.00362	0.06026	0.04771	0.01887	-0.04572	-0.04731	2	1831.86	7.55989e-05	4.57
O00116	ETNISYSQEADDRVFR	1.60945e+06	1.70244e+06	1.75159e+06	1.66796e+06	1.67661e+06	1.69222e+06	1.71675e+06	1.62382e+06	1.65054e+06	1.63655e+06	1.52764e+06	1.6677e+06	1.72258e+06	1.5539e+06	1.61048e+06	1.62118e+06			FALSE	0.02459	-0.05169	0.04615	-0.03538	0.01244	-0.01085	-0.01551	3	2234.1	0.000102669	6.05
O00116	EYVDPNNIFGNR	104000	99902.4	103641	99239.5	91978	100780	102603	92750.6	102836	94638.9	87505.3	102263	95181.8	110862	87088.1	100844			FALSE	-0.08109	-0.10364	-0.00725	-0.11767	-0.0618	-0.04621	0.01507	3	1741.88	0.000135585	3.33
O00116	GFDPNQLSVATLLFEGDREK	231835	289349	248854	288582	281140	265058	305157	242545	243611	287219	285442	253953	292512	167208	242709	234218			FALSE	0.06763	0.04955	0.0443	-0.12803	0.0716	0.02646	-0.18104	3	2844.54	1.18545e-05	5.9
O00116	GISDPLTVFEQTEAAAR	73155.9	67139.2	65351.9	71763.9	68920	66995.5	68684	66044.4	64910.1	70263.6	61799.2	57539.4	58899.2	68743.4	64183.8	64890.2			FALSE	-0.04575	-0.2334	-0.03307	-0.12027	-0.05841	-0.05365	-0.13635	2	2109.11	4.45775e-05	3.51
O00116	GQIELTGK	269737	267091	265060	274360	265174	266830	270101	275410	285677	259232	275753	273010	270413	254704	258015	261817			FALSE	-0.01302	0.03173	0.00695	-0.04641	0.02315	0.02156	-0.03182	3	1453.89	0.00232366	2.27
O00116	GSAADRDRDPDPDR	266745	261772	286202	257289	253845	247218	250972	247265	252100	224424	270460	280306	274421	326894	273566	271516			FALSE	-0.07696	0.05949	0.04031	0.04452	-0.08512	-0.1494	0.18617	4	1846.9	0.00312236	3.5
O00116	GVQFAPF	65327.8	59226.1	60827.6	55105.9	60220.4	59894.2	62102.4	63359.1	64124.6	50447.5	53817.5	65757.6	58837	92184.5	55466.6	63674.2			FALSE	-0.05236	-0.05885	-0.10347	-0.0641	0.01047	-0.12052	0.27798	2	1069.6	0.0414606	1.87
O00116	GVQFAPFSTCR	331447	344492	335297	331507	355651	336628	355920	351311	339485	343758	340144	311206	335986	290126	351251	332186			FALSE	0.03446	-0.05346	-0.01963	0.01591	0.06529	0.01551	-0.11047	2	1573.81	0.000132266	3.05
O00116	IPDIVLWPT	36064.6	34658.3	42738.7	41614.7	35596.6	41934.9	38166.2	42783.2	41143.5	42843.1	38768.3	41100.6	34175.8	42605.8	41070.9	34146.7			FALSE	0.13261	0.17546	0.25427	0.08889	0.19484	0.24798	0.11858	2	1357.81	0.0584755	1.68
O00116	IPDIVLWPTCHDDVVK	439776	423997	432646	437142	477419	425737	426347	410026	418340	419606	393094	351675	390987	367613	422762	439189			FALSE	0.06432	-0.21386	0.01001	-0.00305	-0.0465	-0.04379	-0.18731	3	2515.39	3.92244e-05	7.14
O00116	IRPVPEYQK	756665	819565	816601	801193	831939	868673	809451	846329	791951	838640	825360	812568	792784	812418	788119	737759			FALSE	0.10958	0.05539	0.03755	-0.04684	0.07103	0.04892	0.02628	3	1738.05	0.00354767	3.12
O00116	IVNLACK	796686	769742	815336	806008	815404	805458	791829	743021	772150	737382	726608	717479	709370	718781	764138	745925			FALSE	0.04928	-0.11732	0.04971	-0.05287	-0.02938	-0.05338	-0.13333	2	1425.87	0.0254686	2.56
O00116	KGQIELTGK	1.54734e+06	1.64887e+06	1.74885e+06	1.75677e+06	1.80168e+06	1.74846e+06	1.68299e+06	1.47008e+06	1.6053e+06	1.66292e+06	1.73421e+06	1.63026e+06	1.618e+06	1.58739e+06	1.71654e+06	1.59295e+06			FALSE	0.15152	0.07402	0.13331	0.05025	-0.01961	0.03215	0.00414	3	1886.19	0.000592046	2.98
O00116	LNPSDTPPSVVNEDFLHDLK	190575	193423	189783	206949	192247	192510	195875	177098	190601	181262	191903	172122	189047	213948	193083	189082			FALSE	0.00285	-0.07706	0.04706	-0.00691	-0.04203	-0.04633	0.06966	3	2845.52	1.74375e-05	8.6
O00116	NIYGNIEDLVVHIK	1.46923e+06	1.71519e+06	1.59075e+06	1.74785e+06	1.69212e+06	1.64444e+06	1.73931e+06	1.42518e+06	1.54e+06	1.62805e+06	1.57314e+06	1.49849e+06	1.58652e+06	1.6596e+06	1.51291e+06	1.54339e+06			FALSE	0.06733	-0.05202	0.06821	-0.05924	-0.00905	-0.00743	0.02769	3	2235.3	3.90012e-05	6
O00116	QVYDIAAK	469230	523500	497610	508657	525279	499801	525258	489927	495807	506179	532295	510571	516555	490508	512258	523316			FALSE	0.04626	0.07108	0.01954	0.06096	0.03227	0.01339	0.02068	2	1515.9	0.00505975	3.55
O00116	RAASAATAAPTATPAAQESGTIPK	238798	283455	236268	241213	280756	280908	258700	287036	272758	294673	265893	300408	273304	241942	235121	260605			FALSE	0.10496	0.11682	-0.12931	-0.07521	0.06345	0.11969	-0.01949	3	2847.58	5.73709e-05	6.91
O00116	SAADRDRDPDPDR	187600	172726	236847	214511	198821	193739	187034	183173	182688	190254	197449	190009	234652	195765	197305	167054			FALSE	0.12361	0.10474	0.32497	0.01606	0.03903	0.04965	0.25643	4	1789.87	0.000782372	3.03
O00116	SLNPSDTPPSVVNEDFLHDLK	314875	331841	308531	330829	326429	324953	315969	314438	321119	307624	303005	331875	297048	333626	328235	333268			FALSE	0.01037	-0.02665	-0.0165	0.03262	-0.03685	-0.04066	-0.03624	3	2932.55	1.7544e-05	5.99
O00116	TIISLDTSQMNR	669771	768611	731441	741530	763151	754562	733490	697307	751167	705104	740434	737830	680026	695990	715930	721651			FALSE	0.07745	0.03946	0.03428	-0.0008	-0.00763	0.01783	-0.06395	2	1682.91	8.26072e-05	3.33
O00116	WNGWGYNDSK	517244	549708	531078	537675	536206	570019	565709	500918	540288	561662	554562	558992	548760	551902	502137	577142			FALSE	0.05215	0.06168	0.00243	0.01657	-0.00044	0.04656	0.04488	2	1834.94	0.000262459	4.25
O00116	YGSVAFPNFEQGVACLR	170963	177719	180306	202048	194190	186389	181969	179729	178658	181011	191918	168749	182467	158141	163163	174444			FALSE	0.12629	0.04876	0.133	-0.04657	0.05287	0.04476	-0.0338	2	2219.12	1.30792e-05	3.63
O00116	YPLSGMGLPTFK	68663.6	64164.2	67855.7	68168	59458.9	59901.9	63531.7	65053.6	65219.3	60569.4	62430.4	71212.1	65292.7	63086.3	56915.6	62290.6			FALSE	-0.15423	0.00882	0.0343	-0.1561	-0.04683	-0.07856	-0.04915	3	1919.1	0.014213	2.29
O00124	CPSGNVLR	205022	260391	214857	208204	357344	326147	202477	348173	231654	353405	202818	284319	201279	210778	221159	205636			FALSE	0.55441	0.06581	-0.13765	-0.12497	0.24262	0.33007	-0.17567	2	1206.66	0.0674225	1.94
O00124	EIPDLPEEPSQTAEEVVTVALR	35103.6	35033.2	32729.7	39116.7	36091.3	34080.6	34702.8	33210.7	30650.7	36137.4	36167.9	35332.6	32420.1	30240.3	32982.8	36259.7			FALSE	0.00072	0.02778	0.03474	-0.01851	-0.04647	-0.07058	-0.16262	3	2726.44	1.57186e-05	5.5
O00139	AALQEEEQASK	1.10493e+06	1.21448e+06	1.29133e+06	1.18413e+06	1.12097e+06	1.26708e+06	1.12816e+06	1.25985e+06	1.27102e+06	1.07327e+06	1.16138e+06	1.2347e+06	1.12548e+06	1.15348e+06	1.20004e+06	1.1124e+06			FALSE	0.04208	0.04692	0.09394	-0.00434	0.04205	0.0154	-0.02538	3	1812	0.000389213	4.39
O00139	ALQEEEQASK	75964.2	70809.2	76241.4	64981.3	71889.7	72994.2	67419.2	71962.1	73593.8	57869.7	66355.3	61750.7	72788.3	80100.5	65587.8	75033			FALSE	-0.01869	-0.19625	-0.05562	-0.06178	-0.07455	-0.15893	0.05889	2	1740.96	0.00012449	3.5
O00139	AQDVDATNPNYEIMCMIR	87633.9	92353.2	98579.4	96663.7	92538.4	91241.9	101019	91274.3	82427.2	87278.7	77964.6	70991.7	86698.1	69979.4	94514.3	83496.3			FALSE	0.03009	-0.273	0.11738	-0.01593	0.09541	-0.08486	-0.20009	2	2445.15	6.12494e-06	4.15
O00139	ARPLVETIFER	423815	432582	426035	428415	422652	443159	399016	425179	440731	394361	414857	423447	394427	439392	390976	430127			FALSE	0.01577	-0.03081	-0.00328	-0.06072	-0.05529	-0.03634	-0.03855	3	1634.95	0.000476223	3.14
O00139	ARPSQFPEQSSS	255654	271460	266842	257137	260231	261419	264428	265435	249413	274242	263733	278045	281001	261758	259061	266722			FALSE	-0.01503	0.03959	-0.00861	-0.00365	0.00751	-0.0095	0.0422	2	1624.83	0.000491336	2.28
O00139	ARPSQFPEQSSSAQ	132449	145937	137518	144441	143399	143251	134165	133449	137451	137647	138750	141002	133400	145217	145602	125967			FALSE	0.0422	0.00706	0.0184	-0.03577	-0.05693	-0.01714	0.0012	2	1823.92	7.46653e-05	3.8
O00139	ATQLEAILEQK	607915	542703	579410	561142	545594	541724	546570	580779	566906	528166	563426	508881	583304	564058	561976	581645			FALSE	-0.08163	-0.10169	-0.01268	-0.0088	-0.02947	-0.07138	-0.00409	3	1852.1	0.000483699	4.67
O00139	AVFQESIR	4.93235e+06	5.30683e+06	5.49971e+06	5.06073e+06	4.9403e+06	5.36007e+06	4.88003e+06	5.58091e+06	5.56174e+06	4.86995e+06	5.08999e+06	5.33662e+06	4.94208e+06	5.0264e+06	5.10711e+06	5.07582e+06			FALSE	0.0086	0.02617	0.04457	-0.00795	0.03091	0.02687	-0.03865	2	1253.72	0.015979	2.86
O00139	CVEDVLK	1.71609e+06	1.68567e+06	1.70509e+06	1.65268e+06	1.69533e+06	1.69443e+06	1.69905e+06	1.67992e+06	1.70257e+06	1.67787e+06	1.75549e+06	1.60978e+06	1.71785e+06	1.65523e+06	1.71458e+06	1.69574e+06			FALSE	-0.0051	-0.01556	-0.01878	0.00363	-0.0097	-0.00907	-0.01222	2	1470.85	0.0293804	2.63
O00139	DFRGSLDYRPLTTADPIDEHR	335655	378231	362739	376204	326800	363518	327175	323417	347640	373523	355586	343859	356085	306081	321531	334826			FALSE	-0.04843	-0.02948	0.04977	-0.12121	-0.13394	0.01463	-0.1085	5	2778.41	0.000179907	3.74
O00139	DLDVITIPSK	870262	894478	903871	798852	828532	788705	842215	900036	744525	902595	945233	898976	965829	818920	859145	886426			FALSE	-0.12592	0.06355	-0.05161	-0.01576	-0.0185	-0.09951	0.01627	3	1709.03	0.00488145	3.93
O00139	DSFIGENSR	1.37178e+07	1.40075e+07	1.41062e+07	1.4695e+07	1.4202e+07	1.34696e+07	1.47311e+07	1.46448e+07	1.40523e+07	1.43393e+07	1.38867e+07	1.51364e+07	1.49378e+07	1.44716e+07	1.47033e+07	1.32861e+07			FALSE	-0.0028	0.066	0.05493	0.01368	0.08343	0.03426	0.08507	2	1328.68	0.0086019	2.76
O00139	DVDATNPNYEIMCMIR	203587	210508	196138	208940	214124	213281	210250	199476	204856	192417	187341	185017	191688	191221	197505	204662			FALSE	0.04564	-0.15327	-0.03176	-0.04216	-0.0153	-0.05983	-0.11296	3	2246.06	5.29039e-05	5.37
O00139	DVFLMLK	6.37182e+06	6.07687e+06	6.17918e+06	6.03724e+06	5.8698e+06	6.05159e+06	5.89433e+06	6.01987e+06	5.94938e+06	5.67072e+06	5.38402e+06	5.3997e+06	5524074	5.03737e+06	6.20056e+06	6.02082e+06			FALSE	-0.06244	-0.20714	-0.02717	-0.02659	-0.06331	-0.09937	-0.23719	3	1473.9	0.0368608	2.76
O00139	DVVMVHEPK	1.05456e+07	1.14023e+07	1.11694e+07	1.16842e+07	1.10296e+07	1.0526e+07	1.11055e+07	1.11191e+07	1.16136e+07	1.13165e+07	1.16723e+07	1.24958e+07	1.21554e+07	1.10552e+07	1.04902e+07	1.0757e+07			FALSE	-0.02603	0.13901	0.05834	-0.04681	0.01807	0.06315	0.0807	3	1661.95	0.000597022	3.95
O00139	EFGPPSR	2.43427e+06	2.4482e+06	2.42842e+06	2.45318e+06	2.51059e+06	2.44541e+06	2.46546e+06	2.54925e+06	2.39337e+06	2.38543e+06	2.51098e+06	2.59456e+06	2.36812e+06	2.49325e+06	2.41927e+06	2.45277e+06			FALSE	0.02156	0.06445	-0.00026	-0.00309	0.03856	-0.03096	-0.00625	2	1093.6	0.0530437	1.57
O00139	EIDLESIF	209261	203682	180297	193995	208847	193570	187551	197092	205995	188882	185663	220167	179100	198808	174656	162512			FALSE	-0.03725	-0.02507	-0.14178	-0.29248	-0.10243	-0.06454	-0.12791	2	1269.69	0.0148968	2
O00139	ELTVDPTAA	446250	469227	488972	433861	445493	437134	446211	478105	455805	442474	455709	447493	465335	472571	440131	441919			FALSE	-0.05272	-0.01947	0.01155	-0.05366	0.01386	-0.02736	0.03492	2	1220.67	0.00234979	2.42
O00139	ELTVDPTAAGDVRPIMHHPPNQIDDLETQ	306413	334976	337324	349154	336395	334287	325659	311595	319682	312745	323215	330574	336479	323320	362650	332674			FALSE	0.06443	0.02762	0.09801	0.11648	-0.00933	-0.0203	0.04083	4	3513.76	0.0157938	4.88
O00139	FDYAFDDSAPNEMVY	61783.4	61270.6	58346.5	59201.4	63607.2	64762.6	63610.2	51921.3	56779.7	57390.3	64262.9	63329.5	64105.5	58060.5	58689.8	54228.6			FALSE	0.06101	0.05225	-0.06604	-0.12401	-0.09101	-0.10811	-0.01045	2	2087.92	9.05888e-05	2.03
O00139	FDYAFDDSAPNEMVYR	518088	495566	530907	518966	518059	486415	491176	512080	518040	474298	525346	501519	553258	525605	478080	502505			FALSE	-0.01313	0.01868	0.05065	-0.04785	-0.01488	-0.03066	0.08995	3	2244.02	8.05148e-05	4.86
O00139	FSLIDLAGNER	1.36629e+06	1.35264e+06	1.43135e+06	1.37106e+06	1.36222e+06	1.40591e+06	1.33494e+06	1.34276e+06	1.37561e+06	1.36356e+06	1.24744e+06	1.26357e+06	1.2847e+06	1.35256e+06	1.37112e+06	1.27381e+06			FALSE	0.02587	-0.11477	0.04362	-0.03981	-0.02204	0.0107	-0.044	2	1538.85	0.000131725	3.36
O00139	FTARPLVETIFER	693122	713982	759321	721179	706207	733644	673119	672089	690559	665333	631038	625968	707021	645184	685434	709051			FALSE	0.03319	-0.16274	0.07335	-0.013	-0.0649	-0.05349	-0.05742	3	1883.07	5.42946e-05	2.87
O00139	GADTSSADR	66888.2	51435.1	44965	49015.7	55620.9	72639.8	61307.3	72167.1	58136.3	97744.5	43690.8	61284	57814.4	68758.7	42544	52464.7			FALSE	0.11635	-0.17269	-0.3323	-0.3166	0.17383	0.39771	0.09724	2	1183.59	0.161881	1.63
O00139	GADTSSADRQTR	927347	1.16512e+06	812339	1.18407e+06	1.09565e+06	1.24587e+06	1.22847e+06	1.01486e+06	1.07533e+06	1.72327e+06	1.12099e+06	1.20794e+06	1.21273e+06	1.12416e+06	944247	1.04758e+06			FALSE	0.16224	0.15446	-0.06779	-0.07111	0.10044	0.4195	0.15938	3	1568.79	0.00205697	3.52
O00139	GIYALAAR	9.89189e+06	1.0527e+07	1.0562e+07	1.12965e+07	1.12947e+07	1.1202e+07	1.00067e+07	1.09376e+07	1.03634e+07	1.00863e+07	9.83566e+06	9.77834e+06	1.01216e+07	7.27649e+06	1.07133e+07	1.04068e+07			FALSE	0.13981	-0.05802	0.0983	0.04872	0.03666	0.00218	-0.23097	2	1138.69	0.0257521	1.96
O00139	GKEIDLESIF	278469	274719	279971	332524	317836	305893	283011	264566	319492	298955	314632	330603	309666	318853	299594	326815			FALSE	0.17315	0.22205	0.14693	0.17933	-0.01471	0.16088	0.18418	3	1759.01	0.00717508	1.64
O00139	GMATCFAYGQTGSGK	966502	1.10247e+06	1.00008e+06	1.04394e+06	1.08701e+06	1.10064e+06	1.02712e+06	1.06767e+06	1.02593e+06	1.03955e+06	1.05095e+06	918213	1.03173e+06	672270	1.03009e+06	980258			FALSE	0.08047	-0.07133	-0.0175	-0.04147	0.01789	-0.00243	-0.27999	2	2144.08	1.81416e-05	5.77
O00139	GSLDYRPL	5.196e+06	4.92208e+06	5.14121e+06	5.03326e+06	5.13054e+06	4.84625e+06	4.81643e+06	4.87039e+06	5.13963e+06	4.67089e+06	4.88658e+06	5.19002e+06	4.6147e+06	5.24208e+06	4.85007e+06	5.06018e+06			FALSE	-0.02029	-0.00593	0.00802	-0.02994	-0.06284	-0.04453	-0.03775	2	1224.69	0.00753067	1.96
O00139	GSLDYRPLTTADPIDEHR	8.45752e+06	8.02144e+06	9.06559e+06	9.07476e+06	8.40486e+06	8.63555e+06	8.02125e+06	9.00471e+06	8.27785e+06	8.29405e+06	7.58208e+06	7.47184e+06	8.41048e+06	7.88653e+06	9.327e+06	8.18195e+06			FALSE	0.04833	-0.13049	0.13858	0.08747	0.04711	0.00811	-0.01602	4	2360.22	0.000107247	4.85
O00139	GSLDYRPLTTADPIDEHRIC	724130	667631	850236	748362	744627	711337	757134	728609	710956	697443	670049	720883	781851	783384	674086	730793			FALSE	0.06506	-0.00086	0.1999	0.01353	0.09427	0.01714	0.16947	4	2633.33	5.5566e-05	6.02
O00139	GSLDYRPLTTADPIDEHRICVCVR	1.29758e+06	1.36872e+06	1.4226e+06	1.53048e+06	1.41784e+06	1.44804e+06	1.57232e+06	1.28e+06	1.40531e+06	1.43814e+06	1.42108e+06	1.33215e+06	1.62505e+06	1.31278e+06	1.42132e+06	1.40954e+06			FALSE	0.10413	0.04628	0.14738	0.0864	0.09729	0.0928	0.13991	5	3147.6	2.21579e-05	2.82
O00139	IDILTEL	70419.5	61605.4	76190.7	78593.3	74614.6	86219.7	79594.6	72321.1	80027.5	80718	70723.6	66903.7	66510	78868.7	74706.4	75939.5			FALSE	0.28477	0.05996	0.22945	0.19035	0.20246	0.28397	0.13901	2	1120.68	0.0384732	2.14
O00139	IDILTELR	592841	556807	623857	565324	521527	546255	580527	587606	589906	514798	522461	550641	564320	553420	598809	597627			FALSE	-0.10658	-0.0994	0.04878	0.05755	0.02301	-0.05753	-0.04061	2	1276.78	0.0401535	2.84
O00139	IDILTELRDK	3.808e+06	3.836e+06	4.0469e+06	3.76741e+06	3.28456e+06	3.71593e+06	3.7863e+06	3.91532e+06	3.98868e+06	3.58524e+06	4.1383e+06	3.64807e+06	4.16963e+06	3.71112e+06	3.81982e+06	3.72983e+06			FALSE	-0.12687	0.02662	0.03179	-0.01792	0.01083	-0.01329	0.044	3	1824.11	0.00913723	3.78
O00139	IKNDPPSRDNR	594463	608958	574407	598095	639586	650016	608662	610599	611501	659169	626242	631347	597876	636241	597270	614002			FALSE	0.09978	0.06352	-0.03755	0.00938	0.01887	0.07845	0.03634	4	1920.09	0.0127788	2.12
O00139	KIDILTELR	848377	831398	856858	888671	893658	924659	838255	875594	913860	809157	767120	861136	842995	848499	889690	854850			FALSE	0.11434	-0.04494	0.0554	0.05458	0.02897	0.03667	0.01003	3	1709.08	0.0013445	2.14
O00139	KIDILTELRDK	664263	670576	630028	682921	688705	705702	676769	645903	663108	688021	650961	672903	646547	620397	660174	665739			FALSE	0.06299	-0.01191	-0.02386	-0.00968	-0.01321	0.0175	-0.07531	4	2256.41	0.00620692	3.36
O00139	KLTQVLR	6.26037e+06	5.89681e+06	6.00681e+06	5.75459e+06	6.01594e+06	6.00873e+06	5.76837e+06	6.19419e+06	6.22889e+06	5.70588e+06	5.92686e+06	6.32829e+06	5871482	5.85844e+06	6.1452e+06	6.36386e+06			FALSE	-0.01581	0.01158	-0.04775	0.04116	-0.02328	-0.02664	-0.05162	3	1465.97	0.0110756	1.43
O00139	LEGAEINK	5.09062e+06	5.52882e+06	5.58251e+06	5.87515e+06	5.83298e+06	5.9431e+06	5351663	5.19338e+06	5.33863e+06	5.27949e+06	5.11756e+06	5.76755e+06	5.22484e+06	5.42391e+06	5.16088e+06	5.38139e+06			FALSE	0.14915	0.03565	0.1096	-0.01052	-0.01014	-0.00018	0.00398	2	1481.88	0.00376149	3.25
O00139	LIDIGNSC	440211	419353	399891	431693	443930	446892	414181	402195	406653	417991	413238	419131	423521	433977	413351	418244			FALSE	0.05153	-0.04638	-0.04774	-0.04772	-0.07437	-0.05983	-0.00347	2	1195.63	0.00675428	2.69
O00139	LIDIGNSCR	9.3053e+06	9.73044e+06	9.34192e+06	9.6372e+06	9.90384e+06	1.0135e+07	9.3237e+06	9.14752e+06	9.31955e+06	9.57113e+06	8.7327e+06	8.85857e+06	9076175	9.13305e+06	9.03331e+06	9.05123e+06			FALSE	0.07409	-0.11385	-0.0043	-0.07395	-0.04343	-0.01104	-0.06404	2	1351.73	0.00330836	3.01
O00139	LQEEEQASK	5.72737e+06	5.75372e+06	5.8025e+06	5.99287e+06	5.94386e+06	5.58887e+06	5.94205e+06	5.73353e+06	5.95522e+06	6.06328e+06	6.40048e+06	6.17211e+06	5.98161e+06	5.70788e+06	6.18689e+06	5.98388e+06			FALSE	0.00647	0.13102	0.03896	0.08416	0.02423	0.066	0.02595	2	1669.93	0.000741255	4.21
O00139	LQQQELR	2.92151e+06	3.16522e+06	3.12508e+06	3.46953e+06	3.2358e+06	2.93505e+06	3.26168e+06	2.93623e+06	3.10654e+06	3.21283e+06	3.3776e+06	2.90661e+06	3.39078e+06	2.66831e+06	3.61953e+06	3.22596e+06			FALSE	0.0198	0.04606	0.11562	0.16949	0.02611	0.05411	-0.00657	2	1218.71	0.0712529	2.71
O00139	LTQVLRDSFIGENSR	705234	661125	707415	700026	667141	717459	670582	663115	687929	664609	661070	677786	646995	682821	695228	659968			FALSE	0.01913	-0.02934	0.04274	-0.01183	-0.03491	-0.01467	-0.03911	3	2039.12	4.91058e-05	3.89
O00139	MVEMEEQVVEDHR	1.9388e+06	2.37506e+06	1.93219e+06	2.0297e+06	2.22806e+06	1.98674e+06	2.05937e+06	1.96923e+06	2.10717e+06	1.88083e+06	2.00952e+06	2.09679e+06	1.97612e+06	1.8382e+06	1.95261e+06	1.94151e+06			FALSE	-0.03351	-0.07114	-0.12279	-0.14769	-0.0987	-0.11332	-0.17755	3	1934.93	9.73549e-05	4.43
O00139	NDPPSRDNR	21837.6	17195	14488.9	18036.4	21736.5	24111.5	16495.9	23475.1	21181.6	34906.9	15019.4	20619.7	20883.6	17398.9	16945.5	18972.8			FALSE	0.23218	-0.13122	-0.26312	-0.11996	0.03428	0.52303	-0.028	2	1374.7	0.00809742	1.8
O00139	NEDNESVTVEWIENGDTK	419300	390375	391529	426533	404064	419109	389865	368226	412069	383227	376937	385616	390135	428255	425627	391750			FALSE	0.02385	-0.0865	0.01487	0.01366	-0.09497	-0.02585	0.01545	3	2687.33	2.78184e-05	6.46
O00139	NKPHTPFR	5.22774e+06	5.58807e+06	5.53761e+06	5.62941e+06	4.76425e+06	5.868e+06	5.10446e+06	5.55019e+06	5.54096e+06	5.05436e+06	5.60171e+06	5.73992e+06	5.60585e+06	5.29585e+06	6.04468e+06	5.65832e+06			FALSE	-0.02469	0.06849	0.0461	0.11374	-0.02166	-0.02971	0.01141	4	1604.95	0.0173314	2.89
O00139	Oxidation[M11]TCMIATISPGMASCENTLNTLR	44880.7	48775.8	43454	46782.2	48341.3	52360.8	45891.9	44172.1	44043.5	49607.8	40539.5	42957.1	42945.1	43731.5	49524.9	40096			FALSE	0.10464	-0.16566	-0.05367	-0.06355	-0.05643	-8e-05	-0.11174	3	2761.33	7.03917e-06	4.46
O00139	Oxidation[M13]FDYAFDDSAPNEMVYR	135761	140961	132052	138958	162795	159131	134650	155351	145256	151485	127922	131888	122414	132916	130460	124968			FALSE	0.21829	-0.09098	-0.0301	-0.11552	0.06762	0.10076	-0.11608	2	2260.02	4.85486e-05	2.87
O00139	Oxidation[M15]RAQDVDATNPNYEIM	233961	222692	232657	220724	231705	226250	226627	249032	238202	229412	206536	232128	219305	241271	228685	235365			FALSE	0.00411	-0.05798	-0.01038	0.02318	0.05883	0.03422	0.01234	2	2056.99	6.55157e-05	3.17
O00139	Oxidation[M1]MVEMEEQVVEDHR	296642	292357	298929	295876	294302	299304	286897	313143	308204	285161	268939	300479	318016	311365	294387	303395			FALSE	0.01124	-0.04878	0.01415	0.02136	0.0268	0.01065	0.09567	3	1950.92	0.000116044	5.91
O00139	Oxidation[M2]GMATCFAYGQTGSGK	296028	335801	372809	352264	352655	372657	349176	317370	350221	340690	325384	328908	341178	279854	349376	332369			FALSE	0.19907	0.0504	0.19859	0.1097	0.07717	0.12896	-0.02487	3	2160.07	5.27519e-05	5.32
O00139	Oxidation[M4]DVVMVHEPK	749105	719563	693065	684472	715611	724340	714587	718783	713709	699829	685929	720748	679726	708677	661308	704269			FALSE	-0.02849	-0.06222	-0.09242	-0.105	-0.0351	-0.0552	-0.08108	3	1677.95	0.000960111	3.93
O00139	Oxidation[M4]THTMGGDFSGK	4.15345e+06	4.06377e+06	4.08502e+06	3.95259e+06	3.91795e+06	4.09497e+06	4.33948e+06	3.89003e+06	4.09003e+06	3.8807e+06	4.09598e+06	3.79195e+06	4.10873e+06	3.96793e+06	4.02231e+06	3.93095e+06			FALSE	-0.03632	-0.059	-0.03188	-0.0471	0.00216	-0.04394	-0.02489	3	1761.91	0.000577441	4.59
O00139	Oxidation[M5]DVFLMLK	393556	370804	371411	374240	369733	365973	374055	391986	375465	346352	364317	359356	351272	345363	388387	371925			FALSE	-0.05512	-0.07891	-0.03575	-0.00766	0.00317	-0.08262	-0.13385	2	1489.89	0.0201188	2.69
O00139	QKVDLTR	2.00357e+07	2.22174e+07	2.22496e+07	2.29948e+07	2.26689e+07	2.14876e+07	2.36745e+07	2.08328e+07	2.32788e+07	2.10618e+07	2.36338e+07	2.13676e+07	22610232	2.05898e+07	2.3327e+07	2.1474e+07			FALSE	0.06357	0.09091	0.09868	0.08447	0.07498	0.06957	0.03197	3	1467.91	0.0536192	1.27
O00139	QQVQVVGL	191717	165157	184714	180229	189502	170433	180975	189470	167313	182601	174124	167316	180292	218273	176271	189298			FALSE	0.01232	-0.06379	0.03225	0.03473	0.05384	-0.02842	0.1594	2	1174.71	0.0419056	2.46
O00139	QQVQVVGLQER	5.1613e+06	5.10616e+06	5.27587e+06	5.0351e+06	5.36083e+06	5.24225e+06	5.06346e+06	5.07901e+06	5.2552e+06	5.19482e+06	4.94319e+06	4.98112e+06	4.97565e+06	5.05523e+06	5.13061e+06	5.35581e+06			FALSE	0.0464	-0.04904	0.0061	0.03044	-0.01767	0.02543	-0.03363	2	1587.91	0.000117844	3.11
O00139	QQVQVVGLQEREVK	763908	787961	732103	745282	737965	776529	785284	715790	757461	772671	786961	747864	748920	727062	715947	702080			FALSE	-0.03517	-0.01593	-0.07096	-0.13012	-0.04801	-0.02035	-0.07233	3	2248.33	1.94549e-05	3.55
O00139	QTRLEGAEINK	1.67758e+06	1.6979e+06	1.67896e+06	1.67148e+06	1.68751e+06	1.67128e+06	1.76713e+06	1.67352e+06	1.70161e+06	1.67033e+06	1.84515e+06	1.76622e+06	1.76036e+06	1.67593e+06	1.65604e+06	1.62609e+06			FALSE	-0.00715	0.09745	-0.01074	-0.04046	0.02759	-0.00152	0.02576	3	1867.09	0.00227239	2.94
O00139	RAALQEEEQASK	1.20195e+07	1.19521e+07	1.27035e+07	1.27083e+07	1.0741e+07	1.133e+07	1.23686e+07	1.1847e+07	1.21271e+07	1.19839e+07	1.22225e+07	1.29452e+07	1.15311e+07	1.0821e+07	1.27787e+07	1.1928e+07			FALSE	-0.11917	0.07025	0.08417	0.04357	0.01461	0.00837	-0.10092	3	1968.1	0.000154966	4.86
O00139	RAQDVDATNPNYEIM	498501	564827	509307	513639	526549	719082	507364	675680	502082	699860	501891	627324	497007	509702	472047	500671			FALSE	0.22829	0.08673	-0.05586	-0.12849	0.15392	0.17678	-0.07894	2	2041	4.967e-05	2.96
O00139	RDSFIGENSR	50169.7	53993.8	58122.5	58575.4	61767.7	58947.4	56008.4	53632.1	54637.2	62502.7	57552.9	57864.9	53992.5	66564.2	54440.6	62051.5			FALSE	0.21276	0.14801	0.16393	0.16138	0.07393	0.16938	0.21086	2	1484.78	0.000172289	2.21
O00139	RLQQQELR	453754	439965	428899	497292	480868	440643	435853	419347	408122	463576	477100	432802	446868	388351	471853	477283			FALSE	0.04418	0.02589	0.05149	0.08679	-0.06356	-0.03599	-0.09767	3	1374.81	0.00376149	3.01
O00139	SHAVFQIILR	85437.9	82668.9	75793.3	69507.3	83377.2	78679.6	65388.4	82624.7	70120.7	79139.3	61798.8	64747.9	75325.4	72494.6	82022.1	71007			FALSE	-0.05288	-0.40971	-0.21034	-0.13557	-0.18365	-0.17155	-0.18554	3	1487.9	0.000628059	4.13
O00139	SLNEDNESVTVEWIENGDTK	105138	110011	97259.2	102507	96961.9	92357.5	91550.1	104514	98511.2	98159.4	86305.8	95326.7	93661.2	98955.9	92954.6	98244.6			FALSE	-0.18451	-0.24431	-0.10702	-0.17026	-0.13401	-0.12955	-0.1596	3	2887.45	1.80865e-05	7.15
O00139	SLNPDLVPDEEIEPSPETPPPPASSAK	187593	109330	91497.3	96251.4	94703.8	91188	146004	99809.4	105193	74270.8	143155	82752.3	86516.2	112213	110694	87659			FALSE	-0.67563	-0.39436	-0.66128	-0.58202	-0.27253	-0.72639	-0.57929	4	3421.79	1.00079e-05	4.72
O00139	SPQRDDLK	2.46059e+06	2.44876e+06	2.23907e+06	2.54256e+06	2.3914e+06	2.67654e+06	2.38742e+06	2.47012e+06	2.66152e+06	2.68053e+06	1.97355e+06	2.80314e+06	2402754	2.6122e+06	1.84015e+06	2.5871e+06			FALSE	0.04587	-0.03952	-0.03803	-0.14912	-0.01531	0.12186	0.03071	3	1566.91	0.0133988	1.85
O00139	TARPLVETIFER	508830	485194	481580	526208	518174	510092	470265	479606	496635	488380	466779	479496	477336	503416	473830	516661			FALSE	0.04886	-0.07102	0.01984	-0.00514	-0.06555	-0.01314	-0.01939	3	1736	0.00023109	3.67
O00139	TCMIATISPGMASCENTLNTL	85287.1	81698.5	86758.7	87723	80834.7	73786.6	86938.5	78585.4	87514.8	83558.1	83812.8	75091.8	74998.9	78816.3	84414	82035.6			FALSE	-0.11098	-0.07156	0.06335	-0.00464	-0.01268	0.03489	-0.11853	3	2589.24	0.000451266	3.96
O00139	THTMGGDFSGK	5.61637e+06	5.51099e+06	5.21628e+06	5.24908e+06	5.332e+06	5.28482e+06	5.39469e+06	5.56739e+06	5.41113e+06	5.09428e+06	5.42904e+06	5.29e+06	5535295	5.26753e+06	5.50358e+06	5.39897e+06			FALSE	-0.06776	-0.05393	-0.08849	-0.02945	-0.02159	-0.08298	-0.0427	3	1745.91	0.00030268	5.07
O00139	TISPGMASCENTLNTLR	285440	296733	327667	315526	268777	324604	294791	317838	319363	288488	291832	305890	303337	298111	282428	292860			FALSE	0.02751	0.03803	0.1438	-0.01716	0.07357	0.06227	0.04699	3	2169.1	6.19184e-05	5.29
O00139	TMGGDFSGK	587992	581139	559384	556883	620899	581053	578516	573676	601164	562521	551792	593704	535954	628487	569555	595796			FALSE	0.03994	-0.02946	-0.06676	-0.00467	-0.02105	-0.00674	-0.0058	2	1507.81	0.000941997	2.57
O00139	TTADPIDEHR	3.14828e+06	3.3123e+06	3.544e+06	3.37596e+06	3.53229e+06	3.38313e+06	3.36374e+06	3.92414e+06	3.35937e+06	3.44601e+06	3.25743e+06	3.21088e+06	3.29479e+06	3.68973e+06	3.55932e+06	3.34134e+06			FALSE	0.09815	0.00173	0.0991	0.09507	0.17384	0.07501	0.1125	3	1458.75	0.000577441	1.69
O00139	VEMEEQVVEDHR	547578	462910	420142	465122	490389	523784	474964	685553	461933	430944	409453	455030	443014	571901	431707	434658			FALSE	0.00525	-0.22514	-0.19087	-0.22201	0.19971	-0.17852	0.00631	3	1803.89	0.000137869	4.11
O00139	VFDLLNR	964881	836198	935163	820046	834111	870107	839651	882974	838972	793908	747671	768862	796911	867878	893829	870742			FALSE	-0.07975	-0.24808	-0.03722	-0.02954	-0.06425	-0.14144	-0.11352	2	1180.7	0.0542015	2.19
O00139	VFDLLNRK	824707	787785	807438	709268	703219	745802	758332	873992	744967	689856	674056	656939	770574	789962	805888	761033			FALSE	-0.15421	-0.27679	-0.08835	-0.04136	0.01764	-0.16842	-0.04725	3	1613	0.00358936	2.36
O00139	VLRDSFIGENSR	576341	577732	555172	564525	598004	604318	574036	591872	576421	570747	548955	602524	545563	602811	532753	559198			FALSE	0.05909	-0.00325	-0.04363	-0.07983	0.01472	-0.00866	-0.00714	3	1696.93	0.000159938	3.68
O00139	VQVVGLQER	229640	214870	226361	212637	208709	224187	226905	214814	218232	222475	206140	223392	212780	271224	200060	222724			FALSE	-0.03819	-0.04945	-0.018	-0.07229	-0.00909	-0.01239	0.1228	2	1331.8	0.00323254	2.52
O00139	VSQMVEMEEQVVEDHR	715556	690498	740576	751430	719204	774919	698198	711737	684662	695656	727963	652024	714072	747466	751398	706776			FALSE	0.08765	-0.027	0.0856	0.05251	0.00398	-0.02665	0.05584	3	2249.09	4.98122e-05	4.03
O00139	YLENQTF	277557	279503	250493	275664	279904	276795	282830	275175	266451	290410	247345	291013	273065	306486	261491	263615			FALSE	-0.00093	-0.04927	-0.08234	-0.08522	0.00245	-0.00052	0.0571	2	1218.63	0.0380639	1.79
O00139	YLENQTFR	6.9798e+06	7.0098e+06	7.51001e+06	6.95919e+06	6.99096e+06	7.01456e+06	6.9217e+06	7.1754e+06	6.96759e+06	6.90979e+06	6.92213e+06	6.96563e+06	6.99873e+06	6.84559e+06	7.16117e+06	6.94841e+06			FALSE	0.00164	-0.01054	0.04863	0.01232	0.01104	-0.01162	-0.01506	2	1374.73	0.00924813	2.88
O00148	AILGMDVLCQAK	1.30511e+06	1.21296e+06	1.27694e+06	1.23495e+06	1.29615e+06	1.1869e+06	1.24723e+06	1.25694e+06	1.20483e+06	1.17676e+06	1.23171e+06	1.07504e+06	1.18342e+06	1.21906e+06	1.19375e+06	1.25359e+06			FALSE	-0.0202	-0.12645	-0.00355	-0.0411	-0.00798	-0.08039	-0.06779	2	1927.1	6.65041e-05	4.6
O00148	AITFVSDENDAK	231213	232369	218886	217130	224477	223115	223777	208189	218117	203935	198422	229187	210159	255820	203468	225117			FALSE	-0.05064	-0.11653	-0.08845	-0.11324	-0.10191	-0.1354	0.00744	2	1918.04	5.60516e-05	4.15
O00148	AIVDCGF	68172.3	63771.4	59939.9	66491.5	65596	61768.2	64028.5	60938	63156.7	67460.7	65281.6	64876	60610.2	71047.5	66459.3	68028.7			FALSE	-0.05096	-0.01966	-0.06157	0.02755	-0.07838	-0.01457	-0.00313	2	1085.56	0.110462	1.87
O00148	AIVDCGFEHPSEVQ	951329	222954	308894	990971	288024	244553	493715	226836	428719	265615	592611	215453	604766	469260	1.35522e+06	723438			FALSE	-1.14072	-0.53924	0.14658	0.82387	-0.70461	-0.75808	-0.12875	2	1891.92	0.000250339	2.17
O00148	AIVDCGFEHPSEVQHE	5.44505e+06	4.62093e+06	5.151e+06	4.64458e+06	5.24684e+06	4.86469e+06	5.11631e+06	4.91137e+06	4.70943e+06	4.83782e+06	4.71941e+06	5.11e+06	4.93322e+06	5.55642e+06	4.85803e+06	5.12876e+06			FALSE	0.00651	-0.03431	-0.03929	-0.01139	-0.0055	-0.07633	0.05948	3	2158.02	0.000287705	6.41
O00148	AIVDCGFEHPSEVQHECIPQ	2.56009e+06	2.46814e+06	2.51151e+06	2.53731e+06	2.46766e+06	2.7026e+06	2.54905e+06	2.5605e+06	2.57095e+06	2.59722e+06	2.57441e+06	2.52793e+06	2.54556e+06	2.55246e+06	2.48141e+06	2.63499e+06			FALSE	0.04019	0.02111	0.0059	0.02508	0.02315	0.0396	0.01989	3	2656.25	0.000162893	6.14
O00148	ALAQLLVEQNFPAIAIHR	52190.1	49975.6	53092.8	54314	51817.1	54440.3	53340.1	41617.4	52421.2	44792.9	51046.3	46527.8	52534.5	59771.9	47682.2	49330.4			FALSE	0.05665	-0.06634	0.07218	-0.07467	-0.10556	-0.07167	0.13653	3	2308.35	0.000275489	1.92
O00148	AQLLVEQNFPAIAIHR	443648	396220	402579	397297	400692	384050	382560	373170	403954	366983	374273	350972	394859	447296	423975	408044			FALSE	-0.09794	-0.21169	-0.07039	-0.01355	-0.15229	-0.12355	0.00392	3	2124.22	5.80442e-05	6.48
O00148	CIPQAILGMDVLCQAK	143806	111803	141223	105889	121087	117046	118705	117039	120087	117468	100937	109847	111876	214584	103876	133522			FALSE	-0.10216	-0.27817	-0.04877	-0.10662	-0.11672	-0.10568	0.35297	3	2425.33	3.0848e-05	5.94
O00148	CMALAQLLVEQNFPAIAIHR	80985.3	79753.9	81960.6	90835.2	86736.3	88446.9	81897.9	84065.6	75221.7	79397.7	75684.3	78053.7	81331.8	78281	76103.5	77244.9			FALSE	0.12414	-0.06425	0.10435	-0.06791	0.04614	-0.056	-0.01014	3	2599.42	9.94642e-06	6.96
O00148	DEEVLKK	6.25109e+06	6.15746e+06	6.86014e+06	6.75389e+06	6.4887e+06	6.2194e+06	6.52749e+06	6.26614e+06	6.38085e+06	5.61643e+06	5.85268e+06	5.62176e+06	5.75013e+06	5.90786e+06	6.63667e+06	6.44075e+06			FALSE	0.03441	-0.11291	0.13376	0.07574	0.04409	-0.04863	-0.09001	3	1773.09	0.0173314	2
[truncated: 199,283+ more rows]
