# Supplementary material for: Benchmarking of Quantitative Proteomics Workflows for Limited Proteolysis Mass Spectrometry
Source: Mol Cell Proteomics. 2025 Mar 13;24(4):100945. doi: 10.1016/j.mcpro.2025.100945 (PMC12022698; doi:10.1016/j.mcpro.2025.100945)
Supplement: S9_Koudelka_TMT_FAIMS_LiP_PD [file mmc9.xlsx]

## Sheet: Sheet1
ProteinID	ModifiedSequence	0.0_1	0.0_2	0.1_1	0.1_2	1.0_1	1.0_2	10.0_1	10.0_2	100.0_1	100.0_2	1000.0_1	1000.0_2	10000.0_1	10000.0_2	50000.0_1	50000.0_2	Correlation coefficient (r)	EC50	Kinase	Log2.FC.1.0_vs_0.0	Log2.FC.1000.0_vs_0.0	Log2.FC.0.1_vs_0.0	Log2.FC.50000.0_vs_0.0	Log2.FC.10.0_vs_0.0	Log2.FC.100.0_vs_0.0	Log2.FC.10000.0_vs_0.0	Precursor.Charge	Theoretical_MH	Quality.PEP	Xcorr
A0A024RBG1	GIFEQNQDRK	194831	192850	198924	191544	207859	202557	193870	195820	198950	189240	183437	195014	172846	195609	191396	186345			FALSE	0.08222	-0.03476	0.01034	-0.03747	0.00746	0.0019	-0.07338	4	1843.03	0.000306227	2.77
A0A024RBG1	LLGIFEQNQDRK	251425	246225	242116	241793	220501	247734	239828	238133	247498	243221	232374	217126	250513	217784	240904	221755			FALSE	-0.0879	-0.14681	-0.04039	-0.10518	-0.05824	-0.02023	-0.08771	4	2069.2	6.88081e-05	3.31
A0A0B4J2D5	AANHDAAIFPGGFGAAK	416284	374485	405151	378600	420882	348252	390561	382243	359613	343113	364640	388979	353594	616560	375715	402376			FALSE	-0.04002	-0.06942	-0.01286	-0.02332	-0.03315	-0.17029	0.29496	4	2223.22	9.46016e-05	4.65
A0A0B4J2D5	APDVPQMHVIDHTK	156427	124663	142227	130003	142862	125718	126353	122479	141932	118904	124626	149369	122610	250713	117419	120182			FALSE	-0.06568	-0.03688	-0.0462	-0.24249	-0.17586	-0.10789	0.40939	4	2196.21	1.17412e-05	3.78
A0A0B4J2D5	CIAPVLAAK	151554	69901	178268	71753.9	83671	78082.8	81214.8	93411.4	87666.4	72243	80403.2	101152	87183.1	560598	81318.9	124033			FALSE	-0.45322	-0.28661	0.17504	-0.10892	-0.34274	-0.46976	1.54849	3	1550.96	0.000607262	4.17
A0A0B4J2D5	EFHQAGKPIGLC	1.25549e+06	1.03544e+06	1.23046e+06	1.07667e+06	1.13972e+06	1.04474e+06	1.1569e+06	1.14974e+06	1.14487e+06	1.17115e+06	1.15599e+06	1.2699e+06	1.11722e+06	2.00332e+06	1.18276e+06	1.14241e+06			FALSE	-0.06866	0.08257	0.01016	0.0214	0.00986	0.01571	0.44586	3	1965.09	0.000193707	4.7
A0A0B4J2D5	EFHQAGKPIGLCCIAPVLAAK	1.33727e+06	1.36042e+06	1.25145e+06	1.33502e+06	1.24869e+06	1.35547e+06	1.2027e+06	1.33226e+06	1.21598e+06	1.25296e+06	1.14576e+06	1.06922e+06	1.36934e+06	827606	1.2802e+06	1.20255e+06			FALSE	-0.0509	-0.28442	-0.06074	-0.11978	-0.08976	-0.12783	-0.29622	5	3192.82	2.94144e-05	5.95
A0A0B4J2D5	EVVEAHVD	22061.1	46110.8	17480.9	18331.2	18646.9	18718.8	14462.2	32923.6	21328.7	24627.5	14980.8	20808	17976.1	26451.9	16330.1	17085			FALSE	-0.86746	-0.92967	-0.92873	-1.02868	-0.52472	-0.56892	-0.61771	2	1201.64	0.00459362	1.64
A0A0B4J2D5	EVVEAHVDQK	1.29874e+06	1.31431e+06	1.3418e+06	1.32653e+06	1.31989e+06	1.17366e+06	1.34672e+06	1.24947e+06	1.23973e+06	1.22434e+06	1.42126e+06	1.30133e+06	1.37817e+06	1.22386e+06	1.3876e+06	1.18121e+06			FALSE	-0.06753	0.05924	0.03021	-0.02464	-0.00934	-0.08469	-0.0061	3	1762	0.000154967	5.59
A0A0B4J2D5	GGAEVQIFAPDVPQMHVIDHTK	397230	400270	357125	387058	397428	396181	404752	358500	364331	419802	407674	384880	391989	318267	378080	379922			FALSE	-0.00706	-0.00898	-0.09983	-0.07328	-0.06333	-0.02439	-0.16715	5	2997.61	9.904e-07	6.76
A0A0B4J2D5	GKITDLANLSAANHDAAIFPGGFGAAK	374358	476209	382964	560927	482860	523160	473520	447167	456340	564536	540283	438425	549301	372069	451606	507101			FALSE	0.24216	0.20245	0.15019	0.17267	0.11429	0.26331	0.11536	5	3539.98	2.78595e-05	4.63
A0A0B4J2D5	GQPSEGESR	3.99819e+06	3.53342e+06	2.84062e+06	3.74884e+06	3.51986e+06	4.20403e+06	3.60135e+06	4.03275e+06	3.53481e+06	5.91236e+06	2.88822e+06	3.87244e+06	3.37209e+06	4.11454e+06	3.11148e+06	3.84896e+06			FALSE	0.03637	-0.15579	-0.1928	-0.11378	0.0195	0.32692	-0.00864	2	1250.63	0.00580541	2.63
A0A0B4J2D5	GQPSEGESRNVLTESAR	75252.8	105724	78661.4	100758	111482	102972	127269	79069.3	103001	147672	130012	104265	114075	77901.1	76153.6	81452.1			FALSE	0.24487	0.37241	-0.01247	-0.19949	0.1892	0.47	0.08512	3	2121.09	1.19797e-05	4.65
A0A0B4J2D5	GVEVTVGHEQEEGGKWPYAGTA	221272	178848	216376	174787	202674	171887	202179	206112	188474	185909	179132	209432	177984	462739	177208	220681			FALSE	-0.09523	-0.04228	-0.03266	-0.00807	0.02916	-0.09592	0.67927	4	2909.49	1.80739e-05	4.38
A0A0B4J2D5	GVEVTVGHEQEEGGKWPYAGTAEAIK	502129	508211	516156	499665	519980	524308	517285	480344	525831	505498	515256	506335	505883	438909	470615	499718			FALSE	0.04768	0.01598	0.00781	-0.05829	-0.01827	0.02966	-0.09677	3	3654.96	2.51943e-07	6.27
A0A0B4J2D5	GVYDGTEIHEASAILVHLSR	87863.3	80728.6	82922.5	92838.2	85084.5	71571.8	80951.6	78216.1	67030.3	82936.8	82584.8	82073.9	69707.1	102357	91983.1	92989			FALSE	-0.10593	-0.03406	0.06008	0.13377	-0.08299	-0.16889	0.02941	4	2471.32	3.05461e-06	7.3
A0A0B4J2D5	IFAPDVPQMHVIDHTK	1.36528e+06	976506	1.28028e+06	925359	1.03246e+06	1.0418e+06	952233	1.02247e+06	1.03221e+06	1.00563e+06	953108	1.12518e+06	974990	2.66428e+06	952069	1.14712e+06			FALSE	-0.17501	-0.17221	-0.08641	-0.15777	-0.24597	-0.20057	0.63604	4	2456.36	2.18477e-05	5.56
A0A0B4J2D5	ITDLANLSAA	63786.3	47308.1	58975.7	51970.9	56772.3	50434.7	61281.5	48126.9	51422.2	55858	54334.9	51283.4	57331	104268	42461.2	50739.3			FALSE	-0.05139	-0.07293	-0.00192	-0.25338	-0.02206	-0.0504	0.54064	2	1292.74	0.000773239	2.65
A0A0B4J2D5	ITDLANLSAANHDAAIFPGGFGAAK	3.50217e+06	3.81709e+06	3.65508e+06	3.72128e+06	4.03992e+06	3.4503e+06	3.78202e+06	3.58023e+06	3.81161e+06	4.10528e+06	3.55711e+06	3.23942e+06	3.20668e+06	2.24207e+06	3.02924e+06	3.7076e+06			FALSE	0.03331	-0.1069	0.01121	-0.11963	0.00845	0.11323	-0.42577	4	3050.66	1.68323e-06	4.21
A0A0B4J2D5	NHDAAIFPGGFGAAK	2.00705e+06	1.94686e+06	2.04547e+06	2.01088e+06	2.0194e+06	1.88502e+06	1.95211e+06	1.97873e+06	1.92261e+06	1.9737e+06	1.92982e+06	2.03949e+06	1.95551e+06	2.64302e+06	2.0067e+06	1.984e+06			FALSE	-0.01817	0.00561	0.03691	0.01336	-0.00844	-0.02117	0.21789	3	2081.14	1.97744e-05	2.01
A0A0B4J2D5	NLSTFAVDGK	2.5945e+06	2.93151e+06	2.67801e+06	2.89178e+06	2.9195e+06	3.11783e+06	2.97302e+06	2.90798e+06	2.8459e+06	2.90312e+06	2.82761e+06	2.78616e+06	2.84357e+06	1.53724e+06	2.98947e+06	2.73367e+06			FALSE	0.12767	0.02273	0.01138	0.05057	0.08982	0.05708	-0.33504	2	1659.96	0.000198615	3.97
A0A0B4J2D5	NLSTFAVDGKDCK	238258	267377	259028	323103	360973	345610	299858	258637	294242	350837	389964	279298	353537	249142	285065	302205	0.434307	0.0360356	FALSE	0.48276	0.40447	0.20325	0.21593	0.14345	0.35138	0.25329	3	2367.32	4.40563e-05	4.45
A0A0B4J2D5	NVLTESAR	3.73135e+06	3.76322e+06	4.1855e+06	3.78017e+06	3.93127e+06	3.80052e+06	3.7968e+06	3.76511e+06	3.63961e+06	3.84424e+06	4.01178e+06	3.71641e+06	3.92442e+06	3.8141e+06	3.83034e+06	3.87359e+06			FALSE	0.04496	0.04429	0.08795	0.03975	0.01291	-0.00207	0.04621	2	1193.68	0.00545302	2.54
A0A0B4J2D5	Oxidation[M15]GGAEVQIFAPDVPQMHVIDHTK	139275	154758	126675	149633	155059	154726	142294	138091	143873	140610	126444	131965	149432	115736	124055	121048			FALSE	0.07529	-0.18633	-0.0897	-0.26259	-0.06857	-0.04764	-0.14907	5	3013.61	1.24316e-06	5.72
A0A0B4J2D5	Oxidation[M9]IFAPDVPQMHVIDHTK	79210.9	67977.8	80680.5	74235.3	76258.7	79958.2	76916	77391.8	71815.2	73898.9	70826.3	69093.4	73541	126177	67814.5	74124.2			FALSE	0.08588	-0.07307	0.07382	-0.0524	0.06814	-0.01453	0.4403	4	2472.36	2.57392e-05	4.1
A0A0B4J2D5	Oxidation[M]VVTTPAFMCETALHYIHDGIGAMVR	250075	235245	233769	259886	254963	255710	256231	238565	240231	250199	241099	223693	235080	223290	231782	249504			FALSE	0.07346	-0.06235	0.02457	-0.01204	0.02789	0.01511	-0.08243	4	3109.56	1.5292e-06	7.55
A0A0B4J2D5	PIGLCCIAPVLAAK	106658	109313	117873	105381	111803	123823	109804	120757	109967	97835.5	92999.1	95317.3	94591.5	87955.4	93526.7	94475.3			FALSE	0.12567	-0.19767	0.04786	-0.20008	0.09431	-0.05562	-0.24257	3	2091.23	6.25266e-05	5.24
A0A0B4J2D5	SAILVHLSR	126112	119445	120074	108556	110668	113944	114655	116635	120405	103879	119629	111651	114067	129734	105513	114443			FALSE	-0.12862	-0.08641	-0.10303	-0.15884	-0.08635	-0.13073	-0.01035	3	1299.81	0.000547115	2.79
A0A0B4J2D5	SGCGVYDGTEIHEASAILVHLSR	109175	84332.6	111759	84761.8	80421.3	83027.2	83753.1	93307.9	84441.2	87587.3	81584.1	89240.9	79139.3	184928	93315.1	88900.2			FALSE	-0.24356	-0.17987	0.02229	-0.08675	-0.12815	-0.16975	0.44851	4	2775.41	3.32628e-07	7.34
A0A0B4J2D5	SRGGAEVQIFAPDVPQMHVIDHTK	53537	63434.7	57145.9	63838.2	60292.6	61494.7	56625.5	58754.2	55276.8	58540.6	55779.9	50338.2	55942.2	51244.8	56106.2	48366.1			FALSE	0.05821	-0.14049	0.04866	-0.16304	-0.01977	-0.03944	-0.12603	5	3240.74	2.17776e-06	2.85
A0A0B4J2D5	VLELTGK	3.88787e+06	3.48391e+06	3.46941e+06	3.31169e+06	3.17691e+06	2.9925e+06	3.4969e+06	3.46618e+06	3.49995e+06	3.40117e+06	3.69968e+06	3.24456e+06	3.68591e+06	3.99301e+06	3.56938e+06	3.40399e+06			FALSE	-0.25688	-0.0862	-0.12049	-0.08016	-0.08229	-0.09518	0.05889	2	1367.88	0.0319	2.78
A0A0B4J2D5	VVTTPAFMCE	225723	206409	175996	208797	204073	207193	193069	179950	199911	181022	227392	193009	189399	229840	195950	194247			FALSE	-0.0714	-0.0397	-0.16739	-0.14727	-0.21222	-0.18193	-0.0437	2	1458.73	0.0214731	1.9
A0A0B4J2D5	VVTTPAFMCETA	76718.5	78146.3	68346.7	80111.7	71315	73691.9	65386.8	76618.7	70571.4	74657.1	69480.2	70540.2	71044.7	68780.4	80992.1	61797			FALSE	-0.09489	-0.14537	-0.06095	-0.11712	-0.12506	-0.09268	-0.14739	2	1630.81	0.000184374	3.01
A0A0B4J2D5	VVTTPAFMCETALHYIHDGIGAMVR	19440.2	22765.4	19606.7	22881.6	25247.2	17693	17692.1	19380.4	19407.9	21548.1	20084.4	14401.6	22540.5	23315.9	18380.7	19660.8			FALSE	0.02489	-0.29142	0.00963	-0.14986	-0.18709	-0.04336	0.11969	4	3093.56	6.25432e-07	7.52
A0A0B4J2D5	VVTTPAFMCETALHYIHDGIGAMVRK	88077	146616	94309.4	139294	130735	147428	120110	100771	104891	151631	119069	100852	111450	91159.4	118028	101702			FALSE	0.24516	-0.09379	-0.00672	-0.09505	-0.08751	0.1283	-0.21208	5	3525.87	1.24844e-07	7.35
A0A0B4J2D5	WPYAGTAEAIK	154270	134116	152303	155348	142956	162013	150596	161156	148729	132632	133142	136808	144397	122965	129232	145838			FALSE	0.08066	-0.09531	0.09329	-0.0682	0.11239	-0.03558	-0.10921	2	1815.03	6.14961e-05	3.75
A0A0U1RRE5	SHPPPPEK	148984	132019	130569	144091	155467	179906	138252	175077	157903	223011	131323	167227	153946	169849	129101	159459			FALSE	0.25518	0.08739	-0.03294	0.03829	0.15709	0.43888	0.20449	3	1496.87	0.000306227	3.07
A0A0U1RRE5	TLPSAPPPASAGLK	72564.5	68577	65405.5	76793.3	81937.2	77032.9	68778.2	65211.7	76127.9	63521.9	74618	74392.9	68343	70173.2	76758.9	69046.5			FALSE	0.17161	0.07828	0.01077	0.0469	-0.07502	-0.01533	-0.02709	3	1915.15	3.12086e-05	4.58
A0A1B0GTU1	AADDDEDDDDQFSEEGDETK	89779.8	82805.1	90292.8	88879.1	81230.2	94229.9	76754.2	82072.8	87884.1	76287.2	81976.3	84397.6	82667.6	72958.8	86722.5	76067.9			FALSE	0.02384	-0.05288	0.05404	-0.08429	-0.11985	-0.0721	-0.14922	3	2854.22	8.59354e-06	6.53
A0A1B0GTU1	DAVVLLDSEDK	625409	703716	605806	707011	635471	736177	635119	631827	597125	688559	596110	541210	552578	597506	617789	633920			FALSE	0.04543	-0.22484	-0.01781	-0.08658	-0.06912	-0.04794	-0.20874	3	1812.02	0.0739724	2.64
A0A1B0GTU1	DTTCIKL	578121	605115	640919	632000	635492	638282	601176	608455	619906	585145	616724	605118	590829	630737	602575	590214			FALSE	0.10637	0.04632	0.1054	0.0116	0.03183	0.02636	0.04599	2	1458.85	0.199291	1.91
A0A1B0GTU1	EAAIGNETVCTLWQEGR	78378.9	86270.2	75767.7	82044.5	92916.3	93584.2	73431.3	80303.3	88700.1	88720.9	72948.8	77069.1	74559	85358	77778.7	88667.5			FALSE	0.17979	-0.13426	-0.06119	0.01566	-0.09895	0.10778	-0.04207	3	2238.11	3.8826e-05	5.42
A0A1B0GTU1	GRYVDGLFLPPSK	645375	657495	696110	684170	699727	693687	629496	642950	672832	657640	632075	661151	660366	679921	689317	660873			FALSE	0.09693	-0.01072	0.08327	0.05147	-0.03409	0.03024	0.04085	3	2057.2	0.000389869	4.61
A0A1B0GTU1	LHPEPVPGPEK	1.29807e+06	1.15962e+06	1.18489e+06	1.16352e+06	1.2816e+06	1.2529e+06	1.19622e+06	1.26025e+06	1.36512e+06	1.1891e+06	1.1824e+06	1.26584e+06	1.2459e+06	1.25997e+06	1.18473e+06	1.19015e+06			FALSE	0.0444	-0.00555	-0.06561	-0.04945	-0.00072	0.05558	0.02801	3	1808.06	0.00013453	3.94
A0A1B0GTU1	LLHPEPVPGPEK	208130	209698	194483	204877	198758	207664	188990	209159	210293	203601	200294	193679	211287	219435	186362	200468			FALSE	-0.03993	-0.08481	-0.06522	-0.11121	-0.0696	-0.01365	0.04385	3	1921.14	6.18371e-05	5.04
A0A1B0GTU1	QGEEPLVR	2.47485e+06	2.70823e+06	2.59715e+06	2.72056e+06	2.55137e+06	2.80349e+06	2.53727e+06	2.43804e+06	2.73401e+06	2.53633e+06	2.58057e+06	2.80838e+06	2.62387e+06	2.60892e+06	2.62954e+06	2.67762e+06			FALSE	0.04704	0.0562	0.037	0.03413	-0.05902	0.02409	0.01377	2	1231.7	0.0047387	2.17
A0A1B0GTU1	QGEEPLVRL	638609	644520	665838	700233	709405	666761	658147	697100	649021	631331	652734	711154	689100	659420	671260	632805			FALSE	0.10099	0.08806	0.09037	0.02335	0.07889	-0.00313	0.07171	2	1344.78	0.00117096	2.37
A0A1B0GTU1	QSSESSTSSPSQHEATPGAR	635254	619117	607459	636807	657782	590636	592820	586705	611437	599693	618171	621732	609885	577811	620559	595100			FALSE	-0.00686	-0.01674	-0.01167	-0.04522	-0.08876	-0.05061	-0.0788	3	2335.11	4.21976e-06	9.35
A0A1B0GTU1	SESSTSSPSQHEATPGAR	78991.5	95959.1	83168.4	84848.6	102627	99758.2	85689.4	89335.9	89232	88400.2	82186.1	94491.1	86794.9	93362.8	91499.9	88621.9			FALSE	0.21016	0.01417	-0.05834	0.04203	0.00062	0.02195	0.04231	3	2120.02	1.05111e-05	7.64
A0A1B0GTU1	SLLLHPEPVPGPEK	461590	500006	453131	468017	498104	508883	466840	492938	496567	505964	502448	515923	506277	473208	493558	520136			FALSE	0.06654	0.08276	-0.062	0.07612	-0.00273	0.06014	0.02659	3	2121.26	6.18371e-05	4.9
A0A1B0GTU1	SPSQHEATPGAR	157664	154578	187866	180795	169476	171576	178030	162459	176374	161103	173635	166189	154378	154080	154509	173310			FALSE	0.12733	0.12212	0.23963	0.07023	0.12495	0.11213	-0.01759	3	1541.8	0.00029184	4.99
A0A1B0GTU1	STGKPPLSVEDDFEK	1.15611e+06	1.19032e+06	1.21079e+06	1.23208e+06	1.22754e+06	1.20888e+06	1.20314e+06	1.23074e+06	1.18465e+06	1.19176e+06	1.22446e+06	1.22547e+06	1.21204e+06	1.19082e+06	1.19213e+06	1.16084e+06			FALSE	0.0543	0.06228	0.05811	0.00401	0.05279	0.01832	0.03428	3	2561.43	3.26185e-06	5.25
A0A1B0GTU1	SVLQEPPAK	272433	279615	285043	293312	296414	308648	300390	272975	300737	283833	281320	282586	282862	258810	288655	300003			FALSE	0.13229	0.03066	0.06716	0.09264	0.05466	0.08258	-0.02737	2	1576.96	0.000782919	2.01
A0A1B0GTU1	SVTVPEAENPR	331388	316429	353975	333906	340354	346531	317416	332961	353199	325709	304610	346206	294839	327103	328043	330522			FALSE	0.08448	0.00666	0.08657	0.02374	0.00569	0.06763	-0.05881	2	1502.81	0.000385829	4.26
A0A1B0GTU1	SVTVPEAENPRDSLVLPPTQS	212822	184501	213233	207116	197081	198328	203893	189623	207642	186346	202214	198452	198264	204363	205776	202188			FALSE	-0.00697	0.01209	0.08128	0.03813	-0.01389	-0.01216	0.01913	3	2540.35	3.3776e-05	3.81
A0A1B0GTU1	SVTVPEAENPRDSLVLPPTQSS	122492	135519	120009	126322	115807	135490	125040	121542	114181	110797	105322	120831	134515	122692	119842	121543			FALSE	-0.03804	-0.19013	-0.06683	-0.0961	-0.06536	-0.19765	-0.0045	3	2627.38	3.8632e-05	3.81
A0A1B0GTU1	TEGPSKTDDSTSGAR	168273	206922	197316	227045	202571	222392	190160	189287	215329	198097	177430	220961	181108	200762	173244	196422			FALSE	0.1797	0.08655	0.17765	-0.02142	0.01626	0.13999	0.02544	3	2117.1	2.37752e-05	2.88
A0A1B0GTU1	TKGDSCPFR	512958	510999	522056	528130	555986	537819	530480	470473	536669	498550	515936	550845	509629	555587	516895	492835			FALSE	0.0952	0.05911	0.03649	-0.02019	-0.03278	0.01578	0.05699	3	1675.91	0.0427932	1.9
A0A1B0GTU1	TPTLQPTPEVHNGL	68466	74535.3	77318.3	60860.8	72314.6	76282.9	60607.4	78643.1	73296.8	64058.6	63149.9	66965.4	71863.4	69548.9	65425.5	71127.6			FALSE	0.05538	-0.13624	-0.04949	-0.06657	-0.03835	-0.05812	-0.01612	2	1807.99	0.0323584	1.73
A0A1B0GTU1	TVVLPPIVAS	109295	104434	104377	98610.1	103875	107442	102754	100277	100528	105932	98393.8	105177	91455.3	103922	89899.1	105575			FALSE	-0.01638	-0.07025	-0.07439	-0.12881	-0.07408	-0.04992	-0.12952	2	1299.82	0.0090162	1.71
A0A1B0GTU1	YVDGLFLPPSK	647392	791603	711888	706815	688836	729201	671662	787706	722739	666261	603796	674170	709092	522659	631794	719333			FALSE	-0.02117	-0.17121	-0.02049	-0.0909	0.02028	-0.05101	-0.22435	3	1844.08	0.000265643	2.34
A0AVK6	FVELPGVEFR	52334.2	47158.7	43479.4	43219.9	44653.7	47751.3	39648.3	41338.1	42451.7	42516.1	46155.3	42234.6	46741.7	46826.9	47506.1	45794.6			FALSE	-0.10662	-0.17071	-0.19857	-0.09271	-0.29691	-0.22768	-0.08857	2	1496.84	0.00734776	1.51
A0AVK6	ILIGEDHVEDLDK	365081	363236	339880	337097	333638	390999	314732	338998	315155	355367	329306	322647	320345	373063	334729	364075			FALSE	-0.00731	-0.1598	-0.10546	-0.05968	-0.15587	-0.11928	-0.07086	3	2104.18	0.000221951	2.51
A0AVT1	AAAVGGVASQEVLK	216807	181408	213026	175151	208374	179464	191856	176933	182402	188351	201210	207208	187594	351976	192961	192271			FALSE	-0.03809	0.0365	-0.03683	-0.04782	-0.11075	-0.10309	0.43827	3	1908.14	4.85874e-05	5.24
A0AVT1	ACIGDTLCQK	2.03994e+06	1.71279e+06	1.76747e+06	1.53047e+06	1.85098e+06	1.56496e+06	1.91319e+06	1.96785e+06	1.73302e+06	1.56717e+06	1.68323e+06	1.40491e+06	1.70911e+06	1.305e+06	1.70762e+06	1.59059e+06			FALSE	-0.13566	-0.2812	-0.18638	-0.18626	0.0485	-0.1854	-0.31621	3	1773.95	0.00120309	4.58
A0AVT1	AILSNEATK	6.87179e+06	7.08498e+06	7.5893e+06	7.16373e+06	7.07879e+06	7.03389e+06	6.78432e+06	7.24276e+06	7.2745e+06	6.92829e+06	7.20863e+06	7.30708e+06	7787745	6.90874e+06	7.53847e+06	6.95473e+06			FALSE	0.01603	0.05665	0.08005	0.05441	0.00725	0.02521	0.07451	2	1554.93	0.00117096	3.47
A0AVT1	AILSNEATKS	1.54537e+06	1.51772e+06	1.60807e+06	1.70969e+06	1.69917e+06	1.50708e+06	1.55862e+06	1.52502e+06	1.62988e+06	1.57185e+06	1.61072e+06	1.69569e+06	1.56621e+06	1.57904e+06	1.59402e+06	1.67545e+06			FALSE	0.0659	0.11027	0.11522	0.09407	0.00964	0.06386	0.03819	2	1641.97	0.000294645	4
A0AVT1	ALDNVEARR	626877	610534	588659	591685	614396	634235	655250	502940	592078	654535	646119	607003	644620	695640	583312	582084			FALSE	0.01302	0.0182	-0.06812	-0.0865	-0.09545	0.01069	0.11519	3	1347.77	0.00990897	4.11
A0AVT1	ALDQFQEK	185554	162322	162790	174385	176493	166965	158067	153949	161501	167158	155973	194822	144211	235204	159970	155704			FALSE	-0.01844	0.01206	-0.04507	-0.14014	-0.15695	-0.08198	0.1252	2	1586.9	0.00277055	3.17
A0AVT1	ALLGVGTSK	503379	469679	443539	488359	495591	492910	498413	505633	492573	463093	471631	504039	483001	483239	465233	470823			FALSE	0.02272	0.00387	-0.06235	-0.05593	0.04523	-0.02602	-0.01014	2	1453.92	0.00143894	2.97
A0AVT1	ALQLLHCFPLDIR	18180	20156.9	17418.7	17938.7	23629.7	18739.6	18508.8	21546.4	21782.8	17906.8	17777.2	18041.2	17409.7	20927	19591	17415.3			FALSE	0.14429	-0.09803	-0.11672	-0.05096	0.06326	0.05003	0	4	1900.08	0.000106309	4.79
A0AVT1	ANLRPLLDSGTMGTK	451051	389535	339732	402954	448666	351557	376289	391007	371480	399208	408284	413925	409945	406786	406581	373180			FALSE	-0.07099	-0.03189	-0.17864	-0.10836	-0.13161	-0.12525	-0.04153	3	2182.25	3.53168e-05	5.13
A0AVT1	ASVEIDDALYSR	987900	1.01862e+06	1.0469e+06	1.01922e+06	1.03171e+06	998848	947395	1.02381e+06	967848	962580	1.00885e+06	959098	911830	982805	1.02607e+06	997809			FALSE	0.01718	-0.028	0.04223	0.01242	-0.02562	-0.05578	-0.08278	2	1642.86	6.14961e-05	4.53
A0AVT1	ATVSGLVALEMIK	37763.3	38581.3	42981.8	43860.6	43904.3	46891.8	37468.5	38793.5	39929.6	41939.2	46887.2	39798.9	39760.6	61478.5	38281.9	40519.4			FALSE	0.25011	0.18327	0.18587	0.04569	-0.00156	0.10079	0.40717	3	1940.17	0.000547115	3.17
A0AVT1	AVGGVASQEVLK	179133	132080	165757	133975	151646	146300	135695	137880	144321	140870	132882	151155	133634	253310	116335	152746			FALSE	-0.06285	-0.13182	-0.05423	-0.20986	-0.18597	-0.12597	0.31423	3	1766.07	0.000116833	4.95
A0AVT1	CDFGDEFEVLDTTGEEPK	85981.7	81061.3	79059.7	92738.1	89652.4	82925.1	80718.5	79207.1	79330.2	81721.5	93082	88497.5	77767.3	88393	77539.8	80688.7			FALSE	0.04702	0.12038	0.04049	-0.07821	-0.06282	-0.0527	-0.00764	3	2696.29	1.11093e-05	4.81
A0AVT1	CLANLRPLLDSGTMGTK	1.86969e+06	1.99931e+06	1.84238e+06	1.865e+06	1.75346e+06	1.8816e+06	1.90915e+06	1.71381e+06	1.85272e+06	1.83646e+06	1.80107e+06	1.63824e+06	2.00923e+06	1.68334e+06	1.93014e+06	1.77349e+06			FALSE	-0.08999	-0.16984	-0.06156	-0.06302	-0.0948	-0.06866	-0.06733	4	2455.37	9.46016e-05	4.27
A0AVT1	CQAWDLGTNFFLSEDDVVNK	42748.6	57948.2	41352.2	51443.8	44284.1	47831.5	49425.1	52712.5	43564.2	47330.1	42738.6	35682.8	45160.5	41324.4	45743.5	43183.1			FALSE	-0.1285	-0.3607	-0.11788	-0.17933	0.0205	-0.14776	-0.2195	3	2966.48	6.31849e-06	5.16
A0AVT1	CQAWDLGTNFFLSEDDVVNKR	124543	151137	132940	156516	155137	146509	148147	125155	131128	136637	142459	110790	144320	120731	123714	132604			FALSE	0.12986	-0.12244	0.07035	-0.10506	-0.0125	-0.04203	-0.05672	4	3122.59	2.5727e-06	8.21
A0AVT1	DDDHNGHIDFITA	476733	463737	407191	459003	443712	414969	485107	446519	443650	402085	426730	410484	421162	479138	452566	445181			FALSE	-0.13126	-0.16779	-0.11869	-0.06707	-0.01363	-0.15318	-0.06298	3	1773.84	0.000294645	3.46
A0AVT1	DDDHNGHIDFITAA	1.01973e+06	1.06431e+06	992695	1.00156e+06	930617	881635	951020	999206	1.00029e+06	873951	916332	1.03794e+06	983662	942432	830273	958446			FALSE	-0.2016	-0.09275	-0.06354	-0.22046	-0.09574	-0.15308	-0.11371	3	1844.87	0.000381842	3.88
A0AVT1	DDDHNGHIDFITAASNLR	402419	413918	381089	417197	370665	387253	374575	458650	389920	394497	355101	366199	392753	351771	327832	374245			FALSE	-0.10712	-0.17857	-0.03226	-0.21754	0.02954	-0.05754	-0.13285	4	2315.13	4.51979e-05	5.82
A0AVT1	DGSLFWQSPK	553610	534843	566260	576147	568409	560768	535025	530215	533227	533711	511726	507186	508591	566085	515589	539340			FALSE	0.05299	-0.09525	0.0698	-0.04513	-0.0311	-0.0288	-0.01838	3	1772.98	0.000586334	3.67
A0AVT1	DIVESLGKPECEEFLPR	266215	216055	276499	219321	233453	226293	223784	239834	227214	212473	199532	242541	209428	434657	215439	228040			FALSE	-0.069	-0.12556	0.03998	-0.12098	-0.0569	-0.13336	0.41741	4	2626.4	6.44727e-06	4.55
A0AVT1	DKFESSFSHKPSLFNK	7.0508e+06	7.87564e+06	6.31356e+06	6.62274e+06	5.8915e+06	8.06377e+06	6.21455e+06	7.7585e+06	6.64689e+06	7.47593e+06	5.88622e+06	5.32474e+06	6.18881e+06	5.91442e+06	7.66939e+06	7.35319e+06			FALSE	-0.09706	-0.41296	-0.20644	0.00926	-0.09522	-0.07984	-0.30248	5	3114.77	6.57549e-05	4.23
A0AVT1	DLGTNFFLSEDDVVNK	1.25746e+06	1.218e+06	1.17507e+06	1.21972e+06	1.3645e+06	1.11254e+06	1.24645e+06	1.16246e+06	1.19616e+06	1.19915e+06	1.10192e+06	1.23449e+06	1.24705e+06	1.04158e+06	1.0247e+06	1.12046e+06			FALSE	0.00092	-0.08341	-0.0478	-0.20661	-0.03932	-0.04749	-0.11322	3	2421.28	1.69358e-05	5.14
A0AVT1	DLGTNFFLSEDDVVNKR	494956	502798	550762	602679	604350	542938	573611	505325	563244	556734	682933	561699	592398	761503	565193	592875			FALSE	0.20147	0.31896	0.20919	0.21496	0.11285	0.16672	0.44037	4	2577.38	1.35149e-05	4.59
A0AVT1	DTTGEEPK	63328.3	48987.1	43837.8	39912.4	59687.9	56126.3	41702.1	54500.5	43814.7	58230.7	45372.8	50382.8	45011.1	82361.4	35693.8	53345.4			FALSE	0.04426	-0.23013	-0.42339	-0.33504	-0.22341	-0.13835	0.1815	3	1484.81	0.00512267	2.66
A0AVT1	DVIITALDNVEAR	306645	301508	312141	302543	296414	333324	285216	297927	281709	290160	293866	283756	296016	253035	274050	277218			FALSE	0.05032	-0.07431	0.01541	-0.14168	-0.06058	-0.08875	-0.14749	2	1732.98	3.34434e-05	3.9
A0AVT1	DVIITALDNVEARR	229600	249790	243988	255464	249545	269322	239635	261097	240986	245636	243666	251154	246666	247810	238971	224959			FALSE	0.11417	0.04571	0.05915	-0.04729	0.06284	0.0216	0.0447	3	1889.08	0.000177059	1.75
A0AVT1	EIFISNIT	44527.1	36161.1	49553.5	36245.6	40708.1	41885.8	37028.2	42859.6	39345.6	38479.5	38469.3	44105.1	37097.5	51540.1	40556.6	38956.8			FALSE	0.03368	0.03334	0.0886	-0.02116	-0.01438	-0.05212	0.13556	2	1240.71	0.00975432	2.17
A0AVT1	EIFISNITQA	55327.3	66168	58607.2	67237.3	57611	61685.9	64103.5	54242.5	62261.2	57516.2	54527.4	56362.7	59146.6	63419.9	53578.6	51246.8			FALSE	-0.02634	-0.13177	0.05074	-0.21291	-0.03789	-0.02054	0.01267	2	1439.81	0.323163	1.49
A0AVT1	EIFISNITQANPGIVTC	56742	62377.4	64357.3	69981.5	68341.9	61867.6	59652.8	67238.3	59118	59964.3	51715.6	59284.4	61282.5	57627.4	59111.7	59216.8			FALSE	0.12843	-0.10185	0.17347	-0.00961	0.09118	-0.00045	-0.00254	3	2181.15	5.01338e-05	5.99
A0AVT1	EIFISNITQANPGIVTCL	129315	143448	134994	133727	139202	135560	130959	133500	115885	119003	122488	80401.6	111399	118591	124404	114777			FALSE	0.01053	-0.42695	-0.02154	-0.18955	-0.04461	-0.21567	-0.24607	3	2294.24	2.23983e-05	4.41
A0AVT1	EIFISNITQANPGIVTCLENHPHK	351190	372184	375172	355991	357244	359694	347306	357985	371351	329965	325012	275548	335436	280277	360977	320844			FALSE	-0.01289	-0.26843	0.01545	-0.08535	-0.03652	-0.04468	-0.23248	5	3340.8	8.72906e-07	7.84
A0AVT1	EINGMTGLNGSIQ	52604.2	50850.6	61508.3	57114	57254.6	54335.3	58112.2	54416	59179.8	51330	57959	59971	59003.6	61996.5	56560.7	59559.9			FALSE	0.10921	0.18893	0.19737	0.16662	0.12129	0.09517	0.22601	2	1637.85	6.65014e-05	3.69
A0AVT1	EKYGIEPTMVVQGVK	278913	111812	108862	119143	173802	139101	182834	127039	242947	128472	91551.8	100365	107934	249998	100302	183747			FALSE	-0.32044	-1.02567	-0.77709	-0.46001	-0.33447	-0.0731	-0.12647	3	2590.51	2.12044e-05	4.55
A0AVT1	ENHPHKLETGQFLTFR	482278	434705	469075	465105	472181	464685	444031	418892	412177	428428	478586	453414	521730	470896	448093	488514			FALSE	0.03095	0.02343	0.0268	0.03055	-0.08766	-0.12547	0.11436	5	2562.41	6.53857e-05	4.16
A0AVT1	FAPDIDGDEDLPGPPVR	162564	131170	133099	152650	136859	136799	131460	117717	141315	130580	135175	135321	126044	174195	136677	143615			FALSE	-0.10213	-0.1189	-0.03976	-0.06758	-0.23734	-0.11146	0.0316	3	2114.07	2.20663e-05	5.37
A0AVT1	FDLNEPLHLSFLQNAAK	320640	310709	282862	297798	283166	269719	267995	287720	263424	235131	222462	231367	230800	223895	247978	248609	0.91799	3.43858	FALSE	-0.19146	-0.47629	-0.12074	-0.34639	-0.18409	-0.34068	-0.47354	4	2565.43	5.82145e-05	5.01
A0AVT1	FFLSEDDVVNK	423920	348072	364168	355315	390536	353518	366904	350625	382670	328332	297109	353128	300996	482934	345148	360991			FALSE	-0.05318	-0.24762	-0.10162	-0.12863	-0.10555	-0.11873	0.02214	3	1921.06	0.000321562	3.84
A0AVT1	FFLSEDDVVNKR	242492	214675	262571	230507	243950	228148	237260	215458	214894	218379	220940	227710	224800	516797	212875	237547			FALSE	0.04637	-0.02713	0.1091	-0.02144	-0.01411	-0.07744	0.69792	3	2077.16	0.000129776	3.77
A0AVT1	FISADVHGIW	17255.9	12950.1	14543.5	15096	14521.8	13484.1	13692.9	15091.4	18265.5	13997.7	10544.2	15618.2	16550.4	27470.9	13818.1	13622.3			FALSE	-0.1091	-0.20734	-0.02731	-0.13853	-0.06955	0.09505	0.54337	2	1448.79	0.00147979	1.25
A0AVT1	FISADVHGIWSR	1.45703e+06	1.20303e+06	1.02864e+06	1.27734e+06	978420	1.30433e+06	1.11431e+06	1.18745e+06	1.04244e+06	1.28216e+06	1.05539e+06	1.06965e+06	1.12718e+06	1.12314e+06	1.36278e+06	1.15454e+06			FALSE	-0.22069	-0.32397	-0.20608	-0.07957	-0.20872	-0.19447	-0.24133	3	1691.92	0.000158579	4.69
A0AVT1	FLSEDDVVNK	308595	233613	252137	239525	260426	218227	238021	251867	273010	233087	246153	290802	243216	378906	225757	247416			FALSE	-0.17987	-0.01404	-0.14118	-0.19648	-0.14639	-0.09943	0.19835	2	1773.99	0.000985175	3.72
A0AVT1	FWQTYSSAEEVLQK	7.58591e+06	7.10062e+06	7.05712e+06	7.45596e+06	7.1828e+06	7.58155e+06	7.47553e+06	6.85488e+06	6.98714e+06	6.53543e+06	6.73689e+06	6.64135e+06	7.44347e+06	6.13765e+06	6.66938e+06	7.38668e+06			FALSE	0.00762	-0.13461	-0.01714	-0.0633	-0.03541	-0.11913	-0.11289	3	2324.24	3.98127e-05	5.92
A0AVT1	GAIGCEMLK	336905	292163	304847	287761	302664	298953	300305	283546	284927	265270	289741	322040	273088	353305	284380	318692			FALSE	-0.06437	-0.0402	-0.08614	-0.06089	-0.10762	-0.19327	-0.00615	3	1586.89	0.0011869	2.87
A0AVT1	GDRYDALR	3.10504e+06	3.09537e+06	3.11083e+06	3.01834e+06	3.11532e+06	2.94746e+06	3.24802e+06	3.11437e+06	3.04311e+06	3.0135e+06	2.97119e+06	2.88857e+06	3.07412e+06	2.85694e+06	3.08922e+06	3.11099e+06			FALSE	-0.03238	-0.08152	-0.01667	-5e-05	0.03721	-0.03385	-0.06407	3	1269.69	0.00975432	2.23
A0AVT1	GFLSPLAAAVGGVASQEVLK	174458	166528	176004	180535	180190	167242	191635	171345	160172	175040	180112	162502	173530	168764	158988	159336			FALSE	0.02702	0.00687	0.06435	-0.09922	0.09018	-0.02464	0.00552	3	2522.48	8.85727e-06	8.42
A0AVT1	GHTEVIVPH	643548	556163	510883	555265	566526	574201	595092	570372	525308	545530	556902	625607	563267	682242	527564	602828			FALSE	-0.07273	-0.02084	-0.17028	-0.08587	-0.04178	-0.16395	0.05405	3	1292.73	0.0011869	3.65
A0AVT1	GKPECEEFLPR	1.68761e+06	1.28599e+06	1.43998e+06	1.26917e+06	1.5756e+06	1.29338e+06	1.21765e+06	1.39912e+06	1.3966e+06	1.17489e+06	1.1874e+06	1.58344e+06	1.24329e+06	2.8011e+06	1.3766e+06	1.39706e+06			FALSE	-0.05167	-0.10189	-0.13437	-0.10042	-0.18442	-0.20961	0.44371	3	1970.07	0.000327978	2.97
A0AVT1	GLVALEMIK	275759	145023	229555	137439	156801	152228	143132	140529	152070	153262	137233	186483	158336	625244	157023	187623			FALSE	-0.44533	-0.37834	-0.19732	-0.28796	-0.56891	-0.4627	0.89701	3	1581.99	0.000998155	3.61
A0AVT1	GMITVTDPDLIEK	507750	572915	503246	546133	614204	623400	557683	517315	491927	510099	550579	549500	586402	541006	475679	562441			FALSE	0.19563	0.02569	-0.04238	-0.05795	-0.00759	-0.109	0.06109	3	2040.15	0.00010773	4.43
A0AVT1	GTNFFLSEDDVVNK	251897	237388	266848	252421	252908	254332	247666	256026	256651	246337	247096	262487	252852	285228	236373	231925			FALSE	0.052	0.05864	0.08581	-0.06325	0.04187	0.03985	0.13715	3	2193.17	5.03974e-05	4.47
A0AVT1	HIAELNPYVHVT	575176	523651	501650	518804	540021	509253	434789	476900	460989	501803	533497	447255	494676	534820	431592	464788			FALSE	-0.06657	-0.164	-0.10675	-0.29378	-0.26935	-0.19067	-0.09403	3	1696.93	0.000157362	4.67
A0AVT1	IDAHLNK	2.26125e+07	2.38574e+07	2.37616e+07	2.28659e+07	2.35951e+07	2.10976e+07	2.33244e+07	2.25284e+07	2.39329e+07	2.16707e+07	2.38902e+07	2.19844e+07	2.36017e+07	2.23101e+07	2.36123e+07	2.40036e+07			FALSE	-0.05626	-0.0186	0.00488	0.03515	-0.01929	-0.02715	-0.01743	3	1418.86	0.00512267	3.2
A0AVT1	IGDTLCQK	274672	253862	254682	271311	300119	239627	271459	239291	241191	258582	268656	279034	257347	248354	241838	248791			FALSE	0.03028	0.05136	-0.00695	-0.10737	-0.04938	-0.08073	-0.06371	3	1542.88	0.00496534	3.12
A0AVT1	IQEFKPSNK	2.99833e+06	3.10064e+06	3.21792e+06	3.06495e+06	2.90604e+06	3.13748e+06	3.13603e+06	2.92485e+06	3.05582e+06	2.5829e+06	2.6488e+06	2.70373e+06	3.0715e+06	2.96168e+06	2.95127e+06	3.09296e+06			FALSE	-0.01317	-0.18834	0.04286	-0.013	-0.00904	-0.1132	-0.01564	3	2003.21	0.00046767	2.66
A0AVT1	IQSGHSLEGCFQVIK	1.25613e+06	1.26807e+06	1.20344e+06	1.17754e+06	1.17369e+06	1.12072e+06	1.19921e+06	1.1837e+06	1.16986e+06	1.14772e+06	1.02913e+06	1.03704e+06	1.15566e+06	1.00521e+06	1.09313e+06	1.15015e+06			FALSE	-0.1377	-0.28886	-0.08427	-0.17021	-0.0831	-0.1232	-0.22421	3	2311.27	2.08897e-05	7.05
A0AVT1	KINDFCR	1.57887e+06	1.50048e+06	1.55238e+06	1.6436e+06	1.63809e+06	1.61034e+06	1.58594e+06	1.45585e+06	1.53117e+06	1.51626e+06	1.61187e+06	1.3386e+06	1.52927e+06	1.32603e+06	1.65679e+06	1.52983e+06			FALSE	0.07712	-0.06168	0.05363	0.0494	-0.01771	-0.01503	-0.10899	2	1560.88	0.0388518	1.84
A0AVT1	KPDHVPISSEDER	1.61996e+06	1.5119e+06	1.52771e+06	1.45196e+06	1.54881e+06	1.50418e+06	1.47599e+06	1.53807e+06	1.45632e+06	1.31862e+06	1.3335e+06	1.50366e+06	1.43063e+06	1.63747e+06	1.54022e+06	1.67726e+06			FALSE	-0.0368	-0.14257	-0.07187	0.03892	-0.05531	-0.17456	-0.02968	4	2117.15	0.000251411	2.93
A0AVT1	KPDHVPISSEDERNAIFQ	252720	233520	259307	252285	256795	241024	250700	239278	256299	240753	250461	245997	240195	257780	236674	241156			FALSE	0.03396	0.03001	0.07333	-0.02517	0.01105	0.03173	0.03441	4	2690.44	0.000120104	3.96
A0AVT1	KPDHVPISSEDERNAIFQLEK	3.01136e+06	3.34707e+06	3.06839e+06	3.27928e+06	3.14702e+06	3.34876e+06	3.28337e+06	3.16334e+06	3.30865e+06	3.27854e+06	3.3205e+06	3.45221e+06	3.45831e+06	3.0329e+06	3.09107e+06	3.18076e+06			FALSE	0.03083	0.09106	-0.00244	-0.01978	0.01989	0.05099	0.02982	5	3364.87	2.5867e-05	5.38
A0AVT1	KPNVGCQQDSEELLK	1.11965e+06	1.15932e+06	1.2239e+06	1.31583e+06	1.3731e+06	1.3153e+06	1.20208e+06	1.21022e+06	1.35776e+06	1.20036e+06	1.1959e+06	1.21935e+06	1.09053e+06	1.24312e+06	1.0947e+06	1.17684e+06			FALSE	0.23836	0.08379	0.1563	-0.00471	0.08203	0.1667	0.03421	3	2657.47	8.68057e-06	5.4
A0AVT1	KYVDLTVSFAPDIDGDEDLPGPPVR	80179	87195.4	78426.4	90354.2	90072.2	79391.2	82398.7	76882.7	74936.1	80695.8	95032.9	74315	76214	80604.6	81957.3	77871.3			FALSE	0.01789	0.01691	0.01207	-0.06655	-0.0715	-0.10494	-0.09398	4	3323.77	2.87501e-06	6.05
A0AVT1	LALDQFQEK	486502	427868	488971	369133	552273	438246	516220	481340	439007	486037	452347	480736	488690	789408	449999	473108			FALSE	0.11541	0.02923	-0.09163	0.01372	0.12563	0.01674	0.48315	2	1699.99	0.000534776	3.02
A0AVT1	LENHPHKLETGQFLTFR	232101	240106	237301	266361	260002	252785	233327	230901	236760	249501	236853	244224	244217	301334	241965	279146			FALSE	0.11894	0.02685	0.09304	0.14217	-0.02459	0.04231	0.20829	5	2675.49	3.675e-05	4.63
A0AVT1	LETGQFL	293545	256387	260021	254326	260351	249275	259925	248778	253933	253400	248759	273310	258131	316230	266807	258834			FALSE	-0.10981	-0.07501	-0.09651	-0.06518	-0.11243	-0.11632	0.0627	2	1111.63	0.0337674	1.82
A0AVT1	LETGQFLTF	453967	494634	422250	461850	463158	423248	474230	455925	437737	465686	429890	457907	414676	426595	431155	474149			FALSE	-0.09783	-0.09557	-0.10159	-0.0674	-0.02833	-0.0704	-0.17323	2	1359.75	0.00231569	2.35
A0AVT1	LETGQFLTFR	2.3281e+06	2.4283e+06	2.33639e+06	2.52598e+06	2.29478e+06	2.28909e+06	2.26835e+06	2.24017e+06	2.38535e+06	2.29851e+06	2.33866e+06	2.26887e+06	2.22431e+06	2.19413e+06	2.19703e+06	2.36211e+06			FALSE	-0.0533	-0.04588	0.03179	-0.06111	-0.07722	-0.02217	-0.10633	3	1515.85	0.000522785	4.26
A0AVT1	LFCDFGDEFEVLDTTGEEPK	210122	215861	203924	210633	234686	185311	217579	187027	210349	205163	195391	159364	186877	187486	191030	193000			FALSE	-0.02042	-0.26397	-0.03923	-0.14958	-0.07428	-0.03591	-0.18636	3	2956.44	8.37975e-06	5.96
A0AVT1	LKDGSLFWQSPK	765323	787277	754815	838610	860862	811032	789347	769750	755604	799490	862659	765439	873017	804578	794353	823233			FALSE	0.1068	0.0685	0.03745	0.05916	0.00603	0.00232	0.11171	3	2318.37	6.42941e-05	6.47
A0AVT1	LNILSEVK	268207	237435	272728	238339	238438	235405	233532	243451	244566	240818	253396	238154	252797	363874	247223	250692			FALSE	-0.09371	-0.04077	0.0154	-0.02222	-0.08418	-0.05899	0.28638	3	1523.97	0.00130586	2.51
A0AVT1	LQNLNIF	97936.6	54058.2	65014	48337.8	56165.1	54569.6	69971.6	55415.5	71755.5	53872.3	64500.4	69586.7	54210.4	181695	54178.5	65056.8			FALSE	-0.45691	-0.18085	-0.42321	-0.35021	-0.27763	-0.27486	0.63418	2	1165.69	0.0377853	2.05
A0AVT1	LQNLNIFLVGC	45364.5	35598.5	38053.4	39074.5	35519.4	32499.4	35257.2	35987.7	33119.3	30111.9	29287.1	29120.5	37477.7	41967.7	32759	36918.5			FALSE	-0.25133	-0.47111	-0.07001	-0.21657	-0.18448	-0.35663	-0.0273	2	1594.89	0.000370198	2.91
A0AVT1	LRPLLDSGTMGTK	904678	879437	918347	880182	988504	929680	866182	856578	862259	866580	818671	934841	827782	864804	796276	881045			FALSE	0.10453	-0.02496	0.01161	-0.08905	-0.05049	-0.0454	-0.07598	3	1997.17	0.000110652	4.77
A0AVT1	LSPLAAAVGGVASQEVLK	74108.6	66000.4	77622.3	76802.9	73850	70619	78258.9	71672.9	69873	70820.8	75502.4	74209.6	73250.6	93555	71592.8	76833.8			FALSE	0.04421	0.09564	0.14036	0.0832	0.09776	0.00601	0.25162	3	2318.39	1.37891e-05	5.23
A0AVT1	LVGCGAIGCEMLK	322033	223584	295129	223437	268865	215071	226005	230127	227307	217720	233425	249695	227353	546799	218558	259484			FALSE	-0.17307	-0.17551	-0.07336	-0.19075	-0.25844	-0.294	0.50473	3	2016.09	5.88526e-05	4.83
A0AVT1	LVKPTTEK	128869	126015	142716	132990	146370	123627	135590	128597	143636	141632	133900	137373	132433	129832	128886	129496			FALSE	0.0831	0.08991	0.11329	0.01967	0.05172	0.16248	0.04119	2	1828.17	0.00168088	2.62
A0AVT1	LVKPTTEKK	6.50677e+06	6.25586e+06	5.94848e+06	6.96962e+06	6.89831e+06	7.42399e+06	6.56416e+06	7.17124e+06	6.70453e+06	8.80994e+06	6.07616e+06	6.42193e+06	6.28355e+06	6.89897e+06	6.40804e+06	6.66222e+06			FALSE	0.16634	-0.03022	0.01747	0.03436	0.10597	0.28169	0.0467	4	2260.47	0.000447696	2.05
A0AVT1	LVLAGIK	147100	140160	143816	141818	158236	154607	146015	146252	144749	130726	130121	132690	126187	134003	141357	134616			FALSE	0.12308	-0.12833	-0.00819	-0.05783	0.02493	-0.06044	-0.14279	2	1321.91	0.116185	2.51
A0AVT1	MLALDQFQEK	994765	838432	940017	839837	892141	830072	854583	810793	818119	806355	872326	820092	841591	1.2205e+06	860778	901682			FALSE	-0.0901	-0.11528	-0.0426	-0.05677	-0.13851	-0.17439	0.16975	3	1831.03	0.000528738	3.23
A0AVT1	MLYVPVMPGHAK	3325712	3.15786e+06	3.14931e+06	3.2183e+06	3.14417e+06	3.50751e+06	3.0231e+06	3.21693e+06	3.11022e+06	3.09163e+06	2.58611e+06	3.20405e+06	2.89331e+06	3.23635e+06	3.30203e+06	3.32755e+06			FALSE	0.03693	-0.16318	-0.02604	0.03213	-0.05524	-0.06409	-0.08098	4	1951.12	1.75395e-05	3.04
A0AVT1	MYSIEPADRFK	1.70705e+06	1.90596e+06	1.87056e+06	1.79498e+06	1.79477e+06	1.78405e+06	1.89472e+06	1.75693e+06	1.74627e+06	1.85664e+06	1.85196e+06	1.74281e+06	1.88776e+06	1.77875e+06	1.76963e+06	1.73451e+06			FALSE	-0.01371	-0.0073	0.02082	-0.04414	0.01534	-0.00403	0.0212	3	1965.08	0.00029184	2.49
A0AVT1	NAIFQLE	139812	140696	121443	130390	144127	134057	118677	128844	130779	120013	104463	135727	125615	137406	127261	145186			FALSE	-0.012	-0.22387	-0.15558	-0.04207	-0.18049	-0.16155	-0.09287	2	1138.64	0.0458187	1.87
A0AVT1	NAIFQLEK	595963	641161	638477	655212	686922	699378	623071	636597	613786	613312	582762	622390	568242	630343	642223	635653			FALSE	0.16425	-0.03777	0.0645	0.04676	0.02605	-0.01174	-0.04566	2	1570.94	0.00438464	3.4
A0AVT1	NFALLGVGTSK	1.74745e+06	1.7283e+06	1.65106e+06	1.65833e+06	1.66079e+06	1.80481e+06	1.67136e+06	1.81058e+06	1.61941e+06	1.7184e+06	1.71039e+06	1.58195e+06	1.72359e+06	1.38193e+06	1.68921e+06	1.69023e+06			FALSE	-0.00422	-0.07821	-0.07076	-0.04054	0.00256	-0.05842	-0.16249	2	1715.03	0.000112916	4.08
A0AVT1	NITQANPGIVTCLENHPHK	103951	100554	108376	99892.5	103543	96340.7	99067.5	102395	104909	86080.8	92972.2	92565.7	95268.1	148967	97442.4	97297.6			FALSE	-0.03297	-0.14042	0.02631	-0.07058	-0.02162	-0.09863	0.25614	5	2751.49	2.11276e-06	6.66
A0AVT1	NLPIMSTA	399189	390389	385897	417995	400781	389568	365798	404095	363237	408049	350067	420918	407037	382841	388943	371254			FALSE	0.00141	-0.03438	0.02592	-0.05471	-0.03642	-0.03382	0.00055	2	1150.65	0.00627901	2.01
A0AVT1	NLVLAGIK	424760	448014	403411	429720	389694	445415	417381	411164	433277	413360	401618	420868	423698	402957	445361	430340			FALSE	-0.06364	-0.08562	-0.06707	0.00483	-0.07503	-0.04387	-0.07832	3	1435.95	0.0047387	3.28
A0AVT1	NRAEAVLK	2.86144e+06	3.25188e+06	3.33748e+06	3.31871e+06	3.35478e+06	3.29045e+06	3.17266e+06	2.8179e+06	3.30398e+06	3.08534e+06	3.41261e+06	3.00223e+06	3.21721e+06	3.07346e+06	3.55796e+06	3.41508e+06			FALSE	0.12036	0.06946	0.12274	0.18983	-0.02927	0.0637	0.04126	2	1508.94	0.00358794	2.24
A0AVT1	NSHRDPPEEEIPFCTLK	266590	239540	277970	241580	264897	256392	248827	277109	249390	266465	267057	279969	245908	324507	234554	260828			FALSE	0.04258	0.1121	0.03776	-0.03097	0.05538	0.02746	0.17251	4	2677.39	3.96131e-05	4.33
A0AVT1	NWSQCVELAR	1.53661e+06	1.55798e+06	1.4848e+06	1.50154e+06	1.57522e+06	1.4571e+06	1.53198e+06	1.54251e+06	1.48308e+06	1.39414e+06	1.43347e+06	1.23105e+06	1.45857e+06	1.38251e+06	1.54882e+06	1.54333e+06			FALSE	-0.02933	-0.21587	-0.05137	-0.00114	-0.0094	-0.10508	-0.12331	2	1566.8	0.000154967	3.17
A0AVT1	Oxidation[M14]CLANLRPLLDSGTMGTK	2.69031e+06	2.5124e+06	2.60794e+06	2.75847e+06	2.80063e+06	3.01476e+06	2.65882e+06	2.60307e+06	2.44338e+06	2.59597e+06	2.47658e+06	2.28047e+06	2.49646e+06	2.31313e+06	2.88116e+06	2.51369e+06			FALSE	0.16062	-0.12919	0.0447	0.05232	0.01632	-0.04602	-0.11335	4	2471.36	5.69646e-05	3.82
A0AVT1	Oxidation[M18]LQNLNIFLVGCGAIGCEMLK	10476.8	9626.05	11936.6	9321.83	8264.2	11330	6897.84	8969.1	7423.89	8723.36	9643.54	7788.7	13959.3	7119.56	9001.79	7972.77			FALSE	-0.03697	-0.20564	0.08064	-0.24402	-0.34137	-0.31611	0.0684	4	2874.55	9.64259e-05	2.92
A0AVT1	Oxidation[M2]GMITVTDPDLIEK	60851.9	54182.4	59953	66720	58096.1	64578.1	62905.9	56892	60106.1	53392.3	53703.9	51169.4	56776.7	61266.8	55484.2	62827			FALSE	0.09277	-0.13342	0.13905	0.04052	0.05854	-0.01939	0.03726	2	2056.15	7.77529e-05	3.51
A0AVT1	Oxidation[M8]YVLGDTAMQK	743414	706429	784976	701233	714678	667849	693646	708372	746227	684094	730669	694750	793589	748993	745902	746790			FALSE	-0.06859	-0.02451	0.03574	0.04202	-0.04839	-0.01956	0.08945	3	1749.97	0.000540901	2.43
A0AVT1	Oxidation[M]MLYVPVMPGHAK	2.69734e+06	2.33795e+06	2.61302e+06	2.55078e+06	2.45864e+06	2.72005e+06	2.36896e+06	2.47161e+06	2.53503e+06	2.35094e+06	2.10285e+06	2.55129e+06	2.2509e+06	2.49687e+06	2.57904e+06	2.65988e+06			FALSE	0.04051	-0.11356	0.03636	0.05719	-0.0569	-0.04343	-0.08482	3	1967.11	4.36092e-05	5.74
A0AVT1	QDVIITALDNVEAR	455143	487224	487978	476942	456183	522705	486760	489940	526551	446943	463126	429476	477367	347727	499891	462172			FALSE	0.05485	-0.07827	0.03412	0.02984	0.05162	0.04688	-0.19173	2	1861.04	2.33073e-05	4.33
A0AVT1	QDVIITALDNVEARR	524309	668252	562550	625117	568228	656671	610260	582948	597931	616923	610490	586096	601204	474694	571213	544450			FALSE	0.0386	0.00486	-0.00593	-0.09616	0.00078	0.02672	-0.14852	3	2017.14	1.21617e-05	1.1
A0AVT1	QFLFRPH	227482	189082	178545	185935	193521	199904	164726	216639	174444	180446	163331	213564	176700	241908	210657	209309			FALSE	-0.08245	-0.14437	-0.1927	0.01174	-0.12736	-0.23117	0.00706	3	1248.72	0.00647934	2.78
A0AVT1	QFLFRPHHIQK	511221	479794	476473	472717	425344	563357	402464	499408	445513	452260	352641	450658	406457	397005	515767	471059			FALSE	-0.00337	-0.30297	-0.06221	-0.00611	-0.13599	-0.14256	-0.30268	4	2059.22	0.000472839	3.71
A0AVT1	QRYVLGDTAMQK	421818	424205	421001	433466	456829	472346	423728	414081	420430	437166	433891	442381	407356	415024	419324	395455			FALSE	0.13525	0.05068	0.01433	-0.05429	-0.01408	0.0196	-0.04089	3	2018.13	0.000263198	4.8
A0AVT1	RPPSPIK	691565	592635	717073	650135	641994	636864	643404	593409	643947	575196	546661	597376	538465	618068	644529	615120			FALSE	-0.00602	-0.16674	0.09036	-0.02785	-0.05424	-0.075	-0.15106	3	1402.9	0.0730118	2.63
A0AVT1	RPPSPIKFDLNEPLHL	449109	391127	409618	408749	458978	435758	426094	392199	399905	407580	394215	446355	394205	560377	402690	449046			FALSE	0.09067	0.00057	-0.03805	0.01961	-0.03818	-0.05736	0.18408	4	2481.45	0.00017149	3.79
A0AVT1	RPPSPIKFDLNEPLHLSFLQNAAK	1.2419e+06	1.4787e+06	1.1988e+06	1.64699e+06	1.3414e+06	1.55955e+06	1.1091e+06	1.20517e+06	1.10926e+06	1.61466e+06	1.13954e+06	887941	1.15465e+06	1.30548e+06	1.4133e+06	1.30092e+06			FALSE	0.0926	-0.42424	0.0649	-0.00339	-0.23336	0.00176	-0.1452	5	3645.11	2.88394e-05	5.51
A0AVT1	RYVLGDTAMQK	1.05856e+06	1.03605e+06	991710	998706	980381	1.04398e+06	1.01526e+06	1.01287e+06	1.01973e+06	982821	987368	1.0445e+06	1.0484e+06	983486	1.02121e+06	1.0921e+06			FALSE	-0.04922	-0.04388	-0.07361	0.01282	-0.04653	-0.06485	-0.04386	3	1890.08	0.000309216	6.02
A0AVT1	SDLQMAVLSFEK	1.12943e+06	1.34757e+06	1.25958e+06	1.28493e+06	1.20949e+06	1.27706e+06	1.27676e+06	1.32037e+06	1.3999e+06	1.22577e+06	1.20876e+06	1.26588e+06	1.16729e+06	778505	1.22829e+06	1.14687e+06			FALSE	0.00556	-0.00137	0.0388	-0.06057	0.06833	0.08409	-0.34823	3	1976.1	0.000112916	4.24
A0AVT1	SFEKDDDHNGHIDFITAASNLR	136224	172585	189162	162293	194480	169290	150908	166622	164808	181110	163765	159712	172610	175916	158287	160290			FALSE	0.23631	0.06695	0.18663	0.04493	0.04018	0.16372	0.17455	5	3110.58	1.571e-05	5.06
A0AVT1	SFPAAIEHTIQ	1.05524e+06	925692	979013	967876	1.00791e+06	947093	998229	950248	959362	903938	978339	988402	890225	1.20751e+06	943417	964243			FALSE	-0.01901	-0.01037	-0.02501	-0.05438	-0.02383	-0.08832	0.08265	2	1517.83	0.000318415	2.53
A0AVT1	SFPAAIEHTIQWAR	1.12579e+06	1.15515e+06	1.07679e+06	1.1892e+06	1.0692e+06	1.17523e+06	1.12579e+06	1.11489e+06	1.17178e+06	1.18753e+06	963586	1.07825e+06	1.06478e+06	1.04596e+06	1.21384e+06	1.23111e+06			FALSE	-0.02328	-0.15976	-0.00949	0.10018	-0.02569	0.04874	-0.11188	3	1931.05	6.39355e-05	5.81
A0AVT1	SHVFLSGMGGL	243957	264115	260317	282645	275800	295398	264778	235299	224485	307362	264754	225153	249090	248340	253588	269868			FALSE	0.16896	-0.05252	0.09582	0.04304	-0.02288	0.06598	-0.03054	2	1408.76	0.000899773	2.37
A0AVT1	SHVFLSGMGGLGLEIAK	197323	216439	179584	204698	195013	230427	192919	207701	201034	214121	181898	163470	175043	172299	194130	189145			FALSE	0.04015	-0.26067	-0.10663	-0.11042	-0.04656	0.00485	-0.25244	4	2324.33	2.75855e-05	6.78
A0AVT1	SIEPADR	770284	670890	757624	742049	793782	626460	749783	672991	737672	720952	815124	726320	777725	782280	786298	823494			FALSE	-0.02111	0.09704	0.0574	0.15963	-0.01854	0.01736	0.11431	2	1091.6	0.0181777	2.37
A0AVT1	SIEPADRFK	198714	186215	174496	178658	175658	180800	183257	161276	188284	182727	180551	195881	171237	176432	154339	192265			FALSE	-0.11086	-0.0322	-0.12429	-0.15131	-0.15995	-0.05313	-0.14688	2	1670.97	0.0934408	2.19
A0AVT1	SQCPPIK	1.02335e+07	1.11148e+07	1.08833e+07	1.18566e+07	1.14221e+07	1.0757e+07	1.04384e+07	9.16525e+06	1.14241e+07	1.03719e+07	1.13723e+07	1.02953e+07	10201565	9.51702e+06	1.17267e+07	1.10587e+07			FALSE	0.05508	0.02142	0.0911	0.09399	-0.123	0.02994	-0.11456	2	1437.84	0.0264311	2.77
A0AVT1	SVEIDDALYSR	2.18061e+06	2.43774e+06	2.41651e+06	2.48234e+06	2.37665e+06	2.51351e+06	2.46975e+06	2.40644e+06	2.37361e+06	2.39184e+06	2.54988e+06	2.46351e+06	2.44303e+06	2.43396e+06	2.39432e+06	2.34116e+06			FALSE	0.0825	0.11841	0.08506	0.03613	0.07837	0.04524	0.07861	2	1571.82	0.000126138	3.49
A0AVT1	SVPFNETTDLSFLDK	168408	166188	143038	151332	148259	147076	164584	147927	152330	148662	144625	129734	137698	170908	151891	138653			FALSE	-0.18007	-0.28636	-0.18479	-0.20366	-0.09851	-0.15269	-0.11666	3	2321.25	5.17412e-05	4.13
A0AVT1	SYTAADATLK	345740	368849	354490	331560	345436	356238	329240	330929	346297	316204	315165	341276	331073	346666	320312	328066			FALSE	-0.02631	-0.12245	-0.0588	-0.14028	-0.11428	-0.10919	-0.07638	3	1648.94	0.000258396	3.01
A0AVT1	TAMLALDQFQEK	430777	411073	430459	451073	459230	425845	446081	365492	409693	432985	457391	441847	429899	581696	392439	392494			FALSE	0.07224	0.09514	0.06645	-0.10099	-0.05284	0.00142	0.265	3	2003.11	9.64259e-05	3.57
A0AVT1	TAQGFLSPLAAAVGGVASQEVLK	16342.9	17585.8	18396.7	14655.4	15545.4	14486.1	15480.1	13058	17957.3	12195.7	13785.3	15146.6	10446.5	10641.8	20423.4	14278.6	0.385236	0.408954	FALSE	-0.17603	-0.22985	-0.03777	0.03251	-0.24962	-0.17021	-0.68606	4	2822.63	2.29623e-05	4.78
A0AVT1	TEMKLPLQK	274935	247437	237381	307956	325976	278262	308620	246982	283396	300986	318661	341314	316280	449093	271875	319513			FALSE	0.21004	0.33733	0.06207	0.17902	0.08897	0.16183	0.55108	3	2000.24	0.000229872	2.49
A0AVT1	TVFFESLER	2.81683e+06	2.75705e+06	2.70063e+06	2.72183e+06	2.65045e+06	2.69482e+06	2.86398e+06	2.65705e+06	2.74183e+06	2.60132e+06	3.02526e+06	2.57432e+06	3.03046e+06	2.56677e+06	2.81237e+06	2.76353e+06			FALSE	-0.06042	0.00664	-0.03974	0.00052	-0.01374	-0.06099	0.00603	2	1431.78	0.000792748	2.93
A0AVT1	TVSFAPDIDGDEDLPGPPVR	174775	165485	179238	177665	166453	170446	183038	170332	168908	176613	170135	147684	178276	197235	172577	178344			FALSE	-0.01432	-0.09843	0.0689	0.04451	0.05454	0.02214	0.14222	3	2401.22	2.36574e-05	5.43
A0AVT1	VCPTTETIYNDEFYTK	1.61467e+06	1.61484e+06	1.69255e+06	1.53615e+06	1.50562e+06	1.58001e+06	1.5782e+06	1.55692e+06	1.55613e+06	1.54111e+06	1.34677e+06	1.38833e+06	1.439e+06	1.43213e+06	1.53338e+06	1.60179e+06			FALSE	-0.06575	-0.23972	-0.00037	-0.04277	-0.0428	-0.06033	-0.1697	4	2589.3	6.65014e-05	4.64
A0AVT1	VCPTTETIYNDEFYTKQ	1.22408e+06	1.08358e+06	1.07821e+06	1.11691e+06	1.26684e+06	1.12711e+06	1.23326e+06	1.11601e+06	1.10692e+06	1.18912e+06	1.1486e+06	1.22876e+06	1.1924e+06	1.24289e+06	1.14191e+06	1.18065e+06			FALSE	0.05296	0.04293	-0.07214	0.00928	0.02578	-0.00728	0.07766	3	2717.36	2.13103e-05	6.11
A0AVT1	VFLSGMGGLGLEIAK	52379	46607.3	40478.1	50679	51397.5	47191.4	49159	47464.7	40366.6	54476.4	40737.9	40956.7	38933.9	33344.3	48629.3	43447.9			FALSE	-0.0058	-0.27699	-0.11887	-0.10438	-0.03485	-0.06169	-0.45367	3	2100.24	2.97061e-05	5.01
A0AVT1	VSFAPDIDGDEDLPGPPVR	124032	114560	117665	118608	142891	132649	117191	112311	126194	123920	107513	117112	122779	128890	103635	127849			FALSE	0.20772	-0.08703	-0.01409	-0.04364	-0.05604	0.06804	0.07698	3	2300.17	3.23061e-05	5.68
A0AVT1	VTGGYPFEAYK	808195	759900	771242	744490	731440	722778	719850	779128	740006	639802	706032	654557	672098	639395	629524	743745			FALSE	-0.10877	-0.20478	-0.049	-0.1914	-0.06503	-0.18454	-0.2578	3	1840.01	0.000251411	4.37
A0AVT1	VVQTDETAR	2.26089e+07	2.21749e+07	2.44878e+07	2.26626e+07	2.31532e+07	2.22727e+07	2.15594e+07	2.2042e+07	2.32345e+07	2.15851e+07	2.4028e+07	2.12522e+07	21542876	2.20128e+07	2.41323e+07	2.2533e+07			FALSE	0.02054	0.01591	0.07429	0.05938	-0.0386	0.00115	-0.04012	2	1322.72	0.00178009	2.73
A0AVT1	VVQTDETARKPDHVPISSEDER	1.90201e+06	1.82219e+06	1.78593e+06	1.89174e+06	1.87716e+06	1.84094e+06	1.85359e+06	1.74619e+06	1.8623e+06	1.59439e+06	1.84612e+06	1.79976e+06	1.92821e+06	1.87543e+06	1.8702e+06	1.96799e+06			FALSE	-0.00236	-0.03066	-0.01814	0.0435	-0.04902	-0.10754	0.03045	4	3116.65	4.83353e-05	5.06
A0AVT1	VVQTDETARKPDHVPISSEDERNAIFQ	1.01624e+06	1.0289e+06	926479	1.02289e+06	1.07348e+06	1.0129e+06	1.06946e+06	928441	966641	1.08214e+06	1.10894e+06	1.06357e+06	1.03149e+06	1.05088e+06	974135	976087			FALSE	0.0288	0.08716	-0.0692	-0.06856	-0.03372	0.00256	0.02602	5	3689.94	0.000231912	5.8
A0AVT1	VVQTDETARKPDHVPISSEDERNAIFQL	353679	351210	343410	360997	346177	362249	367281	331276	342814	332109	322141	350753	347671	369127	320801	348637			FALSE	0.00722	-0.06701	-0.00098	-0.07444	-0.01302	-0.06267	0.02417	5	3803.02	0.0211528	5.77
A0AVT1	VVQTDETARKPDHVPISSEDERNAIFQLE	316961	342189	302235	317470	365179	343020	361387	314073	320701	325718	332269	343439	331838	330149	292697	322160			FALSE	0.10355	0.03579	-0.08902	-0.10036	0.03526	-0.02814	0.0062	5	3932.06	0.000273163	5.35
A0AVT1	YGIEPTMVVQGVK	97710.3	87287.7	96002.9	84388.4	92259.8	90878.7	104711	86664.4	87096.5	81719	80750	83616.6	84733.5	77539.9	87557.8	91964.8			FALSE	-0.01457	-0.17059	-0.03638	-0.04334	0.0489	-0.13206	-0.18908	3	2029.16	0.00013453	4.31
A0AVT1	YQCVVLTEMK	356304	355857	356947	328798	336554	331968	348118	392324	345345	315929	307728	288312	325624	290668	346322	336084			FALSE	-0.09123	-0.2568	-0.05453	-0.06158	0.05618	-0.10696	-0.20859	2	1879.03	0.000123502	3.25
A0AVT1	YQCVVLTEMKLPLQK	578374	667176	588201	690796	656353	674644	643956	606122	601613	674965	662271	531687	637334	523725	612016	644468			FALSE	0.09572	-0.06103	0.03823	0.01261	0.00523	0.0355	-0.10134	3	2762.61	5.32251e-06	6.15
A0AVT1	YQCVVLTEMKLPLQKK	193222	215287	199943	240034	224007	238072	210616	209619	196208	242906	202818	167164	200429	190834	213055	220737			FALSE	0.17777	-0.14291	0.10706	0.08663	0.04083	0.10423	-0.06223	5	3194.91	5.54496e-05	5.56
A0AVT1	YSRKPNVGCQQDSEELLK	2.5294e+06	3.27956e+06	2.59928e+06	2.81277e+06	2.93264e+06	2.87705e+06	3.22763e+06	2.64097e+06	2.87239e+06	3.3409e+06	3.47708e+06	3.04823e+06	3.21044e+06	2.48561e+06	2.50097e+06	2.58587e+06			FALSE	0.00018	0.16776	-0.1021	-0.19151	0.01474	0.09708	-0.02832	4	3063.67	4.93532e-05	5.32
A0AVT1	YYFSHDTD	3.84595e+06	3.77131e+06	3.8487e+06	3.90459e+06	3.75953e+06	3.7916e+06	4.08512e+06	4.04813e+06	4.06763e+06	3.9987e+06	3.85886e+06	3.82507e+06	3.9107e+06	3.8162e+06	4.11173e+06	3.98173e+06			FALSE	-0.01258	0.01257	0.02554	0.08749	0.09456	0.08264	0.02062	2	1351.61	0.0114138	1.96
A0FGR8	ALALLEDEER	605981	606498	635862	629682	685353	646442	638016	640406	636315	575965	570624	655479	609493	639349	603243	651281			FALSE	0.13541	0.01612	0.0618	0.04918	0.07641	-0.00024	0.04263	2	1462.81	0.000366419	3.61
A0FGR8	AQPPEAGPQ	241051	223501	228332	208522	228467	227044	220417	250699	234553	219025	229658	230221	230887	195717	220151	240707			FALSE	-0.02835	-0.01459	-0.08869	-0.01152	0.02024	-0.03449	-0.12294	2	1198.64	0.00158788	2.83
A0FGR8	DLPAWVHFPDTER	209107	184260	193372	219426	200841	214764	208353	198488	205631	202706	195507	193908	202088	199129	196430	199052			FALSE	0.07934	-0.01456	0.06956	0.00774	0.04859	0.05388	0.02851	3	1886.97	9.70446e-05	5
A0FGR8	DLPAWVHFPDTERAEWLNK	238137	244891	232124	275882	266819	260926	218870	231230	216747	279643	203782	188075	219244	220485	228080	230171			FALSE	0.12773	-0.30178	0.07274	-0.07597	-0.10186	0.03937	-0.13549	4	2932.56	2.08897e-05	4.4
A0FGR8	ERLLDEWFTLDEVPK	47940.2	63647.9	57207.1	62139.1	58121.8	55371.6	51425.7	47588.4	49859.9	57735.1	58684	56879.9	52689.4	50587.1	49136.6	47994.6			FALSE	0.02442	0.05051	0.09697	-0.20018	-0.17248	-0.05257	-0.11167	4	2498.38	0.00358794	2.75
A0FGR8	FIEAQDLQGK	153454	137290	119298	129304	124251	123163	123075	124063	125867	132150	126048	129239	122843	139773	144508	136456			FALSE	-0.23282	-0.18763	-0.22592	-0.04937	-0.23444	-0.17229	-0.1468	3	1757.01	0.000488789	2.68
A0FGR8	FQLSNSGPNSTIK	184416	188737	196493	195514	213004	208596	188605	207270	194107	195595	193094	197468	187252	182256	190767	185789			FALSE	0.17611	0.06578	0.07111	0.0131	0.08528	0.0626	-0.01416	2	2001.13	2.16312e-05	4.38
A0FGR8	GANTHLSTFSFTK	735985	797468	775650	766472	763902	834111	714631	758959	808421	769165	745383	728447	696866	656102	717995	778000			FALSE	0.0595	-0.05721	0.00813	-0.03568	-0.05745	0.04093	-0.18066	3	2019.12	6.18371e-05	4.62
A0FGR8	GQSPLGQIQLTIR	116099	119774	115755	114273	120920	122968	117583	120480	123611	124948	111166	116949	118486	126996	121042	123300			FALSE	0.04821	-0.04825	-0.0362	0.05089	0.01334	0.07558	0.0576	2	1715.01	4.36092e-05	3.65
A0FGR8	IHFIEAQDLQGK	1.63221e+06	1.65875e+06	1.82979e+06	1.69692e+06	1.76308e+06	1.87232e+06	1.54919e+06	1.64103e+06	1.753e+06	1.57489e+06	1.60957e+06	1.55461e+06	1.69454e+06	1.62347e+06	1.72442e+06	1.69061e+06			FALSE	0.14361	-0.05667	0.09982	0.05339	-0.04485	0.0161	0.01182	3	2007.15	0.000157362	6.03
A0FGR8	IHFIEAQDLQGKDTYLK	623445	678614	683072	774447	729365	768935	700745	614147	671266	720122	682977	732448	710471	639902	698193	688955			FALSE	0.20253	0.12044	0.16272	0.09133	0.01415	0.09573	0.05256	4	2931.68	1.04584e-05	6.53
A0FGR8	ITVPLVSEVQ	23475.2	16636	21775.8	23422	19135.1	23169.9	24261.7	22274.1	15565.9	17378.5	20707.8	20513.5	18260.4	22535.7	16955.9	17930.5			FALSE	0.07683	0.03939	0.17225	-0.20134	0.21434	-0.28397	0.02443	2	1388.83	0.00873676	2.22
A0FGR8	ITVPLVSEVQIAQLR	31663.7	29973.1	32071.6	32774.5	34905.9	31852.2	23046.8	22906.8	30516.2	26570.5	25122.3	28400.9	30883	23069.2	29288.6	32278.8			FALSE	0.11515	-0.20363	0.07323	-0.00163	-0.42362	-0.11064	-0.19211	3	1970.2	4.90963e-05	4.84
A0FGR8	KISSNPNPVVQMSVGHK	199598	215254	221193	236564	227538	237752	215632	233081	236586	210678	219236	211337	214053	212324	207843	231329			FALSE	0.16553	0.05366	0.14198	0.08219	0.11319	0.10853	0.03953	4	2734.59	6.39355e-05	4.31
A0FGR8	LEWLTLMPNASNLDK	121082	122244	113860	128213	115651	126665	124031	111423	122729	114803	105052	99676.7	120747	118394	114680	109577			FALSE	-0.006	-0.24918	-0.00745	-0.11773	-0.04745	-0.03477	-0.02503	3	2353.31	3.27885e-05	5.07
A0FGR8	LFRETIEPAVR	175140	201259	203950	186400	209239	183985	180972	193467	184854	192518	164843	210105	155631	189761	173131	196594			FALSE	0.06309	-0.00557	0.05251	-0.02581	-0.00753	0.00372	-0.12403	3	1634.95	0.000280968	3.44
A0FGR8	LLDEWFTLDEVPK	13626.8	10364.3	7901.56	9764.55	12292.3	9365.77	10700.6	10296.8	8699.86	10960.5	9059.93	11039.6	8441.47	10118.1	14268.4	9444.2			FALSE	-0.1476	-0.25534	-0.44152	-0.01685	-0.19229	-0.28721	-0.37034	4	2213.23	0.000651981	2.73
A0FGR8	MIDLIEVEK	215461	195886	231553	192951	204118	195293	186862	193984	201506	186060	184653	202503	181428	332741	183818	204799			FALSE	-0.04248	-0.08744	0.04542	-0.08201	-0.11115	-0.08591	0.32189	2	1698	0.000844205	3.41
A0FGR8	MYLLPDK	1.691e+06	1.73651e+06	1.87603e+06	1.92221e+06	1.90506e+06	1.94809e+06	1.83444e+06	1.69685e+06	1.82378e+06	1.69567e+06	1.84791e+06	1.833e+06	1.73883e+06	1.69614e+06	1.88718e+06	1.84415e+06			FALSE	0.16888	0.1029	0.14817	0.12253	0.04304	0.03819	0.00314	3	1487.88	0.0337674	2.48
A0FGR8	NLIAFSEDGSDPYVR	93930.5	102294	80862.6	90019.4	98988.2	87483.8	92660.5	101028	83736.2	91996	87188.1	84354.5	92136	80932.2	77947.3	92582.4			FALSE	-0.07354	-0.19394	-0.1995	-0.20248	-0.01876	-0.15912	-0.18116	3	1987.01	8.15618e-05	4.76
A0FGR8	Oxidation[M12]VPLSQLLTSEDMTVSQR	60101.7	53149.8	69059	62547.2	61904.8	72015.3	54900.4	57727.2	56579.9	61260.2	55982.4	63094.3	57726.6	59671.4	57483.6	56930			FALSE	0.24184	0.07236	0.2167	0.01473	-0.00797	0.0573	0.05188	3	2224.18	2.66469e-05	4.34
A0FGR8	RERPPDHQHSAQVK	25153.3	28290.5	24624.5	33086.4	31356.9	36369.2	33398.9	25354.4	34401	27551.5	24662.2	33068.8	27978.5	32132.5	26064.8	24465.6			FALSE	0.34169	0.11132	0.11082	-0.08087	0.13664	0.21314	0.1696	5	2293.28	0.000324749	5.25
A0FGR8	RQDLEVEVRDEQHQCSLGNLK	1.01791e+06	970572	1.05826e+06	1.03198e+06	978666	1.16749e+06	960457	979678	1.05191e+06	1.01768e+06	917808	1.02281e+06	1.05869e+06	1.04575e+06	831621	1.02082e+06			FALSE	0.11009	-0.03516	0.072	-0.10224	-0.03551	0.05768	0.08176	5	3161.66	2.15237e-05	5.19
A0FGR8	SDPYGIIR	609941	574396	594290	584983	636239	568606	589081	576833	599341	541989	549307	555082	528284	578626	573973	542784			FALSE	0.02477	-0.10083	-0.00618	-0.08476	-0.02262	-0.05336	-0.09754	2	1224.69	0.00445317	1.85
A0FGR8	SVELPGLLAQLAR	200122	209629	204100	222141	206784	214467	205471	203237	211525	211884	203348	176746	192872	210072	211422	207917			FALSE	0.03993	-0.10839	0.05692	0.03337	-0.00368	0.0473	-0.02417	3	1671.01	5.31297e-05	4.11
A0FGR8	TAPSTPVIGGSDKPGMEEK	248807	247118	240474	248758	228424	268061	228921	246894	269938	224718	243103	263787	242012	241169	247658	250657			FALSE	0.00163	0.03155	-0.0196	0.00694	-0.05972	-0.0037	-0.03756	4	2813.55	1.44988e-05	4.84
A0FGR8	TLDVAVK	978061	994617	966045	902199	972946	847568	1.0245e+06	959995	965466	976587	1.08577e+06	921651	1.06226e+06	976621	1.00752e+06	999916			FALSE	-0.11581	0.02519	-0.07847	0.0252	0.00862	-0.02257	0.04762	2	1353.86	0.0538694	2.52
A0FGR8	VALASEELAK	215623	215794	246386	220318	226599	215463	230964	213901	211347	211393	211899	221367	216522	239164	216110	217267			FALSE	0.03517	0.00617	0.11343	0.00654	0.04429	-0.02931	0.07896	2	1638.99	0.00150072	4.43
A0FGR8	VDVGQQPLR	919761	865927	940577	948417	927987	921745	910313	875401	894291	840703	871373	889451	830655	888927	968644	875771			FALSE	0.05084	-0.02023	0.08114	0.04668	2e-05	-0.04155	-0.05442	2	1315.77	0.00298795	2.44
A0FGR8	VGNQIFQSR	2.03303e+06	2.22855e+06	2.03911e+06	2.14667e+06	2.04283e+06	2.11802e+06	1.88315e+06	2.00968e+06	1.92701e+06	2.07899e+06	2.06868e+06	1.97606e+06	1936094	1.87867e+06	2.01863e+06	1.9438e+06			FALSE	-0.03451	-0.07534	-0.02589	-0.105	-0.13057	-0.08923	-0.15979	2	1352.76	0.00168088	2.91
A0FGR8	VLTDIKADK	875836	905164	943359	953958	971333	984686	913577	875510	982553	849263	924664	912001	856442	904744	866892	886701			FALSE	0.13523	0.0444	0.09127	-0.02237	0.00654	0.04059	-0.01614	3	1915.2	0.000763705	2.91
A0FGR8	VLVALASEELAK	108481	121530	109114	117123	108740	119095	102210	110506	105547	107991	108961	104571	114169	96667.5	99194.5	118137			FALSE	-0.01371	-0.10725	-0.02387	-0.0818	-0.11277	-0.1072	-0.12557	2	1851.14	5.48579e-05	4.99
A0FGR8	VPLSQLLTSEDMTVSQR	84903	74757.8	75411.6	72114.1	78201.9	78121.1	57541.4	64710.7	67817.9	79513.1	61174.4	80260.8	64676	117074	67961.6	74575.7			FALSE	-0.03048	-0.17487	-0.11404	-0.16367	-0.38515	-0.11595	0.18695	3	2208.19	2.89821e-05	5.58
A0FGR8	WYDLTEDGTRPQAMT	241029	273251	257926	266311	257573	275021	269664	246316	252268	265818	271610	264192	270967	266761	248578	276942			FALSE	0.05048	0.05915	0.02767	0.03119	0.00476	0.01064	0.06432	3	2088	6.84165e-05	4.36
A0JLT2	ELPGSTELTGSTN	377741	396028	360500	356121	402503	409249	377557	387520	377321	362050	356685	414581	361104	356669	335376	340984			FALSE	0.06914	-0.00467	-0.11069	-0.19411	-0.0163	-0.0656	-0.10837	2	1609.82	9.89338e-05	3.92
A0JLT2	ELPGSTELTGSTNLITHY	72569.4	66648.5	72187.5	58760.1	64547.4	77133.4	71811.9	66002.5	70554.2	62939.3	73360.5	64565.5	66334.1	68285	69651	63917.6			FALSE	0.0253	-0.01345	-0.08836	-0.05976	-0.01462	-0.06057	-0.04846	3	2237.16	2.16312e-05	5.1
A0JLT2	HIQPPKK	242130	257361	224628	255746	230726	258032	244651	243595	249342	321067	210008	234709	239012	256500	228563	264181			FALSE	-0.03134	-0.16757	-0.0563	-0.01962	-0.03285	0.19154	-0.01154	4	1760.14	0.00369983	3.11
A0JLT2	LHTGPLPEQC	302524	283638	285758	283635	289506	272910	306897	277303	293369	276657	262187	331488	277683	345742	280320	285845			FALSE	-0.05966	0.01837	-0.04188	-0.05008	-0.00484	-0.04027	0.08892	2	1455.76	0.00123626	3.23
A0JLT2	LITHYNLEQAYNK	676807	673703	688557	692257	682094	689767	692467	651861	672914	658642	654780	657385	648216	660581	660521	655233			FALSE	0.02263	-0.04156	0.03201	-0.03761	-0.00662	-0.02039	-0.04526	3	2215.24	0.000101532	6.23
A0JLT2	LSNFLPDLPGMIDLPGSHDNSSLR	65548	70051.1	57454.4	63764.5	61619.1	66909.8	78986.3	59510.2	62480.3	62758.6	65122.1	53161.4	63084.9	68893.3	58968.8	62185.3			FALSE	-0.07725	-0.1971	-0.16173	-0.1625	0.0305	-0.11466	-0.03905	3	2899.49	1.79746e-06	5.94
A0JLT2	SGAGCGPF	219869	243218	231624	229798	228563	214234	228427	220974	211965	220236	233337	241239	205937	214225	237578	216922			FALSE	-0.06464	0.03535	-0.0052	-0.02701	-0.04328	-0.09958	-0.14034	2	1056.51	0.0490319	2.47
A0JLT2	YNLEQAYNK	200700	191013	200050	186178	218075	207944	187374	184710	201677	181976	194272	193177	184474	195817	178724	188002			FALSE	0.12112	-0.01579	-0.02034	-0.09509	-0.07417	-0.03	-0.04269	3	1750.96	0.00109496	4.04
A0JNW5	EINWQMIR	304077	294024	313547	295907	308332	299889	307808	300771	311265	293994	274648	281573	282794	299607	300733	288982			FALSE	0.02421	-0.10473	0.02713	-0.02037	0.02506	0.01717	-0.03838	2	1393.76	0.0342486	2.52
A0JNW5	ENIDLSK	2.5601e+06	2.45825e+06	2.67396e+06	2.53482e+06	2.48001e+06	2.45885e+06	2.44687e+06	2.37903e+06	2.46929e+06	2.27008e+06	2.26934e+06	2.43542e+06	2258290	2.58237e+06	2.3185e+06	2.49795e+06			FALSE	-0.02303	-0.09309	0.05373	-0.05924	-0.05641	-0.08252	-0.05201	2	1426.84	0.0393947	2.82
A0JNW5	FVIPSEVK	794630	777236	782945	826708	796866	815732	777445	797194	826947	770490	796797	810088	763660	772423	740533	792798			FALSE	0.03691	0.03179	0.03427	-0.03581	0.00254	0.02328	-0.03322	2	1526.94	0.0117774	1.65
A0JNW5	GNETIESIF	49591	54866.2	52875.3	53940.6	47106.1	55537.2	50561.9	49435.7	50842.5	49756.9	51369.2	52531	46755.1	53528	47222	49214.3			FALSE	-0.02527	-0.00771	0.03221	-0.11526	-0.06295	-0.05429	-0.05884	2	1313.69	0.00342679	2.12
A0JNW5	GNITPQLNK	346229	390087	370825	361931	365547	370199	358642	334447	355246	366814	353711	344809	365369	357740	366947	371256			FALSE	-0.00112	-0.07602	-0.00699	0.00369	-0.08728	-0.02821	-0.02611	2	1592.96	0.00369983	2.61
A0JNW5	HSDLEALFQDFK	191145	170499	181573	184203	169889	191038	173365	162808	176195	179751	168124	180322	171259	156527	161610	162111			FALSE	-0.00286	-0.05364	0.01639	-0.15982	-0.10537	-0.02291	-0.14182	3	2058.12	0.000233976	5.27
A0JNW5	INLSTLK	936978	843989	902469	838627	780956	779840	868393	885176	891921	809255	838046	780542	826923	866124	919213	835086			FALSE	-0.19038	-0.13792	-0.03266	-0.02177	-0.02237	-0.06613	-0.07304	2	1396.9	0.0405004	2.61
A0JNW5	KEETPPVR	312840	317877	333855	339876	330147	328640	306176	297093	296954	298752	304519	336541	286378	345217	313986	320115			FALSE	0.06282	0.02347	0.09518	0.00772	-0.06419	-0.08239	0.00201	3	1563.94	0.00488857	1.25
A0JNW5	LFNDFDVK	242172	233442	212050	232547	201332	228431	224269	230885	217582	227826	229885	222553	217316	231267	228272	228663			FALSE	-0.14625	-0.07207	-0.09729	-0.0578	-0.06344	-0.09466	-0.08442	3	1605.91	0.0151137	3.08
A0JNW5	NLSPDKINLSTLK	62788.3	50799.6	63781.5	60236.8	59322.3	58242.4	61812.9	60074.6	63127.6	62970.6	50932.2	61858.1	61456.1	62035.2	58435	58317.7			FALSE	0.04965	-0.01016	0.12675	0.03965	0.10174	0.15074	0.1206	4	2355.44	9.22417e-05	3.46
A0JNW5	SVDLSHIPLKDPLLFK	219586	235457	224983	244511	254522	249720	227871	227855	225937	251121	235304	221179	229944	212966	239682	226382			FALSE	0.14811	0.00456	0.0451	0.03452	0.00216	0.06816	-0.03899	4	2734.67	3.92174e-05	3.7
A0JNW5	THPICLSLDK	562484	536353	541267	487537	607910	578363	539031	606444	551825	576552	515418	477934	524337	468548	583335	519176			FALSE	0.11046	-0.1456	-0.09501	0.00482	0.05997	0.03827	-0.14628	3	1792.03	0.000218127	3.99
A0MZ66	AEPVVVLDPVSTHEPQTK	74007.3	69215.8	62207.6	66111.5	68347	71377.4	59402.1	67511.8	69666.7	55559.4	48511.6	63555.1	61591.7	68923	60894.7	58246.3			FALSE	-0.03568	-0.35391	-0.15853	-0.26559	-0.17441	-0.19373	-0.13405	4	2554.44	7.3505e-06	6.06
A0MZ66	ATQPETTEEVTDL	112477	109279	112293	97918.1	103523	104533	122403	123414	111972	117629	102582	126824	101926	112216	108435	122237			FALSE	-0.092	0.04893	-0.07714	0.05687	0.14862	0.05016	-0.05041	2	1737.87	0.000150325	3
A0MZ66	ATQPETTEEVTDLK	1.50734e+06	1.50046e+06	1.56032e+06	1.50919e+06	1.57165e+06	1.39971e+06	1.42838e+06	1.49655e+06	1.5705e+06	1.71427e+06	1.50222e+06	1.44603e+06	1.62219e+06	1.60564e+06	1.5628e+06	1.40622e+06			FALSE	-0.01758	-0.02885	0.02931	-0.01872	-0.04031	0.12709	0.10186	3	2170.17	5.78988e-05	5.24
A0MZ66	AVEEMMDR	658044	612313	615742	614262	632507	592102	602148	582702	625995	599110	587769	637296	626120	631388	573579	609034			FALSE	-0.05291	-0.05238	-0.04657	-0.10326	-0.10053	-0.05233	-0.01467	2	1284.62	0.00445317	1.95
A0MZ66	DQVAEKDPTQHK	290218	319084	320729	305883	294446	302725	310019	333581	329172	327876	313285	297739	319571	335863	324654	316217			FALSE	-0.02902	0.00407	0.04041	0.07287	0.07901	0.10884	0.10529	4	2308.31	0.000286336	4.65
A0MZ66	EAEFNSPSPPTPEPGEGPR	239962	246293	252820	241473	260980	264358	238673	248172	227009	259874	242869	275678	245618	343391	230895	230621			FALSE	0.11153	0.09276	0.02365	-0.07533	0.00175	0.00186	0.27658	3	2299.12	7.0956e-06	4.98
A0MZ66	ELEEQLENETLHK	642557	652920	610367	610650	632910	633003	649421	668238	641753	632427	659469	641507	648100	625394	636029	647189			FALSE	-0.03331	0.00611	-0.0854	-0.01372	0.02449	-0.02392	-0.02469	3	2220.2	1.69358e-05	6.33
A0MZ66	ELRDQIVSVQ	2.52633e+06	2.21178e+06	2.32811e+06	2.35603e+06	2.27181e+06	2.36284e+06	2.26322e+06	2.29583e+06	2.22987e+06	2.13279e+06	2.28078e+06	2.46333e+06	2.24434e+06	2.61429e+06	2.21109e+06	2.20808e+06			FALSE	-0.03185	0.00183	-0.01653	-0.10054	-0.05558	-0.1191	0.03624	2	1490.85	0.000393963	2.44
A0MZ66	ESAVDELK	1.04294e+06	1.02709e+06	1.10836e+06	1.03229e+06	1.04081e+06	1.10495e+06	989354	1.03773e+06	1.09406e+06	1.05347e+06	1.06253e+06	1.08793e+06	996701	1.05924e+06	1.03744e+06	1.02357e+06			FALSE	0.05183	0.05499	0.04839	-0.0063	-0.03025	0.05302	-0.00986	2	1498.86	0.00289886	2.94
A0MZ66	FNSPSPPTPEPGEGPR	96158.5	87989.5	99786.8	99669.9	100784	108682	105317	108531	102650	97598.8	105466	96598.9	97146.3	105410	94401.7	98071.8			FALSE	0.18585	0.13395	0.11521	0.06379	0.21572	0.12093	0.13746	2	1969.99	2.44941e-05	3.85
A0MZ66	GVHLRPVNQTARPK	361263	333103	339830	343524	333479	411572	331450	423926	346699	433850	358071	383363	337431	318450	382774	343102			FALSE	0.10164	0.09462	-0.02306	0.06403	0.1215	0.16879	-0.08226	5	2181.32	0.00873676	2.24
A0MZ66	ILAIELENLK	527738	551127	571517	506862	519689	557821	538194	589658	557630	484679	505936	536628	516564	537881	540385	502528			FALSE	-0.00181	-0.04938	-0.00065	-0.0489	0.06406	-0.04973	-0.03303	2	1764.11	0.000268119	4.14
A0MZ66	IRQERDEAVK	1.00341e+06	1.02542e+06	1.12037e+06	1.07293e+06	1.05234e+06	1.00309e+06	1.18958e+06	1.16024e+06	1.09857e+06	1.24314e+06	1.24791e+06	1.12194e+06	1.19548e+06	1.06347e+06	1.15569e+06	1.06736e+06			FALSE	0.01879	0.22415	0.11246	0.13189	0.2119	0.20691	0.155	4	1852.09	0.000227857	2.26
A0MZ66	KGVHLRPVNQTAR	134923	118674	143432	127926	125141	145431	123456	143619	135203	121330	126764	128025	123455	134598	142942	146322			FALSE	0.09348	0.00677	0.09766	0.18985	0.07471	0.01661	0.02513	5	2084.27	0.00393481	5.24
A0MZ66	KHSVDELQK	2.02309e+06	2.10417e+06	2.22637e+06	2.18382e+06	2.38377e+06	2.07468e+06	2.33964e+06	2.11833e+06	2.32324e+06	2.05833e+06	2.07088e+06	2.38531e+06	2151604	2.00214e+06	2.19851e+06	2.26581e+06			FALSE	0.11136	0.11063	0.09566	0.11326	0.1112	0.08626	0.00923	4	1996.2	0.00915925	3.99
A0MZ66	KILAIELENLK	324872	349085	368147	386157	383709	400697	364102	373173	367855	374996	393721	385276	377519	372580	356841	375124			FALSE	0.21894	0.20896	0.16249	0.11912	0.12955	0.14042	0.15442	4	2196.41	0.000201982	3.99
A0MZ66	KSLDPENSETELER	178487	172239	174357	234358	227835	231398	205024	203931	227054	242906	248782	254847	242441	244775	207567	238840	0.756861	0.116672	FALSE	0.38888	0.52201	0.22075	0.34802	0.2216	0.42219	0.47422	3	2255.2	0.00110968	3.08
A0MZ66	LELLEEDKK	592803	566118	589887	552001	603823	600771	572579	610366	626749	565943	548311	627798	523274	594943	552435	606079			FALSE	0.05576	0.02124	-0.02136	-0.00051	0.0296	0.04144	-0.05158	3	2029.24	0.000406584	3.76
A0MZ66	LTQQLEEERIQHQQK	27618.2	40466.2	45158.9	40433.7	37696.8	43721.7	35418.7	39458.8	39030	42457.8	40768.9	46620.2	44890.5	35638.3	36421.2	26634.5			FALSE	0.25803	0.36013	0.33016	-0.1107	0.13721	0.25926	0.24218	4	2516.41	5.75852e-05	5.06
A0MZ66	LVEVIEEVNK	50715	73291.9	53870	61223.7	69550.4	74997.3	55651.6	60159.1	60896.7	65484.9	61715.3	54172.7	48708.4	53947.4	48277.4	62224.8			FALSE	0.22112	-0.09769	-0.10761	-0.16635	-0.09865	0.02736	-0.27261	3	1780.07	0.000366419	3.86
A0MZ66	NHLEIEK	732450	759087	752740	763845	753417	788008	763489	702161	750723	777343	750607	769912	806743	744250	709280	710952			FALSE	0.04746	0.02776	0.02403	-0.07067	-0.02526	0.03491	0.05639	3	1490.88	0.0496981	2.13
A0MZ66	QAEPVVVLDPVSTHEPQTK	333008	369360	330481	350433	349471	363485	385487	377459	362301	345812	322370	409473	357140	357586	305995	357946			FALSE	0.02159	0.05931	-0.04475	-0.08117	0.11935	0.01175	0.02516	4	2682.5	5.00976e-06	6.47
A0MZ66	QLEEERIQHQQK	56280.6	64363.3	58128	59040.6	54368.1	58491.4	63358	54333.8	60347.5	63593.5	67681.6	61337.1	67502.4	56356.5	58497.9	54418.8			FALSE	-0.09623	0.09683	-0.04217	-0.0955	-0.03574	0.0389	0.03794	4	2174.22	9.52045e-05	4.49
A0MZ66	QLELLEEDKK	539070	537152	544928	567614	644757	554081	542571	554604	566862	545946	556466	563869	565643	567155	562531	609504			FALSE	0.15566	0.05796	0.04789	0.12304	0.02782	0.04823	0.07392	4	2157.29	0.000499803	3.24
A0MZ66	QQLEEERIQHQQK	532433	522083	537680	544849	515880	565429	559235	506622	551385	557992	589155	545762	572409	470028	533306	534967			FALSE	0.0362	0.10601	0.03783	0.0187	0.01543	0.07317	-0.01662	4	2302.28	0.000143715	7.35
A0MZ66	QQLELLEEDKK	2.36428e+06	2.37883e+06	2.48677e+06	2.52282e+06	2.4045e+06	2.41058e+06	2.27176e+06	2.3251e+06	2.40005e+06	2.29606e+06	2.4639e+06	2.3638e+06	2.4407e+06	2.30404e+06	2.50192e+06	2.20314e+06			FALSE	0.02173	0.0255	0.07886	-0.01162	-0.04519	-0.01437	0.00049	3	2285.35	2.75855e-05	4.51
A0MZ66	QSSIPDQQLLK	211328	213582	200691	224083	224252	228337	209081	203313	216251	205147	187711	207137	198712	217521	200583	206342			FALSE	0.09104	-0.10586	-0.00047	-0.0624	-0.04314	-0.01198	-0.02977	3	1865.1	0.00228164	2.69
A0MZ66	RVNQSENSVPPPPPPPPPLPPPPPNPIR	34992.5	34834.6	37226.8	28775	31989.8	33189.1	28766.5	31081.1	30532.5	29900.7	31231.2	32637.2	37342.4	32924.1	33028.6	38390			FALSE	-0.09938	-0.12869	-0.08128	0.03251	-0.2225	-0.20845	0.00905	5	3288.82	1.54473e-06	7.09
A0MZ66	SIPDQQLLK	368957	372155	410230	382539	374497	395516	373023	362310	385711	382112	389455	378211	363425	398768	385025	363418			FALSE	0.05519	0.05079	0.09721	0.0142	-0.01129	0.05108	0.04046	2	1650.01	0.00041973	2.38
A0MZ66	SKLVEVIEEVNK	204553	218689	199803	271725	257707	241344	247958	228612	243509	274588	286913	268124	292904	246549	224443	282136			FALSE	0.2377	0.3911	0.15586	0.25931	0.17121	0.29174	0.35001	4	2299.41	0.000149194	4.15
A0MZ66	SLDPENSETELER	1.04206e+06	1.14608e+06	1.11302e+06	1.09603e+06	1.09101e+06	1.12002e+06	1.08841e+06	1.22773e+06	1.10409e+06	1.0997e+06	994946	1.14188e+06	1.15103e+06	1.19828e+06	1.19154e+06	1.05987e+06			FALSE	0.01501	-0.03424	0.01372	0.04112	0.08202	0.01028	0.10253	2	1822.9	7.04039e-05	3.24
A0MZ66	SSIPDQQLLK	448728	424580	442203	427524	441941	435431	451798	487528	431813	419313	441388	432789	411987	443351	431546	416166			FALSE	0.0067	0.00143	-0.00593	-0.04292	0.10513	-0.03712	-0.03	3	1737.04	0.000478082	3.36
A0MZ66	TVLNSEVL	108376	106474	119922	115409	119851	112828	113325	109527	110125	111269	109455	103446	107006	114217	98670.6	111986			FALSE	0.11501	-0.01315	0.13136	-0.02843	0.05276	0.04329	0.04217	2	1178.7	0.0193191	2.32
A0MZ66	TVLNSEVLEQR	235059	224834	226764	234052	231698	223320	219211	244779	241201	219651	204177	222534	236880	242303	226350	231091			FALSE	-0.01537	-0.10803	0.00289	-0.00771	0.0128	0.00301	0.05928	2	1591.9	6.46553e-05	2.73
A0MZ66	TVLNSEVLEQRK	800868	921896	813221	826402	940747	922339	869754	881082	896650	906879	902252	825549	977720	822672	824188	789472			FALSE	0.11297	0.00421	-0.07136	-0.09439	0.02332	0.0661	0.06359	3	2024.2	3.92174e-05	2.68
A1A4S6	AVPGPPGPDK	677743	788287	744502	788211	829895	795692	705730	773539	794688	801311	737343	840790	772490	748042	646038	765027			FALSE	0.14905	0.1063	0.06417	-0.05513	0.01297	0.12254	0.05266	3	1542.91	0.000201982	3.22
A1A4S6	DSHLQEADIQVEQNR	158399	167977	169635	163745	171448	159734	171907	166990	169714	181172	146215	180500	165225	185402	163607	160907			FALSE	0.02108	0.0015	0.03063	-0.00826	0.05431	0.10446	0.1034	3	2086.05	0.000130708	2.55
A1A4S6	HLNLSAK	1.22235e+06	1.18621e+06	1.22379e+06	1.20708e+06	1.30152e+06	1.23922e+06	1.16691e+06	1.0671e+06	1.17784e+06	1.22004e+06	1.20742e+06	1.1652e+06	1118143	1.10789e+06	1.21629e+06	1.25094e+06			FALSE	0.07708	-0.02169	0.0133	0.03472	-0.10854	-0.00641	-0.1137	3	1390.87	0.0199138	3.74
A1A4S6	KFNMIPFEHR	300893	284832	347948	331684	336994	339632	324500	288072	322946	338473	293137	320001	303118	325091	307662	319218			FALSE	0.20814	0.06599	0.21453	0.09797	0.06466	0.17534	0.10102	4	1927.09	0.000263198	2.17
A1A4S6	LGDGEVFFL	17577.9	16420.4	18014.3	16020.3	14833.7	20207.3	20165.1	16658.2	15405.9	14090.9	15640.9	16769.3	17938.3	14968.7	14946.8	18170.8			FALSE	0.04358	-0.06902	0.00154	-0.03787	0.11516	-0.2049	-0.04707	2	1300.71	0.00180592	1.27
A1A4S6	LGDGEVFFLK	679084	747403	741958	716168	751411	735914	693036	702701	723605	704407	716993	689028	689880	625923	744845	712492			FALSE	0.06025	-0.02085	0.03165	0.03087	-0.03144	0.00154	-0.11652	2	1733.01	0.000258396	3.77
A1A4S6	Oxidation[M]LLSMLMDVK	29364.3	28553.9	30202.3	30303.8	31034.7	24894.1	25454.9	27840.1	31337	27026.8	23464.1	28982.6	26973.7	28031.3	25295.4	23995.4			FALSE	-0.05043	-0.14317	0.06306	-0.2327	-0.12002	0.01106	-0.07446	3	1673.98	0.00130586	2.37
A1A4S6	RGLIPQNYVK	193187	213742	202706	197892	192029	212758	201298	207387	208827	200064	213059	196204	203954	212712	202393	198018			FALSE	-0.00761	0.00825	-0.02262	-0.0233	0.00621	0.00694	0.03411	3	1796.1	0.000312243	3.43
A1A4S6	SLPEPLMTYELHGDFIVPAK	84836.5	81680.6	82025.2	90750.3	92878.8	84435.9	90693.9	77896.2	85792	93656	75130	72647.9	89149.5	85770.3	74550.4	73400.2			FALSE	0.09064	-0.17224	0.05323	-0.17055	0.01785	0.1079	0.07102	3	2865.57	2.5234e-05	5.24
A1A4S6	TITSALK	1.16828e+06	1.18009e+06	1.19464e+06	1.27116e+06	1.22586e+06	1.24434e+06	1.24408e+06	1.16703e+06	1.17841e+06	1.20502e+06	1.12848e+06	1.19057e+06	1.16553e+06	1.15182e+06	1.29863e+06	1.20302e+06			FALSE	0.07297	-0.01812	0.0704	0.09122	0.03804	0.02138	-0.01918	2	1341.86	0.0958808	2.68
A1A4S6	VNAIHFLVHKLPEK	75795.7	84673.4	73994.4	77771.1	76931.2	83743.3	66507.5	79511.5	70646.8	90507.5	58339.5	69241.5	63306.8	66773	72217.2	71872.4			FALSE	0.00185	-0.33088	-0.08045	-0.15533	-0.13614	0.00615	-0.3029	5	2557.58	1.73649e-05	5.04
A1KXE4	FQTGYTPGTPYK	518536	508699	483595	506891	495203	488198	495803	522964	483919	499879	497592	520954	508863	491475	473507	480882			FALSE	-0.06291	-0.01225	-0.05256	-0.10612	-0.01194	-0.06233	-0.03828	3	1968.07	7.41754e-05	4.17
A1KXE4	GYTPGTPYK	1.00002e+06	1.08222e+06	1.06858e+06	1.06469e+06	1.06502e+06	1.12368e+06	993348	1.05609e+06	1.0907e+06	1.01765e+06	1.0217e+06	1.14194e+06	992070	1.03007e+06	1.07323e+06	1.00141e+06			FALSE	0.07194	0.05533	0.03493	-0.00527	-0.02291	0.01798	-0.04225	2	1591.9	0.00520327	3.21
A1L020	DRDPVFEIT	154869	134720	137396	143655	136320	143942	134142	126048	137446	125199	133583	140827	132216	190011	121192	132874			FALSE	-0.04723	-0.07767	-0.04317	-0.1888	-0.15444	-0.14089	0.15408	2	1395.74	0.00165706	1.79
A1L020	DRGLLEDER	309177	315267	325329	312672	293776	309651	278984	292831	290106	286148	286574	294758	277696	330506	273651	278420			FALSE	-0.04939	-0.10321	0.03099	-0.17772	-0.12702	-0.11587	-0.03802	3	1406.76	0.00158788	3.18
A1L020	TPVRGEEPVFMVT	108902	118343	110589	112038	101508	109977	106270	111553	109289	113452	107853	109704	101853	127704	113107	108172			FALSE	-0.1037	-0.06286	-0.02962	-0.03838	-0.06109	-0.02889	0.0146	2	1765.95	0.000438116	2.71
A1L0T0	AAVETLGVPCFLGGMAR	41287	43347.9	52312.5	49332.7	48222.9	47622.6	52329.2	50753.1	53926.9	50072.1	54933.5	47458.5	44223.5	40533.1	47033.6	41655.6			FALSE	0.17946	0.27478	0.26422	0.06751	0.28447	0.29725	0.00207	3	2053.09	4.85874e-05	5.19
A1L0T0	AVTAGPGLTNTVTAVK	318610	149152	154140	216510	153147	173196	136695	115347	175325	196387	149757	138038	125712	168610	458608	145180			FALSE	-0.51939	-0.70073	-0.33572	0.36827	-0.89211	-0.33159	-0.66838	3	2108.26	4.63748e-05	3.83
A1L0T0	DGHPVVVNILIGR	120958	110997	115770	121597	113952	115242	114612	118769	126927	117747	112908	112118	112534	121186	116325	107272			FALSE	-0.01728	-0.04375	0.03327	-0.05295	0.00884	0.07701	0.01094	3	1693.01	8.10723e-05	4.18
A1L0T0	EQVPSLGSNVACGLAYTDYHK	525290	513105	513036	521434	490807	500851	501009	476736	474911	453791	429468	476529	528601	506178	452923	514449			FALSE	-0.06644	-0.19678	-0.00546	-0.10221	-0.08682	-0.16107	-0.00503	4	2917.5	2.06007e-06	5.9
A1L0T0	GALQAVDQLSLFRPLCK	241198	247198	242425	248550	259979	251101	250394	222419	225595	246368	230038	208435	227170	210198	221718	254174			FALSE	0.0655	-0.15556	0.0076	-0.03742	-0.04678	-0.04938	-0.1592	3	2524.46	1.6028e-05	5.92
A1L0T0	LSGTVGVAAVTAGPGLTNTVTAVK	195592	195284	185253	196281	211739	202704	197797	191718	191892	207009	199194	187311	203143	208275	197798	216138			FALSE	0.08447	-0.01622	-0.0349	0.0827	-0.00503	0.02932	0.0739	4	2792.64	5.1899e-06	6.55
A1L0T0	NAQMAQSPILLLGGAASTLLQNR	11468.9	10510.5	11740.8	10564.5	13244.3	12287.2	9487.45	13115.4	10222	10734.2	11393.1	10200	8646.33	8553.34	11823.3	11424.1			FALSE	0.21613	-0.02558	0.02124	0.08092	0.04036	-0.06877	-0.35377	3	2671.49	6.38197e-07	6.82
A1L0T0	Oxidation[M4]NAQMAQSPILLLGGAASTLLQNR	39380.3	38071.7	37663.1	39461.1	42767.6	40563.4	40622.9	32073	38759.4	37740.4	37683.2	35905.1	36136.4	34424.9	39066.3	35841.9			FALSE	0.10555	-0.07383	-0.00612	-0.04818	-0.09143	-0.01785	-0.13443	3	2687.48	1.19393e-06	7.43
A1L0T0	VLHDAQQQCR	95707.4	121460	109064	115037	110307	129575	118344	112216	126669	119263	110594	111273	117027	105624	128027	117574			FALSE	0.14352	0.03088	0.04534	0.17751	0.08633	0.17945	0.03597	3	1558.81	0.000289071	4.12
A1L0T0	VRDIVPTLR	1.16976e+06	1.15042e+06	1.0835e+06	1.0959e+06	1.18393e+06	1.18587e+06	1.10283e+06	1.12571e+06	1.0791e+06	1.15727e+06	989766	1.21784e+06	1.09353e+06	1.13672e+06	1.21591e+06	1.18813e+06			FALSE	0.03053	-0.07175	-0.09031	0.05123	-0.05814	-0.05307	-0.05703	3	1372.86	0.0153495	3.64
A1L0T0	WLDPGAF	22830.8	19279.2	18719.8	19587.9	20531.6	21575.3	14452.2	18845	20148.6	20482.1	22831.9	22331.3	19276.6	22534.7	19237.1	16603.8			FALSE	-0.00011	0.10098	-0.13653	-0.23256	-0.33877	-0.05159	-0.01027	2	1109.6	0.0119633	2.39
A1L0T0	WLDPGAFGTL	12232.1	9960.87	15280	12717	9734.97	12013	12987.4	8335.18	8375.56	14009.2	9452.2	12337.5	9815.03	29567.7	9876.6	11444.8			FALSE	-0.02922	-0.02646	0.33517	-0.05779	-0.05772	0.01241	0.82746	2	1380.75	0.000547115	2.7
A1L188	LAACGAEAAAYGR	56972.6	49370.1	44297	48474.9	52396.8	50499.1	48480.4	53148	54741.6	47450.6	46629.1	47209.4	43586	49393.9	45614	41778.5			FALSE	-0.04754	-0.18047	-0.19696	-0.28314	-0.06542	-0.05744	-0.19373	3	1584.81	5.28483e-05	4.93
A2A3K4	EFTQFLTPLR	246836	223044	232394	236042	233312	245486	225413	220170	236560	223104	224686	211734	208106	242735	242493	227090			FALSE	0.02713	-0.10658	-0.00444	-0.00091	-0.0766	-0.03171	-0.05967	2	1555.88	0.000389869	2.22
A2RRD8	IPFGDNCFK	161239	177189	179406	178845	187054	195304	177036	162431	166158	181784	179675	179090	170243	167938	165862	169419			FALSE	0.17607	0.08419	0.08212	-0.01348	0.00442	0.04	-0.00105	3	1705.92	0.00168088	2.36
A2RRP1	AEEIEHYAR	947882	1.04379e+06	1.22212e+06	1.00931e+06	1.10496e+06	1.16986e+06	1.12746e+06	1.12323e+06	996745	996763	991644	1.07222e+06	1.0227e+06	1.02639e+06	1.19323e+06	1.04268e+06			FALSE	0.19177	0.05137	0.16399	0.16688	0.17639	0.00133	0.041	3	1421.73	0.00194153	4.21
A2RRP1	AQDLHLFETLK	784853	721959	747204	711275	707601	769304	701112	687123	692020	666485	608507	663365	754356	672466	706600	705920			FALSE	-0.02892	-0.24455	-0.04704	-0.09323	-0.11825	-0.14948	-0.07869	3	1923.12	8.5101e-05	4.49
A2RRP1	AVQEDEVGVPGSN	108261	95668	99384.1	100128	104910	96224.3	95638.8	103694	105427	105498	112046	108053	96501.5	101166	91214.3	101420			FALSE	-0.01991	0.11008	-0.03159	-0.0822	-0.03289	0.04866	-0.04499	2	1604.81	8.40692e-05	2.14
A2RRP1	DGQMLSPSSLYTIWLQK	126043	135594	133015	147359	136276	141816	139343	121813	109849	136394	131541	109833	122912	121393	124513	122574			FALSE	0.088	-0.1163	0.09979	-0.08254	-0.00265	-0.08748	-0.09889	3	2575.41	2.35401e-05	6
A2RRP1	DWCEELACR	126643	120971	132333	142785	140532	132703	130139	129933	130068	127554	116164	114294	115373	123324	125631	129588			FALSE	0.14205	-0.10359	0.15196	0.04365	0.07082	0.05716	-0.05292	2	1542.7	0.00528518	3.04
A2RRP1	EGLGNEVLK	241856	229234	229799	224772	229939	244377	235186	224761	212864	222603	229604	231489	211402	214298	217979	224265			FALSE	0.00984	-0.03095	-0.0515	-0.09116	-0.03453	-0.11344	-0.14617	3	1566.93	0.00245754	3.31
A2RRP1	EYLVTLAK	228270	237920	236923	221030	230837	233715	218561	242737	228553	223488	223789	213310	225405	188584	217747	211211			FALSE	-0.00508	-0.09296	-0.02572	-0.12008	-0.01522	-0.04447	-0.17132	3	1544.95	0.00647934	2.83
A2RRP1	FRNQNIVLSAR	352648	344595	349943	348954	342493	374657	399219	373031	371310	348733	342073	314977	341200	337083	390298	350216			FALSE	0.04062	-0.08566	0.00342	0.08687	0.14741	0.04642	-0.03977	3	1621.95	0.00017149	3.72
A2RRP1	FTADDQYKR	2.18227e+06	2.31024e+06	2.30576e+06	2.42171e+06	2.38692e+06	2.2991e+06	2.12486e+06	2.09755e+06	2.3216e+06	2.11297e+06	2.18844e+06	2.13238e+06	2.05489e+06	2.22756e+06	2.29278e+06	2.13575e+06			FALSE	0.06084	-0.05622	0.07355	-0.02069	-0.08945	-0.01873	-0.06908	3	1751.96	0.00405816	3.8
A2RRP1	FTLPGEIDID	74157.5	72508.9	65113.6	64133.7	81169.5	68817	70887.5	65302.4	73732.5	64278.7	67667.5	72788.7	70243.8	66791.1	63132.2	64355.3			FALSE	0.0323	-0.06242	-0.1824	-0.20218	-0.10692	-0.08775	-0.09799	2	1423.76	0.0711255	1.51
A2RRP1	GADDGRFTLPGEIDID	158441	168804	148875	174601	160659	170824	161866	155740	166056	173982	160972	156794	161819	152740	157924	166868			FALSE	0.01856	-0.0424	-0.01671	-0.01085	-0.04313	0.05533	-0.05704	2	1995	0.000415288	3.03
A2RRP1	GTDLEALLAIGK	33848.4	36712	37769.4	45147.9	36643.3	43745.6	42217	38143.7	37935.4	39317.2	35321.4	42327.6	38793	37585.2	34299	36910.7			FALSE	0.18814	0.13811	0.23281	0.01322	0.18763	0.13073	0.1143	3	1809.1	0.00115527	3.88
A2RRP1	HGASFIITK	383167	340640	364911	371811	368747	346589	341315	373676	325418	336746	289535	356736	333547	362129	335585	339682			FALSE	-0.01698	-0.16346	0.02552	-0.10015	-0.01768	-0.12842	-0.05719	3	1581.96	0.0015436	3.63
A2RRP1	HGLEKPISFVK	403546	427051	407112	447048	453784	465356	446107	405975	437135	458270	383187	455738	421834	471374	398323	432856			FALSE	0.14614	0.01439	0.04036	0.00101	0.03684	0.10839	0.10485	4	2167.34	0.000457544	4.69
A2RRP1	IFQHSKPDLQQK	108622	106416	103091	116213	121020	112476	96297.4	108326	114403	110769	101751	100576	98315.7	110913	104273	94878			FALSE	0.11881	-0.0879	0.02834	-0.11072	-0.07162	0.06644	-0.03951	5	2381.41	9.28241e-05	1.6
A2RRP1	IISALSGGSADLGGPRDPLK	330605	306874	333774	282167	326552	326024	320921	319778	328787	281905	256624	280655	295061	259589	308402	295368			FALSE	0.03377	-0.24671	-0.04959	-0.07838	0.00727	-0.06193	-0.2008	3	2532.46	1.12216e-05	6.06
A2RRP1	ILPLQVR	189155	218094	207102	198735	195135	213260	214830	192356	210962	216886	210976	203330	201899	191271	200216	210331			FALSE	0.00405	0.02478	-0.00501	0.01163	-0.00023	0.07119	-0.05076	2	1142.76	0.0779348	2.24
A2RRP1	IVDHLLASL	8855.08	4167.25	3655.71	5703.28	6043.62	6496.19	5373.77	5171.06	6239.69	3442.89	4653.89	5231.03	6761.76	5795.23	5418.18	7211.69			FALSE	-0.05447	-0.39769	-0.47656	-0.04415	-0.30445	-0.42753	-0.0525	2	1284.78	0.0211528	0.73
A2RRP1	IVDHLLASLQQGR	67185.5	55829.6	53120.1	58807.1	65252.9	72313.3	69442.9	63228.2	59078	59044.4	56342.4	55955.6	56089.3	69024.2	66252.3	64471.6			FALSE	0.16129	-0.1315	-0.13628	0.08769	0.10902	-0.05855	0.0244	3	1754.02	0.000141601	2.83
A2RRP1	KIESEEYEEALSL	144576	142314	149496	143993	153025	159768	149531	136152	131353	134794	123254	140881	133707	157686	132680	140310			FALSE	0.12471	-0.11922	0.03281	-0.07165	-0.00609	-0.10827	0.02247	3	2148.16	0.000233976	3.44
A2RRP1	KLLTYLDR	514672	456497	502284	487140	505143	506701	483069	473903	452125	385129	426162	422328	478752	483695	503541	459071			FALSE	0.05919	-0.19482	0.02687	-0.01277	-0.02125	-0.21406	-0.01302	3	1630.02	0.00199893	2.24
A2RRP1	KLTDENMSPLEALEPVLSSQ	139988	117942	129402	118883	122501	123710	135132	124004	134007	120224	123170	122336	128133	143778	124507	135223			FALSE	-0.06708	-0.07123	-0.05499	0.01003	0.00673	-0.02084	0.07615	3	2809.51	7.96791e-06	4.29
A2RRP1	LFWTGDPHLIK	1.12596e+06	1.0144e+06	1.03439e+06	1.01697e+06	972858	988793	970903	1.02341e+06	961996	967746	995756	902469	997683	964392	1.03721e+06	1.00239e+06			FALSE	-0.12578	-0.1732	-0.06128	-0.06956	-0.10196	-0.14944	-0.12547	3	1935.13	0.000168795	4.41
A2RRP1	LHPGDLITVVDAVTF	3898.21	3270.79	2062.12	2687.47	3060.41	1665.64	2638.98	3296.05	3669.35	3776.87	4187.63	1725.3	3130.06	2901.97	1888.06	2268.6	0.343646	166122	FALSE	-0.60114	-0.2779	-0.59397	-0.78635	-0.27252	0.05474	-0.24913	3	1901.07	0.000244675	3.3
A2RRP1	LHPGDLITVVDAVTFSPK	10424.6	8382.49	9480.17	7460.83	7021.86	10043.4	8467.74	6625.25	8721.95	8088.46	6891.13	6100.49	7135.39	4988.92	6022.08	7068.9			FALSE	-0.14021	-0.53369	-0.15076	-0.5227	-0.3174	-0.16192	-0.63337	4	2517.46	1.29176e-05	3.94
A2RRP1	LLDFTQA	57390.8	49575.3	55452.8	53187.1	56328.3	48560	53063.9	53504.5	64752.7	59136.1	56529.4	55825.2	52694.5	65803	47247.2	52637.2			FALSE	-0.0283	0.07091	0.0224	-0.09882	-0.00537	0.21189	0.1477	2	1111.63	0.0181777	1.97
A2RRP1	LLDFTQAQIL	34894.5	37861	38941.5	37714.1	36237.3	27557.8	32889.9	29434.4	33462.3	29128.2	30488	35503.4	32505.5	29542.9	33207.6	34451.3			FALSE	-0.18961	-0.14078	0.07534	-0.10478	-0.22326	-0.21711	-0.22966	2	1465.86	0.000812859	2.73
A2RRP1	LLDFTQAQILQGLRK	191785	227270	219502	233203	204478	238589	200310	204747	178568	232677	194280	196248	207109	186609	221630	210467			FALSE	0.08038	-0.10171	0.11143	0.04422	-0.04901	-0.02714	-0.08998	4	2352.43	5.09297e-05	5.37
A2RRP1	LLGLAELLR	482059	466792	473606	487132	466198	489486	452018	477593	448861	425183	466329	445321	474586	451316	520047	454081			FALSE	0.01035	-0.0577	0.01796	0.03793	-0.02956	-0.11848	-0.03532	2	1301.85	0.00109496	3.23
A2RRP1	LLLVGGC	24118.8	19716.7	35645.9	26126.1	28091	20285.8	32222	17330.9	22658.3	18803.3	14928.1	21756.1	28037.5	26310.7	19562	28837.4			FALSE	0.14222	-0.25694	0.49485	0.14289	0.17687	-0.08032	0.31013	2	1035.62	0.0383153	2.56
A2RRP1	LLLVGGCETAEVGMSK	89179.8	96342.6	93041.8	105518	109549	103073	109955	96078.3	102128	93952.2	91895	85514.4	98872.7	91531.4	85004.7	87143.2			FALSE	0.1967	-0.06451	0.09798	-0.10794	0.15128	0.07985	0.03747	3	2272.25	2.53594e-05	6.54
A2RRP1	LLMNSCSEDK	498205	496246	441817	441269	487249	455834	462625	448946	435910	433605	440415	452319	425349	433606	425351	443298			FALSE	-0.07652	-0.15567	-0.17135	-0.19513	-0.12555	-0.19369	-0.21132	3	1804.94	0.00109496	3.74
A2RRP1	LLTYLDR	420465	372647	383054	380477	374116	376201	372097	396890	366049	333092	346366	323073	370510	386108	357564	377654			FALSE	-0.08003	-0.24457	-0.05484	-0.10935	-0.04457	-0.18194	-0.06796	2	1197.72	0.0319	2.13
A2RRP1	LLTYLDRL	55634.7	51503.7	53348	58015	60628.4	57366.8	60904.6	57386.4	59720.8	53773.6	50916.2	62340.9	52879.8	59802.4	55406.4	60647			FALSE	0.13925	0.08012	0.05579	0.11531	0.14286	0.08314	0.07278	2	1310.8	0.00627901	2.19
A2RRP1	LTDENMSPLEALEPVLSSQ	8317.3	7965.69	7299.28	7762.04	6150.92	8500.5	9063.92	8188.33	10108.9	9468.01	4519.27	7795.44	7444.33	7459.8	9557.67	8542.22			FALSE	-0.15233	-0.40298	-0.11252	0.15262	0.08342	0.26579	-0.12765	3	2377.21	0.154962	1.55
A2RRP1	MVVEPNLQDESEFLYAAQPELLR	29227.2	23435.1	24598.3	25714.7	26789.6	21494.9	24482.4	20485.3	22366.2	22494.2	24774.4	18400.6	23597.4	21107.1	21849.9	24366.1			FALSE	-0.12521	-0.28657	-0.06584	-0.18838	-0.22788	-0.23133	-0.23635	4	2995.54	1.32462e-05	6.67
A2RRP1	NSEQETLQ	118001	97512.3	122173	114334	110780	123458	103924	111773	115414	109194	112687	111767	113322	117215	122979	104659			FALSE	0.1202	0.05864	0.1341	0.07896	0.00123	0.05963	0.09722	2	1252.63	0.160759	2.04
A2RRP1	Oxidation[M9]TLLQDMLTM	6446.32	9080.85	11612.8	8973.6	8007.67	15347.4	10521.1	7658.51	9297.47	9890.85	10391.5	10200.6	10927.5	12087.9	13462.7	12924.9			FALSE	0.58894	0.4073	0.4069	0.76506	0.22753	0.30543	0.5678	2	1385.73	0.00215087	1.85
A2RRP1	QMLPAEGVK	117897	109615	119610	123307	117460	123955	107422	108954	124862	128847	111705	110838	105710	128074	115942	111885			FALSE	0.08557	-0.03186	0.09451	0.00199	-0.0724	0.15723	0.03923	3	1580.93	0.000823148	3.93
A2RRP1	QPPVSESHWR	61808.5	65688.8	63072	62505.5	63387.2	69802.1	63594.9	74556.6	56967.3	72837.1	57255	65871.1	62627.1	70047.2	65237.5	63386.9			FALSE	0.06301	-0.05033	-0.02189	0.0127	0.11579	0.02587	0.05742	3	1526.8	0.000172859	4.24
A2RRP1	QSPGVANELLK	109238	100921	117837	110556	112793	120014	103547	109213	102313	110972	109095	110262	104257	107917	105858	105152			FALSE	0.14766	0.0618	0.12004	0.00584	0.01775	0.0213	0.01377	3	1764.05	0.000457544	4.38
A2RRP1	QVDCALSLIR	1.13581e+06	1.12496e+06	1.15311e+06	1.14302e+06	1.25769e+06	1.10488e+06	1.0915e+06	1.0665e+06	1.12485e+06	1.11361e+06	1.05895e+06	955135	1.13396e+06	1.03153e+06	1.07352e+06	1.12191e+06			FALSE	0.06355	-0.16668	0.02239	-0.04231	-0.06712	-0.01431	-0.06212	2	1478.83	0.00029184	3.54
A2RRP1	QVDIADI	159513	143456	148219	156040	138387	152831	139742	165441	139128	143063	142269	149548	143250	145806	153117	151671			FALSE	-0.05707	-0.05411	0.00612	0.00864	0.0105	-0.1025	-0.06782	2	1077.61	0.246972	1.98
A2RRP1	QVTNGGDGVTAVPK	46293.2	53015.7	51772.5	54235.8	51456.7	50943.2	49754.9	52662.4	48775.7	48330.1	46273.9	46474.2	58148.1	51946.2	47048.1	49861.6			FALSE	0.04422	-0.0986	0.09418	-0.03528	0.04446	-0.03237	0.14874	2	1951.11	0.0121521	1.15
A2RRP1	RGQVLIL	216927	188287	227433	206795	212198	217098	211922	198960	203224	196368	213104	206373	197051	209556	198236	204189			FALSE	0.08329	0.04991	0.09977	-0.00997	0.02004	-0.02016	0.00495	2	1102.73	0.0328223	1.18
A2RRP1	RVAGENPEER	755850	666611	714395	632731	701766	654376	732906	645002	745239	682955	668996	703902	652265	770760	749331	694331			FALSE	-0.06888	-0.05117	-0.0785	0.02134	-0.04591	0.0058	0.00057	3	1460.78	0.000351794	3.81
A2RRP1	RVLSGSPYYK	4.29886e+06	4.34281e+06	4.16676e+06	4.24756e+06	4.18807e+06	4.22849e+06	4.37937e+06	4.50544e+06	4.32899e+06	4.33288e+06	4.61659e+06	4.47829e+06	4547502	4.23679e+06	4.21139e+06	4.29255e+06			FALSE	-0.03808	0.07374	-0.03846	-0.02318	0.04003	0.00337	0.02362	3	1778.05	0.177087	2.57
A2RRP1	SAKDDFTSIIGK	2.64886e+06	2.72069e+06	2.61225e+06	2.74094e+06	2.82507e+06	2.87607e+06	2.72955e+06	2.53065e+06	2.64055e+06	2.57635e+06	2.59157e+06	2.62862e+06	2.66938e+06	2.72026e+06	2.68882e+06	2.75273e+06			FALSE	0.08645	-0.0407	-0.0044	0.01922	-0.02968	-0.04161	0.00539	3	2194.29	0.00017849	5.28
A2RRP1	SAVNVASIQNYLSK	156010	190093	180247	171856	167721	188449	168757	192857	179613	190023	166619	157845	182239	119051	176343	168935			FALSE	0.04137	-0.09314	0.0248	-0.00344	0.06325	0.09491	-0.20005	3	2102.21	7.122e-05	6.16
A2RRP1	SEYVITNNPWVR	418532	219953	181076	281601	210361	265507	173064	154196	232170	293204	259746	165949	190849	187714	614477	216451			FALSE	-0.42409	-0.58483	-0.46465	0.38007	-0.96421	-0.28131	-0.75412	2	1781.95	6.7259e-05	2.08
A2RRP1	SGGSADLGGPRDPLK	23048.5	19173.4	29976.6	18944.3	23567.9	18286.2	25634.4	15285.6	17180.7	14984.3	16317.7	17500.5	21863.4	19772	18122.8	21175			FALSE	-0.01262	-0.32019	0.21246	-0.10354	-0.04518	-0.3925	-0.02018	4	2035.14	8.05868e-05	2
A2RRP1	SIDLVLA	77267.8	89281.2	80036.5	76064.6	79834.6	87460.6	87101.5	82644.3	86003.7	97061.2	89054	77365	84018.3	86204.5	84300.6	73908.8			FALSE	0.00645	-0.00113	-0.09347	-0.07411	0.02743	0.13641	0.03148	2	1034.64	0.183538	1.63
A2RRP1	SIQNYLSK	174903	170778	193570	167800	140143	162649	167237	183319	172193	140951	196641	188446	161597	179994	170939	171187			FALSE	-0.19112	0.15574	0.06403	-0.01491	0.0202	-0.14262	-0.01717	3	1560.92	0.00723307	1.8
A2RRP1	SISYEELSPPDEEPAK	95855.3	94449.2	86862.1	99045.3	96879.6	93434.8	96305.8	96626.9	90882.1	87651.6	98659.4	100609	97060	95779.5	98116.1	83614.4			FALSE	8e-05	0.0664	-0.03373	-0.06651	0.01979	-0.09211	0.01909	3	2399.25	1.20401e-05	3.84
A2RRP1	STTPEELYQR	748913	737087	730634	710145	761217	799217	699486	760941	772640	729036	716634	807048	746884	780935	719251	704638			FALSE	0.07051	0.03613	-0.04459	-0.0616	-0.02504	0.01514	0.04004	2	1527.8	0.045199	3.35
A2RRP1	SWVLHECLERVPENVDAAK	389521	412388	404299	417567	423019	424103	406429	407605	407905	406337	388696	392198	392606	393633	390807	403541			FALSE	0.07913	-0.03831	0.03547	-0.01367	0.02165	0.02202	-0.02847	4	2860.53	5.13778e-06	6.18
A2RRP1	TDPEAFHQHMVK	548146	591285	608114	581457	545965	603553	557573	546856	586123	625980	521429	517329	555675	476024	565772	573301			FALSE	0.01272	-0.13345	0.06213	-0.00045	-0.04501	0.0892	-0.14329	4	2048.09	4.20853e-05	4.89
A2RRP1	TFSTALR	733274	766332	830041	730906	755845	766877	721115	722452	740355	794282	772162	701828	715706	696433	767948	777561			FALSE	0.02207	-0.02486	0.05784	0.0435	-0.05494	0.03331	-0.0867	2	1099.64	0.051055	2.22
A2RRP1	TLLQDMLTM	27295.8	28603.7	30634.7	32684.4	31250.6	30379.2	32776.4	37175.6	27113.1	26587.7	30954.8	34635	28454.4	37366.5	33192.4	29612			FALSE	0.14079	0.23064	0.17981	0.16803	0.32353	-0.05789	0.23571	2	1369.74	0.00257017	2.15
A2RRP1	TLLQDMLTMQ	58342.5	68978.4	64018.1	58933.9	68499	65823.4	63609.5	60501.8	54811.5	72721.2	58560.2	66662.5	53451.7	66762.4	61447.3	64357.8			FALSE	0.07723	-0.02397	-0.05038	-0.01728	-0.03684	0.0024	-0.08286	2	1497.8	0.00072698	2.92
A2RRP1	VLSGSPYYK	659156	661784	665191	581304	657052	673617	705334	707033	625752	623337	569741	717619	685276	766349	595766	627056			FALSE	0.01059	-0.03715	-0.08369	-0.11135	0.09655	-0.08069	0.1361	3	1621.94	0.00337479	3.46
A2RRP1	VMDWYQTR	447842	406849	412260	423001	397518	404031	427471	409440	400798	374721	356007	362355	368320	422507	396897	397295			FALSE	-0.09261	-0.25069	-0.03318	-0.10592	-0.03033	-0.14024	-0.11204	2	1402.71	0.017098	2.41
A2RRP1	VVASGLNYK	119233	115938	124069	122689	130024	134497	114644	126724	118539	106047	101609	127258	111057	100485	115907	113021			FALSE	0.16968	-0.0392	0.06939	-0.03881	0.03753	-0.06644	-0.15276	2	1558.94	0.000452586	3.57
A2RRP1	WDAEELGR	2.80858e+06	3.40959e+06	3.26857e+06	3.39256e+06	3.17273e+06	2.93087e+06	3.38628e+06	3.32535e+06	3.42397e+06	3.23534e+06	4.16629e+06	3.12001e+06	3977093	3.23291e+06	3.67927e+06	3.68529e+06			FALSE	-0.02683	0.2287	0.09928	0.24411	0.11017	0.09888	0.21351	2	1279.66	0.147506	1.22
A2RRP1	YDAEFFKK	1.00602e+06	976293	1.06208e+06	1.02783e+06	1.01663e+06	1.05467e+06	996846	1.00195e+06	1.05973e+06	936914	871375	986238	930456	1.01663e+06	925249	1.02545e+06			FALSE	0.06335	-0.09373	0.07626	-0.02319	0.01195	0.0104	-0.02587	3	1960.14	0.0187405	1.91
A2RRP1	YIYPTIGGFDHER	41617.6	41317.4	34156.4	38576.5	38717.8	38757.3	45073.8	43334.8	38454.6	38650.4	34737.5	41275.3	32439.5	41721.3	35609.6	42381.5			FALSE	-0.09825	-0.12574	-0.18937	-0.08867	0.0922	-0.10516	-0.16132	3	1871.96	4.47371e-05	4.09
A2RTX5	AEISQELAESTVIAK	33725	25944.8	25477.9	33676.1	27841.7	29104.4	28738.7	28198.1	27209.4	24259.9	25034.7	27921	30872.6	29155.2	30179.9	31387.4			FALSE	-0.0674	-0.17221	-0.01252	0.04516	-0.06764	-0.21329	0.00863	4	2197.26	8.5101e-05	4.46
A2RTX5	AVSSTELSALENICK	301027	303499	310672	332761	313212	310801	325377	324532	309109	290694	285333	278069	296794	283543	305087	314526			FALSE	0.04577	-0.10164	0.08998	0.03556	0.10443	-0.01131	-0.05891	3	2230.22	3.46229e-05	5.56
A2RTX5	DFTEVLSPNMYNSK	208832	206243	209047	202575	208891	217278	216564	192033	207459	208636	208481	198038	201073	209319	202608	211937			FALSE	0.03806	-0.03005	-0.01205	-0.00184	-0.02269	0.00354	-0.01637	3	2253.17	4.80848e-05	5.32
A2RTX5	EILLEMFK	47130.5	43579.4	46272.5	35904.5	46293	46230.7	38069.4	42083.3	40839	44722.6	36600.3	37815.5	43089	39242.6	42644.1	39591.9			FALSE	0.02856	-0.28565	-0.14252	-0.14149	-0.17851	-0.0843	-0.13981	3	1630.97	0.00520327	2.37
A2RTX5	EKIDNAVNVR	1368157	1.50484e+06	1.33495e+06	1.51122e+06	1.48158e+06	1.49883e+06	1.36645e+06	1.29809e+06	1.33826e+06	1.44015e+06	1.42013e+06	1.46413e+06	1.56005e+06	1.45833e+06	1.40079e+06	1.46646e+06			FALSE	0.05296	0.00564	-0.01354	-0.00289	-0.10867	-0.0483	0.07122	3	1766.04	0.000629128	2.13
A2RTX5	FADFGVLHR	102766	85435.5	91286.8	82022.7	86460.6	90765.4	85696	94743	81010.7	87442.7	79929.1	85253.4	81038.3	83175.6	84831	89577			FALSE	-0.08669	-0.18822	-0.11893	-0.10981	-0.06076	-0.15993	-0.1967	3	1365.76	0.000442873	4.12
A2RTX5	HQPIFIK	246208	255522	235947	232339	252993	257037	240206	235633	251080	204264	216520	261800	221102	244227	229817	252858			FALSE	0.02367	-0.06894	-0.09952	-0.05586	-0.07644	-0.13996	-0.10866	3	1490.93	0.0148814	3
A2RTX5	IHGEILVTSAIDK	47068.8	49355.9	54572	48509.9	54887.8	53334	51017.4	48679.3	45706.5	49366.5	44445.1	52270.8	50846.9	39914.7	42823	52251.1			FALSE	0.16652	0.00435	0.09632	-0.02035	0.04814	-0.02037	-0.08732	4	2004.2	0.000102866	3.7
A2RTX5	IYGISFPDNK	76839.5	83722.3	82680.7	88428.3	83389.9	88387.1	77238.4	82695.9	79075.7	83475.5	69414.2	79607.4	76420.2	97859.4	64447.6	75870.3			FALSE	0.09741	-0.10761	0.09179	-0.19443	-0.00565	0.01777	0.11827	2	1762	0.000684074	3.17
A2RTX5	KGDTSNIITVR	3.3744e+06	3.82322e+06	3.71403e+06	3.37615e+06	3.56268e+06	3.81064e+06	3.473e+06	3.64198e+06	3.65447e+06	3.56093e+06	3.34858e+06	3.59157e+06	3.29521e+06	3.63143e+06	3.58275e+06	3.55455e+06			FALSE	0.03479	-0.05255	-0.0217	-0.01214	-0.01666	0.00356	-0.05536	3	1812.08	0.000251411	2.57
A2RTX5	LERQEEDIR	321409	321700	348142	305214	309264	365857	302191	360516	340714	294316	317557	371492	332288	312677	322261	318262			FALSE	0.07008	0.09954	0.02281	-0.00581	0.04331	-0.01824	0.00416	3	1491.81	0.00520327	2.44
A2RTX5	LRDEQLNAPY	303286	325437	323035	308112	314856	318538	308454	350030	316655	310168	303808	319411	290751	377012	291463	329293			FALSE	0.01068	-0.01268	0.00555	-0.0184	0.06673	-0.00436	0.08691	2	1522.82	0.000424232	2.21
A2RTX5	MNPGDGAFYGPK	227253	208753	225587	218449	236905	237947	223765	203821	216512	211780	209925	207699	218921	223563	231193	210372			FALSE	0.12313	-0.06214	0.02633	0.01828	-0.02813	-0.02575	0.02128	2	1861.98	6.80278e-05	4.32
A2RTX5	NELSGTLSGLTR	290432	273793	296502	260296	280856	259935	277409	274218	263245	263592	263908	267771	262182	260891	275552	272392			FALSE	-0.0612	-0.08571	-0.01912	-0.04224	-0.03258	-0.09891	-0.10926	2	1551.87	4.90963e-05	3.52
A2RTX5	QLQNSLMDFGEPWK	87525.4	71440.7	72875.8	72363	73854.9	80421.3	75735.4	60906.3	68765.6	66146.4	70405	64866.5	68974.8	73863.9	78571.3	68156.3			FALSE	-0.0432	-0.23286	-0.13029	-0.11558	-0.21832	-0.2367	-0.15433	4	2301.22	0.000462572	3.97
A2RTX5	RLERQEEDIR	185448	174591	172426	163760	184820	169084	182002	177276	178995	172503	170759	181861	164569	169670	171725	175067			FALSE	-0.02479	-0.03004	-0.09889	-0.05408	-0.00305	-0.03463	-0.10727	4	1647.91	0.00175468	2.42
A2RTX5	VADGQTVQGEVWK	48749	53467.4	48637.7	53037.9	62298.3	57724.8	54435.6	55833.3	58834.6	54103	54975.5	53409.5	51920.3	51635	53345.7	57289.6			FALSE	0.23168	0.08454	-0.00765	0.11418	0.1094	0.1439	0.01877	2	2025.13	1.6767e-05	4.37
A2RTX5	VNTATTTVYR	606498	683690	635715	658554	617322	698324	598637	620209	674012	609036	613864	631969	648439	537078	673597	604300			FALSE	0.02819	-0.05047	0.00456	-0.01381	-0.08206	-0.00801	-0.12206	2	1429.8	0.000351794	3.5
A2RTX5	WLWSEVER	141645	137591	157350	148632	139288	144585	142863	152993	147669	137633	144342	147897	134210	141906	146418	140906			FALSE	0.02376	0.06566	0.13196	0.0412	0.08341	0.03101	-0.01621	2	1408.75	0.00353335	3.16
A2RUC4	DAQYLYLK	227333	215833	236918	215104	242282	223859	215410	234102	205503	237533	186735	214749	232201	250264	236391	210135			FALSE	0.07292	-0.1425	0.02855	0.0109	0.02051	-0.00042	0.12258	3	1621.94	0.00277055	2.96
A2RUC4	EFFVSEDEK	1.43416e+06	1.44082e+06	1.43519e+06	1.40846e+06	1.44327e+06	1.48101e+06	1.40081e+06	1.45347e+06	1.46541e+06	1.41362e+06	1.42656e+06	1.41287e+06	1.45059e+06	1.42549e+06	1.46534e+06	1.39452e+06			FALSE	0.02453	-0.01795	-0.0158	-0.0076	-0.01042	0.00203	0.00056	2	1737.92	0.000911412	3.79
A2RUC4	EQFMQHLYPQR	292514	276107	292562	299775	328856	322695	307956	282469	284655	270034	259788	278808	290580	270984	291644	300090			FALSE	0.19641	-0.07826	0.05895	0.05748	0.05429	-0.03579	-0.01802	3	1780.91	0.000242484	5.46
A2RUC4	GDIKFPEFFK	942808	889234	965331	892595	891842	880721	823249	835814	827225	731719	752497	736905	747488	888014	854815	872084			FALSE	-0.04762	-0.29872	0.02024	-0.08527	-0.14308	-0.23288	-0.16372	3	2140.26	0.000128853	3.92
A2RUC4	HLPSECYDK	903500	869930	878021	856445	911602	866315	878587	795544	818517	781087	724890	760194	800044	773360	903021	807866			FALSE	0.00365	-0.256	-0.03205	-0.0518	-0.08313	-0.14883	-0.17265	3	1756.92	0.000586334	3.68
A2RUC4	HLPSECYDKTDTYGNKDPTAASR	511665	503756	501980	585819	574997	575548	529695	502823	515512	535199	544825	510211	543622	520213	530536	562585			FALSE	0.18024	0.05521	0.09933	0.10638	0.02409	0.04929	0.0672	5	3538.81	6.8495e-06	7.56
A2RUC4	KPLVLEGIDLGPCTSK	378387	372502	355710	333605	364776	345537	350192	364223	345934	323301	317039	327142	321100	345024	350838	342965			FALSE	-0.08015	-0.22113	-0.12344	-0.11407	-0.07184	-0.16609	-0.17281	3	2639.56	1.87175e-05	7.44
A2RUC4	MVLHIQDK	78708	80158.1	80653.2	79588	87487.4	80654.4	72711.1	82920.1	82497.4	77322.3	84148.4	76062.1	77784.9	77556.4	81722.6	80673.8			FALSE	0.08187	0.01216	0.01243	0.03171	-0.02968	0.00863	-0.03237	2	1591.95	0.00185885	2.68
A2RUC4	SEVLNIDNPDLAK	1.24054e+06	1.09658e+06	1.14831e+06	1.15693e+06	1.17588e+06	1.14698e+06	1.17888e+06	1.1053e+06	1.17596e+06	1.20864e+06	1.06397e+06	1.22574e+06	1.1149e+06	1.26386e+06	1.08239e+06	1.14254e+06			FALSE	-0.00883	-0.02957	-0.01981	-0.07098	-0.03305	0.02901	0.02548	3	2036.15	0.000212557	2.95
A2RUC4	SLGEDPRK	1.1571e+06	1.25417e+06	1.17983e+06	1.37343e+06	1.23858e+06	1.22152e+06	1.25458e+06	1.08149e+06	1.26754e+06	1.20118e+06	1.24342e+06	1.15671e+06	1.11825e+06	1.16535e+06	1.28012e+06	1.17246e+06			FALSE	0.02892	-0.00668	0.08254	0.0245	-0.04571	0.03397	-0.07849	3	1509.89	0.0553287	1.85
A2RUC4	TLAELPEEYRDFYARR	63006.3	67602.9	63120.2	75408.4	78312.7	69258.6	68802.9	62497.9	69585.5	72384.7	68924.1	71518.8	66024.8	74745.9	63227.1	69926.7			FALSE	0.17616	0.10473	0.08493	0.02784	0.00762	0.12033	0.10809	4	2333.22	3.60256e-05	4.86
A2RUC4	TLPFDQLVQR	319911	319054	319780	333079	323192	310196	334080	300573	314220	315311	321294	311007	340295	336231	332556	322877			FALSE	-0.01265	-0.01512	0.03104	0.03671	-0.00977	-0.02146	0.08241	2	1520.88	0.00134237	3.05
A2RUC4	WTVDYLSQVGGKK	251518	239663	239726	242218	236751	260932	221846	244594	244247	219907	220781	223259	200982	231987	218320	236819			FALSE	0.01897	-0.14557	-0.02739	-0.10995	-0.07457	-0.08165	-0.18199	4	2393.4	4.7836e-05	4.26
A2VDF0	GLQTPVWTEYESILR	32575.3	32852.1	31390	30742.5	31383.2	30783	29717.4	35053	33406	31764	33157.7	31841.5	32061.4	46447.6	32576.8	31201			FALSE	-0.07376	-0.00947	-0.07455	-0.03684	-0.01456	-0.00569	0.26296	3	2096.13	8.01051e-05	4.93
A2VDF0	GVLALNPLL	3822.6	6318.9	6283.58	5448.18	6776.03	6880.53	8322.66	4565.63	4115.26	5639.84	7547.24	5824.15	5284.45	8056.87	8098.8	6079.59			FALSE	0.42932	0.39888	0.21015	0.48342	0.34579	-0.05604	0.39563	2	1213.78	0.0160775	2.04
A2VDF0	LLPLDTYVESPAAVMELVPSDK	18786.3	19695	16525.9	18991	21106.1	21093.2	19644.7	18142.5	21635	23297.8	18209.5	20523.9	19045	23636.7	13179.5	21488.7			FALSE	0.13306	0.00942	-0.11565	-0.15054	-0.02626	0.22361	0.14946	3	2995.66	3.71942e-06	5.57
A3KMH1	DFLLGEHLLLVGNQGVGK	40494.8	42793.4	39176.3	41611.8	51852.9	40737.7	44851.7	38256.1	26165.7	45406.9	37988.3	37759.4	38555.6	36080.4	40746.9	34806.1			FALSE	0.15275	-0.13691	-0.04397	-0.14062	-0.00313	-0.21871	-0.15824	4	2517.47	3.60256e-05	4.85
A3KMH1	EVVNIVK	497543	511306	512630	459151	468572	489820	481238	479245	487385	462972	463859	469043	454026	475817	465313	454156			FALSE	-0.07402	-0.11291	-0.05401	-0.13384	-0.07088	-0.08617	-0.11765	2	1408.9	0.149341	2.1
A3KMH1	FLPSLAR	155187	146003	154663	152946	172340	149304	158755	155958	161527	156767	164834	164905	151943	164309	181425	153218			FALSE	0.09479	0.13066	0.03043	0.15195	0.06337	0.07969	0.0704	2	1107.68	0.0433839	2.13
A3KMH1	FPTEGLSSVVR	129076	123128	125540	121338	122453	139872	115248	117679	130367	131012	122996	124545	124053	125589	124029	131564			FALSE	0.05676	-0.02692	-0.03079	0.01926	-0.11472	0.05155	-0.01473	2	1495.84	0.000106309	3.23
A3KMH1	ILEGLEK	670248	742961	731484	669815	748739	739512	793111	717817	708252	686606	614357	685078	693454	728899	700351	740545			FALSE	0.07464	-0.12109	-0.01221	0.02799	0.09646	-0.01886	0.00931	3	1409.89	0.0372616	2.73
A3KMH1	LVLLDGIHR	115663	106483	123305	108970	117599	119155	114410	124470	107361	113246	121204	86429.7	122700	80670.3	112170	108233			FALSE	0.09188	-0.09747	0.06433	-0.01137	0.10477	-0.01003	-0.1274	3	1339.84	0.000522785	2.72
A3KMH1	NVLPVLNNL	21319.1	19182.1	17338.7	18681.2	21018.8	21835.1	15898.3	17597.7	18593	18878.6	17411.6	13489.4	24312.2	16662	16868.2	22673.1			FALSE	0.08146	-0.39031	-0.16917	-0.0346	-0.27397	-0.11217	0.01675	2	1299.8	0.024195	1.75
A3KMH1	NVLPVLNNLLENR	70988.4	70822.2	70103.5	62159.3	71174.2	86466.1	69411.8	60710.2	60948.6	74006.8	67195.8	64862.4	61449.9	60763.3	65808.4	74169.1			FALSE	0.15267	-0.10279	-0.10056	-0.01877	-0.1241	-0.07148	-0.21457	3	1812.07	5.54496e-05	3.97
A3KMH1	SEEIQVI	187032	174699	171850	176674	190654	166671	180841	164342	170398	171902	180376	177537	179458	201263	167352	169168			FALSE	-0.01768	-0.0153	-0.05366	-0.10422	-0.06755	-0.07966	0.07382	2	1121.64	0.116185	1.5
A3KMH1	SIFPIHPSFR	54070.2	49547.9	49889.5	50782	46190.3	60606.8	41534.4	48548.4	43253.8	50640.8	42750.3	49024	48790.2	43493.4	59830.2	46233			FALSE	0.0436	-0.17511	-0.04162	0.03365	-0.20195	-0.14216	-0.16713	3	1504.86	0.000355378	4.2
A3KMH1	VIALGLPVPR	102259	101726	103785	91133	100115	99435.8	92974.2	106011	102055	98005.5	98833.9	95860.8	94100.2	88430.3	95804.7	104858			FALSE	-0.0317	-0.06725	-0.0656	-0.02369	-0.0358	-0.02803	-0.16033	2	1338.88	0.000263198	3.01
A3KMH1	YGIHPAK	160481	160637	185042	169088	182414	176155	164584	156728	173054	173700	171873	159084	162969	169688	171694	162711			FALSE	0.15914	0.04354	0.14117	0.05849	0.00087	0.11081	0.05093	3	1393.84	0.005539	2.89
A3KN83	AEYMPIK	2.15804e+06	2.14809e+06	2.11778e+06	2.25683e+06	2.27518e+06	2.35354e+06	2.14182e+06	2.15469e+06	2.23337e+06	2.41374e+06	2.33426e+06	2.29295e+06	2.11746e+06	2.47762e+06	2.16108e+06	2.29461e+06			FALSE	0.10422	0.10375	0.02276	0.04926	-0.00323	0.10994	0.0937	2	1459.85	0.0260464	2.83
A3KN83	ASTRPSVSAPTVR	10738	10918.5	10986.9	11745.7	10971.5	10860.5	10472.4	15959.7	11870.3	10397.3	6803.74	9646.49	13651.8	12046.7	15177.7	13985.3			FALSE	0.01164	-0.3967	0.06996	0.42934	0.28749	0.04015	0.24688	2	1632.94	0.0683811	2.15
A3KN83	ATYSSLIGESQSGGK	118926	103736	123009	108858	122994	97088.2	111387	116213	106184	107955	112546	122165	104769	203946	104042	120866			FALSE	-0.01682	0.07603	0.05843	0.01447	0.03164	-0.05632	0.47141	3	2093.14	2.65154e-05	5.35
A3KN83	DDGSISYESR	184561	175696	162082	221531	202818	196317	194590	177837	192365	209517	215134	208606	189535	213436	227695	201550			FALSE	0.14785	0.23415	0.09062	0.25278	0.04793	0.15775	0.16165	2	1432.69	0.260689	1.76
A3KN83	DLLDKLEK	875108	940954	971607	1.00958e+06	1.00819e+06	991918	964778	925762	979460	970692	983480	989452	975421	989304	974162	945705			FALSE	0.13926	0.11953	0.12555	0.08019	0.05798	0.10277	0.11351	3	1886.18	0.00150072	2.04
A3KN83	DLLDKLEKL	983545	994087	942536	1.07049e+06	1.06743e+06	950154	1.04997e+06	1.01912e+06	1.02879e+06	1.13507e+06	1.15863e+06	1.15936e+06	1.1432e+06	1.12159e+06	999925	1.17888e+06			FALSE	0.02885	0.2291	0.02559	0.13976	0.06522	0.12983	0.1956	3	1999.26	0.00152198	2.19
A3KN83	DLRDIGAK	1.859e+06	1.91115e+06	1.91978e+06	1.83664e+06	1.8657e+06	2.05123e+06	1.97743e+06	1.84216e+06	1.97558e+06	1.79068e+06	1.85325e+06	1.93099e+06	1706313	1.84113e+06	1.77248e+06	1.86298e+06			FALSE	0.05511	0.00538	-0.00526	-0.05248	0.0188	-0.00149	-0.08784	3	1495.91	0.00990897	2.62
A3KN83	DLSRFNFDNK	771092	967121	849607	935812	957432	1.06712e+06	1.02803e+06	821790	913411	1.10482e+06	1.01793e+06	993045	959606	829482	764352	806281			FALSE	0.22	0.21029	0.03866	-0.14626	0.08978	0.21549	0.04162	3	1864.02	0.00562637	2.77
A3KN83	DVRQGLIGVGLINVEDR	88516.6	104561	86486.9	101492	102533	107107	99262.1	83543.5	90683.4	108012	108158	80856.4	99145.8	88838.7	79956.1	89062.2			FALSE	0.11873	-0.03069	-0.03861	-0.192	-0.07887	0.04138	-0.03857	3	2157.23	3.92174e-05	4.06
A3KN83	DYNNIGK	3.99398e+06	4.03078e+06	4.01607e+06	3.66758e+06	3.7231e+06	3.59644e+06	3.89157e+06	3.60955e+06	3.69888e+06	3.71925e+06	3.8843e+06	3.60413e+06	3.73947e+06	3.74656e+06	3.93618e+06	3.84734e+06			FALSE	-0.1327	-0.09979	-0.06266	-0.04403	-0.09735	-0.1134	-0.10025	2	1431.81	0.0221268	2.25
A3KN83	EAASSGISLQADRR	1.88464e+06	1.74887e+06	1.54927e+06	1.59964e+06	1.79034e+06	1.67315e+06	2.03562e+06	1.57596e+06	1.66231e+06	1.61721e+06	1.52508e+06	1.55598e+06	1.67245e+06	1.78893e+06	1.63744e+06	1.76582e+06			FALSE	-0.06914	-0.23794	-0.20651	-0.09445	-0.00873	-0.14788	-0.07001	3	1764.95	3.01491e-05	5.42
A3KN83	EALEEGGGELNDFVSTAK	108095	115800	123956	123218	112710	114383	108542	116163	132219	109882	114269	116232	106776	108132	114414	120666			FALSE	0.02046	0.04195	0.14271	0.07033	0.00521	0.11279	-0.0591	3	2474.29	1.61085e-05	6.11
A3KN83	EEGGGELNDFVSTAK	224228	223260	210969	216302	221444	226874	219811	207836	226060	199214	214574	210489	203812	223541	193405	211776			FALSE	0.00267	-0.07417	-0.0667	-0.14328	-0.06543	-0.07346	-0.06642	3	2161.13	4.04183e-05	4.68
A3KN83	EFSDFIQAVER	176945	162233	182478	168762	163431	173262	141754	167767	157863	151621	135870	153910	137110	155913	178166	172034			FALSE	-0.01061	-0.22708	0.05041	0.04613	-0.132	-0.13218	-0.21103	2	1644.86	8.10723e-05	2.88
A3KN83	EFSDFIQAVERR	113282	109398	117580	122707	107182	112187	105764	117748	113861	98317.3	91495.7	105831	99899.7	112899	121585	110738			FALSE	-0.02161	-0.17439	0.10978	0.06116	0.00538	-0.06969	-0.06549	3	1800.96	6.3226e-05	4.9
A3KN83	ELAGEQR	166484	158880	146601	150733	159242	146419	148102	151263	140059	167616	156279	157809	151831	184978	146134	155393			FALSE	-0.09012	-0.05088	-0.12997	-0.10976	-0.12015	-0.08064	0.04988	2	1106.61	0.051055	1.88
A3KN83	ELGLETEAAVPVK	903027	879100	905734	912681	870520	861669	880060	865575	886304	829666	809984	934240	865011	898320	832300	827288			FALSE	-0.041	-0.03101	0.02908	-0.10278	-0.02985	-0.05458	-0.0153	3	1964.16	0.000110652	4.94
A3KN83	ERFQQAADLIDAEQR	74141.4	86223	80281.1	75291.7	79785.9	84278.9	71722.9	79848.1	75262.3	70951.6	66589.2	68194.6	77641.9	71836.9	71780.6	71494.3			FALSE	0.03291	-0.25071	-0.04376	-0.16257	-0.08136	-0.13327	-0.10141	3	2094.09	2.84154e-05	4.29
A3KN83	FQQAADLIDAEQR	638190	562053	601309	557543	617749	575658	555411	587922	514138	512783	581252	489286	575401	571400	610795	634492			FALSE	-0.00824	-0.16499	-0.05063	0.05315	-0.07008	-0.225	-0.06571	2	1808.95	2.88394e-05	4.7
A3KN83	GIDLTAPSNNSSPR	429666	432612	436082	419982	435603	428019	425362	435884	445198	439653	417087	480333	434749	459803	434199	436974			FALSE	0.00225	0.05763	-0.01043	0.01481	-0.00173	0.03728	0.05301	2	1732.91	4.38321e-05	3.67
A3KN83	GISLQADRR	106929	111318	129886	115812	112301	108346	97501.3	108455	110799	96032.7	113323	108099	97875.6	115564	119683	103993			FALSE	0.01578	0.02084	0.17092	0.03545	-0.08362	-0.07751	-0.03214	3	1319.77	0.00399599	3.38
A3KN83	GMSWEEATK	500874	498516	520144	527223	548904	516590	478216	472103	525102	500897	532890	484337	489713	499341	531135	490307			FALSE	0.0924	0.02552	0.06765	0.03149	-0.07263	0.03791	-0.015	3	1646.87	0.000854979	1.42
A3KN83	GRVVSNDDGSIS	61033	52866.8	61561.6	52921.1	54586.2	60445.3	50466.7	55628.5	56048.1	61988.8	53953.7	60518.4	56391.5	53434.9	45451	52315.6			FALSE	0.01426	0.00723	0.00736	-0.22035	-0.10241	0.05147	-0.05254	2	1509.78	0.00102473	1.57
A3KN83	GRVVSNDDGSISYESR	1.14843e+06	1.15618e+06	1.16004e+06	1.18037e+06	1.0993e+06	1.16378e+06	1.18009e+06	1.18501e+06	1.10894e+06	1.05445e+06	1.27583e+06	1.17051e+06	1176329	1.12291e+06	1.22125e+06	1.1292e+06			FALSE	-0.02624	0.0861	0.02224	0.02841	0.03738	-0.09123	-0.00337	3	2045.02	1.06174e-05	5.35
A3KN83	GVIFATYSSLIGESQSGGK	55017.1	67324.5	49576.8	60831.9	58038.8	67480.9	59676.9	56925.2	54341.1	66021.4	61260.5	55982.6	54997.3	45993.3	53010.7	62478.9			FALSE	0.037	-0.06141	-0.14806	-0.08315	-0.06932	-0.02353	-0.27669	4	2509.38	0.000331248	4.37
A3KN83	GVLQSLIEK	715333	711524	671489	734009	660521	672885	730670	667314	682786	711101	744195	702475	761058	683369	755127	680395			FALSE	-0.09772	0.0199	-0.02176	0.00873	-0.02949	-0.03373	0.01766	3	1595	0.000972397	2.67
A3KN83	HPDAVVE	211164	205388	220938	229555	214321	221177	213780	208824	213280	201007	205066	224503	215491	224506	220651	234216			FALSE	0.06417	0.04439	0.113	0.12694	0.02081	-0.00787	0.07899	2	1070.58	0.0517458	1.57
A3KN83	HPDAVVETS	253069	253146	268558	265093	274965	249764	261007	253033	253724	223459	246598	241953	252294	288056	269858	262269			FALSE	0.05182	-0.05124	0.07615	0.07202	0.02213	-0.08521	0.09414	2	1258.66	0.00172968	1.36
A3KN83	HPDAVVETSSLSSVTPPDVWYK	238904	253339	252232	253396	248549	259144	249239	246403	252762	251591	248431	228641	236082	198468	250619	241736			FALSE	0.04459	-0.04516	0.03871	0.00033	0.00993	0.03506	-0.17985	4	3022.6	8.99214e-06	5.05
A3KN83	IEEVLLSQSYVK	329827	302722	353376	301002	310268	304458	293274	323085	293590	265571	230908	267481	242556	281059	303009	308461			FALSE	-0.04123	-0.34391	0.04894	-0.0489	-0.03741	-0.17792	-0.27267	3	2016.19	8.9961e-05	3.94
A3KN83	IGLRHPDAVVE	155046	111766	136151	128670	141143	142541	129697	146784	145080	120971	125456	132076	137382	192691	128011	130357			FALSE	0.08846	-0.05107	-0.01081	-0.0464	0.05135	-0.00412	0.30696	3	1509.87	0.00452283	2.73
A3KN83	IGLRHPDAVVETS	116763	113958	104727	111134	109934	114127	117951	119675	118360	125303	113092	124899	106189	125381	114887	116098			FALSE	-0.04226	0.04476	-0.09605	0.00165	0.04254	0.07874	0.0053	2	1697.95	0.000659826	2.48
A3KN83	IGLRHPDAVVETSSLSSVTPPDVWYK	123067	141628	137891	156645	145729	146145	133387	121823	128050	144175	154463	127510	158746	126139	136528	129801			FALSE	0.14101	0.09123	0.15412	0.00888	-0.05265	0.04047	0.10605	4	3461.89	3.70069e-06	8.18
A3KN83	KASLGLVCEIGLR	1.37283e+06	1.22715e+06	1.42041e+06	1.3849e+06	1.33759e+06	1.40472e+06	1.28423e+06	1.36265e+06	1.37187e+06	1.32787e+06	1.03299e+06	1.17428e+06	1.13011e+06	1.21059e+06	1.23266e+06	1.17683e+06			FALSE	0.0769	-0.23623	0.10966	-0.10977	0.02579	0.05432	-0.15156	3	2024.22	0.000195324	2.6
A3KN83	KFIQTTASTRPSVSAPTVR	343926	346198	390024	371561	373063	388615	343062	372964	373055	361111	370674	366484	346261	377997	355378	363196			FALSE	0.14233	0.09512	0.14215	0.05828	0.05316	0.08925	0.06965	4	2655.54	1.45717e-05	2.89
A3KN83	KGVIFATYSSLIGESQSGGK	117717	123233	119263	136645	130968	138308	119236	129873	118586	119794	118746	106109	111044	129410	128855	134672			FALSE	0.16035	-0.09974	0.08689	0.12921	0.04804	-0.01547	-0.00297	5	2941.68	0.000112916	4.38
A3KN83	LDESNEDDENDPWLIRK	613347	631775	613069	608734	644472	658412	553870	589170	624171	592267	593681	635313	564523	617216	535609	612890			FALSE	0.06542	-0.01881	-0.02728	-0.11654	-0.12341	-0.03362	-0.07538	3	2696.37	2.73141e-05	4.59
A3KN83	LEIYADLK	45060.6	43729.1	47488.7	46786.3	44065.7	42631.5	50185.1	46416.9	49616.9	40466.4	34767.6	50772.6	41855	45332.5	42094.8	49980			FALSE	-0.03441	-0.05379	0.08648	0.05241	0.12166	0.02087	-0.02627	3	1572.95	0.0749449	2.2
A3KN83	LEIYADLKK	1.2117e+06	1.09487e+06	1.16624e+06	1.07439e+06	1.13206e+06	1.07285e+06	1.08259e+06	1.07722e+06	1.11392e+06	1.00589e+06	1.01527e+06	1.01381e+06	1.03198e+06	1.04565e+06	1.0795e+06	1.04058e+06			FALSE	-0.06503	-0.18492	-0.04185	-0.12163	-0.09484	-0.12181	-0.15081	3	2005.25	0.00102473	4.21
A3KN83	LKPPANIAQPV	594853	604864	593311	613884	580182	613529	563787	638360	621557	553101	565672	652007	585743	620433	535352	622654			FALSE	-0.00724	0.02144	0.00896	-0.05105	0.00292	-0.03045	0.00775	2	1756.1	0.000621732	1.38
A3KN83	LKPPANIAQPVAT	207928	200900	191347	192590	209914	204484	196277	207288	201806	185133	195736	182635	193966	224952	191965	192276			FALSE	0.01952	-0.11169	-0.09063	-0.08948	-0.01869	-0.07939	0.03518	2	1928.18	0.000452586	2.98
A3KN83	LKPPANIAQPVATA	219281	209549	236153	227291	236602	216654	206497	231184	227551	216248	226528	220030	225938	208455	228351	209975			FALSE	0.07992	0.05844	0.11199	0.0316	0.02947	0.0495	0.01859	3	1999.22	0.000899773	3.66
A3KN83	MTSAPSK	116234	115605	108239	114864	111384	131169	120212	117628	108346	145408	90436	117927	104011	112554	97768.5	124820			FALSE	0.06518	-0.15402	-0.05541	-0.05874	0.03687	0.13031	-0.09832	3	1329.77	0.0347357	2.25
A3KN83	NALEIVMK	1.01007e+06	989133	1.01161e+06	917894	1.00227e+06	931886	1.04172e+06	953342	926894	1.00541e+06	1.02616e+06	943644	1.05552e+06	1.03188e+06	1.06147e+06	1.00669e+06			FALSE	-0.04772	-0.02137	-0.05119	0.04893	-0.00299	-0.0491	0.06229	2	1525.93	0.00438464	3.56
A3KN83	NGRYDMGILDLGSGDEK	1.49459e+06	1.54981e+06	1.68941e+06	1.58573e+06	1.52638e+06	1.57243e+06	1.57545e+06	1.40487e+06	1.47754e+06	1.52481e+06	1.928e+06	1.51732e+06	1.55256e+06	1.40813e+06	1.65051e+06	1.5508e+06			FALSE	0.02556	0.17848	0.1054	0.07251	-0.03069	-0.02007	-0.04023	3	2448.27	3.69335e-05	6.24
A3KN83	NIAIISEAASSGISLQADRR	930342	993400	971077	1.07317e+06	987633	848677	946928	1.08297e+06	972299	956899	841288	967130	1.00853e+06	1.07291e+06	1.07617e+06	1.03117e+06			FALSE	-0.06711	-0.08919	0.08765	0.1315	0.07749	0.00409	0.11367	4	2376.32	2.00727e-05	2.18
A3KN83	NLCPVGSSKPTK	3.58128e+06	3.72407e+06	3.61181e+06	3.63114e+06	3.64523e+06	3.64387e+06	3.70688e+06	3.40556e+06	3.73979e+06	3.56448e+06	3.46027e+06	3.42379e+06	3.56604e+06	3.29035e+06	3.35497e+06	3.72535e+06			FALSE	-0.00321	-0.08569	-0.01238	-0.04514	-0.03861	-0.00021	-0.0915	4	2200.29	0.000309216	3.67
A3KN83	NMAYMNR	2.41943e+06	2.35856e+06	2.4638e+06	2.3841e+06	2.35934e+06	2.49197e+06	2.5596e+06	2.38702e+06	2.52474e+06	2.49375e+06	2.72945e+06	2.64281e+06	2482588	2.26378e+06	2.48533e+06	2.46054e+06			FALSE	0.02197	0.16913	0.02095	0.04982	0.05004	0.07085	-0.00958	2	1203.59	0.0958808	2.22
A3KN83	Oxidation[M18]VPVVKEDDEPEEEDEEEMGHAETY	69677.8	83155.6	83826.8	77662.5	86981	90952.6	83559.1	82100.1	88113	90622.1	71402.2	78134.9	72502.6	78756.7	73574.6	71979			FALSE	0.21938	-0.03146	0.07948	-0.07041	0.11626	0.22586	-0.01494	4	3429.57	0.000120941	6.72
A3KN83	Oxidation[M2]NMAYMNR	2.16533e+06	2.40896e+06	2.30109e+06	2.39627e+06	2.31239e+06	2.43223e+06	2.35406e+06	2.19186e+06	2.47418e+06	2.41856e+06	2.34805e+06	2.40364e+06	2.45863e+06	2.28187e+06	2.35377e+06	2.25086e+06			FALSE	0.05275	0.05489	0.0383	0.00954	-0.00897	0.0971	0.05149	2	1219.59	0.0310001	1.02
A3KN83	Oxidation[M7]NALEIVMK	487487	496769	508657	510150	550635	515570	497334	475151	475979	497968	494283	492466	508435	483456	500726	494288			FALSE	0.11538	0.00365	0.04978	0.01568	-0.01736	-0.01519	0.01115	2	1541.92	0.00387463	2.86
A3KN83	Oxidation[M9]SIVNLDSPMVSPPPDYPGEFFK	292102	314129	295939	340050	327449	298963	315570	283106	296889	268883	312199	295906	315163	303301	291075	293212			FALSE	0.04724	0.00445	0.06914	-0.05319	-0.01809	-0.09964	0.02882	4	3060.59	2.63849e-06	5.78
A3KN83	QEPETVPTPALL	68977.4	69420.8	74029.8	74289.4	62955.1	73875.5	69361.2	68220.2	73234.1	65681.8	62355.6	74260.4	71533.8	65215.2	60637.1	65509.2			FALSE	-0.01644	-0.0187	0.09988	-0.13373	-0.00854	0.00539	-0.01729	2	1598.9	0.000351794	3.16
A3KN83	QGLIGVGLINVEDR	44850.2	44731.1	47955.5	41140.5	37648.8	45986.5	54151.8	42529.5	37645.2	44779.3	43859.3	37501.8	50200.7	44879.9	39069.9	47153.7			FALSE	-0.09909	-0.13886	-0.00783	-0.05511	0.11004	-0.12012	0.08595	3	1787.03	3.82472e-05	4.61
A3KN83	QLLHWCGDDFDGVIVFDECHK	112650	105833	96204.1	115695	111752	117840	118521	105419	115807	102434	118841	85716.5	110353	102776	107091	107905			FALSE	0.07154	-0.09502	-0.04415	-0.02322	0.03558	-0.0016	-0.0358	4	3198.56	4.0917e-07	6.34
A3KN83	QQPPSTT	318673	277862	291777	317110	297602	345846	298934	318480	308880	339979	297753	295242	286108	302733	306111	292063			FALSE	0.10922	-0.00859	0.02956	0.00396	0.04963	0.1213	-0.01873	2	1062.58	0.0410633	2.17
A3KN83	QRFMDGDK	801878	882398	858733	877966	894826	830723	901357	811559	892963	883257	925503	936841	926405	855097	864559	826358			FALSE	0.03493	0.14499	0.04422	0.00568	0.02433	0.07668	0.08097	3	1604.87	0.326316	2.33
A3KN83	RKGEEITR	2.30684e+06	2.26937e+06	1.76284e+06	2.17246e+06	2.10207e+06	2.66567e+06	2.33728e+06	2.5594e+06	2.32439e+06	3.52313e+06	1.72201e+06	2.38419e+06	2.15346e+06	2.53122e+06	1.87535e+06	2.26853e+06			FALSE	0.05915	-0.15635	-0.21768	-0.14317	0.09765	0.35367	0.0338	4	1596.97	0.00528518	1.65
A3KN83	RPSFSSTPVISPAPN	34658.1	33273.8	34625.5	34948.6	35704.5	37241.9	34148.3	41033.6	33822.9	40781.6	26042.2	35906.4	32614.8	35630.1	36509.2	40932.3			FALSE	0.10275	-0.13302	0.03446	0.18902	0.1463	0.13517	0.00663	2	1861.01	0.000227857	2.8
A3KN83	RPSFSSTPVISPAPNSTPANSN	80386.3	73590.8	80653.1	77479.6	74910.7	77663.1	79037.5	72594.6	71488.3	67699.9	73199.2	71941.1	68967.3	73386.5	79586.4	73451			FALSE	-0.01321	-0.08527	0.03842	-0.00883	-0.02214	-0.14568	-0.11323	3	2532.3	1.39282e-05	6.07
A3KN83	RVVQLAREEIK	316317	346997	333534	334371	341269	321219	335183	317444	316627	317182	307520	295226	300340	327525	316005	297425			FALSE	-0.0018	-0.13814	0.00995	-0.11279	-0.02343	-0.06564	-0.07923	4	1949.22	0.000164861	3.02
A3KN83	SALELGLETEAAVPVK	83478.8	84521.3	77590.1	81509.8	86522	78608.4	81415.8	78863.9	80987.3	78037.5	71782.5	74808.7	74202.7	78870.8	70765.9	71171.2			FALSE	-0.02486	-0.19666	-0.07853	-0.24321	-0.06787	-0.07921	-0.13424	3	2235.31	4.49668e-05	4.01
A3KN83	SELDVPVEIL	189196	208574	172121	173895	197411	171753	159200	212405	175017	181307	170972	190863	175203	198498	182087	160900			FALSE	-0.10767	-0.1366	-0.2011	-0.21378	-0.09817	-0.15875	-0.09005	2	1417.81	0.000754315	2.78
A3KN83	SELDVPVEILNIT	11624.5	13109.7	10887	12173.2	14020.8	14074.1	15885.9	13589.7	13864.9	12105.9	15818.3	12871.6	10681.6	12227.5	11340.1	11184			FALSE	0.1838	0.21404	-0.1011	-0.13503	0.25301	0.07039	-0.11058	2	1745.99	0.000159808	1.87
A3KN83	SGILTLDK	4.12817e+06	3.6266e+06	3.77778e+06	3.6711e+06	3.70774e+06	3.77667e+06	3.99719e+06	3.80357e+06	3.95466e+06	3.80658e+06	3.79254e+06	3.76466e+06	3.8093e+06	3.76158e+06	4.11861e+06	3.80473e+06			FALSE	-0.0512	-0.03723	-0.05806	0.03103	0.00853	0.0012	-0.03462	2	1454.91	0.00332364	2.58
A3KN83	SIVNLDSPMVSPPPDYPGEFFK	264770	281348	234151	278148	286721	262883	292208	233198	248084	257204	272858	219384	253372	250981	257706	239703			FALSE	0.00918	-0.14984	-0.09222	-0.13478	-0.05578	-0.11211	-0.11478	3	3044.59	1.10681e-06	7.77
A3KN83	SLSSVTPPDVWYK	153123	145703	152393	158722	174408	163809	154351	154667	145236	142719	155912	163754	147570	203508	138543	151502			FALSE	0.17864	0.09726	0.05814	-0.04303	0.04838	-0.05346	0.23249	4	2087.17	0.00520327	4.18
A3KN83	SNQVTAPEYVFLIS	44630.6	46400.3	39851.5	50686.6	50088.2	43509.1	49613.8	46231.8	49052.6	46800.8	44920.7	41381.8	44445.8	59077.9	46710	40651.2			FALSE	0.04011	-0.07696	-0.00783	-0.05936	0.07435	0.07447	0.18553	2	1872.01	0.00221519	2.78
A3KN83	SNQVTAPEYVFLISELAGEQR	67754.2	68243.9	61287	73776.1	64458.9	73696.7	71214.9	67015.4	71884.4	66427.7	67218.9	64147.3	58765.8	74219.7	62175.2	72804.5			FALSE	0.02271	-0.04999	-0.00995	-0.01084	0.02349	0.02434	-0.03232	3	2655.39	5.79921e-06	7.45
A3KN83	TGLAVLELQ	55831.6	50287.5	39063.5	44054.4	52683.7	46421.8	44244.9	41645.2	41947.5	45887.8	40607.1	39537.8	44099	59132.3	45851.5	42430.8			FALSE	-0.09865	-0.405	-0.35245	-0.26549	-0.30512	-0.27281	-0.0398	2	1247.75	0.00298795	2.93
A3KN83	TGLAVLELQNK	1.33163e+06	1.29536e+06	1.36972e+06	1.33059e+06	1.38963e+06	1.41053e+06	1.27803e+06	1.3022e+06	1.3276e+06	1.30017e+06	1.20552e+06	1.2584e+06	1.19681e+06	1.26787e+06	1.27848e+06	1.28691e+06			FALSE	0.0921	-0.09245	0.03972	-0.03423	-0.02591	0.00043	-0.09201	2	1794.1	0.000109178	4.68
A3KN83	TGLAVLELQNKLPK	1.06364e+06	1.24507e+06	1.12168e+06	1.22342e+06	1.24365e+06	1.14528e+06	1.25998e+06	1.10562e+06	1.17094e+06	1.39156e+06	1.34831e+06	1.2337e+06	1.34821e+06	1.08493e+06	1.15793e+06	1.15593e+06			FALSE	0.04928	0.16141	0.02257	0.00321	0.03512	0.15047	0.07574	3	2436.54	1.08879e-05	5.52
A3KN83	TIAGIIYENY	31756.1	30956.9	36542	34006.1	28298.2	33566.2	30703.2	28380.6	32076	32326.8	29442.3	35364.2	35207.7	32488.6	30600.5	33882.4			FALSE	-0.01966	0.04737	0.16984	0.04015	-0.086	0.03836	0.11031	2	1460.8	0.000614444	2.89
A3KN83	TIAGIIYENYLLSR	252703	255498	256374	285146	302445	271974	225892	235908	246202	215124	219489	214050	219984	217307	234892	274438			FALSE	0.17671	-0.22924	0.09162	0.0032	-0.13813	-0.13961	-0.21681	3	1930.1	4.51979e-05	4.43
A3KN83	TLEALEEGGGELNDFVSTAK	653172	642443	671500	651805	634283	687298	663208	618053	620789	679440	608607	628146	641352	624564	633495	621313			FALSE	0.02863	-0.06708	0.03051	-0.04617	-0.01607	0.00513	-0.03346	3	2688.42	7.50023e-06	7.49
A3KN83	TYAEYMPIK	535512	534887	573068	571500	574058	556648	572057	570831	568574	544483	549136	581132	566463	645171	523722	584102			FALSE	0.07908	0.07852	0.09666	0.04958	0.09454	0.05638	0.17881	2	1723.96	0.000888314	3.56
A3KN83	VPVVKEDDEPEEEDEEEMGHAE	556927	523528	512626	506297	520821	464315	509993	508641	514445	491451	496662	543863	536361	553261	497648	530946			FALSE	-0.13324	-0.05433	-0.08459	-0.07097	-0.085	-0.10316	0.01219	3	3149.46	1.53981e-05	6.58
A3KN83	VPVVKEDDEPEEEDEEEMGHAETY	200046	213739	204993	211277	215153	212884	189866	220466	221985	215055	199211	211865	200541	245669	200217	202401			FALSE	0.04885	-0.00948	0.00864	-0.03947	-0.01209	0.07888	0.10884	3	3413.57	1.2534e-05	6.95
A3KN83	VVQLAREEIK	2.01161e+06	2.05064e+06	2.08824e+06	2.01205e+06	2.13826e+06	2.10485e+06	1.96055e+06	1.99149e+06	1.99519e+06	1.94928e+06	1.76898e+06	1.83117e+06	1.914e+06	1.8161e+06	1.71373e+06	1.82963e+06			FALSE	0.06285	-0.17422	0.01345	-0.19716	-0.03968	-0.04244	-0.12306	3	1793.11	0.000268119	2.67
A3KN83	YDMGILDLGSGDEK	110724	110742	109183	113355	107678	110954	106435	104434	108702	93716.9	90017.4	104840	100829	101463	104660	109748			FALSE	-0.01857	-0.18466	0.00697	-0.04672	-0.07073	-0.12974	-0.13064	3	2121.1	6.18371e-05	4.79
A3KN83	YLCIASK	843090	752413	854306	789258	842531	825978	738776	798948	812472	730545	592876	650204	644122	683611	784486	813326			FALSE	0.06455	-0.36009	0.04282	0.00209	-0.05321	-0.04826	-0.26505	2	1462.86	0.0599268	3.08
A4D0V7	AAVPQIK	632300	583787	639089	630024	630191	632672	586657	587605	631198	603973	570762	600040	607778	618552	641391	604290			FALSE	0.05445	-0.05475	0.06157	0.03469	-0.05049	0.02246	0.0121	2	1334.87	0.0983809	2.19
A4D0V7	LNAGLGPGLL	11986.2	12805.7	12988.2	6516.22	9412.59	9770.47	12582.6	10418.4	8568.16	7317.55	8581.92	8689.84	5362.7	10169.8	8296.15	6820.1	0.63616	181.528	FALSE	-0.37003	-0.52145	-0.34607	-0.71377	-0.10817	-0.64214	-0.67458	2	1228.76	0.0135562	2.45
A4D0V7	NIEKPQVPFDAIENK	443276	441584	420427	459788	452208	443700	437751	446332	451738	452278	437447	467015	484142	458411	419828	441804			FALSE	0.0179	0.03161	-0.00759	-0.03838	-0.00127	0.0309	0.09112	4	2654.53	0.000621732	4.44
A4D0V7	QIFTHPHLELNPDFHPK	82639.4	78162.4	84498.3	80194.2	83900.1	75441.7	85648.2	86196.2	80150	75952.6	84431.9	78616	78954.4	79699.3	82049.1	81784.9			FALSE	-0.01316	0.02001	0.03449	0.02695	0.09582	-0.04279	-0.0194	5	2678.47	4.08279e-05	5.34
A4D126	ALAEDQINSK	100960	101278	97194.2	101944	116660	120856	99272	95769.6	104215	96876.6	99961.1	103867	97545.8	96147.6	99382	120583			FALSE	0.23198	0.01131	-0.02228	0.12123	-0.05227	-0.00819	-0.06227	2	1696.97	0.000157362	4.15
A4D126	DLYAAESIIK	163376	171569	172555	175049	185678	191549	159187	164464	172450	167062	156025	179457	159888	170394	169561	166383			FALSE	0.17151	0.00232	0.05352	0.0043	-0.04948	0.01954	-0.02022	3	1731.02	0.000534776	3.51
A4D126	LSKPEVVIIHDAVRPFVEEGVLLK	44566.8	54714	55019.1	61299.7	65342.5	54925.6	64063.6	44707.1	50722.2	59694.6	55516.9	57234.6	52683.8	53815.1	55764.3	55781			FALSE	0.27667	0.18356	0.2285	0.16804	0.1317	0.15337	0.10125	5	3600.17	2.5234e-05	4.06
A4D126	LVEGSPDLWK	123351	121217	131552	127253	124948	142188	119211	111705	114764	117999	106675	130852	125950	110188	136851	115041			FALSE	0.12734	-0.04215	0.08164	0.04257	-0.08287	-0.07138	-0.05061	3	1752.02	0.000337919	3.36
A4D126	NSGLIGQLLIA	9295.94	10375.4	11922	12000.6	10687.7	9534.96	10227.9	10036.9	9400.3	11602.9	10717.3	10178.5	9424.1	11236.5	9783.82	12975.8			FALSE	0.03987	0.08712	0.28228	0.21038	0.04288	0.09451	0.07079	2	1402.86	0.000223896	1.9
A4D126	QGAIIIASLIK	58317.6	61822.2	61927.2	57909.6	65624.1	56564.4	53180	64736.4	63147.1	55409	53790	55582.8	59079.9	56813.2	53665.9	67059.7			FALSE	0.02439	-0.13546	-0.00364	0.00702	-0.02695	-0.01914	-0.05192	3	1735.13	0.00289886	2.86
A4D126	VTSEALGHAGR	159628	158422	170741	157021	172833	165786	162334	178768	160046	157868	146176	168960	161860	172043	149233	152425			FALSE	0.09041	-0.01328	0.04339	-0.07634	0.10095	-0.00062	0.07018	3	1401.78	6.68788e-05	3.15
A4D1E9	DFLHLFEK	180224	208712	177439	197624	188670	216761	153455	202089	167405	230515	172161	155554	166100	163992	186046	177642			FALSE	0.05992	-0.24709	-0.0524	-0.09683	-0.12951	0.03295	-0.23666	3	1656.96	0.006085	2.74
A4D1E9	DLPDAQDK	335223	314211	332291	338730	350510	317283	307397	323245	316636	321364	314652	347607	305834	323143	310764	323438			FALSE	0.04022	0.02821	0.04717	-0.03424	-0.04236	-0.02563	-0.04618	2	1509.84	0.00221519	2.79
A4D1E9	FVAGVGANSK	114106	121445	121685	129505	112719	124148	112758	112330	115109	125992	120759	112303	112106	106409	113531	120627			FALSE	0.00804	-0.01533	0.09274	-0.00855	-0.06554	0.0336	-0.1083	2	1557.92	0.000192107	3.53
A4D1E9	GGDVWVVAQNR	547827	581768	595418	581343	565995	598636	565372	583381	570171	538335	570491	570934	571710	523762	585600	565342			FALSE	0.04407	0.01503	0.05902	0.02701	0.02426	-0.02719	-0.04425	2	1504.82	0.00017149	3.53
A4D1E9	GGSGGMGYPR	293735	327707	320957	309101	317026	322009	309197	304105	313376	300052	318700	318070	297966	292639	299689	294632			FALSE	0.04027	0.03515	0.01986	-0.06438	-0.01903	-0.01873	-0.07343	2	1242.62	0.000233976	1.98
A4D1E9	GKDCEIPVPVGISVTDENGK	151678	155637	149707	162942	165916	174334	148790	153985	167708	160339	160743	149165	159216	153345	150344	173617			FALSE	0.14688	0.01213	0.02483	0.0761	-0.02147	0.09419	0.02442	4	3026.66	2.28484e-05	5.98
A4D1E9	ILVAQGGLGGK	363071	364065	414142	368461	386093	406329	360701	365997	408643	333792	343066	372925	359528	322633	377264	359799			FALSE	0.12404	-0.02228	0.10606	0.01956	-0.00087	0.03004	-0.09211	3	1621.03	0.000221951	3.87
A4D1E9	LIADVGLVGFPNAGK	270682	266963	286290	283882	267498	301711	286193	290646	273705	266870	260970	305201	255960	270688	267512	279025			FALSE	0.08231	0.07458	0.08474	0.02366	0.10151	0.00784	-0.02982	3	2079.25	3.80564e-05	5.61
A4D1E9	QISVADLPGLIEGA	28566	23534.1	23585.8	25857.8	27693.1	25387.6	22545.3	29008	26080.1	24538.4	29494.6	24549.7	25293.6	30241.8	28442.9	24025.1			FALSE	0.0269	0.05286	-0.0755	0.01015	-0.01522	-0.04162	0.09212	2	1686.96	0.000381842	2.86
A4D1E9	QISVADLPGLIEGAHMNK	306815	326682	299963	305863	289099	291069	303901	264570	263656	296692	305530	255957	267499	257623	294409	263356			FALSE	-0.12686	-0.17408	-0.06443	-0.18368	-0.15625	-0.17701	-0.27068	4	2501.4	4.668e-06	7.04
A4D1E9	SLDEQANQENDALHKK	201788	190926	203796	205440	211299	210623	186900	197595	205358	192146	208759	234349	206398	214534	191158	207629			FALSE	0.1035	0.17418	0.05945	0.02214	-0.03052	0.01749	0.1001	4	2752.5	9.89503e-06	2.08
A4D1E9	SSLLSCVSHAKPA	63314.7	50777.7	59345.6	60009.3	66860.1	64505.9	53978.7	60140.5	54239	59628.9	54296.6	56917.1	52412	67122.2	56484.6	55651			FALSE	0.20339	-0.03687	0.06505	-0.02496	0.00034	-0.00284	0.06722	3	1965.11	9.22417e-05	5.07
A4D1E9	TVEFQHIIPISAVTGEGIEELK	369807	392218	366224	373687	380082	375382	381991	322191	388103	369367	365008	362693	341219	339073	359341	365495			FALSE	-0.01248	-0.06649	-0.04249	-0.07218	-0.11389	-0.00865	-0.16368	4	3018.7	6.71272e-06	6.48
A4D1E9	VTGEGIEELK	326485	354419	337646	328768	343394	301589	325729	338072	306071	320253	354893	309781	349467	351871	330408	297552			FALSE	-0.07819	-0.0348	-0.03103	-0.11678	-0.0367	-0.12054	0.04266	3	1682.98	0.241618	2.67
A4D1E9	YGNFIDK	243979	252082	251644	248005	242715	250724	233473	249034	235815	243626	232058	237239	226540	228974	241828	220425			FALSE	-0.00765	-0.08002	0.0104	-0.10184	-0.03997	-0.04916	-0.12302	2	1464.83	0.0217978	2.55
A4D1P6	AQEFFAK	2.25573e+06	2.2312e+06	2.31654e+06	2.17305e+06	2.21976e+06	2.17309e+06	2.03202e+06	2.16761e+06	2.12863e+06	1.95204e+06	1.97985e+06	2.06861e+06	1.91587e+06	2.10026e+06	2.16709e+06	2.02523e+06			FALSE	-0.03057	-0.14835	0.00086	-0.09798	-0.09547	-0.13692	-0.15992	2	1448.84	0.02843	2.91
A4D1P6	ATGESGWSQHR	11453.5	14370.9	12840	13339.6	14819.3	15753.1	14343.7	13837.2	13258.6	16836.2	14142.7	15036.1	12392.3	13203.9	12777.6	11298.2			FALSE	0.2435	0.17618	0.01971	-0.10115	0.12598	0.22078	-0.01281	3	1519.76	0.000238179	3.2
A4D1P6	DFSAPDIGSK	202761	195523	214693	217306	222244	208105	199496	185388	194308	191353	201208	195478	189893	172779	200122	192580			FALSE	0.11171	-0.0058	0.11723	-0.02036	-0.04938	-0.04647	-0.13513	3	1644.91	0.000792748	2.82
A4D1P6	DRLLLLGSGVGTVR	623988	647289	659784	687235	726978	749771	687782	732225	650422	661161	663374	660760	712600	649243	688006	681821			FALSE	0.21615	0.05877	0.08349	0.10771	0.15962	0.04503	0.09928	3	1760.07	7.00005e-05	4.94
A4D1P6	EKKPEASGPEAEPCPELHTEPVEPLTR	764587	736074	796323	803069	798402	822669	805025	819191	815406	817842	813227	843829	834919	849201	765248	856263			FALSE	0.11135	0.14302	0.09193	0.11174	0.11414	0.12214	0.1664	5	3940.09	2.01887e-06	2.55
A4D1P6	GMNQVPGR	746553	695923	658212	727543	729355	841864	749232	772641	774428	863116	728770	721299	741102	753557	731620	784818			FALSE	0.12334	0.00757	-0.05788	0.07214	0.0773	0.18299	0.05127	2	1162.63	0.01314	2.24
A4D1P6	ILSLACSPNGASFVCSAAAPSLTS	28466.6	27776.3	29318.4	31682	27970.5	33583.2	27412.4	21104.3	24141.3	23115	24053	29420.2	28200.8	23101.7	24628.9	25934.8			FALSE	0.13017	-0.07286	0.11715	-0.15357	-0.21319	-0.25116	-0.13264	3	2685.35	0.000300363	4.35
A4D1P6	ILSLACSPNGASFVCSAAAPSLTSQ	20963.1	25747.9	22482.4	24600.4	22644.3	25020.8	19204.2	25824.5	21330	18222.9	20467.8	16366.4	20182.2	16841.8	21624.9	23594.7			FALSE	0.02917	-0.34271	0.01144	-0.04681	-0.05292	-0.23998	-0.3353	3	2813.41	2.18477e-05	6.27
A4D1P6	KEEQQPEEEEALVQ	296339	284461	313063	295548	324504	307816	315840	285182	311367	321414	302720	285327	293217	348407	282386	308638			FALSE	0.12261	0.01789	0.06748	0.02518	0.04938	0.12367	0.14369	3	2294.2	7.86826e-05	3.78
A4D1P6	KNLCEININDNMPR	75270.7	78772.2	81481.3	87403.7	99634	91444.4	78928.4	81248.4	78933.5	83174.4	75859.5	78634.9	74219.2	81416.1	78528.7	86378.2			FALSE	0.31083	0.00422	0.13271	0.09832	0.05633	0.07362	0.01484	4	2339.25	0.000103542	4.56
A4D1P6	KPEASGPEAEPCPELHTEPVEPL	267655	276069	283781	267124	281213	272569	269742	262104	274580	262246	257856	281015	247118	273556	258130	255463			FALSE	0.02644	-0.01294	0.01893	-0.08225	-0.03187	-0.01842	-0.06249	4	3121.6	7.77529e-05	7.12
A4D1P6	KPEASGPEAEPCPELHTEPVEPLTR	1.11297e+06	1.12335e+06	1.1497e+06	1.07322e+06	1.09023e+06	1.10571e+06	1.07109e+06	1.13302e+06	1.12359e+06	1.07569e+06	1.03521e+06	1.16405e+06	1.0899e+06	1.13556e+06	1.05939e+06	1.07864e+06			FALSE	-0.02628	-0.02411	-0.00867	-0.06484	-0.02093	-0.0241	-0.00702	4	3378.75	1.58682e-05	8.53
A4D1P6	LFALQAEIHR	106131	110121	115305	118737	108921	111386	104846	103906	110850	98823.3	109259	110242	109970	103762	114312	103717			FALSE	0.0268	0.02151	0.11405	0.0118	-0.05092	-0.04457	-0.01691	3	1501.88	0.000478082	4.02
A4D1P6	LLLLGSG	74008	72674.6	75997.7	75007	84848.2	80750.3	70460.1	78032.1	82797.2	75494.5	75675	72202.9	80312.7	77843.9	75203.7	66677.7			FALSE	0.17499	0.01171	0.04189	-0.04801	0.01769	0.10989	0.10866	2	976.636	0.323163	0.73
A4D1P6	LLLLGSGVGTVR	1.00906e+06	934024	908809	932421	810531	971788	850830	954625	899555	902087	827456	904423	939496	877156	1.01751e+06	995635			FALSE	-0.12459	-0.16601	-0.07768	0.0511	-0.10599	-0.10904	-0.09707	2	1488.94	8.01051e-05	3.38
A4D1P6	LLLWDTK	1.77643e+06	1.74824e+06	1.76265e+06	1.71977e+06	1.80851e+06	1.75132e+06	1.77463e+06	1.79882e+06	1.72277e+06	1.71155e+06	1.75102e+06	1.68432e+06	1.70065e+06	1.63266e+06	1.7216e+06	1.80016e+06			FALSE	0.01432	-0.03704	-0.0174	-0.00119	0.01983	-0.03747	-0.08053	2	1496.93	0.0393947	3.18
A4D1P6	LSPAQGPPQPQ	169979	175210	168643	176536	176852	180997	156767	155633	162167	180189	146072	170207	144655	157884	161976	173297			FALSE	0.05196	-0.12619	-5e-05	-0.04205	-0.144	-0.01189	-0.19027	2	1423.79	0.000223896	2.86
A4D1P6	LSPAQGPPQPQSS	53667	53892.7	62196.5	58798.3	48500.5	57927.6	52396.7	57888.3	57649.2	50156	60712.5	58266.9	65504.9	61379.2	51941.2	54069.5			FALSE	-0.01526	0.14558	0.16981	-0.02093	0.0361	0.00329	0.23837	2	1597.85	8.56233e-05	2.95
A4D1P6	LSPAQGPPQPQSSAK	594380	651308	624420	629841	635304	568731	557048	682962	539676	536948	537568	566691	696362	509994	516556	625081			FALSE	-0.04907	-0.17387	0.0099	-0.12584	-0.00659	-0.21043	-0.04629	3	2101.19	6.04873e-05	5.56
A4D1P6	LTTLLAHKA	313195	298374	279444	280552	280437	296006	277314	292461	296833	283162	255055	270340	277660	250058	284401	293494			FALSE	-0.08534	-0.21911	-0.1271	-0.08171	-0.10212	-0.07648	-0.21275	3	1576.01	0.000636633	2.72
A4D1P6	NLCEININDNMPR	526748	536752	559808	559987	549432	604435	556546	550439	541849	531556	520992	502738	536627	489613	540261	537912			FALSE	0.11766	-0.05499	0.07441	0.01977	0.05782	0.01337	-0.05145	2	1906.94	3.71181e-05	4.64
A4D1P6	Oxidation[M11]NLCEININDNMPR	71202.9	74044.6	68217.6	69632.4	67281	76375.8	67475.8	72480.5	69224.9	72258.5	71399.4	68360.2	71115.8	78457.1	62959.5	71818.5			FALSE	-0.01589	-0.05557	-0.07542	-0.10793	-0.05354	-0.03788	0.04233	3	1922.94	9.22417e-05	3.19
A4D1P6	QATELQNQAEWK	85752.7	68695.4	89245.8	71489.3	72261.1	74671.7	75171.9	88574.5	76197.4	71826.7	60558.1	62925.6	72300.8	71546.6	72099.8	74152.2			FALSE	-0.07197	-0.3228	0.05756	-0.07867	0.08434	-0.06129	-0.10258	3	2054.12	0.000121786	4.29
A4D1P6	RVASLDVDGVIK	406243	393610	437436	425525	444586	451434	406169	401201	421614	436466	421209	398472	420680	413800	396007	401563			FALSE	0.16379	0.03533	0.10956	-0.00413	0.01349	0.10138	0.06114	3	1880.15	0.000579559	5.11
A4D1P6	SPLLSLEWA	93460.4	85134.2	92170	67701.6	88400.6	92139.4	83900	86736.3	93168.1	89113.1	82525	78341.9	81027	86842.1	75780.7	85190.6			FALSE	0.01563	-0.15082	-0.15977	-0.14988	-0.06576	0.02948	-0.08935	2	1319.75	0.114715	1.63
A4D1P6	SPLLSLEWATK	94944.4	106239	110683	95023.1	106529	98957.1	92691.1	105197	100578	102931	98201.7	91921.5	91198.6	81442.9	99346.9	95396.8			FALSE	0.03054	-0.08157	0.03207	-0.04693	-0.02382	0.01658	-0.22073	2	1853.1	0.000162308	4.31
A4D1P6	TNQVQEENEVLR	111394	91904.1	145321	142490	136079	95508.2	125154	114946	126492	133988	102212	121925	117041	160067	163699	138734	0.499047	257.527	FALSE	0.18796	0.14079	0.50152	0.57301	0.24003	0.35757	0.44685	3	1762.93	0.000112916	4.49
A4D1P6	VDFSAPDIGSK	188650	174542	181716	170046	167414	187663	185436	190551	177413	171304	180646	167446	186371	191991	169893	165099			FALSE	-0.0326	-0.06127	-0.04613	-0.11661	0.04995	-0.05868	0.05903	3	1743.98	0.000355378	3.38
A4D1P6	VLESCLSLGGHR	117797	108752	119415	122709	109745	121927	106397	111131	121602	94168.8	108858	100796	106300	103253	101681	107530			FALSE	0.03226	-0.11181	0.09592	-0.11486	-0.05862	-0.07032	-0.11251	3	1631.89	8.10723e-05	5.19
A4D1P6	VSEYSLPSDATGPFVLSGYSGYK	64186.8	66791.5	61131.3	76304	77456.6	59087.1	81194.5	56177	61805.6	62828.3	61257.3	51523.5	66918.3	60527.7	69753.2	60626.6			FALSE	0.06003	-0.21581	0.06942	-0.00661	0.06875	-0.07163	-0.03944	3	3032.57	1.47926e-05	6.34
A4D1P6	VWSFNPIMQTK	504007	515571	502449	538362	493397	562018	500786	521241	554387	549998	513814	536852	528208	522703	530578	541155			FALSE	0.04984	0.04333	0.02974	0.07197	0.00346	0.11527	0.04367	2	1959.1	7.96272e-05	5.23
A4D1U4	IFQTLLEVSASQDK	21790.2	18977.6	19699.8	24403.4	18868.3	23162.2	19417.3	22555.5	19969.9	20956.6	17703.6	16493.3	17443.6	21693.3	21328.6	22238.2			FALSE	0.044	-0.25356	0.11345	0.0958	0.04202	0.00561	-0.0589	3	2187.25	0.000123502	3.89
A4D1U4	SVGILSPSYTLLYR	74952.9	68645.3	71410.3	68476	73528.1	63983.8	67482.3	71101	68019.9	64167.5	65799.3	60406.1	59924.8	52378.3	73427.4	71152.1			FALSE	-0.06248	-0.18626	-0.03778	0.00983	-0.05128	-0.11945	-0.35464	3	1873.08	3.32784e-05	3.54
A5A3E0	AEREIVR	1.44074e+07	1.33013e+07	1.22309e+07	1.40284e+07	1.41635e+07	1.28147e+07	1.44992e+07	1.15554e+07	1.35895e+07	1.63305e+07	1.58486e+07	1.44612e+07	1.46659e+07	1.72729e+07	1.2814e+07	1.34125e+07			FALSE	-0.03854	0.12944	-0.07751	-0.07931	-0.0888	0.11077	0.20497	2	1176.7	0.013985	2.24
A5A3E0	AEREIVRDIK	2.37328e+06	2.46663e+06	1.92662e+06	2.36601e+06	2.27964e+06	2.25524e+06	2.5436e+06	1.88765e+06	2.47266e+06	2.75382e+06	3.09419e+06	2.87099e+06	2.67906e+06	3.37654e+06	1.75311e+06	2.04772e+06			FALSE	-0.09391	0.30159	-0.17312	-0.34867	-0.12727	0.11086	0.32329	4	1837.12	0.00188596	1.88
A5A3E0	AGDDAPR	38064.2	23340.3	23786.7	27850.4	26794.8	42409.5	27579.2	39291.2	33800.2	42681.6	22888.7	34038.3	27346.3	35235.2	22112.9	29658.1			FALSE	0.17252	-0.10923	-0.24994	-0.2462	0.12302	0.31677	0.02739	2	1005.53	0.114715	1.86
A5A3E0	AGFAGDDAPR	1.21394e+08	1.31585e+08	1.30826e+08	1.25049e+08	1.2637e+08	1.45896e+08	1.19337e+08	1.28517e+08	1.38298e+08	1.22466e+08	1.28787e+08	1.37605e+08	1.1469e+08	1.19522e+08	1.2643e+08	1.15545e+08			FALSE	0.106	0.07453	0.01642	-0.06416	-0.02953	0.04373	-0.1112	2	1280.66	0.000348257	2.63
A5A3E0	ASLSTFQQMWISK	2.67263e+06	2.70682e+06	3.05259e+06	2.61609e+06	2.0946e+06	2.79125e+06	2.47566e+06	2.87793e+06	2.55783e+06	2.42706e+06	2.44274e+06	2.22471e+06	2.44304e+06	2.45023e+06	2.43357e+06	2.26063e+06			FALSE	-0.13885	-0.20482	0.07555	-0.19658	-0.00695	-0.1099	-0.13666	3	2135.18	7.59364e-05	4.76
A5A3E0	ASLSTFQQMWISKQEYDESGPSIVHRK	147443	195268	205667	232555	187519	236226	173628	172377	154205	175753	176966	142810	171086	272081	191476	180945			FALSE	0.3062	-0.09993	0.35467	0.11994	0.0138	-0.05471	0.37086	5	4065.17	1.60715e-07	6.85
A5A3E0	ASSSSLEK	5.24365e+07	4.24297e+07	3.29782e+07	4.24075e+07	4.05523e+07	4.53177e+07	4.58139e+07	5.29729e+07	4.21545e+07	6.95992e+07	3.63612e+07	4.54159e+07	45967697	6.63509e+07	3.59804e+07	4.74778e+07			FALSE	-0.14374	-0.2142	-0.3316	-0.18484	0.05842	0.23635	0.24363	2	1416.82	0.00536842	3.13
A5A3E0	ATVASSSSLEKSYELPDGQVITIGNER	553196	524454	534925	576251	539505	543018	557667	492874	509977	520991	544186	586199	538424	552429	527001	552412			FALSE	0.00651	0.06893	0.0442	0.00236	-0.03676	-0.06389	0.01757	4	3459.85	0.00393481	4.2
A5A3E0	AVFPSIV	155327	144943	135755	144927	148134	135168	141233	147099	149399	154384	148746	146870	130898	144621	152929	156556			FALSE	-0.08392	-0.02254	-0.09733	0.0436	-0.05853	0.01678	-0.12411	2	1036.64	0.0433839	2.21
A5A3E0	AVFPSIVGR	1.57025e+06	1.47808e+06	1.55186e+06	1.57105e+06	1.48074e+06	1.54319e+06	1.48559e+06	1.56883e+06	1.52857e+06	1.34937e+06	1.34006e+06	1.5645e+06	1.42247e+06	1.42411e+06	1.48747e+06	1.68397e+06			FALSE	-0.0116	-0.0697	0.03487	0.05711	0.00287	-0.08299	-0.09879	2	1249.76	0.00712018	2.75
A5A3E0	AVFPSIVGRPR	1.41122e+08	1.20046e+08	1.34853e+08	1.16578e+08	1.15936e+08	1.39343e+08	9.30023e+07	1.45901e+08	1.21212e+08	1.13876e+08	1.1404e+08	1.28355e+08	1.23696e+08	1.39335e+08	1.48104e+08	1.24558e+08			FALSE	-0.03289	-0.10761	-0.05481	0.06214	-0.12855	-0.15177	0.01026	3	1502.91	6.11574e-05	4.77
A5A3E0	CGIHETTFNSIMK	102866	115455	99058.5	98812.9	106849	112014	101347	98152.5	104570	101055	92081.2	103148	103190	101854	93676.2	111315			FALSE	0.00358	-0.16129	-0.14189	-0.0909	-0.13007	-0.08644	-0.09053	4	2146.13	0.000142652	3.5
A5A3E0	DESGPSIVHRK	1.10811e+06	1.1406e+06	1.2332e+06	1.20258e+06	1.25605e+06	1.31451e+06	1.09918e+06	1.13257e+06	1.22671e+06	1.06068e+06	1.10899e+06	1.13549e+06	1.01175e+06	1.10401e+06	1.07421e+06	1.00693e+06			FALSE	0.19299	-0.00271	0.11529	-0.11171	-0.01092	0.02461	-0.08791	3	1833.05	0.00887538	2.44
A5A3E0	EIVRDIK	5.88481e+07	6.49533e+07	5.36172e+07	6.27857e+07	5.50401e+07	5.71276e+07	6.33721e+07	5.29139e+07	6.16704e+07	5.98798e+07	7.03436e+07	5.94978e+07	6.75971e+07	5.19297e+07	6.24521e+07	5.85407e+07			FALSE	-0.14237	0.06872	-0.0889	-0.03311	-0.09035	-0.02648	-0.05069	3	1480.93	0.0123438	1.28
A5A3E0	EIVRDIKEK	4.20984e+06	4.51671e+06	4.30197e+06	4.75907e+06	4.15376e+06	4.15592e+06	4.83137e+06	3.92049e+06	4.52804e+06	4.9896e+06	6.14195e+06	4.46526e+06	5.69614e+06	4.31427e+06	4.85314e+06	5.18816e+06			FALSE	-0.07062	0.28156	0.05427	0.20246	0.00418	0.12519	0.19802	3	2042.28	0.00156556	1.41
A5A3E0	ELPDGQVITIGNER	264396	242570	243363	242918	249887	225095	247096	225636	229969	242612	223198	246962	237603	290196	226822	227954			FALSE	-0.09402	-0.10874	-0.0601	-0.15673	-0.10087	-0.10133	0.0581	2	1845	2.29623e-05	3.02
A5A3E0	ESCGIHETTFNSIMK	1.37803e+06	1.24956e+06	1.41256e+06	1.23843e+06	1.31471e+06	1.28639e+06	1.29037e+06	1.26679e+06	1.36203e+06	1.2016e+06	1.21512e+06	1.27238e+06	1.18939e+06	1.93363e+06	1.18773e+06	1.31431e+06			FALSE	-0.01461	-0.07904	0.0128	-0.07063	-0.03919	-0.03555	0.2492	3	2362.2	2.14168e-05	5.89
A5A3E0	ESGPSIVHR	91839.4	97137.5	89587.9	91215.4	87492.9	97165.5	84635.9	95916.6	87624.9	82121.3	78108.4	92924.8	92543.6	93988.2	80844.5	91195.5			FALSE	-0.03335	-0.14393	-0.06379	-0.13547	-0.06579	-0.15483	-0.01879	3	1285.72	0.00087703	4.52
A5A3E0	ETTFNSIMK	1.713e+06	1.65245e+06	1.50785e+06	1.50529e+06	1.57536e+06	1.55996e+06	1.55239e+06	1.71109e+06	1.56125e+06	1.68094e+06	1.59829e+06	1.66961e+06	1.55091e+06	1.72094e+06	1.46254e+06	1.58997e+06			FALSE	-0.10218	-0.04244	-0.15953	-0.1408	-0.04439	-0.05383	-0.04069	2	1678.93	0.000559813	3.49
A5A3E0	EYDESGPSIVHR	1.34487e+06	1.09126e+06	1.1885e+06	1.10532e+06	1.42084e+06	1.13012e+06	1.24857e+06	1.36378e+06	1.1412e+06	1.10977e+06	1.06293e+06	1.2544e+06	1.12407e+06	1.28022e+06	1.11835e+06	1.18952e+06			FALSE	0.06645	-0.07212	-0.08683	-0.07803	0.10076	-0.11404	-0.01898	3	1692.85	6.08211e-05	3.84
A5A3E0	EYDESGPSIVHRK	3.69281e+07	3.63669e+07	3.57569e+07	3.78558e+07	4.17886e+07	3.99207e+07	3.58174e+07	3.77717e+07	4.00273e+07	3.72426e+07	3.78695e+07	3.80342e+07	3.31689e+07	4.00393e+07	3.2608e+07	3.64495e+07			FALSE	0.15679	0.05046	0.00624	-0.08592	0.00578	0.07619	-0.00171	4	2125.15	1.61085e-05	3.53
A5A3E0	FAGDDAPR	1.21244e+07	1.27346e+07	1.18962e+07	1.25296e+07	1.32679e+07	1.20143e+07	1.21645e+07	1.21598e+07	1.26121e+07	1.2428e+07	1.18267e+07	1.34726e+07	1.20858e+07	1.29363e+07	1.13043e+07	1.25479e+07			FALSE	0.02435	0.02533	-0.02536	-0.05964	-0.03137	0.01048	0.00944	2	1152.6	0.00512267	2.53
A5A3E0	FLGMESCGIHETTFNSIMK	1.56102e+06	1.56483e+06	1.66118e+06	1.4762e+06	1.3218e+06	1.58975e+06	1.27634e+06	1.6751e+06	1.39365e+06	1.43382e+06	1.34071e+06	1.14176e+06	1.26612e+06	2.42952e+06	1.34869e+06	1.48019e+06			FALSE	-0.10246	-0.33247	0.00531	-0.14401	-0.08283	-0.14474	0.24157	4	2810.42	2.84154e-05	5.91
A5A3E0	FPSIVGRPR	156502	141609	142544	152160	142182	167736	133624	160423	146077	145405	131979	150622	140840	155651	162104	144713			FALSE	0.05604	-0.07709	-0.01658	0.04153	-0.01981	-0.03245	-0.00787	3	1332.81	0.000709431	3.32
A5A3E0	FRCPEAI	1.16683e+07	1.09149e+07	1.0132e+07	1.03514e+07	1.22568e+07	1.0208e+07	1.07122e+07	1.13017e+07	1.07184e+07	1.04922e+07	1.05919e+07	1.29281e+07	9.66398e+06	1.50228e+07	9.70286e+06	1.15999e+07			FALSE	-0.00759	0.05864	-0.1408	-0.08421	-0.03684	-0.09047	0.12849	2	1196.64	0.0305583	0.95
A5A3E0	FRCPEAIF	331950	312742	304876	300718	325579	302418	297822	301443	313756	297336	303463	322135	312068	317837	315480	338454			FALSE	-0.03785	-0.04337	-0.09026	0.02054	-0.10541	-0.07722	-0.03348	2	1343.71	0.00990897	1.55
A5A3E0	FRCPEAIFQ	940561	890496	868382	926169	973843	856201	901869	902583	924109	839943	906652	988996	901580	955859	897612	917126			FALSE	-0.0008	0.05001	-0.02905	-0.01291	-0.02112	-0.05378	0.02064	2	1471.77	0.0129364	2.4
A5A3E0	GFAGDDAPR	3.97605e+07	3.7037e+07	3.83698e+07	4.03454e+07	4.13386e+07	3.92148e+07	4.03944e+07	3.68401e+07	3.8879e+07	4.01972e+07	3.67145e+07	4.21763e+07	3.38562e+07	3.96611e+07	3.97035e+07	3.54566e+07			FALSE	0.06889	0.0388	0.03558	-0.03109	0.00819	0.04218	-0.06298	2	1209.62	0.00115527	2.51
A5A3E0	GIHETTFNSIMK	1.19033e+07	1.1209e+07	1.06024e+07	1.01088e+07	1.04256e+07	1.02268e+07	1.01838e+07	1.09013e+07	1.06239e+07	9.97802e+06	1.03552e+07	1.12973e+07	1.04156e+07	1.28332e+07	9.59005e+06	1.02583e+07			FALSE	-0.16235	-0.09413	-0.15825	-0.21964	-0.13243	-0.16588	0.0085	2	1986.1	5.78988e-05	5.64
A5A3E0	GPSIVHRK	4.17127e+06	3.80566e+06	3.98313e+06	4.14005e+06	4.25515e+06	4.02183e+06	3.94749e+06	4.07775e+06	4.16432e+06	3.78984e+06	4.16843e+06	4.16439e+06	3821200	4.14013e+06	3.71766e+06	4.12829e+06			FALSE	0.05327	0.06297	0.02621	-0.02389	0.00871	-0.00412	-0.00282	3	1501.95	0.142115	1.68
A5A3E0	GQVITIGNER	2.04238e+06	2.21188e+06	2.03216e+06	2.24601e+06	2.36688e+06	2.201e+06	2.30972e+06	2.23058e+06	2.34293e+06	2.10508e+06	2.17994e+06	2.16879e+06	2170234	2.01752e+06	2.09655e+06	2.05977e+06			FALSE	0.10262	0.03169	0.00809	-0.0336	0.09388	0.06425	-0.02273	2	1390.8	0.000337919	3.07
A5A3E0	HHTFYNELR	915976	876337	831736	895489	823535	1.05591e+06	1.01574e+06	929963	878488	986565	897653	883895	896045	1.03e+06	780825	907331			FALSE	0.06849	-0.00869	-0.05337	-0.08637	0.11847	0.05739	0.10382	3	1520.79	0.0006924	3.55
A5A3E0	HTFYNELR	235423	242735	262688	281985	228276	283218	264766	237401	269678	245193	267117	245516	277046	247970	265860	247389			FALSE	0.09723	0.10044	0.1879	0.10217	0.07068	0.10672	0.13487	3	1383.73	0.00425086	3.31
A5A3E0	ISKQEYDESGPSIVHR	70737.1	82127.9	91883.6	85784.2	93906.4	91383.8	75983.2	83341.7	94379.1	85221.4	78808.8	99410.4	88179	86976.2	71107.6	88373.5			FALSE	0.27753	0.22139	0.21692	0.06113	0.05971	0.23253	0.19638	4	2453.33	1.82555e-05	2.51
A5A3E0	ISKQEYDESGPSIVHRK	182015	176964	165599	165668	185841	183669	170414	175461	175451	168539	195911	198365	190760	208595	166035	207148			FALSE	0.04172	0.13531	-0.11591	0.05599	-0.05365	-0.06153	0.15377	5	2885.63	1.24712e-05	4.52
A5A3E0	IWHHTFYN	414184	383227	447129	391305	385235	432705	412368	399317	446175	371474	308837	379816	366050	388856	413346	404293			FALSE	0.03667	-0.21155	0.07237	0.03614	0.0256	0.03616	-0.07903	3	1421.73	0.0202173	2.76
A5A3E0	IWHHTFYNE	81408.9	73010.6	79095.7	77305.9	71175.5	87833.6	77277.1	76432.7	91690	80720.4	67421.6	90346.5	77640.8	96413.3	73719.6	82708.5			FALSE	0.04225	0.03095	0.0184	0.01864	-0.00665	0.15899	0.17268	3	1550.77	0.00375715	2.32
A5A3E0	IWHHTFYNEL	533435	547009	542103	506003	532724	518906	522341	500632	527560	508879	489296	505483	508122	539022	520160	556604			FALSE	-0.039	-0.11918	-0.04384	-0.00492	-0.07886	-0.05999	-0.04516	2	1663.86	0.0006924	3.13
A5A3E0	IWHHTFYNELR	6.83617e+06	7.12673e+06	5.32027e+06	5.80825e+06	6.30142e+06	7.48847e+06	6.01973e+06	5.4124e+06	5.96389e+06	7.71365e+06	5.52932e+06	5.77263e+06	4.8854e+06	5.49081e+06	7.11507e+06	6.44045e+06			FALSE	-0.01799	-0.30503	-0.32734	-0.04272	-0.2885	-0.02979	-0.42832	4	1819.96	0.000193707	4.3
A5A3E0	KAGFAGDDAPR	6.69819e+06	6.3433e+06	6.59055e+06	6.83127e+06	7.28099e+06	6.65487e+06	6.64019e+06	6.3578e+06	6.36585e+06	6.58788e+06	6.99853e+06	6.9693e+06	6.56862e+06	6.26973e+06	6.86007e+06	6.93224e+06			FALSE	0.09569	0.099	0.04147	0.08076	-0.00482	-0.00974	-0.02265	3	1712.96	9.95747e-05	2.49
A5A3E0	KQEYDESGPSIVHR	1.39137e+06	1.20907e+06	1.3518e+06	1.29101e+06	1.49119e+06	1.40285e+06	1.22247e+06	1.30065e+06	1.34492e+06	1.18819e+06	1.19735e+06	1.30885e+06	1.0824e+06	1.68237e+06	1.23225e+06	1.42972e+06			FALSE	0.15433	-0.05325	0.02332	0.03374	-0.04354	-0.03784	0.0884	3	2253.21	1.77159e-05	3.58
A5A3E0	KQEYDESGPSIVHRK	6.09641e+06	5.5804e+06	5.16514e+06	5.32549e+06	5.12639e+06	5.26604e+06	5.64838e+06	5.48889e+06	5.5324e+06	5.22021e+06	5.65258e+06	5.72036e+06	5.60508e+06	5.58174e+06	5.21963e+06	5.8153e+06			FALSE	-0.16811	-0.03804	-0.15454	-0.08157	-0.06825	-0.11896	-0.06185	5	2685.51	1.26606e-05	3.94
A5A3E0	KSYELPDGQVITIGNER	1.10547e+06	1.1733e+06	1.13374e+06	1.23224e+06	1.17828e+06	1.13554e+06	1.12909e+06	1.06368e+06	1.15911e+06	1.04041e+06	1.11544e+06	1.12334e+06	1096437	1.19319e+06	1.02234e+06	1.17958e+06			FALSE	0.02202	-0.02554	0.05419	-0.04949	-0.05549	-0.05106	0.00686	3	2527.4	1.79837e-05	4.89
A5A3E0	LCYVALDFEQE	135326	139280	135004	134587	144513	131461	130682	130537	131394	134415	133217	127791	130538	141439	122894	143260			FALSE	0.00717	-0.07326	-0.02659	-0.0451	-0.0721	-0.04697	-0.01387	2	1690.83	0.000483398	3.32
A5A3E0	LCYVALDFEQEMAT	12514.8	12415.6	11691.6	11418.6	12265.4	11160.8	14668.2	13050.7	12666.7	11855.9	8621.36	9696.47	10420.9	13206.2	12430.2	10733.9			FALSE	-0.08979	-0.44466	-0.10938	-0.10602	0.15296	-0.0238	-0.07746	3	1993.96	0.033292	3.05
A5A3E0	LSTFQQMWISK	812503	831875	939686	787038	628795	859167	676481	956489	718279	729954	663015	722793	697382	1.07327e+06	744088	768738			FALSE	-0.1442	-0.24681	0.0705	-0.1203	-0.01004	-0.18325	0.10674	3	1977.11	0.000233976	4.45
A5A3E0	LVIDNGSGMCK	619038	633223	627898	643533	596617	622438	591594	592544	599937	609196	680805	610539	652317	613596	620180	654046			FALSE	-0.03877	0.04434	0.02192	0.02509	-0.0807	-0.05056	0.01564	3	1801.98	0.000389869	4.6
A5A3E0	MTQIMFE	249333	183648	213470	184765	202896	220795	232603	217454	231421	204454	210126	196270	181489	436839	217579	212658			FALSE	-0.03129	-0.09142	-0.12069	-0.00917	0.0558	0.00961	0.51407	2	1203.61	0.0410633	1.99
A5A3E0	MTQIMFET	175657	165539	180039	176155	154187	157637	157466	175023	162109	168904	166946	152588	167807	166415	154819	176223			FALSE	-0.12987	-0.09463	0.06206	-0.04358	-0.03729	-0.04371	-0.02979	2	1304.65	0.00393481	1.92
A5A3E0	MTQIMFETF	1.86062e+06	1.77541e+06	1.88385e+06	1.6461e+06	1.83185e+06	1.77753e+06	1.82261e+06	1.79187e+06	1.84059e+06	1.70731e+06	1.70261e+06	1.82745e+06	1.55411e+06	2.14889e+06	1.62928e+06	1.76484e+06			FALSE	-0.01061	-0.04267	-0.04272	-0.09933	-0.00858	-0.0354	0.02633	2	1451.72	0.00285539	2.53
A5A3E0	MTQIMFETFN	75383.6	76545.3	73535.8	71002.9	82173.8	77402.9	79369.3	68484.3	76541.1	67848	75627.2	71318.1	77193.7	67481.4	69394.3	70444.5			FALSE	0.07085	-0.04812	-0.07194	-0.11963	-0.03923	-0.07343	-0.07058	2	1565.77	0.000899773	2.7
A5A3E0	MTQIMFETFNTPA	75532.3	85226.1	79766.4	77380.1	87513.2	79680.4	90392	77989.4	77232.8	80554.6	72289.2	73250.5	62984.5	77012.4	67640	77067.9			FALSE	0.05663	-0.14348	-0.03278	-0.15175	0.06684	-0.02691	-0.1995	3	1834.9	0.00347963	3.75
A5A3E0	MTQIMFETFNTPAM	32481.5	26860.2	31088.8	30703.6	29423.8	36148.5	28426.4	29318.5	27838.2	31213.1	28100	28574	26512.6	30660.1	35149.5	31548.6			FALSE	0.14404	-0.06636	0.05838	0.1686	-0.03935	-0.00708	-0.05372	3	1965.94	0.000297486	3.2
A5A3E0	MTQIMFETFNTPAMY	314034	348582	303557	325300	300337	351807	292540	340572	302678	333132	286989	249558	296002	270913	334303	319540			FALSE	-0.02298	-0.30447	-0.07544	-0.01923	-0.06571	-0.05958	-0.22504	3	2129.01	5.94996e-05	3.08
A5A3E0	MTQIMFETFNTPAMYVA	12952.9	7521.12	7612.83	8773.04	8922.68	12950.8	7630.56	10422.4	8312.44	9911.94	7979.86	11540.7	10050.2	13412.2	7694.5	12877.8			FALSE	0.09538	-0.0688	-0.32134	0.00691	-0.18156	-0.16793	0.19655	3	2299.11	0.000109911	5.07
A5A3E0	NWDDMEK	2.33581e+07	1.97832e+07	1.97155e+07	1.94869e+07	2.23849e+07	1.90665e+07	2.13838e+07	2.11556e+07	2.03314e+07	2.21791e+07	2.14101e+07	2.36396e+07	2.15066e+07	2.62074e+07	1.92747e+07	2.06705e+07			FALSE	-0.05765	0.06245	-0.13812	-0.11105	-0.02027	-0.02125	0.14534	2	1545.79	0.0328223	2.41
A5A3E0	Oxidation[M11]GIHETTFNSIMK	1.78899e+06	1.70189e+06	1.76189e+06	1.6631e+06	1.72561e+06	1.70493e+06	1.67556e+06	1.72756e+06	1.67332e+06	1.66922e+06	1.63578e+06	1.72548e+06	1.6545e+06	2.02716e+06	1.5845e+06	1.68624e+06			FALSE	-0.02515	-0.05459	-0.02749	-0.09398	-0.03674	-0.06265	0.07677	2	2002.09	6.53857e-05	4.57
A5A3E0	Oxidation[M13]SCGIHETTFNSIMK	673424	641925	665330	651295	645494	700328	634146	647970	634930	633176	628138	630031	599802	728064	638194	647686			FALSE	0.03304	-0.06412	0.0014	-0.03269	-0.03692	-0.05277	0.01366	3	2249.16	8.94028e-05	4.84
A5A3E0	Oxidation[M14]MTQIMFETFNTPAMY	77826.1	92151.2	81341.1	85176.6	90435.6	74820.1	83332.9	78428.4	79955.8	80020.4	82149.9	80394.4	77777.3	86201.9	72027.8	80652.1			FALSE	-0.04064	-0.06451	-0.02967	-0.15483	-0.07148	-0.08748	-0.05183	3	2145	0.000144788	3.56
A5A3E0	Oxidation[M14]MTQIMFETFNTPAMYVAIQ	11649.3	9801.83	9319.91	10805.4	12804.6	10954.1	13085.3	9975.67	7867.85	13061.2	11386.7	7076.32	11446.1	7596.51	15212.7	8286.92			FALSE	0.1474	-0.21642	-0.09204	0.13158	0.1044	-0.03555	-0.17182	3	2556.25	0.0983809	2.08
A5A3E0	Oxidation[M1M5]MTQIMFETF	1.48093e+06	1.4855e+06	1.58235e+06	1.55854e+06	1.56921e+06	1.52322e+06	1.56849e+06	1.4512e+06	1.49579e+06	1.48309e+06	1.3733e+06	1.53089e+06	1.50457e+06	1.54852e+06	1.39512e+06	1.52243e+06			FALSE	0.06001	-0.03059	0.08245	-0.02397	0.02567	0.00604	0.04154	2	1483.71	0.00327331	2.49
A5A3E0	Oxidation[M5]NWDDMEK	4.53811e+06	3.98379e+06	3.97208e+06	4.08125e+06	4.55924e+06	4.0422e+06	4.19239e+06	3.97359e+06	4.17894e+06	3.97007e+06	4.04367e+06	4.56233e+06	3.91316e+06	5.38242e+06	3.70523e+06	4.18943e+06			FALSE	0.0134	0.01417	-0.08159	-0.1103	-0.06155	-0.06455	0.12537	2	1561.78	0.0199138	2
A5A3E0	Oxidation[M6]STFQQMWISK	1.02156e+06	1.09685e+06	1.11074e+06	1.06604e+06	1.00155e+06	1.13573e+06	1.02595e+06	1.09558e+06	1.11707e+06	1.0208e+06	992946	1.11938e+06	1.06064e+06	954406	955124	986011			FALSE	0.0128	-0.00414	0.03922	-0.12608	0.00213	0.0132	-0.07217	2	1880.02	0.000238179	3.89
A5A3E0	Oxidation[M6]TFNSIMK	2.35121e+06	1.98254e+06	2.13462e+06	2.11851e+06	2.24406e+06	2.19116e+06	2.13018e+06	2.00472e+06	2.11774e+06	2.12046e+06	1.96161e+06	2.15773e+06	2.0576e+06	2.88829e+06	2.0113e+06	2.30356e+06			FALSE	0.03339	-0.0732	-0.02709	-0.0063	-0.06776	-0.03216	0.19062	2	1464.84	0.0151137	1.72
A5A3E0	Oxidation[M6]TTGIVMDSGDGVTH	515216	448678	500194	478593	487024	503394	476422	466662	454914	427317	451360	453113	459368	716959	421043	482387			FALSE	0.03916	-0.0918	0.02212	-0.09346	-0.03149	-0.12772	0.28734	2	1709.83	5.75852e-05	4.64
A5A3E0	Oxidation[M7]LSTFQQMWISK	126498	117630	124153	116174	117642	127736	123163	127898	122809	128043	110471	129112	117677	142390	113200	118933			FALSE	0.00737	-0.02712	-0.02264	-0.07269	0.0404	0.0392	0.09125	3	1993.11	0.000236065	3.55
A5A3E0	Oxidation[M8]ETTFNSIMK	796680	785029	774571	785120	800872	799682	793776	853145	770860	775088	758898	812615	843069	843863	813265	789942			FALSE	0.01709	-0.00933	-0.02022	0.01948	0.05829	-0.03299	0.09292	2	1694.93	0.000718139	3.06
A5A3E0	Oxidation[M8]VIDNGSGMCK	1.23738e+06	1.24928e+06	1.32122e+06	1.30534e+06	1.29517e+06	1.26844e+06	1.27271e+06	1.24978e+06	1.3128e+06	1.2257e+06	1.33113e+06	1.36703e+06	1.30092e+06	1.29145e+06	1.28986e+06	1.26255e+06			FALSE	0.04397	0.11777	0.07896	0.03765	0.02064	0.02977	0.06007	3	1704.89	0.00369983	2.95
A5A3E0	Oxidation[M9]ASLSTFQQMWISK	279740	324791	346779	283953	242234	320137	270422	350978	270047	278731	282964	235230	276199	286759	315645	286890			FALSE	-0.10429	-0.22232	0.06121	-0.00477	0.0397	-0.13959	-0.10279	3	2151.18	0.000129776	4.29
A5A3E0	Oxidation[M]MTQIMFE	513503	305848	282542	302510	290963	308261	312925	276007	296512	264654	280537	304317	286048	348798	327972	321125			FALSE	-0.45139	-0.48641	-0.48592	-0.33605	-0.47638	-0.54605	-0.36808	2	1219.6	0.0305583	2.03
A5A3E0	Oxidation[M]MTQIMFETF	2.20006e+06	1.94818e+06	2.08486e+06	2.07946e+06	2.20509e+06	2.05214e+06	2.10001e+06	2.05974e+06	2.09214e+06	2.18586e+06	1.79769e+06	2.03411e+06	1.97677e+06	2.4861e+06	1.92794e+06	2.10353e+06			FALSE	0.03741	-0.11448	0.00558	-0.04119	0.004	0.04444	0.10547	2	1467.72	0.00202834	2.34
A5A3E0	PSIVHRK	2.07073e+06	1.91083e+06	2.15492e+06	2.10474e+06	2.12539e+06	2.19005e+06	1.95083e+06	1.93209e+06	1.94262e+06	1.94896e+06	1.9963e+06	2.08253e+06	1.88409e+06	2.34033e+06	1.80807e+06	1.99233e+06			FALSE	0.11617	0.03482	0.0974	-0.06719	-0.03619	-0.03298	0.08542	3	1444.92	0.295477	1.87
A5A3E0	QEYDESGPSIVH	158915	185451	187918	157901	171241	185142	178549	182826	171734	164987	158282	185945	172393	182295	158048	164500			FALSE	0.04949	-0.00058	0.00608	-0.09443	0.06956	-0.03239	0.04261	2	1664.81	0.000159808	4.43
A5A3E0	QEYDESGPSIVHR	1.56862e+06	1.50798e+06	1.66762e+06	1.51323e+06	1.54785e+06	1.61386e+06	1.47805e+06	1.58053e+06	1.55258e+06	1.39734e+06	1.31135e+06	1.50935e+06	1.39753e+06	1.58879e+06	1.67317e+06	1.60233e+06			FALSE	0.03937	-0.12529	0.04807	0.09038	-0.00847	-0.06066	-0.04297	2	1820.91	3.94147e-05	4
A5A3E0	QEYDESGPSIVHRK	3.36745e+07	3.7015e+07	3.5284e+07	3.50463e+07	3.29936e+07	3.45565e+07	3.49465e+07	3.78176e+07	3.4861e+07	3.52096e+07	3.46025e+07	3.61633e+07	3.45422e+07	3.24429e+07	3.26594e+07	3.51051e+07			FALSE	-0.06554	0.00156	-0.00735	-0.06097	0.04173	-0.01269	-0.07766	4	2253.21	1.04059e-05	4.14
A5A3E0	QQMWISK	5.87118e+06	5.6386e+06	5.9583e+06	5.19227e+06	5.16678e+06	5.69839e+06	5.41585e+06	6.21669e+06	5.60283e+06	5.12609e+06	5.37923e+06	5.40557e+06	5.1904e+06	6.03592e+06	5.31237e+06	5.24778e+06			FALSE	-0.08315	-0.09386	-0.04574	-0.12423	0.01531	-0.10135	-0.03598	2	1528.88	0.0383153	2.75
A5A3E0	QVITIGNER	660789	502787	480004	474079	599493	527182	585594	535241	675777	511145	440442	498624	440301	629921	470181	538370			FALSE	-0.04649	-0.30927	-0.28638	-0.20628	-0.05399	0.02866	-0.12066	2	1333.78	0.00833372	0.79
A5A3E0	RGILTLK	1.96952e+07	1.98106e+07	2.06785e+07	2.00068e+07	1.80206e+07	2.18113e+07	1.81545e+07	2.0053e+07	1.92229e+07	1.90823e+07	1.87617e+07	1.92506e+07	1.92401e+07	1.78865e+07	2.23199e+07	1.9485e+07			FALSE	0.01186	-0.0556	0.04245	0.08161	-0.04821	-0.04452	-0.08961	3	1408.95	0.00700908	3.28
A5A3E0	RIDIAGR	1.56242e+06	1.50813e+06	1.62355e+06	1.65022e+06	1.61192e+06	1.60668e+06	1.50644e+06	1.56726e+06	1.78236e+06	1.4462e+06	1.47577e+06	1.58696e+06	1.42108e+06	1.46629e+06	1.65019e+06	1.62212e+06			FALSE	0.06793	-0.00368	0.09246	0.09181	0.00148	0.07239	-0.08874	2	1104.68	0.030122	2.1
A5A3E0	SCGIHETTFNSIMK	752426	729290	666954	623991	720914	697312	695785	698340	654338	706971	660497	645390	690070	902680	648490	656227			FALSE	-0.06318	-0.18224	-0.19884	-0.18353	-0.08791	-0.12228	0.10425	4	2233.16	9.64259e-05	3.82
A5A3E0	SGPSIVHRK	627886	606962	765283	753700	849765	763593	733696	629415	692526	689070	659903	712792	564693	735970	615626	676593			FALSE	0.38573	0.15268	0.29877	0.06552	0.14257	0.162	0.07491	3	1588.98	0.257908	1.65
A5A3E0	SLSTFQQMWISK	1.1313e+06	1.09506e+06	1.20642e+06	1.02862e+06	948045	1.08739e+06	934399	1.24098e+06	997935	1.00448e+06	916579	929941	998625	1.10378e+06	1.15241e+06	900163			FALSE	-0.12935	-0.26988	0.00562	-0.11725	-0.03342	-0.15294	-0.08265	3	2064.14	0.00040232	3.91
A5A3E0	SSSSLEK	4.77231e+06	2.98298e+06	2.01435e+06	2.88112e+06	3.11587e+06	4.33541e+06	3.40459e+06	6.02502e+06	3.34168e+06	8.2254e+06	1.84668e+06	3.75984e+06	3.49096e+06	5.80011e+06	2.21992e+06	3.68434e+06			FALSE	-0.05769	-0.46808	-0.66374	-0.39342	0.28202	0.57677	0.26066	2	1345.78	0.0377853	1.96
A5A3E0	STFQQMWISK	968807	1.0671e+06	1.07552e+06	997579	938545	1.10499e+06	1.04458e+06	1.15402e+06	1.12246e+06	1.03457e+06	970686	978685	1.05865e+06	762492	1.03216e+06	924277			FALSE	0.0054	-0.06266	0.02612	-0.05744	0.11091	0.08337	-0.16083	4	1864.03	0.000273163	3.06
A5A3E0	STFQQMWISKQEYDESGPSIVHR	212284	164550	243708	185706	175537	173847	185994	167750	177148	171275	190429	172058	180833	476154	178794	223033			FALSE	-0.10912	-0.056	0.18844	0.09265	-0.09122	-0.11309	0.80194	4	3361.71	3.71725e-07	8.08
A5A3E0	SYELPDGQ	509709	435660	456508	441123	491375	495257	452085	491098	475369	434081	427859	480799	435728	541754	453075	454089			FALSE	0.06164	-0.05714	-0.07475	-0.05951	-0.00334	-0.05588	0.04819	2	1212.61	0.0112362	2.7
A5A3E0	SYELPDGQVI	221597	197152	208285	211034	241867	219251	219853	202877	211427	217187	212784	219431	218995	228691	208313	227300			FALSE	0.13905	0.04566	0.00197	0.05696	0.01365	0.03359	0.0964	2	1424.76	0.000511131	2.26
A5A3E0	SYELPDGQVITI	193122	219139	186285	194996	208741	195068	215987	178755	191294	188991	187671	187955	195970	207864	179283	195998			FALSE	-0.02988	-0.13426	-0.1127	-0.13559	-0.06265	-0.11648	-0.02979	2	1638.89	0.000179936	2.97
A5A3E0	SYELPDGQVITIG	348128	335053	306456	341813	344567	334060	332166	334017	334015	331630	330612	368447	305070	378398	305644	319725			FALSE	-0.00965	0.03315	-0.07568	-0.12756	-0.03635	-0.03751	0.00061	2	1695.91	0.000246893	2.71
A5A3E0	SYELPDGQVITIGN	421534	392471	422996	417686	416697	409466	420148	403990	373706	432657	402539	380340	438338	422360	406987	391619			FALSE	0.02139	-0.05625	0.04652	-0.02755	0.01785	-0.01361	0.08047	2	1809.96	0.00019696	2.37
A5A3E0	SYELPDGQVITIGNE	280927	265083	258593	272882	300802	256593	278278	250256	250516	252604	239282	253130	227436	273009	243720	261311			FALSE	0.02977	-0.14906	-0.03893	-0.11256	-0.04693	-0.11802	-0.12572	2	1939	7.16326e-05	2.96
A5A3E0	SYELPDGQVITIGNER	4.33225e+07	4.56345e+07	4.37451e+07	4.5682e+07	4.78106e+07	4.93336e+07	4.47701e+07	4.36698e+07	4.2054e+07	4.55362e+07	4.28264e+07	4.52992e+07	4.20589e+07	4.3402e+07	4.41258e+07	4.6027e+07			FALSE	0.12702	-0.01355	0.0076	0.01927	-0.00841	-0.02234	-0.05784	2	2095.1	1.2223e-05	4.42
A5A3E0	SYELPDGQVITIGNERF	367888	342629	296616	358462	382331	329371	356775	318467	348531	341229	324238	365111	305548	350178	289956	355472			FALSE	0.0024	-0.04363	-0.1172	-0.13861	-0.07346	-0.04277	-0.11578	2	2242.17	1.571e-05	4.2
A5A3E0	TFNSIMK	2.52675e+06	2.20033e+06	2.31047e+06	2.21759e+06	2.31207e+06	2.29604e+06	2.31168e+06	2.31411e+06	2.43634e+06	2.28148e+06	2.44143e+06	2.33827e+06	2317425	3.24842e+06	2.17743e+06	2.37085e+06			FALSE	-0.03678	0.01597	-0.06206	-0.05563	-0.03125	-0.00283	0.23565	2	1448.84	0.0135562	1.98
A5A3E0	TFQQMWISK	223949	231606	263898	221864	195368	233281	213942	250184	237616	210650	208892	222167	213007	240903	231580	218764			FALSE	-0.08783	-0.07974	0.09263	-0.0166	0.02689	-0.02327	-0.00522	3	1777	0.000935237	3.35
A5A3E0	TFYNELR	9.05061e+07	7.73905e+07	7.00197e+07	7.95288e+07	8.57398e+07	7.25753e+07	8.16725e+07	7.85918e+07	7.34568e+07	8.20244e+07	8.63609e+07	7.78869e+07	8.00931e+07	8.46454e+07	7.39976e+07	8.1358e+07			FALSE	-0.08477	-0.0317	-0.16696	-0.112	-0.06712	-0.11083	-0.0274	2	1246.68	0.0433839	2.21
A5A3E0	TTFNSIMK	3.31931e+06	3.1167e+06	3.0902e+06	3.17216e+06	3.33297e+06	3.10189e+06	3.21315e+06	3.04654e+06	3.21054e+06	3.24567e+06	3.56427e+06	3.48302e+06	3.25106e+06	3.87611e+06	3.11442e+06	3.26403e+06			FALSE	-0.00026	0.1309	-0.03946	-0.01296	-0.04007	0.00452	0.14716	2	1549.89	0.005539	3.48
A5A3E0	TTGIVMD	1.38885e+06	1.34379e+06	1.34224e+06	1.41004e+06	1.21373e+06	1.32868e+06	1.36455e+06	1.16893e+06	1.30427e+06	1.2992e+06	1.28854e+06	1.3185e+06	1.43053e+06	1.13355e+06	1.31706e+06	1.2969e+06			FALSE	-0.1041	-0.06788	0.01033	-0.06406	-0.10918	-0.06986	-0.09186	2	1040.56	0.0769259	1.67
A5A3E0	TTGIVMDSGDGVTH	598642	465244	534471	525443	549280	517047	496302	527668	505608	497581	465469	548277	507852	853526	464550	531730			FALSE	0.00331	-0.06965	-0.0054	-0.09472	-0.05517	-0.08475	0.35572	3	1693.84	8.4583e-05	3.62
A5A3E0	TTGIVMDSGDGVTHTVPIYEG	78145.5	89164.8	85319.9	81696.8	84143.8	88650.4	72090.5	82425.4	86254.2	75598.2	72208.9	74826	69182.6	81403.7	72875.8	90715.4			FALSE	0.04653	-0.18637	-0.00253	-0.03243	-0.11477	-0.04785	-0.15194	3	2453.22	8.25402e-06	5.25
A5A3E0	VAPEEHPVLL	5.19617e+06	4.68211e+06	4.81447e+06	4.90987e+06	4.6075e+06	4.66213e+06	4.37643e+06	4.86907e+06	4.88579e+06	4.20751e+06	4.7356e+06	4.7777e+06	4336540	6.55335e+06	4.78091e+06	4.68048e+06			FALSE	-0.09175	-0.05431	-0.02266	-0.06221	-0.09551	-0.11945	0.14066	2	1407.82	0.000651981	2.25
A5A3E0	VAPEEHPVLLT	5.07396e+06	4.31212e+06	4.27367e+06	4.60391e+06	4.56545e+06	4.09183e+06	4.75967e+06	4.38002e+06	4.56836e+06	4.42529e+06	4.80742e+06	4.77664e+06	4.73259e+06	5.82815e+06	4.42641e+06	4.89597e+06			FALSE	-0.11661	0.03012	-0.08036	-0.00982	-0.03838	-0.06162	0.17012	2	1508.86	0.000244675	2.18
A5A3E0	VAPEEHPVLLTE	811000	748479	702803	733533	762098	729312	765580	761046	763204	736878	806048	732154	722181	821968	732528	740918			FALSE	-0.06439	-0.01982	-0.11867	-0.08187	-0.03072	-0.05602	-0.01425	2	1637.91	0.000200289	1.79
A5A3E0	VAPEEHPVLLTEA	321964	300127	402235	319267	352687	300646	328915	406703	301841	306654	301375	263813	273622	229315	259207	333944			FALSE	0.07069	-0.1384	0.21388	-0.06873	0.24183	-0.03188	-0.30675	3	1708.94	0.00218277	2.57
A5A3E0	VIDNGSGMCK	1.00813e+07	9.8166e+06	1.063e+07	1.006e+07	9.29018e+06	9.52939e+06	1.02974e+07	1.05879e+07	1.04541e+07	9.58026e+06	1.12508e+07	1.00031e+07	1.12071e+07	9.75049e+06	1.10173e+07	1.00485e+07			FALSE	-0.08039	0.09511	0.05631	0.08229	0.06987	0.00986	0.07485	2	1688.9	0.000251411	3.41
A5A3E0	WISKQEYDESGPSIVHR	985550	989501	1.2089e+06	968191	963473	1.0021e+06	930604	1.00693e+06	964574	943102	1.1122e+06	1.1461e+06	1.09917e+06	2.33975e+06	989652	1.30262e+06			FALSE	-0.00694	0.19334	0.14051	0.21489	-0.02767	-0.05007	0.80007	4	2639.41	1.52445e-05	7
A5A3E0	WISKQEYDESGPSIVHRK	256171	287038	268328	347725	286593	336609	300817	279283	312469	345364	365830	350867	347012	421281	304964	336117			FALSE	0.19819	0.39986	0.18155	0.239	0.09479	0.27621	0.50015	5	3071.71	3.8632e-05	4.9
A5A3E0	YDESGPSIVHR	294951	259009	259441	267858	288860	284031	264113	287203	278871	268113	240393	291304	238749	289930	245823	285927			FALSE	0.04848	-0.05918	-0.07116	-0.05903	-0.0069	-0.01828	-0.06739	3	1563.81	0.000119274	5.27
A5A3E0	YDESGPSIVHRK	3.08903e+06	2.91103e+06	2.61404e+06	2.63842e+06	3.0749e+06	2.56408e+06	2.795e+06	3.01599e+06	2.97832e+06	2.66843e+06	2.87376e+06	3.49624e+06	2.68977e+06	2.8191e+06	2.34512e+06	2.99865e+06			FALSE	-0.08954	0.08632	-0.19198	-0.16712	-0.04619	-0.08755	-0.12322	4	1996.11	4.93532e-05	3.44
A5A3E0	YELPDGQVITIGNER	78425.9	91322.9	77277.4	80443.6	91463.4	96505	90497.7	85042.3	87471.3	79753.6	86592.4	90270.4	83609.6	99638.7	83712.7	83852.5			FALSE	0.14709	0.05923	-0.10603	-0.01868	0.0484	-0.02161	0.1104	2	2008.07	2.1099e-05	3.21
A5D8V6	ALESPEVQDLQLER	105128	95303.6	124645	108865	110873	109745	100992	107799	102743	110144	104599	110929	94081.1	119802	107321	118567			FALSE	0.13844	0.10477	0.22038	0.1725	0.05895	0.08698	0.09372	2	1931.04	3.09021e-05	3.87
A5D8V6	FLEGEVPLETF	106996	111748	101882	116204	103061	120298	107566	109580	118104	117571	98550.5	106568	103016	108996	106390	110569			FALSE	0.03013	-0.09279	-0.00434	-0.01182	-0.01058	0.10755	-0.0451	2	1584.85	0.000242484	3.27
A5D8V6	KIEEESEAMAEK	466448	438529	446090	437378	464822	480834	420985	423524	450322	448948	401736	433184	392370	465645	417906	419528			FALSE	0.06343	-0.11624	-0.0347	-0.11191	-0.09977	-0.00913	-0.07688	3	2306.27	5.11984e-05	5.06
A5D8V6	LENFSSMR	149653	166418	201189	156073	169353	163881	182138	159635	163326	157063	160368	181357	172342	165231	151438	171896			FALSE	0.07629	0.11259	0.17674	0.03278	0.11279	0.01958	0.09495	2	1287.67	0.0090162	1.31
A5D8V6	NLEFQGPLEIS	167959	154901	156379	146593	139377	151049	160520	172105	156884	140771	158341	149388	167710	152863	176499	155448			FALSE	-0.15274	-0.06925	-0.09172	0.04005	0.04299	-0.11726	-0.01025	2	1550.84	0.000256039	2.34
A5D8V6	NLEFQGPLEISR	192827	182357	187787	174878	203136	198093	172164	192446	178019	170307	174692	185321	179642	182583	181593	182565			FALSE	0.09683	-0.05955	-0.04896	-0.04303	-0.04124	-0.10716	-0.05071	3	1706.94	6.96e-05	4.6
A5D8V6	NLSDRYQELRK	585617	602285	591094	621263	620648	598319	563291	556263	606858	555103	667420	635307	610793	576214	626363	614855			FALSE	0.03724	0.13312	0.0294	0.06334	-0.08549	-0.03186	-0.00109	4	2030.16	0.000802727	2.19
A5D8V6	RMLSHLR	112003	89474	108385	96793.1	101068	98280.2	86436.9	96032.7	95323	92214.2	96179	103831	95906.4	142194	110293	104295			FALSE	-0.01532	-0.01054	0.02627	0.09095	-0.14296	-0.10344	0.24095	3	1216.73	0.00945214	2.4
A5D8V6	TLQELEELQNDSEAIDQ	59183.1	67487.2	75323.6	70518.7	74188.1	72231.3	63897.7	63010.3	69333	55835.2	72236.4	63059.8	66028.8	68647.4	63702.5	70707.4			FALSE	0.20903	0.09504	0.20333	0.08556	0.00271	-0.01721	0.08842	3	2279.12	3.19885e-05	5.03
A5D8V6	TLQELEELQNDSEAIDQL	342289	336601	269803	310956	306484	287086	283365	320683	312921	285677	323812	310225	319526	304607	280160	311113			FALSE	-0.19376	-0.09861	-0.22524	-0.19935	-0.16852	-0.18159	-0.12133	3	2392.21	2.44941e-05	4.79
A5PL33	AREPCPLR	141500	145346	157286	139575	152929	151868	152502	150452	153309	137266	141147	159118	138730	147703	138421	145605			FALSE	0.08757	0.06596	0.04951	-0.01426	0.07882	0.01863	-0.00208	3	1302.73	0.0112362	3.12
A5PL33	EIPEFLFGE	18760.4	19845.3	18682.2	19917.3	14575.7	20936.9	17227.9	18957.7	22367.7	17616.8	18027.2	17318.1	16090	16718.6	16469.1	17409.5			FALSE	-0.12048	-0.1273	-0.00023	-0.18844	-0.0934	0.05063	-0.23475	2	1384.73	0.00412135	1.97
A5PL33	EIPEFLFGEVK	292055	297809	270513	293636	286528	306827	285745	286626	280103	269678	273940	271989	277124	274975	257817	278703			FALSE	0.00851	-0.11167	-0.06431	-0.13675	-0.04343	-0.10153	-0.09545	3	1916.1	0.000315309	4.27
A5PL33	EIPVPVLRPAWPC	102947	93675.9	92216.1	89585.3	93901.8	87833.8	95846.8	79355.6	77812.8	76671.9	96159.1	83103.7	86241.7	94928.6	90838.1	88776.7			FALSE	-0.11359	-0.13335	-0.11307	-0.13052	-0.16641	-0.34797	-0.11808	3	1838.03	0.000959817	4.04
A5PL33	LLPQGPPELPSESPPPELPPPEAAPPVLPA	28254.9	28872.9	22145.1	29919.5	32025.4	27121.4	28832.3	30012.7	25765	27738.9	17045.1	29532.9	28610.8	25032.1	26186.7	28459.1			FALSE	0.05011	-0.29455	-0.13389	-0.06408	0.04273	-0.09455	-0.0908	5	3337.83	0.0422097	2.4
A5PL33	QDPCPVSQLEK	60882	49390.5	47608.5	42037.5	49047.2	48961.4	51726	50076.8	53148	42679.1	46962.7	43552.3	40973.2	59741	43951.4	49924.3			FALSE	-0.17009	-0.28484	-0.29876	-0.23225	-0.1153	-0.20257	-0.13081	3	1909.03	0.000911412	2.09
A5PL33	REPCPLR	130097	147749	139624	152102	148470	155383	141540	133539	151413	140240	142866	149083	138827	129830	148981	135272			FALSE	0.12909	0.07143	0.07033	0.03289	-0.01444	0.06996	-0.04852	3	1231.69	0.01314	2.69
A5PL33	WAHGPGHR	6717.85	16075.1	3391.19	5475.54	3887.28	8212.53	3229.18	6388.43	6965.64	7681.86	6235.15	13289.5	4776.1	3987.72	3281.27	5670.24			FALSE	-0.9136	-0.22329	-1.36211	-1.34838	-1.24484	-0.63793	-1.37895	3	1221.66	0.185728	2.51
A5PLN9	ADLQTSSQR	4.04627e+06	4.79456e+06	4.83898e+06	4.88511e+06	4.60465e+06	4.5933e+06	4.28595e+06	4.21276e+06	4.56372e+06	4.67201e+06	5.0272e+06	4.64662e+06	4.54409e+06	3.91066e+06	4.80792e+06	4.39044e+06			FALSE	0.05713	0.1299	0.13738	0.05719	-0.05694	0.06304	-0.06442	2	1309.7	0.00235029	2.88
A5PLN9	AVAELKPDCCIDDVIHHEVK	524359	483537	458647	469485	519703	443289	489108	421452	483874	530368	458543	454934	462099	594876	419288	486012			FALSE	-0.06575	-0.14191	-0.11894	-0.15488	-0.14652	0.00906	0.0686	5	3260.76	7.0956e-06	5.28
A5PLN9	AYLQPMDTR	1.12508e+06	1.13409e+06	1.08237e+06	1.15236e+06	1.09349e+06	1.06194e+06	1.04942e+06	1.06257e+06	1.06829e+06	1.04882e+06	1.14996e+06	1.00959e+06	1.08493e+06	1.02086e+06	1.05479e+06	1.05526e+06			FALSE	-0.06782	-0.06507	-0.0157	-0.09852	-0.0972	-0.0937	-0.10144	2	1398.74	0.000823148	2.65
A5PLN9	DLPGDLFNQ	85253.8	109342	100927	100947	96762.2	97872.3	95933	103389	102912	95166	100135	97601.3	89331.3	117096	103535	95285.1			FALSE	0.00028	0.0231	0.05298	0.03098	0.03462	0.02559	0.08515	2	1322.69	0.00180592	1.81
A5PLN9	DLPGDLFNQL	57982.9	56835.5	56231	52593.4	55915.8	58875.5	54207.6	58067.9	54493.1	57059.2	59146.7	51490.3	54206.5	50319.8	50377.9	55568.8			FALSE	-0.00034	-0.05352	-0.07735	-0.11601	-0.03231	-0.04163	-0.13549	2	1435.78	0.000572882	2.19
A5PLN9	DLPGDLFNQLMR	61439.1	61405.4	65804.9	58602.3	55755.7	62365.1	61765.1	56842	62311.6	54090.7	46546.2	58928.2	60181.1	51128.6	52492.8	53580.5			FALSE	-0.05657	-0.21994	0.01824	-0.21177	-0.05064	-0.07771	-0.14225	2	1722.92	0.289503	2.96
A5PLN9	DLQTSSQR	678387	689522	659815	713534	718276	664381	695125	663517	713959	729978	690758	696272	650174	635057	653643	686098			FALSE	0.01547	0.02003	0.00573	-0.03002	-0.00981	0.07804	-0.08994	2	1238.67	0.017902	2.28
A5PLN9	EIGTHIL	109890	99502.3	93975.1	94997.2	99575.5	89747	94302.4	104483	102890	92707	103262	109265	97438.5	117614	94650.8	103623			FALSE	-0.14536	0.02144	-0.14803	-0.07871	-0.07499	-0.09832	0.03848	2	1086.65	0.013985	1.62
A5PLN9	EIGTHILVC	872877	856440	864371	884737	828713	829045	858147	871415	911861	833399	743586	808497	862730	829234	776747	962383			FALSE	-0.06097	-0.156	0.01642	0.00816	0.0002	0.01324	-0.0315	2	1345.75	0.00231569	1.78
A5PLN9	EIGTHILVCAVSYTTQAGEK	533468	531819	580938	560904	562914	572307	525757	557382	521820	547213	474776	511640	504041	524171	542545	520355			FALSE	0.09173	-0.11098	0.10012	-0.00324	0.02398	0.00506	-0.0511	4	2785.5	1.75395e-05	4.14
A5PLN9	ELKPDCCIDDVIHHEVK	450828	428322	414205	451015	491817	447207	441389	471350	417206	415817	381188	455350	342055	523253	375434	436910			FALSE	0.09505	-0.07168	-0.02304	-0.11402	0.05409	-0.07775	-0.02289	5	3019.62	3.32784e-05	5.11
A5PLN9	ELNSVSQAGECVSTFGSR	92342.7	89916.2	96173.3	102415	109799	108857	87636.7	90730.6	93318.7	90958.6	90500.9	96850.3	81641.2	96568.5	95651.1	89097.4			FALSE	0.26267	0.03976	0.12379	0.01957	-0.03114	0.01589	-0.03241	3	2232.09	1.05641e-05	6.08
A5PLN9	FQVLKPLDVK	3.44784e+06	3.38894e+06	3.53507e+06	3.40154e+06	3.3665e+06	3.35735e+06	3.33027e+06	3.62525e+06	3.42974e+06	3.19933e+06	3.30458e+06	3.24701e+06	3.33679e+06	3.3549e+06	3.4255e+06	3.5401e+06			FALSE	-0.02403	-0.06147	0.02091	0.02693	0.02484	-0.04451	-0.03095	3	2099.34	0.000366419	3.93
A5PLN9	GVTVIGK	373530	380655	427604	412787	428655	442848	375367	341335	393854	352533	335340	376951	340755	368320	403137	381316			FALSE	0.20859	-0.08245	0.15614	0.05677	-0.07354	-0.01499	-0.08898	2	1281.84	0.0575856	2.78
A5PLN9	GVTVIGKL	465007	477368	439217	460113	488171	488285	435205	455900	489573	468680	445652	530657	456718	567226	417974	470450			FALSE	0.05125	0.05104	-0.06745	-0.08505	-0.08071	0.02411	0.11976	2	1394.92	0.00758267	2.49
A5PLN9	LNLSASNAAVAELKPDCCIDDVIHHEVK	97068.3	99932	107371	103137	106537	110470	108892	102482	94592.3	90028.2	94695.7	85871.1	96322.1	73389.3	92856.2	90372.7			FALSE	0.13954	-0.12567	0.09568	-0.10455	0.1016	-0.09363	-0.21511	5	4031.15	1.05675e-07	5.91
A5PLN9	LQTSQLQR	2.68904e+06	2.73213e+06	2.88186e+06	2.72477e+06	2.71561e+06	2.90794e+06	2.77797e+06	2.65395e+06	2.88138e+06	2.73965e+06	2.76236e+06	2.70452e+06	2.73131e+06	2.61665e+06	2.8412e+06	2.73994e+06			FALSE	0.05287	0.01211	0.04853	0.04196	0.00286	0.05223	-0.01962	2	1277.75	0.0190278	2.74
A5PLN9	LSLEAIPDTVNLEEPFHIT	74951.9	65302	76401.7	84774.2	74826.2	88594.8	76063.2	63348.7	79162.6	70758.2	72801.7	85516.5	64602	111485	64311.5	72952.6			FALSE	0.22055	0.17479	0.20059	-0.03109	-0.00869	0.09616	0.32825	3	2442.31	0.000201982	4.45
A5PLN9	LSLEAIPDTVNLEEPFHITCK	29531.5	33098.9	26951.7	35990.7	28415.1	36361.9	33063.3	28991.8	35064.7	30742.5	27073.8	23492	33302.4	23354	30038.7	32566.8			FALSE	0.04862	-0.3087	0.00717	-0.00057	-0.01332	0.07138	-0.14463	5	3034.64	3.87272e-06	5.1
A5PLN9	LTDTFLK	883238	858449	896823	862887	887845	854343	869953	892338	854363	857929	875647	823626	868489	826826	891151	814069			FALSE	0.00042	-0.03557	0.01485	-0.03053	0.01697	-0.02456	-0.03893	2	1445.89	0.0648749	2.88
A5PLN9	LTKPTLF	678042	648899	687238	665645	640755	691779	664919	666854	674465	630009	647783	693042	664420	718542	640216	653709			FALSE	0.00607	0.01502	0.02793	-0.03635	0.00524	-0.02464	0.05966	2	1427.91	0.3107	1.46
A5PLN9	LTKPTLFTNIPVTC	273808	251474	247449	260033	277064	262210	244622	267171	259315	265532	242014	266694	239532	276805	262129	265878			FALSE	0.03792	-0.04626	-0.04974	0.00746	-0.03753	-0.0012	-0.02478	3	2213.29	0.000462572	4.21
A5PLN9	LTKPTLFTNIPVTCEEK	350645	421036	454902	413313	397571	419808	408407	471481	457866	449578	413757	392068	445155	408259	441651	428427			FALSE	0.083	0.06246	0.17005	0.17314	0.18932	0.2338	0.14524	4	2903.67	4.96117e-05	4.56
A5PLN9	MAPGYGDVR	750090	779003	745875	743788	718083	770051	773622	745316	689084	705980	755232	712021	709828	766765	690773	784005			FALSE	-0.03917	-0.05956	-0.03769	-0.05218	-0.00961	-0.13235	-0.0504	2	1269.66	0.00109496	2.26
A5PLN9	NAAVAELKPDCCIDDVIHHEVK	353241	321862	342509	352476	344959	356944	382354	318620	345393	370228	345841	304774	309430	375824	326192	337632			FALSE	0.05616	-0.0533	0.04187	-0.02431	0.05425	0.08409	0.02153	5	3445.84	3.70069e-06	6.75
A5PLN9	NEFAEKA	990920	1.01128e+06	1.0378e+06	1.063e+06	1.04123e+06	1.03815e+06	1.06458e+06	998616	1.04548e+06	1.04567e+06	1.11862e+06	1.10878e+06	1.05029e+06	974835	1.03131e+06	1.06457e+06			FALSE	0.05457	0.15377	0.06935	0.06597	0.04329	0.06271	0.01642	2	1416.8	0.0445866	2.24
A5PLN9	NMTTSPMFMEK	264636	237954	248434	239479	235832	252681	244530	226982	261874	243119	226398	258090	232771	242648	212202	224719			FALSE	-0.04098	-0.05292	-0.04276	-0.20201	-0.09209	0.00688	-0.08018	2	1924.98	0.000205426	3.78
A5PLN9	Oxidation[M1]MAPGYGDVR	158778	156846	146157	162621	160360	167204	152477	158402	158420	149398	156739	149575	160098	162191	168921	159493			FALSE	0.05357	-0.0432	-0.03164	0.05731	-0.02185	-0.03613	0.03015	2	1285.65	0.00235029	2.04
A5PLN9	QEHLLALK	410305	470215	459474	422101	396313	506438	425397	476816	476098	429486	372484	472991	422667	480386	450913	361154			FALSE	0.03597	-0.0586	0.00173	-0.11676	0.03511	0.04049	0.03646	3	1559.98	0.0047387	4.4
A5PLN9	QYLYCLKPK	2.2315e+06	2.37728e+06	2.39722e+06	2.4033e+06	2.31666e+06	2.44587e+06	2.27945e+06	2.4282e+06	2.2075e+06	2.21501e+06	2.32691e+06	1.90004e+06	2.27795e+06	2.14535e+06	2.42975e+06	2.24359e+06			FALSE	0.04734	-0.12477	0.0588	0.02007	0.03062	-0.05952	-0.05926	3	2125.27	0.00168088	3.96
A5PLN9	RTYEYDDIAQVC	78999.3	74270.6	70426.5	76890.5	83407.4	90633.6	84796.7	76849.1	76097.1	82774	85349.2	77962.3	76852	76818.7	74047.4	73223.1			FALSE	0.18335	0.09155	-0.05715	-0.05761	0.07676	0.05178	0.00377	2	1836.88	0.000251411	2.62
A5PLN9	TLLSSVQGLQSISGLR	42321.1	49141.3	40940	50656.2	45263.7	49351.9	46963.7	50839.8	37986.6	47080.8	38193.9	50444.2	52757.7	39657.6	33949.2	40731.8			FALSE	0.0489	-0.04525	0.00211	-0.29244	0.09671	-0.10457	0.01495	3	1963.15	3.23061e-05	6.14
A5PLN9	VSLEPSIM	191841	194493	187444	178531	179977	156121	181789	177042	161844	167851	173779	167123	168278	282849	170801	162576			FALSE	-0.20097	-0.18049	-0.0781	-0.2127	-0.10655	-0.22872	0.22368	2	1179.66	0.00512267	2.44
A5PLN9	VSLEPSIMYNVTELNSVSQAGECVSTFGSR	24157.3	28039.3	27256.9	29162.2	22327.3	30908.2	24809.9	30905.8	28301.3	26900.3	27174.2	27734.6	25982	20782	26044.4	23905.5			FALSE	0.02843	0.07308	0.11223	-0.06347	0.09413	0.08075	-0.15856	3	3565.75	4.13324e-07	4.56
A5PLN9	VVSSAIKVES	185217	167245	171123	171886	180449	179469	163535	161803	165213	171400	175111	185122	172187	204229	161576	177083			FALSE	0.0302	0.03146	-0.03923	-0.05764	-0.11553	-0.06638	0.09486	2	1626.99	0.000447696	2.49
A5YKK6	ADYPCHTVATDILK	592599	473709	530227	461149	508588	478332	532565	480299	498041	443855	530679	485022	496438	832155	465454	499759			FALSE	-0.11162	-0.07015	-0.10512	-0.1437	-0.07418	-0.17898	0.31728	3	2212.19	3.1831e-05	6.17
A5YKK6	AFPPLSTPNQTT	223045	191636	218809	193659	200223	208116	193352	220048	219378	191039	179030	198947	199210	268804	196432	208315			FALSE	-0.02223	-0.1337	-0.00772	-0.03498	-0.00446	-0.01491	0.17455	2	1577.85	0.000280968	2.79
A5YKK6	AFPPLSTPNQTTAF	146904	150245	146338	151718	146871	158407	157876	146832	146423	141225	162086	144633	144502	155889	170863	139498			FALSE	0.03894	0.04573	0.0044	0.06276	0.03624	-0.04689	0.01566	2	1795.95	0.000438116	2.91
A5YKK6	AFSAFVGQMHQQGILK	614702	573369	567107	560691	502129	599241	524597	599849	528827	553214	475213	489171	499405	453703	604462	563191			FALSE	-0.10932	-0.30094	-0.07511	-0.02501	-0.07941	-0.13487	-0.31791	4	2370.32	6.61192e-06	5.06
A5YKK6	AGPEMDKR	811411	925224	887603	955713	887341	1.01769e+06	860063	872469	985025	995677	953060	875899	971394	920884	969429	1.01213e+06			FALSE	0.13352	0.07473	0.08601	0.19034	-0.00341	0.18972	0.12383	3	1511.85	0.00945214	2.71
A5YKK6	AHGGPNFM	723841	715922	664146	797643	684797	743683	715877	723660	776238	698439	687883	797892	735748	764207	733199	749082			FALSE	-0.01135	0.04539	0.0219	0.04199	-0.00023	0.03457	0.05909	2	1134.57	0.033292	1.91
A5YKK6	ALDINELKPGNLLK	182790	189121	165740	185246	177130	181245	198301	185011	181514	183686	168961	193219	167088	184025	163210	172698			FALSE	-0.05349	-0.03825	-0.08355	-0.14689	0.04356	-0.02627	-0.08302	4	2450.52	4.49668e-05	4.39
A5YKK6	APLAGQV	112853	120306	122207	138863	137433	127241	127735	130105	132986	135777	123131	134326	119335	148111	125950	110768			FALSE	0.1829	0.14301	0.16312	0.02185	0.14516	0.20501	0.19793	2	959.585	0.114715	2.1
A5YKK6	APLAGQVS	112341	98760.9	127793	107844	108743	102876	115315	110783	107204	100081	111324	105111	112285	126508	110617	117319			FALSE	0.00353	0.03599	0.15863	0.11069	0.09901	-0.02632	0.17782	2	1046.62	0.292482	1.88
A5YKK6	APPEDDNREIATWK	2.97811e+06	3.16806e+06	3.39691e+06	3.1122e+06	3.08719e+06	3.12668e+06	3.09713e+06	3.33734e+06	3.38255e+06	2.89232e+06	3.33095e+06	2.96459e+06	3453896	3.49014e+06	3.35654e+06	3.45506e+06			FALSE	0.0158	0.03464	0.08277	0.14831	0.06613	0.0299	0.17609	3	2250.2	8.77561e-05	2.16
A5YKK6	AQAEQQHNPAANPTMIR	1.10028e+06	975069	1.02973e+06	1.05181e+06	1.12459e+06	1.09107e+06	1.15407e+06	1.02524e+06	1.05887e+06	1.0232e+06	931285	971514	1.0291e+06	1.04975e+06	992749	1.10634e+06			FALSE	0.09438	-0.12523	0.00429	0.01641	0.07052	0.00466	0.00243	3	2181.12	2.5867e-05	6.73
A5YKK6	ASQQEIQHIVNR	1.27304e+06	1.26296e+06	1.29757e+06	1.29839e+06	1.20289e+06	1.2575e+06	1.2526e+06	1.23124e+06	1.18938e+06	1.27398e+06	1.19978e+06	1.25681e+06	1357024	1.25121e+06	1.27076e+06	1.24327e+06			FALSE	-0.04366	-0.0459	0.03371	-0.01255	-0.02998	-0.04193	0.04052	3	1726.95	6.18371e-05	5.31
A5YKK6	ATDDVAQIYDK	377369	406106	447820	420945	415905	443386	392098	383896	394398	431708	383491	424500	392901	421039	380519	406802			FALSE	0.13326	0.04445	0.14908	0.00706	-0.01384	0.07644	0.05504	3	1847	0.000265643	3.5
A5YKK6	AVEGLLDATSGADADLLLR	58090.8	48991.6	51522.7	60524.2	53375.8	55721	47333.5	51435.2	51885	46613.6	43033.7	50497.4	46582.9	67535.2	55777.5	50876.1			FALSE	0.02689	-0.1952	0.06538	-0.00579	-0.1166	-0.12055	0.09181	3	2204.21	1.4354e-05	5.33
A5YKK6	AVQELVHPVVDR	618571	562067	591416	547303	590417	568516	553121	546766	559348	517008	558983	542905	550573	540130	530790	601376			FALSE	-0.02677	-0.09959	-0.05215	-0.06048	-0.10221	-0.13341	-0.11431	3	1665.96	7.63853e-05	5.5
A5YKK6	AWATDDVAQIYDK	86719.2	97097.8	102214	94288.9	93892.5	112335	98830.4	96571.9	93506	89977.6	90248	93858	91487.5	85984	87417.3	90815.8			FALSE	0.16597	0.00227	0.09628	-0.0445	0.08818	-0.00262	-0.05068	2	2104.12	1.71062e-05	3.93
A5YKK6	AYGSPWCNK	1.2767e+06	1.25789e+06	1.26006e+06	1.22427e+06	1.31057e+06	1.31443e+06	1.26652e+06	1.23326e+06	1.26542e+06	1.21295e+06	1.15137e+06	1.12664e+06	1.16729e+06	1.14521e+06	1.25031e+06	1.30664e+06			FALSE	0.05056	-0.15398	-0.02889	0.01267	-0.01995	-0.03236	-0.13231	2	1690.89	0.000745065	3.93
A5YKK6	CASIEECR	509226	499644	520129	537304	511485	510336	500083	515022	491975	525900	521923	555703	509045	516764	554531	566495			FALSE	0.0184	0.09512	0.06783	0.15208	0.00889	0.01282	0.02402	2	1328.63	0.0193191	2.85
A5YKK6	CITELEQHLH	115757	119384	123068	129993	123032	120681	109268	118770	114323	109611	112242	124849	121827	117002	115292	114202			FALSE	0.05165	0.01192	0.10596	-0.03507	-0.04426	-0.07045	0.02245	3	1583.82	0.00178009	2.46
A5YKK6	CITELEQHLHAIPPTLAMNPQAQALR	104877	94774	101306	105680	100615	103784	115899	98231	99445.4	91751.7	98477.3	93309.7	88345.4	91653.3	86970.3	90937.8			FALSE	0.0339	-0.05797	0.05205	-0.16635	0.10101	-0.06242	-0.14949	4	3256.73	3.14857e-06	6.72
A5YKK6	CLFSHVDFSGDGK	1.2117e+06	1.21443e+06	1.24523e+06	1.19434e+06	1.29165e+06	1.24177e+06	1.22048e+06	1.15387e+06	1.21595e+06	1.20355e+06	1.1516e+06	1.13755e+06	1.20161e+06	1.17852e+06	1.191e+06	1.18697e+06			FALSE	0.06243	-0.08384	0.00797	-0.02893	-0.03112	-0.00394	-0.02761	3	2077.07	5.88526e-05	5.2
A5YKK6	CLIECRDEYK	679152	644839	677257	626167	646446	646465	606923	621768	611831	604862	556426	484478	534947	543113	623277	647826			FALSE	-0.03427	-0.34706	-0.02259	-0.05881	-0.10777	-0.12193	-0.29645	3	1994.03	0.00218277	3.68
A5YKK6	CPSILGGLAPEK	265987	271443	268862	272073	289296	259889	299952	264015	263310	283218	254836	254251	264965	252218	261395	269038			FALSE	0.03122	-0.07816	0.00938	-0.01891	0.06954	0.02422	-0.0554	3	1850.07	9.76688e-05	4.92
A5YKK6	CPSILGGLAPEKDQPK	345138	387958	368726	453189	462319	459765	469045	409207	449019	535990	529697	441470	492094	395440	392835	423181			FALSE	0.3309	0.40572	0.16499	0.15459	0.26063	0.42613	0.2758	4	2622.51	1.59479e-05	6.12
A5YKK6	CPVVLAPLLYPEK	545688	544054	587174	613219	569917	590109	557335	553862	560839	538429	546475	600104	534120	593841	552949	553399			FALSE	0.09017	0.07335	0.13952	0.02182	0.02813	0.01256	0.04973	3	2107.25	8.4583e-05	5.41
A5YKK6	CPVVLAPLLYPEKR	375800	465670	381846	451883	448653	442117	439524	444594	448727	476057	482122	410100	488010	406565	448425	474455			FALSE	0.08214	0.08449	-0.01333	0.13323	0.07133	0.1362	0.08829	3	2263.35	9.17515e-06	6.04
A5YKK6	DAIAALGLLQK	615733	539398	614725	590930	580965	531622	547423	580673	543643	522712	483251	505618	534711	477460	608501	648837			FALSE	-0.05414	-0.2242	0.06176	0.12232	-0.03417	-0.11537	-0.1906	3	1721.08	0.000193707	4.5
A5YKK6	DDVAQIYDK	510456	481854	530455	526254	542222	510869	535539	512721	509992	495451	493827	531006	468559	531287	493641	486510			FALSE	0.08577	0.04653	0.09071	-0.01779	0.07913	0.01897	0.01092	2	1674.92	0.000600184	3.33
A5YKK6	DFALDSEESR	5.2054e+06	5.03069e+06	4.98236e+06	4.74364e+06	4820531	5.21525e+06	4.98656e+06	5.0498e+06	5.1049e+06	5.15556e+06	5.22844e+06	5.25199e+06	5.14478e+06	5.08854e+06	5.28301e+06	4.9599e+06			FALSE	-0.02851	0.03403	-0.07375	0.00096	-0.02843	0.00343	-0.00039	2	1472.72	0.000540901	3.26
A5YKK6	DLDSYLK	6.55716e+06	6.66361e+06	6.43009e+06	6.56274e+06	7.1527e+06	6.60332e+06	7.07888e+06	6.75213e+06	6.76022e+06	7.30519e+06	7.03882e+06	6.79154e+06	7.0303e+06	6.75497e+06	6.63694e+06	6.82948e+06			FALSE	0.05726	0.06503	-0.02509	0.02656	0.0651	0.08935	0.06032	2	1461.84	0.0280201	2.53
A5YKK6	DLSQVWPEANQHFSK	183137	194304	164679	177377	201108	206002	195553	192960	190004	188370	176476	185533	191296	178962	169629	184670			FALSE	0.10917	-0.06023	-0.14202	-0.09128	0.04171	0.00356	-0.02772	4	2394.27	7.65301e-06	4.57
A5YKK6	DVKQPEELPPITTT	178352	179376	178482	178536	184911	190508	190336	177745	177402	186567	201702	182468	190576	183872	175852	175339			FALSE	0.06964	0.10288	-0.00287	-0.02661	0.04116	0.02495	0.0659	3	2176.24	0.000457544	3.72
A5YKK6	DVPPSIN	130199	138095	135615	132329	121713	128854	132747	137041	138719	142790	130343	146296	132725	131743	132038	113410			FALSE	-0.09862	0.04419	-0.00189	-0.1284	0.00801	0.06936	-0.02072	2	1045.58	0.0831693	1.97
A5YKK6	DYPQYCQHLA	63478.6	51641.4	56290.4	54822.9	53517.9	57582.6	65592.1	56917.6	50920.2	56417.8	52024	55531.8	53530.3	61844.5	64153.9	59436.2			FALSE	-0.05127	-0.09805	-0.05111	0.10242	0.08976	-0.10098	0.00319	2	1598.76	0.00405816	1.65
A5YKK6	EADLFHTIETLMR	57118	51533.7	55722	59987.1	58156.2	54562.3	51526.5	50140.9	46842	53671.1	51523.5	44564.7	55391.4	68153.8	44282.5	49846.8			FALSE	0.05301	-0.17728	0.09079	-0.207	-0.09585	-0.11233	0.18533	3	1879.99	7.04039e-05	5.04
A5YKK6	ECHLLVLK	62498.9	52108	68290.2	63534.2	64361.8	65197.3	64561	58350	56952.8	59606	51009.3	60557	51304.1	64690.1	50627.1	59648.3			FALSE	0.17692	-0.03879	0.20192	-0.05558	0.10092	0.02436	0.01736	3	1619.98	0.00242121	3
A5YKK6	EIDDEANSY	851197	879167	881364	863894	843661	779532	869029	869238	792349	844698	851696	829423	835500	956733	926854	851213			FALSE	-0.09224	-0.04165	0.01236	0.03923	0.00657	-0.07998	0.05068	2	1359.62	0.00528518	2.69
A5YKK6	EIDDEANSYFQR	1.14002e+06	1.13131e+06	1.14854e+06	1.09419e+06	1.17766e+06	1.1991e+06	1.15842e+06	1.10352e+06	1.19911e+06	1.17528e+06	1.28763e+06	1.16072e+06	1.16709e+06	1.10955e+06	1.12145e+06	1.14885e+06			FALSE	0.06546	0.10828	-0.01828	-0.00065	-0.00597	0.06402	0.00337	2	1790.85	6.57549e-05	3.93
A5YKK6	ELKPGNLLK	188929	168096	187693	195143	202756	178646	169320	153101	183329	169009	171147	191541	171649	236673	176646	184567			FALSE	0.09529	0.0227	0.1007	0.01682	-0.14708	-0.01907	0.19368	3	1924.24	0.00208861	1.96
A5YKK6	ELNPSLNFK	804864	664787	663259	643724	778552	683117	747227	758146	743159	707986	676848	705384	789371	667235	700579	722842			FALSE	-0.00786	-0.08847	-0.16923	-0.04611	0.03465	-0.01828	-0.01286	3	1669.98	0.000985175	3.52
A5YKK6	EMMDQAAAQ	769747	685366	812922	735579	735454	819889	719915	639897	794421	713932	715710	705005	675710	774025	804105	769495			FALSE	0.0961	-0.03451	0.08974	0.11294	-0.09772	0.05184	-0.00534	2	1298.6	0.0079493	1.67
A5YKK6	EMMDQAAAQL	92851.7	80862.4	92747	91630	85231.3	102510	84118.8	84364.6	82134.4	95266.7	72280.1	90554.2	83005	89920.6	80672.4	94282.6			FALSE	0.11203	-0.09331	0.08594	0.01027	-0.04411	0.0303	-0.00656	2	1411.69	0.00197	3
A5YKK6	EMMDQAAAQLAQDNCELACCFIQK	39994.5	48344.3	46393.3	47625.8	46841.4	40182.5	40386.6	45826.4	42596.4	37069.1	41246.5	41597.3	38250.4	37180.1	45098.8	39070.7			FALSE	-0.02164	-0.09266	0.0899	-0.06975	-0.03514	-0.14909	-0.2279	4	3453.62	7.46252e-06	7.3
A5YKK6	EPLLMSISTNLK	154516	153037	166798	156025	150216	156417	157627	172473	162592	152918	135201	153137	164241	120348	155537	147858			FALSE	-0.00432	-0.09307	0.06991	-0.01964	0.10207	0.03686	-0.11196	3	1954.15	0.000119274	3.75
A5YKK6	EREVFNCMLR	1.05522e+06	1.04365e+06	1.11866e+06	1.1346e+06	1.16698e+06	1.13224e+06	943084	968111	1.04478e+06	992091	1.13737e+06	955662	973769	878646	1.38316e+06	982127			FALSE	0.13153	-0.00402	0.1024	0.1724	-0.13514	-0.04326	-0.18021	3	1657.85	0.000366419	3.22
A5YKK6	ETVKEEFMPWVSQ	163738	151839	143813	158382	160303	158022	156658	148717	163421	148783	148851	155970	147690	163174	150795	157289			FALSE	0.0125	-0.05003	-0.06252	-0.03467	-0.04741	-0.0155	-0.02171	3	2218.17	0.000190526	2.8
A5YKK6	ETVKEEFMPWVSQY	146025	131801	145915	146192	147080	149024	144475	142908	146826	146122	151031	135513	151043	182550	133956	149236			FALSE	0.09192	0.04458	0.07232	0.0276	0.0488	0.07646	0.26391	3	2381.23	0.000128853	3.18
A5YKK6	EVFNCMLR	1.32296e+06	1.37268e+06	1.28565e+06	1.3571e+06	1.4539e+06	1.34499e+06	1.45024e+06	1.3684e+06	1.38205e+06	1.27925e+06	1.35598e+06	1.16205e+06	1.34786e+06	940698	1.4012e+06	1.33115e+06			FALSE	0.05423	-0.09833	-0.02858	0.01952	0.06437	-0.01849	-0.23619	2	1372.7	0.0090162	2.91
A5YKK6	EVTYELDHPGFQIR	964013	917883	887897	927228	865698	940058	972908	885191	932515	888908	820619	890093	930680	872630	841906	928408			FALSE	-0.05958	-0.13759	-0.05212	-0.08818	-0.01836	-0.04712	-0.06154	3	2008.05	7.04039e-05	5.11
A5YKK6	EWVNLYHSAAAGR	157855	131571	162972	139040	137950	148468	129575	142578	143945	127818	126396	140795	122214	144986	137642	137862			FALSE	-0.01507	-0.11532	0.06141	-0.07112	-0.08878	-0.09085	-0.11527	3	1777.93	7.72935e-05	5.32
A5YKK6	FEIEVLCK	150205	135506	141747	138078	150372	143765	126568	150554	138834	128777	121123	125053	117642	113371	140041	135810			FALSE	0.04194	-0.21486	-0.03003	-0.05066	-0.04403	-0.09442	-0.30657	3	1645.95	0.0789561	3.01
A5YKK6	FFPQYPDK	140818	125209	138852	126828	119638	129166	142170	133804	128001	119918	123999	120401	112176	131227	134318	133015			FALSE	-0.09656	-0.12233	-0.00188	0.00707	0.05296	-0.1017	-0.12822	3	1649.92	0.00364343	2.68
A5YKK6	FWNHEFVHCAPEIEK	535007	520600	517749	516555	515225	505153	499875	541702	546495	483721	451878	456924	481564	452182	509248	499744			FALSE	-0.04897	-0.21604	-0.02941	-0.06516	-0.0193	-0.03513	-0.17697	4	2551.3	9.22417e-05	6.2
A5YKK6	GAFGVGQEQIDAFLK	1.29199e+06	1.27745e+06	1.23449e+06	1.20716e+06	1.22793e+06	1.20768e+06	1.2555e+06	1.26661e+06	1.1863e+06	1.25062e+06	1.25611e+06	1.23114e+06	1.31045e+06	1.16004e+06	1.1252e+06	1.22643e+06			FALSE	-0.07717	-0.0469	-0.07359	-0.12779	-0.02682	-0.07639	-0.05666	3	2188.23	3.96131e-05	6.29
A5YKK6	GEQYDQAK	169737	157211	160979	187368	180112	167878	180362	162165	184182	159032	163511	149666	154287	183188	145276	166709			FALSE	0.08998	-0.06208	0.09146	-0.06758	0.06716	0.07004	0.04572	3	1546.84	0.024195	3.28
A5YKK6	GGLAPEK	569406	553615	557016	573728	563429	568867	555118	532981	601963	615971	555289	609002	564701	678183	564169	583051			FALSE	0.01187	0.05207	0.00989	0.03076	-0.04557	0.11705	0.14631	2	1279.79	0.128569	1.99
A5YKK6	GLAPHITLNPTIPLFQAHPQLK	132598	138066	117306	149343	130475	133824	118191	134424	115212	139853	127589	101566	112243	156819	118941	136467			FALSE	-0.03433	-0.24017	-0.02156	-0.0837	-0.09956	-0.08563	-0.00856	5	3014.78	6.03805e-06	6.03
A5YKK6	GLGMEVFPVDL	21109.2	15332.4	21747.8	24906.5	22606.2	23537.9	23962.7	21307.8	21297.8	22207	20037.5	20645.1	21014.4	21271.7	23705.7	24010.8			FALSE	0.34056	0.15883	0.35642	0.3889	0.31298	0.25559	0.2146	2	1480.8	0.000718139	1.54
A5YKK6	GLGMEVFPVDLIYRPWK	19910.7	15336.9	13187.9	14774.6	16555.1	17360.4	14047.5	12467.8	10180.5	14743.4	14352.8	9083.81	14376.1	13651.6	17579.9	11484.4			FALSE	-0.05558	-0.58876	-0.33403	-0.27828	-0.4107	-0.5	-0.33067	4	2628.49	2.00727e-05	3.99
A5YKK6	GLHNVVYGIQ	662450	605543	606610	615002	580639	590057	614917	602861	650152	592722	534812	606305	602001	633690	599069	610609			FALSE	-0.11518	-0.1521	-0.05376	-0.06792	-0.0583	-0.02887	-0.03723	2	1403.8	0.000398114	2.29
A5YKK6	GLHNVVYGIQR	457180	445231	436389	441402	457005	492839	398627	412636	407818	427716	401507	429633	431436	401560	468206	421807			FALSE	0.07391	-0.11869	-0.03991	-0.01996	-0.15361	-0.11108	-0.11548	2	1559.9	5.22911e-05	3.46
A5YKK6	GLPAVNNDPFVQR	151427	155994	173096	176354	154486	135152	171351	151654	164244	149340	141676	147229	154983	151064	148374	144108			FALSE	-0.08597	-0.08962	0.18487	-0.07186	0.07134	0.02864	-0.00646	3	1730.95	6.04873e-05	4.2
A5YKK6	GLPAVNNDPFVQRK	459229	524332	456706	476587	495544	506369	441861	435182	460108	532404	490426	476251	515939	485246	546077	483582			FALSE	0.02667	-0.02498	-0.07568	0.06608	-0.16537	0.01307	0.02562	4	2163.25	0.000109178	3.51
A5YKK6	GNAPEGLPQLMEVV	38493.2	29734.1	28842.8	35938.6	29722.2	32187	34942.5	27283.6	30177.9	23143.4	29932.2	29272.9	28747.3	28092.6	32673.1	22842.1			FALSE	-0.14019	-0.20463	-0.07477	-0.29747	-0.13283	-0.35564	-0.26344	2	1757.94	0.00618122	1.76
A5YKK6	GNAPEGLPQLMEVVR	426959	395642	375202	420961	437833	347661	375313	414087	414957	385109	355694	384080	385941	367688	385918	427714			FALSE	-0.06659	-0.15311	-0.04713	-0.01582	-0.05944	-0.04007	-0.12634	2	1914.04	3.53168e-05	3.76
A5YKK6	GNAPEGLPQLMEVVRS	141955	168948	153697	171901	160413	156664	168786	165386	156854	156170	160060	147648	154248	144610	153429	168106			FALSE	0.02837	-0.0149	0.06663	0.04852	0.10413	0.00981	-0.057	3	2001.08	4.38321e-05	4.5
A5YKK6	GQQELLYVVPFVAK	489045	534055	472919	516698	518732	495626	465191	439871	455631	473005	408820	467490	423706	407738	422909	423645			FALSE	-0.01238	-0.22343	-0.048	-0.27327	-0.17686	-0.13976	-0.29926	4	2199.3	5.94996e-05	5.34
A5YKK6	HGPEADRHLLR	749392	798247	799480	812001	813481	810470	781153	829510	767230	755449	784816	777696	866499	737047	844179	745167			FALSE	0.06944	0.0138	0.05832	0.03836	0.05759	-0.02346	0.0512	3	1604.89	0.000158579	4.21
A5YKK6	IAFIFNNLSQSNMTQKVEELK	20917.9	22131.9	20669.9	20201.2	23449.8	24037.6	25991.8	23186.6	19000.6	27730.8	23602.2	23247.3	21083.5	17806.6	19640.9	17536.9			FALSE	0.14154	0.12202	-0.07493	-0.21156	0.19202	0.11839	-0.14661	4	3366.89	1.25578e-06	4.81
A5YKK6	IAMTTCEQIVR	164148	160624	146240	152717	171239	161924	152337	161553	171688	139058	139731	162362	147906	138798	146783	147608			FALSE	0.0368	-0.10444	-0.1195	-0.14169	-0.04917	-0.0637	-0.17987	2	1625.87	0.000106309	2.7
A5YKK6	IAMTTCEQIVRK	843170	862782	903812	966046	1.00573e+06	961182	897932	846714	883726	858442	857776	898832	889059	818966	795845	840512			FALSE	0.20535	0.04222	0.13235	-0.06009	0.03236	0.03031	0.00175	3	2058.17	8.66809e-05	4.09
A5YKK6	ILDVAQDLK	1.15058e+06	1.14372e+06	1.09958e+06	1.0528e+06	1.07579e+06	1.09423e+06	1.10577e+06	1.05404e+06	1.04651e+06	1.12967e+06	1.06651e+06	1.05477e+06	1.05009e+06	1.12941e+06	1.04563e+06	1.10254e+06			FALSE	-0.08034	-0.11311	-0.09212	-0.09494	-0.08714	-0.07625	-0.07405	3	1623	0.000483398	3
A5YKK6	ILPDSGGVA	570254	560682	539525	548139	530445	548450	527885	523580	535538	526108	530266	553051	548564	541143	531647	519388			FALSE	-0.06796	-0.06206	-0.05628	-0.10571	-0.10512	-0.09121	-0.05358	2	1132.65	0.00723307	2.11
A5YKK6	ILPDSGGVAK	366878	402085	398728	398241	393836	405380	387250	372691	395593	374415	417621	399146	390372	367543	372506	371486			FALSE	0.05567	0.08701	0.05161	-0.04763	-0.01703	0.00196	-0.02088	2	1564.96	0.000366419	3.37
A5YKK6	ILTNFTGVMPPQFK	316150	293440	298141	301090	292310	331284	262694	287981	286498	294447	270465	284848	258996	295919	306503	307628			FALSE	0.03277	-0.13454	-0.02473	0.01071	-0.14663	-0.06944	-0.13557	4	2201.26	6.35794e-05	4.68
A5YKK6	ILTNFTGVMPPQFKK	823604	966858	832674	935607	803373	958613	773656	874371	789099	979469	793127	778818	847780	841523	920589	864839			FALSE	-0.02313	-0.18778	-0.01798	-0.00406	-0.11959	-0.01775	-0.0839	4	2633.57	6.57549e-05	5.14
A5YKK6	ISYLVDNLTK	67524.2	63295.4	64901.9	67574.6	86214.5	61192.6	69477.8	75803.5	69652.1	67822.1	64668.6	62982.7	68064.8	75551.9	71127	69935.7			FALSE	0.17223	-0.03537	0.01816	0.10876	0.15127	0.07158	0.13465	2	1774.06	0.000935237	3.04
A5YKK6	IVEPPENIQEK	2.93944e+06	2.93825e+06	2.96722e+06	2.97149e+06	3.1784e+06	3.03942e+06	3.04985e+06	3.05467e+06	3.0712e+06	2.99588e+06	2.86624e+06	2.91518e+06	2.88528e+06	2.96106e+06	2.99242e+06	2.90331e+06			FALSE	0.08116	-0.02383	0.0149	0.00442	0.05463	0.04575	-0.00772	3	1904.1	0.000331248	2.01
A5YKK6	KDLDSYLK	909384	838889	820595	815586	860703	829094	846752	930951	840991	864462	837636	848989	875513	809189	815890	861343			FALSE	-0.04908	-0.05179	-0.0956	-0.05985	0.02408	-0.03578	-0.05344	3	1894.15	0.00215087	3.73
A5YKK6	LAEVGQYEQVK	1.47727e+06	1.56295e+06	1.57924e+06	1.43971e+06	1.55087e+06	1.43154e+06	1.47989e+06	1.55068e+06	1.54583e+06	1.47342e+06	1.5268e+06	1.54777e+06	1.54489e+06	1.48417e+06	1.46333e+06	1.67947e+06			FALSE	-0.0277	0.01621	-0.01013	0.04788	-0.00459	-0.00998	-0.00531	2	1872.07	9.16643e-05	4.26
A5YKK6	LFQSVAQC	252124	240814	290955	251415	231528	255465	241432	241715	244709	235125	232093	209200	302641	241003	233763	250481			FALSE	-0.0175	-0.15967	0.13787	-0.02567	-0.02894	-0.03887	0.14126	2	1256.66	0.0153495	2.58
A5YKK6	LFQSVAQCCMGQ	150077	178191	167914	149213	155079	157333	167257	156166	159300	156805	140772	138977	154737	136231	154625	149158			FALSE	-0.07142	-0.23074	-0.04981	-0.11183	-0.02145	-0.05447	-0.17401	2	1732.81	0.000153788	4.49
A5YKK6	LFQSVAQCCMGQK	397922	436596	414257	411038	442344	423650	426017	390360	351129	417349	419578	346458	395977	311799	420247	412328			FALSE	0.05341	-0.12353	-0.01604	-0.00336	-0.03171	-0.11894	-0.23765	3	2165.12	7.82159e-05	5.34
A5YKK6	LFQSVAQCCMGQKQ	123860	121316	113138	117481	107396	124905	105486	103162	105372	104862	97315.7	103336	97683.3	83956.9	105985	100972			FALSE	-0.07782	-0.28913	-0.08831	-0.24449	-0.23275	-0.22183	-0.43274	3	2293.17	7.28895e-05	6.25
A5YKK6	LNPTIPLFQAHPQLK	246441	217228	211497	229234	239730	228895	212972	219525	217094	228523	220764	242780	214079	302399	229798	214763			FALSE	0.01534	-0.00039	-0.0732	-0.06071	-0.10041	-0.05729	0.15561	4	2325.39	1.25972e-05	2.97
A5YKK6	LPDPFTPNLK	441892	406754	480795	463398	467172	420887	454040	483066	462696	438813	415019	423557	450677	465274	475078	435439			FALSE	0.06549	-0.01722	0.15392	0.10152	0.14305	0.08718	0.11011	3	1750.04	0.000324749	3.44
A5YKK6	LVATDQTER	609791	637659	646159	655281	702089	608764	630253	626405	647677	633442	696440	653230	630650	663434	645375	626682			FALSE	0.07152	0.11363	0.06113	0.02818	0.01061	0.03842	0.05295	2	1336.74	0.00183217	2.73
A5YKK6	MKPSDLSQVWPE	293802	288799	293267	280781	272487	293657	291098	297608	266556	288728	258985	283793	256145	300214	276533	279996			FALSE	-0.04134	-0.10215	-0.02134	-0.06605	0.01504	-0.06928	-0.06649	3	2025.1	0.000586334	3.16
A5YKK6	MTTCEQIVR	2.22617e+06	2.04475e+06	2.17457e+06	2.10399e+06	2.30861e+06	2.23862e+06	2.18286e+06	2.17151e+06	2.17498e+06	2.04378e+06	2.17373e+06	2.18759e+06	1.93862e+06	2.20818e+06	2.18637e+06	2.04445e+06			FALSE	0.09044	0.03022	0.00258	-0.01361	0.02792	-0.01773	-0.04255	2	1441.75	0.00170508	3
A5YKK6	MTTCEQIVRK	106768	126791	108057	112694	126544	112850	109450	111631	111108	118504	107947	120170	105010	107088	109449	110445			FALSE	0.0356	-0.03401	-0.08136	-0.08697	-0.07921	-0.02459	-0.13905	4	1874.05	0.000256039	2.94
A5YKK6	MVLNETYR	7.37447e+06	7.59738e+06	7.46703e+06	7.64662e+06	7.68307e+06	7.34199e+06	7.48298e+06	7.41036e+06	7.26021e+06	7.09842e+06	7.1898e+06	6.98256e+06	7.14709e+06	7.14724e+06	7.24871e+06	7.22962e+06			FALSE	0.00512	-0.07917	0.0136	-0.04836	-0.00759	-0.06034	-0.06681	2	1329.72	0.0148814	3.04
A5YKK6	MYYFGIAALDR	94484.2	90511.1	88215.5	103078	81229.8	98035.6	93880.1	102788	85116.2	94899.4	81273	82731.9	89339.2	57136.5	109108	97814.1			FALSE	-0.04539	-0.17375	0.0483	0.1616	0.08827	-0.03937	-0.33683	2	1623.85	9.95747e-05	3.4
A5YKK6	MYYFGIAALDRFK	45144	52624.8	55192	54741.1	50551.4	64950	48733	49507.6	51590	60772.1	44125.4	44472.4	47138	44386.5	56008.6	44084.4			FALSE	0.24046	-0.1421	0.16918	0.0339	0.00695	0.20071	-0.09522	3	2203.22	0.00347963	2.17
A5YKK6	NKPILHTDLDVK	2.35674e+06	2.59341e+06	2.56838e+06	2.51332e+06	2.49402e+06	2.68506e+06	2.35579e+06	2.38754e+06	2.41446e+06	2.29671e+06	2.23194e+06	2.4196e+06	2.22324e+06	2.41582e+06	2.30734e+06	2.34536e+06			FALSE	0.06522	-0.08976	0.03784	-0.0894	-0.06157	-0.07139	-0.09364	3	2305.41	4.10344e-05	5.78
A5YKK6	NLALDINELK	313910	309173	326145	319627	295516	322798	282879	292424	305593	277152	236645	289598	273359	284905	261278	296905			FALSE	-0.01108	-0.24369	0.0516	-0.15869	-0.1151	-0.09656	-0.15847	3	1751.06	0.000188962	2.47
A5YKK6	NLALDINELKPGNLLK	1.2535e+06	1.31048e+06	1.21269e+06	1.26828e+06	1.23038e+06	1.16228e+06	1.25864e+06	1.14988e+06	1.19986e+06	1.24049e+06	1.21096e+06	1.14898e+06	1.28132e+06	1.21936e+06	1.15068e+06	1.19389e+06			FALSE	-0.09977	-0.11964	-0.04749	-0.12907	-0.09025	-0.0713	-0.03606	4	2677.64	1.12782e-05	4.92
A5YKK6	NLDEQLSAPK	715702	712857	753966	699274	747549	737954	715677	716743	713977	687625	720669	753116	685853	771406	736847	749291			FALSE	0.05639	0.04497	0.02471	0.05701	0.00389	-0.02748	0.0287	2	1722.99	0.000251411	3.74
A5YKK6	NLDEQLSAPKK	2.33711e+06	2.27617e+06	2.22163e+06	2.30868e+06	2.37205e+06	2.34087e+06	2.40506e+06	2.17744e+06	2.37403e+06	2.26057e+06	2.36919e+06	2.54463e+06	2.39908e+06	2.45034e+06	2.24976e+06	2.16855e+06			FALSE	0.03083	0.09106	-0.02618	-0.0623	-0.00965	0.00665	0.07202	3	2155.29	2.78595e-05	4.75
A5YKK6	NLFEEYR	2.07538e+06	1.67936e+06	1.96583e+06	1.92443e+06	1.9508e+06	1.83147e+06	1.91046e+06	1.78867e+06	1.88065e+06	1.76529e+06	1.76282e+06	1.8104e+06	1916517	1.93003e+06	2.10183e+06	1.90192e+06			FALSE	0.01054	-0.07149	0.05115	0.09263	-0.02153	-0.04242	0.03485	2	1274.67	0.0842554	2.71
A5YKK6	NLFEEYRFFPQYPDK	155642	191784	156953	218039	207475	193418	209891	136521	170876	199020	180580	168671	179967	178281	181465	161103			FALSE	0.20651	0.00756	0.11016	-0.02031	-0.00422	0.09042	0.04425	3	2601.36	3.2466e-05	4.64
A5YKK6	NLILSAFPR	566345	547211	553248	556481	554539	621394	524017	552221	523883	532674	505976	500497	560572	477665	564619	547599			FALSE	0.07863	-0.14587	-0.00497	-0.00173	-0.04918	-0.0758	-0.10104	2	1334.81	0.00930455	2.45
A5YKK6	NLTAGMAMIT	86878.1	79290.9	87221.5	90384.6	81195.7	92513.3	68820.8	80420.7	77588.2	84274.7	82173.3	89718.6	74588.4	95358.9	79482.6	79412.3			FALSE	0.06402	0.04885	0.09603	-0.06458	-0.155	-0.03788	0.03244	2	1326.71	0.00158788	2.43
A5YKK6	NLTAGMAMITCR	96685.6	100787	90572.5	93812.6	88965.2	90654	87507.6	103160	91608.7	94864.3	75371.7	95706.2	92638.2	87114.5	92755.7	96488			FALSE	-0.13671	-0.207	-0.09893	-0.06141	-0.05059	-0.08269	-0.13564	3	1642.84	6.68788e-05	4.41
A5YKK6	NMRLPDPFTPNLK	606264	663184	587522	671855	650842	651176	636234	577612	629451	672839	654969	598200	633046	583577	558246	570473			FALSE	0.03655	-0.01862	-0.01149	-0.16952	-0.06462	0.03685	-0.06132	3	2151.22	0.000137499	3.8
A5YKK6	NNLSQSNMTQK	622840	478201	660325	629455	582064	448149	601205	438645	546623	521824	573653	549375	715657	634053	632301	610610			FALSE	-0.09593	0.02853	0.22826	0.17485	-0.08249	-0.04335	0.29378	3	1873.01	0.000185886	5.07
A5YKK6	NNLSQSNMTQKVEELK	144146	155614	149978	151783	178785	166072	161197	141121	145954	163497	143923	163140	153583	174569	137636	152204			FALSE	0.20219	0.03473	0.0096	-0.04855	0.01226	0.04591	0.13056	3	2775.55	3.02391e-06	4.9
A5YKK6	NSFASAL	199964	179980	179098	195537	192927	211144	185112	189344	194036	175188	185600	189502	177274	160752	179927	185483			FALSE	0.08882	-0.0185	-0.0203	-0.05627	-0.02099	-0.04129	-0.16865	2	1013.56	0.140356	2.44
A5YKK6	NSFASALR	277201	227859	240124	225232	301482	263883	222589	256715	368425	261975	212425	257726	220453	265204	214469	229296			FALSE	0.16273	-0.10333	-0.11812	-0.18666	-0.07551	0.31981	-0.05652	2	1169.66	0.0079493	1.88
A5YKK6	NSRDAIAALGLLQK	986865	961228	1.01751e+06	1.00423e+06	1.00594e+06	1.02882e+06	1.00693e+06	975299	991274	951291	896264	951338	941837	918371	933196	970300			FALSE	0.0628	-0.07641	0.05354	-0.03341	0.02506	-0.0041	-0.0666	3	2078.26	4.58998e-05	5.81
A5YKK6	NVELTKPMQILYK	218246	179180	214229	195586	184561	189370	165180	193929	189505	143460	138725	153185	161041	180961	188230	176314			FALSE	-0.08791	-0.44516	0.04429	-0.12459	-0.14626	-0.25532	-0.21668	3	2489.5	1.90953e-05	4.45
A5YKK6	NVEVLIDVLK	51916.7	47851.8	45549.5	52240	49311.5	51094.5	50373.5	48386.8	46021.8	46013.2	47693.8	42764.2	50597.7	61388.3	50615.8	40363.6			FALSE	0.00919	-0.14134	-0.0289	-0.13304	-0.01465	-0.1164	0.16666	3	1750.1	0.000385829	3.85
A5YKK6	NVLAELHQEHDLK	196988	177785	188525	171295	208210	191471	179668	182287	194387	174211	164868	199199	170684	200710	156305	172708			FALSE	0.09283	-0.04181	-0.05874	-0.18787	-0.0502	-0.02397	-0.01307	4	2154.22	1.03016e-05	2.86
A5YKK6	NVPGFLPTNDLSQPT	179607	179002	195442	187447	187309	198204	177307	171691	173159	167406	166109	186759	192253	172094	166996	186714			FALSE	0.10437	-0.02328	0.09452	-0.01985	-0.03919	-0.07448	0.0229	2	1904.01	5.11984e-05	4.11
A5YKK6	NVPGFLPTNDLSQPTGF	318324	361572	366761	409474	360944	373798	403658	371047	393211	333432	383274	366852	393154	356804	380736	394127			FALSE	0.11192	0.14182	0.19118	0.18863	0.18833	0.09593	0.14149	3	2108.1	0.000324749	4.26
A5YKK6	NVPGFLPTNDLSQPTGFLA	14820.7	10532.1	12646.1	16376.1	15923.8	15356.3	14764	10563.5	13668.1	12094.8	12167.7	11411.6	10524.4	20607.7	13097.1	13522.6			FALSE	0.3031	-0.10462	0.19501	0.07035	-0.00144	0.02315	0.29626	3	2292.22	0.0934408	1.71
A5YKK6	NVPGFLPTNDLSQPTGFLAQPM	12422.1	13880	21157.5	21217	11588.1	11437.9	13885.6	12537	16932.1	13205.9	11061.6	12475.1	20129.3	16084.6	14830.7	22202.4	0.464437	6349.5	FALSE	-0.19191	-0.16027	0.68802	0.49364	0.0066	0.19641	0.46137	3	2648.37	7.08104e-05	2.52
A5YKK6	NVPGFLPTNDLSQPTGFLAQPMK	28183.1	23785.5	30661.4	29206.9	23376.3	25981	25610.6	22107.8	27354.9	27689.4	21714.7	26081.2	25446.3	33447	20314.9	26060.9			FALSE	-0.07438	-0.12075	0.20415	-0.16427	-0.12309	0.08295	0.18046	4	3080.67	7.96272e-05	2.55
A5YKK6	Oxidation[M18]CITELEQHLHAIPPTLAMNPQAQALR	38692.7	36613.8	38251.7	44372.2	44612.3	40280.2	37945.1	39672.9	41632	40027.8	38883.4	35822.9	40691.7	41768.9	34400.8	40458.5			FALSE	0.17286	-0.01154	0.13379	-0.00859	0.04362	0.11685	0.13093	4	3272.72	1.21216e-06	6.73
A5YKK6	Oxidation[M1]MTTCEQIVR	234087	198742	216032	211175	207851	230250	224478	217475	222901	207457	215558	216737	201638	214313	221641	205261			FALSE	0.01747	-0.00179	-0.01886	-0.0199	0.0301	-0.00826	-0.05739	2	1457.74	0.00158788	1.7
A5YKK6	Oxidation[M2M3]EMMDQAAAQ	9155.11	8134.98	8237.12	7588.77	10685.3	9418.53	10659.5	7380.85	9080.69	7851.88	8823.09	7376.51	7960.14	10838.8	5620.24	10521.2			FALSE	0.21753	-0.09399	-0.12766	-0.09917	0.06129	-0.03014	0.1207	2	1330.59	0.00289886	2.22
A5YKK6	Oxidation[M2]EMMDQAAAQ	81772.6	61814.8	56557.7	77847.8	61979.7	67754.3	98092.3	62937.9	75109.8	68491.7	61126.7	74896.9	63047.8	95079.3	62086.1	85883.1			FALSE	-0.14637	-0.07807	-0.09534	0.04337	0.1654	0.00014	0.13916	2	1314.6	0.00689972	1.84
A5YKK6	Oxidation[M3]VDMLSEINIAPR	148915	138130	169738	165441	153394	169192	161256	151362	142367	138932	155968	146535	140239	173234	175567	167781			FALSE	0.16841	0.07567	0.22366	0.2584	0.12312	-0.02917	0.12706	3	1677.92	6.11574e-05	2.74
A5YKK6	Oxidation[M5]AGPEMDK	951952	901721	822204	952626	997495	964375	902079	883817	946169	1.03008e+06	911103	998725	904978	886250	932161	916164			FALSE	0.08184	0.04306	-0.06271	-0.00417	-0.05374	0.09237	-0.04944	2	1371.74	0.0199138	1.94
A5YKK6	Oxidation[M6]IAAHHMMR	41675.9	38309.3	46558.9	41590.8	39527.2	52168.7	45059.9	44908.1	42859.2	47321	36450.9	48977.8	42000.4	41354.5	49233.6	43519			FALSE	0.19712	0.09499	0.14022	0.21365	0.16968	0.17308	0.05953	3	1286.68	0.000833596	2.64
A5YKK6	Oxidation[M8]NLGHWLGMITLAK	394345	381905	359609	355038	325666	417671	341276	375750	347970	387481	300475	321804	351150	266174	373106	390237			FALSE	-0.06251	-0.31896	-0.11929	-0.02419	-0.11449	-0.07789	-0.33049	3	2078.21	0.0383153	1.94
A5YKK6	Oxidation[M8]NNLSQSNMTQK	16366.6	14728.4	17991.2	19179.8	14654.2	19974	20234.1	18727.1	19049.3	18043.9	16973.5	16479.5	16641.5	17861.9	16813.5	15250.3			FALSE	0.15527	0.10545	0.25749	0.04427	0.32536	0.25448	0.15005	2	1889	0.0121521	2.51
A5YKK6	Oxidation[M9]ILTNFTGVMPPQFK	312575	285151	304784	280408	280412	292340	276475	279266	262948	261127	266847	260588	269438	290343	274983	292308			FALSE	-0.06157	-0.18049	-0.03057	-0.07539	-0.10507	-0.18971	-0.09462	3	2217.26	3.69335e-05	4.61
A5YKK6	Oxidation[M9]ILTNFTGVMPPQFKK	127570	151032	112232	145559	120325	151621	123631	142532	124146	156491	121715	120214	124376	116138	125553	133438			FALSE	-0.03489	-0.20363	-0.11201	-0.10531	-0.0659	0.01049	-0.21208	3	2649.56	1.90001e-05	4.49
A5YKK6	PAPHLFAQLSK	306343	380692	392576	346831	368735	379491	313778	381104	354490	314232	287999	326168	308790	306675	289861	362567			FALSE	0.12309	-0.16175	0.10598	-0.07456	0.01639	-0.03898	-0.15871	3	1817.09	0.000116035	5.23
A5YKK6	QASEYDDPPGLR	163167	182752	195444	215131	200745	180459	183584	168904	184727	166559	217312	182422	175327	178922	212250	177644			FALSE	0.14013	0.2086	0.24721	0.17265	0.02714	0.02221	0.03433	2	1651.82	0.00846595	1.6
A5YKK6	QLAVYEEFAR	1.97247e+06	1.95292e+06	1.97878e+06	1.95436e+06	1.86044e+06	1.96718e+06	1.96882e+06	1.97183e+06	1.98646e+06	1.98753e+06	1.9498e+06	1.91548e+06	1.97966e+06	1.9207e+06	1.88253e+06	1.97359e+06			FALSE	-0.03639	-0.02226	0.00285	-0.02568	0.0056	0.01775	-0.00923	2	1529.83	0.000270625	3.58
A5YKK6	QLFSFPIK	952270	893784	1.02014e+06	901375	902976	880860	897004	926699	856042	859648	801620	813764	807217	868397	913397	879134			FALSE	-0.04946	-0.19257	0.0578	-0.04245	-0.01757	-0.10566	-0.13976	2	1587.98	0.00504337	3.51
A5YKK6	QPEELPPITTTTT	52882.6	55837.8	56864.6	43056.5	48719.3	51001.3	52884.7	49637.1	46450.3	38196.6	47333.3	49719.9	45803.6	49887.8	50123.5	50468.6			FALSE	-0.12466	-0.16378	-0.12176	-0.11211	-0.08469	-0.36109	-0.18416	2	1731.93	9.89338e-05	2.95
A5YKK6	QPPPGVMPK	122628	120397	133875	128172	127669	132867	111955	121068	129352	106518	104803	116626	107473	158973	106371	125994			FALSE	0.10038	-0.13426	0.10872	-0.06472	-0.06064	-0.04312	0.13274	3	1558.93	0.00178009	3.68
A5YKK6	RCPSILGGLAPEK	481986	511756	526425	523356	513011	511555	492687	486102	505938	484900	450422	453526	463406	431596	478280	510360			FALSE	0.04407	-0.13663	0.07915	-0.00743	-0.02187	-0.00422	-0.15098	3	2006.17	0.000166158	5.68
A5YKK6	RDFPQER	789745	785526	793206	795185	774376	766715	816591	759181	814328	723709	781990	775451	733688	715922	741041	701217			FALSE	-0.03165	-0.01642	0.01197	-0.12727	0.00046	-0.03451	-0.11994	3	1251.68	0.00512267	2.48
A5YKK6	RLATEFELRK	672862	662452	593083	644305	660864	694300	574851	626739	708476	642663	625666	681046	650556	612786	608655	638464			FALSE	0.02129	-0.03124	-0.10988	-0.09858	-0.15224	0.017	-0.07993	4	1871.14	0.000348257	3.12
A5YKK6	RMPEQIR	1.96322e+06	1.98317e+06	1.80132e+06	2.20667e+06	2.06662e+06	1.85678e+06	2.03472e+06	2.17965e+06	1.81601e+06	1.8526e+06	2.21945e+06	1.96914e+06	1.90035e+06	2.15727e+06	2.09278e+06	2.05273e+06			FALSE	-0.00843	0.08593	0.02234	0.07102	0.09479	-0.1053	0.0401	3	1233.71	0.160759	2.79
A5YKK6	RYCDPVVL	548583	524229	521245	533225	557523	505180	527552	496965	520513	517683	501400	576747	500733	579933	524934	543230			FALSE	-0.01366	0.00716	-0.02488	-0.00626	-0.06645	-0.04732	0.01052	2	1325.72	0.00272916	1.24
A5YKK6	RYCDPVVLTY	448578	412852	472600	456861	443071	458703	454098	449849	448385	438751	443778	473040	445886	453612	442536	446661			FALSE	0.06603	0.0899	0.10966	0.04577	0.06951	0.04242	0.06239	2	1589.83	0.00445317	1.64
A5YKK6	RYCDPVVLTYQ	49811.3	49290.6	58593.5	50224.1	51759.6	52486.9	49922.2	46658.6	57764.8	55576	46371.5	49104	45189.9	49820	48194.3	48686.7			FALSE	0.07301	-0.05378	0.13493	-0.0327	-0.03717	0.19368	-0.06083	2	1717.89	0.000283635	2.35
A5YKK6	SAQLPPETLATML	27870.5	26886.1	30118.7	24759	30016.4	24380	27699.8	28979.6	29205.1	23484.3	32069.5	28696.1	29852.4	20356.1	22340.3	26353.3			FALSE	-0.00952	0.15022	0.00319	-0.1693	0.04979	-0.05552	-0.1251	2	1675.93	0.000389869	2.59
A5YKK6	SAQLPPETLATMLACLQ	11189.3	9624.29	9434.31	9490.36	8267.7	6862.28	8246.16	7961.68	9270.61	7115.26	10888	7775.58	6380.38	7963.52	8525.92	8619.64			FALSE	-0.46011	-0.1573	-0.13726	-0.27969	-0.36083	-0.34507	-0.53709	3	2148.14	0.000600184	2.98
A5YKK6	SEINIAPR	457882	401374	423492	426501	460134	450272	419645	506571	394564	389155	386812	399705	371725	620415	391533	411718			FALSE	0.08342	-0.12761	-0.01564	-0.09724	0.10826	-0.13275	0.20746	2	1203.7	0.0137691	2.36
A5YKK6	SEYDDPPGLREK	1.27279e+06	1.34832e+06	1.29649e+06	1.29408e+06	1.39731e+06	1.34818e+06	1.27344e+06	1.28142e+06	1.23338e+06	1.30959e+06	1.25173e+06	1.38818e+06	1.29491e+06	1.27895e+06	1.24658e+06	1.21768e+06			FALSE	0.06689	0.01031	-0.01691	-0.08902	-0.03693	-0.04366	-0.02624	3	2014.07	0.024195	2.65
A5YKK6	SISAPGSGIWSDGK	168455	185436	181307	185226	181500	173220	201781	186776	168574	186092	212242	183741	192560	185648	179373	177364			FALSE	0.00337	0.16213	0.05064	0.01155	0.13482	0.00316	0.09587	3	1970.08	6.80278e-05	4.1
A5YKK6	SISTNLK	3.84059e+06	4.01086e+06	3.79586e+06	3.83788e+06	3.934e+06	3.47452e+06	3.81186e+06	3.45909e+06	3.69516e+06	3.74436e+06	4.04566e+06	4.11126e+06	3.75673e+06	3.82883e+06	3.63536e+06	3.69999e+06			FALSE	-0.08377	0.05507	-0.04057	-0.09809	-0.11081	-0.07775	-0.0497	2	1370.85	0.0377853	2.34
A5YKK6	SLAGLAPHITLNPTIPLFQAHPQLK	117883	110057	93799.4	127209	118111	109922	107558	101398	97237.3	137709	104555	81279.8	99088.1	88299.5	94624.3	114965			FALSE	0.00059	-0.29463	-0.04455	-0.12109	-0.12545	0.04368	-0.28263	5	3285.93	5.16378e-06	6.16
A5YKK6	SLDLIESLLR	273951	271571	272607	266516	266290	264702	260664	268316	261903	246958	247441	259582	254095	265064	265651	271149			FALSE	-0.03895	-0.10559	-0.01703	-0.02325	-0.04442	-0.10037	-0.07146	2	1462.88	0.000300363	3.52
A5YKK6	SLKPAPHLFAQLSK	1.8285e+06	1.84404e+06	1.77599e+06	1.83394e+06	1.71493e+06	2.07983e+06	1.55044e+06	2.00813e+06	1.57092e+06	1.90577e+06	1.65094e+06	1.58954e+06	1.79286e+06	1.47821e+06	2.16406e+06	2.15066e+06			FALSE	0.04723	-0.18057	-0.02481	0.23249	-0.04548	-0.07906	-0.16701	4	2449.51	0.000101532	5.78
A5YKK6	SLLLEAYVK	282315	298479	289165	271826	304759	308431	311250	278943	288565	286305	256229	276608	248662	260523	285897	291255			FALSE	0.07831	-0.12433	-0.05005	-0.00907	0.02316	-0.01479	-0.18984	3	1644.02	0.00238546	3.53
A5YKK6	SNYEAMIDR	155401	197541	270958	258824	251094	278918	143798	185142	119870	136464	308937	144930	176673	143580	323482	180961			FALSE	0.5866	0.36284	0.58597	0.51526	-0.10161	-0.46141	-0.14022	2	1402.7	0.000540901	2.01
A5YKK6	SPVTFLSDLR	619704	587231	620605	626590	629425	622708	594618	606958	602489	630639	576280	577256	597949	611510	733150	637213			FALSE	0.05304	-0.06528	0.04734	0.18321	-0.00642	0.03098	0.00301	2	1438.82	0.000253711	2.94
A5YKK6	SQISYLVDNLTK	92322.7	107844	100007	105560	99908.9	111004	105846	100309	97617	98312.1	99623.9	96444	98266.7	88337.5	97077.9	105683			FALSE	0.07544	-0.02985	0.03841	0.01857	0.04252	-0.03087	-0.10122	3	1989.15	8.83004e-05	3.74
A5YKK6	SQISYLVDNLTKK	127182	123595	120848	136674	120766	135577	137676	125291	134274	135827	127819	131001	127905	134930	135625	126970			FALSE	0.03167	0.04554	0.03829	0.06643	0.06847	0.10709	0.06775	3	2421.45	0.000516917	3.24
A5YKK6	SRDPPVK	328118	282403	212005	284000	284181	301518	287742	333699	284526	460525	219402	324932	282477	404357	253989	309514			FALSE	-0.05988	-0.16555	-0.29969	-0.11562	0.02558	0.2873	0.16992	3	1406.86	0.0110612	2.74
A5YKK6	STPQSPAK	1.91413e+06	1.88629e+06	1.64516e+06	1.86304e+06	1.81809e+06	1.94179e+06	1.95621e+06	1.99743e+06	1.84304e+06	2.45972e+06	1.77866e+06	2.05233e+06	1.96814e+06	1.90743e+06	1.83001e+06	1.88486e+06			FALSE	-0.01547	0.01156	-0.11543	-0.03285	0.05702	0.1791	0.02825	2	1423.84	0.0238389	2.61
A5YKK6	SVAHVTEADLFHTIETLMR	3327.26	3737.95	4744.48	6572.44	5253.82	3328.91	6059.95	5855.6	5620.86	3053.89	5296.08	3857.11	5086.26	5196.58	5764.83	6969.24	0.486722	436.525	FALSE	0.2807	0.37354	0.67968	0.84989	0.75404	0.29609	0.54143	4	2474.3	1.65171e-05	4.09
A5YKK6	SYAIDNPLHYQK	1.3401e+06	1.12603e+06	1.28139e+06	1.1802e+06	1.19299e+06	1.1988e+06	1.16745e+06	1.11162e+06	1.20268e+06	1.16214e+06	1.04616e+06	1.20711e+06	1.12674e+06	1.64713e+06	1.1891e+06	1.20488e+06			FALSE	-0.04416	-0.13023	-0.00266	-0.04284	-0.11381	-0.06052	0.16965	3	2057.13	0.000220028	4.72
A5YKK6	SYIDADVSGN	318488	262211	293594	264155	287954	287705	331194	258331	298385	258488	269594	270720	283202	280282	275943	278877			FALSE	-0.01258	-0.10399	-0.05818	-0.06577	0.02176	-0.06044	-0.04342	2	1344.66	0.0015436	3.09
A5YKK6	THSGLTDGIPLQ	594985	540612	569994	598752	559438	584933	582308	587431	673528	546246	566230	630830	519015	693943	538481	578337			FALSE	0.0111	0.07605	0.04151	-0.02406	0.04274	0.10316	0.09508	2	1542.84	0.000149194	3.44
A5YKK6	THSGLTDGIPLQSISAPGSGIWSDGK	94852.4	93836.7	105594	113233	104005	103699	107225	87174	85766.8	105483	97254.3	93444.6	97489.1	97298.4	102889	97445.4			FALSE	0.13851	0.01529	0.21377	0.0864	0.04301	0.01945	0.04589	4	3189.7	6.06859e-06	7.97
A5YKK6	TMMESSLADFM	406247	408313	378983	400928	406757	427469	382110	401007	398127	403431	347911	413347	376407	425822	354010	404346			FALSE	0.03442	-0.09764	-0.06271	-0.10315	-0.05679	-0.02321	-0.02201	2	1566.72	0.0011869	2.14
A5YKK6	TRSPVTFLSDLR	2.23702e+06	2.29877e+06	2.41246e+06	2.45939e+06	2.24279e+06	2.42779e+06	2.32614e+06	2.36935e+06	2.17056e+06	2.14618e+06	2.26391e+06	2.08264e+06	2.28451e+06	2.10099e+06	2.40118e+06	2.24382e+06			FALSE	0.04225	-0.06148	0.10312	0.03433	0.04992	-0.07141	-0.04861	3	1695.97	0.000385829	3.64
A5YKK6	TTNIDTLLVATDQTER	74106.8	75795.9	76138.7	70814.5	83344.1	67573.2	72363.8	72977.5	66782.8	64260.4	73421.9	67257.4	75643.5	81855	67015.4	64198.9			FALSE	0.00973	-0.09162	-0.02867	-0.1921	-0.04458	-0.19398	0.07131	3	2095.12	5.17412e-05	6.1
A5YKK6	TVTRPTGVSFKK	1.26489e+06	1.31692e+06	1.41307e+06	1.4764e+06	1.38838e+06	1.51034e+06	1.21313e+06	1.33882e+06	1.31367e+06	1.38959e+06	1.33003e+06	1.33968e+06	1.34718e+06	1.2552e+06	1.48393e+06	1.21401e+06			FALSE	0.16703	0.0483	0.16242	0.06347	-0.01678	0.06632	0.01145	4	2233.38	0.269144	2.9
A5YKK6	TVTVTRPTGVSF	414713	425146	419473	406074	410728	442147	409252	419350	421999	390213	392898	422125	427852	429003	402755	402522			FALSE	0.02219	-0.04331	-0.0248	-0.06066	-0.01947	-0.04829	0.02891	2	1568.9	9.4004e-05	2.01
A5YKK6	VDMLSEINIAPR	330433	317913	305600	296527	276198	267945	331731	329624	291367	335515	285388	320201	310816	288733	257230	342485			FALSE	-0.25278	-0.09843	-0.1067	-0.11249	0.02866	-0.04857	-0.11289	3	1661.92	0.000144788	4
A5YKK6	VGGVDPK	939976	990434	948787	963498	956869	926325	963300	910450	954293	1.09787e+06	997730	1.048e+06	952380	965090	973468	950390			FALSE	-0.03573	0.08371	-0.01361	-0.00491	-0.04298	0.08824	-0.0097	2	1279.79	0.0221268	1.71
A5YKK6	VLLTSDK	1.16848e+07	1.11559e+07	1.223e+07	1.14777e+07	1.15383e+07	1.14525e+07	1.20535e+07	1.08013e+07	1.13743e+07	1.09979e+07	1.22866e+07	1.13625e+07	1.2017e+07	1.13197e+07	1.27076e+07	1.2258e+07			FALSE	0.00945	0.05017	0.05375	0.12833	0.00089	-0.0299	0.03099	2	1383.87	0.0208368	2.01
A5YKK6	VSIEPNFHSLYSNFLDTLK	43365.7	48082.6	44065.3	53332.9	49386	46418.5	46991.3	44043.1	38878.6	45574.2	37940	38647.5	40257.7	41038.7	42477.7	47217.5			FALSE	0.06714	-0.25585	0.09094	-0.02793	-0.00655	-0.11481	-0.16976	4	2832.54	4.10344e-05	5.37
A5YKK6	WATDDVAQIYDK	668063	674417	658582	632907	614723	631649	630199	687346	652103	640490	676300	612079	665380	654282	599582	635192			FALSE	-0.10717	-0.05934	-0.05587	-0.12065	-0.02705	-0.05463	-0.02473	3	2033.08	0.00010845	3.84
A5YKK6	YCDPVVLTY	462117	431735	419045	408055	437784	436678	454782	455928	420515	413382	421971	429616	428847	475827	407040	411041			FALSE	-0.03164	-0.06988	-0.11197	-0.12779	0.02696	-0.10017	0.01736	2	1433.73	0.00381541	1.94
A5YKK6	YNVEAVELLIR	90744.9	78912.9	91250.6	82985.6	90595.9	79365.1	81557.1	81756.1	75022.9	78757.8	67404.2	68684.1	68623	81642.5	69333.1	80965.3			FALSE	0.00258	-0.31808	0.03842	-0.1748	-0.05499	-0.14175	-0.17511	2	1622.94	7.33149e-05	3.83
A5YKK6	YRECHLLVLK	405610	327054	339607	328060	340297	351739	301560	367096	311730	293195	244491	273636	268319	304569	327200	380627			FALSE	-0.0823	-0.49985	-0.13402	-0.04975	-0.13189	-0.2764	-0.3549	4	1939.14	0.000659826	2.49
A5YKK6	YSNFLDTLK	57749.8	59180	62093.7	55231.8	70625.3	54163	58978.7	53790.7	47785.5	58874.1	56127	67844.5	60300.1	102135	54062.4	60031.6			FALSE	0.09384	0.08437	0.00487	-0.03542	-0.05227	-0.13263	0.47422	3	1708.98	0.00108047	2.67
A6H8Y1	DFEEEDVILQPEK	182307	185197	195754	185354	195284	195135	183552	195490	181231	183269	189823	170680	171737	196526	156337	161394			FALSE	0.08726	-0.02775	0.05244	-0.20995	0.0446	-0.01184	0.00298	3	2199.17	9.28241e-05	4.41
A6H8Y1	DLEEAGRR	56539	54157.5	53704.1	52283.7	65580.5	65949.2	50987.5	56506.6	54798.1	61845	55750.5	58380.1	56767.2	59420.2	55058.7	54831.3			FALSE	0.24878	0.04408	-0.06271	-0.01055	-0.04235	0.07549	0.06984	3	1249.68	0.0314473	2.63
A6H8Y1	EDHLLQK	199340	194732	207874	267106	205346	317578	204302	192040	213685	207733	234179	320611	204865	202742	190384	195233			FALSE	0.40814	0.49348	0.26941	-0.03129	0.00829	0.09679	0.04872	3	1490.88	0.0160775	1.87
A6H8Y1	EISPEENGPEEVKPVDEMETDLK	144815	140969	142048	139050	153808	158227	143511	147306	155391	133649	149185	144938	145422	141587	152450	149059			FALSE	0.12679	0.0415	-0.02385	0.07728	0.02519	0.01635	0.00617	4	3526.83	1.60843e-06	4.87
A6H8Y1	FMPNPLLPAPILVK	44343.5	45285.4	54774.4	56619.8	36515.8	46774.1	48360.2	39957.8	47033.4	45592.9	40094.2	46432.2	42943.1	49286.2	48696	48322.7			FALSE	-0.10582	-0.05082	0.31364	0.1143	-0.02126	0.04746	0.04126	4	2158.33	0.000103542	4.47
A6H8Y1	KPPDNLDLVSRK	896199	895555	967200	936885	963392	902347	904138	864334	944650	855887	931831	957600	929068	940947	830718	910515			FALSE	0.05838	0.07658	0.08773	-0.04126	-0.01887	0.00706	0.06168	4	2294.4	0.000312243	3.05
A6H8Y1	KTEKPSTPVQTR	433580	443307	448141	453081	443609	443328	421951	428232	444036	422533	455213	465831	419546	432761	438222	439617			FALSE	0.01644	0.07088	0.03949	0.00157	-0.04462	-0.01708	-0.04102	4	2284.38	8.40692e-05	2.9
A6H8Y1	NSQIETEIEVPSSAVPEHR	23313.9	24004.7	20478.5	20865.9	19182.5	21209	20493.2	26755.1	15025.9	19342	16691.7	20722.1	20643.1	30409.4	17565.6	18923.1			FALSE	-0.22836	-0.33884	-0.19471	-0.37495	-0.00214	-0.46135	0.10957	3	2426.25	5.97744e-06	5.75
A6H8Y1	VVEEMEADLK	155539	160685	148291	162201	156589	155647	144119	143293	144554	148739	139923	158216	144472	152162	157072	153850			FALSE	-0.01831	-0.08496	-0.02639	-0.02439	-0.13782	-0.1086	-0.09226	3	1770.98	0.00046767	3.65
A6NC98	EAVEAAG	104931	93191.9	82103.5	87284.2	86693.4	102090	90277.5	98959.7	102602	122867	61279.9	96485.4	87308.9	93428.7	83010.9	80297.1			FALSE	-0.06966	-0.32862	-0.22607	-0.2788	-0.0662	0.18653	-0.1325	2	950.511	0.19698	2.2
A6NC98	LLAELSR	251866	266819	248282	247551	269808	269176	246473	223331	238100	238012	271022	240785	230509	221888	249993	224292			FALSE	0.05538	-0.01926	-0.065	-0.1291	-0.1428	-0.12356	-0.19727	2	1105.69	0.289503	1.77
A6NCE7	EQHPTKIPVIIER	75622.2	77486.5	85902.5	101313	100813	96418.9	93020.6	84828.2	101299	103074	103659	93597.7	107729	90046.8	96651.7	92282.2			FALSE	0.36533	0.36552	0.29014	0.30333	0.21609	0.41665	0.36931	4	2168.3	2.75855e-05	3.56
A6NCE7	FLVPDHVNMSELIK	1.54105e+06	1.37018e+06	1.46251e+06	1.43616e+06	1.3227e+06	1.31822e+06	1.46577e+06	1.45952e+06	1.44687e+06	1.33891e+06	1.37268e+06	1.27775e+06	1.3823e+06	1.41207e+06	1.39788e+06	1.40283e+06			FALSE	-0.14059	-0.1354	-0.00624	-0.05584	0.00695	-0.06355	-0.05911	3	2250.28	0.000123502	5.89
A6NCE7	IPVIIER	2.67971e+06	2.73953e+06	2.84945e+06	2.62223e+06	2.79157e+06	2.62716e+06	2.73627e+06	2.57825e+06	2.69521e+06	2.76346e+06	2.80776e+06	2.61106e+06	2.76762e+06	2.67735e+06	2.58512e+06	2.65581e+06			FALSE	-0.00013	-0.00011	0.01389	-0.04827	-0.02815	0.01046	0.00683	2	1143.74	0.138617	1.69
A6NCE7	Oxidation[M9]FLVPDHVNMSELIK	184153	190857	205825	202324	204168	207320	184793	192623	180264	195879	192001	183724	173043	188596	176922	186381			FALSE	0.13392	0.00275	0.12217	-0.04575	0.00923	0.00435	-0.05238	3	2266.28	0.000297486	3.77
A6NCE7	QLPVLDK	875152	891067	845069	863682	858319	852960	847473	836824	862901	839487	834816	891257	825911	957888	840152	857282			FALSE	-0.04559	-0.03317	-0.04772	-0.05731	-0.06852	-0.0531	0.01429	2	1420.9	0.0260464	1.81
A6NCE7	RTFEQRVEDVR	311891	410418	354588	406665	399068	421170	415432	366369	412355	437467	402627	372324	446514	415230	409956	373557			FALSE	0.18342	0.10149	0.07576	0.11734	0.11418	0.23455	0.25464	4	1738.95	9.82985e-05	2.67
A6NCE7	TFEQRVEDVR	3.00195e+06	3.22844e+06	3.26524e+06	3.37048e+06	3.41068e+06	3.31692e+06	3.25081e+06	3.09262e+06	3.14321e+06	3.24813e+06	3.38397e+06	3.13644e+06	3.26282e+06	3.23318e+06	3.02981e+06	3.05966e+06			FALSE	0.11077	0.06564	0.09093	-0.033	0.02594	0.0368	0.06023	2	1582.85	0.00041973	2.63
A6NDG6	AVEMAAQ	64564.6	66393.5	52225.3	67222.8	64069.5	68924.9	56308.5	68705.9	68130.8	61141	63430.1	65173.1	66970.2	56502.9	59636.1	63349.2			FALSE	0.02226	-0.02618	-0.13272	-0.09062	-0.06701	-0.0187	-0.08491	2	1023.55	0.0314473	2.4
A6NDG6	AVVVGFDPHFSYMK	1.23418e+06	1.3291e+06	1.1379e+06	1.19232e+06	1.27839e+06	1.37149e+06	1.27623e+06	1.27765e+06	1.205e+06	1.30551e+06	1.22892e+06	1.16298e+06	1.13327e+06	1.26311e+06	1.22167e+06	1.23463e+06			FALSE	0.04794	-0.09983	-0.13752	-0.0615	-0.00529	-0.03001	-0.09713	3	2205.2	5.54496e-05	5.43
A6NDG6	AYVLGSPALAAELEAVGVA	150820	112837	147969	125719	124572	111339	116434	106762	101290	109546	90359.6	118932	105686	242668	93302.9	109812			FALSE	-0.16041	-0.33315	0.05387	-0.37636	-0.24035	-0.32254	0.4019	3	2105.18	4.49668e-05	5.15
A6NDG6	AYVLGSPALAAELEAVGVAS	18037.2	26931.7	18894	22308.7	13604	21399.3	19484.5	13642.5	17637.3	16367.7	18414.1	14871.1	16421.6	16883.4	21247.4	16558.1			FALSE	-0.36144	-0.43404	-0.12619	-0.25033	-0.44092	-0.40318	-0.43319	3	2192.21	0.00125325	2.8
A6NDG6	EYGINPER	4.89737e+06	4.09865e+06	3.99225e+06	4.52765e+06	4.81288e+06	4.21555e+06	4.47412e+06	4.69097e+06	4.40821e+06	4.43652e+06	4.83866e+06	5.13022e+06	4.0969e+06	5.42367e+06	4.39393e+06	4.55428e+06			FALSE	0.00519	0.14815	-0.07845	-0.00769	0.02686	-0.02447	0.08176	2	1281.68	0.00589711	2.36
A6NDG6	FIAGTGCLVR	2.17255e+06	2.26188e+06	2.25818e+06	2.26915e+06	2.24887e+06	2.24741e+06	2.38906e+06	2.21922e+06	2.13258e+06	2.15261e+06	2.20589e+06	1.98116e+06	2360074	1.91614e+06	2.28074e+06	2.2446e+06			FALSE	0.01998	-0.08281	0.02991	0.02928	0.05548	-0.04939	-0.05241	2	1397.79	0.000294645	2.88
A6NDG6	FIFDCVSQ	53999.7	49413.1	46494.8	50882.6	57290.6	51836.3	51471.5	55123.4	50971.9	50187.3	54286.3	49307.9	52674.9	51966.5	51089.7	52927.3			FALSE	0.07759	0.00253	-0.08676	0.00841	0.04372	-0.03179	0.01704	2	1319.66	0.0165805	2.73
A6NDG6	FIFDCVSQEYGINPER	682186	716433	690090	746152	725406	684815	721065	671333	726696	711137	660487	589109	691353	654231	729124	662902			FALSE	0.01192	-0.16254	0.0383	-0.00682	-0.00643	0.03989	-0.05577	3	2278.11	3.53168e-05	5.27
A6NDG6	GETAVPGAPEAL	346133	354453	356501	347171	371873	354817	360745	381798	390856	338009	339849	362828	350856	435675	354983	349680			FALSE	0.05278	0.0043	0.00634	0.00837	0.08391	0.05709	0.16694	2	1415.77	0.000256039	2.57
A6NDG6	GETAVPGAPEALR	1.98047e+06	1.84764e+06	1.9365e+06	1.85274e+06	1.96684e+06	1.90277e+06	1.85595e+06	2.007e+06	1.89892e+06	1.80957e+06	1.82679e+06	1.9139e+06	1.84843e+06	2.00214e+06	1.93015e+06	1.95461e+06			FALSE	0.01556	-0.03332	-0.01472	0.0212	0.01307	-0.0458	0.00844	2	1571.87	7.46106e-05	3.64
A6NDG6	IADLLPALQG	7896.01	6685	7845.02	6632.8	6987.31	7718.53	7142.07	9082.93	5670.34	6888.76	4635.12	5434.87	4542.54	7097.49	7573.16	5554.43	0.659153	91.5957	FALSE	0.0123	-0.53403	-0.01025	-0.15149	0.15413	-0.21536	-0.325	2	1314.8	0.0314473	1.98
A6NDG6	KMVPDFYVD	536642	447994	442797	475974	511504	452585	463808	470348	477390	436249	460811	495935	450417	589360	442022	484132			FALSE	-0.03042	-0.04146	-0.09989	-0.08834	-0.07593	-0.10797	0.07861	3	1721.94	0.00224815	2.52
A6NDG6	LADVDTLLFDCDGVLWR	54630.6	49552.4	56222.6	48891.5	57705.4	45600	47709.1	45984.9	45650.9	44647.3	47860.2	46435.2	45039	72803.9	45417.8	42746			FALSE	-0.0122	-0.14386	0.01284	-0.24086	-0.15309	-0.20635	0.17774	3	2312.19	1.79837e-05	5.93
A6NDG6	LAGAPAPK	5.36948e+06	4.96098e+06	5.29111e+06	5.27051e+06	5.64678e+06	4.57938e+06	5.58378e+06	4.98164e+06	5.02417e+06	5.05268e+06	5.28789e+06	5.02942e+06	5.54404e+06	4.91772e+06	5.40448e+06	5.47821e+06			FALSE	-0.01464	-0.00184	0.03193	0.07513	0.03245	-0.03586	0.01822	3	1332.85	0.0276153	2.8
A6NDG6	LDTDILLGATCGLK	55794.3	42854.1	54811.1	51577.5	51132.5	57399.9	51467.3	49909	49299.6	47202.7	47782.9	46562.2	45967.2	41706	48891	48208.3			FALSE	0.13776	-0.06435	0.10898	-0.02283	0.03935	-0.03173	-0.17016	3	2098.21	3.04481e-05	4.25
A6NDG6	LFDCDGVLWR	155263	147658	124071	130862	158316	146720	140718	142485	141044	124149	143040	132054	143435	206782	135778	143539			FALSE	0.01004	-0.13902	-0.24883	-0.11704	-0.09711	-0.1919	0.20931	2	1584.82	0.000355378	3
A6NDG6	LFDCDGVLWRGETAVPGAPEALR	38965.3	30411.9	33192.5	34505.5	39104.8	39134.1	33544	35542.4	33717.9	30679.3	37459.4	33626.8	34281.6	53167.6	24524	31383.2			FALSE	0.17343	0.03511	-0.03535	-0.31143	-0.00606	-0.10746	0.33398	4	2833.46	6.2867e-06	3.99
A6NDG6	LGFGGPAGPGASLEVF	30630.6	28953.2	28951.3	25737.4	31507.1	22951.4	25607	30109.4	31075.2	23586.9	22047.6	32463.9	26716.2	44397	26901	28024.3			FALSE	-0.12976	-0.12836	-0.12368	-0.11745	-0.09682	-0.12438	0.2552	2	1779.96	6.21806e-05	3.83
A6NDG6	LGFGGPAGPGASLEVFGT	58870.4	46475.8	49152.6	41818.2	47454.1	51370.2	44323.4	38795.2	42726.8	34086.9	40959.6	38361.4	43768.9	66888	38770.5	40839.2			FALSE	-0.0922	-0.40936	-0.21166	-0.40412	-0.3419	-0.4557	0.07095	3	1938.03	0.000109911	4.25
A6NDG6	LGFITNNSSK	153608	151909	159678	168257	177765	178900	169208	153227	172031	181087	162064	153127	164375	133187	164724	167216			FALSE	0.22332	0.04497	0.10216	0.11967	0.07775	0.2089	-0.03807	4	1688.98	0.00860029	3.78
A6NDG6	MVPDFYVD	248641	246426	234034	237212	241418	221580	233976	232577	245485	226015	210341	221286	245391	262962	208770	230277			FALSE	-0.09662	-0.19784	-0.07115	-0.17325	-0.08558	-0.07037	0.0382	2	1289.64	0.00734776	1.48
A6NDG6	NNQESDCVSK	572378	528374	534147	594453	560979	545067	575221	556311	540343	687741	520849	533382	566410	589154	569230	559469			FALSE	0.00692	-0.0623	0.03604	0.03617	0.03979	0.15792	0.07011	3	1788.9	0.000289071	4
A6NDG6	Oxidation[M13]AVVVGFDPHFSYMK	820584	870940	750601	823958	864964	883313	860927	857558	810760	883073	738698	804370	768870	731565	793508	820360			FALSE	0.04761	-0.13252	-0.10338	-0.0678	0.02281	0.00197	-0.17294	3	2221.2	5.63524e-05	3.96
A6NDG6	Oxidation[M14]YLQQPGCLLVGTNMDNR	100352	101968	103593	98025.8	105488	99534.6	103213	103044	103849	100056	94399.3	99384.8	95480.2	97110.1	94278.1	101398			FALSE	0.01914	-0.06219	-0.00501	-0.04817	0.0278	0.01126	-0.0711	3	2299.15	6.61268e-05	5.1
A6NDG6	Oxidation[M14]YLQQPGCLLVGTNMDNRLPLENGR	400657	377497	392441	388003	384924	391474	418635	357762	460503	414193	369091	376288	368229	413831	366022	362860			FALSE	-0.00326	-0.06208	0.00424	-0.09437	-0.00326	0.16873	0.00722	4	3078.58	5.77003e-06	5.45
A6NDG6	Oxidation[M2]KMVPDFYVDSIADLLPALQG	6316.98	4383.9	3425.07	4546.71	5436.3	5351.76	4989.66	3047.5	6413.86	3886.14	4863.31	3752.43	5603.4	4953	3837.3	3695.36			FALSE	0.01171	-0.31268	-0.42476	-0.5065	-0.41297	-0.05508	-0.01961	3	2816.54	0.00123626	2.54
A6NDG6	Oxidation[M3]TVMVGDRLDTDILLGATCGLK	240462	255879	258562	237195	258528	247804	251109	223349	234881	253100	209783	215950	253404	288640	226881	250777			FALSE	0.02875	-0.22138	-0.0017	-0.05535	-0.06505	-0.02451	0.12708	4	2872.58	9.69774e-06	3.83
A6NDG6	Oxidation[M4]AVEMAAQR	2.48735e+06	2.73353e+06	2.81517e+06	2.72221e+06	2.68939e+06	2.77747e+06	2.70653e+06	2.35687e+06	2.6154e+06	2.55265e+06	2.74655e+06	2.64519e+06	2.5156e+06	2.18793e+06	2.76353e+06	2.58785e+06			FALSE	0.06642	0.04646	0.08491	0.03561	-0.04419	-0.01468	-0.15055	2	1195.64	0.00438464	1.92
A6NDG6	QADIIGK	3.0541e+06	3.17912e+06	3.18717e+06	3.05918e+06	3.04405e+06	3.10829e+06	3.09836e+06	2.83181e+06	3.11286e+06	2.88236e+06	2.99905e+06	2.85392e+06	3.01256e+06	2.74564e+06	2.98707e+06	2.78149e+06			FALSE	-0.01884	-0.09081	0.00304	-0.11176	-0.0719	-0.05617	-0.11436	2	1352.84	0.0383153	2.29
A6NDG6	QADIIGKPSR	451572	447628	464771	449685	475999	460424	452719	415316	473603	456835	482602	452289	463368	479130	436474	450020			FALSE	0.05852	0.05616	0.02427	-0.02053	-0.05089	0.04927	0.06785	2	1693.03	0.000366419	2.6
A6NDG6	QRLAGAPAPK	137345	137812	132189	142424	139309	137333	137278	118324	141255	138038	136016	144307	123145	127832	125840	131602			FALSE	0.00777	0.02684	-0.00285	-0.09601	-0.10635	0.02153	-0.1327	3	1617.01	0.00115527	2.76
A6NDG6	RLGFITNNSSK	909722	893009	873021	941383	823463	908605	955437	862801	844811	953198	815431	916913	915037	800291	746617	915309			FALSE	-0.05769	-0.05746	0.00931	-0.11733	0.01236	-0.00378	-0.0717	3	1845.08	0.0151137	2.23
A6NDG6	SIADLLPALQG	139206	124724	141920	139572	135508	124222	128277	126194	126324	129979	119650	144144	133093	171154	119138	123429			FALSE	-0.02314	-0.00074	0.09294	-0.12177	-0.05265	-0.0423	0.20509	2	1401.83	0.000265643	3.05
A6NDG6	SVGVGPEPLQGEGPGDWLHAPLEPDVR	613722	534303	573242	596387	614924	522387	606204	513218	534137	533018	555872	549911	541210	920127	496649	554056			FALSE	-0.01353	-0.05409	0.0269	-0.1278	-0.0364	-0.10538	0.34814	4	3112.6	3.57219e-06	7
A6NDG6	TILTLTGVSTL	16927.6	17487.5	17407.5	18564	14925.1	15340.8	22029.1	15646.8	19012.8	16018.2	13476.9	18595	16334.7	23113.5	16923.3	18208.5			FALSE	-0.18535	-0.10173	0.06381	0.02974	0.1306	0.02559	0.19692	2	1422.87	0.000442873	2.51
A6NDG6	TRAAYAEK	1.13742e+06	1.31815e+06	886421	1.26549e+06	1.23706e+06	1.37752e+06	1.34347e+06	1.24167e+06	1.2819e+06	2.04249e+06	997899	1.23068e+06	1.17621e+06	1.198e+06	910569	1.03034e+06			FALSE	0.09052	-0.13993	-0.19044	-0.33932	0.07419	0.43703	-0.04861	3	1517.89	0.00257017	3.71
A6NDG6	TVMVGDRLDTDILLGATC	168980	141358	160334	156953	154009	160785	163759	157148	154955	149261	152231	167463	155634	173147	153703	159998			FALSE	0.02057	0.04285	0.03195	0.01555	0.04831	-0.02874	0.08329	3	2254.17	0.000385829	3.5
A6NDG6	TVMVGDRLDTDILLGATCGLK	707054	764341	790464	772582	774933	734381	810376	734497	687306	721579	701874	626718	746883	668644	655149	773372			FALSE	0.03671	-0.14729	0.08718	-0.04266	0.0703	-0.06263	-0.05585	4	2856.58	1.75395e-05	6.05
A6NDG6	VGVGPEPLQGEGPGDWLHAPLEPDVR	181624	162726	185631	190463	177883	188697	180438	157728	167668	184216	189887	173985	166896	226902	171442	151183			FALSE	0.09026	0.07956	0.12722	-0.09402	-0.02615	0.03123	0.19358	4	3025.57	6.25507e-06	6.2
A6NDG6	VVGFDPHFSYMK	104957	96612.6	105856	109348	117999	112441	103962	93465.5	92032.1	101823	90536.7	114945	90631.3	128883	91859.6	99134.7			FALSE	0.19312	0.02774	0.09443	-0.07775	-0.02995	-0.0563	0.12304	3	2035.1	0.000106309	3.52
A6NDG6	YLQQPGCLLVGT	79948.9	71534.1	72711.9	78493.7	73048.6	67603.9	76012	65536	66750.1	67503.4	56488.1	74557	68195.8	119020	61934.7	67864.2			FALSE	-0.10702	-0.20909	-0.00264	-0.22288	-0.09786	-0.1742	0.30554	2	1652.9	0.00041973	2.6
A6NDG6	YLQQPGCLLVGTN	47328.2	31795.9	38459.6	32542.1	34764.9	35865.9	27217	37835.3	37434.4	31517	35439.5	34910.8	39683.4	58277.6	30090.5	30903.4			FALSE	-0.16382	-0.16956	-0.15626	-0.37545	-0.28252	-0.19854	0.30809	2	1766.94	6.96e-05	3.48
A6NDG6	YLQQPGCLLVGTNM	29086.6	33849	40830.7	29153.7	35232.1	29240.2	33550.7	32060.9	28492.7	27297.9	27831.4	30579.2	31346.8	41831	29838.4	33553.4			FALSE	0.0348	-0.10765	0.15316	0.01042	0.06007	-0.17386	0.21753	3	1897.98	0.0433839	3.54
A6NDG6	YLQQPGCLLVGTNMDNR	306141	272934	272956	295821	268827	273717	273424	264696	272823	273902	245917	242307	277977	246435	282471	286887			FALSE	-0.09401	-0.24621	-0.02589	-0.02441	-0.10582	-0.08293	-0.14305	3	2283.15	2.42521e-05	5.59
A6NDG6	YLQQPGCLLVGTNMDNRLPLENGR	333868	343460	345751	344025	362348	360495	350900	360400	316386	352753	323543	323138	345566	313628	327531	331698			FALSE	0.09383	-0.0668	0.02627	-0.03907	0.0706	-0.01755	-0.03915	4	3062.58	3.5542e-06	6.46
A6NDU8	AGEDDHFLIR	329921	338532	353125	353805	393844	367730	336480	335494	351091	339122	341528	377276	321799	369393	354172	353299			FALSE	0.18816	0.10477	0.08074	0.08185	0.00758	0.04622	0.04826	3	1476.78	0.000233976	4.75
A6NDU8	CPIQLNEGVSF	148823	133086	120629	121723	121251	136645	140278	127160	133714	147722	118628	153350	150568	146671	123273	144041			FALSE	-0.12844	-0.05174	-0.21813	-0.0767	-0.07603	-0.00243	0.07639	2	1567.81	0.000534776	2.98
A6NDU8	ECSNPSNLL	247771	254089	236527	227115	235787	250826	240283	261634	253255	234495	235820	242429	237818	280399	214355	262543			FALSE	-0.04451	-0.06952	-0.11428	-0.0736	0.00017	-0.04114	0.04627	2	1337.67	0.00235029	2.3
A6NDU8	ECSNPSNLLELYTQ	41708.3	48963.4	39539.4	45042.7	42272.1	39953.1	45931.5	39245	34832.9	34118.3	43630.6	36801	42848.4	48009	38824.5	39633.1			FALSE	-0.14107	-0.17289	-0.1003	-0.20874	-0.0902	-0.39508	0.00295	2	1971.97	0.000256039	2.96
A6NDU8	ELISFLSEPEILVK	385920	482741	400356	447182	479172	387147	442272	376020	433840	392552	447254	378474	446829	314278	430546	419436			FALSE	-0.00389	-0.07313	-0.03551	-0.03136	-0.08618	-0.07197	-0.19069	3	2225.33	3.41121e-05	4.59
A6NDU8	EQEWNTT	1.08537e+06	1.10449e+06	1.31698e+06	1.2534e+06	1.21784e+06	1.23479e+06	1.19301e+06	1.1735e+06	1.08392e+06	1.20649e+06	1.34146e+06	1.21449e+06	1.16723e+06	1.06875e+06	1.16468e+06	1.16649e+06			FALSE	0.16349	0.22302	0.23114	0.09021	0.11192	0.06477	0.03007	2	1211.59	0.0272155	2.11
A6NDU8	GEDDHFLIR	3.57797e+06	3.57108e+06	3.48834e+06	3.29902e+06	3.42656e+06	3.41741e+06	3.31342e+06	3.99217e+06	3.9148e+06	3.35119e+06	3.40566e+06	3.71752e+06	3.25623e+06	3.63332e+06	3.32325e+06	3.51386e+06			FALSE	-0.06292	-0.00523	-0.0749	-0.06436	0.03125	0.02341	-0.05334	3	1405.74	0.000773239	3.65
A6NDU8	IQQLSEAAGEDDHFLIR	273038	279049	281401	294831	266712	270511	250685	258988	251261	256198	253987	245411	250718	248688	268330	243637			FALSE	-0.03937	-0.14471	0.06175	-0.10885	-0.11532	-0.1216	-0.14468	3	2246.17	3.14857e-06	7.45
A6NDU8	ISFLSEPEILVK	61924.3	57991	57408.2	69684.4	53188.1	58502.7	63979.6	52440.8	57888.4	55763.7	58144	56598.5	60598.5	54236.9	54105	59515.7			FALSE	-0.1025	-0.06362	0.08386	-0.07779	-0.04267	-0.07739	-0.06245	3	1983.2	0.000205426	4.14
A6NDU8	KEPLDFR	8.29744e+06	7.68677e+06	7.42554e+06	7.29107e+06	7.63242e+06	7.27931e+06	7.58856e+06	7.89288e+06	7.50454e+06	7.28658e+06	6.95216e+06	7.86258e+06	7.52812e+06	7.83211e+06	7.43884e+06	7.65283e+06			FALSE	-0.1002	-0.10961	-0.1192	-0.08289	-0.04611	-0.11192	-0.05745	3	1512.9	0.017902	1.68
A6NDU8	KEPLDFREVGEK	320471	343900	377814	382248	442980	445924	398953	340948	374810	361608	384287	369252	356454	376368	338279	312094			FALSE	0.42004	0.1817	0.19413	-0.03072	0.15534	0.14854	0.14148	4	2359.38	0.000337919	2.32
A6NDU8	LLCGEEK	613559	675651	632715	665172	647159	581435	681279	603468	654040	628413	711592	578136	687862	600091	720416	620559			FALSE	-0.06948	0.00058	0.00968	0.0568	-0.005	-0.00758	-0.00141	2	1456.83	0.0148814	2.41
A6NDU8	LSEPEILVK	870698	942641	907492	966475	957580	924681	918290	940191	926140	894089	919442	968200	881606	870116	922999	914448			FALSE	0.05382	0.05794	0.04745	0.01905	0.03548	0.00547	-0.04987	2	1636.02	0.000651981	3.43
A6NDU8	LVDEDFPEDS	77581.1	66872.7	67015.5	71953.4	76598.7	65341.8	70660	69890.8	66176	66693.9	73333.4	82445.7	65966.3	108172	67726.1	64310.1			FALSE	-0.02532	0.10889	-0.05585	-0.12967	-0.03952	-0.12059	0.26963	2	1469.7	0.271999	0.49
A6NDU8	LVDEDFPEDSSSQ	239299	211850	239876	215583	235971	232953	223774	230764	250235	210067	195164	232167	210225	297467	193032	217277			FALSE	0.05575	-0.07825	0.01372	-0.13689	0.0108	0.02898	0.17035	2	1771.82	0.000205426	3.64
A6NDU8	LVDEDFPEDSSSQK	248249	251573	251733	250585	253895	260785	232153	240973	238617	241038	235425	255165	227404	260145	267007	238566			FALSE	0.04226	-0.0269	0.00719	0.01651	-0.07919	-0.05942	-0.03587	3	2204.12	3.3776e-05	4.66
A6NDU8	QLSEAAGEDDHFLIR	197603	185229	185900	188620	193706	200551	206217	197136	192659	200662	187837	204819	189646	230636	198507	184060			FALSE	0.04242	0.03655	-0.03167	-0.001	0.07533	0.03899	0.13464	3	2005.03	7.42499e-06	7.55
A6NDU8	REWLLRK	202594	212345	206743	220529	224381	248024	197424	208443	203622	218828	184158	217287	199800	212050	226571	211342			FALSE	0.18713	-0.0477	0.04225	0.07775	-0.03189	0.02588	-0.01078	4	1609.02	0.166733	2.12
A6NDU8	RREWLLR	289924	255477	288058	267809	265389	315775	262217	273879	237066	233471	236169	225797	250504	292974	303851	257887			FALSE	0.09163	-0.23953	0.02742	0.04258	-0.02482	-0.21301	-0.0051	3	1332.82	0.0464459	2.11
A6NDU8	RVEELGDL	478286	434239	433597	439629	450383	503831	430143	487797	470744	436380	467474	481789	426825	466133	445696	452748			FALSE	0.06445	0.05694	-0.06351	-0.02244	0.00854	-0.00856	-0.03127	2	1234.7	0.00466557	1.17
A6NDU8	RVEELGDLA	1.82577e+06	1.78444e+06	1.92251e+06	1.78517e+06	1.80815e+06	1.78133e+06	1.82482e+06	1.84809e+06	1.8543e+06	1.80709e+06	1.91875e+06	1.94927e+06	1.73804e+06	1.88249e+06	1.75027e+06	1.81157e+06			FALSE	-0.00831	0.09951	0.03843	-0.01946	0.02484	0.02031	0.00412	2	1305.73	0.000735954	1.2
A6NDU8	RVEELGDLAQ	672329	722629	665006	637598	755496	778833	724447	700391	746575	698632	694328	719240	671222	698874	771736	708932			FALSE	0.13739	0.01912	-0.09882	0.08603	0.03058	0.05105	-0.02594	2	1433.79	0.000483398	2.53
A6NDU8	RVEELGDLAQAHIQ	97381.7	86550	98041.2	85348.2	85871.6	93990.5	96606.7	86123.2	96449.5	94339.8	95770.6	82916.2	89409.4	84098.7	96804.3	74924.1			FALSE	-0.03228	-0.04174	-0.00426	-0.09904	-0.00946	0.05281	-0.08417	3	1883.03	0.000220028	4.45
A6NDU8	SEAAGEDDHFLIR	1.11969e+06	1.10761e+06	1.19655e+06	1.02893e+06	1.09481e+06	1.0932e+06	1.1277e+06	1.16188e+06	1.18973e+06	1.07646e+06	1.12479e+06	1.12226e+06	1.10482e+06	1.12213e+06	1.1391e+06	1.16028e+06			FALSE	-0.02568	0.01273	-0.00118	0.04594	0.03979	0.02497	-0.00023	3	1763.89	2.38936e-05	6.6
A6NDU8	SEPEILVK	2.83703e+06	2.78879e+06	2.81345e+06	2.85465e+06	2.96829e+06	2.83324e+06	2.86389e+06	2.87722e+06	2.8483e+06	2.78729e+06	2.87597e+06	2.7909e+06	2.95881e+06	2.89974e+06	2.89436e+06	2.7781e+06			FALSE	0.04437	0.01049	0.0108	0.01191	0.02927	0.0025	0.05848	2	1522.93	0.0047387	3.04
A6NDU8	TYKEPLDFREVGEK	651137	772795	697821	736685	788232	780518	795665	671706	748921	814741	796843	832982	833862	704076	678606	663113			FALSE	0.13974	0.19484	0.01067	-0.0858	0.04335	0.13505	0.11112	4	2623.49	0.000233976	2.35
A6NDU8	VCEGPLK	1.5924e+06	1.64808e+06	1.72261e+06	1.54561e+06	1.58488e+06	1.64885e+06	1.5676e+06	1.64085e+06	1.58917e+06	1.49338e+06	1.6735e+06	1.7533e+06	1.59701e+06	1.54786e+06	1.58754e+06	1.55338e+06			FALSE	-0.003	0.08065	0.0123	-0.04502	-0.01433	-0.07208	-0.04321	2	1410.83	0.0256665	2.42
A6NDU8	YCADQQPENHEVDTS	237312	251821	247338	270653	262382	267558	256889	267959	262046	264293	249027	261896	247879	250662	271804	252557			FALSE	0.1156	0.06288	0.0827	0.10033	0.10167	0.10577	0.02749	2	2096.92	0.000158579	3
A6NDU8	YFEENKLVDEDFPEDSSSQK	583763	554600	535362	685261	642053	623779	623647	582817	574484	597670	685635	629954	670058	686751	660071	654158			FALSE	0.15312	0.20875	0.10066	0.20726	0.08382	0.0422	0.25326	4	3318.68	2.31917e-05	5.23
A6NDU8	YKEPLDFREVGEK	285858	343351	320049	348446	326550	345012	354400	309667	352547	354436	416505	359438	394235	331753	293495	307843			FALSE	0.09398	0.30241	0.08738	-0.06536	0.07779	0.16814	0.20641	4	2522.44	0.000452586	1.73
A6NDU8	YLLDGISYL	15952.9	15245	16217.8	16894.5	16544.5	19254.5	14634	17127.7	18522.8	14406.9	17794.9	18307.8	14520.6	15920.3	11962.9	14695.7			FALSE	0.19847	0.21066	0.08592	-0.22685	0.02584	0.07794	-0.03544	2	1360.77	0.0946534	1.77
A6NED2	APFYRPLAPELR	1.17874e+06	1.17083e+06	1.10387e+06	1.16314e+06	1.27123e+06	1.1995e+06	1.25044e+06	1.22471e+06	1.10513e+06	1.18855e+06	1.0438e+06	1.16522e+06	1.07995e+06	1.11707e+06	1.27149e+06	1.11468e+06			FALSE	0.07254	-0.08899	-0.05161	0.0223	0.07512	-0.03473	-0.09684	3	1734	0.000153788	3.14
A6NED2	AVTCGPWNTYVYAVEK	426240	444237	419327	456729	435644	451520	416160	427468	457426	432191	425344	387737	430372	380856	417783	413525			FALSE	0.02739	-0.09841	0.00922	-0.06642	-0.0452	0.03138	-0.1017	3	2466.3	1.84389e-05	4.93
A6NED2	DAWASEGLLAVL	13335.2	6422.54	9582.88	9849	9305.56	8298.08	13053.2	7554.16	10023.7	7602.19	11105.5	9260.41	8573.68	7137.67	10756.2	10208.8			FALSE	-0.16654	0.04374	-0.02399	0.08557	0.06074	-0.16472	-0.33061	2	1548.86	0.000385829	1.69
A6NED2	DAWASEGLLAVLR	294687	318005	297554	303092	298314	303818	317953	274776	282852	280870	307878	280040	289361	274954	292760	304574			FALSE	-0.02508	-0.05955	-0.02865	-0.03662	-0.04779	-0.12018	-0.11866	2	1704.96	3.23061e-05	4.31
A6NED2	GFGQELGSGR	210281	181726	193310	170765	189598	166051	174233	183753	195710	167358	168035	196821	164636	351193	164834	193612			FALSE	-0.14043	-0.10356	-0.10664	-0.12913	-0.13098	-0.11064	0.39601	2	1311.7	0.000462572	2.47
A6NED2	GGRLELSGSASGAAGR	228945	216932	201329	220795	269086	280949	222736	214925	222136	223605	209752	241446	207033	207967	201764	204766			FALSE	0.30288	0.01711	-0.07898	-0.13329	-0.02683	-0.00044	-0.10354	3	1749.95	5.34129e-05	3.52
A6NED2	NLAEDGETVAR	1.01848e+06	1.03774e+06	1.01364e+06	974838	1.04157e+06	1.05299e+06	1.03162e+06	1.06814e+06	1.01645e+06	1.01057e+06	1.06131e+06	1.02827e+06	1.00103e+06	1.06826e+06	1.08655e+06	1.00863e+06			FALSE	0.02665	0.02321	-0.04833	0.02708	0.03023	-0.02063	0.00914	2	1478.78	0.000114461	3.78
A6NED2	RVEYFVDK	1.14599e+06	1.14346e+06	1.21936e+06	1.15614e+06	1.32749e+06	1.29689e+06	1.11878e+06	1.13132e+06	1.12607e+06	1.12894e+06	1.06108e+06	1.18751e+06	1.1279e+06	1.07396e+06	1.10485e+06	1.20102e+06			FALSE	0.19698	-0.02598	0.05323	0.01031	-0.02501	-0.02187	-0.05628	3	1663.97	0.00627901	3.3
A6NED2	TGELYTWGWGK	64192.3	65912.8	62493.6	72167.8	67978.1	77509.9	72156.7	62886.9	61782.3	61700.5	60802.6	69461.9	62160.5	64125.2	59249.8	66528.7			FALSE	0.16122	0.00177	0.04966	-0.04879	0.05375	-0.07537	-0.04299	2	1906.04	0.000258396	3.73
A6NED2	VQPFPALLDLPMGSDAVK	28523.2	23772.7	23960.4	22758.7	28886.6	24916.8	25297	23643.7	25340.8	19078.6	24198.3	18147.4	22938	30121.9	21666.2	27029.1			FALSE	0.041	-0.30448	-0.16269	-0.10292	-0.09566	-0.23551	0.02092	3	2506.42	7.0956e-06	5.01
A6NFI3	ADVEEEDVK	206597	212172	204717	205880	216330	215408	184672	204642	214494	180047	182758	221024	166425	201560	174410	191265			FALSE	0.044	-0.05258	-0.02843	-0.1956	-0.10522	-0.08598	-0.18651	2	1641.88	0.000483398	3.09
A6NFI3	AFGPAIGGLL	34354.1	37545.4	39745.3	40640.8	41525	40135.8	37391.4	40934	39126.7	40535.6	40145.8	42415.3	38004.5	40600.3	43194	38056.1			FALSE	0.18366	0.19948	0.16097	0.17639	0.1235	0.14792	0.12864	2	1219.74	0.000522785	2.37
A6NFI3	AHTGERPYAC	68355.9	45473.3	51075.5	44659.8	67846.6	55345.6	61326	58890.6	67308.4	67709.4	48561.4	64805.7	59269.3	70224.4	47450.4	55452.3			FALSE	0.11404	-0.00587	-0.24975	-0.14559	0.07877	0.24628	0.18601	3	1465.72	0.00481303	3.96
A6NFI3	AHTGERPYACGECGRR	80750.6	58006.5	52172.6	71364.4	68302.2	62694.9	78029.2	71312.5	74713.5	67022.5	51146.9	62224.9	60130.4	68099.2	69436.1	54390.4			FALSE	-0.08303	-0.2915	-0.16762	-0.16424	0.10606	0.03065	-0.11383	5	2181.04	0.000265643	4.11
A6NFI3	CAFCGAGFGRR	233384	222857	233977	242793	236785	223693	233426	238110	232366	218583	204375	231752	224703	227236	218070	233210			FALSE	0.01334	-0.06504	0.0635	-0.01577	0.04757	-0.01683	-0.01367	3	1562.76	5.48579e-05	3.97
A6NFI3	ERLPVDGRPLPAPL	203677	188813	213340	203021	200116	193713	185480	196705	185908	171312	200438	196215	179555	230912	195504	181897			FALSE	0.00491	0.01522	0.08518	-0.05656	-0.03838	-0.13584	0.06461	3	1834.09	0.00342679	3.42
A6NFI3	ERLPVDGRPLPAPLGGPL	253967	223254	257543	257661	277615	263212	232834	253461	234481	240003	226454	252883	237897	256688	248351	243431			FALSE	0.18051	0.00638	0.11048	0.04336	0.02717	-0.0083	0.05156	3	2158.27	0.000494257	4.03
A6NFI3	EVLAEEECPAL	314887	300289	317173	300769	303827	314957	300194	298286	297901	287181	275608	290334	270862	302139	290747	286384			FALSE	0.00844	-0.12034	0.00647	-0.0921	-0.0397	-0.07236	-0.10246	2	1563.79	0.000812859	3.4
A6NFI3	FGQSAALTR	1.18981e+06	1.30679e+06	1.22048e+06	1.28213e+06	1.16087e+06	1.24046e+06	1.20148e+06	1.31518e+06	1.26377e+06	1.26139e+06	1.24516e+06	1.27316e+06	1.1949e+06	1.03678e+06	1.28261e+06	1.15575e+06			FALSE	-0.05614	0.01249	0.00346	-0.03406	0.01154	0.0164	-0.16184	2	1254.71	0.000923232	2.65
A6NFI3	FLELGNGL	117166	121236	118007	129450	131617	134482	132628	128640	115315	135750	128968	130075	134170	133251	121452	132998			FALSE	0.15857	0.1198	0.05378	0.09399	0.13214	0.07467	0.16572	2	1166.67	0.00975432	1.75
A6NFI3	FSLEEWERLEADQR	119342	127874	111538	119642	117346	123894	129034	128290	131457	129975	125794	114727	112500	130853	116990	115534			FALSE	-0.0353	-0.03961	-0.09676	-0.08839	0.05782	0.08066	-0.02272	3	2112.07	0.000303276	3.78
A6NFI3	FSQSSHLLTHMK	145249	146157	157636	151506	153829	148903	141050	152085	128054	142701	139543	100419	146457	137356	141350	137696			FALSE	0.05501	-0.28022	0.08524	-0.06253	0.00853	-0.10604	-0.03809	4	2024.12	1.21617e-05	3.67
A6NFI3	GATAAPGSGSAPAPAPKPEAA	80319.8	68810.7	75546.1	69826.8	85541.2	75262.6	70069.6	78301.9	82054	65037	73654.5	80676.4	72820.9	73563.2	77499	73727.2			FALSE	0.10873	0.04945	-0.03682	0.02013	-0.00736	-0.01987	-0.02682	3	2384.31	2.78595e-05	4.39
A6NFI3	GFGHSSDFK	164182	181046	178077	170676	197117	185154	176327	164091	183802	178243	171208	166152	170788	146640	178400	153553			FALSE	0.14705	-0.03326	0.01466	-0.05657	-0.02024	0.06862	-0.12112	2	1589.86	0.000659826	3.47
A6NFI3	GFHFPVHPK	209702	199523	220267	187866	195081	203904	189010	207958	189497	183141	164499	203116	188108	199799	180665	197029			FALSE	-0.03656	-0.1547	-0.00386	-0.11568	-0.04387	-0.13512	-0.07718	4	1673.98	0.000233976	3.47
A6NFI3	GGGCAEAGGDGPR	204565	194037	222806	207000	196439	197141	189035	190350	210202	182366	168653	191331	172966	195985	214325	206610			FALSE	-0.01829	-0.14702	0.10874	0.07865	-0.07129	-0.02201	-0.11152	2	1464.68	8.88493e-05	3.97
A6NFI3	GGGCAEAGGDGPRREPGET	14161	19759.9	19809.7	14649.2	16823	16371.2	18654.1	17076.3	18168.7	16382.3	19736.3	17941	18114.9	17320	21345	13740.1			FALSE	-0.03125	0.15152	0.0227	0.04868	0.07498	0.02656	0.063	3	2133.99	0.000812859	2.47
A6NFI3	GGGCAEAGGDGPRREPGETA	255635	257559	268574	246712	222841	258300	260089	275280	304607	256029	245657	258457	246766	242649	248250	238664			FALSE	-0.09304	-0.02575	0.00587	-0.07584	0.06103	0.12756	-0.06845	3	2205.03	0.000158579	4.63
A6NFI3	GHTGERPFPCPECGK	171060	157791	175567	147772	163022	135153	159090	150910	141285	144203	125311	161285	144758	151799	135387	145580			FALSE	-0.14128	-0.19842	-0.02439	-0.22703	-0.08517	-0.20401	-0.14913	5	2337.17	0.000258396	4.25
A6NFI3	GLPDFRER	279559	274886	275523	281717	277071	286304	260470	277364	284573	290712	264917	299834	262331	269783	250833	267641			FALSE	0.02305	0.02657	0.00725	-0.09677	-0.04388	0.05323	-0.05931	3	1293.72	0.249677	2.56
A6NFI3	GLYQEVMQENYGIL	27335.2	19806.2	24570.5	22495.2	19190	22341.3	24170.5	19961.2	19789.9	21086.3	23918.5	14344.9	17655.8	22016.4	21870.5	18311.6			FALSE	-0.1828	-0.30103	-0.00232	-0.23044	-0.09518	-0.20573	-0.24887	3	1961	0.000270625	3.23
A6NFI3	GPSSAGPGER	1.2327e+06	1.20643e+06	1.09773e+06	1.23545e+06	1.219e+06	1.23863e+06	1.21972e+06	1.26467e+06	1.21882e+06	1.43903e+06	1.19199e+06	1.32768e+06	1.13967e+06	1.12541e+06	1.22069e+06	1.17706e+06			FALSE	0.0109	0.04687	-0.06407	-0.02469	0.02653	0.1239	-0.1068	2	1218.64	0.00134237	2.44
A6NFI3	GSHLAAHVR	192287	171711	174835	168693	180244	186198	167801	212565	172001	210668	146976	152852	174148	203795	181194	177893			FALSE	0.00965	-0.2798	-0.0835	-0.0196	0.06345	0.07216	0.05423	3	1251.72	0.000406584	3.98
A6NFI3	GYPIPKPDLIFR	1.05669e+06	1.11642e+06	1.09392e+06	953205	1.02448e+06	1.05407e+06	1.01128e+06	1.11005e+06	1.09331e+06	1.00459e+06	1.05329e+06	1.02497e+06	980181	962358	1.02775e+06	1.05812e+06			FALSE	-0.06418	-0.06439	-0.08616	-0.05911	-0.03479	-0.05082	-0.16182	3	2024.22	0.000385829	3
A6NFI3	HQAVHTADRPHCCPDCGQAFR	228464	281210	247493	236560	223039	271885	224572	261167	239586	222007	215417	216313	208015	227046	276042	220084			FALSE	-0.04237	-0.23945	-0.07441	-0.03887	-0.06939	-0.14295	-0.22836	5	2824.29	8.94028e-05	8.29
A6NFI3	LEQGEEPWVPDSPRPEEGDIVTG	85644	82451.5	80327.8	94392.7	85826	89117.8	83484.2	81625	87098.7	78307.6	80161.6	83476.7	82533.8	75937.8	77072.4	80383.7			FALSE	0.05761	-0.03877	0.05577	-0.09433	-0.02586	-0.02327	-0.08506	3	2840.39	2.47383e-05	4.63
A6NFI3	LHPDSFPILGLPDFR	32220.5	36672.2	36927.4	39254.3	36204.3	37303.6	37133.4	34848.8	28622.9	36449.1	28640.8	36006.9	36688.5	32046.9	32416.6	33981.6			FALSE	0.09355	-0.09175	0.14509	-0.05321	0.06329	-0.08231	-0.0033	3	2028.12	4.02153e-05	4.96
A6NFI3	LPVDGRPLPAPL	255495	266383	254041	278273	270684	285305	258469	254359	297040	283020	273892	279367	273490	264829	262667	261458			FALSE	0.09134	0.08424	0.02857	0.0062	-0.02524	0.15249	0.04475	2	1548.94	0.000462572	2.62
A6NFI3	LPVDGRPLPAPLGGPL	252976	267556	290885	278451	273228	260705	266314	261755	271744	264389	267285	279647	266074	261937	260499	260701			FALSE	0.03667	0.07138	0.1293	0.00185	0.02074	0.0426	0.02058	3	1873.12	0.000201982	3.51
A6NFI3	RSYLVTHQR	128156	128022	127645	129947	128740	147002	112679	135909	126254	120476	112388	131331	130106	130914	127776	119301			FALSE	0.10617	-0.07193	0.00794	-0.05219	-0.0434	-0.05421	0.02701	3	1463.84	0.000457544	4.11
A6NFI3	SFPILGLPDFR	227335	225784	223612	241467	238009	228588	231874	208476	223177	225185	214860	227173	229816	243109	223704	223834			FALSE	0.04229	-0.03574	0.03759	-0.01788	-0.04124	-0.01523	0.06172	2	1565.9	0.00017149	3.6
A6NFI3	SFVYGSHLAR	668217	671309	724845	784476	598968	691001	595677	836253	642410	740517	539446	645862	573518	616778	745159	709016			FALSE	-0.05439	-0.17646	0.17218	0.11848	0.09624	0.046	-0.1704	3	1440.79	0.000150325	4.2
A6NFI3	SLEEWERLEADQR	82769.4	87748.9	90647	85971.6	92651.9	87280	84907.5	82295.2	87802.4	80875.7	89227.4	90051.7	78364.2	84701.5	81046.1	79651.4			FALSE	0.07752	0.07228	0.05071	-0.08558	-0.02833	-0.01565	-0.06447	3	1965	0.000381842	3.43
A6NFI3	SVLVTHQR	1.57485e+06	1.75136e+06	1.95508e+06	1.5612e+06	1.7095e+06	1.7535e+06	1.58902e+06	1.71309e+06	1.74025e+06	1.81436e+06	1.74373e+06	1.71522e+06	1.84553e+06	1.6176e+06	1.63181e+06	1.78664e+06			FALSE	0.05814	0.05645	0.08017	0.03947	-0.01049	0.09581	0.0582	3	1243.74	0.0015436	3.7
A6NFI3	SYLVTHQR	705794	668343	674750	630340	631939	628957	652364	634150	662732	637635	478696	756621	602819	696049	674961	659972			FALSE	-0.12408	-0.15364	-0.07438	-0.04176	-0.09506	-0.07961	-0.08127	3	1307.74	0.00172968	3.85
A6NFI3	THTGERPFPCPECGAR	471439	423684	459514	502094	472786	430897	482464	430009	416452	407478	409740	494146	446904	462078	422004	437785			FALSE	0.01373	0.01405	0.10336	-0.0581	0.02769	-0.11956	0.02217	4	2176.03	0.000321562	6.15
A6NFI3	THTGERPYACANCGRR	55415.5	55120.7	60713	54060.5	59663.5	57287.3	52906.9	54024.1	56399.7	54798.6	52325.5	43873.7	48412.2	49141.6	53308.4	52623.4			FALSE	0.08138	-0.20042	0.05427	-0.06138	-0.04784	0.00862	-0.18025	4	2210.06	2.69119e-05	4.44
A6NFI3	THTGERPYPCSHCGR	105713	104015	105501	105447	105752	106779	91394.8	94649.6	101455	102298	86914	103934	106753	94557.2	93816.2	106309			FALSE	0.01916	-0.13609	0.00837	-0.06761	-0.17287	-0.04169	-0.0591	4	2118.99	0.000116035	5.47
A6NFI3	VDPAPERR	1.89933e+06	1.75986e+06	1.94369e+06	2.08947e+06	1.95658e+06	1.94037e+06	2.00899e+06	2.10222e+06	1.94951e+06	1.98345e+06	2.10149e+06	2.06934e+06	1.85261e+06	1.95612e+06	2.062e+06	1.94452e+06			FALSE	0.09082	0.18881	0.14038	0.13082	0.16804	0.10409	0.05778	3	1243.71	0.00466557	3.05
A6NFI3	VSLGYPIPKPDLIFR	50283.5	46650.1	46751.2	48339.4	45287.3	56896.9	43837.8	49651.7	42578.7	50943	45949.2	42951	43327.7	48452	47300.3	41154.4			FALSE	0.0761	-0.12481	-0.0277	-0.13206	-0.05219	-0.0517	-0.07882	3	2323.4	6.88081e-05	3.71
A6NFI3	VYGSHLAR	75728.1	88374.7	62416.8	77939.6	98352.3	96347.7	80342.1	75980.8	87267.7	82688.2	85043.9	70120.2	71898.6	90716.4	70938	82478.7			FALSE	0.24665	-0.0808	-0.2255	-0.09714	-0.07007	0.05056	-0.01314	3	1206.69	0.00150072	2.39
A6NFI3	YHAAVKPFGCEECGK	414789	448110	429220	448045	462396	462248	416417	441855	412752	413577	409023	412269	401446	352835	442012	425472			FALSE	0.0997	-0.0713	0.02382	0.00764	-0.00776	-0.06248	-0.19409	4	2665.4	2.79975e-05	5.63
A6NFI3	YHAGERPHR	19095.8	19966.7	19852.9	21655.2	20970.7	28162.7	20368.6	21806.2	17274.9	21837.3	23710	19042.4	17808.1	17369	20921.8	17827.8			FALSE	0.33092	0.13022	0.08761	-0.0116	0.1106	0.00183	-0.15115	3	1426.76	0.170815	1.7
A6NFQ2	AGCFPVPTPEMR	392746	397998	391629	388853	375519	379425	350704	382333	389155	404957	336474	410925	432352	424363	347088	407807			FALSE	-0.06684	-0.08133	-0.01884	-0.06693	-0.10932	0.00613	0.1156	3	1665.84	0.000150325	3.66
A6NFQ2	ALSQFQAILNHENGNLEK	1.01262e+06	1.04081e+06	1.0749e+06	1.12544e+06	1.063e+06	1.04887e+06	1.08687e+06	1.03426e+06	1.04854e+06	1.03989e+06	982363	995030	972324	936955	1.05765e+06	1.0671e+06			FALSE	0.04048	-0.05444	0.09969	0.04925	0.0468	0.02438	-0.10501	3	2634.45	2.73343e-06	9.06
A6NFQ2	APVVTHQ	536538	535885	567670	609673	527578	531887	581855	497150	557040	604434	593933	595899	592545	527317	604387	558958			FALSE	-0.01754	0.14988	0.13466	0.1174	0.00883	0.11508	0.06245	2	1055.62	0.0310001	2.28
A6NFQ2	AQAHEALSPPER	277290	272407	265850	256394	290273	296998	260582	295325	251060	295781	246183	266972	270183	297982	267590	267954			FALSE	0.09539	-0.09924	-0.07391	-0.03763	0.01621	-0.00752	0.04767	3	1609.86	7.54911e-05	4.7
A6NFQ2	AQAHEALSPPERER	273843	283713	272678	298029	304217	316621	266422	264073	280385	280818	259347	266658	307742	288629	255381	274116			FALSE	0.1551	-0.08404	0.03363	-0.0745	-0.07178	0.00941	0.09709	3	1895.01	2.12044e-05	4
A6NFQ2	AYNDTLTATLIQFVK	28285.5	26915.6	21193.6	26959.3	30255.9	27739.5	29505.8	21820.5	19672.1	27673.4	30810.6	24601	27002.6	38512.3	22477.1	28993.9			FALSE	0.07124	0.00549	-0.19707	-0.10094	-0.105	-0.22147	0.24713	3	2306.33	2.37752e-05	4.55
A6NFQ2	EIINEMDMR	825194	822964	809339	865074	876926	901641	822110	790857	820797	815346	776612	807075	786492	804996	823725	810066			FALSE	0.10986	-0.05757	0.0228	-0.01263	-0.03114	-0.01056	-0.05048	2	1454.73	0.000888314	2.81
A6NFQ2	EVADSLASLPEWQENPMQVYLR	25497.1	29038.4	25988.3	28400.9	26573.5	18974.5	24622.7	21783.6	21252.6	19863.7	23204.3	27327.5	23574.7	24150.6	20684.1	21506.1			FALSE	-0.25981	-0.11	-0.00388	-0.37029	-0.23287	-0.40748	-0.19244	4	2879.46	4.21976e-06	6.32
A6NFQ2	FTDTYGDRDR	1.8047e+06	1.74333e+06	1.89097e+06	1.78007e+06	1.8793e+06	1.75199e+06	1.82326e+06	1.62435e+06	1.62718e+06	1.55579e+06	1.63327e+06	1.65479e+06	1.61888e+06	2.38606e+06	1.80407e+06	1.71797e+06			FALSE	0.03346	-0.10978	0.04917	-0.01061	-0.04142	-0.15664	0.17476	3	1549.76	0.0006924	3.09
A6NFQ2	GAVPAPYYK	1.52084e+06	1.52805e+06	1.49246e+06	1.48059e+06	1.52789e+06	1.48648e+06	1.58039e+06	1.48906e+06	1.45e+06	1.50632e+06	1.55114e+06	1.50185e+06	1.55434e+06	1.44627e+06	1.51717e+06	1.52121e+06			FALSE	-0.01642	0.00194	-0.03634	-0.00498	0.0097	-0.04448	-0.02303	2	1573.92	0.000600184	2.55
A6NFQ2	GLSILPQTLK	51407.4	39599.5	47979.6	45031.5	39891.1	40223.2	44436.4	41348.2	45131.2	38051	39232.9	42013.6	40505.4	77406.4	40810.6	43629.1			FALSE	-0.18392	-0.16367	0.03142	-0.10806	-0.08526	-0.1297	0.37366	3	1678.08	0.000398114	2.69
A6NFQ2	GPIPSELLLIG	2502.66	3227.96	3969.49	3612.23	3087.72	3876.54	3671.64	3250.11	2027.96	3406.22	3737.52	5624.3	2809.36	6085.55	3569.18	4401.86			FALSE	0.28128	0.7081	0.40383	0.47608	0.27245	-0.07663	0.63429	2	1412.87	0.00364343	1.75
A6NFQ2	GPIPSELLLIGE	35745.7	42125.6	36874.6	41060.9	37350.8	42262	31649.1	35468.9	41639.9	36016.7	30967.1	36480.4	32891.2	31783.3	35438.4	33056.1			FALSE	0.03191	-0.20733	0.00119	-0.1851	-0.21439	-0.00398	-0.26789	2	1541.91	0.0006924	2.25
A6NFQ2	GRVVLAAHECLLCAPK	351216	300247	369398	353368	393814	360408	361372	314721	330671	363109	304280	294791	335920	338059	341365	324997			FALSE	0.21131	-0.12096	0.14985	0.03262	0.05354	0.09079	0.04902	4	2402.37	3.71181e-05	4.32
A6NFQ2	GSQLGPVPVTIR	760499	755972	786182	728256	765620	761424	734253	708763	743792	755359	686586	736830	735236	755071	745459	722796			FALSE	0.01002	-0.09136	-0.00194	-0.04661	-0.07163	-0.01657	-0.02511	2	1527.92	7.59364e-05	3.46
A6NFQ2	GVWGPIHELGHNQQR	401300	389883	413799	450448	404003	429341	397864	423597	376812	393998	338837	406179	390357	378043	407393	422018			FALSE	0.0749	-0.08674	0.12743	0.06808	0.05418	-0.03764	-0.04215	4	2032.08	7.76962e-06	5.48
A6NFQ2	HPITVEIN	920642	867913	911254	846839	897509	912888	830487	873103	896005	898685	862084	894605	936442	901572	839501	874471			FALSE	0.01751	-0.02594	-0.02478	-0.06145	-0.07022	0.00494	0.03935	2	1226.71	0.00833372	2.04
A6NFQ2	KALSQFQAILNHENGNLEK	35887.5	33474.5	38156.3	34500.6	44662.4	41227.7	35622.6	41329.4	36723.2	31705	35004.1	35427	33445.4	34828.9	29295	40257.8			FALSE	0.30835	0.02207	0.06695	0.00396	0.14981	-0.01955	-0.0228	4	3066.75	5.74099e-06	5.07
A6NFQ2	LAAEPFPFR	386761	339645	379332	364747	368859	356720	382271	378961	370703	325894	388293	333560	371076	390480	386554	389771			FALSE	-0.00164	-0.00907	0.03468	0.09588	0.06756	-0.06045	0.06818	2	1351.77	0.00425086	3.1
A6NFQ2	LAAEPFPFRRPER	177959	218451	201275	218579	202235	233614	231690	237475	234185	233453	239902	242540	240249	209648	222331	210521			FALSE	0.13683	0.28336	0.0829	0.12688	0.2431	0.2384	0.1826	4	1890.07	0.0043172	3.77
A6NFQ2	LWDEMMQAVAR	597162	597964	561278	594138	611734	610999	576029	568741	585007	573673	570387	551149	522597	548206	592340	585287			FALSE	0.03295	-0.09169	-0.04875	-0.02128	-0.0621	-0.04468	-0.15847	2	1653.84	8.61499e-05	2.57
A6NFQ2	MDGVTCWDVPR	314759	284833	327988	284329	309221	300185	301820	298345	294449	285947	290661	253588	302661	322960	293681	284640			FALSE	0.02342	-0.13971	0.0303	-0.05211	0.00138	-0.04694	0.06131	2	1639.79	0.000175644	2.12
A6NFQ2	MGPFLLNAVR	194551	180943	184845	184494	184836	201766	184147	204121	179503	179061	173660	173053	169539	170865	192538	186134			FALSE	0.04206	-0.11504	-0.02384	0.01216	0.04826	-0.06656	-0.14154	2	1421.83	0.000306227	2.42
A6NFQ2	MNLWVKK	576368	529741	528716	563114	555993	605886	516418	522930	526575	524407	551444	473004	553701	543004	544764	531355			FALSE	0.07097	-0.11065	-0.01875	-0.03966	-0.08982	-0.07376	-0.01232	3	1831.14	0.0067921	2.6
A6NFQ2	NAEVSLSEAAASAGLR	34025.5	42396.3	46108.2	45718.3	46479.3	50672.4	46309.3	39645.3	46628.4	45652.7	34352.4	44066	41051.6	49514.2	42282.8	40285.8			FALSE	0.34625	0.03721	0.26493	0.11161	0.16959	0.27205	0.24498	3	1849.99	6.7259e-05	6.44
A6NFQ2	Oxidation[M8]EIINEMDMR	363557	380098	340453	330779	337889	328321	346603	350406	351798	326014	328411	352870	351119	328756	342465	355592			FALSE	-0.15866	-0.12638	-0.14782	-0.09129	-0.09346	-0.13375	-0.12937	2	1470.73	0.00150072	1.95
A6NFQ2	SSLYPSK	992961	1.03148e+06	1.07342e+06	1.00417e+06	979012	958830	978899	937099	976595	989556	1.05678e+06	1.08852e+06	1.01888e+06	1.00523e+06	1.00987e+06	1.03267e+06			FALSE	-0.06307	0.08365	0.03738	0.01284	-0.07943	-0.04215	-0.00024	2	1389.82	0.0422097	2.54
A6NFQ2	SSSLYPSK	277749	270704	296189	297423	322370	308633	299686	290662	307220	297324	292800	293859	284730	307634	291284	288392			FALSE	0.20228	0.09715	0.11415	0.07988	0.1062	0.14048	0.11111	2	1476.86	0.00347963	3.1
A6NFQ2	VGVNTNLK	3.92611e+06	4.09113e+06	3.94373e+06	4.00547e+06	4.10028e+06	3.98137e+06	3.97681e+06	3.99876e+06	4.11892e+06	3.81443e+06	3.96839e+06	3.84331e+06	3.9832e+06	3.54988e+06	3.78834e+06	3.87063e+06			FALSE	0.01155	-0.03747	-0.0123	-0.06595	-0.00752	-0.01518	-0.08986	2	1452.9	0.00358794	2.72
A6NFQ2	VLSRFPGNK	617856	588397	628935	593558	555110	595543	606478	613490	553553	553312	544682	550378	582448	576136	564147	562631			FALSE	-0.06808	-0.13952	0.01929	-0.09833	0.01631	-0.12405	-0.05817	3	1626	0.000923232	2.78
A6NFQ2	VQIGCHTDDLTK	3.29687e+06	3.61575e+06	3.56381e+06	3.50014e+06	3.47084e+06	3.37039e+06	3.7945e+06	3.77697e+06	3.64058e+06	3.47053e+06	3.65474e+06	3.63306e+06	3.78135e+06	3.39501e+06	3.47921e+06	3.55007e+06			FALSE	-0.01498	0.07625	0.03124	0.02414	0.13134	0.04084	0.05402	3	1995.08	6.46553e-05	7.12
A6NFQ2	VTSVAGVYFTDTYGDRDR	430761	431565	438660	425720	416794	470304	402423	454727	450266	382510	397963	371495	399274	349087	449417	442245			FALSE	0.04086	-0.16439	0.00343	0.04826	-0.00869	-0.05031	-0.2045	3	2326.16	4.09387e-06	5.22
A6NFQ2	VTSVAGVYFTDTYGDRDRFK	260201	246711	259260	264081	298153	282524	258892	243543	263515	243065	245813	213273	247513	260534	222371	235448			FALSE	0.196	-0.14297	0.04602	-0.14696	-0.0128	-0.00095	0.00323	4	2905.53	1.47186e-05	3.4
A6NFQ2	YGEDVRQDQQQLLEGISELDIR	272065	259814	271906	286658	298808	290635	277167	234248	287963	274425	291413	236547	277203	293137	264580	262994			FALSE	0.14825	-0.01067	0.07062	-0.01173	-0.05661	0.08047	0.10072	4	2908.5	1.08879e-05	8.6
A6NGB9	ALPAPPAPPGSQPFLQK	80647.6	77855.2	83999.6	77195.7	75244.9	89637.6	74475.7	77696.4	85411.8	77463.6	70939.6	83900.3	75361.5	81783.7	73999.7	69355.1			FALSE	0.05693	-0.03373	0.0243	-0.14492	-0.0588	0.03926	-0.01241	3	2324.36	2.59955e-05	4.44
A6NGB9	IDDFESK	466036	480804	478212	495034	513923	541617	481417	462748	485919	440250	461270	515073	458490	474892	468962	464870			FALSE	0.15679	0.04427	0.03968	-0.01996	-0.00408	-0.03185	-0.02065	2	1461.81	0.0666066	2.79
A6NGB9	LNPPPAPPAR	47071.3	47776.3	46393.8	45752.9	49636.3	50900.7	44888.4	47913.4	47380.6	48847.3	47183.5	45660.3	43804.8	47045.4	46753.2	42538.9			FALSE	0.08405	-0.0308	-0.04168	-0.08708	-0.03146	0.02084	-0.06212	3	1333.79	0.000238179	3.7
A6NGB9	VTQINDR	481345	497449	492162	517524	531513	504799	497229	472345	482397	533906	494485	492289	501716	457267	525322	480443			FALSE	0.08238	0.01172	0.04483	0.03922	-0.01365	0.05425	-0.0295	2	1149.65	0.0146523	1.85
A6NHL2	ACCLLYR	3.73705e+06	3.95859e+06	3.70817e+06	3.86663e+06	3.6513e+06	3.874e+06	3.50313e+06	4.04994e+06	3.80323e+06	3.64491e+06	3.68899e+06	3.82797e+06	3.79453e+06	3.59613e+06	4.67187e+06	3.89176e+06			FALSE	-0.03229	-0.03389	-0.02283	0.15418	-0.02698	-0.04716	-0.05834	2	1259.66	0.0410633	1.98
A6NHL2	ARLDHKFDLMYAK	1.1533e+06	1.25438e+06	1.10187e+06	1.31288e+06	1.09066e+06	1.38427e+06	1.08536e+06	1.10582e+06	1.15405e+06	1.30588e+06	1.15114e+06	1.23356e+06	1.32958e+06	881922	1.42288e+06	1.34024e+06			FALSE	0.03974	-0.01384	0.00423	0.19865	-0.13594	0.03097	-0.12262	5	2520.46	0.000377909	2.73
A6NHL2	CLLYRGDVVPK	5.44488e+06	5.32523e+06	5.61739e+06	5.54105e+06	5.44899e+06	5.40911e+06	5.46246e+06	4.993e+06	5.0853e+06	5.66283e+06	5.25955e+06	5.84275e+06	5.3921e+06	7.38209e+06	5.08257e+06	5.08019e+06			FALSE	0.01174	0.04383	0.0511	-0.08374	-0.04278	-0.00295	0.2462	3	1928.13	0.000505427	2.68
A6NHL2	DAANNYAR	2.29654e+06	2.53744e+06	2.44146e+06	2.71716e+06	2.56571e+06	2.49323e+06	2.34508e+06	2.14335e+06	2.46058e+06	2.42539e+06	2.72453e+06	2.49217e+06	2.51504e+06	2.23184e+06	2.95709e+06	2.65612e+06			FALSE	0.06562	0.10993	0.09378	0.21561	-0.107	0.01543	-0.02623	2	1198.61	0.0129364	2.29
A6NHL2	DHKFDLMYAK	883585	1.0705e+06	998756	1.08132e+06	1.12926e+06	978055	1.10338e+06	966081	973372	1.05169e+06	983425	1.20318e+06	1.1038e+06	938744	1.09692e+06	1.02699e+06			FALSE	0.10891	0.1622	0.09014	0.12023	0.08276	0.05147	0.06387	4	2180.24	0.00512267	3.48
A6NHL2	EDAANNY	411872	394563	449367	410647	421470	432370	384168	393022	481999	433953	458843	422644	424022	388730	417335	423400			FALSE	0.08241	0.12838	0.0928	0.06009	-0.05329	0.18371	0.01126	2	1100.52	0.0405004	2.24
A6NHL2	EDAANNYAR	5.85532e+06	6.71742e+06	6.43339e+06	6.99371e+06	6.66609e+06	6.48581e+06	6.37454e+06	6.20194e+06	6.46606e+06	6.32732e+06	6.93837e+06	6.62243e+06	6.53364e+06	6.36916e+06	8.53721e+06	7.1712e+06			FALSE	0.06497	0.10914	0.09485	0.32124	0.00043	0.0251	0.03738	2	1327.66	0.00238546	2.76
A6NHL2	EFQTNLVPYPR	299567	279130	260332	279921	275615	282542	252043	269000	290780	271799	275734	278008	275302	363655	305125	279023			FALSE	-0.05214	-0.0636	-0.09917	0.01353	-0.1514	-0.04075	0.14291	2	1667.91	0.000150325	3.36
A6NHL2	FDLMYAK	5.26458e+06	4.54621e+06	4.84142e+06	4.53543e+06	4.27205e+06	4.49945e+06	4.71007e+06	4.86583e+06	4.56354e+06	4.34984e+06	4.75027e+06	4.32891e+06	4.59499e+06	4.10905e+06	5.19985e+06	4.93971e+06			FALSE	-0.16155	-0.11181	-0.06527	0.04755	-0.03496	-0.1384	-0.17269	3	1495.85	0.0238389	2.44
A6NHL2	FDLMYAKR	132861	142282	141921	141070	124166	139514	127802	128341	128376	132216	138217	128026	134110	120716	151138	147548			FALSE	-0.06139	-0.04744	0.04058	0.11845	-0.10323	-0.07839	-0.11067	2	1651.95	0.00520327	2.28
A6NHL2	FQTNLVPYPR	1.21974e+06	1.2505e+06	1.15666e+06	1.34778e+06	1.20078e+06	1.22542e+06	1.12814e+06	1.19902e+06	1.1865e+06	1253071	1.28296e+06	1.23631e+06	1.22311e+06	1.1693e+06	1.36678e+06	1.2718e+06			FALSE	-0.02595	0.02835	0.01984	0.09511	-0.08608	-0.01803	-0.04619	2	1538.87	0.000190526	3.13
A6NHL2	FVDWCPTGFK	361392	390436	382976	402094	397314	391675	375254	351519	365149	349615	372278	365333	378097	391024	405050	347058			FALSE	0.0696	-0.02754	0.06242	0.00054	-0.0489	-0.07294	0.03281	2	1864.99	0.000236065	3.42
A6NHL2	GGGTGSGFTSLLMER	495883	478025	582160	437479	466486	478418	415978	495875	467495	490782	410861	498323	473360	907277	482557	504752			FALSE	-0.04362	-0.09921	0.0662	0.01972	-0.09498	-0.02334	0.50348	3	1773.91	3.92174e-05	5.88
A6NHL2	GKEDAANNYAR	284075	321766	314869	360794	355160	351174	351589	276355	285896	333914	336446	337709	344237	309896	425509	315310			FALSE	0.22141	0.15414	0.15737	0.29018	0.0517	0.03289	0.11064	3	1816.98	0.231144	3.03
A6NHL2	LDHKFDL	476554	512572	494001	454976	451759	492919	458479	446723	539240	463239	487293	498924	470886	514548	453324	445449			FALSE	-0.06633	-0.00425	-0.05978	-0.1382	-0.12791	0.01935	-0.00539	3	1495.88	0.00496534	1.94
A6NHL2	LDHKFDLM	2.0887e+07	1.96826e+07	2.01783e+07	1.94241e+07	1.9146e+07	1.89807e+07	2.02203e+07	2.03664e+07	1.99953e+07	1.98624e+07	2.10292e+07	2.0431e+07	2.02494e+07	2.03194e+07	2.10445e+07	2.00777e+07			FALSE	-0.0896	0.03133	-0.03481	0.01951	0.0006	-0.02554	-3e-05	3	1626.92	0.00512267	1.97
A6NHL2	LDHKFDLMY	1.31622e+06	1.32489e+06	1.23819e+06	1.28877e+06	1.23516e+06	1.24762e+06	1.30318e+06	1.28297e+06	1.29744e+06	1.29559e+06	1.42416e+06	1.31122e+06	1.36782e+06	1.36657e+06	1.31237e+06	1.28633e+06			FALSE	-0.08918	0.0506	-0.06374	-0.02335	-0.03034	-0.02651	0.05007	2	1789.98	0.0090162	1.85
A6NHL2	LDHKFDLMYAK	1.15621e+08	1.06622e+08	1.06e+08	1.0898e+08	1.00661e+08	1.02346e+08	1.04799e+08	1.05767e+08	1.09693e+08	9.7823e+07	1.05139e+08	1.02942e+08	1.18991e+08	9.23549e+07	1.31337e+08	1.20612e+08			FALSE	-0.13061	-0.095	-0.04794	0.18099	-0.07786	-0.09892	-0.07253	3	2293.32	6.46553e-05	4.59
A6NHL2	LDHKFDLMYAKR	1.92565e+07	1.87038e+07	1.80384e+07	1.94014e+07	1.64482e+07	1.95637e+07	1.78895e+07	1.75201e+07	1.79068e+07	1.88407e+07	1.91639e+07	1.78994e+07	2.11321e+07	1.76183e+07	2.296e+07	2.225e+07			FALSE	-0.07602	-0.0345	-0.01992	0.25215	-0.10035	-0.04685	0.02972	5	2449.42	7.82159e-05	3.49
A6NHL2	LLYRGDVVPK	6.18972e+06	5.97511e+06	5.20719e+06	5.56633e+06	4.83358e+06	5.21171e+06	5.83911e+06	5.53914e+06	5.70222e+06	5.65039e+06	5.9741e+06	5.89296e+06	6.22887e+06	5.45511e+06	5.81995e+06	5.5872e+06			FALSE	-0.2762	-0.03575	-0.17523	-0.09278	-0.09644	-0.09969	-0.05818	2	1768.1	0.000207178	2.46
A6NHL2	LYRGDVVPK	2.3873e+07	2.465e+07	2.2968e+07	2.30276e+07	2.29778e+07	2.24782e+07	2.57538e+07	2.53151e+07	2.32266e+07	2.42939e+07	2.70153e+07	2.51845e+07	2.61394e+07	2.62082e+07	2.64182e+07	2.4116e+07			FALSE	-0.0942	0.10537	-0.07717	0.05859	0.07378	-0.03012	0.10946	3	1655.01	0.00139938	2.02
A6NHL2	MRECISI	704420	671938	641289	692315	675619	685455	694468	721820	692757	666933	687468	732831	682390	765689	636742	614487			FALSE	-0.01611	0.04534	-0.04553	-0.13751	0.04126	-0.01758	0.07329	2	1212.64	0.0898905	0.84
A6NHL2	MRECISIH	6.05619e+07	6.07599e+07	5.52655e+07	5.60977e+07	5.18446e+07	5.74974e+07	5.92386e+07	5.45492e+07	5.14541e+07	5.63883e+07	5.933e+07	6.15596e+07	6.11867e+07	5.82321e+07	5.88743e+07	5.5041e+07			FALSE	-0.14999	-0.00515	-0.12357	-0.09088	-0.09249	-0.16991	-0.02281	3	1349.7	0.00496534	2.89
A6NHL2	NLVPYPR	1.18159e+06	1.25942e+06	1.19012e+06	1.12509e+06	1.12122e+06	1.18836e+06	1.14713e+06	1.25984e+06	1.15911e+06	1.16851e+06	1.15048e+06	1.21228e+06	1.09946e+06	1.12261e+06	1.12856e+06	1.20349e+06			FALSE	-0.07984	-0.047	-0.07634	-0.06588	-0.02026	-0.06862	-0.13557	2	1162.69	0.0160775	2.18
A6NHL2	Oxidation[M10]ARLDHKFDLMYAK	768118	815103	679016	833815	728297	904903	837404	815243	741399	915992	773889	802945	919468	636677	852297	832344			FALSE	0.04484	-0.00583	-0.06561	0.08958	0.06192	0.06605	-0.02489	5	2536.45	0.000151467	1.85
A6NHL2	Oxidation[M13]GGGTGSGFTSLLMER	452022	380510	486620	392775	437914	415179	336669	401065	396663	381616	331536	397654	389869	801021	361863	416105			FALSE	0.0352	-0.19121	0.07901	-0.0978	-0.17441	-0.09722	0.51646	3	1789.91	5.03974e-05	5.31
A6NHL2	Oxidation[M15]SFGGGTGSGFTSLLMER	197637	147125	165762	134639	137416	157179	143223	147196	147130	123430	146161	112334	146579	254672	149804	150401			FALSE	-0.22687	-0.41547	-0.19871	-0.19965	-0.24746	-0.34965	0.2189	3	2024.01	5.01338e-05	5.64
A6NHL2	Oxidation[M15]SFGGGTGSGFTSLLMERL	63729.4	63898.4	60856.9	64848	62715.8	65223.5	58373	59618.1	73383.7	64274.2	63497.7	70357.3	69767.2	64287.6	63488.1	65095.9			FALSE	0.00352	0.06873	-0.0219	0.01077	-0.11327	0.10915	0.07088	3	2137.09	1.58682e-05	4.68
A6NHL2	Oxidation[M1]MRECISIH	2.08655e+07	2.20406e+07	2.00892e+07	1.96672e+07	2.16476e+07	2.09555e+07	2.00511e+07	2.03711e+07	2.25093e+07	2.03541e+07	2.33245e+07	2.24069e+07	20678033	2.13437e+07	1.90197e+07	1.83417e+07			FALSE	-0.01022	0.092	-0.11	-0.19963	-0.08603	-0.00144	-0.03005	3	1365.69	0.000553418	1.72
A6NHL2	Oxidation[M2]YMACCLLYR	4.7284e+06	5.08406e+06	4.77233e+06	4.80631e+06	4.74122e+06	4.86904e+06	4.84707e+06	5.36854e+06	4.93825e+06	4.87625e+06	4.93217e+06	4.71857e+06	4.83143e+06	3.65687e+06	5.38601e+06	5.02554e+06			FALSE	-0.03004	-0.02398	-0.03479	0.0855	0.05809	0.0003	-0.20914	2	1569.75	0.000547115	1.19
A6NHL2	Oxidation[M2]YMACCLLYRGDVVPK	2.63838e+06	3.49863e+06	2.71905e+06	3.40433e+06	3.34894e+06	3.64154e+06	3.51091e+06	3.08457e+06	3.24158e+06	3.69535e+06	3.48849e+06	2.92127e+06	3.46312e+06	2.14871e+06	3.1979e+06	3.10993e+06			FALSE	0.18785	0.06273	-0.00321	0.03961	0.10394	0.17676	-0.12907	3	2469.29	0.000102866	3.03
A6NHL2	Oxidation[M4]FDLMYAK	1.68489e+06	1.67091e+06	1.79271e+06	1.54039e+06	1.61616e+06	1.60823e+06	1.62138e+06	1.8388e+06	1.65109e+06	1.55139e+06	1.56442e+06	1.57237e+06	1.61447e+06	1.48337e+06	1.78335e+06	1.69965e+06			FALSE	-0.05763	-0.09737	-0.00979	0.05368	0.04419	-0.06747	-0.11539	3	1511.84	0.01314	2.29
A6NHL2	Oxidation[M8]LDHKFDLM	1.86051e+06	1.92814e+06	1.95185e+06	1.93495e+06	2.03384e+06	2.11451e+06	1.89842e+06	2.01313e+06	1.9633e+06	1.94906e+06	1.90537e+06	2.05021e+06	1857780	2.05101e+06	1.89789e+06	1.8547e+06			FALSE	0.13085	0.06221	0.0369	-0.0138	0.04606	0.04636	0.04504	3	1642.91	0.00138007	1.02
A6NHL2	Oxidation[M8]LDHKFDLMYAK	5.76614e+06	5.78465e+06	6.00955e+06	5.91968e+06	5.66562e+06	6.00848e+06	5.70011e+06	5.88503e+06	5.82481e+06	5.76905e+06	5.56893e+06	5.64218e+06	5.9759e+06	5.07478e+06	6.36128e+06	6.17596e+06			FALSE	0.01532	-0.04306	0.04651	0.11823	0.00428	0.00537	-0.06386	3	2309.31	0.000415288	3.75
A6NHL2	Oxidation[M8]LDHKFDLMYAKR	3.04103e+06	3.07712e+06	3.07216e+06	3.23931e+06	3.08451e+06	3.35424e+06	3.05825e+06	3.03446e+06	2.93269e+06	3.34421e+06	3.03741e+06	3.06385e+06	3.36435e+06	3.09482e+06	3.69111e+06	3.38246e+06			FALSE	0.07369	-0.00399	0.04488	0.20935	-0.00601	0.03696	0.07826	5	2465.42	0.0015436	2.82
A6NHL2	QTNLVPYPR	453332	471846	465163	472389	464852	454919	465281	464623	491877	449899	475988	473128	453928	491360	447356	460962			FALSE	-0.00846	0.03685	0.01917	-0.02653	0.00735	0.02565	0.03102	2	1391.8	0.000415288	2.36
A6NHL2	RGDVVPK	8.47031e+06	7.89354e+06	6.53437e+06	7.78645e+06	7.67914e+06	7.85008e+06	8.12692e+06	9.00177e+06	8.23103e+06	1.1271e+07	7.00498e+06	8.63148e+06	7.66209e+06	8.10105e+06	6.893e+06	7.91829e+06			FALSE	-0.07553	-0.0656	-0.1924	-0.14381	0.0659	0.25311	-0.05396	3	1378.87	0.0666066	2.76
A6NHL2	SFGGGTGSGF	6.61031e+06	6.65197e+06	6.73047e+06	6.77757e+06	7.03188e+06	6.7633e+06	6.47268e+06	6.13582e+06	6.90169e+06	6.5643e+06	6.67081e+06	7.02588e+06	5.98652e+06	7.0109e+06	6.64625e+06	6.57911e+06			FALSE	0.05683	0.0465	0.02649	-0.00402	-0.07293	0.02199	-0.0291	2	1177.58	0.00163363	3.47
A6NHL2	SFGGGTGSGFT	173686	153202	175490	167844	168924	158483	158649	159264	170243	160197	165120	155693	153827	177989	174297	163584			FALSE	0.00229	-0.02706	0.07082	0.04772	-0.04016	0.0156	0.02159	2	1278.63	0.000385829	3.01
A6NHL2	SFGGGTGSGFTS	720826	637543	697703	667088	676521	613430	674223	674748	683650	659739	680116	662598	676649	860538	706943	702199			FALSE	-0.07456	-0.01672	0.00681	0.05294	-0.01002	-0.016	0.17842	2	1365.66	0.00375715	3.22
A6NHL2	SFGGGTGSGFTSL	649970	630617	524250	654079	684567	619122	654491	554152	622303	657075	613379	634255	565658	857712	647909	643313			FALSE	0.02579	-0.03761	-0.12006	0.01193	-0.08342	-0.00136	0.1525	2	1478.74	0.000158579	3.72
A6NHL2	SFGGGTGSGFTSLL	159855	172937	172137	178147	156767	163957	173633	146132	165271	183072	172727	155086	174984	229238	170517	164059			FALSE	-0.05329	-0.02175	0.0739	0.00771	-0.05761	0.06589	0.28053	2	1591.83	5.22911e-05	3.27
A6NHL2	SFGGGTGSGFTSLLM	85500.9	78231.6	57889.7	78250.3	75936	82156.7	69414.5	103595	70136.1	97777.3	68682	63866.9	62171.6	85698.4	65291.1	66290.6			FALSE	-0.05057	-0.30482	-0.26625	-0.31538	0.07951	0.03638	-0.14701	3	1722.87	0.0887357	1.9
A6NHL2	SFGGGTGSGFTSLLMER	198885	120463	163029	148937	128195	139469	128915	145033	138587	140124	124024	157086	129452	286969	147974	162464			FALSE	-0.25471	-0.18399	-0.03374	-0.04083	-0.22123	-0.19636	0.38291	3	2008.01	2.4132e-05	7.53
A6NHL2	SFGGGTGSGFTSLLMERL	185455	211217	173077	242518	203309	205472	201762	186542	195593	207394	203589	180264	190312	190440	193559	183754			FALSE	0.04338	-0.04739	0.06723	-0.07218	-0.03076	0.02279	-0.0591	3	2121.1	1.01985e-05	6.26
A6NHL2	SGFTSLLMER	288896	319506	308981	311655	302273	314787	285985	289745	318852	283679	288904	273399	290061	291668	304243	311385			FALSE	0.02039	-0.11368	0.02872	0.01703	-0.07963	-0.01399	-0.06468	2	1444.78	0.000246893	3.04
A6NHL2	TNLVPYPR	343977	325777	327092	339100	341263	355514	321085	415797	324132	319543	282296	343379	348670	339839	357538	371890			FALSE	0.05707	-0.09822	-0.00769	0.12313	0.1378	-0.0573	0.03984	3	1263.74	0.00202834	2.57
A6NHL2	VDWCPTGFK	685443	708245	680336	723602	659066	587848	766133	707769	700053	701490	741789	678897	783510	752912	757127	665297			FALSE	-0.16055	0.02768	0.01057	0.02944	0.08073	0.00811	0.14067	3	1717.92	0.00253201	1.99
A6NHL2	YMACCLL	145930	157871	133184	136019	154313	158917	149240	144999	171846	148445	153836	172060	165144	125620	156760	145827			FALSE	0.0441	0.10129	-0.17443	-0.00577	-0.04614	0.07626	-0.06327	2	1234.6	0.122235	1.86
A6NHL2	YMACCLLY	229787	230411	242899	242118	254095	254353	241380	243407	230401	226804	213331	223677	228239	202741	239903	249381			FALSE	0.14384	-0.0746	0.07578	0.08842	0.0751	-0.00941	-0.09464	2	1397.66	0.0575856	2.28
A6NHL2	YMACCLLYR	5.25012e+07	5.57509e+07	4.66062e+07	5.46194e+07	4.88547e+07	5.80401e+07	5.0385e+07	5.33266e+07	5.5092e+07	4.99271e+07	5.05446e+07	4.21547e+07	4.95053e+07	2.44396e+07	6.43629e+07	5.53181e+07			FALSE	-0.0182	-0.22376	-0.09682	0.1448	-0.06182	-0.04374	-0.54987	2	1553.76	0.00161057	3.18
A6NHL2	YMACCLLYRGD	639179	795273	663407	694658	728391	803253	730356	743156	718430	736095	776521	710078	775405	320955	795895	672978			FALSE	0.09458	0.05152	-0.07895	0.03421	0.03876	0.02005	-0.38778	2	1725.81	0.000348257	3.52
A6NHL2	YMACCLLYRGDVVPK	2.96745e+06	4.09481e+06	2.92891e+06	3.7418e+06	3.60503e+06	3.70713e+06	3.88187e+06	3.43697e+06	3.68418e+06	4.01926e+06	4.11488e+06	3.13845e+06	4.07055e+06	2.04649e+06	3.57487e+06	3.34635e+06			FALSE	0.05017	0.03851	-0.08229	-0.0291	0.05148	0.12537	-0.2073	4	2453.3	3.21469e-05	3.18
A6NHL2	YRGDVVPK	1.51227e+07	1.39221e+07	1.51165e+07	1.53589e+07	1.54966e+07	1.5071e+07	1.45098e+07	1.47867e+07	1.50398e+07	1.47788e+07	1.52218e+07	1.46913e+07	1.60987e+07	1.53152e+07	1.37669e+07	1.4201e+07			FALSE	0.07372	0.04249	0.06937	-0.05451	0.01245	0.03793	0.11312	2	1541.93	0.00163363	2.02
A6NHR9	ADSFEFK	1.56936e+06	1.5488e+06	1.60742e+06	1.56137e+06	1.59819e+06	1.61909e+06	1.52879e+06	1.51581e+06	1.56742e+06	1.45758e+06	1.61486e+06	1.55539e+06	1.4923e+06	1.59073e+06	1.56278e+06	1.52244e+06			FALSE	0.04515	0.0239	0.02324	-0.01532	-0.03444	-0.04376	-0.01635	2	1451.8	0.0260464	1.97
A6NHR9	AELIDNSLSATSR	73189	66114.9	75582.3	70848	72854	74363.8	68521	79066.6	71078.2	67117.9	71590	74224.5	65651.3	70297	61587.8	67279.6			FALSE	0.07972	0.0659	0.07198	-0.11235	0.08333	-0.01152	-0.03518	2	1680.91	2.69119e-05	3.74
A6NHR9	AHVEGDGVVEGIIR	678274	646437	685445	635489	658678	699559	675507	665702	644537	650644	607165	656003	652548	660793	641329	625298			FALSE	0.03606	-0.06863	-0.00412	-0.06469	0.01786	-0.03252	-0.01244	2	1754.97	1.44988e-05	4.26
A6NHR9	ALAELIDNSLSATSR	73405.4	77359.2	71255.2	78561	79067.5	76772	76245.7	83519.3	69101.1	73506.5	73031.7	74800.4	72262.6	85685.1	81368.8	66669.7			FALSE	0.04776	-0.02834	-0.0091	-0.02633	0.08365	-0.08025	0.06715	3	1865.03	5.25688e-05	5.27
A6NHR9	ALYDEVR	363756	314187	321988	301172	346642	283654	324848	289775	291085	314594	294279	341277	298937	612976	305141	353456			FALSE	-0.10514	-0.09315	-0.12156	-0.04177	-0.14146	-0.16261	0.42773	2	1169.65	0.130197	2.66
A6NHR9	ANLGVFSVFAPR	359766	370683	339722	385867	363698	374928	338706	383928	327059	349113	345661	333062	323471	256537	392749	372481			FALSE	0.01606	-0.10596	-0.00963	0.06711	-0.01552	-0.11139	-0.33271	2	1581.91	0.000157362	3.82
A6NHR9	ARIEIPSCK	385694	392485	382355	413561	401429	416453	365185	378065	356320	390455	360624	361493	355338	338795	375444	330107			FALSE	0.07179	-0.10787	0.03251	-0.14135	-0.06625	-0.05943	-0.16489	3	1681.99	0.0922429	1.98
A6NHR9	CQVEEAR	54161.1	66545.9	63974.9	64314.3	62730.6	71406.3	65814.2	56398.4	66114.5	67107	64596.2	59935.7	64453.5	53477.9	66986	59150.9			FALSE	0.1522	0.04501	0.08789	0.06348	0.01788	0.14232	-0.03356	2	1195.61	0.0127359	2.15
A6NHR9	DASFLAGGL	130855	112612	114781	113889	122101	118588	114457	113229	119196	113182	107699	111311	114178	148210	109712	105577			FALSE	-0.01656	-0.15273	-0.09046	-0.17745	-0.09668	-0.06725	0.10797	2	1154.64	0.00512267	2.5
A6NHR9	DASFLAGGLFTDF	6923.9	5579.72	3523.13	7162.33	6821.21	7367.45	5572.11	5929.28	6792.72	5530.95	4311.51	7331.68	4651.12	10815.2	6406.15	4478.84			FALSE	0.18239	-0.10286	-0.2267	-0.2	-0.12054	-0.02091	0.30678	2	1664.85	0.000102196	2.59
A6NHR9	DCPVPPK	1.51419e+06	1.45615e+06	1.53675e+06	1.50335e+06	1.49857e+06	1.55499e+06	1.59195e+06	1.5473e+06	1.52981e+06	1.50962e+06	1.61478e+06	1.61248e+06	1.5339e+06	1.55005e+06	1.56278e+06	1.47928e+06			FALSE	0.03986	0.11968	0.03349	0.03442	0.07979	0.03317	0.05415	2	1420.81	0.0114138	2.43
A6NHR9	DLLTFPDNVEHCETVFGM	36783	40629.8	36434.2	41066.3	43753.4	41277.8	37046.2	39480.5	37585.1	37845.4	35866	33547.9	37433.7	55546.6	32423.1	43286.8			FALSE	0.13542	-0.15735	0.00163	-0.03209	-0.01661	-0.03742	0.26435	3	2428.15	5.01338e-05	4.75
A6NHR9	DLNSQLEYL	233365	214558	217028	249118	235985	214760	220623	251735	212693	253026	203705	231656	208753	204497	228752	212809			FALSE	0.00906	-0.04104	0.05753	-0.02064	0.07663	0.05621	-0.11624	2	1398.74	0.00412135	2.62
A6NHR9	DLNSQLEYLR	1.60902e+06	1.68471e+06	1.81219e+06	1.83043e+06	1.88028e+06	1.93153e+06	1.85263e+06	1.8928e+06	1.87506e+06	1.86566e+06	2.14458e+06	2.14557e+06	2.11313e+06	2.05847e+06	2.08349e+06	2.09149e+06			FALSE	0.21076	0.3813	0.14525	0.34205	0.18541	0.1836	0.34088	2	1554.84	0.000220028	3.04
A6NHR9	DLQNPIIVQLCDQWDNPAPVQHVK	145115	155652	147831	156084	152388	169780	140916	153138	133129	139322	141241	135103	133649	130702	146252	132392			FALSE	0.09917	-0.12218	0.01502	-0.11023	-0.03257	-0.14265	-0.18619	5	3435.83	9.8541e-07	7.26
A6NHR9	DNDKEDGCFYFR	5.46646e+06	4.93527e+06	4.99205e+06	4.88478e+06	5.27135e+06	5.03354e+06	5.07271e+06	5.13885e+06	5.23168e+06	4.94679e+06	4.92314e+06	4.6782e+06	4.6117e+06	4.70972e+06	5.0583e+06	5.14774e+06			FALSE	-0.0135	-0.11552	-0.0747	-0.0274	-0.02662	-0.0313	-0.1582	3	2174.05	0.000103542	2.03
A6NHR9	DQLSQSIVMY	361081	302014	309013	314139	323638	322001	281389	298279	299609	294172	300077	320451	280448	345989	324411	297357			FALSE	-0.03849	-0.09572	-0.08963	-0.09284	-0.19399	-0.15928	-0.08205	2	1487.77	0.0422097	0.76
A6NHR9	DSTEYFIVFEPR	57387	52757.8	58807.3	64614.8	68233.4	58954.2	69199.3	61800.7	57379	55045.3	64993.7	52331.3	67197.4	63754.2	61239.6	53813.7			FALSE	0.20756	0.09111	0.1642	0.0629	0.25017	0.02955	0.24963	3	1806.92	0.000104224	3.78
A6NHR9	DVAPVEK	1.13559e+07	1.16966e+07	1.14368e+07	1.22295e+07	1.21097e+07	1.13675e+07	1.18155e+07	9.78167e+06	1.17948e+07	1.22905e+07	1.26699e+07	1.21857e+07	12017790	1.06476e+07	1.30591e+07	1.2033e+07			FALSE	0.02633	0.10865	0.03791	0.12231	-0.09408	0.06323	-0.02443	2	1365.82	0.0439816	2.13
A6NHR9	EAIYSGYIR	1.7044e+06	1.74829e+06	1.91595e+06	2.03096e+06	1.86742e+06	1.89575e+06	1.72789e+06	1.77338e+06	1.64562e+06	1.77141e+06	1.84926e+06	1.7525e+06	1.73064e+06	1.8058e+06	1.74116e+06	1.68236e+06			FALSE	0.12423	0.06098	0.193	-0.01225	0.02015	-0.01498	0.03458	2	1375.75	0.00375715	3.52
A6NHR9	EDSQILK	5.33451e+06	5.88058e+06	6.07542e+06	5.75192e+06	5.62134e+06	5.44623e+06	5.50941e+06	5.00929e+06	5.75211e+06	5.00726e+06	5.60345e+06	6.12993e+06	4.98035e+06	5.19061e+06	5.81023e+06	5.22176e+06			FALSE	-0.0191	0.06518	0.07668	-0.02375	-0.09248	-0.05985	-0.14099	2	1440.86	0.02843	2.59
A6NHR9	EFSDFIR	640539	586124	632590	613735	638311	593793	629144	651762	606538	549773	549924	561874	574385	640833	621337	627690			FALSE	0.00638	-0.14185	0.02294	0.02607	0.06242	-0.08521	-0.01352	2	1217.65	0.0910595	2.09
A6NHR9	EHLLQGLLPDVQVPTSVK	343113	328732	334960	335506	333367	344601	337218	315999	357311	334128	308003	351929	329811	334625	312850	317604			FALSE	0.01309	-0.02581	-0.00296	-0.09174	-0.04056	0.04147	-0.016	4	2581.52	2.1099e-05	5.13
A6NHR9	EIISHISQHGGK	122390	109262	123258	112811	108122	104949	113356	106514	109310	93783.5	78880.3	85927.3	86085.5	96712.5	111604	105632	0.587534	1250.11	FALSE	-0.12063	-0.49117	0.02725	-0.09269	-0.07531	-0.18982	-0.34171	4	1914.11	2.5867e-05	5.57
A6NHR9	EIQDDMQTL	122079	112758	126823	126095	117011	122830	118503	120212	125050	125734	110198	128019	112711	130982	110960	124033			FALSE	0.03042	0.02061	0.10701	0.00096	0.02362	0.09478	0.0534	2	1396.69	0.00627901	2.84
A6NHR9	EIQDDMQTLYVN	68970.4	65812.8	68270.2	68440.1	77426.4	66671.2	65382.8	75654.9	76668.3	68460.9	73484	70885	68286.5	73754.7	70333.5	64439.8			FALSE	0.09641	0.09912	0.02048	-0.00011	0.06544	0.1067	0.07567	2	1772.87	0.000258396	3.32
A6NHR9	EITCDNFDETVK	1.2947e+06	1.47574e+06	1.45299e+06	1.47544e+06	1.49322e+06	1.38308e+06	1.39166e+06	1.54589e+06	1.45542e+06	1.47955e+06	1.5548e+06	1.52766e+06	1.4751e+06	1.32542e+06	1.45658e+06	1.43488e+06			FALSE	0.0541	0.15397	0.08001	0.06168	0.08449	0.08323	0.01558	3	2079.06	0.000231912	3.64
A6NHR9	ERIDFLPH	177897	164769	162084	146753	169421	189207	158732	184204	168686	150756	157786	174273	157264	177169	160949	162673			FALSE	0.06568	-0.04536	-0.14995	-0.08249	0.00114	-0.10125	-0.03509	3	1330.74	0.0342486	2.95
A6NHR9	ERIDFLPHYDTL	830658	760130	744488	791494	767573	760150	788308	744263	733405	738663	733461	769163	729816	768957	685502	748071			FALSE	-0.05836	-0.08226	-0.05058	-0.15013	-0.05379	-0.1119	-0.08596	3	1822.97	0.000572882	3.38
A6NHR9	ERIDFLPHYDTLVK	377389	433960	343771	406895	379875	355873	378069	329165	321848	383619	416171	345517	390089	360408	392792	353566			FALSE	-0.14111	-0.09112	-0.11215	-0.12046	-0.19813	-0.20174	-0.11248	4	2354.34	3.94147e-05	4.81
A6NHR9	ESELGDRPLQVGER	813764	817829	841705	810306	834016	838564	833818	824819	832647	842726	775379	831102	809277	783652	834278	823985			FALSE	0.03579	-0.02238	0.01794	0.02339	0.02372	0.0382	-0.0346	3	1889	3.74903e-05	3.55
A6NHR9	ESELGDRPLQVGERS	258230	239055	236953	247086	243391	260931	226662	233235	212666	235169	243936	242918	215570	280329	243433	234866			FALSE	0.02027	-0.03059	-0.03895	-0.05616	-0.11276	-0.1511	-0.00403	3	1976.04	6.96e-05	3.22
A6NHR9	ESIPVINGR	281117	296488	297176	293207	306754	304457	303254	283889	297733	275054	289774	297955	299574	298043	286179	283889			FALSE	0.08159	0.02507	0.03157	-0.01895	0.02363	-0.01209	0.04914	2	1288.75	0.00235029	2.55
A6NHR9	FEASQQLLNEMK	78220.4	86086.2	83323.5	87518.3	89190.6	94980.7	78697.7	76144.2	78672.8	84447.5	80661.8	90429.7	84836.9	67774.2	81131.1	82323.7			FALSE	0.16466	0.05838	0.05627	-0.0075	-0.08559	-0.01045	-0.10653	3	2046.12	0.000104224	4.34
A6NHR9	FFLYGDHDGEVYAT	132939	119242	119767	117107	129160	125899	125303	112349	130701	108468	112227	114306	117030	189120	106389	122639			FALSE	0.01637	-0.15474	-0.09034	-0.13893	-0.08561	-0.07643	0.27978	2	1937.92	0.000200289	1.62
A6NHR9	FGGLQNK	448203	505861	489356	500109	492412	498502	461659	472456	496712	461469	443540	455367	453609	453902	517395	436941			FALSE	0.05467	-0.08591	0.05256	0.00041	-0.03049	0.00621	-0.07217	3	1371.82	0.0296911	2.39
A6NHR9	FIPGPPGNK	2.25739e+06	2.20057e+06	2.31698e+06	2.16892e+06	2.36195e+06	2.18411e+06	2.38353e+06	2.20441e+06	2.24859e+06	2.14351e+06	2.19287e+06	2.06578e+06	2.10844e+06	2.20819e+06	2.2638e+06	2.19335e+06			FALSE	0.02824	-0.06599	0.00902	-0.00026	0.04146	-0.02147	-0.04648	2	1534.92	0.0160775	2.16
A6NHR9	FLHHLIIEEK	1.02318e+06	1.0133e+06	1.06111e+06	1.0195e+06	922395	1.03761e+06	890586	985449	940215	853820	815595	917470	928320	894766	1.06578e+06	1.02833e+06			FALSE	-0.05522	-0.23275	0.03093	0.04026	-0.11839	-0.18287	-0.15969	3	1887.13	0.000177059	4.53
A6NHR9	FQVSTNK	1.60547e+06	1.46982e+06	1.55869e+06	1.42162e+06	1.41322e+06	1.36868e+06	1.4436e+06	1.38874e+06	1.45343e+06	1.36053e+06	1.34499e+06	1.32324e+06	1.43397e+06	1.33063e+06	1.52861e+06	1.43225e+06			FALSE	-0.14466	-0.20484	-0.04526	-0.05471	-0.11873	-0.12812	-0.15365	2	1431.85	0.0146523	1.96
A6NHR9	FQVSTNKLTFMDLELK	73561.9	68620.2	62248.7	60827.2	64250.4	63174.8	73172.8	64709.2	72926.2	69617.9	63810.3	63884.2	62454.2	62264.9	61669.9	56685.3			FALSE	-0.15809	-0.15504	-0.20819	-0.26462	-0.04431	0.00367	-0.18906	4	2826.63	0.000195324	2.93
A6NHR9	FSFGLLDLPFR	272000	306124	280282	322784	267429	301739	274610	256937	263333	305276	289514	240830	262051	266205	279732	250934			FALSE	-0.02252	-0.12445	0.06094	-0.12357	-0.12118	-0.02394	-0.13014	2	1615.92	0.000112916	3.26
A6NHR9	GDFESDHSGYVRPVPVPR	42143.9	38914.9	34459.7	37711.2	36215.9	37629.7	41055.7	34160.2	41197.6	37390.5	35542.4	49862.5	31106.1	35127.4	33323.4	31636.5			FALSE	-0.13446	0.07535	-0.16755	-0.31942	-0.10793	-0.04466	-0.29141	4	2318.18	1.39282e-05	4.63
A6NHR9	GEHTLQVK	1.51964e+06	1.55157e+06	1.51677e+06	1.57536e+06	1.63183e+06	1.48706e+06	1.50897e+06	1.34161e+06	1.59433e+06	1.62793e+06	1.56656e+06	1.45656e+06	1.51552e+06	1.36721e+06	1.66884e+06	1.51211e+06			FALSE	0.02222	-0.02277	0.00979	0.05065	-0.10755	0.06926	-0.09137	2	1519.91	0.00364343	3.01
A6NHR9	GEQIDLLQQYR	376473	382370	412560	370740	363689	391076	352709	391011	394887	365984	386425	373548	357522	420187	380895	349602			FALSE	-0.00777	0.00215	0.04576	-0.05492	-0.02904	0.00385	0.03543	2	1666.91	0.00010845	3.97
A6NHR9	GGGPGGASVGTEEDGGGVGHR	5102.22	6126.01	8000.37	6321.42	8016.83	6525.51	8881.28	5985.63	7918.23	7863.33	6921.07	8783.87	7812.64	6082.39	7559.51	7220.47			FALSE	0.37313	0.48409	0.35108	0.39651	0.40497	0.49111	0.30744	3	2114.02	1.15074e-05	5.33
A6NHR9	GKRPIFECFWNGR	1.33695e+06	1.505e+06	1.50069e+06	1.59238e+06	1.41955e+06	1.7201e+06	1.37303e+06	1.40713e+06	1.36827e+06	1.55623e+06	1.51641e+06	1.18216e+06	1.61004e+06	1.13639e+06	1.79365e+06	1.44552e+06			FALSE	0.14372	-0.07468	0.12216	0.18874	-0.03171	0.04131	-0.04932	4	2275.24	8.77561e-05	3.48
A6NHR9	GLAPIECYNR	1.04907e+06	1.1653e+06	1.23307e+06	1.15257e+06	1.17505e+06	1.12967e+06	1.24098e+06	1.10338e+06	1.18541e+06	1.19509e+06	1.19641e+06	1.01445e+06	1.1618e+06	1.00637e+06	1.19683e+06	1.11319e+06			FALSE	0.05769	-0.00229	0.10748	0.06101	0.08229	0.10437	-0.03042	2	1496.79	0.000321562	2.95
A6NHR9	GLLPDVQVPTSVK	194517	172517	179349	180663	197391	175711	185084	189747	180721	182173	184327	200129	167185	230415	182455	189866			FALSE	0.02366	0.06691	-0.02787	0.02064	0.03033	-0.01636	0.11541	3	1961.19	0.000355378	3.79
A6NHR9	GLSLHYEEITK	295358	214621	269312	226861	257260	241659	237315	226998	240968	229394	238532	250177	222342	444486	235671	260091			FALSE	-0.03163	-0.06146	-0.03959	-0.04079	-0.13534	-0.11666	0.38688	3	1898.09	7.33149e-05	4.82
A6NHR9	GMVFGAPVPK	839446	868325	865329	846365	824101	851686	841239	820034	843616	837706	875043	837177	843993	813703	900923	871649			FALSE	-0.02727	0.00375	0.00331	0.05373	-0.03982	-0.02252	-0.04293	2	1610.96	0.000249138	3.27
A6NHR9	GPVNSCQGK	126898	124119	113419	128307	123240	125611	121916	121461	115947	131012	113614	115474	112909	120590	123514	113671			FALSE	-0.0125	-0.13188	-0.05441	-0.08177	-0.04459	-0.02351	-0.10437	3	1554.86	0.131844	2.04
A6NHR9	GRANLGVFSVFAPR	283812	274270	273805	274468	243158	312076	239388	266783	255266	313530	240611	248662	253951	207770	258956	254360			FALSE	-0.00738	-0.18984	-0.02558	-0.12063	-0.14085	0.02743	-0.27346	3	1795.03	5.69646e-05	4.22
A6NHR9	GSGDVLGK	8.41477e+06	8.82973e+06	8.75953e+06	9.07423e+06	8.78634e+06	8.09443e+06	9.30972e+06	7.93142e+06	8.5862e+06	9.41499e+06	9.56732e+06	8.93265e+06	9.33577e+06	8.06203e+06	9.22893e+06	8.98516e+06			FALSE	-0.03076	0.10139	0.04847	0.07892	-0.00028	0.06196	0.01277	2	1340.8	0.005539	2.07
A6NHR9	GSNEEDTDTPLFIGK	335423	324597	344196	331867	352531	358215	348386	345330	332138	350056	326749	326752	347734	329575	347245	351586			FALSE	0.10682	-0.01432	0.03465	0.08243	0.07183	0.04767	0.0373	2	2231.17	1.38585e-05	4.79
A6NHR9	GTEEDGGGVGHR	152362	170514	155041	165072	153601	192337	155417	164461	182498	178161	174170	182241	155035	161776	150179	156995			FALSE	0.09953	0.14256	-0.0124	-0.07192	-0.01346	0.15965	-0.02736	3	1474.72	3.4795e-05	5.15
A6NHR9	GVGLDSSNLK	372159	300644	338428	299236	310227	277889	326988	317906	319625	316675	322634	332009	330573	583799	323681	356930			FALSE	-0.19408	-0.03948	-0.07739	0.01664	-0.06112	-0.08048	0.4426	2	1597.94	0.000163577	3.63
A6NHR9	GVITRPDLPSK	1.46428e+06	1.32382e+06	1.40458e+06	1.32049e+06	1.49697e+06	1.33634e+06	1.38266e+06	1.35395e+06	1.32508e+06	1.22622e+06	1.25204e+06	1.22396e+06	1.36165e+06	1.39609e+06	1.34903e+06	1.36266e+06			FALSE	0.0232	-0.17127	-0.03299	-0.04009	-0.0269	-0.12806	-0.0158	3	1791.1	0.000236065	3.7
A6NHR9	GVITRPDLPSKK	1.98646e+06	1.90988e+06	1.91193e+06	1.93423e+06	1.94027e+06	1.90804e+06	1.81247e+06	1.89393e+06	1.92018e+06	1.8213e+06	1.83579e+06	1.83896e+06	1.95313e+06	2.04535e+06	1.92622e+06	2.04305e+06			FALSE	-0.0179	-0.08447	-0.0187	0.02675	-0.0721	-0.05851	0.03733	4	2223.4	0.00121954	2.18
A6NHR9	GVQPEHIQYLK	4.11897e+06	3.93338e+06	3.92375e+06	3.9056e+06	3.95532e+06	3.88347e+06	3.91468e+06	4.11521e+06	4.21655e+06	3.92668e+06	4.01962e+06	3.9617e+06	3.78067e+06	3.99875e+06	3.63077e+06	3.98796e+06			FALSE	-0.03878	-0.01278	-0.04052	-0.07986	-0.00403	0.01619	-0.04975	3	1920.12	0.000225865	4.95
A6NHR9	HCPTLLTR	65556.2	69730.4	72163.1	70648.2	78421.7	72421.7	67959.1	74374	71596.6	77030.8	65349.7	66373.4	71422	69793.5	73927.5	66596.1			FALSE	0.15703	-0.03851	0.07809	0.05479	0.07325	0.13568	0.06188	3	1301.73	0.00930455	2.97
A6NHR9	HQDEVNWIA	192225	203765	189821	189516	183139	206695	201313	194260	214112	194378	170138	196025	192898	248172	180430	198680			FALSE	-0.02261	-0.11298	-0.06198	-0.06285	-0.00152	0.04483	0.15554	2	1415.72	0.00268843	1.59
A6NHR9	HSGYVRPVPVPR	237127	196028	255290	240851	237703	253123	234131	257239	258152	223483	213747	284925	197305	295333	221222	262802			FALSE	0.18033	0.20321	0.19587	0.1602	0.18193	0.15306	0.18564	4	1667.97	0.000142652	3.96
A6NHR9	IDFLPHYDTL	613341	607510	652827	647641	610637	594940	643231	596522	618148	615655	629767	585582	579435	610520	636913	617978			FALSE	-0.01816	-0.00652	0.09114	0.03968	0.02217	0.01523	-0.03698	2	1537.82	0.00103834	2.16
A6NHR9	IDFLPHYDTLVK	381431	436106	381876	444228	408494	388281	427102	377069	380828	399259	416153	383041	444317	375911	436887	380494			FALSE	-0.03711	-0.03274	0.01504	-0.00027	-0.02378	-0.06765	0.00474	3	2069.19	6.18371e-05	3.29
A6NHR9	IDREFAL	142916	132069	131487	119247	138901	139415	139390	125050	140814	136556	111100	143625	126341	143110	117948	154209			FALSE	0.01738	-0.11041	-0.13319	-0.01491	-0.05641	0.01246	-0.02933	2	1167.67	0.289503	0.94
A6NHR9	IDREFALWLK	673706	576826	618277	588742	584582	621430	561143	605470	579727	559806	495594	522939	521247	585850	561800	549457			FALSE	-0.0523	-0.29605	-0.05109	-0.17035	-0.10022	-0.1341	-0.17576	3	1899.13	0.000141601	3.89
A6NHR9	IEIPSCK	1.13977e+06	1.16103e+06	1.25697e+06	1.18012e+06	1.19961e+06	1.2484e+06	1.13691e+06	1.21093e+06	1.19333e+06	1.14822e+06	1.15742e+06	1.15495e+06	1.20773e+06	1.21052e+06	1.2391e+06	1.1292e+06			FALSE	0.08948	0.00724	0.08302	0.04172	0.0292	0.02533	0.07183	3	1454.85	0.017902	2.66
A6NHR9	IHNIDIPTTQQVPHIEALLK	204602	215099	218317	223617	213268	210969	212354	202309	204654	200418	220146	213165	200844	202786	209760	202800			FALSE	0.01551	0.04604	0.07447	-0.02476	-0.01742	-0.05119	-0.05633	4	2888.69	6.51263e-06	5.69
A6NHR9	IHNIDIPTTQQVPHIEALLKR	415908	377316	395269	419430	373201	402804	404611	362019	373892	380693	391032	356054	401501	373057	409398	345011			FALSE	-0.03166	-0.08645	0.03854	-0.07238	-0.0492	-0.07205	-0.03435	5	3044.79	3.48314e-06	5.5
A6NHR9	IKDNDKEDGCFYFR	2.8233e+06	2.84183e+06	3.04583e+06	3.00853e+06	2.99533e+06	2.99448e+06	2.92155e+06	2.79511e+06	2.7732e+06	2.86581e+06	3.0492e+06	2.5887e+06	2.96769e+06	2.64553e+06	2.91517e+06	3.03434e+06			FALSE	0.0804	-0.00695	0.09586	0.07066	0.01306	-0.00667	-0.01328	4	2719.43	4.04183e-05	3.1
A6NHR9	IKPPTPAVSNVR	1.19615e+06	1.25936e+06	1.20979e+06	1.10996e+06	1.17913e+06	1.22404e+06	1.11572e+06	1.15216e+06	1.29644e+06	1.09584e+06	1.11985e+06	1.13602e+06	1.13665e+06	1.12263e+06	1.20677e+06	1.22356e+06			FALSE	-0.03108	-0.12234	-0.08205	-0.01487	-0.11468	-0.03763	-0.12016	2	1887.17	0.000110652	2.13
A6NHR9	IKVNWTPEINK	286839	271880	262528	301301	287597	296087	309348	278423	275059	282140	301570	274936	302846	293246	283081	275240			FALSE	0.06307	0.04521	0.01313	-0.00103	0.07313	-0.00393	0.09341	3	2254.37	0.000280968	4.19
A6NHR9	ILNGQEQR	4.14137e+06	3.91243e+06	4.09063e+06	4.11538e+06	3.87885e+06	4.02163e+06	4.22105e+06	3.68732e+06	4.03833e+06	3.67556e+06	4.08057e+06	3.91606e+06	3.98025e+06	3.82376e+06	4.1863e+06	3.74613e+06			FALSE	-0.02773	-0.01028	0.02701	-0.02191	-0.02629	-0.06221	-0.04545	2	1261.72	0.00960206	2.75
A6NHR9	ISGALFTNDK	140830	133360	127985	120590	142745	141980	126892	134156	139051	132757	112226	142027	109506	150309	119196	132337			FALSE	0.05439	-0.10892	-0.1415	-0.12442	-0.07086	-0.01259	-0.0777	2	1673.97	0.00375715	1.49
A6NHR9	ITHCPTLLTR	3.79998e+06	3.43164e+06	3.401e+06	3.54495e+06	3.21708e+06	3.2851e+06	3.5897e+06	3.93906e+06	3.56901e+06	3.1514e+06	3.00762e+06	2.9342e+06	3285550	3.05369e+06	3.13256e+06	3.47e+06			FALSE	-0.1534	-0.28342	-0.05815	-0.13129	0.05809	-0.10577	-0.19001	3	1515.86	0.000309216	4.05
A6NHR9	IVNLREIQDDMQTL	285134	290924	262514	323558	290347	316415	295617	262244	272870	298709	330852	289385	298488	295004	250093	252266			FALSE	0.07492	0.1066	0.02486	-0.1975	-0.04631	-0.01126	0.04301	3	1992.08	0.000385829	3.88
A6NHR9	KKQELDEHEK	1.66235e+06	1.56136e+06	1.10575e+06	1.58103e+06	1.3825e+06	1.76303e+06	1.66761e+06	1.92431e+06	1.48929e+06	2.4816e+06	1.1832e+06	1.61156e+06	1.63711e+06	1.81427e+06	1.40663e+06	1.67193e+06			FALSE	-0.03542	-0.206	-0.26284	-0.06647	0.15603	0.30074	0.09845	5	2500.49	0.0314473	3.46
A6NHR9	KLLVELK	122420	124225	131548	137944	130724	127527	123866	126229	123792	125345	105314	141177	103079	132614	111623	122037			FALSE	0.06634	-0.0009	0.12781	-0.07803	0.02004	0.0145	-0.06553	2	1755.19	0.0245558	2.28
A6NHR9	KQGPWATYAAIEWDGK	75555.2	82667.9	74887.6	84950.9	84078.9	86755.3	85434	83412.4	76975.7	82781.4	74588.6	68171.4	73184.6	62041.9	76549.4	74102.8			FALSE	0.11064	-0.14837	0.01465	-0.07074	0.09375	0.01392	-0.22658	4	2733.52	7.00005e-05	4.54
A6NHR9	KTLPDWKR	108752	99538.6	103185	127409	121506	119276	105387	105385	119275	121755	99392	117702	106034	114016	106639	103257			FALSE	0.20913	0.05972	0.14675	0.01108	0.01708	0.21061	0.07923	4	1956.22	0.063185	1.89
A6NHR9	KYVEDEMARLPDR	649898	653008	622035	639532	660907	646914	685770	600087	661800	673300	673449	635692	617527	652080	566617	626617			FALSE	0.00543	0.00689	-0.04652	-0.12686	-0.019	0.03522	-0.03735	4	2230.21	3.04481e-05	2.82
A6NHR9	LFEASQQLLNEMK	35253.5	45678.6	40861.4	43218.5	40708.7	46224.4	43765.2	38637.5	37385	48379.7	40471.1	41365.8	44173.1	36587.4	44504.5	39324.9			FALSE	0.1032	0.01604	0.05505	0.05075	0.02598	0.08367	-0.00306	3	2159.2	0.000107016	4.61
A6NHR9	LGMTPIRK	968660	897223	981252	942118	976263	1.00165e+06	864561	922647	877060	899563	897203	927932	918925	930400	962184	974644			FALSE	0.08412	-0.03186	0.04378	0.05384	-0.06215	-0.07072	-0.01286	2	1523.96	0.0357278	1.66
A6NHR9	LGNYTLK	1.02079e+06	998157	1.10002e+06	1.07116e+06	1.09511e+06	1.05156e+06	1.02336e+06	983259	988756	986832	926616	1.02099e+06	966861	1.07442e+06	1.04319e+06	1.026e+06			FALSE	0.08849	-0.05191	0.10488	0.03546	-0.00884	-0.03132	0.01587	2	1416.87	0.0268208	2.75
A6NHR9	LIPYTSVEDFDWCTPPK	177291	219488	172480	207030	203138	188158	215920	185103	188266	197756	214470	152233	198762	181299	174438	172893			FALSE	-0.02008	-0.11372	-0.0642	-0.19202	0.01535	-0.03965	-0.0621	4	2676.39	3.29509e-05	4.67
A6NHR9	LIPYTSVEDFDWCTPPKK	351247	423391	396385	440502	436559	403749	383810	348318	407097	373548	363634	338845	340556	354562	331396	373530			FALSE	0.1174	-0.14107	0.11151	-0.13605	-0.08143	0.01115	-0.15626	4	3108.69	6.54556e-06	5.99
A6NHR9	LISGPPAK	476981	445627	492799	458086	503443	479761	533712	469361	472029	462193	462419	461866	446967	484703	454272	498506			FALSE	0.09177	0.00262	0.04355	0.04642	0.12064	0.01805	0.0141	2	1390.89	0.010066	2.73
A6NHR9	LKDEDDEDDCFIL	142599	141740	157633	151362	158253	148213	155328	165496	138365	154422	150340	151954	150872	158764	139379	143073			FALSE	0.10811	0.08834	0.11997	-0.00961	0.17417	0.04224	0.12296	3	2235.1	0.000344765	2.09
A6NHR9	LKDEDDEDDCFILEK	402850	473519	444318	466667	469397	468702	451821	428404	424021	390082	457553	377348	439984	432198	452881	403094			FALSE	0.0982	-0.06993	0.05589	-0.03397	0.00633	-0.10633	-0.00691	3	2796.44	3.01491e-05	4.15
A6NHR9	LLFDETQGK	146648	140398	130861	132402	127330	134310	122436	133477	140161	132327	122912	130999	123629	126899	123282	124541			FALSE	-0.1337	-0.17696	-0.12478	-0.21197	-0.16563	-0.07509	-0.19631	2	1658.96	0.000428797	3.72
A6NHR9	LLFDETQGKPA	297653	284583	285990	268742	296875	306382	260352	291174	295525	266927	301952	287595	256110	322376	280596	291632			FALSE	0.05117	0.018	-0.06981	-0.02501	-0.07817	-0.04987	-0.00932	3	1827.05	0.00041973	3.18
A6NHR9	LLFDETQGKPAVA	433223	392615	415496	412930	449019	401693	409261	413216	397116	376173	415242	381559	388674	494493	410135	413281			FALSE	0.04281	-0.05164	0.00451	-0.00424	-0.00588	-0.09485	0.09683	2	1997.16	4.20853e-05	1.64
A6NHR9	LLFDETQGKPAVAVIDNGR	3.6397e+06	3.96002e+06	3.94596e+06	3.64631e+06	4.07004e+06	3.72894e+06	3.93598e+06	3.85525e+06	3.64244e+06	3.79967e+06	3.92567e+06	3.90679e+06	3.7141e+06	3.61139e+06	3.58004e+06	3.62706e+06			FALSE	0.03734	0.04352	-0.00142	-0.07653	0.0359	-0.03023	-0.05302	3	2651.5	1.06297e-06	5.46
A6NHR9	LLLIDWPELK	327842	341377	334871	336521	308721	327438	324448	302921	321052	321897	296232	265196	321965	305857	289663	316323			FALSE	-0.07309	-0.25338	0.00468	-0.14319	-0.09316	-0.05777	-0.09212	2	1848.15	0.000494257	4.3
A6NHR9	LLPSSHVAR	1.83855e+06	1.87889e+06	2.02327e+06	1.91739e+06	1.90105e+06	1.95897e+06	1.68306e+06	1.87541e+06	2.02159e+06	1.70251e+06	1.5057e+06	1.90885e+06	2156299	2.10934e+06	1.92951e+06	1.89629e+06			FALSE	0.0543	-0.12262	0.08413	0.04145	-0.06306	0.00258	0.19845	3	1283.78	0.00128804	3.82
A6NHR9	LMILPDPEKPVRLNVK	253987	282900	278573	265963	263955	277939	308343	254054	266649	293317	280215	263948	290281	282359	252490	266549			FALSE	0.01339	0.01942	0.02041	-0.04878	0.06697	0.06072	0.09301	4	2774.71	0.00034132	3.52
A6NHR9	LMILPDPEKPVRLNVKYDK	296723	353503	303417	363378	331252	382260	334634	299222	332124	431047	374920	379308	349291	331411	294990	303864			FALSE	0.134	0.21406	0.0363	-0.11874	-0.03679	0.23106	0.06608	5	3485.11	0.000188962	3.11
A6NHR9	LMPSNQQHK	42460	53055	48626.5	52447.1	59994.8	47253.3	49881.6	46817.6	54099.7	53062	42250.7	50540.2	47658.8	56657.9	45831.9	49639.6			FALSE	0.16715	-0.04175	0.08161	-0.00066	0.01778	0.16599	0.12717	2	1690.96	0.000337919	3.05
A6NHR9	LQIFSVEGQK	909532	907530	863909	875306	873651	963637	853453	875755	943969	886552	776780	847848	884343	649780	894262	859612			FALSE	0.01597	-0.1615	-0.06317	-0.05106	-0.0715	0.01065	-0.24419	2	1757.05	0.00017849	3.81
A6NHR9	LQVVLNESNADTYAGRPLPSK	654379	646208	653175	656495	659683	615693	633575	655378	660098	623750	553417	615075	649489	598422	645246	657870			FALSE	-0.02824	-0.15452	0.01004	0.0028	-0.01296	-0.01869	-0.05965	3	2880.61	3.77619e-06	6.52
A6NHR9	LRGMVFGAPVPK	772485	893531	798933	812281	810912	966691	796151	827221	815863	878984	768132	834336	813013	704544	814822	777204			FALSE	0.09353	-0.05611	-0.04825	-0.06554	-0.03741	0.02475	-0.13465	3	1880.14	0.00101134	4.26
A6NHR9	LSEQEELKK	1.77491e+06	1.88154e+06	1.88892e+06	1.74843e+06	1.74799e+06	1.64795e+06	1.8939e+06	1.90263e+06	1.79062e+06	1.81601e+06	1.86827e+06	1.8471e+06	1841379	1.82317e+06	1.83844e+06	1.76681e+06			FALSE	-0.10663	0.02306	-0.00755	-0.02034	0.05424	-0.01979	0.00319	3	2016.22	0.000151467	2.98
A6NHR9	LSTSGNRPPANAETF	394044	372196	366918	372006	377827	387553	379125	368320	368400	355911	380555	386319	372403	466731	368155	408425			FALSE	-0.00162	0.00119	-0.05237	0.01934	-0.03583	-0.08119	0.1311	2	1865.97	3.84391e-05	2.94
A6NHR9	LSTSGNRPPANAETFSCN	349851	327722	351496	356812	344004	360876	329666	322157	331001	326538	318816	344585	334324	302837	320608	329097			FALSE	0.057	-0.0305	0.064	-0.06059	-0.0559	-0.0433	-0.08872	3	2227.07	0.000116035	4.63
A6NHR9	LSTSGNRPPANAETFSCNK	1.7242e+06	1.79602e+06	1.83901e+06	1.79315e+06	1.85368e+06	1.88104e+06	1.80236e+06	1.88754e+06	1.81383e+06	1.76721e+06	1.8137e+06	1.66355e+06	1.74968e+06	1.55565e+06	1.80008e+06	1.73829e+06			FALSE	0.08534	-0.01772	0.04516	0.00742	0.06792	0.02471	-0.09087	4	2659.38	2.53594e-05	3.25
A6NHR9	LTFMDLELK	210276	188783	193892	188073	205916	206265	206088	204021	198000	185319	192818	180641	171199	178113	186590	191625			FALSE	0.04668	-0.09565	-0.06316	-0.07739	0.0394	-0.05805	-0.19209	3	1718.01	0.000735954	3.47
A6NHR9	LYDRETYPDDPCFPSK	630847	603444	621214	634495	632570	605095	617263	594748	648842	622521	612226	611668	624565	611561	583168	590005			FALSE	0.00394	-0.0122	0.02482	-0.07327	-0.02628	0.04269	0.00214	4	2611.3	0.000177059	3.89
A6NHR9	LYFKPIGDPVFAR	328312	331887	320946	340963	334042	314210	305660	343789	322743	355968	302972	306791	299967	300350	359337	308497			FALSE	-0.02635	-0.11465	0.00373	0.01659	-0.02368	0.0399	-0.13718	4	2131.26	0.000216249	3.59
A6NHR9	MEPQALYDEVR	634957	447869	646973	473590	506177	480842	509436	497279	481400	479065	492222	504130	459921	1.15754e+06	471552	559577			FALSE	-0.13365	-0.12007	0.04942	-0.07058	-0.10515	-0.173	0.57893	2	1654.84	7.96272e-05	3
A6NHR9	MFYNDVK	907849	813888	894272	804529	871574	843222	770021	832444	854948	780350	751054	924536	763129	1.49349e+06	749898	917903			FALSE	-0.00583	-0.0392	-0.01935	-0.04592	-0.10357	-0.07431	0.3903	2	1524.84	0.0280201	2.88
A6NHR9	MFYNDVKK	2.29569e+06	1.82155e+06	2.13174e+06	1.84426e+06	2.12403e+06	1.78185e+06	1.88369e+06	1.94266e+06	2.08667e+06	1.78419e+06	1.85377e+06	2.01063e+06	1.82329e+06	3.92812e+06	1.91391e+06	2.23667e+06			FALSE	-0.07603	-0.09143	-0.05036	0.01163	-0.10571	-0.08902	0.48224	3	1957.14	0.00512267	3.46
A6NHR9	MISKPADSQDVHELVLSK	781151	851271	851918	898377	926255	867927	826532	800804	806908	864418	885457	850826	799946	771056	884172	844682			FALSE	0.13631	0.08899	0.10058	0.0828	-0.0045	0.03398	-0.05533	5	2909.66	5.42741e-05	1.56
A6NHR9	MISKPADSQDVHELVLSKE	72551	62289.7	74360.5	64811.1	72396.6	69076.9	62588	61260.8	63529.9	57793.9	71098.2	72508.4	70658.4	101890	67121.8	71768.2			FALSE	0.06928	0.09087	0.04561	0.04269	-0.12268	-0.15239	0.35575	5	3038.7	0.000163577	3.85
A6NHR9	MISKPADSQDVHELVLSKEDFEK	98340.2	94464	97251.1	103603	98266.6	109595	97040.1	90475.2	94890.5	95513	85189.5	94522.9	90588.9	94625.9	96882.8	98334.3			FALSE	0.10849	-0.10145	0.05902	0.01794	-0.04013	-0.01808	-0.05794	4	3862.14	2.31917e-05	3.99
A6NHR9	MISVISEDDSIIK	408215	410406	422068	419878	415259	386164	404691	365181	388452	365677	381027	391522	385344	482657	370387	389901			FALSE	-0.03063	-0.08357	0.04053	-0.10665	-0.08858	-0.11838	0.0845	3	2058.16	5.51528e-05	4.03
A6NHR9	MKIDREFALWLK	521578	564297	526178	651239	533015	606126	494954	497493	496510	559112	493966	452761	520215	501313	614835	559075			FALSE	0.06909	-0.19784	0.11677	0.11246	-0.1298	-0.04076	-0.08813	4	2462.48	0.000802727	3.81
A6NHR9	NFDETVK	4.04848e+06	3.87809e+06	3.96628e+06	3.97066e+06	4.21557e+06	3.88301e+06	4.23527e+06	3.98393e+06	4.25618e+06	4.20941e+06	4.32378e+06	4.19983e+06	3.88559e+06	4.16226e+06	3.93227e+06	4.09959e+06			FALSE	0.03097	0.10477	0.00189	0.01904	0.0523	0.09491	0.02191	2	1460.82	0.0410633	2.36
A6NHR9	NIDIPTTQQVPHIEALLK	1.1091e+06	1.06493e+06	1.085e+06	1.16963e+06	1.16749e+06	1.17024e+06	1.12085e+06	1.06455e+06	1.12933e+06	1.04471e+06	1.11826e+06	1.08559e+06	1086183	1.04439e+06	1.06716e+06	1.02301e+06			FALSE	0.10474	0.01966	0.05252	-0.05675	0.00753	1e-05	-0.02913	3	2638.54	7.92785e-06	6.59
A6NHR9	NRKPSDSVHIT	17118.7	16487.7	17755.1	15531.7	17938.4	15259.8	18835.5	16236.4	17765.8	14400.1	15052.6	14829	15238.1	15174.4	14760.3	16629.7			FALSE	-0.01763	-0.16947	-0.01378	-0.09843	0.06158	-0.0632	-0.14407	2	1862.07	0.00199893	1.25
A6NHR9	Oxidation[M13]SLFEASQQLLNEMK	100860	111816	99381.4	112290	87790.8	110519	99002.4	102525	99400.9	110701	104694	92675.9	100914	81505.8	100894	100607			FALSE	-0.1009	-0.10776	-0.00683	-0.07787	-0.07768	-0.01757	-0.22139	3	2262.23	4.63748e-05	5.58
A6NHR9	Oxidation[M3]LGMTPIRK	490782	467286	467904	465236	468500	512156	426557	482268	504419	442631	454815	478541	432919	454262	491216	488304			FALSE	0.03362	-0.0377	-0.03803	0.03195	-0.07613	-0.01669	-0.1109	3	1539.95	0.00238546	1.55
A6NHR9	Oxidation[M4]LTFMDLELK	123276	117098	118974	114540	130700	135767	106384	118141	110858	101684	107920	110920	101041	110571	111359	107164			FALSE	0.14868	-0.1354	-0.04177	-0.13749	-0.09841	-0.17753	-0.18386	3	1734	0.000499803	3.13
A6NHR9	Oxidation[M6]YVEDEMAR	500481	514078	495199	483609	533419	554063	486306	493165	518437	499700	453249	527112	480294	521383	462893	512942			FALSE	0.10014	-0.04947	-0.05176	-0.05614	-0.05078	0.00508	-0.01843	2	1332.64	0.00347963	2.16
A6NHR9	PADSQDVHELVLSK	76950.4	100326	96446.1	86702.3	93682.2	98402.9	86243.9	97669.3	101658	88204.6	70714.7	98434.2	89503.5	89704.7	80799.3	83032.5			FALSE	0.11574	-0.06771	0.04701	-0.11379	0.05302	0.09895	0.01563	3	2146.2	4.22992e-05	5.27
A6NHR9	PIGDPVFAR	173345	187524	196365	177384	198390	179378	173007	180978	190252	168681	155051	199067	174382	201367	158225	181033			FALSE	0.06603	-0.02725	0.0506	-0.08909	-0.02778	-0.00776	0.05829	2	1275.74	0.00445317	2.34
A6NHR9	QAVFFVGQSAR	167415	159150	166506	153950	156752	154083	156525	144053	144708	159290	151018	160152	147288	151782	147629	129669			FALSE	-0.07122	-0.06966	-0.02724	-0.23593	-0.11963	-0.10331	-0.12688	3	1513.84	0.000205426	3.62
A6NHR9	QGDFESDHSGYVRPVPVPR	422587	468008	483275	441269	468973	488937	470400	428095	447569	477057	432409	471150	433649	409623	479865	403728			FALSE	0.10512	0.02085	0.05397	-0.01139	0.01274	0.0541	-0.07877	4	2446.24	6.44727e-06	6.03
A6NHR9	QGPWATYAAIEWDGK	118918	125708	117733	129282	129696	130621	134384	109373	116979	121107	112582	114973	111998	113724	109422	114414			FALSE	0.08968	-0.10437	0.01401	-0.12814	-0.00514	-0.0391	-0.11604	3	2301.22	4.29484e-05	4.87
A6NHR9	QLNNWAVYR	868905	857388	920467	881218	890003	899781	818866	874396	800293	902686	854352	860181	937225	846963	969360	852882			FALSE	0.05211	-0.00986	0.06167	0.07804	-0.02787	-0.01962	0.04759	2	1467.8	0.000792748	3.2
A6NHR9	QQVLPLDSIYK	455877	493281	506454	463197	436531	482046	487225	478379	474386	484199	434150	468362	459435	494897	444645	472551			FALSE	-0.04725	-0.0727	0.03082	-0.04942	0.02478	0.01426	0.00784	3	1912.14	0.0001365	4.09
A6NHR9	QQVLPLDSIYKK	891695	947747	931926	927425	963120	961382	914276	941848	905787	940226	941372	868852	969233	895108	923149	946268			FALSE	0.06522	-0.0231	0.01553	0.02332	0.01303	0.00514	0.0194	3	2344.44	5.94996e-05	1.85
A6NHR9	QTLGISPEEK	334606	348958	349130	346261	343639	360054	342071	362703	338593	324799	318589	350920	320366	329517	327959	336888			FALSE	0.04187	-0.02997	0.02475	-0.04005	0.04408	-0.04322	-0.0729	2	1709.99	0.000289071	3.76
A6NHR9	QVEVLDESDNITAQPK	158739	126999	142296	105279	137127	103343	120075	129254	125008	112320	114984	134576	104826	382099	115315	137769			FALSE	-0.24883	-0.1953	-0.20683	-0.17507	-0.19664	-0.26781	0.76901	3	2394.3	3.71181e-05	6.03
A6NHR9	QVPHIEALLK	193886	160286	167163	170295	157251	168265	168285	148764	166531	144868	153487	147602	132298	185580	160276	169048			FALSE	-0.12172	-0.23426	-0.06974	-0.10494	-0.15974	-0.18569	-0.15597	3	1756.1	0.000138509	4.96
A6NHR9	REFSDFIR	228391	237960	212087	230686	262896	222161	231953	222982	234607	231147	203666	234790	217073	242142	211095	237366			FALSE	0.05674	-0.08898	-0.07485	-0.05643	-0.03576	-0.00185	-0.02225	3	1373.75	0.0288451	3.16
A6NHR9	RGLAPIECY	243083	250811	247378	241333	269388	241494	244890	234367	252414	235275	243738	238212	233754	265433	214813	249859			FALSE	0.04879	-0.03532	-0.01522	-0.08799	-0.0434	-0.01824	0.01538	2	1382.74	0.000709431	1.64
A6NHR9	RIYDETQGR	176661	169662	173738	185174	188455	194647	197557	166977	181878	190210	175701	186216	173821	181987	176413	164940			FALSE	0.14561	0.06354	0.05151	-0.02085	0.07393	0.10353	0.03898	2	1441.77	0.000579559	2.98
A6NHR9	RKLSEQEELK	1.01765e+06	1.17238e+06	1.04669e+06	1.1921e+06	1.01281e+06	1.1569e+06	1.18168e+06	1.06334e+06	1.20319e+06	1.1926e+06	1.46319e+06	1.24325e+06	1364361	1.09188e+06	1.07661e+06	1.09419e+06			FALSE	-0.01345	0.30545	0.03177	-0.01273	0.03578	0.12955	0.1655	4	2172.32	0.00087703	3.26
A6NHR9	RPIFECF	2.19189e+06	2.05821e+06	1.98268e+06	1.83842e+06	1.93761e+06	2.08297e+06	2.04229e+06	2.01631e+06	2.00314e+06	1.90599e+06	1.92189e+06	1.96065e+06	1.80464e+06	2.05123e+06	1.93339e+06	1.89256e+06			FALSE	-0.08009	-0.13049	-0.15351	-0.15168	-0.06651	-0.12065	-0.14044	2	1272.67	0.0314473	1.26
A6NHR9	SFGLLDLPFR	236896	243205	181357	231974	234210	201366	213021	201546	222662	203852	220343	243564	200654	247331	233498	233780			FALSE	-0.14041	-0.0495	-0.21604	-0.03906	-0.21173	-0.17074	-0.09989	2	1468.85	0.000210744	1.99
A6NHR9	SIAGVGLDSSNLK	547830	453604	543054	443398	508162	429057	501776	460917	491171	447800	438719	565819	497522	791023	475050	530714			FALSE	-0.09561	0.00447	-0.02175	0.00622	-0.05692	-0.09291	0.36368	3	1869.09	7.20484e-05	5.59
A6NHR9	SIIEGPIIK	811781	824717	826040	841104	838719	869800	837771	772919	811574	784023	802125	748153	816238	815396	833595	818285			FALSE	0.06213	-0.07808	0.02677	0.0135	-0.02293	-0.03652	-0.00429	2	1578.01	0.000540901	1.69
A6NHR9	SIIEGPIIKL	138810	131582	116242	132302	144470	129364	125295	124712	135504	118380	121672	135811	110881	130665	127802	139239			FALSE	0.01824	-0.07058	-0.12155	-0.01799	-0.11308	-0.09089	-0.16276	2	1691.1	0.000754315	3.68
A6NHR9	SLFEASQQLLNEMK	198674	281080	245896	284423	238454	247421	245705	251906	229847	304222	266961	243130	278395	198840	255076	209265			FALSE	0.01829	0.08846	0.14456	-0.04711	0.05272	0.15473	-0.0076	3	2246.23	7.41754e-05	5.89
A6NHR9	SLNSDISYF	89136.5	93388	87136.7	84133.8	91570	86118.6	89331.8	79177.9	88084.2	83796.8	87405.1	86236.8	79311	105101	94283.4	84521.6			FALSE	-0.03874	-0.07198	-0.09181	-0.0297	-0.11526	-0.08668	0.01485	2	1349.69	0.00205823	2.23
A6NHR9	SLNSDISYFGVGGK	376031	396756	396958	435644	396713	418884	401324	362878	386641	385415	366698	387209	375224	344811	380756	351471			FALSE	0.07779	-0.03568	0.10756	-0.07778	-0.01612	-0.00137	-0.102	2	2052.13	2.09941e-05	5.54
A6NHR9	TEEDGGGVGHR	29578.2	28754.7	23316.9	25296.1	28152.6	31670.1	26790.5	32578.8	33885.8	39951.3	24701.3	29441.3	27833.9	28740.7	30096.7	27555.2			FALSE	0.03638	-0.10755	-0.26297	-0.01694	0.02541	0.34003	-0.04416	3	1417.7	0.000488789	2.31
A6NHR9	TLEPYILPF	166160	132874	161586	129872	145743	134741	152731	137930	139056	145921	133953	143627	134513	298475	131559	151195			FALSE	-0.09239	-0.10741	-0.03702	-0.08076	-0.04098	-0.06947	0.53402	2	1396.8	0.00235029	2.57
A6NHR9	TLEPYILPFMFYNDVKK	93799.2	119395	92383.2	127710	105169	124412	110811	93231.9	100376	115677	108337	82419.7	103173	78266.9	113087	90642.6			FALSE	0.10683	-0.16044	0.04594	-0.06551	-0.0633	0.01922	-0.23268	4	3030.72	6.16112e-06	4.74
A6NHR9	TLGISPEEK	461159	487630	490113	472158	461152	499716	497518	502138	486315	481009	496744	505409	476704	478678	485120	474446			FALSE	0.01825	0.07894	0.02036	0.01629	0.07534	0.02791	0.00999	2	1581.93	0.000579559	3.37
A6NHR9	TLPDWKR	318677	353255	375484	371563	418069	367119	345905	331439	354465	333513	361185	338389	324364	365347	362716	333029			FALSE	0.22472	0.05816	0.15288	0.05024	0.01157	0.03405	0.03767	3	1523.92	0.0163272	2.36
A6NHR9	TLPLFYGSIVR	260562	234306	263654	245367	247078	266751	242879	236195	246978	243931	206375	227568	222730	233085	239623	246370			FALSE	0.05425	-0.18954	0.04068	-0.02611	-0.04679	-0.01159	-0.11859	3	1569.93	0.000366419	3.41
A6NHR9	TNILNSEQVIVEVLPNQPVK	365370	363510	371363	373804	376574	372134	365271	372847	350342	356604	350123	349066	340567	352305	315921	341062			FALSE	0.03872	-0.06	0.03188	-0.14982	0.01817	-0.04408	-0.07309	3	2842.65	4.7873e-06	6.53
A6NHR9	TRQGDFESDHSGYVRPVPVPR	128722	125449	130941	125056	132436	157061	127439	128807	123711	131761	127261	150054	135680	131639	123984	116572			FALSE	0.18775	0.12573	0.01032	-0.07943	0.01173	0.00737	0.07276	5	2703.39	2.00727e-05	4.39
A6NHR9	TSVEDFDWCTPPK	747768	671479	664487	695223	733140	677208	715591	698273	700734	692173	695808	739942	678910	738714	710225	757183			FALSE	-0.00907	0.01668	-0.06183	0.04814	-0.00548	-0.02703	-0.00165	3	2190.1	6.42941e-05	1
A6NHR9	TTFQENTQSISVR	145670	125499	134664	140242	142859	133594	137726	135734	130732	127291	123645	135520	114030	135994	123035	136983			FALSE	0.02785	-0.06532	0.01975	-0.06058	0.01214	-0.07169	-0.11712	3	1814.96	0.000100221	5.48
A6NHR9	TVYLFDRR	1.19335e+06	1.2992e+06	1.3488e+06	1.26704e+06	1.21737e+06	1.37301e+06	1.15185e+06	1.39135e+06	1.29418e+06	1.20455e+06	1.1629e+06	1.31481e+06	1.3173e+06	1.21114e+06	1.32174e+06	1.0856e+06			FALSE	0.05554	-0.00861	0.06965	-0.05018	0.02903	0.00358	0.02063	3	1373.79	0.0011869	3.65
A6NHR9	VEGDGVVEGIIR	1.11913e+06	1.05925e+06	1.06853e+06	1.11361e+06	1.07635e+06	1.04417e+06	1.06073e+06	1.07527e+06	1.07212e+06	1.07466e+06	1.07778e+06	1.09601e+06	1.10235e+06	1.07473e+06	1.0564e+06	1.06395e+06			FALSE	-0.03884	-0.00304	0.00249	-0.03895	-0.02835	-0.02108	-0.00086	2	1546.88	5.03974e-05	3.83
A6NHR9	VFGAPVPK	187251	184283	191700	193433	185291	192842	179446	190234	209114	166074	163225	190387	182688	197951	172546	185121			FALSE	0.0254	-0.07133	0.05186	-0.05488	-0.00722	0.01412	0.03493	3	1422.9	0.0337674	2.12
A6NHR9	VGTEEDGGGVGHR	13975	11519.2	11022	9341.57	10199.5	13379.6	10711.5	9623.33	10881.8	14706.4	9937.01	10663.8	11570	12478.6	10110.3	13155			FALSE	-0.11266	-0.30747	-0.32418	-0.13199	-0.32622	0.00531	-0.08422	3	1573.79	3.8826e-05	4.21
A6NHR9	VISEDDSIIK	593290	555038	595534	518743	573310	578083	555634	580332	595503	564226	530821	602179	529587	900640	505900	599456			FALSE	0.00385	-0.01939	-0.04343	-0.05502	-0.01562	0.01425	0.31671	2	1727.01	0.000195324	3.47
A6NHR9	VKPDSEILVIENGTAFPF	38528.2	25429.9	35928.4	31686.8	32628.3	22075.5	29523.1	29139.2	28487.6	27570.4	27808.3	34094.8	28134	70035.4	23943.5	20269.3			FALSE	-0.22548	-0.04711	0.08022	-0.53266	-0.12469	-0.19021	0.61815	3	2584.45	2.94144e-05	3.19
A6NHR9	VNWTPEINK	137260	141521	164849	137528	142461	149486	141510	141599	129768	129052	117731	121920	124230	140550	127590	133312			FALSE	0.06658	-0.2182	0.11721	-0.09563	0.02222	-0.10718	-0.07433	3	1708.99	0.00120309	3.34
A6NHR9	VQLISGPPAK	233179	199882	208876	214284	202900	211470	188551	197558	217137	195336	158732	187743	178023	201263	213651	193389			FALSE	-0.06365	-0.32182	-0.03337	-0.0894	-0.16556	-0.07027	-0.19128	3	1618.02	0.00036269	3.92
A6NHR9	VRPVPVPR	750604	671128	760048	689272	756218	691795	670440	749476	736629	654896	642602	793184	626076	773554	745384	766941			FALSE	0.02642	0.01419	0.02773	0.08912	-0.00184	-0.03098	-0.0226	3	1223.79	0.0107192	2.07
A6NHR9	VTLPGLK	444070	414703	419312	384782	372557	385799	385768	386498	417691	388403	338458	410505	395375	447266	397727	405773			FALSE	-0.1794	-0.19738	-0.09491	-0.09598	-0.15318	-0.09133	-0.02736	2	1335.89	0.0427932	2.59
A6NHR9	VTLPGLKEDSQILK	762944	744042	737655	772594	769107	758816	791926	727587	780665	849220	907147	781053	835143	757626	754357	810654			FALSE	0.01991	0.16382	0.00312	0.05451	0.01194	0.1131	0.07987	3	2453.52	1.47186e-05	4.33
A6NHR9	VYLFDRR	1.61644e+06	1.4733e+06	1.4914e+06	1.52155e+06	1.55018e+06	1.62373e+06	1.44678e+06	1.59045e+06	1.48618e+06	1.50669e+06	1.5255e+06	1.62743e+06	1.54398e+06	1.52421e+06	1.59046e+06	1.65283e+06			FALSE	0.03878	0.02921	-0.0363	0.06997	-0.02473	-0.04596	-0.01009	3	1272.74	0.00285539	2.85
A6NHR9	WTPEINK	190433	182699	153191	181021	189165	176898	184876	172969	174325	162754	172127	168826	157565	183543	170158	192663			FALSE	-0.0276	-0.13011	-0.15892	-0.04043	-0.06035	-0.1466	-0.12945	3	1495.88	0.0110612	2.75
A6NHR9	YHPFLYDR	135714	166703	160953	175176	185043	180716	141931	163577	167868	172373	144974	194617	180134	156484	143895	171951			FALSE	0.27435	0.16726	0.15248	0.06268	0.01467	0.17002	0.15457	3	1414.74	0.00452283	3.05
A6NHR9	YVEDEMAR	1.67384e+06	1.65075e+06	1.61381e+06	1.53897e+06	1.55524e+06	1.66098e+06	1.69281e+06	1.52436e+06	1.53134e+06	1.50478e+06	1.64718e+06	1.58744e+06	1.58835e+06	1.64247e+06	1.65384e+06	1.63595e+06			FALSE	-0.04781	-0.03958	-0.07655	-0.01518	-0.04738	-0.13095	-0.04128	2	1316.65	0.0245558	2.86
A6NHR9	YVEDEMARLPDR	486181	494291	508903	522475	534077	548136	543946	498652	526479	520108	515887	558824	541878	533995	504881	507098			FALSE	0.14244	0.1324	0.07302	0.04563	0.08863	0.09414	0.13396	3	1797.91	0.000348257	3.99
A6NHT5	AATPGAEDWKK	498339	539509	482238	503126	510258	513983	486764	484421	521508	513300	514545	530472	479918	493049	478900	519287			FALSE	-0.01904	0.00993	-0.07487	-0.05621	-0.09578	-0.00423	-0.09313	3	2086.21	0.000306227	4.2
A6NHT5	EGEAAPGAA	136797	162819	183593	177029	179550	178962	139766	172338	138994	162837	175814	146324	164913	151556	186644	175565			FALSE	0.25891	0.10456	0.26737	0.27371	0.05891	0.01063	0.07895	2	1076.55	0.0176302	2.01
A6NHT5	ESPFSIK	106684	126693	108623	119764	113671	124380	121148	108479	101744	116845	106772	121463	123104	99793.1	98703.3	111192			FALSE	0.0286	-0.03215	-0.03119	-0.153	-0.02337	-0.09445	-0.06629	3	1415.84	0.0102256	2.46
A6NHX0	DLPFVTH	207790	164779	176320	182700	203756	199369	189197	210822	204388	195079	179078	200035	196938	211597	197773	201374			FALSE	0.11371	0.02512	-0.05345	0.09941	0.10256	0.10057	0.13295	2	1132.63	0.0184571	2.87
A6NHX0	ESIPLFTY	40815.4	39087	46296.6	40285.4	38752.1	44498.9	42660.9	44393.9	39611.5	41125.9	38781	44205.3	41864.8	55042.8	39430.4	43564.5			FALSE	0.05923	0.05463	0.11583	0.05479	0.12368	0.015	0.27837	2	1273.7	0.00438464	1.99
A6NHX0	ESIPLFTYGLIK	404516	408790	438240	409210	424543	417320	404701	373699	377221	363121	366290	354430	360529	442605	396755	372358			FALSE	0.04979	-0.17436	0.05933	-0.0806	-0.06329	-0.13561	-0.01816	3	1989.19	0.000141601	2.87
A6NHX0	FPSNLLF	17739.3	13588.9	13987.2	13052.4	21749.1	20172.7	11885.7	25441.1	16341	12949.9	17436.3	11996.9	13597.7	11076.1	17894.3	11132			FALSE	0.42024	-0.09002	-0.2124	-0.1101	0.25275	-0.09701	-0.34449	2	1141.66	0.0252915	1.65
A6NHX0	FPSNLLFTS	11786.6	10858.2	8467.05	9732.79	8717.93	10222.9	14554.6	9549.54	11277.8	13155.5	9748.73	9070.41	10960.5	14321.5	14415.1	12048.5			FALSE	-0.25768	-0.26698	-0.31525	0.22483	0.0901	0.10967	0.15893	2	1329.74	0.0079493	1.72
A6NHX0	IGGQPLGFDEC	166629	167313	164447	156902	165439	176162	153678	167962	160447	178711	165807	146989	168524	162652	148608	163827			FALSE	0.03272	-0.09437	-0.05545	-0.09604	-0.05415	0.02236	-0.012	2	1496.74	0.000457544	3.43
A6NHX0	IGGQPLGFDECGIV	50856.7	51854.5	47659.9	46517.1	45657.2	49894	39324	44657.1	46305.4	46328.2	44242.6	48431.7	43768.9	47547.7	45440.2	48775			FALSE	-0.10425	-0.14835	-0.12515	-0.12456	-0.29046	-0.14899	-0.16965	2	1765.91	0.000218127	2.56
A6NHX0	IGGQPLGFDECGIVAQ	532409	559113	566202	590026	564609	605297	569849	539379	557021	557046	540207	585403	534160	576174	510855	531054			FALSE	0.10005	0.04436	0.08308	-0.06711	0.02321	0.02949	0.02465	3	1965.01	0.00012264	3.62
A6NHX0	LAFLSSK	1.76596e+06	1.59051e+06	1.78822e+06	1.63373e+06	1.67372e+06	1.6757e+06	1.5774e+06	1.67519e+06	1.60223e+06	1.53738e+06	1.54015e+06	1.5003e+06	1.56592e+06	1.47555e+06	1.73886e+06	1.63675e+06			FALSE	-0.00303	-0.14266	0.02788	0.00821	-0.04536	-0.09636	-0.14218	2	1373.86	0.0292655	2.7
A6NHX0	LQVASVAK	898811	910692	930658	938389	890693	926973	863636	904682	922936	855080	851466	903857	856046	832288	910968	931984			FALSE	0.00649	-0.04386	0.04671	0.02643	-0.03322	-0.02532	-0.09999	2	1423.91	0.0196144	3.12
A6NHX0	MLSTYQTDFILVR	145412	136252	149501	141589	139789	148068	134748	125912	129524	139348	126148	136384	136547	171280	131976	137390			FALSE	0.03137	-0.10149	0.04749	-0.06441	-0.11181	-0.06706	0.12814	3	1891.03	0.00035901	1.83
A6NHX0	QTDFILVR	379370	376339	425014	374261	382469	421324	375498	389079	368201	371432	356390	384888	358135	429333	360863	365393			FALSE	0.08899	-0.02782	0.08086	-0.05735	0.01683	-0.03102	0.05939	2	1295.76	0.0117774	2.35
A6NHX0	SSSQPIGVTK	297832	327294	313930	312682	315802	322911	314353	301611	346527	323422	343348	346522	311937	325142	339208	269175			FALSE	0.03102	0.14218	0.00343	-0.03917	-0.0213	0.09991	0.02733	2	1611.96	0.000116035	3.4
A6NHX0	STYQTDFILVR	81383.4	78399.9	77118.1	73251.2	88878.5	81016.9	79451.6	88518.1	71326.9	72541.4	74065.7	79260.4	73128.4	83018.9	85494.3	73278.9			FALSE	0.08853	-0.05951	-0.08761	-0.00915	0.07208	-0.15137	-0.03321	3	1646.91	0.00016747	4.13
A6NHX0	SVIAPLADQNISVF	126782	124605	130507	120752	132836	130362	112378	121463	116361	107985	114608	118297	113436	124239	116499	112846			FALSE	0.06624	-0.11017	-0.00073	-0.13239	-0.10438	-0.16419	-0.08092	2	1778	0.000130708	2.66
A6NI28	ENVGSPKPVSSGR	235556	242399	247808	283794	260042	262681	241159	225090	241565	231968	234759	258296	243326	246966	264494	224151			FALSE	0.12917	0.04488	0.15347	0.03191	-0.03578	-0.01341	0.03677	3	1922.1	4.16613e-05	3.7
A6NI28	LIQNANDVLIAPLEK	119500	123461	108073	126388	133577	133331	96007.9	116660	102423	141391	99057.9	92090.4	105766	104323	115827	110904			FALSE	0.13561	-0.34604	-0.05138	-0.09975	-0.19213	0.00505	-0.20973	3	2259.36	0.000170135	2.8
A6NI28	TGLVPENYVVFL	27469.8	26784.9	25423.2	30353.6	27337.1	27695.8	28489.9	27806.6	27550.5	26233.2	23534	22330.2	22783.9	27189.3	23764.3	20001.8			FALSE	0.02055	-0.24238	0.03992	-0.30994	0.0533	-0.01258	-0.11859	2	1654.94	0.000607262	1.56
A6NIH7	AAGPGGLVAGKEEK	617512	668799	653373	724719	698254	713740	655164	626105	638861	653574	677113	636424	715045	634664	730646	649090			FALSE	0.1345	0.03022	0.09943	0.10115	-0.00567	0.00685	0.06941	3	2196.32	5.68335e-06	4.8
A6NIH7	ADYAYNGGQ	282304	248040	259442	255232	269996	266854	260960	270877	262948	250631	262676	245367	255826	277302	255089	276638			FALSE	0.01759	-0.06198	-0.04327	0.00376	0.00406	-0.04634	0.00756	2	1262.6	0.00466557	3.21
A6NIH7	AVTEQELLALDTIRPEHVLR	177401	196173	193328	208065	196899	181807	167647	181777	185012	168771	169549	202117	169896	168746	174861	177892			FALSE	0.01968	-0.00739	0.10362	-0.08273	-0.09642	-0.07853	-0.14163	4	2607.48	1.11653e-05	5
A6NIH7	DTIRPEHVLR	243207	234470	216714	222390	248021	238615	228908	215383	228171	225962	223400	240023	201003	279272	225225	236894			FALSE	0.02681	-0.0437	-0.12147	-0.04777	-0.10453	-0.07292	0.00783	3	1539.89	0.000149194	3.45
A6NIH7	IRDLETGTVL	1.24694e+06	1.16025e+06	1.23376e+06	1.19161e+06	1.24092e+06	1.18044e+06	1.1588e+06	1.2721e+06	1.19264e+06	1.20068e+06	1.12386e+06	1.2227e+06	1.17555e+06	1.49901e+06	1.09893e+06	1.21547e+06			FALSE	0.00847	-0.0368	0.01086	-0.05671	0.01414	-0.00833	0.15195	2	1420.83	0.00165706	1.95
A6NIH7	IRDLETGTVLFEIAKPC	366663	409727	422020	424158	414365	388838	380188	426677	441821	357516	403112	394585	404114	364945	397828	388926			FALSE	0.04898	0.03906	0.12418	0.01913	0.05555	0.04202	-0.01369	3	2570.45	3.26268e-05	6.31
A6NIH7	NTCEHIYEFPQLSEDVIR	342945	350514	323492	324649	310100	311070	391282	284965	318066	354796	326511	312706	339337	313525	310460	303326			FALSE	-0.15882	-0.11751	-0.0975	-0.17608	-0.03626	-0.0435	-0.08704	3	2554.26	1.40688e-05	5.79
A6NIH7	RQAPHHAADDGVGA	69432.3	58708.8	79436.1	73581.1	67729.2	71179.5	71942.1	80912.7	78040.1	68171.7	73693.1	77899.9	68091.3	70396.9	66020.3	70644.6			FALSE	0.1164	0.24247	0.25596	0.09291	0.25443	0.19033	0.11203	3	1705.87	3.92174e-05	2.54
A6NIH7	SAAGPGGLVAGKEEK	243701	256238	236668	265051	248315	254389	246180	242322	254736	263478	270369	252443	255878	242586	265544	237536			FALSE	0.00796	0.06454	0.00513	0.00903	-0.03339	0.05179	-0.00426	3	2283.35	1.30756e-06	5.82
A6NIH7	SDSFYFVDNK	737041	701097	728505	699748	716350	746246	696075	722402	684905	683661	724318	693560	707442	698641	694032	713388			FALSE	0.02433	-0.02047	-0.00995	-0.03115	-0.01986	-0.07154	-0.03252	3	1829.96	0.00120309	3.67
A6NIH7	VSDQEEDEEEGGGDVDISAGR	93800.4	87688.4	98213.4	95916.9	85336.2	103259	95729.5	96430.6	101615	98027.6	89784.5	100419	89327.6	111785	95221.7	93365.7			FALSE	0.05541	0.06766	0.09715	0.05535	0.08243	0.13754	0.14813	3	2497.11	8.04863e-06	8.14
A6NIH7	VTENYLCKPEDNIYSIDFTR	1.92036e+06	2.12496e+06	1.9896e+06	2.24316e+06	2.07143e+06	1.94743e+06	2.11042e+06	1.86326e+06	2.00374e+06	2.01405e+06	2.1478e+06	1.73967e+06	2.06519e+06	1.85053e+06	2.00777e+06	1.96398e+06			FALSE	-0.00947	-0.05742	0.06534	-0.02648	-0.02578	-0.00985	-0.04698	3	3085.58	2.21101e-06	4.56
A6NIH7	VTEQELLALDTIRPEHVLR	281784	317294	287127	298899	311414	287949	283861	287812	329923	293138	290633	301274	287932	281424	267421	305663			FALSE	0.00069	-0.01737	-0.03178	-0.064	-0.06756	0.05663	-0.07341	4	2536.44	1.20401e-05	4.05
A6NJ78	AGVQPGTFDGVLMDL	12489.8	14467.6	15196.5	15678.5	13472.3	17910.8	16166	14479.7	14476.9	19242.8	14705.6	11107	12327.4	16288.5	13116.2	14135.3			FALSE	0.21931	-0.0626	0.19576	0.01566	0.185	0.32291	0.08614	2	1823.95	0.000115244	1.36
A6NJ78	DGPLDMR	450419	470919	487547	477847	463617	470031	445905	448289	480430	436918	471929	451392	436199	451744	484167	428258			FALSE	0.01915	0.0031	0.06739	-0.01402	-0.04314	-0.00626	-0.05326	2	1107.58	0.0377853	1.92
A6NJ78	LDMTFGSGGHTK	135215	136335	135656	132198	136315	134140	129075	131444	139891	127420	111882	138912	129283	139962	151832	149505			FALSE	-0.00583	-0.11472	-0.01977	0.15016	-0.05983	-0.0227	-0.01229	3	1859	1.76275e-05	5.18
A6NJ78	LHIPVMVDEVVH	69496.5	71484.7	68203.7	65002.7	60066.8	71542.2	64777.3	73234.9	66681.6	67932.1	67759.6	65928.3	58334.3	66186.9	77264.8	66299.6			FALSE	-0.09924	-0.07663	-0.08184	0.0262	-0.03071	-0.06668	-0.17911	3	1691.95	0.000233976	2.87
A6NJ78	LHIPVMVDEVVHCL	64100	59452.3	53569.1	74795.7	67197.4	81262.5	65304.6	74356.5	62792.5	76135.5	57277.2	58708.8	61666.2	80378.8	60321.8	62263.8			FALSE	0.26495	-0.09117	0.05513	-0.01133	0.17681	0.16922	0.20123	3	1965.06	0.000106309	3.9
A6NJ78	QLGSDHENTEEVSMR	540628	535859	560521	517926	610673	617271	579416	603345	559576	708603	479603	575326	510025	557937	506414	576034			FALSE	0.18991	-0.02919	0.00262	0.00797	0.13583	0.23643	-0.01147	3	2035.97	3.92174e-05	5.96
A6NJ78	RAPLMWEL	80352.2	71119.7	78677.6	70250.9	75300.4	80952.6	76783.9	75803.4	75093.4	70918.7	76444.9	81322.5	76292.6	72777.5	78255.3	74241.1			FALSE	0.04483	0.05875	-0.02443	0.00973	0.01059	-0.05296	-0.02306	2	1319.75	0.0224603	1.26
A6NJ78	TQQLASIVAGAFPPSAIYTR	23218.8	25384.2	27174.9	27846.9	23275	31951.5	30051.8	23488.2	25390.9	24655.4	20098.6	23698.3	22766.9	31362.1	25437.3	26189.3			FALSE	0.18431	-0.15022	0.17896	0.08707	0.13957	0.04222	0.15536	3	2395.33	4.13541e-06	4.6
A6NJ78	VLSPQDQDVQDNPR	93663.8	90974	86704.7	82987.3	97495.1	106437	94803.3	94197.3	90083.9	88088.5	108518	94144	95693.3	93396.2	92361.8	89096.8			FALSE	0.14339	0.13438	-0.12178	-0.02506	0.03369	-0.05142	0.03437	3	1914.98	5.42741e-05	4.62
A6NKD9	AASEELSQVPDEELLR	174478	154462	180693	163340	171843	161479	155336	173346	171863	158475	166028	151102	152783	144406	165983	154994			FALSE	0.01909	-0.05275	0.06472	-0.03536	-0.00113	0.00612	-0.14645	3	2090.09	2.51092e-05	6.24
A6NKD9	ALLRENLELK	449069	472871	459468	456711	444195	476000	485789	472407	462124	471077	486526	516344	463200	463481	485406	461589			FALSE	-0.00273	0.12139	-0.00904	0.03868	0.05565	0.01751	0.0074	3	1807.13	0.000534776	2.72
A6NKD9	ASLSGPLSGGAPGAGAR	248911	231017	243042	240914	248632	276404	246965	239031	249965	254017	232947	254343	240418	247409	242336	234399			FALSE	0.1296	0.02196	0.01206	-0.00963	0.01813	0.07055	0.02355	2	1729.95	1.07789e-05	4.77
A6NKD9	EVHENLDR	1.72272e+06	2.33256e+06	1.73215e+06	2.4012e+06	1.97961e+06	2.13118e+06	2.70875e+06	3.08892e+06	1.93961e+06	3.18588e+06	2.0706e+06	1.74904e+06	1.82891e+06	2.08104e+06	2.7747e+06	4.19904e+06			FALSE	0.01962	-0.08637	0.02751	0.78213	0.51567	0.33789	-0.05265	3	1315.69	0.00272916	2.7
A6NKD9	GGGGGGGGAGSR	34493.2	32360.9	38270.1	26572.3	34795.7	32126.8	33490.3	36311	40211.5	23323	26161.5	41624.9	29338.5	27983.8	29310.4	33624.3			FALSE	0.00148	0.01998	-0.04408	-0.08716	0.06224	-0.07348	-0.22192	2	1150.59	0.061536	2.56
A6NKD9	LGDAASSKPSIR	871932	935987	966524	950539	989145	1.00227e+06	924230	944469	914341	992755	1.02176e+06	995011	1.00389e+06	914009	1.0041e+06	866061			FALSE	0.13946	0.15772	0.08457	0.04883	0.0477	0.07705	0.0852	3	1810.07	0.000118453	3.64
A6NKD9	LQDDNQELR	33524.6	38724.3	34500.1	30035.6	31426.2	36010.8	32414.9	39091.2	33181.1	39110.1	29425.7	35694.9	33521.5	36200.2	39480.6	38579			FALSE	-0.09943	-0.14986	-0.16288	0.1116	-0.01491	0.00085	-0.05137	2	1434.75	0.0217978	2.3
A6NKD9	LQDDNQELREL	488822	486294	508136	486963	476003	483850	490774	494830	481760	466301	448561	495096	473067	486821	440850	438116			FALSE	-0.02276	-0.04731	0.02927	-0.14976	0.01543	-0.04059	-0.02271	2	1676.88	0.000240319	2.99
A6NKD9	RLQQHLLEIR	81274.6	75026.6	78469.8	75741.8	75190.3	83743.9	74538.5	78184.9	66378.2	75432.5	73393.2	84366.6	76830.1	84285.8	83083.3	76657.5			FALSE	0.0241	0.0134	-0.01942	0.0314	-0.03341	-0.14036	0.04377	4	1609.98	0.000370198	3.43
A6NKD9	VLEVHENLDR	155708	162021	141342	135424	151360	156290	145091	147099	136897	133217	135641	131138	136501	143360	139983	134059			FALSE	-0.04651	-0.25216	-0.19913	-0.2134	-0.12089	-0.23423	-0.18309	3	1527.85	0.000265643	4.79
A6NKD9	VLLLDEER	1.3532e+06	1.4356e+06	1.14932e+06	1.27079e+06	1.24499e+06	1.38694e+06	1.30925e+06	1.19732e+06	1.20723e+06	1.20998e+06	1.19108e+06	1.23649e+06	1.27893e+06	1.21358e+06	1.28023e+06	1.23113e+06			FALSE	-0.08352	-0.20013	-0.20458	-0.15117	-0.15393	-0.2063	-0.16204	2	1290.76	0.006085	2.15
A6NKF1	DAERPPSPR	75211.8	79420.1	72459.6	75832.8	76743.5	84293.9	79733.4	71044.3	71421.7	77971.8	78419	69302.1	68251.1	76220.9	80917.4	102341			FALSE	0.05856	-0.06596	-0.06039	0.24504	-0.03642	-0.04972	-0.09805	3	1328.72	0.00034132	2.65
A6NKF1	DLCQAHGLPLDGEER	694566	723160	720718	684995	713185	754255	754003	683306	719167	747269	662452	713328	668009	745189	643370	656621			FALSE	0.04972	-0.04333	-0.01228	-0.12508	0.01979	0.04874	-0.00462	3	2014	2.81361e-05	5.97
A6NKF1	GPADPVL	716709	824211	820344	753207	832158	762584	769696	886506	875091	848641	698290	867927	834261	842141	694090	889423			FALSE	0.04953	0.02349	0.03023	0.03934	0.10409	0.16174	0.12158	2	972.569	0.0367441	0.98
A6NKF1	GPADPVLLQAQVQEGFGSLR	66330.9	56882	66944.4	69028.9	69715.4	71710.8	65321.3	61546.5	64956.1	63882.5	59640.5	56946.1	65195.3	62954.1	62440.1	64369.7			FALSE	0.1989	-0.07975	0.14217	0.04151	0.04217	0.06441	0.05667	3	2386.3	1.17412e-05	5.65
A6NKF1	GPADPVLLQAQVQEGFGSLRR	468430	446896	458681	486329	473412	478203	482994	442076	490545	460975	440604	430887	457283	383645	481639	461150			FALSE	0.05609	-0.0708	0.04604	0.04265	0.01528	0.05595	-0.1223	3	2542.41	1.19196e-05	4.66
A6NKF1	KALAVDAAFR	180801	177637	226667	216338	234339	216560	193480	192314	200114	215138	194054	196077	201882	202373	202352	206765			FALSE	0.33108	0.12223	0.3056	0.19079	0.1061	0.21226	0.17354	3	1670.02	0.000763705	2.01
A6NKF1	LEVVPGCR	762855	752313	886470	798580	801292	795482	769276	834378	748503	816783	727697	754793	751421	843176	778445	791134			FALSE	0.07568	-0.03146	0.15331	0.0509	0.08189	0.04695	0.07371	2	1233.69	0.0264311	2.07
A6NKF1	LGPDAAR	1.40332e+06	1.32007e+06	1.50738e+06	1.4651e+06	1.43086e+06	1.3654e+06	1.34134e+06	1.30704e+06	1.47947e+06	1.29357e+06	1.30898e+06	1.27234e+06	1.23114e+06	1.34029e+06	1.4429e+06	1.42539e+06			FALSE	0.03809	-0.0773	0.12627	0.07479	-0.04029	0.02606	-0.08283	2	1003.59	0.138617	2.31
A6NKF1	LLQTLPYLPSCAVQ	54434.1	49812.3	54272.5	52451.9	56023.9	45400.5	54774.1	45891.3	62448.4	70720.8	77942.2	78332.9	70770.3	85897.6	69231.4	78258.7	0.931147	95.1536	FALSE	-0.03959	0.58409	0.03389	0.50062	-0.05043	0.35326	0.58771	3	1907.06	0.013985	3.13
A6NKF1	PGCELPVGTCPDMCPAAER	150792	154212	149443	170866	166915	167946	165225	162551	169801	155779	171078	153564	162894	149791	164274	154078			FALSE	0.13474	0.09002	0.07064	0.0618	0.10388	0.09418	0.03589	3	2421.1	1.78047e-05	5.13
A6NKF1	QDPPRADPQR	184046	172460	180205	186374	193817	181400	194725	187143	187255	199392	167493	176239	175269	240245	181632	170789			FALSE	0.0738	-0.05264	0.0402	-0.01663	0.09915	0.11709	0.22097	3	1483.79	0.00618122	1.93
A6NKF1	TLEEVVMAEEEDEGTDRPGSPA	58003.7	63165.1	63049.2	61193.6	59658.1	63034.6	60820	56167.2	63838.1	59167.7	53446	57608.9	54793.4	65323.1	50174.5	62440.6			FALSE	0.01803	-0.12575	0.03614	-0.10562	-0.05067	0.02171	-0.01258	3	2665.25	5.68335e-06	7.05
A6NKG5	AFGLELEEMK	178868	198390	194555	196060	196888	198563	182845	192237	191080	161567	180619	164001	192459	178813	179950	171365			FALSE	0.06795	-0.13055	0.0502	-0.10279	-0.00835	-0.09733	-0.02307	3	1774.99	0.000294645	2.82
A6NKG5	ALPIPAWESQPR	122704	75302.5	94408.8	98903.2	102396	83019.5	70442.9	89748.1	88403.3	72313.9	87499.3	87648.7	88094.7	82991.9	94070.3	82284.2			FALSE	-0.09479	-0.17697	-0.03462	-0.16707	-0.30576	-0.30102	-0.21082	3	1668.94	0.000162308	3.57
A6NKG5	ALPIPAWESQPREQ	47491.1	51093.3	36881.9	47754.8	39025.5	41142.9	34499.3	41079.7	40424.3	46413.7	30613.5	40812	41635.9	42219	39212.5	41279.4			FALSE	-0.29833	-0.46492	-0.22008	-0.29252	-0.38337	-0.18303	-0.23346	3	1926.04	0.000150325	3.37
A6NKG5	ARLEELPDEDEDANLD	31066.4	29823.6	28738	31006	33062.9	33846	30639.7	32030	32349.7	31347.6	31655.9	30668.8	25493.1	33491.9	28955.5	33421.4			FALSE	0.13599	0.0336	-0.02741	0.03481	0.04156	0.06503	-0.04586	2	2148.03	9.16643e-05	2.83
A6NKG5	FSIIAEPLVR	429087	355345	454620	378397	394908	408533	387765	412050	384693	348466	332397	350071	365033	406399	417987	412105			FALSE	0.03454	-0.20089	0.0867	0.08162	0.02802	-0.09752	-0.02411	2	1448.88	0.000433424	2.87
A6NKG5	GINAGQLPAPK	242079	227854	233352	267894	264871	263021	262639	252907	250640	245680	222814	263342	256745	238801	253677	235510			FALSE	0.16779	0.04897	0.09306	0.05793	0.13365	0.07882	0.07656	3	1674.02	0.000225865	3.9
A6NKG5	GLQFTPGFWLT	19574.3	17807.6	20350.9	18998.3	17219.5	17813.6	19516.5	16244.5	15822.4	17704.3	16121.2	17892.5	17528.5	17679.4	18194.8	16057.1			FALSE	-0.09362	-0.13622	0.074	-0.12615	-0.06395	-0.15703	-0.08644	2	1570.86	0.00347963	2.3
A6NKG5	HLMDPQVL	134038	129433	147377	150422	140577	142013	137334	149352	155544	136725	158862	153095	143334	146763	138210	138309			FALSE	0.10106	0.2437	0.17669	0.06973	0.12182	0.14965	0.13889	2	1256.7	0.00689972	2.09
A6NKG5	HLMDPQVLEFLGSR	53653.1	50921.3	46951.9	54546.9	49120	51467.2	53854.3	51258.9	49617	58445.7	58731	51988.8	51299	45557.5	54388.2	60188.2			FALSE	-0.05608	0.08238	-0.04307	0.13178	0.00741	0.04734	-0.11061	3	1946.05	5.9175e-05	5.54
A6NKG5	VAEEAMFTIR	253886	241416	250016	252993	261682	267543	241002	236158	258879	233034	246522	232466	244519	220057	260931	245516			FALSE	0.09557	-0.04832	0.02228	0.0321	-0.05384	-0.00991	-0.0924	2	1470.79	0.000253711	3.28
A6NKG5	VAEEILIK	90871.3	91315.1	94350	96671.3	96950.7	90959.4	96979.1	91931.6	92168.5	86789.8	96723.8	92352.8	92872.7	85592.9	99752.4	99727.8			FALSE	0.04463	0.05356	0.06832	0.13083	0.05229	-0.02579	-0.02977	3	1522.97	0.00418558	2.91
A6NKG5	VARPQPQR	30753.2	31634.6	27402.9	32559	36050.7	37143.5	27939.1	29100	33017.5	35085.8	30738.1	30269.9	27814.3	34542.1	29413.7	27968.4			FALSE	0.23046	-0.03227	-0.05722	-0.12067	-0.12931	0.12646	-0.00073	2	1255.76	0.249677	1.24
A6NKG5	VHAPEVDWIK	566136	531837	524971	536046	575846	571057	526101	582618	551739	531357	568747	588414	577456	603062	567416	613970			FALSE	0.0629	0.07575	-0.04939	0.10564	0.01405	-0.01968	0.10458	3	1802.05	0.00143894	4.46
A6NKG5	VTPQEGHLPALR	190545	189242	196373	190035	191773	200885	199095	192854	193787	174106	194055	185236	181820	210024	183709	182111			FALSE	0.04808	-0.00188	0.02494	-0.05406	0.04548	-0.04591	0.04509	3	1621.93	0.000381842	5.12
A6NNZ2	AVLVDLEP	42673.1	37074.1	39553	40929.1	40849.9	46928.4	44251.3	47763.4	42482.8	43247.1	41711.7	42231.7	33261.8	42200.4	51212.7	42217.8			FALSE	0.13843	0.07398	0.01323	0.22846	0.20643	0.10437	-0.07968	2	1159.69	0.00887538	2.35
A6NNZ2	AVLVDLEPGTM	461502	426140	410706	397509	438076	419882	430645	427864	454442	396826	468590	415517	440809	422657	431844	444712			FALSE	-0.04907	-0.00576	-0.13524	-0.01813	-0.04814	-0.06036	-0.03984	2	1448.8	0.00034132	2.73
A6NNZ2	AVLVDLEPGTMD	810438	817703	834981	843414	823797	834486	846474	733749	838834	753839	821040	835646	832145	721938	776346	758569			FALSE	0.02646	0.02507	0.04386	-0.08507	-0.0431	-0.03178	-0.06716	2	1563.83	0.000457544	2.8
A6NNZ2	AVLVDLEPGTMDSV	24684.5	19837.4	21642.5	20899.7	20541.1	21771.2	18619.2	17495.1	20930.6	21388.4	18483.2	18613.5	19886.6	22811.8	18949.5	18852.9			FALSE	-0.07344	-0.26322	-0.06562	-0.23604	-0.30194	-0.07321	-0.06033	3	1749.93	0.000192107	3.23
A6NNZ2	EAESCDCL	1.56275e+06	1.49754e+06	1.52663e+06	1.55537e+06	1.5355e+06	1.5488e+06	1.4549e+06	1.49574e+06	1.58874e+06	1.66399e+06	1.55315e+06	1.57458e+06	1.54577e+06	1.59841e+06	1.57644e+06	1.61031e+06			FALSE	0.01127	0.03145	0.01019	0.05842	-0.05264	0.08798	0.03901	2	1287.55	0.0372616	2.62
A6NNZ2	EAESCDCLQ	2.53154e+06	2.70866e+06	2.64092e+06	2.60662e+06	2.47377e+06	2.32823e+06	2.80252e+06	2.75007e+06	2.79056e+06	2.95333e+06	2.74609e+06	2.69056e+06	3.02468e+06	2.64618e+06	3.24657e+06	2.9509e+06			FALSE	-0.12599	0.0531	0.00202	0.24206	0.08354	0.13241	0.11395	2	1415.61	0.024195	2.85
A6NNZ2	EAESCDCLQGF	665939	638735	689481	637251	670215	636891	660961	664359	690022	658778	617569	680977	623003	753937	633467	629327			FALSE	0.00269	-0.00679	0.02419	-0.04707	0.02265	0.04799	0.07778	2	1619.7	0.00197	3.45
A6NNZ2	EAESCDCLQGFQL	208447	187784	222865	185399	203208	216569	198895	229701	217021	185237	203132	202482	197938	236965	197459	192727			FALSE	0.08328	0.03377	0.04316	-0.02218	0.11328	0.02178	0.13435	2	1860.84	0.0001365	3.67
A6NNZ2	EAESCDCLQGFQLTH	490961	513953	584144	462046	478516	555767	526321	577669	570049	526352	497082	555706	521658	566120	569219	462779			FALSE	0.04156	0.06714	0.05807	0.03837	0.13566	0.12571	0.11431	3	2098.95	0.000128853	5.61
A6NNZ2	EAESCDCLQGFQLTHSL	230163	224152	247032	218851	214309	234596	213007	220656	228153	208289	211299	229065	209622	318158	229396	221318			FALSE	-0.01729	-0.045	0.03627	-0.01148	-0.06712	-0.0579	0.21624	3	2299.07	2.44941e-05	6.25
A6NNZ2	EAESCDCLQGFQLTHSLGGGTGSGM	398475	410235	406372	377555	410471	423946	377930	370617	390874	384399	347752	377384	365826	458911	394177	395427			FALSE	0.04514	-0.15737	-0.0449	-0.03449	-0.11153	-0.06092	0.02831	4	2903.29	5.78988e-05	7.53
A6NNZ2	EAESCDCLQGFQLTHSLGGGTGSGMGTL	131475	99419.2	150468	97632.5	92113.5	95933.7	90313.2	104126	115512	92432	101384	109965	101071	288304	95474.9	117068			FALSE	-0.29613	-0.1276	0.1037	-0.11947	-0.24791	-0.15103	0.75393	3	3174.45	1.79837e-05	9.54
A6NNZ2	KEAESCDCLQ	392694	371211	431392	400103	424946	431053	408720	376147	423878	390973	415854	412340	369151	398402	428188	407862			FALSE	0.16422	0.11658	0.12232	0.1302	0.03905	0.09314	0.00687	3	1847.91	0.00180592	1.63
A6NNZ2	Oxidation[M11]AVLVDLEPGTM	413127	391808	398079	398503	415543	401192	388416	378471	403426	392281	391918	441585	411808	426170	428645	365027			FALSE	0.021	0.05031	-0.01505	-0.02033	-0.06986	-0.01663	0.05804	2	1464.79	0.00113983	3.11
A6NNZ2	Oxidation[M11]AVLVDLEPGTMD	347329	338085	322784	345153	343684	340009	346495	364597	352002	323040	337590	331934	325311	337857	357285	339306			FALSE	-0.00363	-0.03384	-0.03726	0.02334	0.05306	-0.022	-0.0476	2	1579.82	0.000344765	3.26
A6NNZ2	YTEGAEL	1.51517e+06	1.45324e+06	1.46077e+06	1.42349e+06	1.46905e+06	1.53549e+06	1.5048e+06	1.55104e+06	1.42357e+06	1.3884e+06	1.44205e+06	1.54323e+06	1.49413e+06	1.52775e+06	1.43248e+06	1.32018e+06			FALSE	0.01745	0.00818	-0.04149	-0.10887	0.04188	-0.07811	0.02576	2	1086.56	0.0464459	2.31
A6ZKI3	ESPLLNDYR	618591	547725	596244	578659	579678	556050	563836	577465	583147	543107	560960	548084	535025	536976	548260	584898			FALSE	-0.03834	-0.07264	0.01058	-0.04161	-0.03128	-0.05043	-0.12165	2	1410.75	0.00375715	3.01
A6ZKI3	LALPIRPATR	106748	94400.3	113138	108526	109136	114877	122673	115596	113172	116101	103049	105557	105298	105344	108254	106564			FALSE	0.15532	0.05252	0.14011	0.09486	0.24433	0.18881	0.06654	3	1411.91	0.00128804	2.78
A6ZKI3	RVFGWEEDEDF	152780	131931	126871	116991	139962	141075	138689	118458	126479	124791	132975	107193	120251	122225	124060	110539			FALSE	-0.01874	-0.24546	-0.22344	-0.2793	-0.1469	-0.18026	-0.23165	2	1732.81	0.000998155	1.91
A7E2V4	AAAELALSCLPHAHALNPNEIQR	48841.8	50091.5	41349.2	44860.4	38688.8	39426.2	47140.7	43530.1	43499.5	52295.9	49392.4	48222	42597.5	45420.8	44728.6	34569.9			FALSE	-0.34086	-0.01936	-0.19861	-0.31916	-0.12582	-0.0465	-0.16865	4	2800.48	5.71074e-07	3.94
A7E2V4	ALELQRPPASTK	684774	654209	663795	634193	706730	662986	658924	669634	666735	637599	645327	692347	651055	627475	645011	677230			FALSE	0.03274	-0.00141	-0.04486	-0.01815	-0.01128	-0.03782	-0.06665	3	1919.16	9.76688e-05	4.44
A7E2V4	APAFHQLVQR	275007	269626	279398	255805	274456	272353	259586	255119	266717	256647	225132	266858	246258	266655	260991	265341			FALSE	0.00575	-0.14665	-0.0252	-0.04931	-0.08154	-0.05747	-0.08657	3	1470.85	0.000236065	4.07
A7E2V4	DRPRPLPTEPAVRPK	641405	608813	705914	668768	673140	660938	619109	643542	726903	698521	595276	634042	642711	692272	607853	657010			FALSE	0.09366	-0.02432	0.13692	0.0168	0.01428	0.18921	0.09464	5	2337.4	8.94028e-05	3.93
A7E2V4	EAAPAVGEEDDDYQAY	40442.7	34533.6	41773.3	44168	37846.8	39041.8	39309.2	36196.5	41289.2	42840.7	38339.8	39526.1	35936.6	35835.9	43508.6	40202.6			FALSE	0.03634	0.05456	0.19692	0.15899	0.01015	0.16619	-0.063	2	2046.91	4.90963e-05	3.81
A7E2V4	EQDNLMLEK	153644	156814	150077	152453	146248	161354	146059	140660	150559	136976	135745	143889	136014	148399	142476	133215			FALSE	-0.01333	-0.15085	-0.03732	-0.17135	-0.11475	-0.11066	-0.12641	3	1727.95	0.00197	3.38
A7E2V4	GAYNVAVMFDR	102504	104379	101163	110046	110960	110460	113966	109007	106779	103911	103307	105733	107292	73575.5	96957	108993			FALSE	0.09796	0.01496	0.02985	-0.00653	0.10805	0.02631	-0.19389	2	1546.8	9.82985e-05	3.46
A7E2V4	GGGVYPEVLFEVA	15441.1	9108.57	10916	11819.9	11899.9	12619.4	15218.8	14999	14048	14379.2	16680	12523.8	14139.4	13982.8	9823.96	10800.3			FALSE	-0.00179	0.25045	-0.11074	-0.25136	0.2997	0.21156	0.19601	2	1640.89	0.000447696	0.92
A7E2V4	GLGEGVPSSQR	496536	549514	532319	522100	508261	1.02892e+06	477144	489729	552138	478507	499064	513280	467640	557470	490741	478069			FALSE	0.55534	-0.04725	0.0115	-0.11067	-0.11355	-0.0214	-0.02917	2	1390.76	0.000268119	2.74
A7E2V4	GPSTFLPEPPDTYEEDGGVY	26871.3	25593.7	20658.8	23779	25512.8	21403.8	24397.3	25618.1	23181.6	24912.6	19013.3	24367	22760.9	21495.6	27186.5	23559.1			FALSE	-0.16125	-0.27431	-0.23957	-0.04807	-0.06898	-0.12549	-0.24546	3	2474.16	0.0047387	2.6
A7E2V4	GRRPESHAPHVPNQPSEAAAH	8391.05	9874.89	13531	10944	9016.79	15042.5	13507.9	12841.4	13725.2	14518	10564	10471.8	12787.8	9732.3	12246	11785	-0.0387515	455965	FALSE	0.39744	0.20369	0.42215	0.39574	0.52861	0.62875	0.30206	4	2549.3	1.24712e-05	4.4
A7E2V4	GVLSPFVLQ	16764.7	15307.4	15688	14930.4	12094.6	14701.8	13837.3	17128.3	14310	12834.1	16481.6	16642.5	16609.3	17889.8	12870.1	15658.1			FALSE	-0.25927	0.04657	-0.06692	-0.16892	-0.05065	-0.24068	0.10524	2	1263.76	0.00188596	2.26
A7E2V4	LAVLDPALSPQR	97147.2	79527.2	78880	78867.9	90751.9	87853.8	82739.8	85214.3	82790.2	77087.7	83605.9	85878.8	82911.6	95050.4	78891.1	82294.3			FALSE	0.01569	-0.05994	-0.16347	-0.13237	-0.07303	-0.14412	0.01048	3	1583.94	0.000174244	4.13
A7E2V4	LFPGFRPA	167481	153829	159497	156324	139924	176675	150754	171201	155425	157073	160763	154202	151268	167219	155452	156856			FALSE	-0.02131	-0.02878	-0.02486	-0.041	0.00289	-0.04012	-0.01273	2	1208.71	0.00945214	2.06
A7E2V4	LIHLTPADYDDFVNAIR	141062	116313	130714	129302	128209	133568	123583	134325	116404	121827	119789	120160	116742	133593	126070	130088			FALSE	0.02446	-0.10114	0.01473	-0.00684	0.00298	-0.11152	-0.04001	3	2277.22	2.38936e-05	4.73
A7E2V4	LLDELLSSQ	16795.9	14644	14683.7	14058.3	17494.2	12146.8	15798.4	14189.3	14947.1	11938.4	14177.2	14395.8	12159.9	16397.5	17974.7	11529.4			FALSE	-0.085	-0.13795	-0.12943	-0.09168	-0.06823	-0.22577	-0.13873	2	1321.75	0.00180592	2.69
A7E2V4	QVAFHIPFEVVEK	58771.2	71531.5	61296.9	66002.2	61935.2	68448.6	69323.4	63002.3	72538.7	63622.5	65510.9	58682.5	61271.4	67920.2	65980.5	67161.1			FALSE	0.0009	-0.06928	-0.03364	0.03109	0.02223	0.06345	-0.01235	4	2151.25	6.01557e-05	3.57
A7E2V4	STWYLDESTLTDNIKK	159068	185416	167684	192379	171250	175817	172546	163541	175475	173404	162176	174869	170198	154267	159030	169171			FALSE	0.01078	-0.03149	0.06381	-0.06985	-0.0356	0.01829	-0.08637	4	2826.57	1.99728e-05	4.14
A7E2V4	TVELAQDLLANPPDLK	48110.8	44121.9	42158.4	42445.9	40052	39397.3	41055.4	40251	41442.7	45900.7	41963	34702	42020.8	46484.1	51213.1	37051.4			FALSE	-0.21525	-0.26671	-0.12455	-0.06345	-0.18191	-0.07858	-0.05952	4	2345.36	0.000102196	3.36
A7E2V4	VYPPVPEQLQLR	145568	131116	126198	130781	134384	135476	129212	128415	131709	127854	136526	125542	127344	140443	132561	129130			FALSE	-0.03603	-0.0783	-0.10659	-0.08038	-0.10296	-0.09215	-0.04715	2	1743.01	0.000141601	2.84
A7E2Y1	CNGVLEGIR	1.83218e+06	1.84724e+06	1.79392e+06	1.8973e+06	1.90433e+06	1.80946e+06	1.88642e+06	1.89096e+06	1.951e+06	1.83384e+06	1.8413e+06	1.79715e+06	1.85171e+06	1.78004e+06	1.88551e+06	1.90792e+06			FALSE	0.01341	-0.01616	0.00462	0.04402	0.03791	0.04075	-0.01882	2	1321.72	0.000998155	2.35
A7E2Y1	KVEELQR	4.04562e+06	4.25645e+06	4.27664e+06	4.09103e+06	3.98656e+06	3.79815e+06	4.26023e+06	3.71748e+06	4.31899e+06	4.28605e+06	4.51345e+06	4.13839e+06	4319907	3.89163e+06	4.05741e+06	4.32267e+06			FALSE	-0.09283	0.05954	0.01136	0.01349	-0.0575	0.05171	-0.01582	3	1509.92	0.00312714	1.83
A7E2Y1	LEEAALR	615556	604714	622992	624841	601692	603985	627309	619142	634062	592421	642743	636744	626439	608238	660560	610592			FALSE	-0.01736	0.06836	0.03222	0.05894	0.03063	0.00733	0.01693	2	1105.65	0.0730118	2.23
A7E2Y1	NDNSSRFGK	144402	174356	144153	180223	182443	183299	180264	144510	152495	200797	170507	168017	177436	159744	142969	137595			FALSE	0.19836	0.08679	0.0252	-0.18413	0.02697	0.1484	0.08106	4	1632.89	0.000297486	2.91
A7E2Y1	Oxidation[M3]PAMEAFGNAK	104837	114058	98610.7	114843	110840	105960	98081.1	96461.5	94640.4	104260	96846.4	88261.9	98220.4	89850.2	103606	97909.7			FALSE	-0.01387	-0.24187	-0.03632	-0.11935	-0.17015	-0.13819	-0.21897	2	1659.9	0.218494	2.12
A7MCY6	GSELYGPGRPLSPR	101225	94821.9	94105.7	95039.4	97603.5	112055	103758	106894	106254	90132.5	96321.4	99265.7	102642	101970	94336.8	96903.7			FALSE	0.09685	-0.00339	-0.0517	-0.03581	0.10366	0.0025	0.06169	3	1789.99	1.85313e-05	3.72
A7MCY6	RTLLQEQAR	141150	136464	143106	137384	137119	145628	148043	146997	139147	153018	126592	154143	135784	129508	130907	146415			FALSE	0.02643	0.01613	0.01487	-0.00152	0.08783	0.07371	-0.0655	3	1418.84	0.000457544	3.24
A7MCY6	SCPLCQLGFPVGYPDDALIK	65514.1	69515.7	65879.7	72585.7	79060.3	69736.1	65929.2	64474.1	73755.1	64560.4	61739.7	54511.6	58637.7	62777.1	63585.3	63126.2			FALSE	0.14006	-0.21603	0.03625	-0.09173	-0.0503	0.03469	-0.15333	3	2858.51	2.58573e-06	5.62
A8CG34	AAPAPATAPTPAPASTIK	132565	128424	121582	126507	118534	136693	118523	136600	131119	120992	115643	125907	113815	119176	131866	109650			FALSE	-0.03221	-0.11167	-0.07313	-0.11188	-0.0328	-0.04993	-0.16372	3	2241.31	1.38585e-05	4.92
A8CG34	AEDLDLEK	1.18838e+06	1.21898e+06	1.21909e+06	1.24173e+06	1.21231e+06	1.29149e+06	1.12521e+06	1.16848e+06	1.23244e+06	1.14775e+06	1.19101e+06	1.3031e+06	1127837	1.15041e+06	1.21928e+06	1.2e+06			FALSE	0.05667	0.05107	0.03169	0.00713	-0.06978	-0.01638	-0.07953	2	1540.87	0.00545302	3.14
A8CG34	ETVLSAL	212732	198251	205515	205039	202778	185105	210791	199380	183928	185983	185649	182175	195430	184103	203096	202931			FALSE	-0.08345	-0.16006	-0.00151	-0.0175	-0.00285	-0.1519	-0.11485	2	1036.62	0.0720629	2.11
A8CG34	FKPIFTAPPK	73881.9	82028.7	77222.5	76615	74857.2	87059.9	76222.7	76451.2	64852.1	85675.6	68282.2	83799.8	79706.4	77591.7	72382.9	78237.8			FALSE	0.05454	-0.03587	-0.01931	-0.0498	-0.03027	-0.05069	0.01278	4	2058.29	0.00618122	3.04
A8CG34	GLIPAPSMVPATDTK	169243	111322	111642	124222	131593	118196	123927	133515	95966.7	231257	229605	120121	111900	207628	115428	107201			FALSE	-0.16763	0.31789	-0.25038	-0.33369	-0.12409	0.22194	0.18761	3	2106.21	0.000118453	4.03
A8CG34	GPPASVPLPAPFFK	281046	284068	273257	304246	271970	280720	272042	279466	259636	284191	279368	270139	285941	282430	295513	261247			FALSE	-0.03207	-0.04041	0.03128	-0.02149	-0.03516	-0.05539	0.00829	3	2033.21	7.08104e-05	5.06
A8CG34	GVPASFVPKPGSLK	170743	161680	180601	184620	180949	179331	174221	172801	179112	163042	177563	186858	170199	165811	172434	177695			FALSE	0.1161	0.13258	0.13575	0.07486	0.06201	0.04162	0.01548	4	2296.42	7.86826e-05	3.74
A8CG34	IVPAHVPTPIQPTFGGAT	82678.1	97749.2	76665.6	85096.1	81395.8	93156.5	91640.9	76197.1	80760.9	78973.4	78684	83300.1	71346.2	71259.1	81915.7	71447.7			FALSE	-0.04776	-0.15557	-0.15755	-0.23446	-0.10435	-0.17574	-0.33939	3	2107.19	0.000125251	5.25
A8CG34	LAPSTNPLLESLK	187796	187491	178584	208117	199770	198033	181302	182071	177285	182571	180362	172648	196364	193863	205376	182921			FALSE	0.08406	-0.08828	0.04322	0.04916	-0.04654	-0.06057	0.05632	3	1991.2	0.000158579	2.96
A8CG34	QNSNSQSTPGSSGQR	6166.59	7748.75	8778.11	8431.52	7812.85	6812.83	7975.07	9395.46	6217.76	10825.9	9688.86	6549.93	7570.24	9705.37	9302.28	8951.23			FALSE	0.07183	0.22277	0.30654	0.3915	0.31997	0.29256	0.31206	2	1838.89	0.00820355	2.38
A8CG34	SFVPKPGSLK	204281	196514	211111	211432	205240	230225	199290	200821	215976	195215	203486	204067	208613	211484	197066	207887			FALSE	0.11969	0.02412	0.07623	0.01489	-0.00246	0.03695	0.06786	3	1972.24	0.00101134	2.72
A8CG34	SPLPSYPGANPQPAFGA	125524	139164	144478	143693	125191	130333	140540	115980	148443	127673	131702	139996	137111	136505	136753	140568			FALSE	-0.05084	0.03771	0.12263	0.06726	-0.04522	0.06098	0.04786	3	1975.02	0.00327331	3.83
A8CG34	SPLPSYPGANPQPAFGAA	108039	98971.1	93490.2	92296	91384.6	97557.7	98985.8	100394	101481	84212.9	85995.3	93819.1	91924.3	107860	95708.8	88693.9			FALSE	-0.13175	-0.20319	-0.15605	-0.16684	-0.05418	-0.15677	-0.05126	3	2046.06	0.00312714	3.97
A8CG34	TPSLLPPLGL	15004.8	11683.6	10532.4	11558.9	15371.5	12727.3	11715.8	15605.1	13345.2	14300.2	13262.4	14574.8	7665.97	12233.8	13824.4	14318.9			FALSE	0.0743	0.0608	-0.27273	0.07658	0.03379	0.05083	-0.42346	2	1311.82	0.00915925	1.78
A8CG34	TPSLLPPLGLSQ	378468	376366	404036	403765	381041	372396	424491	381201	394056	370536	322954	394139	394072	371492	320097	381660			FALSE	-0.00267	-0.074	0.09784	-0.10519	0.09407	0.01853	0.02036	2	1526.91	0.000985175	2.93
A8K0R7	EMVLSEK	199929	192983	192572	208471	232485	205840	187811	216860	209935	200622	185628	222325	191375	192912	174468	189854			FALSE	0.1578	0.0542	0.02955	-0.10899	0.04254	0.06337	-0.03202	3	1443.84	0.0153495	2.38
A8K0R7	Oxidation[M2]EMVLSEK	247282	247644	245497	242451	250344	250323	237999	234777	230755	233254	234578	247435	229539	267669	231506	219596			FALSE	0.01664	-0.03814	-0.02049	-0.13376	-0.06606	-0.09306	0.00664	2	1459.83	0.0221268	2.15
A8K0R7	VAESLGIT	42067.7	35027.3	44461.5	45454.7	33844.7	35399.9	38696.5	41412	40684.8	34322.4	40794.3	33725.6	32053.2	43027.9	41116.6	37444.1			FALSE	-0.15493	-0.04901	0.22195	0.02717	0.05532	-0.03961	-0.03819	2	1093.64	0.0187405	1.44
A8K0S8	QLVQDTGLTI	117755	102827	108983	114719	117778	100679	115335	113824	117700	104049	97448.1	103817	105678	111265	97412.5	113420			FALSE	-0.01397	-0.13223	0.02026	-0.06522	0.05503	0.00761	-0.024	2	1391.81	0.199291	1.79
A8K7I4	ADYVRPK	2.89857e+06	3.10146e+06	3.20028e+06	3.0612e+06	2.91762e+06	2.85845e+06	3.13889e+06	2.73151e+06	3.04819e+06	3.31024e+06	3.19145e+06	2.97131e+06	3.15611e+06	2.92522e+06	3.22971e+06	3.03465e+06			FALSE	-0.05488	0.03861	0.06153	0.0622	-0.03151	0.0837	0.01942	3	1456.88	0.0234874	2.07
A8K7I4	AFVHEWAHLR	561388	590596	532683	520003	537412	598312	521649	549529	574539	540927	466228	546717	512164	546173	524756	564595			FALSE	-0.02051	-0.18556	-0.13005	-0.08065	-0.10492	-0.04648	-0.12232	3	1569.86	0.000249138	3.67
A8K7I4	ASVTALIESVNGK	196191	213197	205812	210246	195244	217907	218493	194250	199660	191153	184856	195685	199844	183417	193273	197718			FALSE	0.0132	-0.10541	0.02332	-0.06633	0.01178	-0.06699	-0.09514	3	1897.12	6.84165e-05	3.09
A8K7I4	AVDKVDLK	612354	534688	550420	569149	592353	583767	575875	497938	575708	514934	589234	560077	492857	587886	545964	549560			FALSE	0.03612	0.00285	-0.03497	-0.0663	-0.09517	-0.07274	-0.08589	3	1800.14	0.0217978	2
A8K7I4	CSAGITGTNVVKK	341292	358590	354699	380823	396334	382189	347353	340284	362437	361941	361399	335901	334911	287164	353402	355047			FALSE	0.15363	-0.00533	0.07166	0.01755	-0.02547	0.04963	-0.17003	3	2247.33	3.97172e-06	5.42
A8K7I4	DTSKFPSPLVVY	303725	293821	305900	305516	288949	309290	300190	308944	306555	297939	309250	285015	297040	351737	288843	315117			FALSE	0.00167	-0.00794	0.0331	0.0154	0.02771	0.01668	0.11867	3	1961.12	0.00405816	2.83
A8K7I4	GCEFVLQSR	672429	662823	686798	690529	702865	709255	704596	701743	670418	705780	674516	656774	641395	570043	635936	713817			FALSE	0.08075	-0.00429	0.04476	0.01558	0.07483	0.04358	-0.14039	2	1399.73	0.000823148	2.69
A8K7I4	IHLTPDFIAGK	414125	443456	401273	402063	421877	377537	427786	390048	408940	426327	413930	402970	400778	445794	412278	412541			FALSE	-0.10133	-0.07011	-0.09427	-0.05619	-0.06846	-0.03803	-0.01864	3	1820.09	0.000270625	4.88
A8K7I4	IHLTPDFIAGKK	414619	384546	427812	441494	404496	488662	403170	425448	392716	415891	389810	383473	399611	379408	417394	430651			FALSE	0.16042	-0.0475	0.12137	0.08565	0.05222	0.01695	-0.03683	4	2252.39	8.05868e-05	5.01
A8K7I4	ILDLRDK	377360	324464	355418	314161	310566	339811	316352	330351	346947	293560	288253	310413	283639	325948	335988	324368			FALSE	-0.10983	-0.22936	-0.06785	-0.08787	-0.118	-0.13189	-0.20328	2	1480.93	0.0173622	2
A8K7I4	IVCLVLDK	239633	228390	239891	246465	251838	239647	235153	227264	219035	222373	197615	199248	218585	212053	205219	241242			FALSE	0.07057	-0.23794	0.05543	-0.06804	-0.01738	-0.08447	-0.1201	3	1567.97	0.00128804	2.57
A8K7I4	KYPTDGSEIVLL	138173	131348	139676	128206	132342	126129	144040	133267	135134	129365	119521	123535	129417	189149	115224	123354			FALSE	-0.06039	-0.14911	-0.0088	-0.17594	0.04109	-0.02714	0.24119	3	1943.13	0.000935237	2.81
A8K7I4	KYPTDGSEIVLLTDGEDNTISGCFNEVK	96647.7	101312	98303.2	107683	105250	100202	111161	85881.7	115769	95018.4	105222	87118.4	85242.4	75099	80334.9	92073.1			FALSE	0.0536	-0.04155	0.05734	-0.19938	-0.00669	0.09058	-0.30406	4	4014.08	2.06007e-06	6.91
A8K7I4	LNQAGQLFLL	27277.6	26774.4	27517.9	25545.4	23262.1	30000.6	22766.7	23177	29461.9	25728.2	22279	28572.2	22126.1	31259	25034.4	26299.2			FALSE	-0.02122	-0.08807	-0.02664	-0.07444	-0.23448	0.03006	-0.01791	2	1420.85	0.00272916	2.68
A8K7I4	LNQAGQLFLLQ	6948.92	4164.65	7203.97	6505.14	5353.83	10707.8	6863.3	7015.88	7976.65	8737.77	8541.33	7965.62	7090.68	6916.98	7016.31	6775.1			FALSE	0.5313	0.57075	0.30281	0.31145	0.3206	0.58877	0.33389	3	1548.91	0.00163363	4.69
A8K7I4	MAYLQIPGIAK	322344	314981	290420	290769	267845	311796	288476	286722	263799	290726	284811	282862	294611	284657	287615	293981			FALSE	-0.13687	-0.16697	-0.13302	-0.13201	-0.14797	-0.20078	-0.1378	3	1813.09	0.000393963	3.55
A8K7I4	NADVLVAESTPPGNDEPYTEQMGNCGEK	144820	163829	162255	148160	157705	165992	167174	157703	156484	148313	147403	144265	147813	123915	146546	144993			FALSE	0.06868	-0.08163	0.00823	-0.08228	0.07393	-0.01812	-0.1838	4	3630.72	5.26907e-06	6.6
A8K7I4	NVAILIPETWK	169235	191132	171119	184338	164619	184440	192485	165503	174782	186887	174226	160877	157838	179494	170728	169602			FALSE	-0.046	-0.10486	-0.01979	-0.08253	-0.00956	0.0052	-0.0953	4	1892.15	9.34115e-05	2.9
A8K7I4	QGASPILR	590611	681751	678275	656195	665261	667785	675823	623892	636108	696085	676031	680224	645479	670391	675977	627733			FALSE	0.06722	0.09212	0.06876	0.03511	0.03069	0.06629	0.04851	2	1145.7	0.00960206	1.98
A8K7I4	QGGFVVDK	703778	721771	745175	680137	725831	705172	689551	729875	706560	719192	716689	730199	717307	684726	690260	672007			FALSE	0.00551	0.02143	-0.00024	-0.06551	-0.00621	0.00021	-0.024	2	1457.86	0.00387463	2.65
A8K7I4	QSGAIIHTVALGPSAAQELEELSK	421391	446368	432134	443675	433034	471027	446915	374863	419769	433919	414313	454023	465345	352321	433461	402606			FALSE	0.05912	0.00096	0.01332	-0.05368	-0.07855	-0.02359	-0.08579	4	3057.71	6.2236e-06	6.35
A8K7I4	RLPAAASGGTSICSGLR	1.2614e+06	1.21948e+06	1.21617e+06	1.17913e+06	1.21591e+06	1.19214e+06	1.15927e+06	1.12916e+06	1.15353e+06	1.17506e+06	1.13461e+06	1.16643e+06	1130582	1.28645e+06	1.2021e+06	1.18441e+06			FALSE	-0.04299	-0.10857	-0.05065	-0.05595	-0.1165	-0.09139	-0.03762	3	1978.08	7.96791e-06	6.21
A8K7I4	RSIQLESK	541665	575580	637255	586990	632585	555976	632703	543743	656847	615550	567383	642984	595760	636659	591353	588620			FALSE	0.08927	0.1155	0.13195	0.07881	0.07449	0.1876	0.14155	3	1568.96	0.00132397	3.45
A8K7I4	SAFTVIR	845329	811523	844891	850412	841460	911920	822694	798286	901554	811497	890694	873588	834801	841201	869072	867887			FALSE	0.08169	0.09064	0.0331	0.06812	-0.03158	0.04812	0.01658	2	1097.66	0.0276153	1.87
A8K7I4	SEISNIAR	403680	409127	399955	413984	426690	454725	442304	442057	432337	419942	421748	430073	399825	423895	398383	422563			FALSE	0.11691	0.06764	0.00201	0.01437	0.12172	0.06841	0.01924	2	1193.68	0.0211528	2.41
A8K7I4	SGSDRDTLAK	116629	102828	111631	119248	108301	117514	109798	109981	111265	114582	94852.2	112593	100117	156940	98761.2	111593			FALSE	0.04121	-0.0812	0.0732	-0.06112	0.00211	0.04141	0.22815	3	1657.94	0.0583564	1.4
A8K7I4	SGSMATGNR	97603.1	83621.2	78023.1	88830.3	84726.5	110717	79153.8	107929	97347.9	133127	65500.9	93645	75943.8	90457.1	60622.2	88791.2			FALSE	0.10898	-0.18743	-0.1192	-0.27847	0.0459	0.34683	-0.12311	2	1184.6	0.00445317	2.96
A8K7I4	SGSMATGNRLNR	72103.4	79457.7	76734.2	98127	95163.2	94098.2	93229.1	83319.2	87767.8	96977.3	90854.8	79558.1	105198	75436.9	80341.3	80112.1			FALSE	0.32048	0.16914	0.20631	0.08225	0.22016	0.28564	0.25318	3	1567.83	0.000735954	2.97
A8K7I4	STWEVIRDSEDFK	153546	172286	162151	164951	160316	174519	159530	147711	175316	159090	158248	160736	159816	159331	162506	161064			FALSE	0.03933	-0.03064	0.00562	-0.01005	-0.08475	0.03748	-0.02991	3	2220.18	7.41754e-05	3.17
A8K7I4	STWEVIRDSEDFKK	741790	730485	724869	685173	681813	663081	713787	707344	713525	726115	754643	714601	781399	663307	718869	745099			FALSE	-0.13055	-0.00297	-0.06231	-0.00816	-0.05101	-0.03234	-0.02727	4	2652.48	0.000131649	2.49
A8K7I4	TSILDLR	416799	391288	433358	382686	397348	410751	401689	392919	436733	375242	377656	387236	409017	407115	392576	431980			FALSE	2e-05	-0.07925	0.01413	0.02911	-0.02427	0.00692	0.01429	2	1121.68	0.0276153	1.42
A8K7I4	TSSGGSFVASDVPNAPIPDLFPPGQITDLK	23312.7	33985.3	31895.9	32703.8	32030.9	25868.2	34962.6	24971.2	23143.9	33132.6	31765.7	26432.7	30299.1	19678.1	27048.4	25536.2			FALSE	0.01506	0.02249	0.17304	-0.12384	0.06489	-0.02595	-0.19721	4	3635.95	1.17597e-06	5.61
A8K7I4	TTPMTTQPPNPTFSLL	150746	194568	192605	192126	184152	215885	171636	159244	163892	208510	174883	162440	163526	214415	182196	202213			FALSE	0.21222	-0.03378	0.15594	0.15473	-0.0616	0.10895	0.13025	3	2050.08	0.00438464	4.3
A8K7I4	TTPMTTQPPNPTFSLLQIGQR	186381	190469	183303	212654	194324	198885	188175	182843	187874	189256	193307	186366	166115	176311	193108	183515			FALSE	0.06131	0.01077	0.07135	-0.00087	-0.0225	0.00107	-0.1382	3	2632.41	7.0244e-06	6.05
A8K7I4	TVALGPSAAQELEELSK	273483	245749	239954	251354	257795	252012	246119	253566	225447	278559	240878	278377	235709	344534	248209	241600			FALSE	-0.02643	6e-05	-0.07975	-0.08416	-0.05536	-0.04294	0.16028	3	2351.33	1.29827e-05	6.36
A8K7I4	VAILIPETWK	27995.7	25893.3	22795.6	26442.5	24226.6	25688.3	22177.6	28263.7	21704.7	27637.1	20804.5	24153	20487.3	23516.7	18685.9	27433.1			FALSE	-0.11052	-0.26143	-0.13021	-0.22463	-0.09538	-0.12718	-0.29235	3	1778.11	0.000398114	2.96
A8K7I4	VTGLYEK	736473	763609	803508	797183	823859	803624	737865	690717	749898	731607	733196	755989	686511	718739	754741	729372			FALSE	0.1176	-0.01052	0.09365	-0.01544	-0.07046	-0.01798	-0.09421	2	1417.85	0.0227981	2.68
A8K7I4	WEVIRDSEDFKK	190560	212920	213280	220413	253414	220811	201535	200562	212944	196588	193139	217943	182074	233597	185857	216286			FALSE	0.23308	0.02693	0.10418	-0.00479	-0.00495	0.02148	0.04295	4	2464.4	0.00627901	2.24
A8K7I4	WGVFDEYNNDEK	750571	752402	782457	775930	800011	719442	764885	777586	772834	747453	904357	705891	835974	792950	805535	725801			FALSE	0.01573	0.09946	0.05223	0.02697	0.03742	0.01652	0.1161	3	2124.05	0.000236065	3.82
A8K855	GLNIFAVEVGPK	53316.7	48616.6	46530.7	47700.2	51460.5	47989.5	51723.3	41969.9	50133	44754.4	44741.3	43578.1	47562.4	35005.1	50147	44077.8			FALSE	-0.03558	-0.20682	-0.11335	-0.11345	-0.12161	-0.10334	-0.30398	3	1852.12	0.000127939	4.04
A8K8V0	SEPIPVLGGKDPPVHFR	211432	218076	213493	220886	214074	228709	211578	211151	221618	208299	222351	221215	221341	230528	223184	207373			FALSE	0.04391	0.04646	0.01627	0.00352	-0.02295	0.00137	0.07322	4	2453.42	3.39436e-05	4.24
A8K8V0	VHSGERPFSCGQCQAR	91072.6	82034.2	100439	83660	98783.7	85939.2	79706.1	94611.5	88348	80409.9	75897	77641.3	76700	100186	86453.7	100961			FALSE	0.0937	-0.17306	0.08882	0.11457	0.01006	-0.03671	0.03116	4	2180.04	6.76419e-05	5.23
A8MPP1	ALVENLCMK	205438	215837	197663	204067	213827	214040	214106	201938	200328	195579	191092	189612	203392	195405	203191	197948			FALSE	0.0224	-0.14609	-0.06854	-0.07066	-0.01803	-0.0896	-0.07911	3	1685.96	0.00113983	3.51
A8MPP1	ATFGPAIAAVQK	352244	348953	365472	388200	366545	382137	347307	353013	356702	349204	338193	336454	347064	320795	338785	338010			FALSE	0.09453	-0.05569	0.10412	-0.0511	-0.00181	0.00966	-0.07028	2	1782.08	4.75886e-05	5.11
A8MPP1	AVVIAGGTMQPVSDFR	94111.1	85256.3	82783.3	82275.9	77829.4	90043	84566	82979.1	90884.1	76204.2	72424.9	76660.4	77118	84184	79636	79012.4			FALSE	-0.09555	-0.26678	-0.11993	-0.17708	-0.09837	-0.10231	-0.15315	3	1952.06	2.75855e-05	5.39
A8MPP1	DFASIVLLDQR	75835.2	64754.2	77076.5	66321.8	84078	77119	67546.5	70538.2	76844.2	73851.4	56700.9	66801.1	68253.4	75221.7	63993.9	64133			FALSE	0.19734	-0.18695	0.02854	-0.13392	-0.02593	0.10015	0.02931	3	1580.9	0.000233976	4.11
A8MPP1	ETGTGPLHDEK	92989.1	86389.6	90963	89402.8	86857.3	98594.7	84754.5	85533.3	90149.6	92537.3	82514.4	94200.3	85104.4	89651.7	82204.9	94142.2			FALSE	0.04804	-0.02159	0.00792	-0.02459	-0.07503	0.02636	-0.03767	3	1791.97	0.00165706	3.94
A8MPP1	MSEGINFSDNLGR	151461	146607	172990	163397	163950	151501	139590	148930	137884	150758	145007	149526	143023	171415	133468	144432			FALSE	0.08178	-0.01721	0.17448	-0.10107	-0.04697	-0.04636	0.07713	3	1743.87	0.000120104	4.4
A8MPP1	SAHQVEQVLLAYSR	137288	134801	132573	129361	119862	138079	125867	137951	129521	131987	113078	120867	137063	115335	137388	133975			FALSE	-0.07703	-0.21791	-0.05487	-0.00386	-0.04454	-0.05722	-0.10838	3	1905.05	5.03974e-05	5.61
A8MPP1	THSQLAQFVHEVK	468376	461240	450604	489797	471852	514842	403678	505681	457346	403676	437868	396072	442303	379327	450501	458850			FALSE	0.08597	-0.15669	0.01664	-0.0318	-0.03179	-0.11059	-0.17815	4	2132.21	2.4132e-05	7.16
A8MPP1	TINDFLFQ	42839.7	42972.5	34944.8	45007.2	42852.7	37764	36316.1	41260.6	48969.4	46628.1	41285.5	36608.4	39170.7	40611.6	47763.6	38005			FALSE	-0.09011	-0.13967	-0.10205	-0.00073	-0.14556	0.15579	-0.10511	2	1301.71	0.024195	2.82
A8MPP1	TINDFLFQS	31813.9	35600.8	33524.5	36141.4	31935.9	35592.2	35372.4	32020.6	35329.2	32012.3	30666.8	32229.3	31373.9	33697.8	34149.1	36283.8			FALSE	0.00242	-0.10009	0.04739	0.06318	-0.00046	-0.00157	-0.05103	2	1388.74	0.00158788	2.52
A8MPP1	VGAIHFPFPFTPY	45370.3	43107.9	38718.1	44675.3	41452.1	49728.2	38807.4	32192	36748	39853.2	32648.3	33489.2	40631.9	36287.4	39850.4	37703.1			FALSE	0.0434	-0.41985	-0.08539	-0.19013	-0.31752	-0.20796	-0.20198	2	1796.97	9.16643e-05	3.24
A8MPS7	ADDFGYCPR	1.0561e+06	1.01966e+06	1.03665e+06	1.0148e+06	1.10738e+06	970776	1.05607e+06	1.07956e+06	1.02982e+06	1.02347e+06	1.03711e+06	1.07022e+06	993278	1.19771e+06	965360	1.00294e+06			FALSE	0.00167	0.02178	-0.01699	-0.07668	0.04102	-0.0157	0.07795	2	1404.65	0.00387463	3.12
A8MPS7	AEALQAYGVR	162880	191888	167561	177451	200843	205215	163242	188424	182569	174861	170863	194431	162144	166317	161182	165347			FALSE	0.19481	0.04218	-0.04023	-0.11967	-0.01267	0.01078	-0.11116	2	1381.78	0.000540901	2.47
A8MPS7	AFACAVER	980995	1.02056e+06	942627	977205	992966	997877	954098	1.02339e+06	960147	907840	1.02676e+06	837216	1.01879e+06	760105	970720	972445			FALSE	-0.00774	-0.10274	-0.06014	-0.04271	-0.01745	-0.09964	-0.17014	2	1227.65	0.00332364	2.64
A8MPS7	ALDDLDSK	2.34454e+06	2.22845e+06	2.243e+06	2.03778e+06	2.1481e+06	2.11845e+06	2.14771e+06	2.28564e+06	2.16301e+06	2.11156e+06	2.2014e+06	2.23026e+06	2.10155e+06	2.15914e+06	2.18465e+06	2.11969e+06			FALSE	-0.10007	-0.04529	-0.09526	-0.08735	-0.04474	-0.09736	-0.10205	2	1484.85	0.00364343	3.03
A8MPS7	ALDDLDSKRPGEEVPCEPTLEPFLEPSLL	17042.4	21165	25246.3	26059.5	25636.9	19730.9	20685.7	13247.8	18236	21137.1	26756.1	21043.8	24271.8	22490.1	25258.2	20092.2			FALSE	0.24782	0.32316	0.42527	0.24726	-0.17114	0.04336	0.29148	4	3875.03	1.08333e-05	4.83
A8MPS7	APTHADGHQHVHVLPGVC	134448	147182	139474	135836	150455	134143	127914	129982	142642	138539	137023	142660	132355	139096	144791	149766			FALSE	0.01513	-0.01001	-0.03274	0.06475	-0.12701	-0.0023	-0.05311	3	2236.14	6.14961e-05	6.12
A8MPS7	AQLAQDGVQLC	123777	122522	124094	128932	128905	134422	121686	121870	125880	125300	112021	98763.7	109380	114907	126934	117635			FALSE	0.09645	-0.22464	0.03888	-0.01017	-0.01616	0.02831	-0.13506	3	1506.79	0.000488789	3.26
A8MPS7	ATESAAELAR	888591	733350	732061	704262	825315	713163	747698	704342	748678	690703	783232	809600	721849	1.11145e+06	743441	772963			FALSE	-0.07622	-0.02613	-0.17534	-0.09707	-0.15964	-0.17227	0.17672	2	1322.72	0.000221951	2.7
A8MPS7	EAVAAGDVDLPQVR	84991.1	73047.8	82093.5	91261.8	77993.1	74334	82393.2	85125.7	80723.1	70701.3	81001.4	81284	74630.5	75947.7	85945.6	81724.8			FALSE	-0.05311	0.03825	0.13345	0.08535	0.08404	-0.06168	-0.06977	3	1743.96	3.84391e-05	5.9
A8MPS7	EELEAQLSCFR	283984	249465	264658	244703	280525	252344	255899	264190	249480	219828	233036	223653	243292	229488	260303	254751			FALSE	-0.00157	-0.22414	-0.06666	-0.05063	-0.03659	-0.18481	-0.17418	2	1685.85	9.28241e-05	3.08
A8MPS7	FTRLPLER	337695	330806	331441	321133	336469	326745	321491	339780	321523	334702	335898	326263	340710	334545	342952	330898			FALSE	-0.01146	-0.01375	-0.03479	0.0115	-0.01569	-0.02674	0.0145	3	1335.81	0.00191352	2.61
A8MPS7	GASSLLGPEGFFL	3835.9	7861.52	6192.37	3434.66	7071.9	4519.42	6113.46	5058.82	6997.32	6669.83	5440.79	5786.22	6059	5543.16	2449.64	4663.11			FALSE	-0.01314	-0.05922	-0.28103	-0.71771	-0.06627	0.22452	-0.0118	3	1598.87	0.00782515	2.96
A8MPS7	GASSLLGPEGFFLGK	430952	445955	436842	447517	462503	466629	433220	397693	398611	430769	438208	431005	436419	441150	439294	406294			FALSE	0.08346	-0.01271	0.01221	-0.05247	-0.07773	-0.08039	0.00109	2	2088.2	2.0274e-05	5.39
A8MPS7	GVGGCTWLEAPAR	1.375e+06	1.51994e+06	1.39697e+06	1.39561e+06	1.47366e+06	1.48989e+06	1.4121e+06	1.42437e+06	1.42849e+06	1.38331e+06	1.44968e+06	1.28811e+06	1.3848e+06	1.19328e+06	1.40459e+06	1.44949e+06			FALSE	0.0338	-0.08052	-0.05193	-0.0205	-0.02944	-0.04204	-0.16724	2	1677.87	4.00134e-05	3.95
A8MPS7	HSIPTGLHANLSEGRPVGPAR	308247	300055	328417	312394	304388	327929	284357	298919	330843	278035	293623	277343	275061	309087	279725	323798			FALSE	0.05586	-0.09138	0.07511	-0.01138	-0.06061	0.00136	-0.05845	4	2470.36	7.31353e-06	4.38
A8MPS7	LAGAVTSVSLLVNGAATESAAELAR	19344.9	14541.5	13141.7	12218.1	12116	13549.4	11502.3	11440.1	11388.8	11287.8	13810.4	10418.3	15225.2	12321.6	11063	17334.8			FALSE	-0.40088	-0.48399	-0.41816	-0.25493	-0.56269	-0.5795	-0.29882	3	2675.49	5.37486e-07	6.7
A8MPS7	LSEGRPVGPAR	47024.3	48083.9	57868.2	43959.7	48302.2	43242.5	42780.5	47762.8	51676.3	52544.1	47549.8	47182.5	46008.9	60893.2	45689.1	55666.5			FALSE	-0.05509	-0.00571	0.09849	0.09178	-0.07096	0.132	0.16865	2	1442.84	0.00327331	2.13
A8MPS7	LSEGRPVGPARR	591245	746883	838106	777389	720624	700192	696266	723067	756144	763621	797996	779965	832262	899253	691486	712042			FALSE	0.0865	0.23785	0.27176	0.06884	0.085	0.18363	0.37182	4	1598.94	0.000102196	3.6
A8MPS7	LVVTADDFGYCPR	259636	277901	295495	255799	282281	278090	268981	269728	267305	245797	282181	251373	267194	263599	279205	264298			FALSE	0.06002	-0.01073	0.03646	0.01592	0.00314	-0.06712	-0.01821	3	1816.92	6.7259e-05	4.78
A8MPS7	RDEGIVEAF	817978	797457	768488	795073	834169	796305	723614	773279	772868	820967	695896	743927	699778	923479	823481	822601			FALSE	0.01337	-0.16603	-0.04709	0.02711	-0.10995	-0.01942	0.00697	2	1339.72	0.000833596	1.89
A8MPS7	RGASSLLGPEGFFLGK	1.39851e+06	1.39874e+06	1.47816e+06	1.54364e+06	1.49923e+06	1.59201e+06	1.47487e+06	1.39115e+06	1.4096e+06	1.51651e+06	1.33144e+06	1.39674e+06	1.36241e+06	1.40275e+06	1.46792e+06	1.36552e+06			FALSE	0.14417	-0.03608	0.1114	0.01854	0.03504	0.06497	-0.01665	3	2244.3	2.18477e-05	7.22
A8MPS7	RPGEEVPCEPTLEPF	2.4747e+06	2.41501e+06	2.31668e+06	2.18777e+06	1.92395e+06	2.03938e+06	2.42823e+06	2.19427e+06	2.27322e+06	2.32785e+06	2.27676e+06	2.16538e+06	2.56233e+06	2.06001e+06	2.2638e+06	2.38862e+06			FALSE	-0.30304	-0.1385	-0.1184	-0.07177	-0.08108	-0.08778	-0.08113	3	2061.03	0.000127939	1.93
A8MPS7	RPGEEVPCEPTLEPFLEPSLL	16564.2	14777.3	15136.4	16870.8	16767.5	13754.6	15636.6	15067.9	18170.5	16991.9	16095.1	12647.9	14187.6	14954.6	14398.5	14142.2			FALSE	-0.03822	-0.12487	0.03032	-0.13506	-0.02963	0.16596	-0.10497	3	2713.41	1.53211e-05	2.9
A8MPS7	RVLTAPTLR	933483	940230	945031	966214	947746	1.06054e+06	958459	1.05371e+06	1.0056e+06	974750	853647	957944	958124	949488	1.07341e+06	1.03779e+06			FALSE	0.10006	-0.04864	0.02861	0.17217	0.10285	0.07985	0.02587	3	1330.85	0.0221268	3.38
A8MPS7	SIPTGLHANLSEGRPVGPAR	265513	244075	209298	254751	271904	244189	238513	235505	243474	264270	239010	226104	253870	259850	244008	232911			FALSE	0.0183	-0.13175	-0.13505	-0.09559	-0.10439	-0.00523	0.01165	4	2333.3	2.26222e-05	6.01
A8MPS7	VLEGTLAGHTL	933149	864261	962912	928653	960304	873909	868329	876838	971193	926431	838652	902707	871548	990888	826210	903052			FALSE	0.02924	-0.04571	0.07366	-0.05576	-0.04255	0.07828	0.05127	2	1414.82	0.000499803	3.19
A8MPS7	VLTAPTLR	73592	71061.7	75562.2	69746.8	74982.7	73576	76236.1	64666.6	80049.2	65120.4	73870.6	76820.8	71178.8	67988.6	75906.1	74282.9			FALSE	0.03843	0.05899	0.00652	0.05418	-0.0379	0.00514	-0.05578	2	1174.75	0.0238389	1.32
A8MPS7	VSGALAR	263185	277374	290738	280453	316343	338185	286012	254570	297754	300183	276570	297385	256400	284279	275433	274786			FALSE	0.276	0.08648	0.07952	0.02555	6e-05	0.14554	0.00032	2	977.606	0.3107	1.96
A8MPS7	WLEAPAR	868831	852409	793836	826360	822951	782575	824628	821788	859593	821211	897113	868715	872457	957735	816518	848701			FALSE	-0.1004	0.0369	-0.08728	-0.04774	-0.06412	-0.0343	0.08855	2	1146.66	0.0477233	2.12
A8MPS7	WTDAFVGLS	34514.6	32154.2	30919.1	33991.8	35137.4	32228.9	29676.3	31825.9	33736.9	28922.4	30967	31698.6	30293.1	32688.2	32608.4	33043.9			FALSE	0.01501	-0.08934	-0.03855	-0.02217	-0.11637	-0.08949	-0.08209	2	1299.69	0.00347963	1.81
A8MPS7	WTDAFVGLSTCGR	729869	759465	684931	766673	759483	790733	762908	734460	738305	722750	738023	655603	714526	582112	687473	731219			FALSE	0.0578	-0.09582	-0.03702	-0.07011	0.00776	-0.02766	-0.19989	2	1773.89	3.34434e-05	3.43
A8MQ14	GSTLIQHQR	210064	211138	198177	197490	206721	216411	204799	209058	184813	208954	202443	208438	186186	203989	205616	208522			FALSE	0.0066	-0.03579	-0.09023	-0.0244	-0.02538	-0.09717	-0.11039	3	1343.77	0.00175468	4.27
A8MQ14	SGSALIR	3.21576e+06	2.84914e+06	2.99341e+06	2.76664e+06	3.00305e+06	2.38184e+06	2.90818e+06	2.48181e+06	2.83391e+06	2.81463e+06	2.98391e+06	3.16427e+06	2.71756e+06	4.89849e+06	3.09035e+06	3.14964e+06			FALSE	-0.17157	0.01968	-0.0744	0.04106	-0.1702	-0.10261	0.32856	2	1007.62	0.135193	1.85
A8MQ14	TIIQHQR	46527.9	42960.8	43772.7	52012.2	52058.6	46187.4	47363	46852.5	45817.6	49213.4	51011.9	44542.3	40117.4	42003	53089.8	42936.7			FALSE	0.13469	0.09461	0.09809	0.10173	0.07426	0.08669	-0.12397	3	1199.72	0.0151137	2.61
A8MW92	GLKDEEDFFDFK	226730	206927	224404	226424	219490	231377	236391	212991	210607	210615	206059	217435	187124	216675	206572	218358			FALSE	0.05615	-0.03421	0.05602	-0.02933	0.05139	-0.04197	-0.10292	3	2402.31	0.000899773	3.63
A8MW92	LEALDYLQK	116894	129618	139254	122320	118965	139713	123890	124597	120635	115829	117407	126065	116886	122707	127134	130543			FALSE	0.0695	-0.01791	0.08556	0.06391	0.01151	-0.06004	-0.04107	3	1701.01	0.00113983	3.53
A8MW92	SPLSPELIQVEDLTL	2463.93	3707.46	3550	3986.37	3892.75	3302.09	4350.72	3382.59	1731.21	2777.82	3387.4	2454.48	3689.91	4542.84	3965.28	3745.76			FALSE	0.22137	-0.07916	0.28827	0.32133	0.32549	-0.45278	0.41578	3	1958.1	0.0184571	2.91
A8MW92	THIENVQNEVTSR	233925	254365	265181	250807	265876	259852	254651	238241	220561	226481	238556	227238	239892	240570	240346	274310			FALSE	0.10658	-0.06804	0.0796	0.07587	0.01353	-0.12733	-0.02332	3	1830.96	6.96e-05	5
A8MW92	VSSPSPATDGK	90956.5	88066.7	82555.7	87723.3	90989.4	88438	85805.8	90669.8	96408.6	80262.4	94388.7	86313.2	87944.5	90957.4	87624.8	80772.7			FALSE	0.00325	0.01347	-0.07225	-0.08828	-0.02068	-0.01908	-0.00098	2	1653.93	0.000452586	3.44
A8MWY0	ACALGSEQSGSSCVPCPPGHYIEK	221789	233500	231736	228876	232897	259427	245671	227423	213426	240529	209618	231322	261163	194901	213174	225256			FALSE	0.11282	-0.0462	0.01677	-0.05444	0.05534	-0.00424	0.00245	4	3199.55	5.21616e-06	7.94
A8MWY0	AVKPVLVK	2.48933e+06	2.65334e+06	2.67778e+06	2.5744e+06	2.46216e+06	2.53909e+06	2.44699e+06	2.26551e+06	2.59353e+06	2.42116e+06	2.50053e+06	2.62147e+06	2.50994e+06	2.41776e+06	2.61504e+06	2.55234e+06			FALSE	-0.04023	-0.00581	0.0304	0.00692	-0.12602	-0.03636	-0.0616	3	1766.21	0.00975432	3.13
A8MWY0	DYFQIHTPCDEEGK	121015	126791	131365	123925	133559	125509	130270	131782	146876	112587	124017	128422	131133	131466	117660	132276			FALSE	0.06412	0.02672	0.04293	0.01235	0.08065	0.06632	0.08365	3	2347.15	0.000153788	1.82
A8MWY0	DYHFEYTECDSSGSR	828549	842138	824507	878285	843958	876533	829655	848508	849319	762189	774900	843642	832414	835813	773442	757067			FALSE	0.04238	-0.04575	0.02746	-0.12643	0.00644	-0.05203	-0.00213	3	2156.92	6.76419e-05	4.89
A8MWY0	EACIPCGPGSK	140211	151008	142396	159778	153522	167555	155793	132965	144169	149138	150425	143359	144849	145196	156873	141907			FALSE	0.14082	0.01265	0.05328	0.03698	-0.01225	0.01031	-0.00583	2	1783.93	9.10917e-05	3.45
A8MWY0	ECELPAADSC	522740	483904	564581	494500	549152	524023	541764	548902	517915	506555	535610	518798	470152	520697	521113	529238			FALSE	0.09233	0.06688	0.07326	0.06132	0.11565	0.02532	-0.02282	2	1455.64	0.00147979	3.07
A8MWY0	ECPPDTYLSIHQVYGK	180879	199210	196674	202542	220779	204981	201683	192631	209000	206219	217122	193607	204905	155919	197642	199315			FALSE	0.1637	0.11185	0.07083	0.06264	0.05301	0.12754	-0.07504	4	2515.31	1.90001e-05	4.97
A8MWY0	ECRPCPAGTEPALGFEYK	421544	441040	416673	413196	414769	411073	430018	399182	464695	439837	397539	436558	426257	434060	400415	436074			FALSE	-0.0628	-0.04845	-0.05578	-0.04432	-0.05695	0.06851	-0.0038	4	2690.36	4.29484e-05	4.85
A8MWY0	ECTFSCASGEYLEMK	497868	508487	484426	506909	533068	526407	482779	490637	517772	477228	492698	478665	487678	444756	479388	476693			FALSE	0.07421	-0.05106	-0.02169	-0.07393	-0.04801	-0.01637	-0.11007	3	2420.14	5.14689e-05	5.86
A8MWY0	EIVAGSDDYTNLVGAFVCQSTIIPSESK	40477.1	47077.8	38375.5	52198.4	40946	39708.4	44480.1	35226.4	38485.2	42493.8	41278.8	38504.9	38636.3	22454.7	35347.8	37469.4			FALSE	-0.11843	-0.13409	0.04891	-0.26591	-0.13549	-0.11264	-0.51923	4	3608.86	8.68508e-07	6.46
A8MWY0	GNYIESNRDDCTVSLIYAVHLKK	337123	370040	363565	400122	366009	391315	371145	325203	350216	369260	355698	334393	347536	333963	360328	377637			FALSE	0.09887	-0.03526	0.11094	0.06151	-0.02224	0.0249	-0.05333	5	3607.97	6.31849e-06	6.08
A8MWY0	ICREDLTDAIR	103700	114660	118325	116264	119925	105796	108750	114861	107223	115826	112791	114438	104155	116093	106241	111162			FALSE	0.04784	0.05744	0.10342	-0.00634	0.03428	0.03065	0.01242	2	1665.89	0.000144788	2.61
A8MWY0	IYSITATNAVDGVASSCR	100609	110094	120225	130844	101892	107188	111634	132258	115896	110018	113860	97182.1	114603	76905	105697	101999			FALSE	-0.01116	0.00232	0.25287	-0.02074	0.21103	0.10056	-0.1378	3	2189.12	1.19797e-05	6.94
A8MWY0	KLATCETVDFWLK	135421	133112	128402	138919	116195	135412	129360	117892	127228	126470	136441	125108	122425	114983	123891	115023			FALSE	-0.09393	-0.03802	-0.00653	-0.16861	-0.11912	-0.08199	-0.17774	3	2523.45	2.77222e-05	4.48
A8MWY0	Oxidation[M9]WWNVLPGNMK	35854.6	31266.3	40634.7	33977.5	37885.9	46572.7	35721.8	39539.4	36889.7	36952.8	25614	34152.2	35137.9	33741.9	35599.6	33070.2			FALSE	0.33148	-0.16743	0.15265	0.03292	0.16514	0.13769	0.03732	3	1869.03	0.000540901	2.58
A8MWY0	RGFQETLYVWNEPK	1.86324e+06	1.93767e+06	1.84141e+06	1.90971e+06	1.90897e+06	1.96522e+06	1.8453e+06	1.82728e+06	1.8957e+06	1.88556e+06	1.84676e+06	1.86818e+06	1.79508e+06	1.85488e+06	1.72929e+06	1.85649e+06			FALSE	0.02755	-0.03301	-0.01902	-0.08405	-0.04955	-0.00748	-0.05846	3	2375.3	9.64259e-05	4.42
A8MWY0	TTGILMGSK	536380	566074	589294	546715	582075	543036	534987	568923	570418	500955	554270	560701	531959	512503	567428	516644			FALSE	0.02935	0.01629	0.04326	-0.02426	0.0019	-0.04126	-0.07796	3	1515.91	0.00322379	3.24
A8MWY0	VAIPNSAVDCSGLPDPVR	46899.3	49813	45456.5	45049	45310.2	41821.1	45892	39393.3	47551.5	40500.1	36683.4	46470.6	40880.9	46344.4	40280.1	39150.7			FALSE	-0.15051	-0.21791	-0.09569	-0.284	-0.1814	-0.13535	-0.14895	3	2171.14	2.54854e-05	3.8
A8MWY0	VAIPNSAVDCSGLPDPVRGK	445669	474086	478367	489948	498175	486422	471801	454206	472112	488008	477284	466954	501179	440716	468431	464632			FALSE	0.09828	0.0379	0.07423	0.02073	0.00977	0.06197	0.03432	4	2660.47	8.72441e-06	4.67
A8MWY0	WWNVLPGNMK	180507	186056	169179	179741	182536	193309	163942	175134	161698	186212	174621	173780	158610	175250	162127	171425			FALSE	0.03607	-0.07332	-0.07117	-0.13615	-0.11245	-0.07535	-0.13482	2	1853.04	0.000297486	3.42
A8MXV4	ALEGLER	274488	245573	292558	266191	270468	263903	269959	251072	268254	256439	237210	231386	245008	275534	274211	264143			FALSE	0.03916	-0.15034	0.10352	0.04987	0.00269	0.01279	0.00134	2	1091.64	0.0181777	2.45
A8MXV4	EIWLPPPQFYEVR	57361.2	51846	49912.1	66660.1	54842.3	57157.9	54725	45803.8	52389.4	53410.1	45342.3	52448.1	45461.6	49411.3	55073.6	56527.9			FALSE	0.03643	-0.1593	0.09415	0.03129	-0.11946	-0.04574	-0.203	3	1978.08	6.80278e-05	3.99
A8MXV4	FGLGPAPF	38487.5	34751.8	45673.1	36082.8	31233	34483	33589.4	38569.8	38118.3	30941.5	40088.7	36602.7	36230	40232.9	35608.7	35414.5			FALSE	-0.15637	0.06645	0.1587	-0.04433	-0.02143	-0.08477	0.06214	2	1109.63	0.00887538	2.21
A8MXV4	FGLGPAPFSR	1.50193e+06	1.5734e+06	1.55616e+06	1.54278e+06	1.47393e+06	1.67424e+06	1.43171e+06	1.5262e+06	1.52893e+06	1.52026e+06	1.51342e+06	1.48524e+06	1.46864e+06	1.4754e+06	1.5522e+06	1.45962e+06			FALSE	0.03378	-0.03643	0.01103	-0.03011	-0.05616	-0.01232	-0.06294	2	1352.76	0.000483398	2.42
A8MXV4	HLYDIHVTVQPK	109939	114108	114322	120900	109940	124176	107669	101853	111383	97379.3	113177	96939.1	105613	109309	117483	103862			FALSE	0.06343	-0.09261	0.07023	-0.0175	-0.0967	-0.10193	-0.05998	4	2058.2	0.000398114	3.45
A8MXV4	LANFASLSDLHK	2.12837e+06	2.38653e+06	2.28894e+06	2.18563e+06	2.36275e+06	2.38182e+06	2.1995e+06	2.26808e+06	2.17279e+06	2.24957e+06	2.04444e+06	2.02149e+06	2.17589e+06	1.82988e+06	2.35359e+06	2.22693e+06			FALSE	0.07159	-0.15111	-0.01294	0.02082	-0.0152	-0.02988	-0.17261	3	1924.11	2.91255e-05	7.15
A8MXV4	SADWLGLFAPHHGPPR	103232	95248	109762	112309	96331.9	110840	106548	86147.6	94210.7	82845.4	99539.8	94682.5	94878.5	89189	108348	94274.5			FALSE	0.06184	-0.03128	0.16203	0.02981	-0.04267	-0.16478	-0.10876	4	2062.09	3.83382e-06	4.84
A8MXV4	SPHQGFMPGAHVFSGGVLDAADR	89038.9	77899.8	77508.3	75305.5	69458	71295.9	79172.7	78057.6	72720	67558.9	68520.8	74065.1	76841.4	69409	81819	71454.6			FALSE	-0.24614	-0.22749	-0.12754	-0.12321	-0.08644	-0.25102	-0.19088	4	2657.32	2.11276e-06	6.75
A8MXV4	TAFPSLPDTDDHKTDNTGTLPEDVAFR	496744	501781	473142	510317	507072	463083	489580	463035	471423	457255	466079	453271	436698	425135	473999	510132			FALSE	-0.04158	-0.11918	-0.02194	-0.02095	-0.06791	-0.10462	-0.21239	4	3568.81	4.93449e-06	7.47
A8MXV4	TDNTGTLPEDVAFR	108202	104537	105965	113188	110166	100914	105412	115385	108844	102685	93406.7	114418	99897.5	104562	96728.2	99182.8			FALSE	-0.01129	-0.03372	0.04285	-0.11889	0.05364	-0.00823	-0.05727	2	1839.94	2.34234e-05	3.8
A8MXV4	TSPPGPAPGPGLALEPPPGLASWR	48927.3	54434.6	55191.5	55178.9	56613.5	57439.8	52201.8	42762.2	48890.1	49190.4	57992.7	47393.6	49703.1	57284.9	43989.1	53446.1			FALSE	0.142	0.02798	0.09465	-0.08519	-0.12225	-0.07567	0.04974	4	2626.43	5.29572e-06	5.51
A9UHW6	DPGAVDLEK	391623	400331	373693	359258	374006	384385	388932	403526	360748	373086	371861	371148	389638	372444	394802	345772			FALSE	-0.06247	-0.09204	-0.1117	-0.09677	0.00092	-0.10996	-0.05547	3	1551.89	0.00231569	2.78
A9UHW6	IQSFDAETQQLLK	119136	104884	105410	102812	95660	116037	114900	93555.5	92339.8	95008.2	115803	81199.8	103002	92665.7	101947	92485			FALSE	-0.08163	-0.18541	-0.1055	-0.20436	-0.10389	-0.2579	-0.19522	3	2129.21	5.9175e-05	4.01
A9UHW6	LAQPDSLSKEEEVDCLVLQLHR	566790	618645	576295	637351	679268	636738	645459	565877	607034	584923	633527	506833	580150	454842	551965	591572			FALSE	0.15075	-0.05593	0.03393	-0.05191	0.03118	0.00792	-0.1958	3	3187.73	5.8273e-07	3.99
A9UHW6	LQQEYQAR	6.39899e+06	5.9313e+06	6.2863e+06	6.20965e+06	6.42433e+06	5.83525e+06	6.04156e+06	6.02213e+06	6.31603e+06	5.75435e+06	5.74753e+06	5.98332e+06	6054405	6.01621e+06	5.9076e+06	6.17592e+06			FALSE	-0.0083	-0.0719	0.01925	-0.02917	-0.03154	-0.03073	-0.03071	2	1339.73	0.0079493	2.63
A9UHW6	QAGQSVFRR	1.92701e+06	1.87211e+06	1.52035e+06	1.75906e+06	1.9105e+06	1.99155e+06	1.73676e+06	1.89006e+06	1.81134e+06	2.17494e+06	1.36049e+06	1.87636e+06	1.77644e+06	2.00627e+06	1.33531e+06	1.89961e+06			FALSE	0.03857	-0.23107	-0.21223	-0.23193	-0.06696	0.06938	-0.00624	3	1352.77	0.000718139	2.76
A9UHW6	SFDAETQQLLK	379678	450097	444336	441415	434796	466631	481971	436930	421538	467509	447949	446691	452384	438871	467284	445554			FALSE	0.11949	0.10859	0.09418	0.13764	0.14719	0.09954	0.10312	3	1888.07	0.000236065	3.68
A9UHW6	TALKDPGAVDLEK	2.36415e+06	2.74141e+06	2.58014e+06	2.6583e+06	2.64661e+06	2.50063e+06	2.67436e+06	2.55902e+06	2.60312e+06	2.64765e+06	2.79381e+06	2.63047e+06	2.878e+06	2.5376e+06	2.54405e+06	2.77136e+06			FALSE	0.01173	0.08736	0.03707	0.05811	0.03567	0.04046	0.08505	3	2269.36	0.000181399	4.92
A9UHW6	VANVIVDHSLQDCVFSK	1.69084e+06	1.73111e+06	1.65748e+06	1.68652e+06	1.70039e+06	1.63386e+06	1.83094e+06	1.71083e+06	1.71127e+06	1.73015e+06	1.75785e+06	1.67413e+06	1.77366e+06	1.59317e+06	1.60352e+06	1.70898e+06			FALSE	-0.03746	0.00422	-0.03324	-0.0469	0.04965	0.00818	-0.02343	4	2539.38	2.88394e-05	5.6
A9UHW6	VGEQLEK	5.67747e+06	6.07862e+06	6.29175e+06	5.82801e+06	6.06303e+06	5.73224e+06	6.15689e+06	5.54169e+06	6.14438e+06	5.94947e+06	5.92903e+06	5.77927e+06	6015502	5.62231e+06	6.04295e+06	5.9113e+06			FALSE	0.0048	-0.00588	0.04395	0.02412	-0.00707	0.04086	-0.01459	2	1410.84	0.0342486	2.41
B2RBV5	IVELHQR	196276	204718	211964	198959	215032	196950	183194	194347	215039	190752	205945	208666	211239	172216	198903	192038			FALSE	0.039	0.04818	0.03529	-0.03663	-0.08695	0.01715	-0.06452	3	1198.72	0.00496534	3.15
B2RBV5	MRPVDADEAREPREEPGSPLSPAPR	67659.5	77387.2	88437.7	65447.9	71756	80145.5	69706	82511.8	72025.1	71107.1	76786.5	64980.7	65615.8	77358.3	76224.5	70542.4			FALSE	0.06662	-0.03299	0.08534	0.01701	0.06962	-0.01917	-0.02076	5	3063.56	8.42208e-06	7.72
B2RTY4	DTLVDVVFKK	296657	315655	317360	322557	317149	333015	298609	309853	324084	307481	309582	314466	288255	300787	291641	301179			FALSE	0.08654	0.02739	0.06362	-0.04668	-0.0091	0.04466	-0.0559	3	2076.29	0.000251411	3.11
B2RTY4	EFGGEEWILNPTDCPVQR	59586.3	57301.4	69384.6	62958.5	59695	59348	57972.1	55764	60100.8	55287.3	51846	58945.7	55297.2	63447.3	50779.3	56251.2			FALSE	0.02636	-0.07727	0.17916	-0.1271	-0.03943	-0.01863	0.02274	3	2451.19	1.53211e-05	4.9
B2RTY4	EGNARPIFFTPK	253861	252711	260804	275476	276888	266612	249887	250578	265840	249581	250164	270275	254591	270616	258578	258357			FALSE	0.10151	0.03896	0.08222	0.02922	-0.0175	0.02498	0.05212	3	1985.15	0.00215087	2.38
B2RTY4	IYPGAISEGTIYCPIPARK	145273	144267	136795	143227	137554	143708	140766	140040	141840	131938	138508	122921	127712	130137	143178	146016			FALSE	-0.04185	-0.14734	-0.04822	-0.00173	-0.04419	-0.08076	-0.16724	3	2714.52	9.95416e-07	5.01
B2RTY4	LRETKPEVGLVN	272312	286840	281201	271599	278893	286835	265384	274993	284007	266924	262976	289227	260424	269087	265057	278519			FALSE	0.01687	-0.01804	-0.01648	-0.04076	-0.04927	-0.02137	-0.07858	3	1963.18	0.00108047	2.13
B2RTY4	LSGEDYR	380532	424632	388110	419965	421835	433935	434173	391861	415715	393375	345827	401665	395406	387761	349684	427906			FALSE	0.08794	-0.10722	0.00521	-0.05027	0.03692	0.00702	-0.03996	2	1143.6	0.0910595	1.83
B2RTY4	NSTAAEVIESLINK	103641	107587	113852	105650	111763	127136	116848	111721	104600	108076	113490	107506	105986	112896	105964	113164			FALSE	0.1776	0.06521	0.05544	0.05297	0.11383	0.00986	0.05135	3	2097.2	4.49668e-05	4.7
B2RTY4	Oxidation[M9]VELIVVEQMNKYK	212266	223220	207497	225924	204760	215840	192164	202513	222177	209861	202300	198203	211170	180245	196897	198748			FALSE	-0.05018	-0.12082	-0.00686	-0.13842	-0.14196	-0.01147	-0.15393	4	2521.49	0.119175	2.41
B2RTY4	SMDEFLLK	64016.5	57509.1	50049.4	63241.8	62244	74684.4	59298.5	54776	59700.8	58946.2	56149.6	59624.6	55388.6	54943.5	55340.2	56684.6			FALSE	0.17216	-0.06995	-0.10122	-0.11744	-0.09128	-0.03458	-0.13941	3	1590.91	0.249677	2.34
B2RTY4	VFLDEYMNEFK	52824.7	57800.4	54786	62224.2	48877.4	57925.8	48303.2	54888.2	53025.6	51483.4	45568.2	58225.5	54482.8	57915.5	53764.1	48640.5			FALSE	-0.05073	-0.09196	0.08096	-0.1114	-0.10036	-0.08205	0.02294	3	2043.08	0.000260782	3.05
B4DX44	LYRDVMLENY	59530.3	49488.5	54874.4	53622.4	63912.8	57346	65250.2	60322.3	60750.9	58349.6	59570.7	59901.8	59819.8	60562	53103.8	56656.6			FALSE	0.15351	0.1321	-0.00692	0.00978	0.20394	0.1276	0.14304	3	1619.84	0.000844205	3.15
B4DX44	SIFTEHK	108728	103205	112247	97252.7	91152	112267	91185.6	107641	108485	106405	93925.4	110538	103293	109475	110564	96322.5			FALSE	-0.05916	-0.05177	-0.01666	-0.03477	-0.0921	0.01999	0.00567	3	1469.86	0.00110968	3.35
B7ZAP0	IALRNDLDQAEDKADVL	187286	181934	166903	199514	195319	195167	166659	178883	188677	183831	171312	194030	169544	181636	184589	175025			FALSE	0.08079	-0.01524	-0.01099	-0.03803	-0.09562	0.01279	-0.07227	3	2507.4	0.00010773	2.69
B7ZAP0	IALRNDLDQAEDKADVLNK	1.24163e+06	1.34006e+06	1.34297e+06	1.3334e+06	1.33132e+06	1.44736e+06	1.31362e+06	1.33043e+06	1.35919e+06	1.30747e+06	1.31636e+06	1.34738e+06	1.34109e+06	1.2634e+06	1.2492e+06	1.27858e+06			FALSE	0.10608	0.04514	0.05196	-0.03044	0.03443	0.04672	0.01269	4	3053.74	2.4985e-05	2.81
[truncated: 230,672+ more rows]
