# Supplementary material for: Benchmarking of Quantitative Proteomics Workflows for Limited Proteolysis Mass Spectrometry
Source: Mol Cell Proteomics. 2025 Mar 13;24(4):100945. doi: 10.1016/j.mcpro.2025.100945 (PMC12022698; doi:10.1016/j.mcpro.2025.100945)
Supplement: S10_Koudelka_TURBO_TMT_LIP_PD [file mmc10.xlsx]

## Sheet: Sheet1
ProteinID	ModifiedSequence	0.0_1	0.0_2	0.1_1	0.1_2	1.0_1	1.0_2	10.0_1	10.0_2	100.0_1	100.0_2	1000.0_1	1000.0_2	10000.0_1	10000.0_2	50000.0_1	50000.0_2	Correlation coefficient (r)	EC50	Kinase	Log2.FC.1.0_vs_0.0	Log2.FC.1000.0_vs_0.0	Log2.FC.0.1_vs_0.0	Log2.FC.50000.0_vs_0.0	Log2.FC.10.0_vs_0.0	Log2.FC.100.0_vs_0.0	Log2.FC.10000.0_vs_0.0	Precursor.Charge	Theoretical_MH	Quality.PEP	Xcorr
A0A024RBG1	GIFEQNQDRK	753248	681046	698250	664891	735275	678326	683369	649963	653368	675513	662229	672173	672382	704025	597298	770922			FALSE	-0.02097	-0.10415	-0.07341	-0.06804	-0.10531	-0.11013	-0.05943	4	1843.03	0.0132215	2.32
A0A024RBG1	LLGIFEQNQDR	145464	126536	141677	123647	128324	107173	142601	104128	134985	128858	134126	169171	107928	143215	130775	112171			FALSE	-0.2079	0.15712	-0.03585	-0.16297	-0.14068	-0.04393	-0.1151	3	1636.9	0.000320256	2.08
A0A024RBG1	LLGIFEQNQDRK	1.73753e+06	1.83036e+06	1.88198e+06	1.6744e+06	1.74825e+06	1.78971e+06	1.79605e+06	1.70292e+06	1.81144e+06	1.8792e+06	1.81975e+06	1.7337e+06	1.86847e+06	1.67469e+06	1.69638e+06	1.77744e+06			FALSE	-0.01215	-0.00585	-0.00466	-0.03855	-0.02814	0.0488	-0.01004	3	2069.2	7.06413e-05	3.94
A0A0B4J2D5	AANHDAAIFPGGFGAAK	1.29746e+06	1.09973e+06	1.31225e+06	1.18701e+06	1.20481e+06	1.17338e+06	1.18693e+06	1.22871e+06	1.20615e+06	1.20332e+06	1.24298e+06	1.18301e+06	1.1773e+06	1.77144e+06	1.19871e+06	1.24124e+06			FALSE	-0.01148	0.01723	0.06016	0.02551	0.01106	0.00737	0.29875	3	2223.22	5.68695e-05	4.15
A0A0B4J2D5	APDVPQMHVIDHTK	970806	755257	923943	788766	800406	761311	793046	795200	821800	812351	800502	836044	793271	1.70028e+06	754748	802136			FALSE	-0.14435	-0.07683	-0.01121	-0.14882	-0.12005	-0.07894	0.53072	4	2196.21	5.46042e-05	4.25
A0A0B4J2D5	CIAPVLAAK	115875	53264.4	127985	58439.7	49196.7	62240.3	65525.9	71190.2	58108	62334.6	58641.7	69060.4	76043.7	407306	73408.4	99432.8			FALSE	-0.60199	-0.40543	0.14038	0.03123	-0.30703	-0.48987	1.51485	3	1550.96	0.000683489	2.95
A0A0B4J2D5	EFHQAGKPIGLC	2.57339e+06	1.81813e+06	2.03372e+06	2.0766e+06	2.35431e+06	2.09414e+06	1.99904e+06	2.18637e+06	2.26064e+06	2.29326e+06	2.15863e+06	2.05312e+06	2.16521e+06	3.60061e+06	1.92146e+06	2.24872e+06			FALSE	0.01858	-0.0603	-0.09547	-0.07461	-0.06935	0.05238	0.3928	4	1965.09	0.000100726	2.78
A0A0B4J2D5	EFHQAGKPIGLCC	514711	474968	543496	453867	454675	455773	518956	491083	489381	434059	435867	425327	522078	480727	504464	483941			FALSE	-0.12039	-0.20062	0.01116	-0.00186	0.02938	-0.09994	0.01901	3	2125.12	0.00013274	1.77
A0A0B4J2D5	EFHQAGKPIGLCCIAPVLAAK	4.17397e+06	4.38678e+06	3.97032e+06	4.43681e+06	4.37847e+06	4.4597e+06	4.34378e+06	4.05839e+06	4.17465e+06	4.14404e+06	4.07131e+06	4.28052e+06	4.06267e+06	2.58824e+06	4.21115e+06	4.19338e+06			FALSE	0.04601	-0.03565	-0.02613	-0.02657	-0.02698	-0.04138	-0.36419	4	3192.82	3.11539e-05	1.61
A0A0B4J2D5	ETALHYIHDGIGAMVR	106365	116717	80400.6	104931	104376	130362	109374	103410	94831.6	107349	95289.4	87284.8	92837.3	98574.6	121285	99903.8			FALSE	0.07348	-0.28909	-0.26747	-0.01229	-0.06818	-0.14193	-0.22089	4	2087.1	5.25707e-05	3.06
A0A0B4J2D5	EVVEAHVDQK	885134	959672	963319	959866	951923	840967	1.00344e+06	952187	951809	919896	1.05868e+06	932100	989753	955213	994032	984970			FALSE	-0.04118	0.10987	0.06003	0.1013	0.08417	0.02088	0.07628	3	1762	0.000103388	2.39
A0A0B4J2D5	GGAEVQIFAPDVPQMHVIDHTK	4.68524e+06	5.0297e+06	4.73655e+06	5.16139e+06	5.2012e+06	5.20099e+06	4.96117e+06	4.56556e+06	4.81658e+06	4.897e+06	4.89318e+06	4.64905e+06	4.81911e+06	3.44262e+06	5.05698e+06	4.96806e+06			FALSE	0.09861	-0.02588	0.02692	0.04533	-0.02822	-0.0002	-0.23376	4	2997.61	3.03254e-05	4.59
A0A0B4J2D5	GKITDLANLSAANHDAAIFPGGFGAAK	746072	855276	761186	1.01768e+06	951202	967878	962825	817438	805800	994691	1.01752e+06	751274	932560	671624	827825	923616			FALSE	0.26113	0.14348	0.15167	0.12926	0.1528	0.1691	0.00255	4	3539.98	3.14034e-05	4.68
A0A0B4J2D5	GQPSEGESR	7.5116e+06	6.23394e+06	5.18687e+06	6.80549e+06	6.57521e+06	8.14749e+06	6.79979e+06	8.35503e+06	6.75367e+06	1.09401e+07	5.39575e+06	6.02351e+06	6.38072e+06	8.24933e+06	5.30897e+06	6.93141e+06			FALSE	0.09908	-0.2675	-0.19685	-0.16732	0.14081	0.36428	0.08997	2	1250.63	0.015943	2.29
A0A0B4J2D5	GQPSEGESRNVLTESAR	97647.6	176552	121154	163400	146054	145646	181157	110915	168403	217021	171637	127173	163179	148745	104400	103516			FALSE	0.08926	0.124	0.05348	-0.39923	0.0911	0.49122	0.18597	3	2121.09	6.78866e-05	2.57
A0A0B4J2D5	GVEVTVGHEQEEGGKWPYAGTA	192479	169773	230659	179950	185586	179931	179215	195160	186948	164867	182394	184961	171779	450914	156128	201554			FALSE	0.01295	0.02018	0.18077	-0.01832	0.04749	-0.04218	0.78153	4	2909.49	5.03484e-05	2.86
A0A0B4J2D5	GVEVTVGHEQEEGGKWPYAGTAEAIK	1.31473e+06	1.40645e+06	1.35775e+06	1.32403e+06	1.28367e+06	1.39199e+06	1.40533e+06	1.37137e+06	1.25006e+06	1.37747e+06	1.35493e+06	1.37265e+06	1.41667e+06	1.14385e+06	1.34713e+06	1.42316e+06			FALSE	-0.02434	0.00339	-0.02104	0.0258	0.02914	-0.05053	-0.0878	4	3654.96	1.68397e-05	7.41
A0A0B4J2D5	GVYDGTEIHEASAILVHLSR	170223	143833	133367	116974	152495	126612	144799	176819	159160	172735	145468	137804	131913	238585	113460	149920			FALSE	-0.1702	-0.14884	-0.32713	-0.25388	0.03432	0.0797	0.23844	4	2471.32	3.71316e-05	5.54
A0A0B4J2D5	IAPVLAAK	693933	663076	655373	693153	692570	674662	692399	694023	731964	661942	725590	670066	742533	817006	693438	646177			FALSE	0.01083	0.04051	-0.00905	-0.01861	0.03094	0.0387	0.20069	2	1390.93	0.0108095	2.75
A0A0B4J2D5	IFAPDVPQMHVIDHTK	3.07604e+06	2.12729e+06	2.94241e+06	2.00218e+06	2.18971e+06	1.94631e+06	2.12723e+06	2.23222e+06	2.14435e+06	2.2255e+06	2.05799e+06	2.17339e+06	2.21559e+06	6.50549e+06	1.95316e+06	2.49335e+06			FALSE	-0.33119	-0.29831	-0.07358	-0.22676	-0.25529	-0.25185	0.74508	4	2456.36	5.50953e-05	3.96
A0A0B4J2D5	ITDLANLSAA	353577	324064	372850	336296	310511	346735	330463	371362	330277	323538	296952	332970	335261	643549	313095	379040			FALSE	-0.04409	-0.10535	0.06556	0.03053	0.05059	-0.05164	0.53051	2	1292.74	0.000817527	2.32
A0A0B4J2D5	ITDLANLSAAN	28496.4	30537.7	31005.4	26499.4	20422.8	18251.9	22715.4	36343.2	18839.4	33232.2	28824.3	12718	27280.9	46701.7	26798.1	22217.7	0.124852	1.71304e+06	FALSE	-0.61016	-0.50697	-0.03787	-0.2683	0.0006	-0.18105	0.32563	2	1406.78	0.00130186	0.65
A0A0B4J2D5	ITDLANLSAANHDAAIFPGGFGAAK	2.02376e+06	2.1803e+06	1.91143e+06	2.23283e+06	2.20031e+06	2.03947e+06	2.15324e+06	1.93424e+06	2.10118e+06	2.1048e+06	2.0176e+06	2.03429e+06	2.02985e+06	1.43494e+06	1.90174e+06	2.0843e+06			FALSE	0.01221	-0.05319	-0.02067	-0.07683	-0.04057	0.00066	-0.27901	3	3050.66	2.03651e-05	5.54
A0A0B4J2D5	KVLELTGK	240310	251934	271358	313046	300645	315492	257213	262576	300178	282314	302070	258544	299446	276622	258598	314211			FALSE	0.32388	0.18764	0.2476	0.21868	0.07855	0.24286	0.22687	3	1800.18	0.0116941	2.71
A0A0B4J2D5	LHYIHDGIGAMVR	192076	145570	241615	155734	181342	172770	159205	170985	156510	178592	164724	150978	166264	179764	137683	163311			FALSE	0.06869	-0.09695	0.23489	-0.16578	-0.03221	-0.01091	0.03538	3	1785.98	0.00475609	1.84
A0A0B4J2D5	NLSTFAVDGK	1.9929e+06	2.33138e+06	1.91564e+06	1.91941e+06	1.93704e+06	2.12633e+06	2.14267e+06	2.20299e+06	2.12886e+06	2.36253e+06	2.17654e+06	2.18273e+06	2.1925e+06	1.22663e+06	1.9657e+06	2.1473e+06			FALSE	-0.08978	0.01163	-0.17321	-0.07227	0.00712	0.0547	-0.33883	3	1659.96	0.000623397	3.15
A0A0B4J2D5	NVLTESAR	4.54001e+06	4.56569e+06	4.93302e+06	4.77485e+06	4.84653e+06	4.51183e+06	4.89777e+06	4.78981e+06	4.65053e+06	4.69832e+06	5.02749e+06	4.49848e+06	4.97577e+06	4.88029e+06	4.70709e+06	4.70358e+06			FALSE	0.03948	0.06509	0.09239	0.04753	0.08937	0.03802	0.11424	2	1193.68	0.00475609	2.07
A0A0B4J2D5	Oxidation[M15]GGAEVQIFAPDVPQMHVIDHTK	279257	283119	233610	283346	275320	283932	294043	313325	267350	266462	260350	287959	311464	214606	274729	260592			FALSE	-0.00804	-0.03654	-0.12149	-0.07113	0.11104	-0.0752	-0.09628	5	3013.61	3.25475e-05	4.06
A0A0B4J2D5	Oxidation[M9]IFAPDVPQMHVIDHTK	409980	363067	418007	336261	328174	346675	343704	335841	335087	383963	347561	326373	305637	665175	349380	378691			FALSE	-0.19599	-0.19795	-0.03548	-0.08648	-0.18599	-0.10446	0.32864	4	2472.36	5.11134e-05	3.73
A0A0B4J2D5	Oxidation[M]VVTTPAFMCETALHYIHDGIGAMVR	387595	463994	400982	436127	422745	419555	418559	385376	359342	422471	408683	351440	406920	382118	368129	392669			FALSE	-0.01582	-0.16392	-0.02474	-0.16264	-0.08308	-0.12333	-0.11006	4	3109.56	3.37262e-05	4.76
A0A0B4J2D5	PIGLCCIAPVLAAK	110388	103389	128193	115495	111498	113500	116200	115703	113717	108574	83318.5	72826	88841.6	83526.2	88330.9	113226			FALSE	0.0738	-0.45322	0.18893	-0.08492	0.11742	0.05635	-0.31062	3	2091.23	6.00956e-05	4
A0A0B4J2D5	SAILVHLSR	266560	293331	279863	257754	252664	324288	224279	314532	246926	290762	234681	271181	227324	345199	258978	240078			FALSE	0.0433	-0.1464	-0.05857	-0.16595	-0.05537	-0.05838	0.03219	3	1299.81	0.00114117	3.36
A0A0B4J2D5	SGCGVYDGTEIHEASAILVHLSR	76459.4	57870.9	75808.2	57929.3	67456.1	89496.7	65755.5	52472.3	76787.4	64479.6	54710.8	98459.1	73156.8	135881	81470.3	65877.8			FALSE	0.22455	0.18935	-0.00638	0.13344	-0.18422	0.07264	0.63798	4	2775.41	1.94297e-05	6.68
A0A0B4J2D5	SRGGAEVQIFAPDVPQMHVIDHTK	82057.6	75791.6	78693.4	78141	91826.4	102970	95693.6	88455.6	68109.2	74107.9	77082.1	81458.3	94292.3	84817.1	73108.1	75192.9			FALSE	0.30342	0.0063	-0.00931	-0.09002	0.22233	-0.15045	0.18229	5	3240.74	4.90423e-05	2.22
A0A0B4J2D5	STFAVDGK	584718	526153	535826	576916	539662	534207	493717	544985	529645	509111	515797	509070	483170	510707	506127	520258			FALSE	-0.04887	-0.11626	0.00243	-0.11412	-0.09691	-0.09684	-0.16055	2	1432.83	0.0449659	2.14
A0A0B4J2D5	VLELTGK	1.53887e+07	1.41228e+07	1.47717e+07	1.4736e+07	1.50609e+07	1.45427e+07	1.5251e+07	1.38341e+07	1.4527e+07	1.40125e+07	1.47856e+07	1.45915e+07	1.35262e+07	1.52164e+07	1.4303e+07	1.46995e+07			FALSE	0.0045	-0.00658	-0.00018	-0.02509	-0.02099	-0.04831	-0.03808	2	1367.88	0.0389884	2.57
A0A0B4J2D5	VVTTPAFMC	474347	448812	474979	480274	458994	454245	433875	488499	450627	481638	385018	481340	401760	444918	450036	467461			FALSE	-0.01559	-0.09162	0.0493	-0.00888	-0.00123	0.01416	-0.12477	2	1329.69	0.00243147	2.67
A0A0B4J2D5	VVTTPAFMCE	73402.9	58651.4	56910.1	68436	60095.6	56002.9	78425.9	69825.9	42686.5	67079.2	63101.3	71560.4	56403.8	48664.5	72604.7	63135.1			FALSE	-0.18578	0.02821	-0.07521	0.03971	0.16692	-0.2667	-0.3298	2	1458.73	0.00220467	1.78
A0A0B4J2D5	VVTTPAFMCETA	66350.7	50533.1	54673.9	48277.7	54020.3	41796.1	61615.1	49889.2	44287.4	52658.4	48256.6	43850.7	48135.6	52834.4	56386.5	55182.5			FALSE	-0.28673	-0.34369	-0.18311	-0.06714	-0.06797	-0.26983	-0.21115	2	1630.81	0.000196672	1.73
A0A0B4J2D5	VVTTPAFMCETAL	91927.1	105744	112108	93176.3	109012	100066	107940	73293.5	97722.4	81620.2	81204.2	113241	95658.7	104592	89866.4	90668.5			FALSE	0.08095	-0.02373	0.05452	-0.13082	-0.12525	-0.14038	0.01871	2	1743.9	0.00106404	1.58
A0A0B4J2D5	VVTTPAFMCETALHY	67573.4	86734.7	102129	95641	93054	71709.5	64178.9	74358.2	84369.7	74481.8	80795	88214.7	84752.2	106406	91782	81888.7			FALSE	0.09458	0.13129	0.35801	0.17054	-0.15554	0.04186	0.30896	2	2044.02	0.000109206	2.27
A0A0B4J2D5	VVTTPAFMCETALHYIHDGIGAMVR	46653.9	56316	55298.2	41096.6	42809.9	53094.4	57167.5	33667.5	43487.6	31903.8	37692.4	53926.3	32761.2	54524.1	35952.1	44049.2			FALSE	-0.10256	-0.16851	-0.0952	-0.36413	-0.1809	-0.44975	-0.23841	4	3093.56	4.7195e-05	4.05
A0A0B4J2D5	VVTTPAFMCETALHYIHDGIGAMVRK	109127	92650.1	71137.3	121825	110817	106322	95677.8	79648.7	65822.8	119346	97378.8	71697	81373.5	71580	91168.7	98284.7			FALSE	0.10586	-0.25509	-0.06444	-0.09092	-0.20272	-0.12392	-0.39967	5	3525.87	5.07395e-05	4.85
A0A0B4J2D5	WPYAGTAEAIK	401026	394499	406434	325906	361805	402767	348011	407190	336117	323495	336923	353686	350742	310087	327842	329282			FALSE	-0.05726	-0.20404	-0.11939	-0.27574	-0.07505	-0.27029	-0.26763	3	1815.03	0.000154839	3.67
A0A0U1RRE5	SHPPPPEK	191860	255334	176204	191716	201282	271388	201349	254489	182515	322432	129500	254030	172637	197894	169300	174154			FALSE	0.07993	-0.22156	-0.28151	-0.38078	0.02762	0.17523	-0.27131	3	1496.87	0.000882968	2.7
A0A0U1RRE5	STLPPGNAR	660905	662012	668524	675770	625569	674330	662339	659691	707957	636901	677000	723727	674214	696312	677579	638612			FALSE	-0.02532	0.08245	0.02313	-0.00735	-0.00097	0.02373	0.05101	2	1216.7	0.0424882	1.08
A0A0U1RRE5	TLPSAPPPASAGLK	327296	259251	319282	305304	304227	314828	318763	350455	279112	309513	315244	318115	333204	289627	291963	299997			FALSE	0.07782	0.11078	0.09065	0.01325	0.19023	0.0051	0.08659	3	1915.15	5.83311e-05	3.51
A0A1B0GUS4	AENWKPATK	4.85794e+06	4.45063e+06	4.72047e+06	4.5919e+06	4.97918e+06	4.01165e+06	5.0556e+06	4.80719e+06	4.48062e+06	4.98131e+06	5.69746e+06	4.98562e+06	5.23294e+06	5.66968e+06	4.76232e+06	4.75736e+06			FALSE	-0.0501	0.1987	0.00059	0.03235	0.08344	0.02357	0.22804	3	1957.17	0.000434929	2.26
A0A1B0GUS4	DPQPEHPLR	847926	704607	833850	691160	671062	705529	656905	755497	778146	617467	776741	697790	674737	685883	754347	740475			FALSE	-0.17352	-0.07437	-0.02581	-0.05465	-0.13647	-0.15372	-0.19036	3	1392.76	0.000945225	3.21
A0A1B0GUS4	ELEEIRKC	2.83951e+06	2.77399e+06	2.2798e+06	2.80996e+06	2.87058e+06	2.66842e+06	2.88284e+06	2.51128e+06	2.81535e+06	3.01335e+06	3.00576e+06	3.10958e+06	2.877e+06	2.48135e+06	2.4052e+06	2.75985e+06			FALSE	-0.01928	0.12353	-0.14131	-0.12012	-0.05751	0.05427	-0.06711	3	1684.95	0.000481794	1.38
A0A1B0GUS4	ENWKPATK	3.96593e+06	3.74552e+06	3.70197e+06	3.63829e+06	3.78492e+06	3.47276e+06	4.0544e+06	3.79623e+06	3.8363e+06	3.97029e+06	4.1215e+06	3.85232e+06	4.25245e+06	3.8073e+06	4.00666e+06	3.83688e+06			FALSE	-0.08749	0.04827	-0.07117	0.0245	0.02581	0.01769	0.06373	3	1886.13	0.000612143	2.29
A0A1B0GUS4	GQVCLPVI	224559	283870	357869	213324	255496	337639	228402	584595	235487	195228	279902	401767	251243	262390	316223	309845			FALSE	0.22232	0.42303	0.16793	0.30027	0.67721	-0.23931	0.01469	2	1189.69	0.0123669	1.73
A0A1B0GUS4	GQVCLPVIS	4.83856e+06	3.52411e+06	4.63542e+06	4.97141e+06	4.37546e+06	4.58021e+06	4.51861e+06	4.28e+06	4.13224e+06	3.83584e+06	4.18594e+06	3.77804e+06	5.24857e+06	5.34991e+06	5.60617e+06	5.0654e+06			FALSE	0.09884	-0.07047	0.2001	0.35174	0.07331	-0.06973	0.34182	2	1276.73	0.000689867	1.67
A0A1B0GUS4	GQVCLPVISA	3.94206e+06	2.41548e+06	3.85571e+06	3.60549e+06	4.35213e+06	3.84189e+06	3.45614e+06	3.84683e+06	3.85163e+06	3.26201e+06	4.01637e+06	3.87966e+06	3.38886e+06	3.77582e+06	3.30506e+06	3.44165e+06			FALSE	0.3661	0.31266	0.23094	0.08572	0.20002	0.16212	0.17243	2	1347.76	0.000335481	1.86
A0A1B0GUS4	GQVCLPVISAE	2.74842e+07	2.11309e+07	2.45293e+07	2.54181e+07	2.63918e+07	2.45295e+07	2.47655e+07	2.57667e+07	2.34471e+07	2.05655e+07	2.64841e+07	2.65366e+07	2.38048e+07	2.8528e+07	2.39959e+07	2.4172e+07			FALSE	0.06686	0.12515	0.03901	-0.01333	0.0558	-0.14349	0.10631	2	1476.81	0.000123135	2.3
A0A1B0GUS4	GQVCLPVISAEN	254100	251649	225726	205435	242343	193136	226811	216810	218087	216954	215584	244619	223125	226132	220754	185160			FALSE	-0.21582	-0.13615	-0.23019	-0.31725	-0.18909	-0.21727	-0.17088	2	1590.85	0.000102998	2.45
A0A1B0GUS4	GQVCLPVISAENW	183675	194953	184229	197781	195596	186513	183929	195345	195503	210783	193157	201696	177667	170444	164987	188521			FALSE	0.0132	0.06053	0.01283	-0.09904	0.00246	0.10171	-0.12124	2	1776.93	9.39211e-05	2.36
A0A1B0GUS4	GQVCLPVISAENWK	1.67109e+07	1.66309e+07	1.86247e+07	1.60531e+07	1.51531e+07	1.5543e+07	1.60618e+07	1.80885e+07	1.68487e+07	1.4683e+07	1.44137e+07	1.27332e+07	1.49381e+07	1.33061e+07	1.49192e+07	14822929			FALSE	-0.11928	-0.29655	0.05668	-0.16483	0.03456	-0.08053	-0.23938	3	2209.23	5.95206e-05	4.6
A0A1B0GUS4	GQVCLPVISAENWKPA	792047	937033	876397	818491	911020	866027	903342	837063	861136	780230	771123	691608	826238	708655	815591	769052			FALSE	0.03948	-0.24134	-0.02881	-0.12585	0.00942	-0.07511	-0.17187	3	2377.32	5.4626e-05	4.29
A0A1B0GUS4	GQVCLPVISAENWKPATK	1.77093e+07	1.95471e+07	2.00138e+07	2.06025e+07	1.92181e+07	2.05966e+07	1.96463e+07	2.01049e+07	2.03278e+07	1.88479e+07	1.9446e+07	1.84397e+07	1.99705e+07	1.58246e+07	1.93658e+07	1.99551e+07			FALSE	0.09581	0.02416	0.12457	0.0778	0.09351	0.07247	-0.05773	3	2910.67	3.95899e-05	4.17
A0A1B0GUS4	GQVCLPVISAENWKPATKT	1.17688e+06	1.29035e+06	1.18685e+06	1.27804e+06	1.29636e+06	1.23185e+06	1.32614e+06	1.18254e+06	1.21673e+06	1.26734e+06	1.30306e+06	1.22266e+06	1.33432e+06	1.20596e+06	1.28818e+06	1.22444e+06			FALSE	0.03522	0.0338	-0.00137	0.02629	0.02403	0.00981	0.04209	4	3011.72	4.70901e-05	4.25
A0A1B0GUS4	GQVCLPVISAENWKPATKTD	95553.5	138932	112805	173307	153422	138458	154835	122890	152207	154635	140970	159146	160717	154361	129641	159564			FALSE	0.31588	0.35602	0.28708	0.30259	0.24416	0.388	0.42621	4	3126.74	0.00155182	1.07
A0A1B0GUS4	GQVCLPVISAENWKPATKTDQVIQ	256740	334615	303273	399034	378565	372860	421052	308282	382319	462212	499758	429588	482574	344023	331540	324883			FALSE	0.34561	0.65219	0.24808	0.1506	0.30256	0.51413	0.48316	5	3595.01	0.000141597	3.27
A0A1B0GUS4	GQVCLPVISAENWKPATKTDQVIQSL	47683.8	54260.1	66505.2	59911.9	63422.5	63085.3	81937.8	56682.1	58203.8	99029.9	92085.5	54283.7	92462.7	119582	53418.3	55626.8	0.143657	-136036	FALSE	0.31145	0.52184	0.31042	0.09715	0.44336	0.62514	1.05659	4	3795.13	6.5587e-05	4.08
A0A1B0GUS4	HPNIDEK	617616	629109	630992	710840	685847	660764	638953	633103	609195	724753	672957	730579	666047	699207	651031	585903			FALSE	0.11119	0.17092	0.10606	-0.01138	0.02902	0.09756	0.13103	3	1460.84	0.00102263	2.14
A0A1B0GUS4	IALVNDPQPEHPLR	842645	702863	713459	670256	732859	680718	786317	765224	735841	639086	853943	817148	737582	805051	738542	702611			FALSE	-0.12873	0.11271	-0.15953	-0.10086	0.00562	-0.16873	-0.00269	3	1903.07	5.8651e-05	3.44
A0A1B0GUS4	IEINFPA	13150.3	15905.5	15021.6	22461	21286	17409.1	21150.1	20289.4	15134.2	19151.2	16909.4	17865.5	13712.4	18081.4	15386.1	20830.4			FALSE	0.41332	0.25922	0.3674	0.31783	0.51218	0.23877	0.12992	2	1107.64	0.0264847	1.23
A0A1B0GUS4	IEINFPAE	237612	280138	259353	252975	223286	218111	224208	241300	274402	211759	235221	212721	224948	223140	223680	207256			FALSE	-0.23018	-0.20895	-0.01519	-0.26478	-0.15345	-0.09082	-0.20847	2	1236.68	0.00235317	1.75
A0A1B0GUS4	IEINFPAEY	167292	162728	188231	182452	175772	182956	196520	206737	169327	189252	182022	186889	199299	171377	157754	190232			FALSE	0.12033	0.16072	0.16763	0.07647	0.28914	0.11973	0.16761	2	1399.74	0.00195835	2.1
A0A1B0GUS4	IEINFPAEYPFKPPR	910523	918584	824886	1.07819e+06	866330	825565	818574	905452	864429	864349	950661	759878	862566	836802	815709	955325			FALSE	-0.1125	-0.09669	0.0572	-0.04655	-0.08536	-0.08139	-0.10614	3	2426.37	0.000330301	3.51
A0A1B0GUS4	IYHPNIDEK	1.837e+08	1.89279e+08	1.88857e+08	1.61524e+08	1.86106e+08	1.73726e+08	1.81157e+08	1.8524e+08	1.83865e+08	1.75948e+08	1.80049e+08	2.0276e+08	1.87284e+08	1.9136e+08	1.78899e+08	1.88691e+08			FALSE	-0.05177	0.03753	-0.09017	-0.021	-0.02569	-0.05185	0.02175	2	1736.98	0.000595714	1.8
A0A1B0GUS4	KFCKNAEEFTK	385420	377097	462684	425408	408292	433469	372446	382849	442312	359463	378751	486307	380499	409367	399371	381708			FALSE	0.14264	0.18203	0.21994	0.0347	-0.01373	0.07243	0.05084	4	2618.51	0.01577	1.66
A0A1B0GUS4	KIYHPNIDEK	1.3834e+06	1.33009e+06	1.41682e+06	1.45939e+06	1.52122e+06	1.48129e+06	1.45428e+06	1.43322e+06	1.40538e+06	1.44092e+06	1.42813e+06	1.65045e+06	1.5854e+06	1.48182e+06	1.3602e+06	1.44769e+06			FALSE	0.14602	0.18212	0.08402	0.04934	0.08967	0.06894	0.17678	4	2169.28	0.000670941	2.03
A0A1B0GUS4	KNAEEFTK	2.25986e+06	2.0604e+06	2.00834e+06	2.1364e+06	2.17145e+06	1.86654e+06	2.29796e+06	2.15086e+06	2.16354e+06	2.26535e+06	2.32978e+06	2.01043e+06	2.38207e+06	2.041e+06	2.30696e+06	2.22463e+06			FALSE	-0.09748	0.00664	-0.05984	0.0689	0.0423	0.03583	0.03393	3	1879.11	0.000802057	2.78
A0A1B0GUS4	LIALVNDPQPEHPLR	309976	293630	268150	295441	321268	285758	330225	272368	281415	306097	250985	287011	276494	299046	250160	291870			FALSE	0.00815	-0.16601	-0.09896	-0.15523	-0.00242	-0.03899	-0.06869	3	2016.16	5.37987e-05	4
A0A1B0GUS4	LPVISAENWKPATK	320469	312485	361531	330577	358526	355143	335104	340694	327205	349773	323729	288443	345989	309538	280624	346660			FALSE	0.17315	-0.04816	0.12889	-0.01298	0.09449	0.09701	0.05055	3	2466.49	8.65961e-05	2.07
A0A1B0GUS4	LVNDPQPEHPLR	3.4309e+06	3.06664e+06	3.25979e+06	2.9642e+06	3.37124e+06	3.15833e+06	3.03771e+06	3.41741e+06	3.11146e+06	2.70855e+06	2.97697e+06	2.99918e+06	2.98546e+06	3.30673e+06	3.43483e+06	3.10274e+06			FALSE	0.00709	-0.12068	-0.06205	0.00886	-0.00945	-0.15887	-0.04633	2	1718.95	0.000111917	2.17
A0A1B0GUS4	NAEEFTK	1.28505e+08	1.36803e+08	1.50277e+08	1.35939e+08	1.38997e+08	1.35482e+08	1.41093e+08	1.33754e+08	1.36845e+08	1.42054e+08	1.43414e+08	1.32464e+08	1.36771e+08	1.32818e+08	1.46328e+08	1.35942e+08			FALSE	0.04903	0.05636	0.10944	0.0894	0.05096	0.07207	0.02309	2	1446.81	0.0127877	2.39
A0A1B0GUS4	NAEEFTKK	3.32219e+06	3.41701e+06	3.38336e+06	3.48036e+06	3.64382e+06	3.41209e+06	3.47625e+06	2.96654e+06	3.23785e+06	3.67763e+06	3.82672e+06	3.60471e+06	3.41131e+06	3.12104e+06	3.39964e+06	3.59515e+06			FALSE	0.06625	0.14106	0.02641	0.0537	-0.06489	0.03725	-0.04498	3	1879.11	0.0022776	2.14
A0A1B0GUS4	NIQVDEAN	452154	530821	420355	443681	492820	416826	414833	462417	445962	459876	397783	462690	415682	505071	423308	461642			FALSE	-0.11185	-0.19202	-0.18606	-0.15156	-0.16417	-0.1179	-0.09434	2	1206.63	0.0536564	2.47
A0A1B0GUS4	NIQVDEANLL	2.15489e+07	1.76541e+07	1.90748e+07	1.7592e+07	1.83747e+07	2.03173e+07	1.88554e+07	1.97099e+07	2.06069e+07	1.94903e+07	1.77569e+07	2.02846e+07	1.83144e+07	2.60887e+07	1.75055e+07	2.10871e+07			FALSE	-0.01893	-0.04339	-0.09649	-0.02264	-0.02366	0.03254	0.1797	2	1432.8	0.000431287	2.07
A0A1B0GUS4	NIQVDEANLLT	360879	309815	311355	298119	340628	347931	318841	274409	305160	352287	301257	297346	319465	292346	267276	309576			FALSE	0.03793	-0.16405	-0.13809	-0.21745	-0.17701	-0.02878	-0.13257	2	1533.84	0.000133386	2.36
A0A1B0GUS4	NIQVDEANLLTW	109346	159702	105519	104725	126870	98916	125988	124188	115191	107970	118947	113381	120755	137834	109486	108774			FALSE	-0.25291	-0.2117	-0.3558	-0.30182	-0.10492	-0.26978	-0.0572	2	1719.92	0.000150732	3.16
A0A1B0GUS4	NIQVDEANLLTWQ	392997	473474	459175	478477	433091	483446	498118	471145	433682	476278	448986	470187	537919	356917	438509	454469			FALSE	0.08104	0.08518	0.1139	0.04347	0.16174	0.07065	0.04647	2	1847.98	6.89737e-05	3.34
A0A1B0GUS4	NWKPATK	9.38169e+06	1.07106e+07	6.89047e+06	7.91761e+06	8.62108e+06	9.24245e+06	7.78588e+06	7.9766e+06	7.67627e+06	8.77689e+06	9.57976e+06	9.10689e+06	8.52372e+06	7.90036e+06	8.74794e+06	8.76569e+06			FALSE	-0.16963	-0.10464	-0.44026	-0.19817	-0.35015	-0.28828	-0.29083	3	1757.09	0.000817527	1.79
A0A1B0GUS4	PQPEHPLR	283003	348090	406415	324525	395474	369241	355707	411598	332742	359997	330545	418254	359651	388474	306219	397368			FALSE	0.27707	0.24673	0.2119	0.15688	0.28195	0.13446	0.24543	2	1277.73	0.0947391	1.82
A0A1B0GUS4	SLIALVNDPQPEHPLR	1.4936e+06	1.34526e+06	1.54302e+06	1.37423e+06	1.24579e+06	1.5497e+06	1.33451e+06	1.86256e+06	1.67478e+06	1.37282e+06	1.26539e+06	1.33845e+06	1.39885e+06	955219	1.25793e+06	1.38097e+06			FALSE	-0.02221	-0.12467	0.03929	-0.10538	0.17143	0.10237	-0.27015	3	2103.19	5.95669e-05	4.42
A0A1B0GUS4	TDQVIQSL	2.13111e+07	2.04347e+07	2.24369e+07	2.01606e+07	1.87461e+07	1.94828e+07	2.16544e+07	2.00586e+07	1.86933e+07	2.07467e+07	2.06822e+07	1.68348e+07	1.90009e+07	2.08277e+07	2.04936e+07	1.90208e+07			FALSE	-0.12697	-0.15408	0.02914	-0.07925	-0.00113	-0.08197	-0.06782	2	1207.69	0.00206636	1.77
A0A1B0GUS4	TDQVIQSLI	361143	396793	346626	346811	398622	345184	352971	324460	349255	378985	363507	352055	386275	343618	360666	327287			FALSE	-0.02715	-0.083	-0.12831	-0.13977	-0.162	-0.05766	-0.05439	2	1320.77	0.00151979	1.98
A0A1B0GUS4	TDQVIQSLIA	4.14163e+06	4.70225e+06	4.52968e+06	4.75188e+06	4.62227e+06	4.60297e+06	4.47203e+06	3.85607e+06	5.04079e+06	4.40135e+06	4.16464e+06	4.49048e+06	4.56455e+06	3.9246e+06	4.2102e+06	3.91205e+06			FALSE	0.06091	-0.03113	0.06969	-0.1228	-0.08669	0.09443	-0.05906	2	1391.81	0.000296877	1.7
A0A1B0GUS4	TDQVIQSLIAL	1.05983e+06	1.27795e+06	1.00204e+06	1.04746e+06	1.01226e+06	1.1355e+06	1.16073e+06	1.20397e+06	1.07566e+06	1.09598e+06	1.05967e+06	1.01715e+06	1.13021e+06	846420	1.06511e+06	1.02249e+06			FALSE	-0.1223	-0.17076	-0.18987	-0.1633	0.01652	-0.10635	-0.24209	2	1504.89	7.85117e-05	1.55
A0A1B0GUS4	TDQVIQSLIALVNDPQPEHPLR	168822	187837	187480	179376	154620	204264	152969	204085	168253	160750	163922	167556	158952	127476	163998	190333			FALSE	0.00897	-0.10563	0.04067	-0.00945	0.0016	-0.11644	-0.31637	4	2787.53	4.28549e-05	4.03
A0A1B0GUS4	TDQVIQSLIALVNDPQPEHPLRAD	64379.4	90146.9	69856.1	62879.9	54971	88185.5	73656.2	60266.5	75285.5	55361.6	83852.8	15267.9	71290.4	57203.2	43398.9	61362			FALSE	-0.11026	-0.64059	-0.21929	-0.56075	-0.20645	-0.24218	-0.26616	3	2973.6	2.94587e-05	4.99
A0A1B0GUS4	TKIYHPNIDEK	1.73856e+06	1.88854e+06	1.85853e+06	1.75535e+06	1.83653e+06	1.74005e+06	1.76189e+06	1.9534e+06	1.87537e+06	1.70382e+06	1.86703e+06	2.08488e+06	2.04646e+06	1.95116e+06	1.73594e+06	1.95121e+06			FALSE	-0.02024	0.12374	-0.00527	0.02369	0.03466	-0.01918	0.14033	4	2270.33	0.000646651	3.99
A0A1B0GUS4	TWQGLIVPDNPPYNK	152821	156013	169664	157362	184623	199141	173206	152473	140892	165519	188319	156460	170431	185466	150928	165681			FALSE	0.31339	0.15884	0.08257	0.03587	0.07662	-0.01136	0.20463	3	2350.31	0.0259481	1.75
A0A1B0GUS4	VNDPQPEHPLR	2.1929e+06	1.77722e+06	2.25791e+06	1.97905e+06	1.93886e+06	1.93849e+06	1.96667e+06	2.08181e+06	2.00577e+06	1.92824e+06	2.03992e+06	2.09733e+06	2.01614e+06	2.23989e+06	1.95992e+06	2.08035e+06			FALSE	-0.03411	0.05949	0.09385	0.02527	0.0282	-0.01318	0.10033	3	1605.87	9.03461e-05	2.77
A0AVF1	AAEAELK	246068	233277	193758	224301	210829	239825	229189	234546	220372	238882	239047	210960	192354	179947	226201	194998			FALSE	-0.08905	-0.09112	-0.19736	-0.18656	-0.04776	-0.06177	-0.3646	2	1339.81	0.0123669	1.92
A0AVF1	DLEPTTPQEYILK	1.08285e+06	912455	955056	999788	936593	853134	1.01234e+06	966801	930433	887729	928755	1.01738e+06	1.00306e+06	1.00505e+06	925475	955449			FALSE	-0.15687	-0.036	-0.02956	-0.08517	-0.01174	-0.13413	0.00923	3	2155.21	9.55181e-05	2.45
A0AVF1	GGEGALQVLPPLVDVIPEAR	54893	51352.3	41133	54790.4	50517.9	43460.3	48225	48231.9	46535.7	58763.7	42482.6	46868.5	41857.2	48681.3	55059.5	42721.2			FALSE	-0.177	-0.24984	-0.14744	-0.11978	-0.13944	-0.0129	-0.2308	3	2334.34	4.0734e-05	1.96
A0AVF1	GVVNAALGQEMGSR	485581	419527	505144	475972	463041	487053	504568	451221	471442	421252	437003	518860	423709	528077	417725	467148			FALSE	0.06998	0.07871	0.11633	-0.03262	0.0786	-0.01993	0.07255	3	1692.9	6.80975e-05	2.92
A0AVF1	IAQQFFQLVGGSASECDTIPGR	14780.4	21359.3	15706.8	18657.4	27612	25533.5	24278.2	12781.4	21294.4	23998.3	8704.65	9324.14	17437	18427.9	10118.6	13893			FALSE	0.55636	-1.00329	-0.07269	-0.58986	0.03626	0.32569	-0.01102	3	2685.36	4.36732e-05	3.41
A0AVF1	LQNRLLFHLAH	136418	175266	145679	132865	156259	171423	198919	169431	162875	163939	144588	171319	181886	179185	175094	153137			FALSE	0.07221	0.01941	-0.16218	0.07463	0.24099	0.06839	0.2122	2	1665.99	0.0204168	0.69
A0AVF1	SHYQEAIDIYKR	342033	345711	325513	341458	360597	340707	322044	366800	338928	361675	330128	349111	338629	362368	322963	369755			FALSE	0.02817	-0.01795	-0.04425	0.0104	0.00231	0.02672	0.02754	4	2131.18	7.53664e-05	3.62
A0AVF1	SLMDNASSSFEFAK	147316	156460	157782	142527	161306	137843	180555	148976	137858	116690	138628	161204	157417	157627	154169	144950			FALSE	-0.02214	-0.01885	-0.01656	-0.02229	0.11741	-0.25507	0.05255	3	2142.1	8.39354e-05	2.65
A0AVF1	VLPPLVDVIPEAR	15870.9	30678.5	25346.2	22628.2	23560.6	22271	28191.1	9220.02	14862	19418.5	15823	14324.4	22916.4	21635.5	10511.3	24662.1			FALSE	-0.02242	-0.62673	0.0435	-0.40428	-0.3153	-0.44138	-0.06328	3	1722.05	0.000702834	3.04
A0AVK6	ASPGSGIVPVSPR	591093	561792	631955	625355	615746	597586	627148	589827	627613	664020	608781	640435	569835	661051	582856	634531			FALSE	0.07373	0.11577	0.12509	0.07854	0.07805	0.16395	0.09445	2	1527.88	0.000469509	2.04
A0AVK6	ENLFCEPHK	930652	885211	930195	907495	914938	921260	845726	903203	912275	890431	977407	953315	926270	976902	924005	862621			FALSE	0.01607	0.08849	0.01724	-0.02342	-0.05418	-0.01049	0.06775	3	1781.95	0.000406847	3.08
A0AVK6	FVELPGVEFR	613139	618076	589219	560104	578084	602775	645923	550494	605002	571608	597824	585253	601037	636037	586043	533621			FALSE	-0.06025	-0.05754	-0.0993	-0.13702	-0.04136	-0.06545	0.00685	3	1496.84	0.0011527	2.74
A0AVK6	SAPSSPIK	443943	316218	384268	359932	387477	347159	337326	389774	407859	301688	379954	389460	370442	384626	326502	317688			FALSE	-0.04928	0.01745	-0.03061	-0.23882	-0.06415	-0.09941	-0.0097	2	1394.85	0.0360835	1.8
A0AVT1	ACIGDTLCQK	2.27098e+06	2.02227e+06	2.18883e+06	1.9443e+06	1.99832e+06	1.87237e+06	2.16363e+06	2.11933e+06	1.93779e+06	1.80696e+06	1.88155e+06	1.58746e+06	2.08183e+06	1.66517e+06	1.92095e+06	1.98033e+06			FALSE	-0.14948	-0.30754	-0.05483	-0.13812	-0.00346	-0.1972	-0.19633	3	1773.95	0.00093603	1.97
A0AVT1	ADVHGIWSR	195477	178478	200222	194601	186683	202796	209700	182847	197365	173064	212256	176657	218737	206894	193470	172815			FALSE	0.05868	0.05659	0.07834	-0.0299	0.07	-0.01367	0.18674	3	1344.73	0.00303116	2.6
A0AVT1	AILSNEATK	8.01763e+06	8.49759e+06	8.84437e+06	7.43981e+06	7.20565e+06	8.22085e+06	8.16013e+06	8.49183e+06	8.4189e+06	8.80949e+06	8.82956e+06	7.0242e+06	7.86247e+06	7.45173e+06	7.76827e+06	8.20785e+06			FALSE	-0.09839	-0.05897	-0.02032	-0.04788	0.0119	0.06099	-0.10893	3	1554.93	0.00881652	3.15
A0AVT1	AILSNEATKS	1.63673e+06	1.623e+06	1.6349e+06	1.65751e+06	1.74643e+06	1.59196e+06	1.71593e+06	1.61442e+06	1.64347e+06	1.73107e+06	1.64317e+06	1.82379e+06	1.6634e+06	1.56326e+06	1.47842e+06	1.66549e+06			FALSE	0.0344	0.08892	0.01439	-0.05219	0.03092	0.04994	-0.01471	3	1641.97	0.000574623	2.01
A0AVT1	AILSNEATKSDLQMAVLSFEK	59689	45000.1	64080.3	71587.8	66956.6	66494.1	100028	50024.6	49882.9	63567.3	77622.1	51059.6	64748.1	42294	62535.3	58477.9			FALSE	0.3502	0.2977	0.37397	0.20905	0.51936	0.11595	0.03207	4	3207.81	5.1766e-05	4.18
A0AVT1	ALDNVEAR	2.16526e+07	1.95445e+07	1.98861e+07	1.89178e+07	2.06493e+07	1.871e+07	2.155e+07	1.96373e+07	1.85691e+07	1.84513e+07	2.19198e+07	2.01902e+07	2.09854e+07	2.47508e+07	2.19127e+07	2.08485e+07			FALSE	-0.06584	0.03162	-0.08634	0.05376	-0.00034	-0.15422	0.15079	2	1191.67	0.0234025	1.94
A0AVT1	ALDNVEARR	278170	228171	276692	268644	238561	253819	303166	229970	252977	218839	279996	277675	258332	312295	243099	212674			FALSE	-0.04034	0.13931	0.10704	-0.1518	0.0744	-0.10188	0.17244	3	1347.77	0.00891732	2.78
A0AVT1	ALDQFQEK	493229	462567	445853	455693	516586	415801	486267	446808	432783	438647	489389	551969	426471	738128	450935	468653			FALSE	-0.03577	0.12369	-0.0843	-0.05571	-0.03471	-0.13332	0.28506	2	1586.9	0.00327704	2.59
A0AVT1	ALLGVGTSK	695212	688393	625901	682892	717889	760971	615487	696361	740155	666318	660268	700847	661061	731059	658521	693950			FALSE	0.09605	-0.02364	-0.0802	-0.03283	-0.07683	0.02365	0.00885	3	1453.92	0.00107468	2.05
A0AVT1	ALQLLHCFPL	137916	141558	142429	140799	144941	139590	145843	163474	138771	147102	142611	123591	154418	129528	134881	146865			FALSE	0.02587	-0.07019	0.01925	0.01168	0.14637	0.03266	0.0229	2	1515.87	0.000166429	1.27
A0AVT1	ALQLLHCFPLDIR	777933	819162	755789	762265	771672	798661	824605	832664	707507	695749	657029	560661	713078	671270	792951	833912			FALSE	-0.02438	-0.3913	-0.07323	0.02664	0.05336	-0.18667	-0.20624	3	1900.08	6.70739e-05	2.79
A0AVT1	ANLRPLLDSGTMGTK	636437	567590	505989	568624	584339	515574	578640	592654	598757	522280	603283	615672	549519	597505	542301	589239			FALSE	-0.13048	0.01778	-0.16405	-0.08958	-0.03976	-0.10303	-0.06997	3	2182.25	8.39354e-05	2.88
A0AVT1	ASVEIDDALYSR	1.50464e+06	1.46069e+06	1.54446e+06	1.58341e+06	1.52646e+06	1.51658e+06	1.45607e+06	1.36649e+06	1.37672e+06	1.32874e+06	1.52401e+06	1.44668e+06	1.5307e+06	1.51732e+06	1.48195e+06	1.42385e+06			FALSE	0.03732	0.0026	0.07699	-0.02926	-0.07119	-0.13232	0.03968	2	1642.86	7.39544e-05	2.44
A0AVT1	ATVSGLVALEMIK	55511.4	88598.8	76344	58513.7	78136.4	71264.9	72470.7	73563.1	69823.7	80796.4	61572.9	35155.4	58227	57902.4	58948.2	77287.1			FALSE	0.05202	-0.57516	-0.09573	-0.08107	0.01913	0.06374	-0.31144	3	1940.17	0.000116253	2.7
A0AVT1	AVTIHDTEK	209797	194927	227051	217697	192688	186433	203248	163557	201495	169168	194675	194685	198588	189974	208421	225705			FALSE	-0.09428	-0.05584	0.13605	0.10117	-0.14193	-0.12683	-0.0588	2	1621.94	0.000176336	2.46
A0AVT1	CDFGDEFEVLDTTGEEPK	171080	171592	162057	147946	153503	127107	158269	189622	140370	126995	181358	180270	157751	226977	157375	143713			FALSE	-0.28826	0.07768	-0.14454	-0.18664	0.02181	-0.35802	0.16701	3	2696.29	4.76455e-05	2.63
A0AVT1	CLANLRPLLDSGTM	21569.6	27533.5	15300.4	20772.6	20475.8	10671.6	18392.5	11205.9	16384.5	10363.6	25726.7	17628.7	22465.5	45230.8	22325.1	31343.8			FALSE	-0.6567	-0.1796	-0.44489	0.12827	-0.73029	-0.87638	0.46326	3	1864.99	0.0270306	1.34
A0AVT1	CLANLRPLLDSGTMGTK	3.50739e+06	3.8049e+06	3.74637e+06	3.53806e+06	3.83341e+06	3.68806e+06	3.61357e+06	3.62297e+06	3.67757e+06	3.72117e+06	3.70046e+06	3.49135e+06	3.30042e+06	3.16626e+06	3.53665e+06	3.62899e+06			FALSE	0.04069	-0.02397	-0.00551	-0.02923	-0.01502	0.01696	-0.1773	4	2455.37	5.40708e-05	2.66
A0AVT1	CQAWDLGTNFFLSEDDVVNKR	133346	181611	133894	218509	184346	183334	200437	139540	168988	173783	168006	143139	164942	142085	144152	156196			FALSE	0.2233	-0.01757	0.16207	-0.06852	0.11028	0.12209	-0.03679	3	3122.59	2.60478e-05	4.67
A0AVT1	DDDHNGHID	75747.2	60472.3	48355.5	50895.7	75131.8	91115.9	69301.5	88515.4	53643.1	97354.2	57755.1	65117.7	72669.2	97396	73468.2	83158.7			FALSE	0.2874	-0.14877	-0.45678	0.2014	0.21232	0.14859	0.32016	3	1341.6	0.00832872	2.67
A0AVT1	DDDHNGHIDFIT	253218	226127	209807	222518	230532	172770	237578	239431	229135	230221	194181	251077	215960	228011	209318	228958			FALSE	-0.2492	-0.10642	-0.14895	-0.12922	-0.00705	-0.06145	-0.1106	3	1702.8	9.68442e-05	2.02
A0AVT1	DDDHNGHIDFITA	646934	645694	575866	660333	618226	645192	618128	665192	653858	610228	632488	606674	594362	852558	638263	683297			FALSE	-0.03298	-0.06094	-0.0644	0.03193	-0.01043	-0.03221	0.16268	3	1773.84	0.000105798	2.55
A0AVT1	DDDHNGHIDFITAA	869659	778421	803295	769721	867457	854663	825529	842439	732836	752404	821802	863366	776275	840502	742509	756518			FALSE	0.0634	0.03211	-0.06725	-0.13676	0.0173	-0.15009	-0.02767	3	1844.87	0.000134037	2.23
A0AVT1	DDDHNGHIDFITAASNLR	1.86457e+06	1.26181e+06	1.4185e+06	1.54346e+06	1.23281e+06	1.44052e+06	1.3062e+06	1.18973e+06	1.32157e+06	1.49701e+06	1.33056e+06	1.32403e+06	1.26805e+06	1.24501e+06	2.07636e+06	1.37257e+06			FALSE	-0.22585	-0.236	-0.07794	0.14166	-0.32492	-0.14953	-0.31504	4	2315.13	5.50723e-05	4.98
A0AVT1	DETARKPDHVPISSEDERNAIFQLEK	181831	169108	143130	170732	161310	138731	170594	180768	170221	178677	145266	155681	156713	181428	129811	164987			FALSE	-0.22606	-0.22171	-0.16109	-0.25149	0.00174	-0.00842	-0.0536	5	3937.12	5.23707e-05	1.79
A0AVT1	DGSLFWQSPK	6.17565e+06	6.44297e+06	6.02544e+06	6.18205e+06	6.39842e+06	6.06967e+06	5.96169e+06	6.28096e+06	6.06219e+06	5.4878e+06	6.26133e+06	5.82549e+06	5.69975e+06	5.92658e+06	6.07741e+06	6.18289e+06			FALSE	-0.01731	-0.06212	-0.04779	-0.04156	-0.04364	-0.12766	-0.11816	4	1772.98	0.000325227	1.39
A0AVT1	DHVPISSEDER	218427	195095	176944	243796	198370	216920	220533	191878	233389	201255	198325	211125	221927	205259	195073	236420			FALSE	0.00615	-0.01428	0.02496	0.06137	-0.00388	0.07187	0.0469	3	1587.79	0.000213678	2.85
A0AVT1	DKFESSFSHK	296103	272387	269949	252825	268919	267158	223058	272693	221870	224609	210940	237865	211766	196210	299687	231738	0.568357	22.0863	FALSE	-0.08469	-0.34105	-0.12095	-0.09727	-0.19752	-0.34854	-0.47865	4	2124.19	0.000115754	1.85
A0AVT1	DKFESSFSHKPSLF	464141	410532	510265	371578	421442	482769	379028	549785	469746	402525	377170	393997	421756	678722	423942	573960			FALSE	0.04791	-0.1817	0.01178	0.19015	0.08664	-0.00397	0.33131	4	2568.43	0.00213429	2.34
A0AVT1	DKFESSFSHKPSLFNK	1.82379e+06	1.94461e+06	1.54667e+06	1.80626e+06	1.56678e+06	2.02119e+06	1.41531e+06	1.95283e+06	1.57272e+06	1.81966e+06	1.52111e+06	1.26948e+06	1.53454e+06	1.56285e+06	1.818e+06	1.87026e+06			FALSE	-0.07078	-0.43338	-0.16853	-0.03101	-0.162	-0.15165	-0.2829	4	3114.77	4.57696e-05	4.04
A0AVT1	DLGTNFFLSEDDVVNK	881568	875700	741554	870058	935453	775708	851561	851626	823230	855097	839926	792925	826421	755852	768419	797788			FALSE	-0.03836	-0.10594	-0.12483	-0.16606	-0.0451	-0.06631	-0.15134	3	2421.28	5.162e-05	3.52
A0AVT1	DLGTNFFLSEDDVVNKR	684236	759314	744655	849758	857630	733881	770234	734395	723203	736191	829368	779484	808547	1.09074e+06	723024	808723			FALSE	0.14078	0.15641	0.1434	0.08556	0.05979	0.01575	0.39584	4	2577.38	5.39241e-05	3.46
A0AVT1	DLNEPLHLSFLQNAAK	60536.5	66697.7	50606.7	65706.4	68499.8	67845.7	73246.3	44837.5	64662.8	51586.3	58315.9	74068.3	66616.4	46020.1	54665.1	44869.8			FALSE	0.09978	0.05724	-0.12947	-0.35421	-0.10768	-0.13027	-0.17581	4	2418.36	6.2356e-05	2.89
A0AVT1	DVIITALDNVEAR	438485	437297	479191	523833	475665	487725	448281	494809	502026	445184	503812	368563	539721	499717	416093	383235			FALSE	0.13755	-0.00562	0.19571	-0.13178	0.10682	0.11311	0.24716	3	1732.98	7.11515e-05	3.73
A0AVT1	DVIITALDNVEARR	257084	254252	293236	282172	274486	288919	296100	271839	288888	280320	253985	306245	305127	237685	275391	232810			FALSE	0.1399	0.13175	0.17031	-0.00887	0.15146	0.15468	0.08618	3	1889.08	7.14126e-05	3.93
A0AVT1	EIFISNIT	78964.1	55881.7	67220	65583.2	66163.2	57794.6	52713.6	66007.1	69948.9	55108.8	58275.5	66764.8	60888.9	60471.4	61424.9	48741.2			FALSE	-0.12146	-0.10892	-0.02202	-0.29163	-0.18374	-0.10872	-0.15201	2	1240.71	0.0108095	1.57
A0AVT1	EIFISNITQANPGIVTC	68672.5	57190	76668.5	68144.2	77686.8	70076.3	79981.7	78648.5	65915.1	58809.9	62466.3	70748.7	82131.7	58332.9	57045.6	75892.1			FALSE	0.23144	0.08191	0.20234	0.0789	0.33382	-0.0131	0.15836	3	2181.15	5.64227e-05	3.38
A0AVT1	EIFISNITQANPGIVTCL	266975	270053	291341	263059	251204	297836	256266	302311	215367	206100	220962	110892	229793	243127	251608	233577			FALSE	0.03192	-0.69445	0.04593	-0.14646	0.05676	-0.34958	-0.1834	3	2294.24	5.46696e-05	1.78
A0AVT1	EIFISNITQANPGIVTCLENHPHK	414364	408611	429943	427447	421062	406846	479239	469013	416880	384448	377628	306718	436083	302054	415790	402690			FALSE	0.00862	-0.26612	0.0591	-0.0079	0.20442	-0.03846	-0.15696	5	3340.8	3.80255e-05	6.62
A0AVT1	EINGMTGLNGSIQ	130183	137896	116589	135872	117181	117217	137772	110083	118640	101595	114419	128218	154768	163116	115990	131623			FALSE	-0.1937	-0.14386	-0.0866	-0.11458	-0.11316	-0.28362	0.24584	2	1637.85	7.33582e-05	2.41
A0AVT1	EKYGIEPTMVVQGVK	202426	182361	204249	228002	260824	221609	227401	237126	215157	203591	198527	226081	164015	181791	204231	200946			FALSE	0.32627	0.14207	0.16781	0.07449	0.2717	0.12202	-0.15409	4	2590.51	9.39211e-05	3.27
A0AVT1	ENHPHKLETGQFLTFR	311643	322498	252298	341230	347317	372361	316653	277144	327175	283961	294542	279973	334655	299969	353386	343586			FALSE	0.18255	-0.14246	-0.09549	0.1363	-0.09483	-0.05331	0.0011	5	2562.41	8.12908e-05	3.86
A0AVT1	ETGQFLTFR	828430	669651	707357	744587	775379	703677	754230	753075	718162	761772	742096	678180	664430	782463	717041	796269			FALSE	-0.01844	-0.07694	-0.04513	0.01459	0.00886	-0.01758	-0.05016	2	1402.76	0.0222123	0.91
A0AVT1	FALLGVGTSK	21570.5	20810.8	22684.5	31385.4	25657.7	29801.5	28078.7	20425.9	20725.3	10207.3	9912.27	17008.9	18147.4	11518.5	18154.8	17338.3			FALSE	0.388	-0.65469	0.3514	-0.25589	0.19469	-0.4543	-0.51463	3	1600.99	0.0314375	1.42
A0AVT1	FAPDIDGDEDLPGPPVR	615900	588566	602751	587170	657082	556581	606373	620545	597615	671062	590105	588934	583017	770824	555927	663893			FALSE	0.01098	-0.03078	-0.01753	0.01828	0.02665	0.07493	0.16867	3	2114.07	6.19783e-05	3.39
A0AVT1	FDLNEPLHL	34111.4	27424.5	26367.3	42899.6	47413.6	35685	37015.5	24644.5	41423.5	34393.3	33207.3	28226.3	28207.5	33739.5	22614.9	45354.8			FALSE	0.43339	-0.0024	0.17074	0.14346	0.00291	0.30109	0.00961	2	1401.77	0.00492152	1.3
A0AVT1	FDLNEPLHLSFLQNAAK	190527	261703	254833	220386	231804	188687	232897	209445	201001	213279	194306	185595	195268	196048	193230	224158			FALSE	-0.10498	-0.25143	0.07154	-0.11567	-0.03189	-0.12645	-0.20872	4	2565.43	6.86389e-05	4.28
A0AVT1	FESSFSHKPSLFNK	318851	362166	287594	313541	301469	345815	305754	367574	254762	356345	293942	271486	273533	303364	331682	309370			FALSE	-0.07329	-0.26835	-0.18	-0.08725	-0.01638	-0.15626	-0.23938	4	2567.44	6.28844e-05	2.41
A0AVT1	FFLSEDDVVNK	605927	591564	572331	582188	567451	574692	577303	605586	580863	590472	567435	690991	597625	735627	572205	586978			FALSE	-0.06827	0.07161	-0.05272	-0.04691	-0.0177	-0.03186	0.15493	3	1921.06	0.000165488	3.04
A0AVT1	FFLSEDDVVNKR	517311	388038	596757	396974	452311	396529	408897	389865	388749	437710	406832	497900	412481	1.50649e+06	413669	514941			FALSE	-0.09298	-0.00098	0.13438	0.0366	-0.18071	-0.13153	1.08379	3	2077.16	6.82042e-05	3.59
A0AVT1	FISADVHGIW	45873.2	48133.7	52698.6	48863.8	40034.8	36357.7	53669.3	47125.4	42501.2	29931	44109.3	40781.1	49203.7	71310.9	55420.4	53310.2			FALSE	-0.29934	-0.14717	0.11153	0.20992	0.10058	-0.37613	0.35837	2	1448.79	0.000900261	1.33
A0AVT1	FISADVHGIWSR	1.51558e+06	1.53353e+06	1463290	1.51262e+06	1.5074e+06	1.41177e+06	1.43479e+06	1.57358e+06	1.48991e+06	1.53962e+06	1.3466e+06	1.42988e+06	1.37754e+06	1.3428e+06	1.49104e+06	1.45629e+06			FALSE	-0.06283	-0.13513	-0.03506	-0.04898	-0.01941	-0.00929	-0.1646	2	1691.92	0.000102612	2.36
A0AVT1	FLSEDDVVNK	669401	567844	573818	576005	666094	537084	620449	657993	670518	622495	555092	681336	556442	906409	565362	604622			FALSE	-0.04028	-0.00095	-0.10572	-0.08064	0.04725	0.06361	0.24165	2	1773.99	0.000623397	2.86
A0AVT1	FSPLCQW	57330.5	42627.8	47677.4	35006.1	47744.5	59315.6	33949.5	44411.9	55015	47848.6	36106.7	35938	33662.5	89676.4	52113.2	40287.1			FALSE	0.09902	-0.47243	-0.27373	-0.11343	-0.35118	0.04133	0.30323	2	1241.63	0.0161178	1.15
A0AVT1	FWQTYSSAEEVLQK	7.01257e+06	6.8835e+06	6.73876e+06	7.17112e+06	6.85004e+06	7.03322e+06	6.78106e+06	6.43052e+06	6.11608e+06	6.65795e+06	6.20866e+06	6.46652e+06	6.0714e+06	5.86575e+06	6.44897e+06	6.3075e+06			FALSE	-0.00133	-0.13267	0.00143	-0.12345	-0.07287	-0.12146	-0.21922	3	2324.24	5.45175e-05	4.79
A0AVT1	GAIGCEMLK	329466	223924	275322	272492	301695	232642	296789	292079	273678	286937	271741	310468	263562	398343	240178	313841			FALSE	-0.05055	0.07324	-0.01461	0.00164	0.08965	0.01871	0.25833	2	1586.89	0.000658663	2.56
A0AVT1	GDRYDALR	8.17757e+06	6.95709e+06	8.32435e+06	8.10314e+06	8.10708e+06	7.9067e+06	7.97327e+06	7.81669e+06	7.59214e+06	7.61634e+06	7.49071e+06	6.43655e+06	7.78328e+06	7.45488e+06	7.91715e+06	8.16791e+06			FALSE	0.08146	-0.11994	0.11826	0.08786	0.06115	0.00702	0.00983	3	1269.69	0.00751567	1.86
A0AVT1	GDRYDALRA	201978	177541	166009	202529	188927	171383	184011	170304	209615	191234	197191	199961	165573	185083	210847	159901			FALSE	-0.07494	0.06552	-0.04236	-0.03374	-0.09914	0.07889	-0.11412	3	1340.72	0.0129308	1.88
A0AVT1	GFLSPLAAAVGGVASQEVLK	255212	245716	253525	298488	287981	218815	246984	237321	235304	269655	243510	237065	227423	257800	229374	244590			FALSE	0.0168	-0.05984	0.1401	-0.07982	-0.04869	0.01156	-0.04595	3	2522.48	5.05462e-05	6.49
A0AVT1	GGLGLEIAK	136636	97733.5	131043	93203.6	103825	90915.7	96232.1	96943.8	108177	117940	105223	66958	108936	141826	96615.2	90518.7			FALSE	-0.26723	-0.44486	-0.0637	-0.32472	-0.27887	-0.05172	0.09753	2	1465.92	0.000722827	0.97
A0AVT1	GHIDFITAASNLR	881946	766222	799839	767100	805044	780877	754542	762469	740515	741952	694906	710282	675865	753086	737750	735800			FALSE	-0.05554	-0.2301	-0.07292	-0.16157	-0.11963	-0.15286	-0.20591	3	1718.95	0.00459642	1.18
A0AVT1	GHTEVIVPH	1.15999e+06	944739	944425	1.00832e+06	916826	900460	1.00459e+06	1.15822e+06	1.01127e+06	965165	824207	974602	1.00332e+06	1.57366e+06	909106	964589			FALSE	-0.21185	-0.22659	-0.10813	-0.16775	0.03928	-0.09073	0.29205	3	1292.73	0.000658663	2.75
A0AVT1	GHTEVIVPHLTESY	398457	363282	375889	521233	391906	493950	408752	377638	354240	351743	442057	460557	361930	428376	408865	404058			FALSE	0.21778	0.24481	0.23601	0.09382	0.04595	-0.10966	0.05311	3	1886	5.47796e-05	4.26
A0AVT1	GKPECEEFLPR	2.06784e+06	1.7293e+06	1.95145e+06	1.77493e+06	1.6766e+06	1.53658e+06	1.64012e+06	1.75237e+06	1.76817e+06	1.70108e+06	1.78361e+06	2.03672e+06	1.66808e+06	3.53033e+06	1.76551e+06	1.83246e+06			FALSE	-0.24091	0.00878	-0.02714	-0.07773	-0.16257	-0.13029	0.45315	3	1970.07	0.000209563	2.77
A0AVT1	GLVALEMIK	365302	250992	336905	259960	289550	257693	249937	260307	266787	228588	243479	252962	260128	581730	278993	312847			FALSE	-0.17144	-0.31199	-0.04621	-0.05841	-0.27243	-0.3151	0.44996	3	1581.99	0.000857742	2.7
A0AVT1	GMGGLGLEIAK	481721	353601	441004	370813	422457	325713	374696	368154	361071	331855	359215	448568	363573	864417	325817	389153			FALSE	-0.15897	-0.04836	-0.04118	-0.22445	-0.16926	-0.26963	0.55589	3	1653.99	0.000396913	3.49
A0AVT1	GMITVTDPDLIEK	1.57512e+06	1.78111e+06	1.58773e+06	1.61945e+06	1.76652e+06	1.611e+06	1.73267e+06	1.68141e+06	1.6293e+06	1.73325e+06	1.64978e+06	1.78925e+06	1.6976e+06	1.66844e+06	1.56151e+06	1.55358e+06			FALSE	0.00912	0.03516	-0.06553	-0.10756	0.02466	0.00271	0.00421	3	2040.15	0.000107473	3.46
A0AVT1	HIAELNPYVH	157996	163170	185500	165898	197910	163836	179904	188497	181664	172427	175494	157649	195957	217356	204787	200843			FALSE	0.17166	0.05282	0.12979	0.33685	0.19796	0.1408	0.36391	3	1496.82	0.000457612	2.92
A0AVT1	HIAELNPYVHVT	221174	224782	240146	279096	260320	227625	205874	222900	226282	239894	236738	245277	249437	278320	204243	246551			FALSE	0.12982	0.11218	0.21951	0.01557	-0.05668	0.06397	0.24297	3	1696.93	0.000115754	4.19
A0AVT1	HIAELNPYVHVTS	221326	179921	177981	220341	226911	196744	220185	218891	185176	200383	189426	190047	173900	200846	181285	189181			FALSE	0.0784	-0.08049	-0.01055	-0.11515	0.12998	-0.05754	-0.09858	3	1783.97	0.00160129	2.37
A0AVT1	HIAELNPYVHVTSS	274648	227484	289652	283668	315359	262926	287799	269324	263781	240871	290766	313499	262401	322688	282882	274395			FALSE	0.20372	0.26712	0.19127	0.15033	0.14993	0.00722	0.22059	3	1871	0.000111456	3.67
A0AVT1	IDAHLNK	9.54529e+06	1.0618e+07	1.02091e+07	9.87506e+06	9.33969e+06	9.0927e+06	9.17743e+06	9.08088e+06	1.01812e+07	9.15984e+06	1.0126e+07	9.20879e+06	9.1977e+06	9.253e+06	9.88189e+06	9.24555e+06			FALSE	-0.12949	-0.06053	-0.00568	-0.07609	-0.14318	-0.06007	-0.12806	3	1418.86	0.00693728	3.33
A0AVT1	IGDTLCQK	127520	123839	119434	138824	163774	130188	113409	111799	119210	125255	104781	158999	120057	144394	144734	137625			FALSE	0.22588	0.06958	0.03906	0.16778	-0.1585	-0.04012	0.07325	3	1542.88	0.00396665	2.49
A0AVT1	IQEFKPSNK	1.09421e+07	1.13758e+07	1.20926e+07	1.0496e+07	9.93172e+06	1.00985e+07	1.08419e+07	1.08727e+07	1.07461e+07	9.95887e+06	1.06434e+07	8.99961e+06	1.13319e+07	1.09763e+07	1.1013e+07	1.14736e+07			FALSE	-0.15603	-0.18419	0.01739	0.01086	-0.03954	-0.10823	-0.00063	3	2003.21	0.000186074	1.82
A0AVT1	IQSGHSLEGCFQVIK	4.05284e+06	4.0988e+06	3.81937e+06	3.51911e+06	3.91765e+06	3.66916e+06	3.89228e+06	3.86375e+06	3.71861e+06	3.89483e+06	3.54706e+06	2.8569e+06	3.88918e+06	3.44762e+06	3.89477e+06	3.79238e+06			FALSE	-0.1036	-0.34813	-0.15161	-0.08464	-0.07177	-0.09854	-0.15194	3	2311.27	4.69496e-05	5.03
A0AVT1	KAILSNEATK	1.17997e+06	1.20591e+06	1.33033e+06	1.31292e+06	1.3111e+06	1.2574e+06	1.22411e+06	1.07537e+06	1.31066e+06	1.19178e+06	1.35959e+06	1.36506e+06	1.26942e+06	1.15557e+06	1.13508e+06	1.27087e+06			FALSE	0.1064	0.19155	0.14779	0.01208	-0.05322	0.06881	0.02345	3	1987.24	8.41676e-05	2.41
A0AVT1	KINDFCR	328534	355660	362947	341128	381467	360553	385580	345787	316313	386978	403896	338104	375750	332737	371684	351443			FALSE	0.11705	0.11701	0.04132	0.07984	0.09619	0.03971	0.05033	2	1560.88	0.0251607	1.25
A0AVT1	KPDHVPISSEDER	5.19724e+06	4.90234e+06	5.27201e+06	5.35346e+06	5.33823e+06	4.74099e+06	4.76386e+06	5.1557e+06	4.91999e+06	4.42162e+06	4.54126e+06	5.03623e+06	4.52189e+06	5.09742e+06	5.22877e+06	5.3834e+06			FALSE	-0.00291	-0.07657	0.07323	0.07143	-0.02595	-0.11255	-0.07029	4	2117.15	0.000140879	1.99
A0AVT1	KPDHVPISSEDERNAIFQ	227196	213667	260720	229584	261174	221870	250123	246530	234786	231195	232705	281197	235608	231208	200137	267873			FALSE	0.13182	0.22116	0.15335	0.08621	0.17191	0.07994	0.08252	4	2690.44	0.000301363	2.45
A0AVT1	KPDHVPISSEDERNAIFQLEK	645892	640118	712462	772988	724381	720137	665061	630947	722917	659603	592812	703379	675024	764297	712278	645065			FALSE	0.16769	0.01138	0.208	0.07788	0.01117	0.1044	0.16249	5	3364.87	5.66866e-05	4.25
A0AVT1	KPNVGCQQDSEELLK	1.32451e+06	1.31745e+06	1.38788e+06	1.36184e+06	1.43717e+06	1.37124e+06	1.44937e+06	1.29419e+06	1.31025e+06	1.37985e+06	1.32e+06	1.32855e+06	1.42271e+06	1.4729e+06	1.34487e+06	1.36321e+06			FALSE	0.08815	0.0036	0.05768	0.03566	0.05444	0.02605	0.13226	4	2657.47	6.69757e-05	3.27
A0AVT1	KPNVGCQQDSEELLKL	304591	220581	239303	215020	282466	217487	254733	268367	259198	247451	279278	294124	251697	292286	256629	272134			FALSE	-0.071	0.12676	-0.20907	0.00983	-0.0057	-0.0518	0.05077	3	2770.56	4.3933e-05	3.71
A0AVT1	KVCPTTETIYNDEFYTK	191699	142867	110492	152865	145820	146494	137053	157623	144488	153655	150497	176923	137993	162885	160542	157625			FALSE	-0.19477	-0.03115	-0.34527	-0.0725	-0.18316	-0.16629	-0.15311	3	3021.61	5.31507e-05	2.63
A0AVT1	KYVDLTVSFAPDIDGDEDLPGPPVR	76937.9	81166.4	79852.9	80080.9	87519.2	69291.7	99867.4	78646.5	53951	75112.3	84813.4	60389.3	60502.3	73359.3	61498.2	66438.4			FALSE	-0.01185	-0.12281	0.0166	-0.30545	0.17516	-0.2928	-0.24013	4	3323.77	4.62744e-05	4.49
A0AVT1	LALDQFQEK	1.24768e+06	1.03184e+06	1.17693e+06	1.06967e+06	1.1615e+06	928799	1.05941e+06	978683	1.03412e+06	1.08701e+06	1.05578e+06	1.1278e+06	1.06026e+06	1.8285e+06	965958	1.08505e+06			FALSE	-0.12502	-0.06203	-0.02098	-0.15239	-0.1615	-0.10389	0.34173	2	1699.99	0.000574623	2.5
A0AVT1	LENHPHKLETGQFLTFR	250086	228589	232340	245487	216031	269557	226948	240101	224310	269316	271022	294610	255308	290261	278492	264955			FALSE	0.02069	0.24082	-0.00256	0.18309	-0.03547	0.04437	0.18872	5	2675.49	6.5587e-05	4.59
A0AVT1	LETGQFL	218907	233494	230512	230620	241105	264753	228136	225063	251425	211966	178507	261577	205343	282632	203722	241971			FALSE	0.16113	-0.03982	0.02758	-0.02155	0.00254	0.03463	0.1092	2	1111.63	0.0566973	1.31
A0AVT1	LETGQFLTF	585620	545327	511319	595215	645373	555865	572252	547199	492332	517557	558140	658304	522095	554106	544294	573515			FALSE	0.08699	0.10514	-0.03148	-0.01686	-0.01474	-0.16333	-0.07158	2	1359.75	0.000891566	2.13
A0AVT1	LETGQFLTFR	7.15431e+06	7.08306e+06	7.04387e+06	6.83516e+06	6.62417e+06	7.01152e+06	6.60882e+06	7.28385e+06	6.62006e+06	6.76228e+06	6.26266e+06	6.65213e+06	6.40086e+06	6.45645e+06	6.90033e+06	6.59687e+06			FALSE	-0.06229	-0.14066	-0.03678	-0.07702	-0.03536	-0.08935	-0.14709	2	1515.85	0.000343455	3.11
A0AVT1	LFCDFGDEFEVLDTTGEEPK	256344	307186	233976	245995	251980	291711	278953	287810	294157	255240	279774	242261	283172	243374	232379	235761			FALSE	-0.05171	-0.11035	-0.23155	-0.26755	0.00825	-0.03664	-0.09793	3	2956.44	4.38588e-05	2.91
A0AVT1	LKDGSLFWQSPK	3.69284e+06	3.95716e+06	3.65589e+06	4470303	4.22928e+06	4.14965e+06	4.13673e+06	3.67838e+06	3.93491e+06	4.42635e+06	4.50282e+06	4.0115e+06	4.48077e+06	4.05671e+06	4.05562e+06	4.16889e+06			FALSE	0.13131	0.15443	0.08712	0.10447	0.03081	0.12826	0.15835	3	2318.37	6.71729e-05	5.07
A0AVT1	LNILSEVK	716482	747387	789959	665866	709176	675638	778399	707205	693377	683378	728519	723457	744575	1.18491e+06	719615	777123			FALSE	-0.08009	-0.01177	-0.00795	0.03204	0.02126	-0.08851	0.39843	3	1523.97	0.0010431	2.86
A0AVT1	LQNLNIFLVGC	26135.4	23411.5	26159.3	14520.6	28474.8	16611.6	32164.4	19816	19652	33502.3	15643.8	28768.5	18569.3	43642.5	14458.2	25454.7			FALSE	-0.1361	-0.15784	-0.28448	-0.31194	0.06917	0.10139	0.32839	2	1594.89	0.000155682	2.2
A0AVT1	LSPLAAAVGGVASQEVLK	65925.5	91215	70798.8	78002.9	84369.5	93329.5	75520.6	79873.7	74517.5	86471.7	83266.6	84601.9	83179.4	91881.5	85332.4	97101.9			FALSE	0.17738	0.09528	-0.07866	0.21532	-0.01612	0.03491	0.1558	3	2318.39	5.36111e-05	3
A0AVT1	LVGCGAIGCEMLK	256330	197816	255579	204918	162871	142538	178215	175030	195937	188184	167204	211652	183524	450700	180503	213801			FALSE	-0.57242	-0.26151	0.02004	-0.20385	-0.36249	-0.24159	0.48184	3	2016.09	6.15566e-05	3.87
A0AVT1	LVKPTTEK	1.20507e+06	1.21891e+06	1.25728e+06	1.27117e+06	1.22746e+06	1.0998e+06	1.1995e+06	1.2223e+06	1.23998e+06	1.261e+06	1.22839e+06	1.10208e+06	1.20829e+06	1.17827e+06	1.19325e+06	1.04382e+06			FALSE	-0.05875	-0.05676	0.06087	-0.11577	-0.0013	0.04511	-0.02245	3	1828.17	0.00475609	1.93
A0AVT1	LVKPTTEKK	1.76688e+06	1.75944e+06	1.52851e+06	1.97495e+06	1.6921e+06	1.81434e+06	1.87698e+06	2.04922e+06	1.8955e+06	2.44623e+06	1.66458e+06	1.90535e+06	2.00326e+06	1.97309e+06	1.83778e+06	2.08868e+06			FALSE	-0.00815	0.01773	-0.00938	0.15506	0.15497	0.30011	0.17328	4	2260.47	0.00327704	1.86
A0AVT1	LVLAGIK	291061	276430	267177	280864	291073	266286	306330	287226	277563	289361	274678	287701	255397	292824	270385	270720			FALSE	-0.02599	-0.01305	-0.05031	-0.06869	0.06479	-0.00144	-0.04984	2	1321.91	0.0912948	2.38
A0AVT1	LYVPVMPGHAK	121124	106853	108822	99284.7	128718	90295	111553	105438	100308	103591	87631.5	75588.9	106065	125242	95733.7	111803	0.268979	42989.4	FALSE	-0.05787	-0.48207	-0.13156	-0.13552	-0.07125	-0.16103	0.02093	3	1820.07	0.0610027	1.3
A0AVT1	MLALDQFQEK	1.36601e+06	1.11574e+06	1.17358e+06	1.10831e+06	1.14847e+06	1.09681e+06	1.14192e+06	1.12835e+06	1.0929e+06	1.10246e+06	1.1243e+06	917362	1.09439e+06	1.98676e+06	1.11673e+06	1.19652e+06			FALSE	-0.14446	-0.28162	-0.12113	-0.10144	-0.1285	-0.1769	0.31211	2	1831.03	8.53572e-05	3.2
A0AVT1	MLYVPVMPGHAK	3.73822e+06	3.3098e+06	3.74441e+06	3.40705e+06	3.27457e+06	3.80781e+06	3.06869e+06	3.73136e+06	3.35955e+06	3.49543e+06	2.90026e+06	3.08746e+06	3.41512e+06	3.76108e+06	3.70053e+06	3.31507e+06			FALSE	0.00702	-0.23521	0.02102	-0.00665	-0.05167	-0.04007	0.026	3	1951.12	6.11537e-05	3.63
A0AVT1	MLYVPVMPGHAKR	462657	494561	516719	524724	500084	621884	515612	509398	497148	532146	496408	559978	493361	508932	566275	540956			FALSE	0.22911	0.14222	0.12166	0.21004	0.09872	0.10474	0.06639	4	2107.22	7.7058e-05	2.69
A0AVT1	MYSIEPADR	1.60944e+06	1.5418e+06	1.66128e+06	1.49248e+06	1.42247e+06	1.50768e+06	1.65636e+06	1.5573e+06	1.42799e+06	1.51216e+06	1.75127e+06	1.58832e+06	1.63332e+06	1.53507e+06	1.76374e+06	1.62734e+06			FALSE	-0.10494	0.08375	0.00115	0.10583	0.0283	-0.10003	0.00783	2	1385.71	0.00248524	1.55
A0AVT1	MYSIEPADRFK	8.29254e+06	8.71938e+06	9.03106e+06	8.76e+06	8.33238e+06	8.59967e+06	8.98216e+06	8.42528e+06	8.49846e+06	7.94177e+06	8.80224e+06	1.00937e+07	9.05925e+06	8.77766e+06	8.34517e+06	8.91473e+06			FALSE	-0.00679	0.15153	0.06461	0.02088	0.03316	-0.04931	0.06832	3	1965.08	0.000222275	2.26
A0AVT1	NAIFQLE	289442	249809	260409	270962	291209	245312	230833	263564	263588	251308	224426	251948	260437	286344	268438	287944			FALSE	-0.00733	-0.17886	-0.02124	0.04512	-0.12529	-0.06668	0.02	2	1138.64	0.0177688	1.25
A0AVT1	NAIFQLEK	2.41441e+06	2.28163e+06	2.32778e+06	2.14726e+06	2.23574e+06	2.37146e+06	2.25811e+06	2.54772e+06	2.30355e+06	2.18049e+06	2.2373e+06	2.18659e+06	2.47532e+06	2.2792e+06	2.3223e+06	2.38658e+06			FALSE	-0.02756	-0.08613	-0.06954	0.00394	0.03334	-0.06664	0.01786	3	1570.94	0.0022776	2.72
A0AVT1	NFALLGVGTSK	5.13102e+06	5.3664e+06	4.89694e+06	5.02869e+06	4.9522e+06	5.3225e+06	5.0986e+06	4.84161e+06	5.32263e+06	4.94638e+06	4.9278e+06	4.75363e+06	5.03932e+06	3.99147e+06	5.2153e+06	5.22879e+06			FALSE	-0.03094	-0.11674	-0.0808	-0.00735	-0.07869	-0.03174	-0.21711	2	1715.03	7.11515e-05	2.85
A0AVT1	NITQANPGIVTCLENHPHK	275759	231412	272977	209667	228849	247868	218188	236540	247484	231612	211903	210253	274692	269265	220647	234464			FALSE	-0.08934	-0.2647	-0.07151	-0.15625	-0.15747	-0.08216	0.10102	5	2751.49	5.31085e-05	3.93
A0AVT1	NLPIMST	184214	140001	129773	138110	136091	173643	125451	151504	164794	163417	150124	144832	153911	178673	145910	156390			FALSE	-0.06592	-0.13645	-0.27535	-0.10097	-0.2273	0.01767	0.03677	2	1079.61	0.0238938	2.03
A0AVT1	NLPIMSTA	725711	738455	770371	795604	738868	792131	655101	758792	733494	737240	743674	755525	799164	798312	753988	719390			FALSE	0.06439	0.03411	0.09698	0.00905	-0.05041	0.00646	0.12572	2	1150.65	0.0135182	2.12
A0AVT1	NLVLAGIK	1.35176e+07	1.38893e+07	1.34822e+07	1.37326e+07	1.33259e+07	1.34696e+07	1.31268e+07	1.30859e+07	1.38263e+07	1.2997e+07	1.28251e+07	1.34108e+07	1.30748e+07	1.30543e+07	1.39126e+07	1.30659e+07			FALSE	-0.03255	-0.063	-0.01015	-0.02273	-0.06427	-0.03105	-0.06888	3	1435.95	0.0136688	3.08
A0AVT1	NRAEAVLK	2.41835e+06	2.68846e+06	2.93513e+06	2.82101e+06	2.59985e+06	2.72182e+06	2.70605e+06	2.34775e+06	2.67807e+06	2.7095e+06	2.83728e+06	2.60038e+06	2.77105e+06	2.5978e+06	2.97108e+06	2.93139e+06			FALSE	0.05946	0.09056	0.17268	0.2089	-0.01506	0.07721	0.07219	3	1508.94	0.0141298	3.23
A0AVT1	NWSQCVELAR	2.31157e+06	2.45396e+06	2.54207e+06	2.54811e+06	2.66221e+06	2.58409e+06	2.66564e+06	2.79115e+06	2.37251e+06	2.41872e+06	2.61532e+06	2.09853e+06	2.42977e+06	1.96071e+06	2.86364e+06	2.64198e+06			FALSE	0.13866	-0.01573	0.09508	0.20827	0.19542	0.00776	-0.11826	2	1566.8	0.000178429	2.67
A0AVT1	Oxidation[M14]CLANLRPLLDSGTMGTK	3.12067e+06	3.05873e+06	3.08071e+06	3.27634e+06	3.27011e+06	3.0402e+06	3.21259e+06	3.31573e+06	3.21668e+06	3.26716e+06	3.1077e+06	2.65995e+06	3.18868e+06	2.8946e+06	3.00374e+06	3.13344e+06			FALSE	0.03024	-0.09948	0.04089	-0.00989	0.07924	0.06938	-0.02262	4	2471.36	6.15566e-05	3.31
A0AVT1	Oxidation[M1]MYSIEPADRFK	825743	737585	832672	775399	849907	861233	849260	931654	874009	847454	849363	704075	841057	899849	875490	874263			FALSE	0.13034	-0.00916	0.04071	0.16253	0.188	0.13901	0.15522	3	1981.07	0.0249028	1.26
A0AVT1	Oxidation[M2]GMITVTDPDLIEK	512889	525554	563134	522700	504880	603547	516454	642280	512829	507082	502937	587623	514602	518540	504277	520360			FALSE	0.09409	0.07065	0.06438	-0.01931	0.15813	-0.02598	-0.00738	4	2056.15	0.00271354	3.7
A0AVT1	Oxidation[M5]LKLTMHK	290324	280918	297194	278856	285180	316375	291846	307996	316876	202571	306440	248666	253710	293941	278680	293272			FALSE	0.07459	-0.04134	0.01209	0.00179	0.07048	-0.13713	-0.06084	4	1799.14	0.120774	1.56
A0AVT1	Oxidation[M5]SDLQMAVL	196043	233804	217735	179331	214311	213867	206588	174904	208409	207526	195039	177488	207417	226209	210860	167686			FALSE	-0.00561	-0.20648	-0.11444	-0.18335	-0.17217	-0.04746	0.01263	2	1196.65	0.0133691	1.4
A0AVT1	Oxidation[M7]MLYVPVMPGHAKR	119355	96939	95419.3	98066.8	95234.8	138694	97753.9	90508.9	95444	108188	92950	81712.4	86313.3	83954.2	108015	96425.8			FALSE	0.11308	-0.30842	-0.16076	-0.08131	-0.20025	-0.08703	-0.34519	4	2123.21	7.1947e-05	2.03
A0AVT1	Oxidation[M8]YVLGDTAMQK	535158	494420	529805	447208	502289	517887	523066	511384	511221	492211	507914	483172	464225	551451	463350	499517			FALSE	-0.01323	-0.05497	-0.0756	-0.09664	0.00681	-0.03711	-0.01961	3	1749.97	0.000569491	1.83
A0AVT1	Oxidation[M9]RYVLGDTAMQK	513071	538886	543670	516648	616863	537557	583382	625926	540466	567678	524336	600633	566360	578778	519831	527042			FALSE	0.13409	0.09681	0.01142	-0.00699	0.20111	0.07507	0.12245	3	1906.07	0.0138209	2.88
A0AVT1	Oxidation[M9]YQCVVLTEMK	379837	416550	417273	421643	383494	401699	380001	435911	350364	324674	320173	375440	387070	339994	346933	320181			FALSE	-0.02042	-0.19518	0.07506	-0.25554	0.03494	-0.2385	-0.13139	3	1895.03	0.000127771	3.4
A0AVT1	Oxidation[M]MLYVPVMPGHAK	7.08021e+06	6.65366e+06	7.03657e+06	7.18471e+06	6.73202e+06	6.90838e+06	6.67624e+06	6.75388e+06	7.03542e+06	6.56097e+06	6.33547e+06	6.50659e+06	6.57333e+06	6.95978e+06	6.94363e+06	6.91195e+06			FALSE	-0.00985	-0.09686	0.05031	0.01273	-0.03227	-0.01452	-0.02125	3	1967.11	5.34443e-05	2.82
A0AVT1	PPEEEIPFCTLK	70661.9	85051.9	58140.6	74869.8	69880.2	71922.2	51382.7	65601.4	86659	64498.8	80490.7	90284.5	81675	72715.7	64177.4	71923.3			FALSE	-0.13501	0.1332	-0.22736	-0.19422	-0.41258	-0.04284	-0.01231	3	2068.13	8.685e-05	2.17
A0AVT1	QANPGIVTCLENHPHK	74952.2	49774.9	89104.5	68684.3	63891.8	58257.4	67408.1	64489.9	55377.8	56184.3	52870.6	78154.6	54589.8	119850	54809.2	70046.9			FALSE	-0.03013	0.07107	0.33922	0.00149	0.08065	-0.16093	0.48395	4	2423.31	5.1669e-05	3.21
A0AVT1	QDSEEILK	112924	107630	112831	139940	124349	151610	129524	137701	119083	145736	130761	159294	117997	180356	123596	122028			FALSE	0.32332	0.3952	0.1967	0.15532	0.27692	0.26387	0.43589	3	1569.9	0.02292	2.12
A0AVT1	QDVIITAL	196878	188381	212996	175341	198185	204836	181578	221569	191603	154001	173010	177207	189923	231849	160899	191577			FALSE	0.06503	-0.13758	0.01148	-0.1283	0.06548	-0.15671	0.13064	2	1176.72	0.0109319	1.7
A0AVT1	QDVIITALDNVEAR	340037	351114	358417	340113	352849	353253	353544	354716	362076	333418	262555	362042	400289	273333	334180	331312			FALSE	0.03088	-0.14608	0.01532	-0.05458	0.03528	0.00904	-0.03706	3	1861.04	7.15446e-05	4.25
A0AVT1	QDVIITALDNVEARR	872151	921231	937423	856933	902769	1.02879e+06	911255	876444	969011	911498	981904	752120	904255	728770	874806	853337			FALSE	0.10708	-0.04856	0.00078	-0.05346	-0.00458	0.06844	-0.13514	3	2017.14	4.52965e-05	4.26
A0AVT1	QFLFRPH	252832	265517	252754	294406	243383	261446	240410	266241	289869	234384	246616	298039	228231	365467	279191	262408			FALSE	-0.03813	0.07142	0.07804	0.0633	-0.03293	0.01634	0.19581	3	1248.72	0.00891732	2.45
A0AVT1	QFLFRPHHIQKPK	1.9998e+06	2.04454e+06	2.13499e+06	2.43648e+06	1.97327e+06	2.76288e+06	1.91837e+06	2.4103e+06	1.90108e+06	2.59112e+06	1.97491e+06	1.90021e+06	1.98457e+06	2.0542e+06	2.58395e+06	2.4021e+06			FALSE	0.22781	-0.06166	0.17675	0.30199	0.09802	0.15152	-0.00199	5	2588.58	0.000909053	3.73
A0AVT1	QRYVLGDTAMQK	2.11955e+06	2.34319e+06	2.16625e+06	2.18846e+06	2.27947e+06	2.25509e+06	2.11964e+06	2.22048e+06	2.22772e+06	2.33876e+06	2.41523e+06	2.04406e+06	2.23142e+06	2.06525e+06	2.37225e+06	2.05418e+06			FALSE	0.02303	-0.00111	-0.03535	-0.01179	-0.04019	0.03315	-0.05471	3	2018.13	9.00638e-05	4.92
A0AVT1	RNRAEAVLK	1.28518e+06	1.46029e+06	1.19569e+06	1.34903e+06	1.31438e+06	1.23318e+06	1.37288e+06	1.2251e+06	1.26064e+06	1.31576e+06	1.24848e+06	1.45052e+06	1.16622e+06	1.18085e+06	1.17285e+06	1.16283e+06			FALSE	-0.10793	-0.02462	-0.10955	-0.23321	-0.07966	-0.09169	-0.22619	3	1665.04	0.0132215	1.68
A0AVT1	RPPSPIK	606470	576506	579498	613085	521920	528710	524011	495549	554372	453799	510905	492312	475413	519884	622588	627451			FALSE	-0.17117	-0.23779	0.01167	0.07955	-0.21447	-0.23068	-0.24922	3	1402.9	0.0412935	1.36
A0AVT1	RPPSPIKFDLNEPLHL	314650	341209	345254	372481	286939	313870	312075	297678	319241	277760	306268	290343	292664	405020	307525	376825			FALSE	-0.12648	-0.13659	0.13007	0.06135	-0.10516	-0.13565	0.08919	4	2481.45	0.000135358	2.81
A0AVT1	RPPSPIKFDLNEPLHLSFLQNAAK	922090	1.06694e+06	810212	1.18456e+06	917793	987322	829189	818855	799679	1.04235e+06	801036	648984	734821	922242	1.03044e+06	858997			FALSE	-0.06219	-0.45599	0.00416	-0.07411	-0.27131	-0.11077	-0.26344	5	3645.11	6.29525e-05	3.23
A0AVT1	RYVLGDTAMQK	3.02673e+06	3.04386e+06	3.22131e+06	3.24646e+06	3.27706e+06	3.11436e+06	3.56525e+06	3.09285e+06	3.30338e+06	2.94633e+06	3.5262e+06	3.16033e+06	3.34339e+06	3.15796e+06	3.03112e+06	3.09992e+06			FALSE	0.0743	0.13942	0.09143	0.0143	0.13328	0.04195	0.0989	4	1890.08	0.000271792	2
A0AVT1	SDLQMAVL	653142	666758	658849	630580	648159	635157	677235	620108	684183	611079	656429	681727	660594	677637	659439	556895			FALSE	-0.04055	0.01982	-0.0337	-0.11789	-0.02487	-0.02718	0.0199	2	1180.66	0.0256834	2.03
A0AVT1	SDLQMAVLSFEK	1.38563e+06	1.35693e+06	1.23211e+06	1.28087e+06	1.25405e+06	1.43189e+06	1.2929e+06	1.26879e+06	1.30357e+06	1.23028e+06	1.25414e+06	1.22903e+06	1.15515e+06	739846	1.24897e+06	1.30154e+06			FALSE	-0.03009	-0.14334	-0.12612	-0.10474	-0.09842	-0.11419	-0.53333	3	1976.1	0.000109648	2.71
A0AVT1	SFAPDIDGDEDLPGPPVR	309505	271175	245928	295415	255634	291054	298806	281499	271483	305169	297716	306902	284272	249432	296746	299908			FALSE	-0.08703	0.05828	-0.1012	0.03915	-0.00093	-0.01004	-0.1217	3	2201.1	7.02688e-05	2.15
A0AVT1	SFEKDDDHNGHIDFITAASNLR	251143	257597	266668	286332	257182	261678	259691	260291	228393	253377	260751	286132	289859	262520	209599	266887			FALSE	0.02842	0.10431	0.12035	-0.09449	0.03153	-0.07858	0.11873	5	3110.58	5.14211e-05	3.75
A0AVT1	SFPAAIEHTIQ	902178	750971	807553	861202	873607	896914	815051	734061	821881	834135	809326	861098	770169	993646	885959	864319			FALSE	0.09896	0.015	0.01356	0.08237	-0.09378	0.0025	0.09348	2	1517.83	0.000220807	2.24
A0AVT1	SFPAAIEHTIQWAR	5.69603e+06	6.24114e+06	6.32188e+06	6.18004e+06	5.70528e+06	5.87266e+06	6.48284e+06	5.98137e+06	6.45118e+06	6.72738e+06	5.7344e+06	6.30541e+06	5.79219e+06	5.86254e+06	6.20212e+06	6.35922e+06			FALSE	-0.04408	0.01235	0.06669	0.07353	0.06233	0.14273	-0.03455	3	1931.05	6.89737e-05	5.01
A0AVT1	SHVFLSGMGGLGLEIAK	465068	485691	433693	436389	424009	532509	415273	501832	376559	466065	375038	361580	405403	355478	498492	395841			FALSE	0.00871	-0.36816	-0.12793	-0.08827	-0.05199	-0.17419	-0.32141	4	2324.33	6.8529e-05	3.94
A0AVT1	SIEPADR	333754	295895	332418	349586	369856	283249	301491	320007	317857	326413	353943	292116	362385	340678	357176	362429			FALSE	0.05277	0.03712	0.11523	0.19266	-0.0188	0.03312	0.1591	2	1091.6	0.0336931	2.16
A0AVT1	SIEPADRFK	446707	459552	453977	432314	502130	515157	461909	413047	453059	448255	508929	524668	466171	495861	446360	480677			FALSE	0.16673	0.18968	-0.03214	0.0327	-0.05071	-0.00789	0.08616	3	1670.97	0.00464901	1.39
A0AVT1	SQCPPIK	1.9011e+07	2.04439e+07	1.85657e+07	2.0906e+07	2.03489e+07	1.77369e+07	2.13505e+07	1.77081e+07	2.08194e+07	1.92737e+07	2.21119e+07	1.86502e+07	2.0398e+07	1.67919e+07	2.12087e+07	1.94694e+07			FALSE	-0.05095	0.04703	0.00061	0.04405	-0.01456	0.02315	-0.0853	2	1437.84	0.0453906	2.18
A0AVT1	SSAEEVLQK	840996	313250	273986	454189	345154	393315	320154	238266	396221	390684	413409	346350	310819	429617	1.2252e+06	402200			FALSE	-0.64434	-0.60334	-0.66459	0.49562	-1.04753	-0.55269	-0.64051	2	1598.92	0.0123669	1.18
A0AVT1	SSSVPFNETTDLSFLDK	707845	589170	584900	644896	710755	573167	607045	569812	646416	647925	610600	589223	599702	783432	588448	577449			FALSE	-0.01464	-0.11237	-0.07678	-0.15375	-0.14026	-0.00298	0.09274	3	2495.32	9.4552e-05	3.17
A0AVT1	SVEIDDALYSR	5.29284e+06	5.4773e+06	4.99951e+06	5.27097e+06	4.98031e+06	5.06187e+06	5.20584e+06	4.80092e+06	5.03256e+06	4.91877e+06	5.34638e+06	5.06664e+06	5.23223e+06	5.17428e+06	5.23505e+06	4.89064e+06			FALSE	-0.10096	-0.04865	-0.06853	-0.08902	-0.10606	-0.11407	-0.04955	2	1571.82	8.37051e-05	2.39
A0AVT1	SVPFNETTDLSFLDK	314822	280728	273475	256710	242793	291031	270184	244058	295655	272658	265581	288322	271989	294716	239809	263572			FALSE	-0.15785	-0.10459	-0.16773	-0.24257	-0.21177	-0.06753	-0.07162	3	2321.25	0.000267899	2.05
A0AVT1	SYTAADATLK	2.39802e+06	2.47326e+06	2.12666e+06	2.11736e+06	2.1872e+06	2.2471e+06	2.30433e+06	2.47444e+06	2.33736e+06	2.39069e+06	2.403e+06	2.26101e+06	2.60223e+06	2.24002e+06	2.40653e+06	2.29984e+06			FALSE	-0.13559	-0.06273	-0.19887	-0.04968	-0.02766	-0.04305	-0.00862	2	1648.94	8.48756e-05	2.89
A0AVT1	TAMLALDQFQEK	682905	719109	764769	756211	748860	639885	767603	674794	789619	760950	793645	817562	788513	925041	660666	679348			FALSE	-0.01372	0.20064	0.1175	-0.06525	0.04097	0.1453	0.28949	3	2003.11	0.000335481	3.07
A0AVT1	TATVSGLVALEMIK	31496.9	24306.4	17993.7	24487.4	30663.6	27284.6	19825.4	20417	19856.4	17109.9	28900.5	14515.5	20547.3	60868.3	25966.2	16955.4			FALSE	0.05442	-0.36212	-0.39353	-0.37865	-0.47163	-0.59414	0.54496	3	2041.22	0.000457612	1.96
A0AVT1	TEMKLPLQK	1.25988e+06	1.1695e+06	1.23752e+06	1.45639e+06	1.6006e+06	1.34785e+06	1.42138e+06	1.21982e+06	1.21738e+06	1.49202e+06	1.50253e+06	1.60192e+06	1.53778e+06	2.19372e+06	1.19541e+06	1.45107e+06			FALSE	0.27937	0.35375	0.14912	0.12349	0.12061	0.15738	0.61917	3	2000.24	0.000101471	2.02
A0AVT1	TVFFESLER	1.82977e+07	2.0898e+07	1.9672e+07	2.03366e+07	2.06215e+07	2.02597e+07	1.96347e+07	1.89696e+07	2.02164e+07	2.00245e+07	1.99498e+07	1.84374e+07	1.93091e+07	1.95439e+07	1.94886e+07	1.93696e+07			FALSE	0.06074	-0.03007	0.02962	-0.01248	-0.02194	0.03797	-0.01267	2	1431.78	0.000983058	2.89
A0AVT1	TVSFAPDIDGDEDLPGPPVR	412327	401626	443378	454482	476150	447097	426421	425973	437543	471468	446856	450237	440736	512235	464852	433720			FALSE	0.18177	0.14031	0.14155	0.14269	0.06657	0.15935	0.22749	3	2401.22	5.1061e-05	1.64
A0AVT1	VALEMIK	421594	280170	406303	277296	254000	270907	261194	276262	296434	310634	228083	322564	273402	971785	254408	332869			FALSE	-0.41892	-0.34986	-0.03784	-0.25695	-0.38484	-0.20913	0.8273	2	1411.88	0.034362	2.42
A0AVT1	VCPTTETIYNDEFYTK	1.87307e+06	1.87621e+06	1.94653e+06	1.80573e+06	1.90042e+06	1.85964e+06	1.88853e+06	1.87656e+06	1.85523e+06	1.75286e+06	1.92271e+06	2.03889e+06	1.90556e+06	1.69788e+06	1.87999e+06	1.74445e+06			FALSE	0.00414	0.07947	0.00115	-0.04886	0.00607	-0.05538	-0.05724	4	2589.3	0.000215076	3.87
A0AVT1	VCPTTETIYNDEFYTKQ	1.4267e+06	1.30862e+06	1.3202e+06	1.34357e+06	1.49565e+06	1.32657e+06	1.38971e+06	1.45524e+06	1.3108e+06	1.35466e+06	1.37995e+06	1.20393e+06	1.42505e+06	1.30236e+06	1.35632e+06	1.42235e+06			FALSE	0.04512	-0.08217	-0.03824	0.02269	0.05669	-0.03733	-0.00418	3	2717.36	5.56718e-05	3.76
A0AVT1	VEIDDALYSR	516615	477318	489011	511859	516401	443985	509651	529914	440444	504575	463021	441445	456525	488959	477236	554474			FALSE	-0.04954	-0.13608	0.01003	0.05382	0.06476	-0.0728	-0.0721	2	1484.79	0.00045373	2.23
A0AVT1	VLSFEKDDDHNGHIDFITAASNLR	176167	142364	176335	162912	156385	161370	166353	150045	143598	165750	146648	163488	200614	189149	164201	157335			FALSE	-0.00352	-0.03853	0.09091	0.01355	-0.00969	-0.0422	0.29116	5	3322.73	4.90743e-05	2.99
A0AVT1	VSFAPDIDGDEDLPGPPVR	142962	143514	144124	134209	136467	126998	129522	139132	130556	134107	115126	141902	150858	169365	123736	112572			FALSE	-0.1208	-0.15649	-0.0416	-0.27774	-0.09266	-0.11426	0.16066	3	2300.17	5.32349e-05	3.25
A0AVT1	VTGGYPFEAYK	1.10042e+06	1.00468e+06	1.03079e+06	1.05576e+06	1.05625e+06	1.06735e+06	1.04896e+06	1.08533e+06	1.15265e+06	1.01176e+06	942282	1.0724e+06	985041	1.06846e+06	1.06477e+06	1.11319e+06			FALSE	0.01262	-0.06334	-0.01277	0.04909	0.01987	0.04008	-0.0358	2	1840.01	7.11515e-05	3.22
A0AVT1	VVQTDETAR	1.66098e+07	1.50773e+07	1.59785e+07	15251587	1.5359e+07	1.3976e+07	1.55667e+07	1.52311e+07	1.54817e+07	1.43988e+07	1.68619e+07	1.44011e+07	1.53457e+07	1.43439e+07	1.71939e+07	1.64678e+07			FALSE	-0.11127	-0.01944	-0.02096	0.08722	-0.04107	-0.08469	-0.09394	2	1322.72	0.00097344	2.25
A0AVT1	VVQTDETARKPDHVPISSEDER	4.24684e+06	3.7815e+06	3.94252e+06	3.93763e+06	4.07779e+06	3.72974e+06	4.22603e+06	4.06726e+06	4.10103e+06	4.17541e+06	4.07507e+06	4.21612e+06	4.24477e+06	4.17635e+06	4.05439e+06	4.42195e+06			FALSE	-0.04024	0.04648	-0.02688	0.07834	0.04684	0.04391	0.06891	3	3116.65	5.63092e-05	2.74
A0AVT1	VVQTDETARKPDHVPISSEDERNAIF	82062.6	99160.5	101747	103678	95610.6	88115.7	111790	83027.1	98591.6	102378	111619	123154	118939	134290	90364.3	104769			FALSE	0.01979	0.3735	0.18085	0.10669	0.10435	0.14921	0.48268	5	3561.88	0.000498799	3.41
A0AVT1	VVQTDETARKPDHVPISSEDERNAIFQ	263975	251598	266796	256179	273072	304861	312029	262887	312793	276619	303720	306974	264613	299383	211868	297154			FALSE	0.16473	0.24427	0.02056	-0.01845	0.15717	0.1931	0.12951	5	3689.94	9.92732e-05	2.38
A0AVT1	VVQTDETARKPDHVPISSEDERNAIFQLE	238518	255670	240770	250406	258356	224762	261135	242013	215093	241401	237273	236040	275620	229263	241206	242148			FALSE	-0.03268	-0.06226	-0.00882	-0.03198	0.02592	-0.11447	0.03089	5	3932.06	0.000354482	4.29
A0AVT1	YGIEPTMVVQ	208604	161467	176670	165473	160748	165736	167436	170201	144162	159479	130710	135364	137535	198656	143462	151967			FALSE	-0.18079	-0.47597	-0.1132	-0.32499	-0.13233	-0.28544	-0.13852	2	1440.77	0.0014885	2.06
A0AVT1	YGIEPTMVVQGVK	501764	472739	452617	485929	486645	486244	456789	474638	472677	474489	370555	410382	368791	384949	445488	512189			FALSE	-0.00239	-0.31946	-0.05424	-0.02513	-0.06522	-0.04105	-0.3706	2	2029.16	5.61159e-05	2.85
A0AVT1	YQCVVLTEM	168641	134990	159419	157873	161341	164950	175297	175629	138645	146981	142456	127277	162580	192559	146074	155715			FALSE	0.10384	-0.17078	0.06349	-0.00878	0.20885	-0.08819	0.22607	2	1446.73	0.00142805	1.99
A0AVT1	YQCVVLTEMK	854307	869761	824696	798256	818757	862007	788052	916462	889889	761503	788212	734803	808718	770974	833402	817070			FALSE	-0.0367	-0.17889	-0.0872	-0.06294	-0.01646	-0.06213	-0.12617	3	1879.03	0.00013274	3.51
A0AVT1	YQCVVLTEMKLPLQK	589764	728718	604672	742732	712870	667160	674351	646202	691638	702764	673049	595779	662894	590422	627095	618006			FALSE	0.06582	-0.05538	0.03131	-0.08261	0.00227	0.08077	-0.07313	4	2762.61	4.95453e-05	4
A0AVT1	YQCVVLTEMKLPLQKK	351206	402072	410313	420275	384263	435234	413752	382720	377251	437599	378832	279810	413693	373162	370275	439427			FALSE	0.12156	-0.19369	0.14095	0.10421	0.08044	0.11335	0.06291	5	3194.91	6.35155e-05	3.09
A0AVT1	YSRKPNVGCQQDSEELLK	863347	1.03011e+06	928775	1.01027e+06	980936	970080	1.01617e+06	814107	924444	1.07909e+06	1.15679e+06	1.02622e+06	1.07775e+06	878054	855700	878156			FALSE	0.0432	0.20529	0.03432	-0.12704	-0.04896	0.08152	0.04674	5	3063.67	6.60328e-05	3.96
A0AVT1	YVPVMPGHAK	323770	268469	281212	253836	294069	270849	239627	286784	311312	306629	280160	324288	289024	275319	263849	304955			FALSE	-0.06814	0.02944	-0.14651	-0.05825	-0.16999	0.06129	-0.06961	3	1706.99	0.000110998	3.07
A0AVT1	YYFSHDTD	2.95912e+06	2.91279e+06	2.99008e+06	2.9987e+06	2.97992e+06	3.18119e+06	3.05863e+06	3.07503e+06	3.14181e+06	2.83906e+06	2.97026e+06	2.87043e+06	2.89984e+06	2.81069e+06	3.05581e+06	3.01779e+06			FALSE	0.06936	-0.00769	0.02843	0.04872	0.06292	0.02653	-0.04021	2	1351.61	0.0445446	1.78
A0FGR8	ALALLEDEER	48122	41787.1	43359.7	42188.6	32599.7	45087.2	39432.3	39006.5	38863.7	41029	43564.6	46956.6	36925.8	32016.9	42791.1	38998.6			FALSE	-0.2108	0.00979	-0.07173	-0.13655	-0.1969	-0.1704	-0.38307	3	1462.81	0.000381039	2.84
A0FGR8	ALLEDEER	1.30531e+06	1.3268e+06	1.29696e+06	1.35678e+06	1.38596e+06	1.34729e+06	1.4201e+06	1.47737e+06	1.43305e+06	1.3726e+06	1.36466e+06	1.40044e+06	1.40219e+06	1.44898e+06	1.5043e+06	1.29741e+06			FALSE	0.05439	0.07111	0.01181	0.09009	0.13857	0.09211	0.11533	2	1278.69	0.00891732	2.19
A0FGR8	AQPPEAGPQ	905763	904639	944413	874197	898863	842487	911334	933616	945721	1.04111e+06	933791	909696	967144	891236	883787	916766			FALSE	-0.0561	0.02613	0.00653	-0.00787	0.02727	0.13416	0.03774	2	1198.64	0.0038781	2.32
A0FGR8	DLPAWVHFPDTER	253292	260884	244831	254865	257904	272866	250517	227632	229579	267588	231458	238367	230126	230268	255910	244775			FALSE	0.04582	-0.13014	-0.04121	-0.03836	-0.1048	-0.04853	-0.15939	3	1886.97	8.02622e-05	3.7
A0FGR8	ERLLDEWFTLDEVPK	212137	250921	232533	287364	252425	247005	321067	198910	239584	272012	268164	267992	256163	243241	233394	230760			FALSE	0.10909	0.21146	0.16703	0.00341	0.16726	0.14381	0.10901	3	2498.38	0.000107473	4.46
A0FGR8	ERPPDHQHSAQVK	78673.5	75873.7	73679.5	85530.2	72338.5	83890.1	92947.8	94383.6	63295.7	94374.4	57998.3	59316.1	71510.8	101504	77822.1	71065.5			FALSE	0.01561	-0.39767	0.04288	-0.05382	0.27755	0.02886	0.16285	5	2137.18	0.000535079	1.92
A0FGR8	FIEAQDLQGK	494570	497203	523812	452881	449691	534051	444718	561566	477456	490076	477535	410459	435863	496985	484441	464613			FALSE	-0.01173	-0.15946	-0.0221	-0.06352	0.02096	-0.0357	-0.08837	3	1757.01	0.000322728	3.21
A0FGR8	FQLSNSGPNSTIK	810809	744506	777706	724472	698397	783185	760965	831182	763020	734153	758202	804562	768821	767539	741968	825823			FALSE	-0.07007	0.00689	-0.05015	0.01153	0.03377	-0.05497	-0.01769	2	2001.13	5.5188e-05	3.47
A0FGR8	GANTHLSTFSFTK	1.17017e+06	1.3512e+06	1.28412e+06	1.19679e+06	1.18058e+06	1.31555e+06	1.1621e+06	1.39539e+06	1.22276e+06	1.28815e+06	1.21175e+06	1.32842e+06	1.10909e+06	1.08215e+06	1.30229e+06	1.25746e+06			FALSE	-0.01452	0.01071	-0.02334	0.02179	0.02052	-0.006	-0.20246	3	2019.12	6.7373e-05	3.93
A0FGR8	GQSPLGQIQLTIR	300229	246742	263594	242695	253182	248617	279335	252051	273619	237235	242066	285520	269765	272683	241614	245291			FALSE	-0.12435	-0.05206	-0.1115	-0.16782	-0.0417	-0.09855	-0.01198	2	1715.01	6.65901e-05	2.48
A0FGR8	IHFIEAQDLQGK	1.57484e+06	1.53422e+06	1.4852e+06	1.50884e+06	1.47307e+06	1.55817e+06	1.4621e+06	1.49791e+06	1.50379e+06	1.40526e+06	1.44248e+06	1.43524e+06	1.48701e+06	1.33958e+06	1.49072e+06	1.43325e+06			FALSE	-0.03657	-0.11155	-0.05438	-0.08855	-0.07088	-0.09593	-0.13741	3	2007.15	0.000111456	3.87
A0FGR8	IHFIEAQDLQGKDTYLK	133518	165633	133347	157838	148409	138518	148800	144846	142449	164603	166897	129539	160227	135787	143376	140599			FALSE	-0.06019	-0.01316	-0.03894	-0.07511	-0.0268	0.03761	-0.01521	4	2931.68	4.8588e-05	5.38
A0FGR8	ISSNPNPVVQ	592020	561907	510165	533029	501657	503662	529323	477976	470794	470172	501395	490182	557774	576205	496182	547037			FALSE	-0.1989	-0.21876	-0.14554	-0.14551	-0.19606	-0.29434	-0.02516	2	1358.76	0.00922644	1.6
A0FGR8	ITVPLVSEVQ	12595.6	21740	23197.3	13011.5	12984.4	18311.2	10372.9	15021	16111.4	17940.7	9335.42	13177.9	29293.3	23601.6	20538.2	14689.4			FALSE	-0.13375	-0.60892	0.07664	0.037	-0.43522	-0.01196	0.62343	2	1388.83	0.00459642	1.34
A0FGR8	ITVPLVSEVQIA	383904	504504	464918	461667	423311	372763	454060	419651	401054	413916	412925	400651	387905	302062	370998	385201			FALSE	-0.15832	-0.12695	0.0607	-0.23246	-0.02407	-0.12447	-0.36469	2	1572.95	0.00497797	0.84
A0FGR8	ITVPLVSEVQIAQLR	83697.8	27927.9	48622.4	47713.8	38896.2	45523	56929	45541.5	38339.6	29656.6	39985	40814.9	47143.3	35815.4	49908.5	45554.9			FALSE	-0.40302	-0.46624	-0.21252	-0.22565	-0.12346	-0.71514	-0.4282	3	1970.2	6.18558e-05	3.91
A0FGR8	KISSNPNPVVQ	336284	280666	316834	297284	350760	359625	327236	317842	309847	327346	268899	344042	312637	406493	307035	259235			FALSE	0.20345	-0.00941	-0.00664	-0.12366	0.06432	0.04658	0.2211	3	1791.06	0.0353864	2.13
A0FGR8	KISSNPNPVVQMSVGHK	453357	471294	502500	522039	523378	475073	494586	505433	498418	543388	490646	504769	576545	509573	498918	516776			FALSE	0.11078	0.10639	0.14799	0.13549	0.11305	0.1721	0.2322	4	2734.59	0.000119863	2.25
A0FGR8	LEWLTLMPNASNLDK	187046	175856	186953	192952	175332	151767	177919	176651	171835	170219	138367	131442	167563	169918	158872	161103			FALSE	-0.14986	-0.42764	0.06606	-0.18162	-0.03351	-0.08535	-0.10477	3	2353.31	6.10419e-05	3.75
A0FGR8	LFRETIEPAVR	360093	390271	361465	363222	371906	410930	369073	364076	426660	339055	331467	344968	283842	337600	348955	333717			FALSE	0.06112	-0.14964	-0.05023	-0.1364	-0.03348	0.02922	-0.27197	3	1634.95	6.63084e-05	2.32
A0FGR8	LIVVVHACR	143509	129257	112172	130178	127803	151869	125160	148130	129167	129761	98586.7	152820	141838	111626	134387	111767			FALSE	0.03607	-0.11764	-0.17058	-0.1481	0.00277	-0.07511	-0.10588	3	1370.83	0.000365977	3.22
A0FGR8	MSGSPGPGGSNTAPSTPVIGGSDKPGMEEK	282913	333826	314759	312124	304023	286677	315610	302818	321893	332046	288045	340132	334333	319587	268603	302297			FALSE	-0.06224	0.02651	0.02353	-0.11142	0.00394	0.0845	0.08445	5	3741.92	3.50745e-05	5.07
A0FGR8	MYLLPDK	2.44268e+06	2.49391e+06	2.62926e+06	2.57987e+06	2.75187e+06	2.76003e+06	2.75758e+06	2.60934e+06	2.69063e+06	2.72222e+06	2.72132e+06	2.97985e+06	2.7575e+06	2.67452e+06	2.76616e+06	2.71695e+06			FALSE	0.15903	0.20774	0.07753	0.15148	0.12058	0.13287	0.13797	2	1487.88	0.0441267	2.37
A0FGR8	NLIAFSEDGSDPYVR	477083	501838	497272	511486	431553	454475	431095	447749	487269	418231	498252	520801	474021	438075	483633	444283			FALSE	-0.14384	0.05797	0.04332	-0.0772	-0.15558	-0.11248	-0.10201	3	1987.01	9.89175e-05	3.26
A0FGR8	NSGGFLSK	1.65951e+06	1.74206e+06	1.70799e+06	1.79565e+06	1.80091e+06	1.87203e+06	1.79582e+06	1.59446e+06	1.67533e+06	1.71441e+06	1.72141e+06	1.60903e+06	1.78318e+06	1.69677e+06	1.83302e+06	1.75594e+06			FALSE	0.11074	-0.03048	0.04266	0.07737	-0.00479	-0.00503	0.03287	2	1417.83	0.0038781	1.44
A0FGR8	Oxidation[M12]VPLSQLLTSEDMTVSQR	133186	153338	124814	137064	109345	156500	149213	149788	113556	118466	113400	141579	129521	144173	135360	156224			FALSE	-0.10808	-0.16828	-0.12977	0.02525	0.06149	-0.30439	-0.0661	3	2224.18	5.79515e-05	2.82
A0FGR8	RERPPDHQHSAQVK	78488	85482.5	79529.2	67786.9	102812	77941.6	89711.9	90929.4	81273.7	112221	90865.7	77410.8	103935	88087	75436	90515.3			FALSE	0.14059	0.0374	-0.15452	0.01732	0.13969	0.23886	0.22784	5	2293.28	0.000124836	2.56
A0FGR8	RQDLEVEVRDEQHQC	223414	271363	234287	264736	301315	277102	237823	249262	272423	241206	257171	259793	270097	304669	278460	266562			FALSE	0.22533	0.06329	0.01233	0.13954	-0.02261	0.05395	0.2162	4	2245.1	0.000102998	3.13
A0FGR8	RQDLEVEVRDEQHQCSLGNLK	209775	203730	202276	200130	219502	239857	192394	202611	201860	209604	225144	197920	181288	211312	190049	189958			FALSE	0.15172	0.03297	-0.03925	-0.12188	-0.06604	-0.00714	-0.07485	5	3161.66	6.01454e-05	5.39
A0FGR8	RTLDVAVK	449490	443840	448409	447192	440519	459524	470755	438781	451619	446706	518659	433868	466039	417838	454223	460782			FALSE	0.0108	0.09257	0.00366	0.03459	0.02594	0.00804	-0.01535	3	1509.96	0.0267564	2.03
A0FGR8	SDPYGIIR	1.36449e+06	1.28967e+06	1.31234e+06	1.25032e+06	1.27937e+06	1.36769e+06	1.32302e+06	1.30618e+06	1.27487e+06	1.3259e+06	1.28112e+06	1.26295e+06	1.29613e+06	1.32591e+06	1.27556e+06	1.27492e+06			FALSE	-0.00386	-0.06111	-0.05061	-0.05748	-0.01363	-0.02931	-0.01756	2	1224.69	0.0264847	1.59
A0FGR8	SIQIHGTMR	48687.9	61441.6	52360.8	57908.2	60358.4	58342.8	58828.1	75932.6	57687.1	37655.9	55779.5	49503.9	53836.6	48071.7	57511	44602.7			FALSE	0.10813	-0.06492	0.00183	-0.10903	0.2912	-0.208	-0.11193	3	1346.75	0.000729639	2.35
A0FGR8	SVELPGLLAQLAR	45200.9	43897.1	55938	62284.6	50321	66605.9	54926.1	62495.1	65296.9	57161.7	55240.6	77702.4	49999.4	52922.9	55272.9	45511.5			FALSE	0.39214	0.57734	0.40804	0.17781	0.39823	0.45883	0.20809	3	1671.01	8.34767e-05	4.15
A0FGR8	TAPSTPVIGGSDKPGMEEK	311421	275574	327564	295994	327281	300214	284664	337341	290835	293210	273077	252167	281527	302430	281469	311065			FALSE	0.09626	-0.16036	0.08718	0.01355	0.08358	-0.00727	-0.00749	3	2813.55	5.81386e-05	3.13
A0FGR8	TLDVAVK	1.75283e+06	1.78755e+06	1.76948e+06	1.82026e+06	1.79045e+06	1.82266e+06	1.76828e+06	1.53855e+06	1.715e+06	1.7099e+06	1.70481e+06	1.68182e+06	1.70714e+06	1.61308e+06	1.70277e+06	1.69568e+06			FALSE	0.02934	-0.06406	0.01997	-0.05903	-0.09846	-0.04784	-0.09263	2	1353.86	0.0610027	1.95
A0FGR8	VALASEELAK	172286	165440	154909	163034	199294	147855	202661	154446	175444	180014	173942	161718	165025	134041	151689	164703			FALSE	0.0397	-0.00885	-0.08709	-0.09414	0.0805	0.07382	-0.17539	2	1638.99	0.000139462	3.17
A0FGR8	VDVGQQPLR	1.08059e+06	908570	1.11722e+06	1.05094e+06	1.05843e+06	935086	991102	1.01994e+06	1.05861e+06	951191	970364	1.02463e+06	982357	1.03978e+06	1.02174e+06	1.06293e+06			FALSE	0.00316	0.00423	0.12431	0.06766	0.01578	0.01489	0.02372	2	1315.77	0.00743024	2.2
A0FGR8	VGNQIFQSR	2.56959e+06	2.48729e+06	2.54386e+06	2.61034e+06	2.6199e+06	2.58293e+06	2.63296e+06	2.43058e+06	2.6766e+06	2.63329e+06	2.6515e+06	2.37366e+06	2.60506e+06	2.59653e+06	2.58943e+06	2.56692e+06			FALSE	0.04105	-0.00908	0.0275	0.0281	0.0019	0.07043	0.04071	2	1352.76	0.00137034	2.44
A0FGR8	VLTDIKADK	1.01861e+06	1.12394e+06	1.1599e+06	1038951	1.07726e+06	986496	1.15677e+06	992943	1.03985e+06	1.12737e+06	1.15106e+06	1.16509e+06	1.07786e+06	1.17678e+06	1.07955e+06	1.12779e+06			FALSE	-0.05405	0.1124	0.03742	0.04298	0.00482	0.01652	0.07357	3	1915.2	0.00126262	2.03
A0FGR8	VLVALASEELAK	87250.3	67294.3	92449.2	92983	83143.9	99465.5	113360	92386.8	89195.3	99211.5	104466	90843.8	99923.7	61711.2	104757	84120			FALSE	0.24074	0.33774	0.26287	0.28943	0.41285	0.28583	0.06472	2	1851.14	7.24983e-05	2.68
A0FGR8	VPLSQLLTSEDMTVS	21866.8	22071	20126.3	11648	17156.7	26245.8	21591.9	25561	18167.1	25221.2	21972.9	22590.5	5984.63	18766.7	9202.59	16977			FALSE	-0.01768	0.0204	-0.4676	-0.74702	0.10188	-0.01815	-0.82796	2	1924.03	0.00147312	0.98
A0FGR8	VPLSQLLTSEDMTVSQ	24294.3	12044.8	22435.9	14516	17823.8	15994.2	16139.7	17266.7	14437.1	17284.3	14610.3	17212.7	11508.4	13760.2	16673.5	13488.1			FALSE	-0.10373	-0.19145	0.02413	-0.26881	-0.1214	-0.19607	-0.52417	3	2052.09	0.000161808	1.91
A0FGR8	VPLSQLLTSEDMTVSQR	44412.4	31851.9	49688.5	54693.2	68174.7	69129.1	45913.6	53653.1	44169.3	38466.3	49764.5	48320.1	46449.9	75833.2	37343.1	64083.4			FALSE	0.84829	0.36302	0.45279	0.41135	0.38466	0.11576	0.68114	4	2208.19	8.685e-05	2.98
A0FGR8	WNEVYEAL	197535	157646	137343	156860	158668	163365	167489	154309	180076	172986	153256	157270	175553	180246	167117	153456			FALSE	-0.14135	-0.19385	-0.27174	-0.1479	-0.1424	-0.00863	0.00251	2	1327.69	0.00545438	1.87
A0FGR8	WYDLTEDGTRPQAMT	339523	337224	320341	303240	299976	287507	347253	314092	305663	312298	337878	371675	359551	307369	311983	321163			FALSE	-0.20407	0.06829	-0.11804	-0.09608	-0.03321	-0.1311	-0.02111	3	2088	6.35881e-05	2.23
A0JLT2	ELPGSTELTGSTN	287623	347716	300005	324646	283937	301577	257712	312470	291183	296038	269966	284457	258676	280182	274903	292146			FALSE	-0.11782	-0.19654	-0.02448	-0.16405	-0.1561	-0.11362	-0.23762	2	1609.82	0.000187208	2.91
A0JLT2	ELPGSTELTGSTNLITHY	94008	111193	109063	122352	108472	118538	116158	116820	101635	98640.7	94445.5	93846.5	103488	120432	107252	113030			FALSE	0.14572	-0.12406	0.17345	0.10231	0.18316	-0.03505	0.12595	3	2237.16	6.35881e-05	3.5
A0JLT2	HYNLEQAYNK	1.57255e+06	1.56067e+06	1.55728e+06	1.70614e+06	1.76994e+06	1.65905e+06	1.675e+06	1.48991e+06	1.71192e+06	1.83373e+06	1.66147e+06	1.72658e+06	1.65831e+06	1.72823e+06	1.50129e+06	1.9106e+06			FALSE	0.13014	0.11281	0.05874	0.12292	0.01452	0.1784	0.11217	3	1888.02	0.000156534	2.61
A0JLT2	LHTGPLPEQC	533740	504849	494393	519878	503615	490558	492835	504497	475834	506547	507358	541842	475185	579283	500308	508088			FALSE	-0.06306	0.01467	-0.03418	-0.04256	-0.05848	-0.08027	0.02189	2	1455.76	0.000461536	2.67
A0JLT2	LHTGPLPEQCR	107083	100462	95462	104423	76688.5	82668	118924	95364.5	97163	100494	91034.1	88599.7	88559.8	95798	100546	99442.8			FALSE	-0.38116	-0.20836	-0.05425	-0.0535	0.04613	-0.07042	-0.17091	2	1611.86	0.000917945	2.35
A0JLT2	LITHYNLEQAYNK	758030	853390	747730	801261	867384	834280	883326	844487	813596	782883	790596	901519	859623	806588	760438	801584			FALSE	0.07861	0.0705	-0.057	-0.04492	0.10061	-0.01344	0.04824	3	2215.24	7.27805e-05	4.64
A0JLT2	LSNFLPDLPGMIDLPGSHDNSSLR	34420.4	50137.5	46122	58469.8	62352.6	69891.6	72162	69705.2	38775.8	54498.7	58188.1	47362.9	21275	59370.6	40865.8	35867.6			FALSE	0.64519	0.31993	0.30676	-0.14008	0.74653	0.14154	-0.06834	3	2899.49	3.94431e-05	4
A0JLT2	NLEQAYNK	854581	785256	735645	663643	816009	721476	919305	797488	752183	798794	787216	736793	772931	764454	733247	880440			FALSE	-0.09298	-0.10568	-0.22886	-0.02319	0.06616	-0.08037	-0.09307	3	1587.9	0.00248524	2.7
A0JLT2	Oxidation[M11]LSNFLPDLPGMIDLPGSHDNSSLR	78763.5	85210.5	49311	82318.1	84830.3	72439.1	76817.9	70730.3	63643.4	91697.4	93017.7	89178.1	79894.9	84181.2	72391.3	71208.3			FALSE	-0.06023	0.15202	-0.31699	-0.19142	-0.15228	-0.07803	0.0009	3	2915.49	5.29387e-05	2.53
A0JLT2	RELPGSTELTGSTNLITHYNLEQAYNK	229963	215396	210230	232126	203401	207770	214937	184199	207704	183419	176592	202951	204069	177260	186149	210927			FALSE	-0.11523	-0.2307	-0.00976	-0.16555	-0.15809	-0.18735	-0.22393	5	3657.94	7.32121e-05	3.52
A0JLT2	SGAGCGPF	360647	354908	314389	332997	314519	304871	332297	295898	289097	309425	330882	296688	301002	340447	336844	305922			FALSE	-0.20822	-0.18929	-0.14444	-0.15477	-0.18785	-0.25766	-0.15773	2	1056.51	0.0206341	2.25
A0JLT2	SLIEKPPILSS	999008	1.07112e+06	1.01215e+06	1.01914e+06	1.01467e+06	1.01683e+06	985459	1.05337e+06	1.04843e+06	954305	959445	966778	1.00465e+06	1.03328e+06	991413	955814			FALSE	-0.02718	-0.10394	-0.02733	-0.0883	-0.02198	-0.04775	-0.02262	2	1792.11	0.000100358	1.52
A0JLT2	TAPPGADK	340244	211087	193952	273583	288043	300287	252673	355085	250206	473888	173612	202343	269613	334957	306147	268555			FALSE	0.09371	-0.55236	-0.23785	0.0599	0.14058	0.39326	0.13299	2	1364.8	0.00760206	1.73
A0JLT2	YNLEQAYNK	103206	106670	135411	112256	122263	105720	139411	110588	111062	130654	124306	104570	128937	133138	104201	112705			FALSE	0.11939	0.12503	0.23887	0.04754	0.25238	0.20378	0.32044	3	1750.96	0.00211138	2.42
A0JNW5	AGDSCNHW	238356	204688	186282	227250	231975	202509	216881	221025	253339	258170	202792	236513	270858	233225	245211	217582			FALSE	-0.02815	-0.01223	-0.09945	0.06291	-0.01683	0.20731	0.18621	2	1250.55	0.0050351	1.65
A0JNW5	ASGQSEYGFAEK	144725	119632	128044	153092	119029	129869	145741	133999	131057	133635	142634	114512	102447	130532	125482	158750			FALSE	-0.08694	-0.0399	0.08878	0.10458	0.0816	0.00182	-0.18229	2	1881.98	5.85696e-05	3.13
A0JNW5	ASIRIPWTK	416939	456830	420247	418847	409507	426219	420562	433909	377128	512518	362388	382281	386514	427010	423245	402863			FALSE	-0.06422	-0.23065	-0.05842	-0.08092	-0.03222	0.02598	-0.10307	3	1680.05	0.109958	1.29
A0JNW5	DHNVGSPPK	71969	72900.1	65704.6	80094.6	62391.4	63399.1	56997.7	75588.7	67521.4	71030.4	81013.9	72007.9	63921.6	89278.9	73511.9	74605.8			FALSE	-0.20373	0.07899	0.00923	0.032	-0.12782	-0.06432	0.08067	3	1558.88	0.0115637	1.98
A0JNW5	DSHMLNTGNDLK	129909	131540	148235	135151	162035	154540	174622	169930	145185	132402	154346	171593	151691	280352	122565	149390			FALSE	0.27602	0.31807	0.11624	0.05684	0.39819	0.08641	0.72464	3	1953.04	6.35155e-05	2.47
A0JNW5	EINWQMIR	139845	150599	140267	144271	139314	127960	127670	135449	130565	117565	128578	106422	125911	148315	123919	132817			FALSE	-0.11994	-0.3056	-0.02963	-0.17797	-0.14254	-0.22716	-0.08289	2	1393.76	0.0887987	1.37
A0JNW5	FESGPGAVIH	1.25377e+06	1.19118e+06	1.29252e+06	1.24219e+06	1.01989e+06	1.24596e+06	1.18413e+06	1.17807e+06	1.30171e+06	1.11387e+06	1.14396e+06	1.27692e+06	1.33494e+06	1.04956e+06	1.28144e+06	1.26567e+06			FALSE	-0.10975	-0.01428	0.05202	0.05906	-0.04968	-0.01743	-0.03612	2	1317.71	0.000330301	2.03
A0JNW5	FVIPSEVK	559652	548516	590661	539431	626009	609521	589701	553315	567802	589036	497808	457940	583208	629460	569898	532314			FALSE	0.15695	-0.21347	0.02826	-0.00778	0.04467	0.06201	0.13001	2	1526.94	0.00795735	1.52
A0JNW5	FWIDYEGMK	37647.4	34777.6	25433.2	28797.4	32319.7	28731.9	31322.5	24601.2	38870.2	31619.9	35634.9	44237.2	38709.7	32903.5	22315.5	35887.1			FALSE	-0.24646	0.1412	-0.41738	-0.3154	-0.37303	-0.03907	-0.01626	3	1796.95	0.078067	1.16
A0JNW5	GNETIESIF	57909.2	55071.9	37490.5	33391.5	33862	42626.6	48007.5	45294.8	49540.4	44799.3	52081.7	54598.9	42423.1	64182.1	57234.1	40792.8	0.391839	105.696	FALSE	-0.56276	-0.08278	-0.67259	-0.20483	-0.2761	-0.26014	-0.0838	2	1313.69	0.00743024	1.51
A0JNW5	GNITPQLNK	200740	194160	231607	214357	208638	235880	196448	195903	224743	261800	197551	198062	219209	232865	192318	193309			FALSE	0.17075	0.0026	0.17544	-0.03429	-0.00935	0.30108	0.19507	2	1592.96	0.00296458	2.12
A0JNW5	GQSEYGFAEK	332023	276752	336225	272684	281214	275516	285919	311438	267059	297580	260429	301863	267461	323031	294321	264093			FALSE	-0.12893	-0.11459	0.00031	-0.12458	-0.02732	-0.10858	-0.04399	2	1723.91	0.000103782	1.34
A0JNW5	HIPLKDPLLFK	193667	258819	202028	239618	228731	238448	197891	236922	213635	201185	220448	246204	205357	238841	244648	235413			FALSE	0.0461	0.04447	-0.03499	0.08534	-0.05748	-0.12539	-0.02667	4	2233.43	0.000457612	2.89
A0JNW5	HSDLEALFQDFK	78187.5	92454.7	75269.8	85715.8	75842.4	105515	75146.5	69295.3	89932.1	72361	77635.9	82683.4	73728.7	59150.9	72143.7	89484.8			FALSE	0.08786	-0.09003	-0.08404	-0.07829	-0.24049	-0.07237	-0.36085	4	2058.12	0.000204258	3.37
A0JNW5	INLSTLK	1.64678e+06	1.75854e+06	1.84455e+06	1.7112e+06	1.8033e+06	1.84756e+06	1.68118e+06	1.64139e+06	1.66727e+06	1.52029e+06	1.50933e+06	1.83763e+06	1.57112e+06	1.76965e+06	1.63328e+06	1.68036e+06			FALSE	0.10045	-0.02494	0.06236	-0.03938	-0.03549	-0.09534	-0.02761	2	1396.9	0.0662236	2.29
A0JNW5	INLSTLKGEGELK	162634	97069.1	121197	142083	124567	132212	134507	147238	131264	120700	130497	130855	153738	118858	111880	112617			FALSE	-0.01634	0.00913	0.01973	-0.21017	0.11753	-0.04365	0.0699	4	2314.42	0.000494479	2.76
A0JNW5	KEETPPVR	331884	289519	339996	356313	359262	345445	326169	361603	411993	349789	356035	343720	314626	368505	333533	322287			FALSE	0.18149	0.17132	0.1642	0.07777	0.1464	0.29385	0.13663	3	1563.94	0.0766489	1.47
A0JNW5	LMSSSVVVR	418906	401962	457412	418832	406005	483832	442367	458374	396916	390087	451564	436396	425805	429158	482613	409119			FALSE	0.11639	0.11334	0.09418	0.11946	0.13396	-0.06078	0.05871	2	1281.75	0.00168768	2.1
A0JNW5	NLSPDKINLSTLK	148177	127622	124119	159810	156337	141295	136672	132083	116236	119937	130241	156991	146382	133308	108929	143591			FALSE	0.10991	0.0586	0.04191	-0.12722	-0.03732	-0.22377	0.02022	4	2355.44	0.0293109	2.66
A0JNW5	Oxidation[M4]NRSMSVDLSHIPLK	39462.3	59084.9	40730.1	36062.5	39260	31550.8	39634.5	43246.3	37635.3	44930	46647	64534	46022.3	96446.8	51101.8	35162			FALSE	-0.47685	0.17402	-0.35985	-0.19206	-0.24978	-0.25528	0.53176	3	2221.26	0.0809863	1.24
A0JNW5	QSESSDLAGR	130904	134166	145581	156340	111452	143245	128401	121447	138517	131449	154746	155152	126905	138492	114554	119496			FALSE	-0.05759	0.22542	0.1878	-0.17956	-0.08532	0.0264	0.00177	2	1353.69	0.0181554	1.17
A0JNW5	QTSNAPDVNDAIVK	180389	181994	196718	227391	227985	225894	182356	190470	176341	201129	209968	228370	161659	204933	172100	209950			FALSE	0.32479	0.27453	0.22692	0.07625	0.04099	0.05885	0.01666	3	2080.15	5.81386e-05	2.17
A0JNW5	QVTPDQLGNISLR	228534	198121	209087	236401	185302	190234	181508	233634	188948	227314	193354	219194	199778	180401	183496	176595			FALSE	-0.18412	-0.04851	0.06232	-0.24471	-0.03947	-0.03558	-0.16639	2	1744.99	0.000168338	2.48
A0JNW5	SDDGSFHIR	138392	126545	133925	143989	140760	137012	131263	160602	156845	145260	111848	127416	140516	133397	155360	150508			FALSE	0.06826	-0.14704	0.06899	0.20726	0.13965	0.1894	0.04807	3	1337.68	0.000277781	4.01
A0JNW5	SLEPAPVTVHIDHLVVER	132859	110854	104036	115712	110385	122150	103253	115444	122622	101510	99909.4	132502	110352	134049	138734	122579			FALSE	-0.06773	-0.0685	-0.14933	0.10059	-0.15625	-0.12083	0.00407	4	2315.3	9.61757e-05	2.08
A0JNW5	SVDLSHIPLKDPLLFK	451970	468164	425156	449109	418991	425898	422732	375884	356675	456792	472126	427948	421658	421703	382812	430899			FALSE	-0.12308	-0.0318	-0.07377	-0.17733	-0.20434	-0.17776	-0.12569	4	2734.67	0.000150732	3.99
A0JNW5	THPICLSLDK	436414	418545	453229	410770	470577	414052	430135	436694	414498	425164	411666	329606	423042	349419	479974	452910			FALSE	0.04922	-0.20585	0.01518	0.12584	0.01989	-0.02605	-0.14639	3	1792.03	0.000253085	3.5
A0JNW5	TVSLEPAPVTVHIDHLVVER	265291	237050	263344	267261	241743	241076	260463	256478	254823	280652	267340	239823	249742	245187	263332	221281			FALSE	-0.05719	0.01378	0.07897	-0.05183	0.04133	0.09215	-0.02145	4	2515.42	4.61667e-05	4.39
A0JNW5	TYTSFPK	436226	367158	410818	392193	377427	417526	424775	364025	434239	360780	400838	410706	424489	389948	362948	379880			FALSE	-0.01522	0.01458	-0.00067	-0.11306	-0.02643	-0.0151	0.01971	2	1451.84	0.0115637	2.03
A0JNW5	YAESQKEPQTC	242524	211230	199620	228988	219517	236320	223713	217245	234773	232528	184704	206448	198151	209159	181258	234192			FALSE	0.00661	-0.21419	-0.08225	-0.12723	-0.04127	0.04244	-0.15579	3	1948.99	0.00901924	1.42
A0MZ66	AEPVVVLDPVSTHEPQTK	110000	114645	110586	122239	100953	101809	110037	129197	110576	115220	106922	114454	92583.3	88038.3	110544	80622.3			FALSE	-0.14786	-0.02115	0.0516	-0.23282	0.09077	0.00737	-0.31468	4	2554.44	5.02623e-05	4.33
A0MZ66	AIELENLK	953126	881906	840413	890285	913739	781781	970140	816623	866673	940066	997304	955996	754612	992462	848588	959372			FALSE	-0.11408	0.09011	-0.08445	-0.02144	-0.03846	-0.02242	-0.07087	3	1537.94	0.0025403	2.61
A0MZ66	AIGEYEDLRAENQK	622124	673968	704385	692535	733880	692640	651704	679643	671262	639952	675307	556744	717064	646105	740834	721104			FALSE	0.13833	-0.07311	0.10808	0.17371	0.03872	0.01673	0.0728	3	2244.21	6.16156e-05	2.01
A0MZ66	AQEMFIEQNK	397601	405552	402671	406988	358150	345879	335640	408912	406546	351922	400637	374329	377165	411521	359367	411103			FALSE	-0.19004	-0.05154	0.01164	-0.05994	-0.1093	-0.08259	-0.02622	3	1846	0.000882968	2.34
A0MZ66	ATQPETTEEVTDL	165445	161757	182745	169106	164051	189075	156881	165499	154369	157985	161133	152986	156531	142519	150786	181141			FALSE	0.11	-0.05887	0.10478	0.02069	-0.02142	-0.067	-0.1298	2	1737.87	8.65961e-05	1.32
A0MZ66	ATQPETTEEVTDLK	1.82675e+06	1.99573e+06	1.88996e+06	1.74605e+06	1.66077e+06	1.8051e+06	1.77364e+06	1.87229e+06	1.91991e+06	1.85842e+06	1.95362e+06	1.93717e+06	1.95626e+06	1.88023e+06	1.87585e+06	1.82585e+06			FALSE	-0.14129	0.02555	-0.07215	-0.04632	-0.06822	-0.01676	0.00528	3	2170.17	6.41886e-05	2.58
A0MZ66	AVEEMMDR	1.27072e+06	1.22456e+06	1.08971e+06	1.1298e+06	1.1482e+06	1.23155e+06	1.15652e+06	1.19814e+06	1.20907e+06	1.05685e+06	1.17673e+06	1.17084e+06	1.1585e+06	1.1905e+06	1.1502e+06	1.28523e+06			FALSE	-0.06839	-0.08803	-0.16896	-0.03502	-0.08369	-0.13911	-0.08716	2	1284.62	0.0725535	1.22
A0MZ66	DQVAEKDPTQHK	590698	566967	617116	678674	609451	583264	597338	604956	587232	595105	592640	618742	605486	620729	615779	562495			FALSE	0.04303	0.06544	0.16261	0.02546	0.05457	0.03042	0.083	4	2308.31	0.000390463	3.66
A0MZ66	DQVAEKDPTQHKEDEGEIQPE	802149	820675	867883	870277	902918	891322	779936	928834	861358	813439	879271	1.02436e+06	814922	995689	804513	880976			FALSE	0.14487	0.23025	0.09906	0.05466	0.07445	0.04548	0.15797	4	3334.72	7.32121e-05	3.07
A0MZ66	EAEFNSPSPPTPEPGEGPR	279610	260512	283613	246161	264697	250662	254769	284721	275117	242982	255029	250848	263516	344759	252306	258773			FALSE	-0.06771	-0.0945	-0.02791	-0.07974	-0.00169	-0.06006	0.17144	3	2299.12	4.95453e-05	5.64
A0MZ66	ELEEQLENETLHK	5.76628e+06	5.99402e+06	5.71223e+06	5.61007e+06	5.7117e+06	5.40421e+06	6.13339e+06	6.27777e+06	6.09525e+06	5.55233e+06	5.67711e+06	6.68187e+06	6.21513e+06	6.05056e+06	5.38683e+06	5.95494e+06			FALSE	-0.0813	0.07164	-0.05476	-0.05228	0.07771	-0.01389	0.0607	3	2220.2	5.40919e-05	4.78
A0MZ66	ELRDQIVSVQ	2.2876e+06	2.10591e+06	2.05731e+06	2.07114e+06	2.22269e+06	2.20114e+06	2.09787e+06	2.25703e+06	2.03124e+06	2.28984e+06	2.1361e+06	2.31956e+06	2.02716e+06	2.4181e+06	2.15726e+06	2.08625e+06			FALSE	0.00992	0.02027	-0.08977	-0.05012	-0.01273	-0.02398	0.0169	2	1490.85	0.000171268	2.2
A0MZ66	ELRDQIVSVQEEKK	270334	294902	334471	270094	274176	321700	316191	284760	281309	306139	301448	327361	281407	262624	287485	282813			FALSE	0.07616	0.15377	0.09705	0.01286	0.08839	0.05561	-0.05516	5	2613.54	0.00283608	2.79
A0MZ66	ESAVDELK	753540	715505	781584	713719	751040	837916	785069	731524	753775	808566	696645	852808	764817	754039	746887	735101			FALSE	0.1132	0.07688	0.02556	0.01265	0.04595	0.08883	0.04811	3	1498.86	0.00177928	1.92
A0MZ66	FNSPSPPTPEPGEGPR	830491	746891	805562	777325	770142	795839	769297	740321	741227	745036	783948	754440	830775	753727	801575	764449			FALSE	-0.01046	-0.03611	0.00503	-0.01043	-0.06335	-0.08584	0.0065	3	1969.99	6.27495e-05	2.71
A0MZ66	FQPPSSIGCRK	416723	366968	382800	363121	429538	420902	407090	412990	383242	406413	409177	457438	422917	412713	419410	404228			FALSE	0.11793	0.14511	-0.07126	0.07173	0.06548	0.01094	0.09258	3	1885.06	0.00577561	1.74
A0MZ66	GCESAVDELK	395428	378604	389514	354074	339134	379752	424636	353349	359043	372992	346281	382923	399694	356251	362539	374548			FALSE	-0.10663	-0.08607	-0.05789	-0.07056	0.00735	-0.08048	-0.03411	3	1715.91	0.00042059	2.32
A0MZ66	GVHLRPVNQTAR	232567	216263	268719	235442	244015	258243	234602	235750	249250	254754	196883	183627	235863	239428	287013	238695			FALSE	0.16226	-0.23823	0.16772	0.22809	0.06757	0.16727	0.08264	4	1651.97	0.00625777	4.11
A0MZ66	GVHLRPVNQTARPK	929858	854186	917293	889478	873717	983789	786758	921982	899122	856270	859946	891876	880136	814306	897961	866980			FALSE	0.05822	-0.02629	0.01826	-0.01553	-0.06222	-0.02336	-0.07434	4	2181.32	0.00120016	2.04
A0MZ66	HSVDELQK	274521	225905	269356	257018	257811	234994	229566	239168	264830	247524	290977	250700	262907	253582	245376	242951			FALSE	-0.02214	0.11428	0.07293	-0.03531	-0.09438	0.03399	0.04558	2	1563.9	0.00155182	2.52
A0MZ66	ILAIELENLK	438832	425202	444795	385013	382899	394152	431288	416827	430384	369172	369740	302658	442337	379413	399126	428827			FALSE	-0.15308	-0.36177	-0.05831	-0.06154	-0.02683	-0.11189	-0.07239	3	1764.11	0.000187208	2.74
A0MZ66	IRQERDEAVK	1.64345e+06	1.72402e+06	1.61792e+06	1.81021e+06	1.68961e+06	1.65641e+06	1.90617e+06	1.73857e+06	1.70789e+06	1.87479e+06	2.00192e+06	1.91377e+06	1.78545e+06	1.78488e+06	1.77297e+06	1.7674e+06			FALSE	-0.00922	0.2176	0.02575	0.07223	0.11415	0.08937	0.08439	3	1852.09	0.00074349	1.14
A0MZ66	KGVHLRPVNQ	168492	176431	154981	184912	159477	185391	153649	186644	211151	158711	172414	162764	161989	192792	156274	169753			FALSE	-0.00023	-0.04135	-0.02119	-0.08128	-0.0195	0.10071	0.04065	4	1756.08	0.00075765	2.07
A0MZ66	KGVHLRPVNQTAR	178104	177998	207628	212300	180710	169133	199711	205284	188086	207012	154497	219350	170540	162026	250606	181867			FALSE	-0.02558	0.07016	0.23785	0.28032	0.18561	0.14992	-0.09866	5	2084.27	0.00625777	4.5
A0MZ66	KHSVDELQK	1.21306e+06	1.08006e+06	1.08561e+06	1.04507e+06	1.01612e+06	1.04502e+06	1.02739e+06	1.10328e+06	1.09288e+06	1.01844e+06	1.0858e+06	1.10358e+06	1.00208e+06	1.07173e+06	1.04864e+06	1.15285e+06			FALSE	-0.15388	-0.0668	-0.106	-0.05884	-0.10601	-0.11917	-0.14503	3	1996.2	0.000146042	1.82
A0MZ66	KILAIELENLK	238944	237857	264587	279770	281993	267666	234804	216451	271666	260947	292944	269229	244774	270626	235639	304969			FALSE	0.20515	0.23763	0.19117	0.1812	-0.07944	0.1597	0.11231	3	2196.41	5.76629e-05	3.11
A0MZ66	KLEEFQK	414188	404140	432746	463952	449005	460289	494588	361566	410507	458587	504458	440672	522925	392712	539869	424830			FALSE	0.15207	0.20783	0.13194	0.2374	0.06519	0.08683	0.1621	3	1834.13	0.0809863	2.03
A0MZ66	KVTFQPPSSIGCRK	126217	118761	130275	106339	99619	124348	108908	144516	115952	139899	117763	136629	102401	127434	112585	163705			FALSE	-0.12936	0.0544	-0.05012	0.17353	0.0489	0.06265	-0.09206	5	2517.48	0.00034077	2.57
A0MZ66	KYIDGEK	603267	665003	625142	644196	645008	605718	627943	690782	590346	672806	644162	686499	672168	651942	699776	654728			FALSE	-0.0201	0.06928	0.00121	0.0949	0.05628	-0.00583	0.06216	3	1765.07	0.00987578	1.53
A0MZ66	LTQQLEEER	314313	358019	359547	313691	279551	349470	308747	363209	356608	324623	331763	346529	345844	309278	336631	314157			FALSE	-0.09607	0.01273	0.00194	-0.04699	-0.00081	0.01897	-0.03741	2	1449.79	0.00040019	2.13
A0MZ66	LTQQLEEERIQHQQK	265571	401986	349752	287561	240641	364531	297926	360790	338062	307013	339189	280534	341053	317917	328620	264411			FALSE	-0.14155	-0.10727	-0.06689	-0.17079	-0.01924	-0.04942	-0.01868	4	2516.41	5.28316e-05	5.14
A0MZ66	LVEVIEEVNK	1.93488e+06	1.78634e+06	1.82183e+06	1.7278e+06	1.59411e+06	1.49602e+06	1.91133e+06	1.73428e+06	1.80605e+06	1.63463e+06	1.95772e+06	1.53261e+06	1.91994e+06	1.77486e+06	1.90121e+06	1.79392e+06			FALSE	-0.26811	-0.09241	-0.0681	-0.01015	-0.02962	-0.11308	-0.01028	3	1780.07	0.000365977	3.62
A0MZ66	NHLEIEK	222051	228617	204860	226134	186952	238573	217420	198098	237022	222738	211639	200066	198964	196188	203325	209966			FALSE	-0.08282	-0.13046	-0.0644	-0.12491	-0.11716	0.02881	-0.18966	3	1490.88	0.0132215	2.63
A0MZ66	Oxidation[M5]AVEEMMDR	229509	228680	223467	207425	252470	253519	214098	252555	259039	276789	250039	294723	250161	254183	281101	249927			FALSE	0.14316	0.24968	-0.08862	0.21284	0.02641	0.22583	0.13847	2	1300.62	0.016834	1.1
A0MZ66	QAEPVVVLDPVSTHEPQTK	612109	657507	661700	684575	655830	586902	665703	653643	727809	636608	639076	720863	633381	686779	574859	629029			FALSE	-0.03088	0.09915	0.08458	-0.07669	0.05543	0.10389	0.05632	4	2682.5	5.30874e-05	5.27
A0MZ66	QLEEERIQHQQK	682871	769958	790430	803431	764933	765053	835568	711769	797805	844294	873016	948895	875833	714734	774039	711127			FALSE	0.07465	0.32659	0.13366	0.03176	0.09092	0.17668	0.13068	4	2174.22	0.000247828	4.02
A0MZ66	QLELLEEDKK	1.03168e+06	980799	1.03787e+06	977052	1.01901e+06	1.04358e+06	1.03614e+06	1.12506e+06	1.02465e+06	1.03547e+06	1.07897e+06	860931	1.07146e+06	1.08809e+06	1.04489e+06	1.05816e+06			FALSE	0.03548	-0.05299	0.00175	0.06351	0.10285	0.03375	0.10175	3	2157.29	0.000290317	1.97
A0MZ66	QQLEEER	497955	416133	511694	457579	459384	452256	411131	464241	453890	420393	490360	437047	390917	462657	480635	491243			FALSE	-0.00387	0.02087	0.08457	0.08844	-0.06244	-0.06423	-0.09882	2	1235.66	0.0441267	1.86
A0MZ66	QQLEEERIQHQQK	494436	520089	547991	546472	506891	494007	558579	468708	511668	517111	542254	604492	570271	538050	503950	439691			FALSE	-0.01951	0.17674	0.10942	-0.10449	0.01804	0.02013	0.12757	4	2302.28	6.84199e-05	5.18
A0MZ66	QQLELLEEDKK	2.71302e+06	2.65613e+06	2.6215e+06	2.84487e+06	2.55905e+06	2.62329e+06	2.62452e+06	2.62071e+06	2.69502e+06	2.64153e+06	2.6082e+06	2.57774e+06	2.63759e+06	2.60469e+06	2.70997e+06	2.58481e+06			FALSE	-0.05109	-0.05009	0.02589	-0.02012	-0.03369	-0.00879	-0.0345	3	2285.35	5.42609e-05	3.48
A0MZ66	RQAVEEMMDR	200853	240085	249196	230738	213612	212665	209686	213947	211785	207832	233161	188965	241292	209016	237844	182069			FALSE	-0.04878	-0.0629	0.12226	-0.07048	-0.05776	-0.0715	0.03034	3	1568.78	0.000120935	3.02
A0MZ66	RQSHLLLQ	394145	506829	452470	462902	367206	498710	374802	354481	481295	439150	475747	528304	507344	342676	575592	447071			FALSE	-0.05726	0.15628	0.02287	0.18277	-0.30501	0.03085	-0.08399	3	1298.79	0.0135182	2.54
A0MZ66	RVNQSENSVPPPPPPPPPLPPPPPNPIR	361658	373425	368560	344048	338747	339017	366830	373199	311954	327315	270583	320207	330045	340346	317292	354017			FALSE	-0.11712	-0.31526	-0.0448	-0.13093	0.00967	-0.20148	-0.1329	5	3288.82	3.77739e-05	5.17
A0MZ66	SEVLEQR	124058	89752.9	117180	80432.8	113342	96807.3	102163	122805	104126	93103.4	80211.8	133531	85060.8	96215.5	88219.2	111172			FALSE	-0.02491	-0.00046	-0.11366	-0.10073	0.07339	-0.11646	-0.23814	2	1164.65	0.0824887	1.35
A0MZ66	SIPDQQLLK	1.00007e+06	1.0673e+06	1.09219e+06	1.09289e+06	1.12946e+06	1.04447e+06	1.08067e+06	1.0965e+06	1.09768e+06	1.00012e+06	1.06744e+06	969276	1.09096e+06	1.10419e+06	1.01737e+06	1.13193e+06			FALSE	0.07251	-0.02155	0.0799	0.05607	0.07466	0.02108	0.08653	2	1650.01	0.0012372	2.01
A0MZ66	SKLVEVIEEVNK	179585	234482	178472	274772	238370	249316	224652	212858	241876	271797	294618	301315	285109	259547	225159	273257			FALSE	0.23609	0.52529	0.13042	0.26748	0.07945	0.31098	0.39548	4	2299.41	0.000118289	2.05
A0MZ66	SLDPENSETELER	826004	835361	891123	902883	834613	837690	877314	891376	899126	956977	889016	928074	828857	920155	827560	778336			FALSE	0.00947	0.12926	0.11082	-0.04899	0.09031	0.15991	0.07417	3	1822.9	0.000188352	2.96
A0MZ66	SMPVLGSVS	663466	647903	673151	629818	667381	657691	699220	671402	647473	629084	699594	701699	639715	651510	608938	636563			FALSE	0.015	0.09568	-0.00927	-0.07435	0.06376	-0.03882	-0.02233	2	1180.66	0.00114117	1.89
A0MZ66	SSIPDQQLLK	1.46434e+06	1.45041e+06	1.47716e+06	1.42469e+06	1.44785e+06	1.50117e+06	1.34368e+06	1.53859e+06	1.59726e+06	1.46839e+06	1.45643e+06	1.43355e+06	1.4313e+06	1.58264e+06	1.48546e+06	1.40828e+06			FALSE	0.01686	-0.01232	-0.0064	-0.01044	-0.01617	0.07282	0.04827	2	1737.04	0.00153571	2.01
A0MZ66	TLEAEFNSPSPPTPEPGEGPR	170504	208109	178847	208423	215110	222733	175728	205144	170836	164704	185239	159883	194274	254845	184664	187425			FALSE	0.20969	-0.13362	0.03262	-0.02507	0.00858	-0.17424	0.24637	3	2513.25	4.45988e-05	5.36
A0MZ66	TVLNSEVL	206398	163367	161835	144366	166125	171152	177214	155990	174196	144005	150081	188355	136756	169675	143266	154948			FALSE	-0.13268	-0.12773	-0.27213	-0.31026	-0.1502	-0.21667	-0.27105	2	1178.7	0.00584213	1.28
A0MZ66	TVLNSEVLEQ	100120	115695	96263.7	108339	94411.5	96199.7	96711.6	99442.5	123633	105607	116350	123656	107638	138416	115432	121702			FALSE	-0.17916	0.15327	-0.07697	0.1359	-0.13781	0.08706	0.18918	2	1435.8	0.000229833	1.94
A0MZ66	TVLNSEVLEQR	290450	299742	263411	311788	268091	332458	263473	294511	271036	233176	274257	272569	254012	246431	327243	264782			FALSE	0.0251	-0.1101	-0.03712	0.00447	-0.08096	-0.22715	-0.23798	3	1591.9	9.36095e-05	2.59
A0MZ66	TVLNSEVLEQRK	1.85338e+06	1.8875e+06	1.88292e+06	1.99504e+06	2.01398e+06	1.84379e+06	1.98083e+06	1.85956e+06	1.92002e+06	2.00782e+06	2.03011e+06	2.00022e+06	2.10847e+06	1.79574e+06	1.91805e+06	1.79247e+06			FALSE	0.04439	0.10752	0.05192	-0.01175	0.03788	0.07036	0.06165	3	2024.2	5.69317e-05	4.88
A0MZ66	VSVQCQK	875729	862354	858751	954319	912991	906220	904432	856509	922191	976180	851792	1.02886e+06	826796	732739	861665	888937			FALSE	0.06582	0.11374	0.06094	0.01035	0.01885	0.12727	-0.15638	2	1456.84	0.0378769	2.48
A0MZ66	VTFQPPSSIGCR	295192	255211	282872	274555	284735	280298	262624	297705	267423	277230	238976	313055	265385	283675	286916	253949			FALSE	0.03785	0.00426	0.01829	-0.02522	0.02579	-0.01515	-0.00352	3	1652.87	7.65364e-05	2.36
A1A4S6	AVPGPPGPDK	673129	713760	696193	675685	779998	739517	727139	741535	710170	771465	731483	758436	667626	708567	698067	761855			FALSE	0.13176	0.10338	-0.0157	0.07404	0.08266	0.09534	-0.01117	3	1542.91	0.000301363	3.23
A1A4S6	DSHLQEADIQVEQNR	234678	264351	296923	253643	275857	273923	263941	320667	276247	285582	265103	304290	275840	303963	298900	334037			FALSE	0.13973	0.1903	0.14179	0.34294	0.22835	0.17101	0.21644	3	2086.05	5.76277e-05	5.15
A1A4S6	EFSNFLK	613731	621641	616380	570279	677245	601434	570748	628437	566162	524750	570323	561420	567769	625324	581492	578921			FALSE	0.04971	-0.1264	-0.05804	-0.09031	-0.04289	-0.17941	-0.05024	2	1492.87	0.119643	1.78
A1A4S6	GINDQGLYR	252431	280899	222322	239898	228330	240930	243324	231940	257541	248354	218765	250128	238548	238163	220604	205249			FALSE	-0.18464	-0.18577	-0.20645	-0.32467	-0.1663	-0.07619	-0.16191	2	1339.73	0.00259668	2.28
A1A4S6	HLNLSAK	945761	956127	1.02126e+06	1.05198e+06	1.09024e+06	1.07183e+06	1.08594e+06	982576	1.03608e+06	1.05876e+06	1.13135e+06	1.05862e+06	1.01068e+06	1.09252e+06	1.15143e+06	1.09393e+06			FALSE	0.18498	0.20348	0.12445	0.23952	0.12117	0.13941	0.14515	3	1390.87	0.0164724	2.51
A1A4S6	IRAHEAELER	97606	107707	83546.9	76545.5	94232.5	94085.5	98598.6	88378.1	108807	111796	95515.8	90617	112156	99250.3	93506.2	114698			FALSE	-0.12465	-0.14149	-0.35892	0.02018	-0.13497	0.10363	0.0422	3	1527.86	0.00852063	2.19
A1A4S6	KFNMIPFEHR	658041	611738	702364	640031	692311	641529	654119	681286	694020	704901	585186	603129	633131	615894	675367	722253			FALSE	0.07101	-0.09566	0.08023	0.1384	0.0727	0.13974	-0.02377	4	1927.09	0.000689867	2.15
A1A4S6	LGDGEVFFLK	333301	321074	347695	300242	383807	410371	366434	334245	419134	350714	350035	344232	367952	319220	313816	317297			FALSE	0.27934	0.08537	-0.01426	-0.05222	0.09864	0.23445	0.07055	3	1733.01	0.000209563	2.41
A1A4S6	NLIAATK	450511	486296	507715	480219	558709	513503	452471	453097	508459	476019	421592	435224	451105	454998	410790	439493			FALSE	0.19477	-0.12877	0.07666	-0.13981	-0.04893	0.07161	-0.04808	2	1338.86	0.0686847	2.42
A1A4S6	NRFEGTRSEVEELMNK	290068	251605	259960	274186	246977	262203	240010	257597	250492	230133	249149	259244	269153	264795	225441	270557			FALSE	-0.08925	-0.09148	-0.02019	-0.12709	-0.12242	-0.17251	-0.02073	4	2547.35	0.0732199	1.92
A1A4S6	NYSIIDK	274045	306335	279926	296724	278128	281307	317283	301821	338123	249850	302073	267767	300815	286741	268962	293517			FALSE	-0.05303	-0.02644	-0.0093	-0.0452	0.09318	0.01875	0.01773	2	1460.86	0.0938653	1.6
A1A4S6	Oxidation[M]LLSMLMDVK	63098.1	57514.3	66766	83023.4	74076.9	85252.8	66280.9	61660.1	84240.3	70645.5	48493	59938.2	65393.5	54830.2	67515	71346.9			FALSE	0.40164	-0.1536	0.31256	0.20327	0.0851	0.36083	-0.00466	3	1673.98	0.000357311	1.75
A1A4S6	SLPEPLMTYELHGDFIVPAK	111226	125848	138011	157204	142552	144982	153498	134772	111338	133810	141455	115891	135240	136527	150953	118041			FALSE	0.27839	0.11837	0.31642	0.18223	0.28208	0.04831	0.19703	3	2865.57	5.00287e-05	3.82
A1A4S6	SVTETLIKPLEK	340660	303185	320324	307823	356649	345187	323183	318113	307095	329462	338622	332554	329509	510480	278123	336973			FALSE	0.12442	0.05998	-0.03561	-0.0659	-0.00572	-0.01642	0.38366	3	2270.42	6.94322e-05	2.91
A1A4S6	TPPDTTFPEPTCL	69144.5	81113.4	57058.2	65908.9	65574.4	74150.1	52869.8	69329.5	50240.6	68415.1	64145.3	73838.7	61187.8	67527.3	58018.6	68190.1			FALSE	-0.10486	-0.12294	-0.28917	-0.25163	-0.2982	-0.34066	-0.22326	2	1779.88	0.000750531	1.27
A1A4S6	VNAIHFLVHK	86027.5	105994	105598	83593.1	91983.5	121831	86863.3	116436	80982.8	112850	70183.2	91925.9	97954.6	96719	106516	106690			FALSE	0.15509	-0.24431	-0.02143	0.15098	0.08234	0.01355	0.01979	3	1786.1	0.000410228	2.22
A1A4S6	VNAIHFLVHKLPEK	103885	92928.7	113439	95266.6	99166.5	104813	71250.9	128896	85958.8	127762	75414.9	84726.3	83284.4	91477	90954.4	84330.8			FALSE	0.05159	-0.29748	0.08464	-0.16713	0.02423	0.1189	-0.17144	5	2557.58	0.000126581	4.04
A1KXE4	FQTGYTPGTPYK	1.15051e+06	1.31198e+06	1.24799e+06	1.27745e+06	1.28105e+06	1.37649e+06	1.2881e+06	1.20551e+06	1.30541e+06	1.25382e+06	1.28431e+06	1.31295e+06	1.33313e+06	1.17041e+06	1.1187e+06	1.19584e+06			FALSE	0.10997	0.07688	0.03642	-0.08939	0.01812	0.0556	0.02386	3	1968.07	0.000283953	3.69
A1KXE4	GMPATVYPAPIPPPR	618906	595750	587845	565800	620103	570393	582077	602449	606469	597335	541415	624607	578013	612476	556329	578539			FALSE	-0.02898	-0.05895	-0.07435	-0.09802	-0.03624	-0.01295	-0.02899	3	1868.04	6.57634e-05	4.2
A1KXE4	GVPYANAK	873002	874974	879427	962156	911837	974333	920852	829017	919246	895475	906473	1.03973e+06	959824	896858	994606	944507			FALSE	0.10977	0.15498	0.07526	0.14971	0.00156	0.05406	0.08704	2	1427.85	0.00354424	2.23
A1KXE4	MYPGANPTFQTGYTPGTPYK	500888	444502	434311	483039	446145	451891	449949	448029	441924	437173	436811	399713	443709	434409	448037	419860			FALSE	-0.07414	-0.1765	-0.04344	-0.12339	-0.07423	-0.10489	-0.10649	4	2799.43	5.42821e-05	3.47
A1KXE4	Oxidation[M1]MYPGANPTFQTGYTPGTPYK	78722.4	52887.2	47848.7	55323.8	68382.8	64410.8	53228.7	73234.6	80425	68677.7	72243.4	61325.1	66310.3	81099.4	52886.1	60367.9			FALSE	0.01292	0.02131	-0.35121	-0.2167	-0.05755	0.18004	0.16357	3	2815.43	5.67167e-05	2.7
A1KXE4	TGYTPGTPYK	280928	265033	286442	256865	271641	277619	296159	276318	273136	236744	227499	241361	239379	263660	250961	243739			FALSE	0.00869	-0.21964	-0.00703	-0.14224	0.06842	-0.09864	-0.11813	3	1692.95	0.0114347	2.06
A1KXE4	TVYPAPIPPPR	112809	103073	100926	111325	105028	111267	104411	84865.4	92728.6	126437	95362.7	116457	123263	108544	99974.7	124468			FALSE	0.00275	-0.02741	-0.02447	0.0561	-0.18975	0.02177	0.10268	3	1511.89	0.00366573	2.99
A1KXE4	YTPGTPYK	655330	560781	627589	584643	612718	612489	658910	634134	613217	608308	632101	726371	640586	630797	605012	611267			FALSE	0.01075	0.15971	-0.00461	0.0002	0.0885	0.00641	0.06412	2	1534.88	0.0353864	2.15
A1L020	DRDPVFEIT	454235	381023	416580	421409	413090	441447	413878	376869	390075	386209	416900	348862	396397	460895	422630	387937			FALSE	0.03292	-0.12532	0.00471	-0.04329	-0.07901	-0.10564	0.03756	2	1395.74	0.00114117	1.7
A1L020	DRDPVFEITGAPGNVER	240909	210049	224238	207593	236278	215911	212777	234105	207413	205603	206618	193303	186046	207692	202226	223181			FALSE	0.00393	-0.17327	-0.06252	-0.08415	-0.0131	-0.12679	-0.19575	3	2176.13	0.000111917	2.24
A1L020	DRGLLEDER	25705.8	16818.2	22289.9	15756.2	27704.7	25642.7	19162.7	18403.4	15311.2	27607.2	23739.5	25245.7	15186.5	28390.9	23940.5	17267.6			FALSE	0.32714	0.20407	-0.16053	-0.04535	-0.17884	0.01332	0.0353	2	1406.76	0.0173895	1.13
A1L020	GVDSGFEAPR	359833	315682	301116	317745	329914	320885	329321	320014	319243	305398	310892	332158	350706	349089	357032	321686			FALSE	-0.05377	-0.07106	-0.12637	0.00683	-0.05702	-0.11296	0.05094	2	1338.7	0.12307	1.15
A1L020	SPATSAGPELAGLPR	38260.4	41394.1	39404.4	38505.9	43020.8	29988.2	29426.3	40154.8	47205.6	40947.1	49931.1	37775.4	41789.5	53965.5	40307.2	33331.1			FALSE	-0.12568	0.13893	-0.03194	-0.1133	-0.19506	0.14625	0.26559	3	1727.96	8.58467e-05	3.68
A1L020	TPVRGEEPVFMVT	93638.9	128181	104292	108811	114984	92788.6	116335	112627	117408	123774	97011.1	125021	118462	115492	115965	99131.3			FALSE	-0.09439	0.00138	-0.05785	-0.04441	0.04572	0.12073	0.07684	2	1765.95	8.51154e-05	1.04
A1L0T0	AAMPVAQHLNPVQVL	50468.7	36443.5	48610.6	48253.4	40715.7	46320.1	37820.3	41697.4	32692.8	27884.4	32007.1	40062	39398.8	51965.4	41075.2	38432.4			FALSE	0.00205	-0.27018	0.1564	-0.12847	-0.12828	-0.52078	0.07207	3	1892.07	6.02968e-05	1.84
A1L0T0	AAVETLGVPCFLGGMAR	256307	221787	233156	243953	230765	253334	231151	219648	177900	217125	231911	206717	222331	176249	253532	184515			FALSE	0.01801	-0.12429	-0.00297	-0.12621	-0.08481	-0.27535	-0.26242	3	2053.09	6.54133e-05	3.99
A1L0T0	AVTAGPGLTNTVTAVK	168180	118568	133399	128989	126241	159868	100904	113050	126921	134074	122928	120404	115697	199455	187260	117807			FALSE	-0.00322	-0.23686	-0.12808	0.08934	-0.42248	-0.13576	0.13626	3	2108.26	5.59027e-05	3.27
A1L0T0	DGHPVVVNILIGR	188407	138194	160236	152011	117275	132891	150866	123114	111128	134044	141253	121416	120458	137033	134378	134310			FALSE	-0.38464	-0.31429	-0.06484	-0.2816	-0.25345	-0.41373	-0.34301	3	1693.01	6.80975e-05	3.42
A1L0T0	LSGTVGVA	160969	148127	145443	159100	169078	187535	178793	185283	126509	122283	162644	122255	171800	181107	148989	180109			FALSE	0.2063	-0.1176	-0.02141	0.09046	0.23619	-0.31311	0.19123	2	1007.61	0.00640281	1.39
A1L0T0	LSGTVGVAAVTAGPGLTNTVTAVK	56531.9	73706.6	57348.9	80988.7	80837.7	78379.9	72139.3	70782.5	64002.6	86962.6	64113.8	48906.7	66447.4	62087.2	55957.8	61318			FALSE	0.28984	-0.20457	0.08704	-0.15125	0.13407	0.21306	-0.019	4	2792.64	4.77825e-05	4.06
A1L0T0	Oxidation[M4]NAQMAQSPILLLGGAASTLLQNR	16786.3	18591.5	20654.9	28194.1	22988.2	25388.9	34551.5	36532.7	19830.1	26671.5	32874.5	12978.1	31258.3	28711.5	25500.8	31337.3	-0.184514	2.32873e+07	FALSE	0.45148	0.37416	0.46548	0.68401	1.00668	0.39444	0.76139	3	2687.48	2.30318e-05	3.97
A1L0T0	RPLMVLGSQALLTPTSADK	305450	345525	354089	373413	353370	296503	341994	332249	298853	342907	316634	314643	314314	278935	275421	323885			FALSE	-0.00244	-0.04433	0.16035	-0.11931	0.05067	-0.02057	-0.13396	4	2606.52	6.13241e-05	3.01
A1L0T0	TDFRDGSIAV	797302	711423	762139	829572	823762	811963	735783	805051	804300	768568	877905	780410	765687	799743	881331	827075			FALSE	0.1166	0.13639	0.07725	0.17932	0.03038	0.06007	0.05323	2	1384.74	0.00313404	1.51
A1L0T0	VLHDAQQQCR	67529.5	56497.1	42147.3	40270.8	44332.4	62518.9	37566.3	55993.1	52227.4	42000.4	43608.3	34457.9	43155.9	52401.3	48295.8	48006.8	0.0132306	-691259	FALSE	-0.21505	-0.66788	-0.58962	-0.365	-0.40669	-0.39643	-0.37621	3	1558.81	0.00220467	2.25
A1L0T0	VRDIVPTLR	500181	562484	513120	548452	557382	546055	479698	521449	495502	547293	504636	517204	507451	539554	527550	525247			FALSE	0.05432	-0.05652	-0.00148	-0.01346	-0.08603	-0.02723	-0.02142	3	1372.86	0.00181745	2.76
A1L0T0	WLDPGAF	41909.5	30455.9	40787.2	40760.9	29082.2	35562.8	33671.8	28735.8	37421.1	24962.1	35817.2	36494.3	26788.6	48598.2	28400.7	23990.1			FALSE	-0.16276	-0.00107	0.17235	-0.46599	-0.21358	-0.21414	0.05901	2	1109.6	0.107921	1.47
A2A2Z9	EEKVLNLK	372547	301996	479406	314501	405675	324315	370948	351516	363914	280152	318764	216271	411832	334580	347118	443390			FALSE	0.11397	-0.33427	0.23506	0.22887	0.09902	-0.0667	0.14606	3	1885.19	0.0626964	1.14
A2A2Z9	IQQQILEHK	892764	818583	853896	767272	747795	812329	865250	826074	744695	785551	783949	852916	859773	768072	810590	759551			FALSE	-0.13347	-0.0642	-0.0781	-0.12424	-0.01698	-0.16137	-0.07217	3	1745.06	7.27805e-05	2.27
A2RRD8	AFNSPSHLIR	261233	301755	287252	272484	305627	262978	297040	271543	274205	255108	260050	182936	319762	300023	260245	271744			FALSE	0.01432	-0.34584	-0.00836	-0.08171	0.01427	-0.08898	0.13866	3	1445.82	0.000363058	3.5
A2RRD8	IPFGDNCFK	208349	218915	243488	237400	236971	216385	226544	228538	241093	211856	206156	234555	224601	256285	245929	242746			FALSE	0.08551	0.0447	0.17057	0.19375	0.091	0.08422	0.17056	3	1705.92	0.0138209	2.04
A2RRP1	AEEIEHYAR	512118	503740	495252	483466	468570	507248	518469	515884	489340	558804	464799	496629	441495	544155	479124	473741			FALSE	-0.05802	-0.07945	-0.05373	-0.09236	0.02603	0.04514	-0.04355	3	1421.73	0.00248524	3.83
A2RRP1	AHTYGLDTDLVYQR	954370	756953	818722	699763	751850	710141	784722	807440	768853	781043	732395	804820	783202	2.06496e+06	750184	837384			FALSE	-0.22718	-0.15479	-0.17248	-0.10829	-0.10413	-0.14294	0.73492	3	1956.01	5.99968e-05	4.08
A2RRP1	AIKPETHIR	698079	699630	719849	816208	774682	653814	779627	664655	724826	644126	719638	668650	689739	758691	750826	780116			FALSE	0.03143	-0.00976	0.13617	0.13135	0.04729	-0.02999	0.05143	4	1673.04	0.00130186	2.03
A2RRP1	ANEDLEK	935692	849303	850632	903717	925081	874631	893430	914856	901755	1.06813e+06	846870	949453	909121	903178	909232	923391			FALSE	0.01185	0.00913	-0.02498	0.03799	0.0187	0.14219	0.0219	2	1426.8	0.0375124	1.94
A2RRP1	AQDLHLFETL	178736	161827	167219	150315	184721	136359	166045	127573	156324	165346	151362	157199	148157	163453	155881	151090			FALSE	-0.08499	-0.14237	-0.10101	-0.14982	-0.21398	-0.08234	-0.12818	2	1490.82	0.000617739	0.69
A2RRP1	AQDLHLFETLK	2.59462e+06	2.44536e+06	2.92873e+06	2.4089e+06	2.64617e+06	2.15479e+06	2.4378e+06	2.65093e+06	2.58317e+06	2.53169e+06	2.44537e+06	2.76134e+06	2.39659e+06	2.6363e+06	2.387e+06	2.41707e+06			FALSE	-0.07009	0.04695	0.08278	-0.06916	0.01389	0.02128	-0.00203	3	1923.12	0.000162715	2.76
A2RRP1	ASSCGLSAWR	686513	738869	721523	735030	763507	798162	742917	739301	684476	762750	733124	789101	783429	567088	713592	672199			FALSE	0.13174	0.09483	0.03121	-0.04064	0.05641	0.02194	-0.07784	2	1398.71	0.000115754	2.87
A2RRP1	AVQEDEVGVPGSN	220527	147399	200052	158586	166105	211601	197878	221072	175309	179737	179503	166779	178142	195537	179795	170821			FALSE	0.03785	-0.08747	-0.03689	-0.06953	0.18736	-0.05141	0.02238	2	1604.81	8.41676e-05	2.94
A2RRP1	AVSDGQWWK	117698	104657	133895	123961	124332	97551.4	96111.8	113746	100043	102917	119985	90684.8	94709.9	103935	99149.9	113876			FALSE	-0.00307	-0.07788	0.2137	-0.06184	-0.08345	-0.13167	-0.16267	3	1684.93	0.000874465	2.43
A2RRP1	CDVTLTLK	105572	100560	126597	108536	128334	122806	98544.9	108307	117236	78922	103379	89105.7	111818	99358.8	88491.3	102669			FALSE	0.28492	-0.09883	0.1899	-0.10879	0.00503	-0.07155	0.03488	3	1557.92	0.0484616	1.76
A2RRP1	CSGALTVSSVK	355597	362008	354028	345246	348817	343724	396772	331095	402105	327001	309440	340976	353451	329275	340672	309459			FALSE	-0.05129	-0.14183	-0.03733	-0.14246	0.02048	0.02294	-0.07188	3	1716.98	0.000431287	3.3
A2RRP1	CVSTPFYPR	372607	338874	395187	342767	346509	341941	388691	377043	382378	353393	365933	369771	361139	376484	397122	386848			FALSE	-0.04747	0.0483	0.05271	0.13997	0.10602	0.04843	0.05206	2	1430.74	0.00139886	1.08
A2RRP1	DGQMLSPSSLYTIWLQK	98060.7	129412	91830.5	139780	115791	114018	127519	89933.5	103221	120442	117335	110546	116310	84686.8	91574.1	97202.7			FALSE	0.01474	0.00259	0.02601	-0.26901	-0.06499	-0.02437	-0.17852	3	2575.41	9.20895e-05	3.23
A2RRP1	DIVQSAIMK	252759	246816	232329	229084	244714	254877	230726	204811	218843	186836	209569	258119	223736	201209	197955	224984			FALSE	4e-05	-0.09515	-0.11464	-0.24025	-0.19791	-0.30037	-0.23342	2	1612.96	0.000312989	2.99
A2RRP1	DWCEELACR	318151	307761	300909	310110	327355	284615	311836	318643	271549	297438	321578	277707	306512	285815	297943	309309			FALSE	-0.0325	-0.06272	-0.03474	-0.04366	0.01049	-0.13757	-0.07957	2	1542.7	0.0116941	1.55
A2RRP1	ECISQSPTCYK	822411	871446	786957	787477	887215	820554	794999	739076	754847	820742	826172	752385	877239	814628	828211	805012			FALSE	0.0118	-0.10171	-0.10548	-0.05259	-0.14294	-0.10442	-0.0017	3	1981	0.000137383	2.17
A2RRP1	EYLVTLAK	1.24966e+06	1.17396e+06	1.23537e+06	1.16101e+06	1.20109e+06	1.1442e+06	1.20602e+06	1.15534e+06	1.15792e+06	1.04115e+06	1.11995e+06	1.15572e+06	1.16293e+06	945239	1.10812e+06	1.07366e+06			FALSE	-0.0474	-0.09087	-0.01631	-0.15166	-0.03754	-0.14027	-0.20118	2	1544.95	0.00424526	3.08
A2RRP1	FTLPGEIDID	230773	177879	177683	165549	166364	190894	224422	174735	182098	160164	193701	126769	149699	193078	171578	162199			FALSE	-0.1939	-0.35068	-0.25169	-0.29199	-0.03391	-0.25577	-0.2536	2	1423.76	0.000849519	1.46
A2RRP1	GADDGRFTLPGEIDID	214592	216132	206389	216063	207665	208631	240674	188811	215605	202572	237362	216370	229783	253902	215644	242161			FALSE	-0.04916	0.07508	-0.02798	0.08797	-0.00416	-0.04265	0.1673	2	1995	0.000168338	1.96
A2RRP1	GDLKFPLK	109226	97079.7	109484	95750.8	107965	110740	100022	101999	109677	100707	110706	103078	103451	106373	92868.8	101735			FALSE	0.0842	0.05137	-0.00751	-0.08425	-0.03028	0.02824	0.02439	4	1830.17	0.0471241	1.88
A2RRP1	GLDTDLVYQR	987667	869829	923618	894580	878345	956374	924097	896672	994492	839759	1.02255e+06	971069	974601	980358	903305	916176			FALSE	-0.0178	0.10203	-0.03085	-0.02983	-0.02881	-0.01817	0.07378	2	1483.81	0.000729639	2.68
A2RRP1	GTDLEALLAIGK	355802	329190	374345	356848	312380	326319	326589	393624	366413	348965	362227	239649	354804	296186	289071	327335			FALSE	-0.10095	-0.18662	0.09417	-0.15221	0.07234	0.06262	-0.07345	3	1809.1	0.000107901	3.54
A2RRP1	GYGDKTEATTK	159628	168897	201537	218078	211495	194971	218498	173658	197397	188239	229393	193882	160356	189229	220037	224085			FALSE	0.30713	0.36559	0.35306	0.43495	0.25542	0.23124	0.08963	3	2083.19	0.00262538	1.03
A2RRP1	IESEEYEEALSL	104292	125783	107415	105331	111715	90241.1	111195	119635	104530	96598.2	89570.3	113509	90603.7	100721	85352.4	109584			FALSE	-0.18806	-0.18006	-0.11297	-0.2391	0.00472	-0.19399	-0.26608	2	1715.85	0.00327704	1.78
A2RRP1	IFQHSKPDLQQK	264778	237676	224447	228209	217083	277322	233828	234752	273416	243062	243677	243344	239210	237932	225840	275035			FALSE	-0.0233	-0.04501	-0.15057	-0.00454	-0.1007	0.03972	-0.07457	3	2381.41	0.0051514	1.75
A2RRP1	IIPDQDQLMAIAL	30227.2	20175.7	19701.9	19964.8	26382.1	21415.1	29995.5	11981.3	28307.2	13053.2	21579.2	8183.22	19656.9	22434	21879.3	7399.87			FALSE	-0.07658	-0.76002	-0.34558	-0.78363	-0.26392	-0.28526	-0.26	2	1744.98	0.00109634	1.64
A2RRP1	IISALSGGSADLGGPRDPLK	182530	245110	197079	222535	230744	174259	217200	199437	193950	205691	186030	204040	182488	172503	199497	188712			FALSE	-0.07847	-0.13266	-0.02733	-0.13957	-0.0376	-0.0977	-0.26861	3	2532.46	0.000142322	2.19
A2RRP1	IVDHLLA	45531.8	44641.7	38485.8	40656.1	47904.5	30674	43049.6	40760.7	31512.8	59157.7	37018.4	19455.1	37514.2	46331	38684.7	55262			FALSE	-0.19857	-0.67513	-0.18826	0.05914	-0.10557	0.00793	-0.10497	2	1084.67	0.00965463	0.8
A2RRP1	IVDHLLASLQQGR	129984	111079	119696	116060	114233	129892	131225	139120	112152	116988	100835	90787.3	120927	116521	124782	138414			FALSE	0.01821	-0.33115	-0.03212	0.12673	0.16539	-0.07318	-0.0218	3	1754.02	6.19783e-05	2.31
A2RRP1	KLFWTGDPHLIK	170538	151839	148424	166538	149984	182032	147907	162527	158680	150286	149774	170038	145642	174130	139206	168829			FALSE	0.0425	-0.01153	-0.03357	-0.06565	-0.05446	-0.0613	-0.0117	4	2367.44	0.0141298	1.96
A2RRP1	KLTDENMSPLEALEPVLSSQ	185572	179799	163627	161018	166173	146820	184081	161007	163199	192683	179296	211243	184596	181090	163587	164107			FALSE	-0.22323	0.09611	-0.17049	-0.15702	-0.08239	-0.03796	0.00124	3	2809.51	4.09195e-05	4.5
A2RRP1	KQPPVSESHWR	206539	212789	201234	192954	198174	187594	197321	204689	222814	213851	177528	219401	184393	198335	155724	209933			FALSE	-0.12034	-0.0792	-0.08919	-0.19759	-0.06085	0.05845	-0.13176	4	1959.11	0.000184951	3.05
A2RRP1	KTDPEAFHQHMVK	302994	288018	298402	278556	348940	307571	300426	282387	316491	310449	303007	334815	328838	332529	295389	315327			FALSE	0.15163	0.10997	-0.03472	0.04731	-0.02015	0.08514	0.16226	5	2480.39	0.0290172	2.39
A2RRP1	LCPDRISLIK	500746	613354	529379	539542	616590	569523	700315	505071	547661	698355	705943	693954	740504	502115	537773	521096			FALSE	0.09036	0.32944	-0.05972	-0.07335	0.11361	0.16144	0.15751	3	1823.11	0.00470223	1.65
A2RRP1	LFWTGDPHLIK	241703	232130	238939	225617	266284	263522	225852	239487	206282	241813	208174	213186	239427	210561	222959	193006			FALSE	0.16108	-0.16933	-0.02853	-0.18792	-0.0261	-0.08058	-0.0745	3	1935.13	0.000275764	2.7
A2RRP1	LHPGDLITVVDAVTFSPK	140026	119477	114731	126936	114445	115950	147037	125247	132048	80886.8	94214.1	117397	124150	113617	119907	125337			FALSE	-0.17164	-0.29434	-0.10273	-0.08154	0.06936	-0.28534	-0.1262	4	2517.46	5.54011e-05	2.3
A2RRP1	LLDFTQA	166971	176628	158324	163726	154878	181408	151052	145240	167849	134347	179754	145020	145214	159404	173700	162692			FALSE	-0.03104	-0.08129	-0.09345	-0.03058	-0.21371	-0.18524	-0.17373	2	1111.63	0.0135182	1.51
A2RRP1	LLDFTQAQIL	35038.6	25246.1	29360.7	34432.2	29920.3	31325.1	34443.7	31256.8	20727.5	30321.8	37629.8	21546.8	28389	35341.3	25193.6	29312.8			FALSE	0.02281	-0.02677	0.0816	-0.14537	0.12411	-0.2399	0.08019	2	1465.86	0.000196672	2.33
A2RRP1	LLDFTQAQILQGLRK	280038	300635	222201	282913	241129	279642	257675	222259	233709	268303	238391	179561	210152	224209	236768	221509			FALSE	-0.15708	-0.47439	-0.20112	-0.34151	-0.27489	-0.21	-0.41883	3	2352.43	6.0046e-05	3.54
A2RRP1	LLGLAELLR	679356	656368	649713	670913	605603	726046	582937	628389	598575	633735	609185	548124	614296	595294	680454	621034			FALSE	-0.00441	-0.20685	-0.0164	-0.03746	-0.14104	-0.11626	-0.1431	2	1301.85	0.000772126	2.61
A2RRP1	LLLVGGCETAEVGMSK	269311	255061	244144	270058	285087	299818	316263	274023	287173	258304	278879	204646	287831	246145	254314	299720			FALSE	0.15761	-0.117	-0.02826	0.07938	0.17082	0.05693	0.02618	3	2272.25	5.47355e-05	4.65
A2RRP1	LLMNSCSEDK	305978	303631	340899	334064	339838	354656	296574	336878	325735	295074	294084	266708	319822	270624	318407	295274			FALSE	0.18808	-0.12042	0.14693	0.00961	0.05535	0.02627	-0.04608	2	1804.94	0.000188352	2.79
A2RRP1	LLTYLDR	625213	525356	507739	433706	470325	503314	582728	546856	529437	479325	502787	534408	478088	537122	500646	504920			FALSE	-0.24089	-0.14966	-0.2894	-0.19434	-0.02655	-0.18976	-0.18057	2	1197.72	0.0259481	1.95
A2RRP1	MTQLTVEK	112570	104261	116753	103182	119262	126095	111562	99950.9	100756	143181	93144.2	112118	119630	110759	109611	128541			FALSE	0.17832	-0.0791	0.02051	0.13532	-0.03583	0.16994	0.0875	2	1557.92	0.00126262	1.72
A2RRP1	NKGEVFPTTEVLLQ	209260	171281	201753	194355	219345	204727	223440	181030	203189	181182	169429	187667	185662	214212	193449	189602			FALSE	0.15626	-0.09174	0.05784	0.00949	0.08798	0.01445	0.0715	3	2183.26	0.0146049	2.83
A2RRP1	NSEQETLQ	511549	656064	555596	591094	553522	585143	535835	534337	650573	633301	632958	754161	713424	538548	633396	642710			FALSE	-0.03622	0.24853	-0.02609	0.12819	-0.12572	0.13694	0.10064	2	1252.63	0.141867	1.39
A2RRP1	NSEQETLQK	738012	822546	840338	838045	793142	750119	866921	772190	843656	788198	847773	687480	843540	838195	840182	714644			FALSE	-0.01608	-0.02359	0.10501	-0.00531	0.07085	0.06445	0.10789	3	1684.94	0.000963929	3.01
A2RRP1	NSEQETLQKY	610219	616933	598686	603303	655193	580616	565807	626132	577538	614609	617830	650803	590987	633750	575313	650404			FALSE	0.01014	0.04796	-0.02989	-0.00169	-0.042	-0.04175	-0.00284	3	1848	0.000325227	3.08
A2RRP1	QGLYLVTEMER	246701	266737	246305	266721	254082	237438	241062	256389	269559	274362	249410	183154	224720	226252	199562	190027			FALSE	-0.06294	-0.24728	-0.00116	-0.39824	-0.04564	0.08321	-0.18715	2	1642.88	0.000258502	1.41
A2RRP1	QGQEQDGIFK	231829	228208	254462	256796	244905	240137	231806	257888	230021	274812	242486	285871	253072	267822	209426	227386			FALSE	0.07636	0.19976	0.1523	-0.07474	0.09013	0.13405	0.17924	2	1757.97	0.000101471	3.2
A2RRP1	QLHCYNER	2.00447e+06	1.78864e+06	1.88981e+06	2.02996e+06	1.9186e+06	1.88053e+06	2.18728e+06	1.88903e+06	1.77348e+06	1.92929e+06	1.98031e+06	1.65599e+06	2.00931e+06	1.90101e+06	1.96658e+06	1.99705e+06			FALSE	0.00229	-0.06091	0.04739	0.06344	0.10388	-0.03477	0.04391	3	1423.71	0.015943	2.96
A2RRP1	QMLPAEGVK	127663	138309	152513	128446	136342	137010	127728	128050	113741	124906	119544	132372	137688	128367	153917	105574			FALSE	0.03949	-0.07833	0.07908	-0.03559	-0.05638	-0.15639	0.00045	2	1580.93	0.0102166	1.7
A2RRP1	QPPVSESHWR	105911	118125	114020	126707	101170	113187	92070.5	89012.7	88827.5	97482.8	95096.7	108120	102339	108988	111387	107407			FALSE	-0.06371	-0.14071	0.10367	-0.03415	-0.30707	-0.26602	-0.08425	3	1526.8	0.000354482	3.08
A2RRP1	QSPGVANELLK	387885	417496	376080	387300	405122	397385	401183	399841	408312	413099	402197	329655	385453	424875	420617	414323			FALSE	-0.00516	-0.13812	-0.07727	0.052	-0.00783	0.02843	0.00883	2	1764.05	0.000131465	1.73
A2RRP1	QVDCALSLIR	1.22161e+06	1.28817e+06	1.24108e+06	1.25345e+06	1.25512e+06	1.2624e+06	1.26666e+06	1.18559e+06	1.23186e+06	1.22253e+06	1.21005e+06	1.1441e+06	1.26268e+06	1.16796e+06	1.22307e+06	1.18974e+06			FALSE	0.00444	-0.09235	-0.00879	-0.05685	-0.03345	-0.03219	-0.04623	2	1478.83	0.000186074	2.1
A2RRP1	QVDIADI	465738	362396	417471	437905	441040	365510	385567	392179	399915	472338	394577	438170	397671	422289	418448	362194			FALSE	-0.0381	0.00802	0.0467	-0.0852	-0.09057	0.07488	-0.01431	2	1077.61	0.0466855	1.37
A2RRP1	RNSEDEAQEA	32446.6	29850.1	33377.7	27445.2	39314	35512.4	40252.8	26620.4	25671.2	34161.2	25728.4	27148.9	27045.2	29867.5	22734.3	33741.3			FALSE	0.26439	-0.23651	-0.03454	-0.14153	0.10227	-0.05823	-0.13041	2	1452.69	0.0270306	0.74
A2RRP1	RSWVLHECLERVPENVDAAK	227567	253135	202943	242256	232093	230513	195749	208996	227803	242959	203733	222407	237341	207677	221813	213869			FALSE	-0.05536	-0.17381	-0.11069	-0.14187	-0.24813	-0.03014	-0.11128	5	3016.63	9.48714e-05	3.23
A2RRP1	RVAGENPEER	742031	736436	678301	708713	713881	685120	760587	711146	762571	710859	748787	746782	705458	736944	713611	800959			FALSE	-0.07971	0.01659	-0.09212	0.03481	-0.00659	-0.00492	-0.03563	3	1460.78	0.000127173	3.4
A2RRP1	RVLSGSPYYK	767557	668200	671521	691540	709039	772864	686377	732418	761015	716285	658624	795046	668528	783669	801795	760294			FALSE	0.04564	0.01789	-0.07496	0.12166	-0.01715	0.04115	0.01643	3	1778.05	0.00040019	2.64
A2RRP1	SAKDDFTSIIGK	2.5738e+06	2.60413e+06	2.65757e+06	2.5722e+06	2.49591e+06	2.49379e+06	2.52966e+06	2.51128e+06	2.46901e+06	2.52069e+06	2.6631e+06	2.63107e+06	2.65174e+06	2.58322e+06	2.57966e+06	2.64897e+06			FALSE	-0.05342	0.03203	0.01437	0.01406	-0.03868	-0.05342	0.0158	3	2194.29	0.000106211	3.73
A2RRP1	SAVNVASIQNYLSK	159825	143893	142248	147945	128209	134063	135920	126462	148656	114675	134013	140596	163131	137860	140586	141533			FALSE	-0.21166	-0.14535	-0.06572	-0.10642	-0.21106	-0.20585	-0.01301	3	2102.21	5.84493e-05	3.67
A2RRP1	SEYVITNNPWVR	234036	216067	207981	239565	198270	230210	215047	225026	218722	190091	174474	167420	193328	214820	221897	215427			FALSE	-0.07102	-0.39671	-0.00822	-0.04155	-0.03251	-0.13881	-0.14116	2	1781.95	9.23885e-05	2.41
A2RRP1	SIDLVLAASR	173598	142994	141336	168451	166020	145361	147539	168934	154521	107225	138711	122611	135783	155932	164357	149216			FALSE	-0.02394	-0.2768	-0.03135	-0.01382	-0.00054	-0.27446	-0.11806	2	1348.81	0.00309934	2.06
A2RRP1	SIQNYLSK	280281	301450	268707	291318	293436	244244	306619	333945	288862	271015	292353	320816	291057	339581	287277	305172			FALSE	-0.11361	0.07593	-0.05486	0.02634	0.13899	-0.05525	0.11646	3	1560.92	0.00693728	2.16
A2RRP1	SISYEELSPPDEEPAK	626055	590385	568426	582744	623653	603099	621624	600418	580548	592333	539770	604476	603530	642648	593868	619672			FALSE	0.01218	-0.08827	-0.07956	-0.00344	0.00663	-0.05261	0.03484	3	2399.25	4.59144e-05	2.01
A2RRP1	SLAHLETLSHSFIL	91485.9	74609.9	87533.5	89553.8	76692.6	73180	94695.5	90468.3	97799.2	90426.5	61967.1	62790.8	87262	77542.8	97271.9	69532.3			FALSE	-0.14828	-0.41289	0.09245	0.00614	0.15679	0.18045	-0.01126	3	1872.06	5.79515e-05	2.77
A2RRP1	SLTYLRPLQGQ	255592	265383	287721	294709	280743	271693	307215	269582	254074	270420	267356	336751	288625	329574	263250	252134			FALSE	0.08459	0.21359	0.16087	-0.01557	0.14685	0.00971	0.24686	2	1579.91	0.00259668	1.32
A2RRP1	STTPEELYQR	597835	583985	637742	575887	661131	650910	552548	616537	642082	581533	715636	585215	572754	574213	617286	584763			FALSE	0.1508	0.13844	0.03832	0.02449	-0.01563	0.05014	-0.04319	2	1527.8	0.00187642	3.18
A2RRP1	STTPEELYQRK	274639	271399	273359	254153	233132	257052	250659	254539	251705	238700	269876	291971	225560	244173	236082	270837			FALSE	-0.15568	0.04118	-0.0498	-0.10725	-0.11215	-0.15503	-0.21716	3	1960.1	0.0912948	2.05
A2RRP1	SWVLHECLERVPENVDAAK	233903	256670	280901	256303	266174	236227	232105	265849	248771	244920	247568	215120	241069	246305	269104	241892			FALSE	0.03437	-0.08443	0.131	0.05884	0.02154	0.00914	-0.00944	4	2860.53	2.6336e-05	5.16
A2RRP1	TDPEAFHQHMVK	968292	971311	992267	984017	933584	921802	976137	892915	953323	922419	934353	973550	1.00025e+06	832688	944061	968581			FALSE	-0.06404	-0.02377	0.02703	-0.0202	-0.05345	-0.0483	-0.08161	4	2048.09	9.99936e-05	2.78
A2RRP1	TFSTALR	646230	583046	640968	622310	570760	623326	602270	590068	597752	612902	621645	575953	643417	584625	644264	582108			FALSE	-0.0419	-0.03767	0.03936	-0.00341	-0.04402	-0.02202	-0.00145	2	1099.64	0.0965127	2
A2RRP1	TLLQDMLTMQ	73945.5	108956	86951.6	88812.8	111354	76998.9	104588	99112.8	90414.9	99586.3	96595.8	88298	95503.2	107471	92216.4	87165.2			FALSE	0.04237	0.01563	-0.05742	-0.02803	0.15538	0.05494	0.15023	2	1497.8	0.000322728	2.23
A2RRP1	VAGENPEER	306132	279815	327919	292268	278071	282628	282222	245632	299858	250052	269242	223606	248828	248645	307953	272497			FALSE	-0.06354	-0.24963	0.08193	-0.0136	-0.15063	-0.09157	-0.23615	2	1304.68	0.000909053	2.06
A2RRP1	VLSGSPYYK	452382	440622	445447	395214	441403	445365	460761	455072	463335	455113	449931	483524	406772	466430	432885	415946			FALSE	-0.01011	0.06391	-0.08714	-0.07319	0.03642	0.04053	-0.03235	3	1621.94	0.00265441	3.15
A2RRP1	VPENVDAAK	373925	378444	410264	432116	422512	427423	439295	428892	455065	379294	345079	382525	369561	367869	423341	409125			FALSE	0.17591	-0.04829	0.16303	0.14595	0.20657	0.14923	-0.02893	2	1550.9	0.00220467	1.8
A2RRP1	VTYADTLNHLEK	1.95034e+06	1.95537e+06	2.29669e+06	2.10469e+06	2.13402e+06	1.87846e+06	2.39129e+06	1.93397e+06	1.89269e+06	2.06194e+06	2.10588e+06	1.92606e+06	2.26511e+06	1.81485e+06	1.89424e+06	2.14379e+06			FALSE	0.03891	0.04589	0.17237	0.04807	0.1472	0.01796	0.06297	3	2012.13	5.61705e-05	3.54
A2RRP1	VVASGLNYK	306115	288004	297368	305879	295950	284307	268166	276069	279711	272062	235086	291507	293656	287013	296145	271011			FALSE	-0.03406	-0.17406	0.022	-0.06701	-0.12652	-0.10668	-0.03304	3	1558.94	0.00218093	2.11
A2RRP1	WDAEELGR	306885	338502	343547	330810	346926	303325	320747	343139	363289	310707	314227	311092	323210	367374	341324	329977			FALSE	0.01083	-0.04557	0.06335	0.05679	0.04077	0.06257	0.09765	2	1279.66	0.0109319	1.68
A2RRP1	YIYPTIGGFDHER	43782.9	40300.1	53410.2	51838.3	52214.4	48724	61359.5	51064.4	44136.2	49599	40057	42073.4	42538.1	54076.2	33970.8	36129.3			FALSE	0.26359	-0.0339	0.32391	-0.2624	0.41906	0.15678	0.20042	3	1871.96	9.78679e-05	2.75
A2RRP1	YSHLYDLSR	259474	251855	276631	253131	239547	231382	241314	274826	262480	224380	221700	228617	262198	249164	238068	209369			FALSE	-0.11874	-0.18331	0.05109	-0.19257	0.01351	-0.07074	9e-05	3	1457.77	0.00110736	3.07
A2RTX5	AEGPCLTR	1.2634e+06	1.14656e+06	1.20646e+06	1.13082e+06	1.12911e+06	1.18744e+06	1.19687e+06	1.14776e+06	1.20664e+06	1.16264e+06	1.04704e+06	1.22111e+06	1.1805e+06	1.11608e+06	1.09419e+06	1.19632e+06			FALSE	-0.05703	-0.08749	-0.04417	-0.07333	-0.03964	-0.02456	-0.06952	2	1207.64	0.0336931	1.5
A2RTX5	AEISQELAESTVIAK	30912.8	13443.1	26543.9	20869.5	14115.5	16386.5	19008.7	33280.6	24145.2	28116.9	17981	20519.5	16712.8	18859.6	25777.2	26459.3			FALSE	-0.54022	-0.20425	0.09617	0.23593	0.23739	0.23664	-0.31837	4	2197.26	0.00346561	1.91
A2RTX5	AVSSTELSALENICK	521443	604821	548357	612039	599682	610370	548089	534515	536769	538577	542571	527028	495384	466521	592508	575166			FALSE	0.10352	-0.07447	0.04307	0.05209	-0.05704	-0.06674	-0.22758	3	2230.22	5.58765e-05	4.43
A2RTX5	DFTEVLSPNMYNSK	299599	296253	257014	308433	300624	285753	292351	288165	276803	289557	262832	268096	303869	301196	262220	297852			FALSE	-0.02313	-0.16644	-0.07556	-0.08934	-0.03762	-0.07323	0.02214	3	2253.17	5.85696e-05	3.19
A2RTX5	EILLEMFK	50568.4	59102.9	52336.6	53569.1	63907.8	55999.8	57536.4	60042.8	55384.8	57649.1	57569.4	59327.9	62457.9	65539.3	69990.7	55134.6			FALSE	0.12874	0.09206	-0.0504	0.19019	0.10045	0.04357	0.22293	2	1630.97	0.00289957	2.14
A2RTX5	EKIDNAVNVR	1.45701e+06	1.43005e+06	1.56573e+06	1.53962e+06	1.47106e+06	1.4885e+06	1.5537e+06	1.458e+06	1.49308e+06	1.51691e+06	1.43616e+06	1.58982e+06	1.52237e+06	1.48337e+06	1.49804e+06	1.52986e+06			FALSE	0.03578	0.0678	0.10516	0.06872	0.06098	0.06016	0.05812	3	1766.04	0.000279817	1.96
A2RTX5	FADFGVLHR	614299	630759	638216	668376	624823	625652	583050	579900	646498	541125	602197	574009	611330	429028	610967	594097			FALSE	0.00626	-0.08207	0.0696	-0.0471	-0.09842	-0.06814	-0.25913	3	1365.76	0.000424118	2.18
A2RTX5	GDTSNIITVR	393540	400946	396818	356268	382071	375042	383544	392213	401742	317216	370531	254692	374993	412582	391153	413706			FALSE	-0.06951	-0.34565	-0.07721	0.01871	-0.03442	-0.14411	-0.01261	2	1379.78	0.0405128	1.32
A2RTX5	HQPIFIK	359926	279058	337421	305125	336748	305616	329490	329696	324950	191683	320913	223755	296847	351395	303433	300165			FALSE	0.00761	-0.23041	0.00802	-0.08219	0.04491	-0.30664	0.02075	3	1490.93	0.014445	1.89
A2RTX5	IYGISFPDNK	699921	750953	730571	684009	742155	712553	682613	668314	684612	704132	724988	675426	726586	732793	741779	677123			FALSE	0.00381	-0.05107	-0.03655	-0.03215	-0.10297	-0.06314	0.00843	2	1762	0.000431287	3.13
A2RTX5	KGDTSNIITVR	5.93607e+06	6.00145e+06	5.6564e+06	5369824	5.6777e+06	5.3476e+06	5.99966e+06	5.90317e+06	5.63185e+06	5.7843e+06	5.63999e+06	6.30844e+06	5.07803e+06	5.99359e+06	5.57164e+06	5.39841e+06			FALSE	-0.11468	0.00132	-0.11456	-0.12193	-0.0042	-0.06443	-0.10864	3	1812.08	0.000431287	2.04
A2RTX5	LERQEEDIR	274981	276883	318174	281208	284902	318665	289648	295011	310510	254013	309792	302816	283576	288787	294858	281510			FALSE	0.1292	0.15065	0.11916	0.06267	0.08328	0.03272	0.05261	3	1491.81	0.00211138	1.89
A2RTX5	LRDEQLNAPY	299436	284001	309352	311951	338286	302756	335458	319302	333846	310411	294171	353713	297814	341962	292701	300580			FALSE	0.13584	0.15116	0.09072	0.02414	0.16639	0.14306	0.13299	2	1522.82	0.000199153	1.33
A2RTX5	LRDEQLNAPYSCQ	92187.7	102734	68197.2	105997	101207	87333.1	90525.8	101722	97806.2	91398.2	76635.4	84349	76515.4	90803.4	102748	71165.9			FALSE	-0.04803	-0.27597	-0.1622	-0.16453	-0.01992	-0.04295	-0.2203	2	1897.94	0.00017428	2.15
A2RTX5	MKESEADSEVK	1.02482e+06	1.07764e+06	1.03595e+06	1.10819e+06	1.13587e+06	1.16743e+06	1.03698e+06	980485	1.05657e+06	1.05323e+06	1.07319e+06	1.15742e+06	1.10998e+06	1.01232e+06	1.09479e+06	1.08739e+06			FALSE	0.13162	0.08536	0.02832	0.05369	-0.05954	0.00503	0.01355	3	2165.19	6.11537e-05	2.43
A2RTX5	NSSTYWEGNPEMETLQR	368614	320236	308913	338067	358206	303224	320185	368139	349926	266396	397931	231936	413088	434702	302151	327239			FALSE	-0.0586	-0.12914	-0.09047	-0.13023	-0.0011	-0.16051	0.29952	3	2346.1	5.77696e-05	1.29
A2RTX5	Oxidation[M3]QVMVIPVGPTCEK	162911	132356	125972	140500	137662	132180	158808	151432	140068	125230	151902	145649	133503	139248	125083	145229			FALSE	-0.12991	0.01112	-0.14803	-0.1274	0.07136	-0.1544	-0.11444	3	2082.16	0.000127173	1.88
A2RTX5	QLQNSLMDFGEPWK	175725	168304	172254	148888	183497	142948	165228	154540	170104	149808	174964	164196	153466	166003	137785	175723			FALSE	-0.07569	-0.02056	-0.09932	-0.13403	-0.10551	-0.10486	-0.10685	3	2301.22	5.73531e-05	3.84
A2RTX5	QVMVIPVGPTCEK	109883	119476	116142	117123	129110	134338	136854	110632	114827	103395	116065	114500	115121	104712	106711	95943.9			FALSE	0.1999	0.00756	0.02436	-0.17859	0.10974	-0.07181	-0.0612	3	2066.16	6.36613e-05	3.39
A2RTX5	TTPYQVA	89398.6	73942.9	88458.8	84159.9	108363	110544	89119.7	117569	79307.2	82372	99103.7	86791.4	84164.1	106550	76549.7	73913.5			FALSE	0.42243	0.1866	0.0797	-0.11848	0.33957	-0.01476	0.22352	2	1083.6	0.0752576	1.48
A2RTX5	TTPYQVAAEISQELAESTVIAK	12817.1	25119.8	15971.7	21795.9	9195.05	21776.6	19449.9	28508.6	18609.5	27647.3	22219.6	21060.6	16995.2	9992.42	23103.1	26907.1			FALSE	-0.29266	0.1901	-0.00645	0.39862	0.33818	0.28606	-0.49131	4	2957.63	4.04008e-05	3.18
A2RTX5	VADGQTVQGE	283969	350430	321904	300695	345194	339664	340678	317334	340730	332568	318517	303655	326967	257883	293617	246985			FALSE	0.11041	-0.02808	-0.02709	-0.23082	0.05272	0.08586	-0.11732	2	1307.68	0.030817	1.35
A2RTX5	VNTATTTVYR	1.56673e+06	1.58349e+06	1.51502e+06	1.47646e+06	1.67212e+06	1.547e+06	1.57985e+06	1.42602e+06	1.48567e+06	1.49141e+06	1.55199e+06	1.26679e+06	1.6482e+06	1.33546e+06	1.61692e+06	1.53712e+06			FALSE	0.03122	-0.16038	-0.07459	0.00175	-0.06767	-0.08156	-0.07837	2	1429.8	0.000332878	2.76
A2RTX5	WLWSEVER	1.25677e+06	1.27707e+06	1.20417e+06	1.22006e+06	1.24161e+06	1.26935e+06	1.21946e+06	1.24882e+06	1.21424e+06	1.1457e+06	1.1844e+06	1.22644e+06	1.15791e+06	1.24677e+06	1.21309e+06	1.19784e+06			FALSE	-0.01308	-0.07179	-0.0638	-0.07173	-0.03782	-0.10257	-0.07548	2	1408.75	0.01577	2.2
A2RU49	AAGFPTASVCHTK	475134	490666	498566	508670	539561	533146	510168	535933	505154	434101	460901	445601	480866	416457	453191	478570			FALSE	0.15146	-0.09141	0.06061	-0.05176	0.11522	-0.04021	-0.1061	3	1955.07	6.9549e-05	3.52
A2RU49	NVPLLEK	93963.1	85747.8	98520.9	76123.9	84423.2	90813.5	71322.5	78688.4	99588.5	79351.9	75362.7	73439.7	98446.6	100543	75376.5	70306.2			FALSE	-0.03637	-0.27228	-0.04125	-0.30285	-0.26061	-0.0062	0.14702	3	1420.9	0.0416885	1.94
A2RU49	VESVFGLK	13742.1	13132.2	10001.6	12575.2	14758.8	20719.9	9500.72	13575.3	16456.2	16743.7	12269.1	19178.1	13036	18372.7	12102.2	5943.54			FALSE	0.40073	0.2267	-0.25138	-0.57457	-0.21983	0.30495	0.22494	3	1486.91	0.0686847	1.35
A2RUC4	DAQYLYLK	109957	103260	119766	113882	106980	133520	111952	123485	114984	105643	132058	88303.8	94860.8	118326	103403	105491			FALSE	0.17372	0.04755	0.13201	-0.02955	0.14302	0.04929	-0.0002	3	1621.94	0.0847976	1.8
A2RUC4	EEQFFSSVFR	467341	384316	427711	383116	380528	395323	351116	441474	393885	365066	359394	308725	355213	342499	389238	339168			FALSE	-0.13449	-0.35017	-0.07088	-0.22553	-0.1037	-0.16627	-0.28764	2	1579.81	0.000794449	2.26
A2RUC4	EFFVSEDEK	1.12993e+06	1.09791e+06	1.10666e+06	1.16913e+06	1.19107e+06	1.13479e+06	1.08489e+06	1.15592e+06	1.09512e+06	1.17115e+06	1.11896e+06	1.07278e+06	1.11164e+06	1.06565e+06	1.09218e+06	1.18825e+06			FALSE	0.06212	-0.02357	0.03072	0.03366	0.00837	0.02467	-0.03312	2	1737.92	0.000202964	2.47
A2RUC4	EQFMQHLYPQR	2.07737e+06	2.09284e+06	2.05368e+06	2.05967e+06	2.10819e+06	2.15242e+06	2.00832e+06	1.95733e+06	2.02275e+06	2.06518e+06	2.04676e+06	2.23467e+06	1.93773e+06	2.07921e+06	2.05944e+06	2.10378e+06			FALSE	0.03094	0.03797	-0.0198	-0.00242	-0.07256	-0.02875	-0.05402	3	1780.91	0.000169306	4.15
A2RUC4	HLPSECYDKTDTYGNKDPTAASR	943317	873030	835664	995222	960234	909983	939854	875557	970368	928468	998905	939463	952672	937077	913040	967913			FALSE	0.04217	0.0938	0.0115	0.05042	-0.00074	0.06407	0.05715	5	3538.81	5.162e-05	3.23
A2RUC4	KPLVLEGIDLGPCTSK	1.11241e+06	1.10796e+06	1.10719e+06	1.051e+06	1.02623e+06	1.09369e+06	1.00406e+06	1.00078e+06	1.08802e+06	935226	975016	980382	1.01864e+06	946792	998119	1.03593e+06			FALSE	-0.06679	-0.18334	-0.04097	-0.12644	-0.14732	-0.13413	-0.17595	3	2639.56	4.87842e-05	3.68
A2RUC4	LEGVSREQFMQHLYPQR	282258	314428	333922	319717	328561	316472	356940	333283	323120	374222	313629	358067	346005	297671	298940	318097			FALSE	0.1124	0.17084	0.13152	0.04839	0.21009	0.2249	0.10936	4	2422.26	7.38036e-05	3.09
A2RUC4	SEVLNIDNPDLAK	2.21683e+06	1.94924e+06	1.91653e+06	2.03448e+06	2.11017e+06	2.07509e+06	1.82044e+06	1.92396e+06	1.87372e+06	2.01932e+06	1.89365e+06	2.10939e+06	2.00131e+06	1.95707e+06	2.01286e+06	1.89822e+06			FALSE	0.00663	-0.05759	-0.07646	-0.09112	-0.15396	-0.09779	-0.07378	3	2036.15	0.00014379	2.51
A2RUC4	SLGEDPRK	1.20468e+06	1.46433e+06	1.46145e+06	1.35718e+06	1.4493e+06	1.2947e+06	1.40333e+06	1.18821e+06	1.32681e+06	1.31952e+06	1.52662e+06	1.28192e+06	1.44783e+06	1.37056e+06	1.33719e+06	1.38053e+06			FALSE	0.03997	0.07352	0.07869	0.02609	-0.0425	-0.01231	0.07857	3	1509.89	0.0350421	1.89
A2RUC4	TDTYGNKDPTAASR	198665	183054	190812	174150	184232	210304	182369	181340	167071	170618	137117	168084	150525	178036	169379	164042			FALSE	0.04765	-0.32275	-0.06477	-0.19517	-0.06973	-0.17682	-0.21635	4	2105.11	7.63652e-05	3.27
A2RUC4	TLAELPEEYRDFYAR	1.59054e+06	1.60076e+06	1.50969e+06	1.5172e+06	1.58304e+06	1.49238e+06	1.58058e+06	1.47303e+06	1.55067e+06	1.4988e+06	1.54014e+06	1.40414e+06	1.45078e+06	1.54727e+06	1.4377e+06	1.42029e+06			FALSE	-0.05336	-0.11623	-0.07631	-0.15914	-0.06363	-0.06559	-0.09012	3	2177.12	5.31718e-05	2.41
A2RUC4	TLAELPEEYRDFYARR	69766.5	92782.7	66755.7	75640.3	68306.3	83275.9	75136.9	77905.4	91651.1	103173	93816.1	44792.3	93836.6	100580	81349.1	86872.4			FALSE	-0.10078	-0.22986	-0.19097	0.04948	-0.08695	0.26129	0.25828	4	2333.22	8.21441e-05	4.12
A2RUC4	TLPFDQLVQR	693421	711237	720473	772781	763344	773563	694770	709209	667176	734760	765752	707897	774189	720540	809538	780187			FALSE	0.12981	0.06917	0.08824	0.17856	-0.0007	-0.0028	0.08966	2	1520.88	0.000327751	2.39
A2RUC4	WTVDYLSQVGGKK	474709	393385	421105	384928	455540	395679	422753	416247	396581	437241	384795	411092	378089	405292	422908	430908			FALSE	-0.02832	-0.12529	-0.10701	-0.02393	-0.04918	-0.05811	-0.14814	4	2393.4	0.000640742	1.74
A2VDJ0	GLYSPGDLWPTPPVCVTS	13109.1	20839.1	24565.9	22943.5	12724.8	19383.6	13819.5	19499.4	20928.2	16859.2	22388.4	20073.7	14696.4	19318.9	14046.7	21938.8			FALSE	-0.08038	0.32284	0.48488	0.08408	-0.027	0.15457	0.00285	3	2250.14	0.00693728	1.76
A2VDJ0	LNDVFLSK	68864.5	74411.8	78184.2	87809	64302	79529.3	79718.3	70363	79783.6	81179.3	67513.3	75991.9	70822.8	66272.2	73016	85054.6			FALSE	0.00558	0.0023	0.21232	0.14177	0.06694	0.16793	-0.06362	3	1543.93	0.0662236	1.39
A2VDJ0	VENIGPLPI	99391	80755.1	97141.9	98670.6	96368.9	116015	103608	118314	100892	106583	92131.2	108433	93508.2	131358	85263.5	101901			FALSE	0.23751	0.15489	0.12031	0.05514	0.30088	0.20377	0.3199	2	1255.76	0.0686847	0.87
A3KMH1	DIYYLPFK	145400	153164	127608	123568	125507	150401	119630	110625	116753	128642	105340	116299	110092	128168	115375	128044			FALSE	-0.11385	-0.42983	-0.24934	-0.29459	-0.37481	-0.28293	-0.3255	2	1666.97	0.0705917	1.2
A3KMH1	DLLGQDVFLIGPPGPLR	81400.3	91894.3	76489.5	86931	84057.8	86703.6	93042.8	77868.2	79837.7	58313.7	66067.1	101777	76443.1	77910.6	75021.6	74021.5			FALSE	-0.02124	-0.0461	-0.08464	-0.2175	-0.01998	-0.32698	-0.16699	3	2111.22	0.000103388	1.95
A3KMH1	DLLGQDVFLIGPPGPLRR	86948.2	87096.5	72824.4	106574	92524.3	109313	91777.5	80823.3	78556.6	97593.1	84589.4	101596	98056.5	69642.9	96759.1	84903			FALSE	0.21374	0.09728	0.04371	0.0618	-0.01202	0.01734	-0.05358	3	2267.32	5.17901e-05	3.63
A3KMH1	EVVNIVK	417486	438598	415633	438727	466628	448018	446872	408579	397199	381203	433743	418707	433944	472877	465943	461699			FALSE	0.09546	-0.00614	-0.00291	0.11582	-0.00107	-0.13724	0.08307	2	1408.9	0.0215236	2.51
A3KMH1	EYIQLHR	86267.8	83958	81511.3	82879.2	87162.6	94262.7	95486	70325.3	80414.3	82237	78773.6	68248	93401.3	67943.8	93882.8	88094.1			FALSE	0.09193	-0.21142	-0.05032	0.0963	-0.03791	-0.06567	-0.0773	3	1262.72	0.00768941	2.71
A3KMH1	FPTEGLSSVVR	366765	328027	345949	319332	350388	403539	330797	306647	340145	357496	348573	344267	291014	313863	330506	341587			FALSE	0.11784	-0.00406	-0.06262	-0.04792	-0.12428	0.0059	-0.19994	2	1495.84	0.00604636	1.6
A3KMH1	GRENVVVIHPDFR	76536.8	54527	94649.5	78296.9	92915.1	78616.9	88659.5	85404.5	63239.4	73122.6	68349.7	102308	71322.4	78503.5	55820	84868.1			FALSE	0.38821	0.38084	0.40006	0.10223	0.40935	0.05717	0.19302	4	1842.03	6.9549e-05	2.79
A3KMH1	HGKEDPDNMPHVGGN	164940	164895	176659	144700	164799	172159	154424	140198	165335	156642	147701	166945	169500	182113	146974	169748			FALSE	0.03083	-0.06802	-0.03756	-0.05853	-0.16288	-0.03479	0.09225	4	2212.11	0.000193039	3.04
A3KMH1	HQATGELDDAK	142021	95705.6	94384.7	149784	110733	118191	104383	125136	110980	142005	113867	132860	106385	124247	106520	105373			FALSE	-0.05444	0.05361	0.03857	-0.16597	-0.05069	0.08974	-0.04371	3	1792.97	0.0466855	1.38
A3KMH1	IIDGLTGEK	58298.4	79362.9	76497.4	55308.7	85595.5	86991.1	83665.8	65726.8	77817	88677.9	91496.2	97275.6	71394.9	91706.1	68728.4	81939.1			FALSE	0.3262	0.45552	-0.06271	0.13024	0.11799	0.27435	0.24464	3	1553.94	0.000525714	1.38
A3KMH1	ILEGLEK	3.35121e+06	3.57476e+06	3.44268e+06	3.5938e+06	3.41144e+06	3.59898e+06	3.46904e+06	3.36164e+06	3.52188e+06	3.19496e+06	3.62921e+06	3.50776e+06	3.55547e+06	3.55202e+06	3.34786e+06	3.20819e+06			FALSE	0.01748	0.0433	0.02284	-0.07919	-0.01999	-0.04423	0.03732	3	1409.89	0.100166	2.46
A3KMH1	LVLLDGIHR	40453.4	46884	31783.3	43184.4	56831.1	43999.3	39823.6	29887.4	57028.2	46590.3	48074.5	51825.6	47718.3	42414.7	49375.5	56630.8			FALSE	0.20726	0.19389	-0.22033	0.27948	-0.32522	0.24661	0.04545	3	1339.84	0.00112977	2.39
A3KMH1	NPELVPQNYISDSLAQSVVQHLR	34004.5	42623.9	25555.9	46469	40028.7	49103.7	36499.4	34341.8	32191.2	44993.6	46992.3	34313	51161.9	45027.2	35011.5	47814.2			FALSE	0.21807	0.08547	-0.08938	0.1122	-0.11329	0.01044	0.32799	3	2911.56	5.81767e-05	3.66
A3KMH1	NVLPVLNNLLENR	79695.7	86330.7	96098.8	97068.8	101168	95845.7	71216.5	88480.1	85809.1	92943.1	76488.9	68431.2	94775.4	106308	70682.3	87536.3			FALSE	0.24688	-0.19616	0.21844	-0.06949	-0.05608	0.10655	0.27638	3	1812.07	0.000525714	3.49
A3KMH1	QLQAEMMQSHMVK	219627	224824	177591	196538	203056	191410	207935	205201	217463	187289	180393	180520	217198	192405	209341	192296			FALSE	-0.17212	-0.30037	-0.24849	-0.14613	-0.10541	-0.13498	-0.1178	3	2169.15	5.42821e-05	3.96
A3KMH1	QYGPNVPEPILQK	324695	303295	299599	302491	280111	339993	289180	281890	289564	330005	294953	323649	296638	303578	270315	303007			FALSE	-0.01823	-0.02173	-0.06076	-0.1314	-0.13707	-0.01948	-0.06526	3	2091.21	9.48714e-05	3.16
A3KMH1	RSGTDTSFYR	184027	152807	184864	213314	198068	190616	172042	191808	157982	182482	185381	166707	177772	194490	197668	175640			FALSE	0.20656	0.0639	0.24137	0.14833	0.1113	0.01546	0.14428	3	1493.77	0.0019375	2.34
A3KMH1	SIFPIHPSFR	82657.6	82681.4	77754.5	59149.5	53899.9	79580.4	55830.5	75634.7	56130.7	75878.2	59348.1	61578	57020.7	66702.8	62500.6	59645.4			FALSE	-0.3088	-0.4513	-0.27226	-0.43682	-0.33075	-0.32479	-0.41831	3	1504.86	0.000288174	1.93
A3KMH1	TLILEGLEK	80245.3	84074.2	89379.5	110598	92885.2	81714.4	82708.4	90637.5	94337	94243.5	77805.2	84683.4	84919.5	76504.3	80470.1	90910.9			FALSE	0.08755	-0.01617	0.28333	0.0607	0.07715	0.19868	-0.02565	3	1624.02	0.000926936	1.5
A3KMH1	TLVENGEMILADGRR	116319	169606	137313	151764	147061	150882	137750	122709	136199	125095	148132	176158	144320	155043	138826	141392			FALSE	0.0594	0.18165	0.01582	-0.02909	-0.13458	-0.12996	0.06626	3	1978.07	0.000125995	3.64
A3KMH1	VIALGLPVPR	162748	141852	147197	140908	150872	154475	159952	152475	155753	141766	157717	137121	171615	143528	162390	159853			FALSE	0.00354	-0.04699	-0.08032	0.08123	0.03661	-0.03393	0.04909	2	1338.88	0.000271792	1.85
A3KMH1	YGIHPAK	240544	232356	246776	242404	261541	255206	253481	217309	227728	219197	228785	251422	202287	263035	247115	239758			FALSE	0.12792	0.02212	0.04883	0.04201	-0.00645	-0.08151	-0.02331	3	1393.84	0.054653	1.66
A3KN83	AEYMPIK	425161	361662	372134	377702	344190	400865	380007	387667	446513	429372	332294	422941	345707	392048	380528	383724			FALSE	-0.07869	-0.05911	-0.06946	-0.04199	-0.03555	0.1547	-0.0929	3	1459.85	0.0293109	2.03
A3KN83	ATYSSLIGESQSGGK	126901	128231	128968	145459	125455	137571	122255	114078	139323	131426	109782	148045	128102	235478	108050	124609			FALSE	0.04396	0.01516	0.10517	-0.13303	-0.11043	0.0857	0.51102	3	2093.14	5.63374e-05	3.37
A3KN83	DDGSISYESR	281259	244916	184620	225286	229259	249725	237922	202475	241299	243327	275945	209305	264846	250927	349364	266795			FALSE	-0.13557	-0.11681	-0.36025	0.22776	-0.25674	-0.11867	-0.02881	2	1432.69	0.00218093	1.38
A3KN83	DLGSGDEK	573055	551878	543059	571478	555149	578182	590958	557675	612034	608853	597054	584356	516233	894123	585353	592952			FALSE	0.01073	0.07067	-0.01339	0.06688	0.03008	0.11809	0.32622	2	1428.78	0.00786705	1.99
A3KN83	DLLDKLEK	434052	351170	433936	401445	371041	382961	439666	437047	407159	402782	474998	352405	555397	436037	476488	451149			FALSE	-0.05853	0.07549	0.08933	0.24046	0.159	0.04472	0.33642	3	1886.18	0.0051514	1.85
A3KN83	DLLDKLEKL	1.65536e+06	1.5321e+06	1.6937e+06	1.7791e+06	1.82038e+06	1.69256e+06	1.70821e+06	1.81979e+06	1.67339e+06	1.83024e+06	1.82005e+06	2.18314e+06	1.90415e+06	1.87588e+06	1.66246e+06	2.00335e+06			FALSE	0.14027	0.32874	0.12369	0.20172	0.14644	0.13644	0.24599	3	1999.26	0.000338112	1.05
A3KN83	DLSRFNFDNK	321644	361538	320720	352264	352294	397639	361592	295280	325056	422900	384118	354754	384525	316950	312246	290306			FALSE	0.13449	0.11306	-0.0217	-0.18118	-0.05666	0.13068	0.03812	3	1864.02	0.0795126	1.09
A3KN83	DVRQGLIGVGLINVEDR	85800.6	81007.8	72618.5	96998.2	94088.9	99005.5	88645.8	88937.3	88084.4	95881	98054.2	103348	99595.2	92704.2	88255.2	88884.2			FALSE	0.21112	0.27188	0.02409	0.08669	0.0903	0.14124	0.20516	3	2157.23	0.000670941	2.19
A3KN83	DYNNIGK	3.03505e+06	2.79646e+06	3.14539e+06	2.99232e+06	2.94447e+06	2.73585e+06	3.08273e+06	2.88704e+06	3.1111e+06	2.86141e+06	3.1781e+06	2.96707e+06	3.06043e+06	3.00256e+06	3.34604e+06	2.87582e+06			FALSE	-0.0379	0.07558	0.07383	0.09348	0.03381	0.03447	0.05616	2	1431.81	0.0489147	1.89
A3KN83	EAASSGISLQADR	158619	193110	140315	186544	186916	179694	176297	169966	157754	177667	183420	148214	181304	145714	168128	166129			FALSE	0.05978	-0.08487	-0.1058	-0.07351	-0.0226	-0.06849	-0.1051	2	1608.85	0.000115754	3.24
A3KN83	EAASSGISLQADRR	403614	414246	389158	405247	435917	470708	419767	374063	418478	443992	442383	423828	424654	314095	432311	371466			FALSE	0.14865	0.08286	-0.04198	-0.02506	-0.04302	0.07662	-0.14677	3	1764.95	6.09314e-05	4.59
A3KN83	EAAVPVK	228051	210144	199401	218594	207798	231027	202289	207957	210148	184676	236247	205423	209118	222258	217884	164025			FALSE	0.00207	0.01139	-0.06809	-0.19834	-0.09509	-0.15036	-0.02263	2	1321.83	0.054653	1.84
A3KN83	EALEEGGGELNDFVSTAK	390366	431504	420624	386367	406490	392097	426381	465376	438772	409601	400978	422023	398050	413400	321956	439146			FALSE	-0.04146	0.00198	-0.02636	-0.11082	0.11774	0.04579	-0.01841	3	2474.29	4.56245e-05	4.7
A3KN83	EFSDFIQAVER	239041	227725	230539	206709	231536	223727	221129	250565	221825	207492	188891	162830	192533	230580	243947	195982			FALSE	-0.036	-0.40827	-0.09425	-0.08543	0.01515	-0.12066	-0.14166	2	1644.86	0.000696315	2.08
A3KN83	EFSDFIQAVERR	148060	113960	137715	129962	155358	156161	125251	145425	131438	137216	122062	129919	124516	151519	137525	142856			FALSE	0.24964	-0.05637	0.03082	0.09771	0.04689	0.03607	0.07517	3	1800.96	8.92306e-05	3.99
A3KN83	ELAGEQR	419256	383643	372651	435225	444880	409798	402130	402574	380075	561015	417126	417533	414325	655156	408134	517108			FALSE	0.09016	0.05597	0.00892	0.20461	0.00324	0.22911	0.41362	2	1106.61	0.0424882	2.07
A3KN83	ELGLETEAAVPVK	914129	885972	840699	822412	854798	866552	844810	904222	867776	837687	829579	936550	831358	881005	791063	854637			FALSE	-0.06454	-0.02749	-0.11419	-0.12938	-0.04152	-0.07791	-0.07209	2	1964.16	5.78782e-05	2.41
A3KN83	ERFQQAADLIDAEQR	794603	756405	817567	819448	791247	800119	831262	750987	736108	715080	712495	608280	722037	713295	846236	732941			FALSE	0.03706	-0.23182	0.07786	0.02597	0.02877	-0.09597	-0.11182	3	2094.09	5.67773e-05	4.73
A3KN83	FLTPGYSTSGHVELYTISVER	77847.3	78918	64933.2	78897.3	75521.2	84591.5	90080.4	80088.6	59902.6	88357.9	77129.7	74193.2	52571.9	54090.5	76419.7	77872	0.500847	1288.65	FALSE	0.03048	-0.05098	-0.12424	-0.02295	0.11836	-0.08047	-0.55555	3	2660.39	3.63205e-05	3.46
A3KN83	FQQAADLIDAEQR	710373	648269	659328	693647	643026	690417	674819	685451	700184	609307	648498	586857	663953	649378	668800	667661			FALSE	-0.02701	-0.13724	-0.00603	-0.02375	0.00173	-0.05316	-0.04893	2	1808.95	5.6035e-05	3.55
A3KN83	GIDLTAPSNNSSPR	579823	606721	613866	623931	575398	581089	561152	573858	599242	492594	639332	630768	561965	528140	591754	576743			FALSE	-0.03702	0.09818	0.06101	-0.02211	-0.06406	-0.12001	-0.1223	3	1732.91	5.98992e-05	3.42
A3KN83	GLETEAAVPVK	699675	645116	593457	670925	704934	611885	673254	694199	636425	696639	702456	568005	766878	727705	766784	678573			FALSE	-0.03033	-0.08203	-0.08895	0.10404	0.02411	-0.01264	0.15236	3	1722.03	0.000181644	2.84
A3KN83	GRVVSNDDGSIS	216476	175448	183745	173050	169700	166667	176684	198466	166714	157340	149189	180046	172923	171233	163919	176492			FALSE	-0.22054	-0.25146	-0.13548	-0.2033	-0.06311	-0.27434	-0.18751	2	1509.78	0.00678022	0.83
A3KN83	GRVVSNDDGSISY	92757.8	85673.9	78519.6	75776.3	83044.2	91166.3	73576.4	62967.4	88968.8	72245.5	97367.3	100228	78324.3	78988.4	89855.6	86306.5			FALSE	-0.03454	0.14718	-0.20967	-0.01847	-0.38601	-0.14639	-0.18174	2	1672.85	0.00218093	1
A3KN83	GRVVSNDDGSISYESR	2.4026e+06	2.47766e+06	2.45701e+06	2.36038e+06	2.33081e+06	2.38675e+06	2.27534e+06	2.41885e+06	2.39609e+06	2.32018e+06	2.29567e+06	2.46007e+06	2.4584e+06	2.34795e+06	2.34243e+06	2.20947e+06			FALSE	-0.04892	-0.03729	-0.0187	-0.10049	-0.05608	-0.04931	-0.02202	3	2045.02	5.05741e-05	2.9
A3KN83	GVIFATYSSLIGESQSGGK	190881	242263	204302	233525	203101	233442	267987	230120	188278	228953	199239	191330	207624	165787	191842	183076			FALSE	0.01128	-0.14927	0.01552	-0.20827	0.20161	-0.054	-0.21408	4	2509.38	7.67089e-05	3.54
A3KN83	GVLQSLIEK	327629	253058	286613	271886	304955	295457	300703	316781	303954	315397	307149	326873	314836	259439	267805	248735			FALSE	0.04819	0.12677	-0.05621	-0.16888	0.08864	0.093	-0.01602	3	1595	0.00202239	3.53
A3KN83	HFPAPDR	405754	370240	333825	350106	367562	320437	320734	356067	346349	357308	355306	357141	358139	355382	349139	327034			FALSE	-0.17364	-0.12326	-0.1822	-0.19865	-0.19732	-0.14117	-0.12109	2	1143.62	0.00891732	1.59
A3KN83	HPDAVVE	71463.5	84491.5	101821	77532.9	85761.7	64085.8	84521.3	106887	83028.1	87188.4	75770.3	84770.8	72690.6	94010.3	62097.9	75714.2			FALSE	-0.05763	0.04181	0.20168	-0.17843	0.29553	0.12624	0.09613	2	1070.58	0.0551576	1.1
A3KN83	HPDAVVETS	176379	191176	166838	168550	184712	193656	161594	174104	168536	173645	176451	184152	161035	174327	155051	167790			FALSE	0.04183	-0.02755	-0.13213	-0.18714	-0.1308	-0.1032	-0.13224	2	1258.66	0.00313404	1.41
A3KN83	HPDAVVETSSLSSVTPPDVWYK	428558	435105	386596	420149	427484	400740	414940	372889	420573	390727	450242	351689	431381	388187	439075	392473			FALSE	-0.06045	-0.10699	-0.09836	-0.05467	-0.13259	-0.09023	-0.07561	3	3022.6	3.48017e-05	4.26
A3KN83	IEEVLLSQSYVK	83580.8	79614	62005.9	92227.8	73918.5	68095.2	63177.2	86452.6	71455.7	72574.2	66091.4	64421.6	71795.3	67847.1	62865.4	92963			FALSE	-0.20056	-0.3224	-0.08148	-0.06664	-0.1252	-0.18023	-0.22486	3	2016.19	8.78865e-05	2.4
A3KN83	IGLRHPDAVVE	278591	299591	282059	223479	313861	277811	290323	327259	305538	245543	271286	290496	256067	365105	262446	252631			FALSE	0.03327	-0.04151	-0.19371	-0.16674	0.09511	-0.06926	0.10347	3	1509.87	0.00213429	2.86
A3KN83	IGLRHPDAVVETS	433519	388761	449613	405678	457778	405780	396951	394466	431490	418046	403278	385819	386078	471464	393437	392544			FALSE	0.07066	-0.05943	0.05679	-0.06513	-0.05519	0.04704	0.06058	3	1697.95	0.00286763	2.47
A3KN83	IGLRHPDAVVETSSL	53791.4	57153.8	49440.4	65772.7	62980	55153.5	43206	49142.6	63226.2	55934.3	51760.5	51280.1	54169.6	60633.4	49853.9	50355.4			FALSE	0.09057	-0.10663	0.05446	-0.14683	-0.26468	0.10306	0.04931	3	1898.07	0.000384148	1.67
A3KN83	IGLRHPDAVVETSSLSSVTPPDVWYK	209316	171522	157691	182713	190249	201139	177215	121516	146778	181859	171710	150571	164483	144690	178845	150724			FALSE	0.03943	-0.24086	-0.16193	-0.20859	-0.35033	-0.21268	-0.30076	4	3461.89	4.23333e-05	4.11
A3KN83	KGEEITR	696392	601874	526910	669831	636618	699952	659819	760011	691815	943535	508891	738966	695975	783279	641787	765771			FALSE	0.04195	-0.05713	-0.11747	0.11661	0.12913	0.33301	0.18828	3	1440.87	0.0175783	1.39
A3KN83	KGVIFATYSSLIGESQSGGK	95604.6	95530.3	94063.2	117557	146303	146861	106894	119539	95861.2	111158	92245.8	79841	96335.7	92796.3	105728	109477	0.495569	97.2018	FALSE	0.61712	-0.15146	0.14688	0.17112	0.24449	0.11517	-0.0152	5	2941.68	0.000427684	3.03
A3KN83	KNGRYDMGILDLGSGDEK	1.73809e+06	1.79609e+06	1.70017e+06	1.79743e+06	1.68953e+06	1.84795e+06	1.63561e+06	1.67975e+06	1.74513e+06	1.72368e+06	1.67476e+06	1.52702e+06	1.68874e+06	1.45224e+06	1.79749e+06	1.72465e+06			FALSE	0.00134	-0.1425	-0.01501	-0.00493	-0.09221	-0.02694	-0.17016	4	2880.57	6.9087e-05	3.25
A3KN83	LDESNEDDENDPWLIRK	811656	862647	859409	828925	878087	842392	887218	880430	850218	858749	910509	921789	821367	945172	815571	821363			FALSE	0.03925	0.13009	0.01204	-0.03256	0.07827	0.02956	0.07737	3	2696.37	7.27805e-05	2.87
A3KN83	LEIYADLKK	512809	486894	602716	532230	555374	565771	498674	474048	552466	531322	409958	579193	426394	505777	507537	522970			FALSE	0.1654	-0.01531	0.18305	0.04378	-0.03947	0.11651	-0.10091	3	2005.25	0.000275764	2.37
A3KN83	LFLVYRPNTGK	220914	276794	240624	209631	245408	241086	219724	248507	239448	255541	149604	193909	245627	206632	230914	227706			FALSE	-0.03288	-0.53493	-0.14455	-0.118	-0.08808	-0.0079	-0.13815	3	1916.16	0.0453906	1.2
A3KN83	LKPPANIAQPV	332884	344571	312739	352995	342251	381327	330787	335024	365555	291857	319418	354272	351154	324925	291676	348476			FALSE	0.09502	-0.00804	-0.02518	-0.08171	-0.02501	-0.04333	-0.00293	2	1756.1	0.000194239	1.66
A3KN83	LKPPANIAQPVAT	2.20434e+06	1.96145e+06	2.21005e+06	2.24613e+06	2.27535e+06	2.23954e+06	2.22071e+06	2.23339e+06	2.27051e+06	2.18767e+06	2.33605e+06	2.20962e+06	2.28958e+06	2.17051e+06	2.384e+06	1.99126e+06			FALSE	0.1161	0.1259	0.09722	0.07078	0.09654	0.09787	0.09848	2	1928.18	0.000124836	1.54
A3KN83	LKPPANIAQPVATA	623447	682921	607826	673070	696242	647887	706763	642885	668507	621056	626644	721406	654947	602006	626534	637345			FALSE	0.04111	0.04531	-0.02841	-0.0477	0.04702	-0.01868	-0.05563	3	1999.22	0.0166523	3.16
A3KN83	LRTEDGQR	1.17699e+06	989823	723443	878528	868251	1.04751e+06	939226	1.11188e+06	1.0628e+06	1.3134e+06	671270	851043	911965	1.04978e+06	862802	1.0405e+06			FALSE	-0.17766	-0.50931	-0.43573	-0.18707	-0.07917	0.13308	-0.14344	3	1278.71	0.00243147	2.28
A3KN83	NALEIVMK	3.37979e+06	3.22647e+06	3.31928e+06	3.4775e+06	3.4401e+06	3.62708e+06	3.45525e+06	3.07037e+06	3.48463e+06	3.41697e+06	3.32943e+06	3.13438e+06	3.11501e+06	3.26316e+06	3.29634e+06	3.33127e+06			FALSE	0.0973	-0.03145	0.04102	0.00465	-0.01772	0.06309	-0.05069	2	1525.93	0.00313404	3.2
A3KN83	NGRYDMGILDLGSGDEK	2.05066e+06	2.21057e+06	2.46547e+06	2.33903e+06	2.09925e+06	2.10876e+06	2.1681e+06	2.08192e+06	2.09412e+06	2.04162e+06	2.67549e+06	2.13433e+06	2.3125e+06	2.32804e+06	2.30329e+06	2.21301e+06			FALSE	-0.01813	0.17471	0.17311	0.08387	-0.0038	-0.04312	0.12302	3	2448.27	5.49811e-05	3.97
A3KN83	NILVHSLNK	353815	376544	336298	357905	362821	364404	322256	314991	352104	359646	302582	331028	305690	309952	356265	335121			FALSE	-0.0062	-0.20501	-0.07325	-0.07911	-0.19675	-0.03724	-0.24651	4	1646.02	0.0127877	2.56
A3KN83	NLCPVGSSKPTK	3.32778e+06	3.206e+06	3.28976e+06	3.64576e+06	3.47648e+06	3.59165e+06	3.32945e+06	3.19539e+06	3.2897e+06	3.20499e+06	3.47204e+06	2.74493e+06	3.02925e+06	2.95498e+06	3.54071e+06	3.30571e+06			FALSE	0.11341	-0.07171	0.08609	0.06743	-0.00198	-0.00866	-0.12675	3	2200.29	5.4626e-05	3.4
A3KN83	NNSLNELMK	255896	252670	250592	227715	249790	245936	241603	240881	252273	230547	249396	211455	237263	244725	201048	200329			FALSE	-0.03689	-0.14214	-0.0885	-0.34148	-0.07595	-0.07495	-0.07744	3	1670.94	0.000216488	2.9
A3KN83	Oxidation[M18]VPVVKEDDEPEEEDEEEMGHAE	383120	408363	410396	439170	381451	417481	411345	406846	469906	389423	384386	429111	395438	455018	380703	425513			FALSE	0.01351	0.03958	0.10217	0.02661	0.04788	0.11865	0.10368	3	3165.45	5.98028e-05	4.12
A3KN83	Oxidation[M18]VPVVKEDDEPEEEDEEEMGHAETY	271848	227808	229428	251011	217478	236558	223217	220327	237362	270834	215711	223653	267027	273190	201276	240993			FALSE	-0.13813	-0.18552	-0.05658	-0.17601	-0.17186	0.02445	0.1126	4	3429.57	0.000122578	4.32
A3KN83	Oxidation[M3]YDMGILDLGSGDEK	79610.1	69918.1	84990.3	85847.2	82608.8	66807	76786.9	116377	67040.7	73553.1	72900.2	77999.6	64549.1	59695.9	57097.2	73833			FALSE	-0.00109	0.01317	0.19221	-0.19162	0.36941	-0.08889	-0.26723	3	2137.1	6.75761e-05	2.82
A3KN83	Oxidation[M4]AEYMPIK	556116	507372	483766	495958	506904	540052	462688	514485	520071	476611	471899	563071	450812	512833	529122	496234			FALSE	-0.0226	-0.03922	-0.11836	-0.05268	-0.12212	-0.0936	-0.14223	2	1475.84	0.0135182	0.98
A3KN83	Oxidation[M7]NALEIVMK	705063	779784	710396	743240	702460	729084	741997	759790	756587	741966	749019	634355	746507	712323	708422	632035			FALSE	-0.05274	-0.10212	-0.03065	-0.14759	0.01637	0.01326	-0.0255	2	1541.92	0.00299767	2.2
A3KN83	Oxidation[M9]SIVNLDSPMVSPPPDYPGEFFK	159458	168658	162666	160897	171878	142919	167503	147941	180617	165019	162523	135508	145181	164881	136039	149358			FALSE	-0.05978	-0.13874	-0.02016	-0.20124	-0.05682	0.07505	-0.08165	3	3060.59	4.08453e-05	3.64
A3KN83	Oxidation[M]NMAYMNR	2.79199e+06	2.92168e+06	2.61882e+06	2.87283e+06	2.78682e+06	2.83897e+06	2.71491e+06	2.61845e+06	2.98065e+06	2.82025e+06	2.82875e+06	2.7945e+06	2.90991e+06	2.91861e+06	2.78758e+06	2.81322e+06			FALSE	-0.02236	-0.02301	-0.05718	-0.02879	-0.09937	0.02186	0.02871	2	1219.59	0.0847976	1.15
A3KN83	QEPETVPTPALL	584153	515914	588130	491764	554459	501783	551868	537629	620669	548165	469948	506632	539826	524165	549926	515972			FALSE	-0.05865	-0.17178	-0.0267	-0.04552	-0.01393	0.08748	-0.04811	2	1598.9	0.000117774	2.12
A3KN83	QGLIGVGLIN	95177.9	82503.6	87299.2	82676.8	97588	84804.7	94150	109231	107428	86659.1	67760.6	81432.2	82322.5	98977.9	94821.5	75042.8			FALSE	0.03775	-0.25211	-0.06396	-0.06491	0.19489	0.12741	0.02909	2	1287.8	0.135278	1.4
A3KN83	QGLIGVGLINVEDR	1.49652e+06	1.42463e+06	1.5316e+06	1.47728e+06	1.63478e+06	1.57156e+06	1.51243e+06	1.414e+06	1.55975e+06	1.29213e+06	1.44878e+06	1.45178e+06	1.46345e+06	1.35049e+06	1.43439e+06	1.43586e+06			FALSE	0.13439	-0.0102	0.04269	-0.02536	0.00261	-0.03462	-0.05394	2	1787.03	5.10083e-05	3.58
A3KN83	QLLHWCGDDFDGVIVFDECHK	120435	115299	99963.1	121523	115186	90504.1	125023	97848.3	111732	80959.8	115908	97076.2	114310	93938.1	107830	109559			FALSE	-0.19669	-0.14641	-0.08994	-0.11688	-0.08095	-0.29087	-0.17886	4	3198.56	2.72746e-05	4.87
A3KN83	QQPPSTT	185992	171309	175395	178067	180418	196886	167111	193090	159918	174849	185328	213816	171445	193973	191306	177698			FALSE	0.07859	0.15977	-0.01559	0.0465	0.01166	-0.09398	0.03241	2	1062.58	0.0598982	1.47
A3KN83	QRFMDGDK	630788	655810	629366	598517	666471	616228	687413	603404	652061	571973	705421	733216	729473	568374	614908	643577			FALSE	-0.00438	0.16114	-0.06739	-0.03187	0.00472	-0.07192	0.01256	3	1604.87	0.0212981	1.85
A3KN83	RPSFSSTPVISPAPN	58429.3	67610.3	79211.5	64078.6	62193	69053.7	70129	74174.7	94876.1	78536.7	75033.4	89979.6	71632.8	84943.3	72586.7	81751.7			FALSE	0.0584	0.3887	0.18506	0.29222	0.19523	0.46033	0.31299	2	1861.01	7.72347e-05	2.55
A3KN83	RPSFSSTPVISPAPNSTPANSN	90160.3	78475.5	76588.1	83543.5	70235.3	58737.3	74968.7	78269.1	78996.8	77194	77913.6	76717.8	64503.6	81639.3	72498.8	65746			FALSE	-0.38685	-0.12508	-0.07465	-0.28669	-0.13814	-0.1106	-0.20653	3	2532.3	4.50035e-05	4.54
A3KN83	RPSFSSTPVISPAPNSTPANSNTN	129961	132823	128078	118293	138316	154713	138648	148577	146764	169212	89701	125080	118248	134029	124885	129191			FALSE	0.15716	-0.29101	-0.09305	-0.04862	0.1283	0.26594	-0.05887	3	2747.39	4.57696e-05	4.34
A3KN83	RVVQLAREEIK	452655	459503	441250	399683	401363	502771	435157	411441	428951	376809	397873	364341	395961	394476	404937	428968			FALSE	-0.01275	-0.25909	-0.11729	-0.1294	-0.10761	-0.17893	-0.20663	4	1949.22	0.000163631	2.64
A3KN83	SELDVPVEIL	169171	151221	147024	146252	168082	147796	150247	167354	136665	161775	153314	143641	163951	136354	158033	152978			FALSE	-0.02047	-0.10959	-0.12758	-0.04287	-0.01262	-0.1024	-0.09341	2	1417.81	0.000317809	2.4
A3KN83	SELDVPVEILNITEK	365817	448780	456580	453307	410386	444707	414733	437688	454742	419530	451159	408343	423931	322567	418094	389505			FALSE	0.06999	0.07741	0.1596	-0.01245	0.06548	0.102	-0.12595	3	2307.33	5.89863e-05	3.67
A3KN83	SGILTLDK	6.25441e+06	6.30332e+06	6.4542e+06	6.04971e+06	6.16571e+06	5.9251e+06	6.22046e+06	6.32368e+06	6.01951e+06	6.03909e+06	6.08027e+06	6.7715e+06	6.42155e+06	5.94831e+06	6.30143e+06	6.26798e+06			FALSE	-0.05466	0.03339	-0.0062	0.00134	-0.00156	-0.05851	-0.02175	2	1454.91	0.00551714	2.7
A3KN83	SIDPDSIQ	389651	404721	330791	410840	376910	340006	342606	344274	374917	384930	349244	313947	379272	341113	310895	389872			FALSE	-0.14801	-0.26039	-0.09911	-0.18088	-0.20976	-0.06411	-0.14105	2	1178.62	0.0236471	1.37
A3KN83	SIDPDSIQSA	1.4895e+06	1.50131e+06	1.40922e+06	1.37011e+06	1.33399e+06	1.35953e+06	1.32875e+06	1.51946e+06	1.40994e+06	1.54887e+06	1.50932e+06	1.47548e+06	1.65051e+06	1.30035e+06	1.51066e+06	1.46071e+06			FALSE	-0.15104	-0.0029	-0.1058	-0.00941	-0.07048	-0.01551	-0.0194	2	1336.69	0.000606607	1.78
A3KN83	SIDPDSIQSAL	617130	586890	671216	643852	584725	648620	630841	696703	724452	670334	600993	599291	621237	697468	567836	658846			FALSE	0.03472	-0.00448	0.12728	0.0269	0.1409	0.21218	0.13126	2	1449.78	0.000310616	2.01
A3KN83	SIVNLDSPMVSPPPDYPGEFFK	264081	329340	281212	301491	309773	306273	334593	275712	255314	320855	315507	245526	328458	271551	270918	283949			FALSE	0.05398	-0.08097	-0.02629	-0.09691	0.04047	-0.04256	0.01593	3	3044.59	3.3826e-05	4.67
A3KN83	SLNELMK	2.52618e+06	2.55088e+06	2.6536e+06	2.47372e+06	2.59729e+06	2.29426e+06	2.61632e+06	2.72661e+06	2.53117e+06	2.66617e+06	2.69494e+06	2.69849e+06	2.78946e+06	2.63462e+06	2.68173e+06	2.57925e+06			FALSE	-0.0537	0.08721	0.01421	0.05134	0.07364	0.03378	0.09538	2	1442.85	0.0582771	2.13
A3KN83	SLSSVTPPDVWYK	723731	726434	672258	719104	731177	694723	743808	707150	623771	689754	686812	776115	702050	920361	634255	748292			FALSE	-0.02434	0.01264	-0.05972	-0.06889	0.00079	-0.14277	0.16192	3	2087.17	6.5587e-05	3.39
A3KN83	SNDDGSISYESR	233349	220129	210800	224311	247300	220178	249551	209135	234959	230660	244775	214553	257295	227087	234816	213034			FALSE	0.04387	0.01849	-0.05965	-0.01802	0.01647	0.03812	0.09511	2	1633.76	0.00405732	2.31
A3KN83	SNQVTAPEYVFLIS	96571.9	101651	108577	109108	122393	96367.6	125350	106746	87736.1	96442.6	84238.5	115632	113978	132399	111124	101966			FALSE	0.14222	0.01194	0.13512	0.10434	0.2276	-0.10602	0.31374	2	1872.01	0.000137383	2.08
A3KN83	SNQVTAPEYVFLISELAGEQR	62936.1	60017.5	51796.2	59574.1	63972	49622.7	55599.9	43481.6	45105	69206.1	64064.3	54015.6	38132.4	74506.1	55947.7	37998.8			FALSE	-0.11422	-0.05835	-0.14275	-0.3882	-0.31143	-0.10515	-0.12641	3	2655.39	5.13959e-05	6.01
A3KN83	SSLIGESQSGGK	336519	281600	327242	252006	243175	235766	288070	289294	318197	278378	254963	281081	265724	428908	235286	262002			FALSE	-0.36804	-0.20553	-0.0937	-0.3138	-0.0984	-0.05118	0.16836	3	1757.99	9.96319e-05	3.26
A3KN83	STRPSVSAPTVR	265858	271879	225320	233690	234855	240063	234091	243787	242767	200432	259880	270893	210522	226958	237660	253720			FALSE	-0.17922	-0.01881	-0.22838	-0.13006	-0.17026	-0.27894	-0.29768	3	1561.9	0.000874465	1.51
A3KN83	SVTPPDVWYK	340954	293709	346527	313421	314757	325271	347136	342556	328639	300004	306897	286591	308229	370560	313385	318906			FALSE	0.01215	-0.09677	0.05636	-0.0054	0.11996	-0.01375	0.09697	3	1800.02	0.00131524	2.54
A3KN83	TGLAVLELQ	178461	156755	145949	151661	190134	166380	159471	133239	165453	120900	121796	115367	140922	150315	146731	162819	0.423878	107.643	FALSE	0.08887	-0.49921	-0.17167	-0.11491	-0.19562	-0.22729	-0.20289	2	1247.75	0.0106883	2.03
A3KN83	TGLAVLELQNK	5.28276e+06	4.90232e+06	5.39987e+06	4.74849e+06	5.06146e+06	5.32964e+06	5.57401e+06	5.26861e+06	5.43797e+06	4.68627e+06	5.15803e+06	5.1042e+06	5.42038e+06	4.82156e+06	5.39469e+06	5.07722e+06			FALSE	0.02889	0.01089	-0.00521	0.04007	0.09025	-0.00864	0.00803	2	1794.1	0.000112852	4.34
A3KN83	TGLAVLELQNKLPK	2.0695e+06	2.30639e+06	2.19014e+06	2.32158e+06	2.45422e+06	2.52542e+06	2.2628e+06	2.06319e+06	2.23831e+06	2.57125e+06	2.33384e+06	2.3356e+06	2.42824e+06	2.17503e+06	2.12352e+06	2.15477e+06			FALSE	0.18646	0.09367	0.0441	-0.03254	-0.01655	0.13633	0.07308	3	2436.54	5.09818e-05	3.9
A3KN83	TIAGIIYENY	33146.6	32585	40584.7	41772.4	46783.6	48997	40878.3	24342	35790.7	48211.3	41330.5	16349.8	32430.6	52772.7	26942.2	48661.9	-0.0329094	9.77866e+40	FALSE	0.54315	-0.18851	0.32531	0.20188	-0.01127	0.35384	0.37432	2	1460.8	0.000410228	2.01
A3KN83	TIAGIIYENYLLSR	716171	619860	658674	757572	639290	710364	636183	660371	620297	600329	589853	602174	578687	615586	710841	642537			FALSE	0.01464	-0.16454	0.08412	0.01861	-0.04327	-0.13033	-0.16182	2	1930.1	5.01753e-05	3.71
A3KN83	TLEALEEGGGELNDFVSTAK	825644	877684	797490	777830	839813	715203	814666	767909	771025	745750	819018	769455	853453	770811	786317	797793			FALSE	-0.13143	-0.10072	-0.11271	-0.10468	-0.10608	-0.16735	-0.06857	3	2688.42	3.83503e-05	5.84
A3KN83	TSSLSSVTPPDVWYK	66268.2	58042.3	70440.5	60943.8	69030.2	33846.7	60765.5	66499.7	60139.8	70201.4	52578.5	47198.6	51973.8	54349.7	57585.4	60400.9			FALSE	-0.27303	-0.31717	0.07984	-0.07533	0.03389	0.06834	-0.22549	3	2275.25	0.00335113	1.13
A3KN83	TTASTRPSVSAPTVR	28873.3	33110.8	16004.4	42407.7	30110.1	42393.5	27796.1	23094.7	31888.8	33032.6	30267.5	32192.9	17881.2	46850.2	32661	42900.2			FALSE	0.22615	0.01104	-0.08563	0.28575	-0.28449	0.0668	0.06257	3	1835.03	5.02911e-05	2.36
A3KN83	TYAEYMPIK	744134	730122	716147	736428	772924	762779	740513	749949	703663	635011	714017	762180	735832	786777	762624	753515			FALSE	0.05891	0.0019	-0.02137	0.04041	0.01577	-0.13918	0.04656	2	1723.96	0.00045373	2.78
A3KN83	VPVVKEDDEPEEEDEEEMGHAE	1.39853e+06	1.2963e+06	1.19597e+06	1.2567e+06	1.28746e+06	1.31907e+06	1.21045e+06	1.14948e+06	1.27848e+06	1.19445e+06	1.13006e+06	1.4039e+06	1.17495e+06	1.34196e+06	1.23315e+06	1.31645e+06			FALSE	-0.04806	-0.0888	-0.13584	-0.07992	-0.19145	-0.12397	-0.09854	3	3149.46	7.38036e-05	4.38
A3KN83	VPVVKEDDEPEEEDEEEMGHAETY	304556	271204	276387	290465	271069	268091	241594	267534	327959	276250	258502	248669	257611	308974	240640	271612			FALSE	-0.09475	-0.183	-0.0225	-0.16862	-0.17744	0.06958	-0.02318	3	3413.57	5.29173e-05	3.15
A3KN83	VVQLAREEIK	402955	401145	461161	414627	466775	463477	451514	469071	440427	416171	397352	477850	427593	404727	419089	425646			FALSE	0.21025	0.12224	0.12321	0.07112	0.19518	0.09124	0.04977	3	1793.11	0.00481058	1.57
A3KN83	VVSNDDGSISY	521520	515658	558732	485598	588408	526465	520362	587504	486191	583983	497123	523145	514859	625823	508320	472853			FALSE	0.10421	-0.02372	0.00991	-0.08008	0.09512	0.04518	0.13723	2	1459.72	0.00116436	1.82
A3KN83	VVSNDDGSISYESR	401966	412420	421575	433463	420709	415971	370839	445472	463852	407262	442800	405693	399796	450227	449084	432380			FALSE	0.03896	0.05919	0.07028	0.11419	0.00341	0.09715	0.06179	2	1831.9	5.5188e-05	3.41
A3KN83	YDMGILDLGSGDEK	677011	648820	614394	568509	595776	611834	645984	689111	621859	567423	610835	634893	636333	584058	600662	607887			FALSE	-0.13474	-0.08991	-0.16456	-0.13362	0.01005	-0.15681	-0.11955	3	2121.1	7.42596e-05	2.94
A4D0V7	AAVPQIK	435662	426249	394784	393356	378906	404138	408670	389293	415366	388942	411842	398697	447738	403978	360770	413393			FALSE	-0.13845	-0.08866	-0.12909	-0.1549	-0.11122	-0.09979	-0.01717	2	1334.87	0.0502964	1.91
A4D0V7	CGCHFHEVVK	126403	131224	135068	159566	155392	149600	133939	109312	141048	151115	151978	100557	138119	160266	149291	119642			FALSE	0.24348	-0.02881	0.19363	0.06196	-0.08284	0.18149	0.21188	4	1880.98	0.00584213	1.48
A4D0V7	ELGSLGQ	121937	149869	120484	156237	159551	129708	142340	156558	118605	111421	127067	141382	133917	138486	122222	145327			FALSE	0.08978	-0.01793	0.02585	-0.02278	0.13708	-0.24079	0.00316	2	1007.57	0.125414	1.71
A4D0V7	LTIYREDRPSLPLFEAF	65502.8	44262.9	58998.8	71592.7	52466.8	56812.1	50599.2	46289.3	71418.9	49661.9	50466.9	56117	50901.4	79287.7	54387.3	62828			FALSE	-0.00641	-0.04244	0.25063	0.09473	-0.18003	0.14154	0.24618	3	2371.3	0.0773545	1.29
A4D0V7	NIEKPQVPFDAIENK	442434	426989	402129	449864	456877	439328	411292	412006	429890	463319	377425	424133	437785	449560	407378	405783			FALSE	0.04377	-0.11725	-0.02922	-0.09652	-0.07864	0.03894	0.02944	4	2654.53	0.000360169	3.05
A4D0V7	NIEKPQVPFDAIENKK	618578	535815	523057	627078	533380	622853	575054	537367	614916	600100	526028	617675	542128	596358	546195	581127			FALSE	0.0023	-0.01342	-0.00533	-0.03423	-0.05343	0.07384	-0.02002	5	3086.84	6.92012e-05	2.81
A4D0V7	QIFTHPHLELNPDFHPK	177446	186312	180272	203206	195339	195484	198886	196192	221558	190246	192215	202909	192054	197171	215265	205906			FALSE	0.10354	0.11933	0.07617	0.21143	0.11916	0.17898	0.09762	5	2678.47	6.13817e-05	4.76
A4D126	ALAEDQINSK	473800	449078	675064	663139	428872	463862	493987	445338	656669	438238	461971	426085	744051	413636	417392	687464	-0.139254	-1.16284e+06	FALSE	-0.04791	-0.05549	0.53609	0.25965	0.02548	0.2466	0.32703	3	1696.97	0.000891566	3.13
A4D126	DIVVAVTGENMEVMK	125593	99816.3	104439	92911.9	97871.1	115616	98105.7	89777.4	99384.8	93328.3	90322.5	91739.7	86186.7	105041	83852.1	97680.1			FALSE	-0.0784	-0.30811	-0.19178	-0.31232	-0.26271	-0.22609	-0.23726	3	2243.23	0.000179491	2.63
A4D126	LSKPEVVIIHDAVRPFVEEGVLLK	66037.3	94443	91788.2	94820	104019	101216	101874	74607.5	79081.7	83381	88523.1	61201.9	106210	97017	79665.6	77061.5			FALSE	0.35488	-0.10008	0.21762	-0.03414	0.13712	0.01771	0.3407	5	3600.17	4.91698e-05	3.71
A4D126	LVEGSPDLWK	555349	500377	538934	542291	590536	492265	482110	519018	491800	507533	469440	466899	528338	580776	512052	504455			FALSE	0.03653	-0.17313	0.03443	-0.05462	-0.07661	-0.0792	0.07117	3	1752.02	0.000346169	2.6
A4D126	MENLMQIR	552380	447160	502158	539141	519942	509468	472483	539641	484853	539325	491364	503361	496718	529625	489733	481694			FALSE	0.04248	-0.00697	0.05905	-0.04116	0.01805	0.03513	0.03818	2	1338.72	0.0219806	1.16
A4D126	NSGLIGQLLIA	88897.1	59863.8	68335.2	86851.8	105289	74364.7	80116.6	103603	83949.4	85642.9	62108.1	53199.7	86390.7	78775.4	74288.6	69985.2			FALSE	0.27223	-0.36751	0.06101	-0.04419	0.30451	0.18908	0.15092	2	1402.86	0.000381039	1.2
A4D126	QGAIIIASLIK	102574	73965.3	65681.7	77447.6	58284	59506.6	65088.4	80735.4	80898.5	68074.6	58306.9	67142.5	65144.4	66309.7	71986.6	75614.4			FALSE	-0.58376	-0.49288	-0.30267	-0.25829	-0.27576	-0.24494	-0.42543	3	1735.13	0.00124984	2.75
A4D126	VLPAGGCGER	280394	243340	274178	246488	309228	263606	325691	275934	244341	309085	285550	311683	282297	345778	284339	271151			FALSE	0.12928	0.18946	-0.00847	0.08493	0.20003	0.07956	0.2621	2	1319.71	0.0389884	1.14
A4D126	VTSEALGHAGR	300472	250463	281631	282536	312864	260465	264741	258879	253625	236034	275441	260254	277837	266288	263336	275000			FALSE	0.05748	-0.04047	0.03424	-0.03337	-0.07336	-0.1701	-0.01794	3	1401.78	9.89175e-05	4.58
A4D1E9	DCEIPVPVGISVTDENGK	175997	180769	185522	196236	191073	193967	183018	157510	202449	175673	171751	178061	155183	222611	182568	207617			FALSE	0.11003	-0.02839	0.09768	0.12918	-0.0672	0.08388	0.08262	3	2537.34	9.20895e-05	2.58
A4D1E9	DFLHLFEK	275133	279338	254129	268993	257330	300000	248218	241913	263140	277888	235057	197569	257044	265699	286170	251196			FALSE	0.00742	-0.35799	-0.08396	-0.04521	-0.17795	-0.03541	-0.08501	3	1656.96	0.000606607	2.01
A4D1E9	DFLHLFEKN	130104	110443	88503.6	143336	127635	143634	132610	105493	107555	142690	121082	111563	113281	103270	106646	131182			FALSE	0.1734	-0.04819	-0.0532	-0.0164	-0.01473	0.05702	-0.15161	3	1771	0.000194239	1.77
A4D1E9	ELELYKEELQTKPALL	107553	83658.5	89206.8	64420.1	83663	89076.4	84794.1	75460.7	79685.7	94801.8	79627.9	86466.5	85907.4	80163.3	76659.8	106117			FALSE	-0.14657	-0.20316	-0.31573	-0.06508	-0.2548	-0.13204	-0.20337	4	2829.68	0.00590942	1.75
A4D1E9	ELELYKEELQTKPALLAVNK	167525	143625	138608	126888	138449	109574	138499	133696	121725	113484	102907	132819	94730.1	130494	126641	141361			FALSE	-0.32714	-0.4005	-0.22892	-0.21537	-0.19297	-0.40367	-0.46625	5	3546.13	7.06413e-05	3.25
A4D1E9	FVAGVGANSK	129992	116948	111539	105860	121945	132735	115956	92829.9	127262	94132.5	114392	133973	112337	121366	100128	114506			FALSE	0.04453	0.0083	-0.18381	-0.20228	-0.24213	-0.15754	-0.07948	3	1557.92	0.000179491	1.98
A4D1E9	GGDVWVVAQNR	741517	746368	677033	681058	685271	784801	720030	709852	723478	654097	788327	838666	757520	663360	719103	754092			FALSE	-0.01738	0.12894	-0.13168	-0.01431	-0.05737	-0.11113	-0.06648	2	1504.82	0.000281875	2.66
A4D1E9	GGSGGMGYPR	279124	294879	312699	301221	275591	298096	324624	292695	341228	299816	320210	331425	296373	294533	315613	300896			FALSE	-0.0008	0.18301	0.09699	0.10306	0.10496	0.15937	0.04187	2	1242.62	0.00110736	1.27
A4D1E9	GKDCEIPVPVGISVTDENGK	272434	271010	271559	267694	245528	264772	292637	279124	286795	276629	284023	307177	290312	277204	233354	305743			FALSE	-0.09079	0.12151	-0.01117	-0.01159	0.07328	0.05209	0.06253	4	3026.66	5.55719e-05	3.82
A4D1E9	ILVAQGGLGGK	278521	247747	265166	254182	241855	243441	219252	294232	232483	251289	247350	226338	245648	237174	273077	266437			FALSE	-0.11693	-0.15186	-0.01909	0.03586	-0.03548	-0.12147	-0.1243	3	1621.03	0.000134695	3.78
A4D1E9	IMYSDFK	1.09323e+06	1.1242e+06	1.16899e+06	1.11834e+06	1.06346e+06	1.10978e+06	1.11134e+06	1.06523e+06	1.05368e+06	1.1283e+06	1.05986e+06	1.21763e+06	1.03031e+06	1.1281e+06	1.09018e+06	1.09334e+06			FALSE	-0.02904	0.03856	0.04478	-0.02224	-0.02683	-0.02325	-0.03892	2	1511.84	0.031126	1.94
A4D1E9	LIADVGLVGFPNAGK	410717	376020	409174	417518	447753	443696	441760	436420	423948	394430	420190	470344	427534	418031	361710	442240			FALSE	0.18027	0.17879	0.07147	0.03122	0.15864	0.05689	0.10404	3	2079.25	6.51574e-05	5.1
A4D1E9	LLTNFLPLK	436364	452061	395596	410543	391998	492842	433388	429496	447178	454539	385449	415963	377051	404869	486320	339261			FALSE	-0.00583	-0.14871	-0.14022	-0.10584	-0.04208	0.02142	-0.18423	2	1667.08	0.00117616	2.33
A4D1E9	MDLPDAQDK	203742	196163	212398	196467	186807	183917	177255	233333	205140	183750	178548	204335	208222	192704	200660	181306			FALSE	-0.10931	-0.06276	0.03196	-0.06621	0.03803	-0.0403	0.00368	3	1640.88	0.0241427	2.64
A4D1E9	MDLPDAQDKFHELMSQLQNPK	103354	79602.3	77009.4	119580	106813	82840.9	111590	113178	96909.6	102348	98597.4	64189.3	99899.6	85144.1	86188.6	102038			FALSE	0.05187	-0.16852	0.10368	0.04097	0.29694	0.12313	0.01636	5	3397.81	6.03479e-05	2.47
A4D1E9	QISVADLPGLIEGA	68957	53250.6	51594.6	54454.5	56886.5	65164.4	76361	58520.6	64411.3	45054	56421.3	67606.4	59002	61071.1	60625.3	62560.9			FALSE	-0.00185	0.02133	-0.2046	0.01151	0.14236	-0.15886	-0.02542	2	1686.96	0.000286053	2.4
A4D1E9	QISVADLPGLIEGAHMNK	260808	345228	294663	307784	304783	278486	304185	282583	317399	286753	251864	242207	296116	229098	282047	235239			FALSE	-0.05524	-0.29469	-0.00857	-0.22845	-0.04662	-0.00449	-0.2065	4	2501.4	4.28921e-05	5.58
A4D1E9	SLDEQANQENDALHKK	413190	546651	466087	443756	431684	369855	461939	511226	443778	524171	482999	553935	535955	484074	402845	506636			FALSE	-0.26002	0.11146	-0.07718	-0.07775	0.01989	0.01213	0.08774	4	2752.5	4.09937e-05	4.91
A4D1E9	TVEFQHIIPIS	176321	146474	132130	171161	170453	155899	153593	145592	146586	148720	123184	134355	132650	147119	142462	137449			FALSE	0.01581	-0.32583	-0.08992	-0.20565	-0.10958	-0.12841	-0.20638	2	1587.91	0.0133691	0.84
A4D1E9	TVEFQHIIPISAVTGEGIEELK	642549	590846	558537	593654	647611	611998	643054	508896	501914	637813	571434	536387	576194	535782	537175	539372			FALSE	0.03034	-0.15491	-0.09825	-0.19622	-0.09856	-0.11395	-0.14951	4	3018.7	4.14768e-05	4.53
A4D1E9	YGNFIDK	505776	547111	537744	468750	496320	551783	589133	498291	487926	503893	467569	523352	495187	497434	485367	502238			FALSE	-0.00657	-0.08751	-0.06501	-0.09234	0.04656	-0.0862	-0.08504	2	1464.83	0.0141298	2.38
A4D1P6	ATGESGWSQHR	194941	203100	173543	196466	192080	185400	190016	195930	218415	223682	190491	201019	201713	200365	217337	175701			FALSE	-0.07652	-0.02387	-0.10535	-0.01825	-0.04452	0.15145	0.01456	3	1519.76	9.23885e-05	4.29
A4D1P6	DFSAPDIGSK	254364	234323	265405	232629	260450	333228	274213	283295	257616	245037	277938	260124	254871	271893	269003	262995			FALSE	0.28077	0.13886	0.02733	0.12251	0.19008	0.04065	0.10825	3	1644.91	0.00044609	2.56
A4D1P6	DRLLLLGSGVGTVR	519198	596181	534327	502334	557874	590785	512129	507614	520195	574585	499908	560544	562232	495420	595909	559003			FALSE	0.04242	-0.07285	-0.10559	0.05025	-0.12933	-0.02689	-0.07667	3	1760.07	5.54982e-05	4.41
A4D1P6	EKKPEASGPEAEPCPELHTEPVEPLTR	525482	487487	579459	576542	598147	562727	533457	595018	542527	568020	535962	649220	627775	551773	582249	604480			FALSE	0.19662	0.22652	0.19055	0.2284	0.15578	0.13268	0.21964	5	3940.09	4.23705e-05	5.35
A4D1P6	GMNQVPGR	739334	738746	715706	693207	713976	755823	756166	678791	723226	740507	709413	748510	771016	741374	706861	764891			FALSE	-0.00811	-0.01981	-0.06914	-0.00619	-0.04272	-0.01407	0.03311	2	1162.63	0.029607	2.27
A4D1P6	ILSLACSPNGASFVCSAAAPSLTS	32126.9	16845.4	18666.8	35855.4	22568.6	11838.3	31752.9	30677.4	21462.2	27059	22581.8	17585.7	17824.7	32397.4	17681.7	22213			FALSE	-0.50927	-0.28594	0.15488	-0.29577	0.35028	-0.01335	0.03636	3	2685.35	0.00174199	1.73
A4D1P6	ILSLACSPNGASFVCSAAAPSLTSQ	30140.6	30926.7	22962.9	33561.3	41908.4	33778.1	29885.5	28610.2	35638.4	38880.5	29951.1	35333.9	29447.6	25739.5	28226.4	28909.9			FALSE	0.30964	0.09635	-0.11153	-0.09599	-0.06207	0.28721	-0.14607	3	2813.41	5.47796e-05	4.73
A4D1P6	KEEQQPEEEEALVQ	1.11889e+06	1.16679e+06	1.15847e+06	1.37174e+06	1.17245e+06	1.06207e+06	1.33788e+06	1.14615e+06	1.20772e+06	1.12838e+06	1.16002e+06	1.21054e+06	1.45587e+06	1.16927e+06	1.27918e+06	1.22211e+06			FALSE	-0.03266	0.05261	0.14664	0.13005	0.12007	0.03149	0.19978	3	2294.2	7.01465e-05	1.78
A4D1P6	KNLCEININDNMPR	44593.4	52323.9	53364.2	62553.2	56032.8	47091.8	47820.5	53178.1	54832.6	58351.4	48949.1	70174.2	54783.9	58993.9	47134.3	51347.1			FALSE	0.08956	0.29763	0.25827	0.0231	0.05951	0.22384	0.23139	4	2339.25	0.000193039	2.95
A4D1P6	KPEASGPEAEPCPELHTEPVEPL	254598	285797	294542	269998	287056	243486	266276	268467	277558	237793	254921	269407	296872	274974	220218	245132			FALSE	-0.02655	-0.04355	0.06306	-0.2157	-0.01517	-0.06846	0.08161	3	3121.6	0.000176336	2.43
A4D1P6	KPEASGPEAEPCPELHTEPVEPLTR	322810	369661	350802	352760	376839	321974	393374	347652	339720	344456	293753	337545	301385	360140	285999	305197			FALSE	0.01315	-0.13343	0.02292	-0.22812	0.09777	-0.01738	-0.06596	4	3378.75	5.07122e-05	4.35
A4D1P6	LEDIYRPTIHK	937740	801220	944497	835992	796075	787713	838433	919246	815093	731353	621331	782289	696948	817608	763283	824191			FALSE	-0.13484	-0.30907	0.03405	-0.13149	0.01545	-0.16927	-0.19933	4	1993.17	0.000384148	2.48
A4D1P6	LFALQAEIHR	97160.9	113402	96304.7	86131.4	101748	96293.2	97803.5	100993	87958.6	109058	95127.1	92077.9	99147.3	94468.1	88980.6	104007			FALSE	-0.08845	-0.16963	-0.20686	-0.12574	-0.08295	-0.09593	-0.12106	3	1501.88	0.000841387	3.31
A4D1P6	LFDMQQHECAMSWR	52136.6	53416.7	64656.6	39482.1	42572.8	37371.7	49772.5	45537.5	37192.3	42489	55087	10665.7	33942.1	62826.2	48949.5	43283.4			FALSE	-0.4009	-0.68285	-0.01947	-0.19462	-0.14727	-0.40566	-0.12537	3	2142.98	0.00139886	2.04
A4D1P6	LLLLGSGVGTVR	1.04189e+06	913140	952363	899580	772428	952962	880216	959839	889657	934828	842939	889801	903958	879194	981194	924178			FALSE	-0.18027	-0.17413	-0.07815	-0.03712	-0.08744	-0.0997	-0.13276	2	1488.94	8.5601e-05	2.37
A4D1P6	LLLWDTK	1.82526e+06	1.8408e+06	1.79153e+06	1.87641e+06	1.78063e+06	1.73325e+06	1.74984e+06	1.6543e+06	1.82033e+06	1.76484e+06	1.78448e+06	1.73617e+06	1.68104e+06	1.77748e+06	1.75131e+06	1.8149e+06			FALSE	-0.06116	-0.05839	0.00074	-0.03984	-0.10694	-0.03219	-0.08407	2	1496.93	0.0484616	2.73
A4D1P6	LSPAQGPPQPQSSAK	1.00717e+06	944445	1.03818e+06	1.03704e+06	1.02313e+06	886546	901021	965415	921722	777340	1.00032e+06	883284	966941	991365	944361	937895			FALSE	-0.03134	-0.05117	0.0886	-0.05221	-0.06438	-0.19993	0.00494	3	2101.19	5.85696e-05	4.46
A4D1P6	LSPAQGPPQPQSSAKKE	69891.3	65011.8	63752.1	75848.3	96367.9	83607.2	68733.4	53845.4	69633.9	82874.5	75698.8	67146.6	69314.8	66906.8	69903.9	76940			FALSE	0.41587	0.08253	0.04938	0.12236	-0.13821	0.17697	0.01403	3	2662.53	0.00717961	1.46
A4D1P6	LTTLLAHKA	6.225e+06	5.92061e+06	5.84259e+06	6.12143e+06	5.95056e+06	6.15767e+06	5.44543e+06	6.01386e+06	5.88323e+06	5.76044e+06	5.72557e+06	5.4811e+06	6.08907e+06	4.86753e+06	6.05283e+06	6.0114e+06			FALSE	-0.00445	-0.11608	-0.02173	-0.0097	-0.08392	-0.06089	-0.14864	3	1576.01	0.000424118	3.49
A4D1P6	LYDTEAK	1.75292e+06	1.75984e+06	1.92277e+06	1.88517e+06	1.90541e+06	1.83857e+06	1.86858e+06	1.79029e+06	1.88093e+06	1.75516e+06	1.76586e+06	2.04297e+06	1.72798e+06	1.65278e+06	1.85286e+06	1.85926e+06			FALSE	0.09196	0.11674	0.1164	0.07964	0.05879	0.04978	-0.05526	2	1447.83	0.0745719	2.76
A4D1P6	NLCEININDNMPR	380410	366691	415902	428930	423552	429548	392065	423315	408217	337101	374159	394274	373575	325479	379796	405316			FALSE	0.19141	0.04062	0.17736	0.07159	0.12617	-0.00345	-0.0959	3	1906.94	9.17929e-05	3.67
A4D1P6	Oxidation[M11]NLCEININDNMPR	48770.2	42598.4	44875.8	39273.9	55632.1	50375.2	46740.8	50471.9	40310.5	38316.4	47186	41273.8	42890.7	55807.7	38460	54557.5			FALSE	0.21439	-0.04668	-0.11874	0.0258	0.08945	-0.21668	0.11133	3	1922.94	0.00604636	1.77
A4D1P6	Oxidation[M2]GMNQVPGR	734023	673892	685916	753530	751545	716114	665347	700710	721119	639246	717055	730225	753698	702972	744369	644840			FALSE	0.05996	0.03978	0.03195	-0.0193	-0.04354	-0.04957	0.04911	2	1178.63	0.108934	1.53
A4D1P6	QATELQNQAEWK	94977	113525	123682	119964	145148	130722	124822	119771	118497	113354	114467	89157.8	99777.9	117422	101114	109965			FALSE	0.40393	-0.03414	0.22473	0.01772	0.23032	0.15314	0.05896	3	2054.12	7.12815e-05	2.41
A4D1P6	QVQEENEVLR	150754	211301	197216	194133	186702	191726	221408	190461	215147	197410	174133	204100	213361	202465	212263	216974			FALSE	0.06381	0.06307	0.11224	0.24556	0.18597	0.18838	0.19977	2	1547.83	0.000107473	2.68
A4D1P6	RTNQVQEENEVLR	833571	857726	747286	839212	868610	821008	856026	806614	884425	788888	851078	778793	827836	936690	768231	849211			FALSE	-0.00143	-0.05337	-0.09228	-0.06442	-0.02465	-0.01542	0.06115	3	1919.03	6.17349e-05	4.06
A4D1P6	RVASLDVDGVIK	307146	345191	333464	329260	307978	343316	354319	303411	321460	307013	290711	291908	286558	289928	326570	307122			FALSE	-0.00231	-0.16307	0.02279	-0.04184	0.01188	-0.05377	-0.17833	3	1880.15	0.0187492	2.83
A4D1P6	SFNPIMQTK	239483	245053	206202	242485	226299	196217	207990	220065	186374	226767	194051	247422	203739	219186	230982	221880			FALSE	-0.1976	-0.13428	-0.11089	-0.09753	-0.1788	-0.22997	-0.1962	3	1673.95	0.00105351	2.86
A4D1P6	SPLLSLEWATK	390481	378468	394605	373000	344041	344960	393695	391365	374335	337813	370571	345867	362005	330165	319911	375425			FALSE	-0.15838	-0.10205	-0.00253	-0.14518	0.02991	-0.11071	-0.15176	3	1853.1	0.000209563	3.13
A4D1P6	TNQVQEENEVLR	143576	149937	158740	173233	148737	170974	159587	154444	144031	157983	146665	152885	161979	167089	150751	162706			FALSE	0.12335	0.02938	0.17765	0.09485	0.09749	0.04119	0.16497	3	1762.93	0.000167379	4
A4D1P6	VASLDVDGVIK	551282	485894	524785	491481	512586	521028	512459	551068	588671	544037	542424	577355	541616	536950	471398	536474			FALSE	-0.00496	0.11055	-0.02938	-0.04135	0.0362	0.12711	0.05645	2	1724.04	0.000151539	3.29
A4D1P6	VDFSAPDIGSK	1.41162e+06	1.36248e+06	1.40164e+06	1.34313e+06	1.36263e+06	1.49525e+06	1.45634e+06	1.45009e+06	1.43076e+06	1.48181e+06	1.28855e+06	1.50393e+06	1.34092e+06	1.51423e+06	1.31e+06	1.36561e+06			FALSE	0.04292	0.00953	-0.01534	-0.05216	0.06722	0.07027	0.04154	2	1743.98	8.34767e-05	2.57
A4D1P6	VLESCLSLGGHR	276678	210371	193150	243599	242873	226850	244348	234161	200021	208407	207594	216869	244992	237689	242723	202448			FALSE	-0.05226	-0.19843	-0.15727	-0.12971	-0.02552	-0.25399	-0.013	3	1631.89	0.000201681	3.89
A4D1P6	VSEYSLPSDATGPFVLSGYSGYK	95355.6	125006	98812.3	105013	108831	115966	125132	103446	112165	112903	115117	106364	96226.3	69914.6	90239.5	105086			FALSE	0.02875	0.0073	-0.11254	-0.174	0.05281	0.03049	-0.40747	3	3032.57	4.05118e-05	3.22
A4D1P6	VWSFNPIMQTK	621589	632607	620718	659038	585199	662556	650338	603130	606304	660156	621763	659921	654848	618676	653860	648083			FALSE	-0.00743	0.03128	0.02911	0.0539	-0.00084	0.01404	0.02206	2	1959.1	7.35055e-05	3.03
A4D1U4	WAEGPAVSLPQAPQPQAGGW	65687.5	53180.1	44218.8	45214.8	54639.6	57088.4	54543.2	55444.4	35381.6	50364.2	45177.2	44464.1	34199.8	46478.6	48181.9	48016.8			FALSE	-0.08936	-0.40712	-0.41047	-0.30527	-0.11201	-0.47122	-0.5591	3	2351.21	7.1947e-05	1.68
A4D1U4	YMHFLENQVR	77610.4	73515.5	86152.2	69476.8	74999.4	86352.8	86313.5	80385.7	80932.5	58772.1	86408.8	80621.3	76465.7	78936	77958.8	69187.3			FALSE	0.09446	0.14436	0.04236	-0.0385	0.1415	-0.11337	0.04025	3	1640.85	0.000503165	2.95
A4D2B0	EASQPETEGGGN	61965.8	64136	57720.3	81324.5	86884.2	72395.3	66948.1	55332	89798	72680.2	63797.7	69042.2	86648	63046.2	74938.4	83486.2			FALSE	0.33697	0.0751	0.14096	0.32921	-0.0444	0.36566	0.24743	2	1479.69	0.000410228	2.8
A4D2B0	GPILVDTGGPWAR	229205	194778	201598	212052	195952	240261	196714	188858	206539	204179	220695	151378	204372	228086	181915	208129			FALSE	0.04103	-0.18842	-0.0356	-0.12037	-0.13701	-0.04586	0.02855	2	1642.92	0.000144534	1.7
A4D2B0	GSGGAEAALEEAAR	172807	187282	187389	187045	171336	189056	154393	180771	164803	189980	179874	192118	199490	191593	196773	174294			FALSE	0.00122	0.04692	0.05636	0.04333	-0.10348	-0.02142	0.11912	2	1592.82	5.65093e-05	2.46
A4D2B0	QEPVVGDEEPALH	338027	339035	316043	312327	323842	294601	356684	338675	345021	347842	311338	367142	329826	321524	347039	322523			FALSE	-0.13065	0.00302	-0.10767	-0.01607	0.03847	0.03328	-0.05585	2	1723.88	9.82149e-05	2.18
A5A3E0	AEREIVR	312414	306883	253713	358273	361343	341115	334233	255317	327803	373098	337213	349382	314171	428030	320950	309051			FALSE	0.18178	0.14883	-0.01713	0.02472	-0.07102	0.17858	0.26118	2	1176.7	0.0162942	1.78
A5A3E0	AEREIVRDIK	895462	1.17053e+06	916283	1.01809e+06	1.06082e+06	992829	1.07748e+06	872480	944542	1.1513e+06	1.17489e+06	1.16847e+06	1.07348e+06	1.33531e+06	839703	893241			FALSE	-0.00865	0.18174	-0.09497	-0.25361	-0.08339	0.0207	0.22147	4	1837.12	0.00933175	1.78
A5A3E0	AGFAGDD	897890	1.01629e+06	1.10624e+06	1.01401e+06	977069	1.11897e+06	1.05443e+06	1.00685e+06	1.14236e+06	988961	1.02376e+06	993874	1.01802e+06	992231	982608	942356			FALSE	0.13094	0.07594	0.14751	0.00811	0.10682	0.15502	0.07065	2	956.464	0.11523	1.79
A5A3E0	AGFAGDDAPR	1.23557e+08	1.32105e+08	1.36721e+08	1.233e+08	1.24812e+08	1.37054e+08	1.27992e+08	1.34096e+08	1.32165e+08	1.26747e+08	1.35005e+08	1.24254e+08	1.30974e+08	1.23341e+08	1.32049e+08	1.22166e+08			FALSE	0.03459	0.02015	0.02438	-0.00819	0.03581	0.01823	-0.00762	2	1280.66	0.000201681	1.75
A5A3E0	ASLSTFQQMWISK	5.12447e+06	5.61388e+06	5.47717e+06	5.17027e+06	4.30253e+06	6.12636e+06	4.46154e+06	5.68211e+06	5.10441e+06	4.45255e+06	4.37945e+06	4.67948e+06	4.39756e+06	4.74926e+06	4.6593e+06	4.46562e+06			FALSE	-0.04219	-0.24536	-0.01227	-0.23489	-0.0822	-0.16815	-0.23143	3	2135.18	6.08224e-05	3.35
A5A3E0	ASLSTFQQMWISKQEYDESGPSIVHR	116521	135714	111732	114073	117500	96545.5	94821.1	141610	127538	108965	109333	100271	115522	102266	125953	114226			FALSE	-0.23685	-0.2671	-0.15969	-0.07066	-0.09335	-0.09291	-0.21184	4	3632.87	0.00832872	0.96
A5A3E0	ASLSTFQQMWISKQEYDESGPSIVHRK	234898	291717	316561	374430	344846	381972	294739	316655	254744	378445	367604	289362	316340	475801	299251	315386			FALSE	0.46484	0.31907	0.39192	0.22298	0.21535	0.26589	0.58901	5	4065.17	2.07975e-05	4.81
A5A3E0	ASSSSLEK	1.10405e+07	8.79503e+06	7.71251e+06	8.5669e+06	8.55762e+06	9.75202e+06	1.00087e+07	1.11479e+07	9.34249e+06	1.43706e+07	7.80993e+06	8.7018e+06	9.50043e+06	1.38343e+07	8.23108e+06	1.02826e+07			FALSE	-0.11548	-0.2646	-0.28504	-0.09949	0.09303	0.25759	0.2344	2	1416.82	0.00235317	1.96
A5A3E0	ATVASSSSLEKSYELPDGQVITIGNER	1.39217e+06	1.38202e+06	1.28667e+06	1.39249e+06	1.32802e+06	1.24705e+06	1.28463e+06	1.24065e+06	1.34885e+06	1.24876e+06	1.36414e+06	1.35524e+06	1.39931e+06	1.24091e+06	1.3828e+06	1.37142e+06			FALSE	-0.10745	-0.02879	-0.05028	-0.01042	-0.13562	-0.09488	-0.07141	4	3459.85	0.0449659	2.88
A5A3E0	AVFPSIV	146710	137363	137818	158247	129076	107827	136216	150561	153344	147564	127957	120251	117386	124762	117198	148661			FALSE	-0.26196	-0.19472	0.05965	-0.0956	0.01367	0.08306	-0.23037	2	1036.64	0.107921	0.99
A5A3E0	AVFPSIVGR	3.11774e+06	2.80142e+06	3.07903e+06	2.96051e+06	2.96872e+06	3.03006e+06	2.99728e+06	3.18187e+06	2.98968e+06	2.85273e+06	2.8368e+06	3.06288e+06	2.97274e+06	3.08957e+06	3.12932e+06	3.01325e+06			FALSE	0.01928	-0.00476	0.02905	0.05345	0.06202	-0.01883	0.03447	2	1249.76	0.00174199	2.37
A5A3E0	AVFPSIVGRPR	1.50947e+09	1.41286e+09	1.46847e+09	1.45964e+09	1.33586e+09	1.57866e+09	1.34342e+09	1.62706e+09	1.44056e+09	1.4181e+09	1.35215e+09	1.51838e+09	1.40732e+09	1.47899e+09	1.65359e+09	1.5127e+09			FALSE	-0.00386	-0.0258	0.00285	0.11568	0.02357	-0.03178	-0.01789	3	1502.91	7.38036e-05	2.84
A5A3E0	CGIHETTFNSIMK	721281	752476	706551	645487	712572	694172	651648	732141	704117	764411	674518	572727	714166	644537	609917	701981			FALSE	-0.06714	-0.24075	-0.12436	-0.16784	-0.09087	-0.00513	-0.11727	3	2146.13	5.88587e-05	4.02
A5A3E0	DESGPSIVHRK	2.48131e+06	2.57701e+06	2.59867e+06	2.29727e+06	2.35112e+06	2.4301e+06	2.46091e+06	2.48851e+06	2.59893e+06	2.40936e+06	2.48585e+06	2.24471e+06	2.56427e+06	2.44124e+06	2.24617e+06	2.19733e+06			FALSE	-0.08128	-0.09665	-0.04707	-0.18696	-0.0314	-0.01434	-0.01514	4	1833.05	0.000141597	2.82
A5A3E0	EIVRDIK	1.25309e+08	1.42003e+08	1.17781e+08	1.26784e+08	1.2169e+08	1.14495e+08	1.38427e+08	1.10105e+08	1.22186e+08	1.24351e+08	1.46342e+08	1.24421e+08	1.41064e+08	1.13957e+08	1.24978e+08	1.2017e+08			FALSE	-0.17861	0.01851	-0.12831	-0.12487	-0.10509	-0.11672	-0.06791	3	1480.93	0.00647658	1.24
A5A3E0	EIVRDIKEK	1.00742e+06	1.10588e+06	1.03532e+06	1314724	1.25738e+06	1.26143e+06	1.17241e+06	998787	1.23517e+06	1.23122e+06	1.29748e+06	1.1176e+06	1.23457e+06	1.24092e+06	1.25438e+06	1.21264e+06			FALSE	0.25324	0.19257	0.15319	0.22327	0.039	0.2229	0.22822	4	2042.28	0.0378769	1.19
A5A3E0	ELPDGQVITIGNER	862051	787216	770389	765508	856588	738744	773301	826093	818516	781458	764128	867753	787925	966316	810773	803174			FALSE	-0.04797	-0.01529	-0.10274	-0.03123	-0.0443	-0.04378	0.08902	2	1845	5.8651e-05	2.72
A5A3E0	ESCGIHETTFNSIMK	6.54493e+06	5.62083e+06	6.42262e+06	5.76436e+06	5.68458e+06	5.55688e+06	5.82273e+06	5.94813e+06	5.86379e+06	5.56036e+06	5.51141e+06	6.31046e+06	6.04791e+06	8.48565e+06	5.78786e+06	6.01203e+06			FALSE	-0.114	-0.04137	0.00251	-0.04405	-0.04761	-0.09074	0.25656	3	2362.2	5.3045e-05	3.59
A5A3E0	ESGPSIVHR	197392	222022	205045	165936	213595	206350	202512	242742	212360	210199	214353	213633	186497	227508	170177	185487			FALSE	0.00183	0.02919	-0.17703	-0.23786	0.08625	0.01078	-0.01873	3	1285.72	0.000377963	1.74
A5A3E0	ESGPSIVHRK	705028	680270	710078	674580	679037	737314	731444	672837	727367	679547	751698	708651	686296	702288	600935	685434			FALSE	0.03198	0.07612	-0.00067	-0.10689	0.01964	0.02234	0.00342	3	1718.02	0.000403501	1.82
A5A3E0	ETTFNSIMK	4.17737e+06	4.06598e+06	4.0117e+06	3.89906e+06	4.22912e+06	4.03626e+06	4.2519e+06	4.04442e+06	3.99783e+06	4.12897e+06	4.0516e+06	4.17545e+06	3.87354e+06	4.40825e+06	3.90818e+06	4.14507e+06			FALSE	0.00385	-0.00286	-0.05941	-0.03366	0.00924	-0.02055	0.00671	2	1678.93	0.000208218	2.34
A5A3E0	EYDESGPSIVHR	2.62042e+06	2.3881e+06	2.36419e+06	2.43513e+06	2.7249e+06	2.34666e+06	2.29767e+06	2.46663e+06	2.4179e+06	2.30709e+06	2.24801e+06	2.53516e+06	2.18149e+06	2.53617e+06	2.22808e+06	2.49233e+06			FALSE	0.01805	-0.06642	-0.06155	-0.08547	-0.07212	-0.08407	-0.08631	3	1692.85	6.33006e-05	2.03
A5A3E0	EYDESGPSIVHRK	5.76827e+08	5.35253e+08	5.25542e+08	5.36933e+08	6.11293e+08	5.55227e+08	5.67339e+08	5.53696e+08	5.39e+08	5.5348e+08	5.78033e+08	5.52724e+08	5.47423e+08	5.73797e+08	5.26911e+08	5.46808e+08			FALSE	0.06895	0.02403	-0.06583	-0.05064	0.01157	-0.02565	0.01181	4	2125.15	5.96135e-05	3.24
A5A3E0	FAGDDAPR	1.2772e+08	1.24204e+08	1.23076e+08	1.29054e+08	1.34974e+08	1.23299e+08	1.2835e+08	1.23694e+08	1.25653e+08	1.24164e+08	1.32474e+08	1.31861e+08	1.28646e+08	1.27528e+08	1.27545e+08	1.2745e+08			FALSE	0.0359	0.06938	0.00117	0.01747	0.00068	-0.01213	0.02413	2	1152.6	0.0068583	1.99
A5A3E0	FLGMESCGIHETTFNSIMK	237343	208165	234102	170298	190029	220168	189455	204106	202880	211207	202319	182193	218145	275969	211734	191734			FALSE	-0.11914	-0.21242	-0.13967	-0.143	-0.17886	-0.10552	0.14939	3	2810.42	4.64532e-05	6.41
A5A3E0	FPSIVGRPR	315907	339812	343960	306384	311051	398248	302445	357507	386629	311148	297232	383090	330574	374721	326775	338498			FALSE	0.11331	0.05314	-0.01187	0.02087	0.00928	0.08969	0.10515	3	1332.81	0.00170557	2.26
A5A3E0	FRCPEAIF	271193	262287	226765	283421	256098	260799	258620	263230	258534	287101	270822	232021	276317	257060	286038	271869			FALSE	-0.04556	-0.08533	-0.06441	0.06459	-0.0318	0.0325	-0.00028	2	1343.71	0.00564487	0.81
A5A3E0	FRCPEAIFQ	658736	579976	609354	652059	690889	621067	687992	693987	644035	666416	650061	683204	597451	709817	589180	624908			FALSE	0.08288	0.10612	0.0262	-0.02897	0.15789	0.08122	0.07771	2	1471.77	0.00539236	2.05
A5A3E0	GFAGDDAPR	2.78065e+08	2.76588e+08	2.62058e+08	2.87386e+08	2.87023e+08	2.69822e+08	2.60446e+08	2.56296e+08	2.83507e+08	2.7545e+08	2.83523e+08	2.78232e+08	2.68196e+08	2.84113e+08	2.81497e+08	2.76838e+08			FALSE	0.00569	0.01836	-0.01361	0.00954	-0.10214	0.01115	-0.00611	2	1209.62	0.000802057	2.03
A5A3E0	GIHETTFNSIMK	2.48815e+07	2.3697e+07	2.20042e+07	2.27368e+07	2.48047e+07	2.27422e+07	2.4459e+07	2.4255e+07	2.30421e+07	2.41615e+07	2.35469e+07	2.47023e+07	2.29191e+07	2.9551e+07	2.42231e+07	2.42622e+07			FALSE	-0.03097	-0.00981	-0.11872	-0.00277	0.00402	-0.04142	0.11118	3	1986.1	5.94289e-05	2.41
A5A3E0	GMESCGIHETTFNSIMK	267526	241560	313269	250410	271276	230424	228737	284196	255487	263276	252840	249599	248441	372106	278733	278971			FALSE	-0.02109	-0.01896	0.14696	0.13159	0.01086	0.02717	0.28563	4	2550.26	8.63443e-05	3.29
A5A3E0	GPSIVHRK	1.25003e+06	1.21558e+06	1.0594e+06	1.2228e+06	1.12846e+06	1.05009e+06	1.1399e+06	1.11076e+06	1.23622e+06	1.15429e+06	1.15364e+06	1.1441e+06	1.31294e+06	1.20392e+06	1.11921e+06	1.14573e+06			FALSE	-0.17858	-0.10173	-0.11152	-0.12248	-0.1316	-0.04463	0.02968	3	1501.95	0.106918	1.82
A5A3E0	GQVITIGNER	1.56504e+06	1.5057e+06	1.55321e+06	1.51505e+06	1.53751e+06	1.60733e+06	1.66077e+06	1.53403e+06	1.60373e+06	1.58923e+06	1.63145e+06	1.56229e+06	1.63605e+06	1.51196e+06	1.63201e+06	1.37279e+06			FALSE	0.0344	0.05666	-0.00117	-0.03132	0.05714	0.05631	0.03586	2	1390.8	0.000590355	2.71
A5A3E0	HGIITNWDDMEK	327846	348761	395125	346440	350677	307637	347416	309367	359642	315528	356991	326478	353351	344784	293650	353721			FALSE	-0.03954	0.01456	0.13226	-0.06372	-0.0429	-0.00307	0.04519	3	2067.08	0.0462504	2.62
A5A3E0	HHTFYNELR	967339	941046	819983	924282	852998	896742	751739	818500	806757	960129	807900	969881	843781	1.02506e+06	910786	945628			FALSE	-0.12521	-0.10227	-0.12973	-0.03983	-0.28137	-0.11114	-0.03021	3	1520.79	0.0219806	1.57
A5A3E0	IHETTFNSIMK	110998	97116.8	111013	114470	102510	115094	101989	99257.7	104796	99206.3	117480	113611	100211	106412	97435.5	102622			FALSE	0.06432	0.15108	0.11564	-0.05696	-0.04842	-0.0288	-0.01038	3	1929.08	0.000139462	3.53
A5A3E0	ISKQEYDESGPSIVHR	102746	116758	131284	95420.9	80965.6	91700.1	80744.9	111908	112640	92631	84517.7	91805.3	67418.9	124824	89077.8	111803			FALSE	-0.34627	-0.31603	0.04656	-0.12791	-0.18825	-0.09672	-0.19132	4	2453.33	5.68695e-05	4.37
A5A3E0	ISKQEYDESGPSIVHRK	1.03202e+06	933310	1.14623e+06	1.02584e+06	1.01637e+06	1.08999e+06	1.21131e+06	1.30681e+06	1.1083e+06	1.12539e+06	1.14712e+06	1.30424e+06	1.25588e+06	1.46145e+06	1.06337e+06	1.2915e+06	0.672647	1.62294	FALSE	0.09998	0.31881	0.14429	0.26087	0.35757	0.18466	0.46742	5	2885.63	6.04511e-05	5.2
A5A3E0	IWHHTFY	740247	660123	691563	660153	705607	700932	636034	707743	740761	687494	623076	793632	658540	910280	738573	754965			FALSE	0.00634	0.01674	-0.05102	0.09293	-0.05951	0.02845	0.16387	3	1307.69	0.00424526	1.24
A5A3E0	IWHHTFYN	321646	294620	396379	355970	340030	405823	279876	331807	279504	232574	252213	327206	274311	388875	290607	322758			FALSE	0.27534	-0.08895	0.28785	-0.00681	-0.01077	-0.26719	0.10586	3	1421.73	0.0336931	2.21
A5A3E0	IWHHTFYNEL	970337	853753	916457	924920	864186	949897	855081	881689	887788	851108	812184	897208	922515	875930	934196	909479			FALSE	-0.00794	-0.09369	0.01361	0.01541	-0.07077	-0.06901	-0.02043	2	1663.86	0.000322728	1.49
A5A3E0	IWHHTFYNELR	8.75793e+06	8.72662e+06	8.38626e+06	8.89874e+06	8.20749e+06	9.44405e+06	8.04827e+06	8.58886e+06	8.13448e+06	9.05269e+06	7.58006e+06	8.3343e+06	8.58942e+06	7.89112e+06	9.76237e+06	9.19972e+06			FALSE	0.01371	-0.13575	-0.01656	0.11704	-0.07167	-0.02475	-0.08532	4	1819.96	7.47265e-05	2.53
A5A3E0	KAGFAGDDAPR	3.50918e+06	3.37527e+06	3.44371e+06	3.49365e+06	3.48179e+06	3.17342e+06	3.53411e+06	3.49264e+06	3.45465e+06	3.4896e+06	3.65498e+06	4.09561e+06	3.47672e+06	3.31459e+06	3.37092e+06	3.54657e+06			FALSE	-0.04886	0.17096	0.01104	0.00691	0.02952	0.01248	-0.01965	3	1712.96	0.000206885	2.49
A5A3E0	KQEYDESGPSIVHR	1.1313e+07	9.65424e+06	9.90729e+06	1.0338e+07	1.01873e+07	1.04904e+07	1.03018e+07	1.0597e+07	1.03016e+07	9.54272e+06	9.32617e+06	1.10454e+07	8.95983e+06	1.30514e+07	9.67293e+06	1.11625e+07			FALSE	-0.02006	-0.04158	-0.05055	-0.0091	-0.00472	-0.07941	0.0701	3	2253.21	5.19095e-05	3.77
A5A3E0	KQEYDESGPSIVHRK	3.60011e+07	3.22313e+07	2.99586e+07	3.08822e+07	3.16917e+07	2.8542e+07	3.16561e+07	3.27343e+07	3.235e+07	3.30799e+07	3.35165e+07	3.5698e+07	3.24299e+07	3.49062e+07	3.14346e+07	3.58542e+07			FALSE	-0.17989	0.02062	-0.16542	-0.02009	-0.08361	-0.06051	-0.01908	5	2685.51	5.37779e-05	2.76
A5A3E0	KSYELPDGQVITIGNER	2.0244e+06	2.07856e+06	1.91993e+06	2.06493e+06	2.11518e+06	1.92697e+06	2.18687e+06	2.05522e+06	2.16154e+06	2.14305e+06	1.96036e+06	2.4147e+06	2.11536e+06	2.12979e+06	1.8506e+06	2.11877e+06			FALSE	-0.02154	0.09264	-0.04213	-0.04775	0.04811	0.06921	0.04915	3	2527.4	5.41762e-05	3.79
A5A3E0	LCYVALDF	141469	114564	96346	143658	131086	128464	128016	111181	122562	131711	96889.9	129324	114968	142856	134259	123698			FALSE	0.01968	-0.17864	-0.09327	0.0108	-0.09813	-0.00995	0.01006	2	1304.69	0.0449659	1.41
A5A3E0	LCYVALDFEQE	127346	140262	133866	175788	131756	134017	143634	130214	150759	166305	128188	152467	136750	172780	145722	159576			FALSE	-0.00993	0.06868	0.21054	0.1901	0.03325	0.24465	0.20996	2	1690.83	0.000201681	2.53
A5A3E0	LCYVALDFEQEMA	26752.1	9621.36	15235.3	6356.77	5887.99	14381.3	18699.2	14803.1	14839.7	14699.2	9488.76	17166	13720.2	20508.8	10938.2	8039.06			FALSE	-0.84359	-0.4485	-0.75239	-0.93862	-0.11863	-0.30027	-0.08767	2	1892.91	0.000149141	1.39
A5A3E0	LCYVALDFEQEMATVASSSSLEK	50779.4	60285.3	46862.8	67359.4	54734.2	61357.9	49987.5	51373.7	51732.4	57518.7	44574.7	50400.3	48865.4	35008	66454.2	66829.7			FALSE	0.06387	-0.22578	0.04044	0.2631	-0.1319	-0.02375	-0.40512	4	3186.62	7.50439e-05	3.88
A5A3E0	LPDGQVITIGNER	55809.6	55560.4	63944.7	68716.3	48441.1	64999.7	56859.4	83780.5	69174.6	170930	39650.7	83860.1	68979.7	65744.8	46623.1	65571.3			FALSE	0.02658	0.14927	0.25238	0.01064	0.33664	1.1083	0.27465	3	1715.96	0.000146042	2.87
A5A3E0	LSTFQQMWISK	983864	986340	1.05953e+06	939706	756967	1.01445e+06	767468	1.03281e+06	872142	899452	842311	830901	860850	1.11388e+06	920690	778405			FALSE	-0.15344	-0.23572	0.02111	-0.21358	-0.13012	-0.1533	0.00331	3	1977.11	0.000160909	2.89
A5A3E0	LVIDNGSGMCK	557605	523966	591793	582036	601725	622286	561246	604939	599492	557493	602567	672439	601396	627475	592503	600745			FALSE	0.17849	0.23738	0.11809	0.14177	0.10867	0.09724	0.18421	3	1801.98	0.000166429	3.01
A5A3E0	MTQIMFE	3.88603e+06	3.7084e+06	3.94802e+06	3.46875e+06	3.2158e+06	3.32984e+06	3.78519e+06	3.23673e+06	3.57084e+06	3.43413e+06	3.15702e+06	2.93467e+06	3.35583e+06	4.96197e+06	3.75741e+06	3.44639e+06			FALSE	-0.21441	-0.3181	-0.03415	-0.07618	-0.11308	-0.11656	0.13126	2	1203.61	0.0259481	1.47
A5A3E0	MTQIMFET	691142	586043	541859	559624	563446	568664	499329	555885	528089	594801	529139	589006	478428	611337	548530	538043			FALSE	-0.17395	-0.19186	-0.21352	-0.23318	-0.27543	-0.18575	-0.22895	2	1304.65	0.00309934	1.49
A5A3E0	MTQIMFETF	1.05256e+07	7.67371e+06	9.50168e+06	9.06502e+06	9.2775e+06	8.59339e+06	1.01725e+07	9.59351e+06	8.9712e+06	9.74432e+06	9.18949e+06	9.31192e+06	8.75357e+06	1.22851e+07	8.45859e+06	8.95583e+06			FALSE	-0.02627	0.02375	0.02883	-0.0636	0.11914	0.04035	0.20915	2	1451.72	0.000709426	1.78
A5A3E0	MTQIMFETFN	370555	367656	347969	373402	382128	398496	430251	343668	373578	353762	398110	365248	368430	385970	393919	366804			FALSE	0.0806	0.04833	-0.03329	0.04334	0.06815	-0.0214	0.0313	2	1565.77	0.000377963	1.95
A5A3E0	MTQIMFETFNTPA	190183	184524	183744	220666	178761	187572	177994	171816	197088	198566	193616	191979	155480	193503	205024	174205			FALSE	-0.03261	0.04132	0.11006	0.01731	-0.09919	0.07848	-0.1026	2	1834.9	0.000112383	2.6
A5A3E0	MTQIMFETFNTPAM	20521.5	27642.9	14798.5	13990.9	21428.6	33359.6	20301.3	20075	20001.4	20248.6	28271.8	19884.9	25151.7	17394.1	14673.4	12755.3			FALSE	0.1859	-0.00023	-0.74243	-0.81228	-0.25446	-0.25897	-0.17895	2	1965.94	0.000926936	2.14
A5A3E0	MTQIMFETFNTPAMY	255528	221181	227908	207090	215734	231593	193306	176967	215638	253658	251668	179280	200581	168868	208000	221391			FALSE	-0.09178	-0.14559	-0.1321	-0.15082	-0.36452	-0.02261	-0.36774	3	2129.01	7.39544e-05	3.11
A5A3E0	MWISKQEYDESGPSIVHRK	478919	477351	581691	551198	400181	484041	495206	572490	510915	520778	615907	544184	616006	1.30211e+06	453904	579370			FALSE	-0.11301	0.27875	0.24452	0.11173	0.15901	0.10952	1.0042	5	3202.75	5.34234e-05	5.31
A5A3E0	NWDDMEK	1.10998e+08	9.23839e+07	9.10493e+07	8.46848e+07	9.74853e+07	8.13622e+07	9.40378e+07	9.80401e+07	9.50728e+07	9.36475e+07	1.02172e+08	1.08164e+08	9.83672e+07	1.28767e+08	9.07454e+07	9.7426e+07			FALSE	-0.18546	0.0485	-0.2108	-0.11214	-0.0825	-0.10794	0.15935	2	1545.79	0.0105685	1.79
A5A3E0	Oxidation[M11]GIHETTFNSIMK	4.18812e+06	4.01359e+06	4.0199e+06	3.87763e+06	4.14541e+06	4.03005e+06	4.00084e+06	4.07977e+06	4.04517e+06	4.03726e+06	4.18721e+06	4.13756e+06	4.33819e+06	4.70319e+06	4.08341e+06	4.41225e+06			FALSE	-0.00462	0.02149	-0.05452	0.0508	-0.02146	-0.02114	0.14062	3	2002.09	5.84097e-05	4.13
A5A3E0	Oxidation[M13]SCGIHETTFNSIMK	1.28629e+06	1.22493e+06	1.23242e+06	1.23784e+06	1.4276e+06	1.34699e+06	1.20983e+06	1.41052e+06	1.31874e+06	1.42944e+06	1.12546e+06	1.14808e+06	1.09856e+06	1.5731e+06	1.12647e+06	1.25722e+06			FALSE	0.14389	-0.14344	-0.02372	-0.07519	0.06138	0.13009	0.08935	3	2249.16	7.35055e-05	4.13
A5A3E0	Oxidation[M14]ESCGIHETTFNSIMK	811456	832350	790160	757638	808908	780022	842554	781840	782922	870455	821775	767591	860295	952467	736595	798523			FALSE	-0.04898	-0.04859	-0.08682	-0.09869	-0.01714	0.00838	0.14115	3	2378.2	0.000107049	2.53
A5A3E0	Oxidation[M14]MTQIMFETFNTPAMY	42356.3	49218.9	55428.2	57808.2	67704.7	46304.6	59887.4	56656.5	43419.2	43548.7	50777.6	53622.1	37721.3	61252	50011.4	38734.5			FALSE	0.31612	0.18909	0.30631	-0.04528	0.34784	-0.07447	0.11208	3	2145	0.00045373	2.78
A5A3E0	Oxidation[M1M5]MTQIMFETF	2.25151e+06	2.05267e+06	2.09492e+06	2.0468e+06	1.98318e+06	2.05656e+06	2.11292e+06	1.93105e+06	2.06628e+06	2.12721e+06	1.8974e+06	2.13843e+06	2.09839e+06	2.27881e+06	1.97563e+06	2.0196e+06			FALSE	-0.09148	-0.09287	-0.05551	-0.10746	-0.08997	-0.03759	0.02427	2	1483.71	0.00137034	1.29
A5A3E0	Oxidation[M1]MWISKQEYDESGPSIVHRK	102392	99084.4	112235	128144	105196	114644	99835.4	125258	108834	132531	109216	116507	125115	156723	115060	136512			FALSE	0.12584	0.16395	0.2547	0.32036	0.15992	0.26061	0.48426	5	3218.74	7.77733e-05	2.47
A5A3E0	Oxidation[M5]NWDDMEK	5.30982e+06	4.94157e+06	4.69149e+06	4.79944e+06	5.25188e+06	4.59359e+06	4.8325e+06	4.77612e+06	4.71692e+06	4.99673e+06	4.95282e+06	5.59737e+06	4.80792e+06	6.17417e+06	4.72566e+06	4.94238e+06			FALSE	-0.05829	0.04145	-0.1112	-0.08452	-0.09342	-0.07773	0.09933	2	1561.78	0.0164724	1.35
A5A3E0	Oxidation[M6]STFQQMWISK	1.5162e+06	1.75814e+06	1.72752e+06	1.67055e+06	1.52641e+06	1.8503e+06	1.56132e+06	1.81721e+06	1.74851e+06	1.58911e+06	1.6018e+06	1.74583e+06	1.59413e+06	1.31229e+06	1.64087e+06	1.57768e+06			FALSE	0.04441	0.03194	0.05351	-0.02479	0.0452	0.02762	-0.17196	3	1880.02	9.17929e-05	2.34
A5A3E0	Oxidation[M6]STFQQMWISKQEYDESGPSIVHRK	70483.9	66200.1	59329.1	49995.5	68766.6	71470.1	62720.5	64512	67854.5	61840.5	63281	41854.5	62029	64798.6	48070.9	55099.2			FALSE	0.03702	-0.37859	-0.32223	-0.40582	-0.10338	-0.07572	-0.10798	5	3810.01	4.41924e-05	2.93
A5A3E0	Oxidation[M6]TFNSIMK	808893	715299	706005	697672	715840	651391	667314	750982	669402	618318	709956	788956	670086	876211	673171	677011			FALSE	-0.15679	-0.02413	-0.11883	-0.17489	-0.10389	-0.24323	0.02077	2	1464.84	0.0441267	1.78
A5A3E0	Oxidation[M6]TTGIVMDSGDGVTH	1.61821e+06	1.44087e+06	1.55439e+06	1.42836e+06	1.43636e+06	1.50614e+06	1.51582e+06	1.54653e+06	1.49841e+06	1.5394e+06	1.35476e+06	1.54582e+06	1.49523e+06	1.89423e+06	1.40252e+06	1.43234e+06			FALSE	-0.05605	-0.07676	-0.03645	-0.10982	0.00154	-0.01006	0.14796	3	1709.83	7.63652e-05	2.19
A5A3E0	Oxidation[M7]LSTFQQMWISK	335187	332580	370055	322677	300623	366832	306694	383917	326240	319285	258130	294546	298929	356087	332232	289511			FALSE	-0.00068	-0.27291	0.05295	-0.10303	0.04853	-0.04887	-0.02782	3	1993.11	0.000222275	2.54
A5A3E0	Oxidation[M8]ETTFNSIMK	3.67016e+06	3.59291e+06	3.31842e+06	3.34044e+06	3.47695e+06	3.3653e+06	3.52754e+06	3.48815e+06	3.47758e+06	3.39151e+06	3.56116e+06	3.54622e+06	3.41488e+06	3.88339e+06	3.30083e+06	3.53713e+06			FALSE	-0.08611	-0.03126	-0.1253	-0.08701	-0.04999	-0.08046	0.00697	2	1694.93	0.000617739	1.67
A5A3E0	Oxidation[M8]SLSTFQQMWISK	105603	102278	106242	134292	104907	113514	110948	116620	107587	92551.2	104817	97656.3	117273	106553	91095.3	91155.2			FALSE	0.07135	-0.03803	0.21048	-0.18984	0.13054	-0.05477	0.10662	3	2080.14	0.000193039	1.42
A5A3E0	Oxidation[M8]VIDNGSGMCK	7.69365e+06	7.80979e+06	8.24711e+06	8.16611e+06	7.92306e+06	7.67028e+06	8.05597e+06	7.99055e+06	7.89954e+06	7.57306e+06	8.29601e+06	8.14995e+06	8.10344e+06	8.00827e+06	8.02643e+06	7.98074e+06			FALSE	0.00834	0.08515	0.08227	0.04613	0.04967	-0.00287	0.05552	2	1704.89	0.000290317	2.27
A5A3E0	Oxidation[M9]ASLSTFQQMWISK	1.17077e+06	1.36543e+06	1.3749e+06	1.23148e+06	1.06296e+06	1.38265e+06	1.09785e+06	1.42321e+06	1.15661e+06	1.17904e+06	1.14726e+06	1.18656e+06	1.08511e+06	1.17286e+06	1.15713e+06	1.15371e+06			FALSE	-0.05248	-0.11997	0.03938	-0.13425	-0.00864	-0.11885	-0.16764	3	2151.18	6.28167e-05	1.74
A5A3E0	Oxidation[M]FLGMESCGIHETTFNSIMK	385179	394128	351224	327561	371133	380941	296665	350314	334444	377856	323637	302725	354025	478675	360648	355652			FALSE	-0.05132	-0.31519	-0.19924	-0.12163	-0.26847	-0.12971	0.0956	4	2826.41	4.97896e-05	3.71
A5A3E0	Oxidation[M]MTQIMFE	1.15205e+06	887719	944018	931076	862923	903356	844380	868656	989241	835093	866708	878243	919091	1.14011e+06	896726	980703			FALSE	-0.20769	-0.22522	-0.12144	-0.11965	-0.25185	-0.16104	0.01368	2	1219.6	0.012646	1.47
A5A3E0	Oxidation[M]MTQIMFETF	9.67055e+06	9.35241e+06	9.19327e+06	9.55323e+06	9.45186e+06	9.05099e+06	9.28746e+06	9.14709e+06	9.02771e+06	9.47311e+06	9.2362e+06	9.25028e+06	9.28356e+06	1.07249e+07	8.95348e+06	8.83978e+06			FALSE	-0.03999	-0.04127	-0.02112	-0.09641	-0.04533	-0.04015	0.07287	2	1467.72	0.00106404	1.19
A5A3E0	QEYDESGPSIVH	283739	264137	283818	297973	298034	294558	286496	330268	292541	279064	253379	268083	299890	343396	261234	297884			FALSE	0.11319	-0.07129	0.08665	0.0293	0.17087	0.06117	0.23161	2	1664.81	0.000127771	3.27
A5A3E0	QEYDESGPSIVHR	755658	709980	777221	697872	698695	741981	642963	774462	750466	666044	615602	647514	663029	684167	733720	726531			FALSE	-0.02478	-0.21454	0.00928	-0.00531	-0.04826	-0.04919	-0.12157	2	1820.91	5.83311e-05	3.54
A5A3E0	QEYDESGPSIVHRK	5.84327e+07	6.47028e+07	5.82188e+07	5.65494e+07	5.6648e+07	5.99836e+07	6.01323e+07	6.06236e+07	5.80147e+07	5.77021e+07	5.23921e+07	5.36453e+07	5.9476e+07	5.76813e+07	5.97712e+07	5.43237e+07			FALSE	-0.07829	-0.21567	-0.10152	-0.11001	-0.02815	-0.08965	-0.0718	3	2253.21	4.65246e-05	4.6
A5A3E0	QQMWISK	1.18931e+06	1.27956e+06	1.24928e+06	1.21599e+06	1.13032e+06	1.37402e+06	1.11416e+06	1.20707e+06	1.27107e+06	1.10349e+06	1.17017e+06	1.19704e+06	1.0228e+06	1.37358e+06	1.12723e+06	1.18818e+06			FALSE	0.02058	-0.06066	-0.00211	-0.09259	-0.08897	-0.05619	-0.043	3	1528.88	0.0149296	1.74
A5A3E0	QVITIGNER	195056	184954	183847	189195	172533	190933	197747	173067	218589	181687	165488	204051	200108	211060	167802	186100			FALSE	-0.06422	-0.04031	-0.0267	-0.10269	-0.03534	0.07496	0.1137	2	1333.78	0.0382444	1.2
A5A3E0	RGILTLK	4.01467e+07	4.10857e+07	4.13902e+07	3.94173e+07	3.84571e+07	4.4116e+07	3.7152e+07	3.99762e+07	3.91937e+07	3.89491e+07	3.60686e+07	3.94102e+07	3.95207e+07	3.69123e+07	4.37978e+07	4.11498e+07			FALSE	0.02362	-0.10598	-0.00757	0.06452	-0.0748	-0.05594	-0.08786	3	1408.95	0.00459642	2.34
A5A3E0	RIDIAGR	1.02189e+06	757110	776611	783926	848838	748882	776936	888852	900245	807768	782980	1.15259e+06	735693	967238	794926	911568			FALSE	-0.15505	0.12169	-0.18903	-0.06003	-0.09486	-0.05875	-0.06305	2	1104.68	0.0598982	1.89
A5A3E0	SCGIHETTFNSIMK	4.38334e+06	4.06276e+06	3.99489e+06	4.00578e+06	3.95314e+06	4.20246e+06	3.97186e+06	4.08189e+06	4.02725e+06	3.90291e+06	3.54769e+06	3.66949e+06	3.86233e+06	4.95835e+06	3.90584e+06	4.05464e+06			FALSE	-0.05049	-0.22685	-0.07817	-0.08543	-0.06862	-0.09094	0.0626	3	2233.16	8.97838e-05	5.96
A5A3E0	SDVDIRK	490752	436466	467278	486182	496809	477719	419049	366000	505642	503924	446823	411202	460464	464845	469935	458317			FALSE	0.07179	-0.11189	0.04026	0.00161	-0.24013	0.12275	-0.00297	3	1440.87	0.00564487	1.5
A5A3E0	SKQEYDESGPSIVHRK	59484.3	73593	64607.6	80506.1	68057	68670.3	63676	68011.9	88332.9	74242.1	65407.1	82975.1	79520.6	76540.1	75888.2	71093.5			FALSE	0.03904	0.15705	0.12492	0.14337	-0.01514	0.28884	0.22984	5	2772.55	7.06413e-05	2.6
A5A3E0	SLEKSYELPDGQVITIGNER	84780.6	80876.6	80790.7	86037.8	91996.2	81658.1	62828.5	81980.2	94832.2	73069.4	68520.6	89485	72302.8	81731.2	69617.3	83504.4			FALSE	0.06802	-0.06822	0.01017	-0.11352	-0.19405	0.01942	-0.10495	3	2856.56	8.28023e-05	1.45
A5A3E0	SLSTFQQMWISK	831032	872882	962623	904803	731849	901746	827854	971262	911253	775597	734782	739188	692551	835924	848972	748581			FALSE	-0.0608	-0.20914	0.1322	-0.09299	0.07844	-0.01452	-0.15676	3	2064.14	0.000104981	2.96
A5A3E0	SSSSLEK	1.89991e+07	1.18982e+07	7.50212e+06	1.05664e+07	1.06926e+07	1.68706e+07	1.36489e+07	2.34475e+07	1.2954e+07	3.25766e+07	8.18755e+06	1.44168e+07	1.29902e+07	2.18901e+07	9.05075e+06	1.40622e+07			FALSE	-0.16474	-0.45088	-0.77401	-0.41878	0.2638	0.55935	0.17493	2	1345.78	0.0293109	2.03
A5A3E0	SSSSLEKSYELPDGQVITIGNER	78884.6	78385.5	76571.6	73282.2	78339.5	88588.4	97638.4	81780	101643	80428.4	77130.9	87025.8	91575.3	79442.3	79380.3	95315.6			FALSE	0.08598	0.06183	-0.06969	0.1516	0.19008	0.21126	0.1209	3	3117.66	0.000296877	2.15
A5A3E0	STFQQMWISK	2.0183e+06	2.27032e+06	2.32036e+06	2.09788e+06	1.80913e+06	2.15061e+06	2.21279e+06	2.5492e+06	2.2921e+06	2.09116e+06	2.20033e+06	2.17522e+06	2.20402e+06	1.65091e+06	2.17927e+06	2.24903e+06			FALSE	-0.11511	0.02895	0.04296	0.04624	0.15105	0.03149	-0.15381	3	1864.03	0.00037492	2.24
A5A3E0	STFQQMWISKQEYDESGPSIVHR	185927	204944	224244	159344	195540	183688	186899	210537	199443	192669	176835	155062	209713	458648	210129	192515			FALSE	-0.04363	-0.23596	-0.02714	0.04281	0.02403	0.00457	0.77394	4	3361.71	2.21949e-05	6.09
A5A3E0	STFQQMWISKQEYDESGPSIVHRK	69452.9	107433	116435	103108	94702.3	116748	96975.9	98332.7	90183.2	135112	95048.3	89707.9	110284	162372	85979.4	110139			FALSE	0.2575	0.0628	0.31168	0.14891	0.14293	0.34899	0.62426	5	3794.02	4.42294e-05	3.3
A5A3E0	SYELPDGQ	488751	402749	497354	442308	500187	476347	514199	453903	535812	440289	378363	548567	497815	510581	418205	474636			FALSE	0.13144	0.05622	0.07591	0.00217	0.11892	0.1308	0.17776	2	1212.61	0.0175783	1.97
A5A3E0	SYELPDGQVI	470167	413854	446010	445230	468180	471221	445029	467807	477106	487190	427783	360756	418762	527192	415021	495329			FALSE	0.08766	-0.1649	0.01173	0.04234	0.04628	0.12539	0.09769	2	1424.76	0.0025126	1.11
A5A3E0	SYELPDGQVIT	374078	263656	289590	281818	315045	297358	295585	313781	285475	292229	262599	190890	284572	436743	269098	279860			FALSE	-0.05847	-0.49189	-0.15844	-0.21626	-0.06565	-0.14262	0.17767	2	1525.81	0.0025126	1.48
A5A3E0	SYELPDGQVITI	487491	403799	414227	439196	465705	429805	435376	368627	423675	355867	443969	408555	407838	465153	368619	397935			FALSE	0.00681	-0.06416	-0.06264	-0.21751	-0.1487	-0.19327	-0.02993	2	1638.89	0.000242725	2.51
A5A3E0	SYELPDGQVITIG	492193	499169	447424	448871	529901	478038	468569	509238	430768	489770	446470	437887	466760	552431	427108	515181			FALSE	0.02392	-0.16478	-0.14544	-0.07324	-0.01986	-0.10693	0.03994	2	1695.91	0.000156534	1.33
A5A3E0	SYELPDGQVITIGN	884613	895309	850940	906211	907720	811451	892874	833534	802806	819722	828544	846076	800362	872162	856814	825880			FALSE	-0.0501	-0.08798	-0.01858	-0.08104	-0.04404	-0.13357	-0.08979	2	1809.96	0.000149933	1.62
A5A3E0	SYELPDGQVITIGNE	836973	690673	633067	678442	694016	697784	796099	775798	682997	705584	709860	844339	626493	798813	650266	715314			FALSE	-0.13436	0.02486	-0.22008	-0.1618	0.0412	-0.1377	-0.10004	2	1939	9.12071e-05	2.65
A5A3E0	SYELPDGQVITIGNER	3.42334e+08	3.59182e+08	3.56882e+08	3.61087e+08	3.63713e+08	3.60084e+08	3.68393e+08	3.47818e+08	3.48523e+08	3.49504e+08	3.49895e+08	3.57518e+08	3.52406e+08	3.62538e+08	3.34939e+08	3.47827e+08			FALSE	0.04511	0.01208	0.03345	-0.03908	0.02991	-0.00719	0.02736	2	2095.1	5.38405e-05	2.62
A5A3E0	SYELPDGQVITIGNERF	388582	361854	311577	357916	393694	324881	358210	345145	393681	361064	314399	396566	341230	399498	326150	354839			FALSE	-0.06259	-0.07795	-0.16466	-0.1401	-0.09348	0.00826	-0.01879	2	2242.17	5.91163e-05	2.61
A5A3E0	TFNSIMK	6.81332e+06	5.74592e+06	6.26074e+06	6.12177e+06	6.36312e+06	5.90228e+06	6.03193e+06	6.32586e+06	6.06329e+06	6.60648e+06	6.542e+06	6.59695e+06	6.10961e+06	8.90702e+06	5.71745e+06	6.39267e+06			FALSE	-0.03415	0.0651	-0.02045	-0.05254	-0.02333	0.01264	0.25781	2	1448.84	0.0189509	2.13
A5A3E0	TFQQMWISK	645539	639779	709196	643878	626140	644385	615358	750802	618528	592600	491119	546909	510287	480868	503227	486604			FALSE	-0.0167	-0.30828	0.07412	-0.37687	0.088	-0.08577	-0.37494	2	1777	0.000310616	2.31
A5A3E0	TFYNELR	1.0595e+08	9.84485e+07	9.30407e+07	9.92465e+07	1.1134e+08	9.90407e+07	1.02053e+08	9.91578e+07	9.76469e+07	1.02194e+08	1.10621e+08	1.12237e+08	9.65262e+07	1.14273e+08	9.04399e+07	1.03201e+08			FALSE	0.04161	0.12474	-0.08812	-0.078	-0.02268	-0.03254	0.04448	2	1246.68	0.0141298	1.73
A5A3E0	TNWDDMEK	437230	407818	399250	348148	424098	411447	404857	380331	386329	381425	398380	498997	381790	450203	379033	399801			FALSE	-0.01632	0.08668	-0.17716	-0.11772	-0.10599	-0.13839	-0.02246	3	1646.83	0.00439219	2.15
A5A3E0	TTGIVMD	229896	229720	184862	220413	207577	222785	177913	219560	207057	193076	187608	178933	172495	256097	237166	201884			FALSE	-0.09488	-0.32645	-0.18153	-0.06604	-0.20957	-0.19995	-0.10083	2	1040.56	0.0566973	1.69
A5A3E0	TTGIVMDSGDGVTH	2.58382e+06	2.32519e+06	2.43375e+06	2.27677e+06	2.47409e+06	2.22021e+06	2.41616e+06	2.38371e+06	2.3353e+06	2.34164e+06	2.22571e+06	2.42219e+06	2.28501e+06	3.74526e+06	2.17916e+06	2.38383e+06			FALSE	-0.06452	-0.07886	-0.05955	-0.10545	-0.03244	-0.06987	0.29679	2	1693.84	6.83116e-05	2.88
A5A3E0	VAPEEHPVL	956763	945117	908126	936826	906023	843649	837382	883326	958466	751220	898681	951393	851571	886671	910074	889316			FALSE	-0.12034	-0.03984	-0.04384	-0.07992	-0.14442	-0.15369	-0.1298	2	1294.73	0.00303116	1.78
A5A3E0	VAPEEHPVLL	1.91075e+07	1.74372e+07	1.70948e+07	1.63579e+07	1.79218e+07	1.68387e+07	1.60674e+07	1.60714e+07	1.77825e+07	1.52894e+07	1.58046e+07	1.77918e+07	1.58636e+07	2.27613e+07	1.69301e+07	1.679e+07			FALSE	-0.07222	-0.12135	-0.12754	-0.11605	-0.18535	-0.14406	0.07987	2	1407.82	0.000225254	1.16
A5A3E0	VAPEEHPVLLT	1.13345e+07	9.81038e+06	1.0929e+07	9.30067e+06	1.1166e+07	8.9685e+06	1.13248e+07	1.07707e+07	1.06176e+07	9.82906e+06	9.58358e+06	1.14726e+07	1.01928e+07	1.40671e+07	1.03774e+07	1.03796e+07			FALSE	-0.07064	-0.00607	-0.06384	-0.02671	0.06345	-0.04844	0.19827	2	1508.86	0.000143052	1.2
A5A3E0	VAPEEHPVLLTE	1.03214e+06	877550	860723	948746	987420	902292	944813	903519	926467	873991	918476	911992	908467	936079	945214	941184			FALSE	-0.01517	-0.06113	-0.07777	-0.01771	-0.04712	-0.08498	-0.05008	2	1637.91	0.000188352	1.54
A5A3E0	VAPEEHPVLLTEA	278341	222679	245394	264236	254702	253553	242558	254181	250487	247036	204749	209532	227638	260503	240162	218266			FALSE	0.02068	-0.27426	0.02458	-0.12817	-0.01238	-0.01011	-0.03757	2	1708.94	0.000170282	1.63
A5A3E0	VAPEEHPVLLTEATLNPKA	343980	315748	1.25591e+06	1.0681e+06	260896	365498	233540	322122	1.02879e+06	277426	244177	231287	1.52383e+06	219917	290904	1.15358e+06	0.164777	75545.1	FALSE	-0.0748	-0.47253	1.81668	1.13062	-0.24766	0.98545	1.40225	4	2637.51	0.0181554	2.84
A5A3E0	VFPSIVGRPR	228408	253022	288592	272454	195202	286635	279652	263202	291591	273369	213594	307670	268671	305980	244991	284146			FALSE	0.00122	0.11469	0.2208	0.13632	0.17324	0.23082	0.25536	3	1431.88	0.000516549	2.9
A5A3E0	VIDNGSGMCK	4.00844e+07	3.24597e+07	3.75694e+07	4.03666e+07	3.30097e+07	3.6508e+07	3.43369e+07	3.80977e+07	3.50096e+07	3.22581e+07	3.71595e+07	3.26113e+07	3.60531e+07	3.65767e+07	3.36948e+07	3.35176e+07			FALSE	-0.06148	-0.05623	0.10343	-0.11013	-0.00218	-0.10894	0.0017	2	1688.9	8.15016e-05	2.25
A5A3E0	VITIGNER	394914	272302	309011	289421	317375	314395	289344	277942	328573	309784	284975	350088	311538	335655	262292	336527			FALSE	-0.07876	-0.07125	-0.15697	-0.15603	-0.23408	-0.06379	-0.04396	2	1205.72	0.0293109	1.61
A5A3E0	WISKQEYDESGPSIVHR	1.42872e+06	1.22413e+06	1.57754e+06	1.39212e+06	1.27263e+06	1.43254e+06	1.23584e+06	1.47056e+06	1.41163e+06	1.40765e+06	1.50924e+06	1.62072e+06	1.41419e+06	3.04147e+06	1.31406e+06	1.65856e+06			FALSE	0.02818	0.2386	0.16275	0.16419	0.02884	0.08779	0.7481	3	2639.41	3.78457e-05	3.62
A5A3E0	WISKQEYDESGPSIVHRK	1.27665e+06	1.52634e+06	1.5119e+06	1.60844e+06	1.55795e+06	1.70917e+06	1.66656e+06	1.52633e+06	1.593e+06	1.87755e+06	1.9622e+06	1.67714e+06	1.84642e+06	2.34975e+06	1.43183e+06	1.90487e+06			FALSE	0.22106	0.37671	0.15473	0.25146	0.1879	0.3082	0.58211	4	3071.71	2.74113e-05	3.29
A5A3E0	YDESGPSIVHR	227758	225377	253534	228485	294492	232620	243940	254914	228378	258254	213198	259153	225781	308347	191711	257994			FALSE	0.21817	0.05992	0.08915	-0.01096	0.13867	0.10289	0.23724	3	1563.81	0.000204258	3.51
A5A3E0	YDESGPSIVHRK	2.48929e+06	2.13132e+06	1.7629e+06	2.03528e+06	2.4367e+06	1.7367e+06	2.24191e+06	2.23916e+06	2.11733e+06	2.18221e+06	1.85216e+06	2.60218e+06	1.9685e+06	2.2936e+06	1.81662e+06	2.32419e+06			FALSE	-0.14686	-0.05288	-0.28278	-0.15817	-0.04424	-0.1039	-0.11652	4	1996.11	0.000104578	3.54
A5A3E0	YELPDGQVITIGNER	173554	151708	144231	161054	151610	150267	134928	178010	173792	181674	159548	174913	141042	164125	137343	161245			FALSE	-0.10764	0.04024	-0.09145	-0.12344	-0.05573	0.12811	-0.092	2	2008.07	8.30253e-05	2.29
A5D8V6	ALESPEVQDLQLER	296209	266700	290524	267182	270565	255836	345776	251133	267081	285693	289072	277279	315741	270029	281861	312700			FALSE	-0.09674	0.00879	-0.0134	0.07892	0.08461	-0.02621	0.05743	2	1931.04	6.33717e-05	2.6
A5D8V6	FLEGEVPLETF	116898	92995.1	95655.8	88219	81022.7	90527.7	109996	113242	104167	97478.7	90985.6	96326.9	97749.8	96715.5	103537	86512.1			FALSE	-0.29102	-0.16421	-0.19093	-0.14328	0.08893	-0.05783	-0.11014	2	1584.85	0.00019545	2.15
A5D8V6	KIEEESEAMAEK	376364	334103	385371	300254	313098	351671	351986	291203	309562	377877	346763	368791	347803	368827	325455	345979			FALSE	-0.09592	0.01029	-0.05135	-0.08152	-0.14352	-0.04754	0.01246	4	2306.27	0.000193039	3.04
A5D8V6	NLEFQGPLEIS	332076	344433	314029	321051	330419	344249	324672	323915	327743	350134	288387	338931	360934	358302	298218	341118			FALSE	-0.00393	-0.10891	-0.09117	-0.08154	-0.06081	0.00291	0.08836	2	1550.84	0.000145285	1.69
A5D8V6	NLEFQGPLEISR	3.15256e+06	2.86293e+06	3.06049e+06	3.20134e+06	2.91594e+06	3.03182e+06	3.08928e+06	3.06002e+06	3.15065e+06	2.8209e+06	2.92119e+06	3.06285e+06	2.96627e+06	3.08377e+06	2.90866e+06	2.92705e+06			FALSE	-0.01634	-0.00756	0.0579	-0.04377	0.03174	-0.01058	0.00826	3	1706.94	6.80975e-05	3.46
A5D8V6	NLSDRYQELRK	886459	789197	781225	851563	838979	796084	775093	730846	818066	870356	803245	912836	738199	775282	851193	784598			FALSE	-0.03538	0.03439	-0.03739	-0.03474	-0.15406	0.01095	-0.14686	4	2030.16	0.0028049	1.64
A5D8V6	Oxidation[M9]KIEEESEAMAEK	330962	350781	387933	384862	377248	378290	370311	408389	372531	345872	367033	334747	355768	353839	340498	367541			FALSE	0.14828	0.04179	0.18086	0.0546	0.19184	0.07556	0.05779	3	2322.27	0.0251607	1.58
A5D8V6	RMLSHLR	100478	72233.6	93346.6	87888.1	101507	92552	102266	103981	92342.2	96733.6	96955.7	100352	88094.2	120601	112637	92291.4			FALSE	0.16813	0.19208	0.06949	0.24675	0.25601	0.1306	0.27303	3	1216.73	0.0855823	1.65
A5D8V6	SNLSDRYQELR	481977	528988	592702	547487	504202	543299	546098	534484	540930	546086	541245	616710	549308	558191	542573	545659			FALSE	0.05122	0.19585	0.17354	0.10625	0.09608	0.10464	0.13157	3	1684.89	0.000190673	2.36
A5D8V6	SNLSDRYQELRK	2.33693e+06	2.34512e+06	2.53428e+06	2.35086e+06	2.51472e+06	2.41737e+06	2.39506e+06	2.42103e+06	2.42682e+06	2.32869e+06	2.46638e+06	2.58037e+06	2.44382e+06	2.28492e+06	2.30268e+06	2.31418e+06			FALSE	0.07506	0.10822	0.06126	-0.02023	0.04072	0.02246	0.01432	4	2117.2	0.00185653	1.77
A5D8V6	TLQELEEL	77072	65469.7	86084.9	73019.2	70197.1	79273.7	67799.6	83913.6	74324.5	71829.1	75487.8	58652.9	74593	70085.6	84708.2	73252.6			FALSE	0.06848	-0.08764	0.15859	0.14818	0.08996	0.0361	0.02147	2	1278.71	0.0019169	1.25
A5D8V6	TLQELEELQNDSEAIDQ	60515.1	59115.2	56947.6	49774.8	67742.9	56207.5	54568.9	61367.6	49625.6	59489.7	58196.8	54563.9	61585.2	70940	44490.3	48271.1			FALSE	0.05118	-0.08532	-0.16472	-0.36699	-0.04525	-0.13273	0.14768	3	2279.12	5.98028e-05	3.47
A5D8V6	TLQELEELQNDSEAIDQL	574123	534738	537498	513086	593701	522396	543682	529340	529686	584461	623071	609092	511523	582554	556650	514936			FALSE	0.00938	0.15212	-0.07789	-0.04933	-0.0474	0.00686	-0.01936	3	2392.21	5.296e-05	3.9
A5PL33	AREPCPLR	229479	204915	246188	247311	252162	201586	257429	219323	218924	240513	209816	243652	207602	225470	190683	205681			FALSE	0.06289	0.062	0.18405	-0.13218	0.13424	0.08086	-0.0044	3	1302.73	0.0317517	2.5
A5PL33	DGPSRPLAPR	128001	124335	143360	164484	149474	147242	132832	152802	134665	132169	158080	158948	147950	121657	122474	140559			FALSE	0.23374	0.32926	0.28685	0.0599	0.17882	0.08059	0.09551	3	1369.79	0.000794449	2.04
A5PL33	EIPEFLFGE	39230.2	31203	34602.3	45252.1	45974.1	33530.5	41457.2	29568.4	23996.2	26068.7	44019	37739.8	47599	36882.2	35866.5	48659.4			FALSE	0.17478	0.21512	0.18112	0.26314	0.01208	-0.49246	0.26237	2	1384.73	0.00248524	1.67
A5PL33	EIPEFLFGEVK	269876	256313	241995	241739	209288	260682	232285	257555	257287	240658	212898	244847	221303	230092	230250	252368			FALSE	-0.16301	-0.20103	-0.12137	-0.1247	-0.10327	-0.0796	-0.22119	3	1916.1	0.000223757	2.18
A5PL33	EIPVPVLRPAWPC	103380	85751.3	94689.7	84525.7	96967.4	75166.6	90577.9	87305.9	92477.4	70046.5	92920.3	93984.2	89188.3	99133.1	75190.6	69319.4			FALSE	-0.13586	-0.01709	-0.07769	-0.38822	-0.08845	-0.21874	-0.00619	3	1838.03	0.000267899	3.43
A5PL33	GGEPSPPTHSPSR	168565	112982	106501	149967	174836	138738	143694	185194	142228	185865	121141	112246	144372	143477	146730	136193			FALSE	0.15543	-0.27065	-0.1346	0.00704	0.22422	0.22073	0.03193	3	1609.83	0.000926936	2.1
A5PL33	HADEGQEPAGCGDPQGGQPR	24093.6	23312.8	12382.1	21768.1	21992.9	24569.7	21138.2	13429.9	18496.7	19196.6	19816.6	33446.8	19265.5	26190.2	14849.5	21769.3			FALSE	-0.02591	0.16806	-0.47319	-0.37249	-0.45564	-0.33077	-0.06062	3	2367.07	5.02623e-05	4.18
A5PL33	LQENPGAWK	155367	167744	159534	171144	187364	158877	153537	134087	195966	170122	182546	161433	155042	173950	195619	159191			FALSE	0.09975	0.09029	0.0334	0.13502	-0.16784	0.18016	0.02602	2	1650.95	0.0164724	1.25
A5PL33	REPCPLR	316038	296190	279532	310853	310283	270912	304877	276153	302238	286223	296892	323460	320703	254816	297920	318875			FALSE	-0.07505	0.01902	-0.05241	0.01072	-0.07546	-0.05712	-0.08921	3	1231.69	0.0732199	2.52
A5PL33	SQNPQPGDSR	262100	262196	237807	284213	281377	280806	301384	276992	249410	335680	267581	295330	271272	273628	281216	271606			FALSE	0.10066	0.10253	-0.00627	0.07644	0.14163	0.15828	0.05561	2	1389.7	0.000539837	2.42
A5PL33	WAHGPGHR	35605.2	29523.7	28621.2	33540	37650.2	46022.5	20632.3	46430.6	29300.2	35193.3	22812.4	16954.5	18075.1	25426.1	28535.5	29772.2			FALSE	0.36146	-0.71173	-0.06728	-0.15961	0.04222	-0.01415	-0.58225	3	1221.66	0.0267564	2
A5PLN9	ADLQTSSQR	740166	772713	811246	814838	830178	730577	789731	724750	800054	755274	898317	730541	768656	682391	868611	792287			FALSE	0.04495	0.10656	0.1041	0.13467	0.00153	0.03992	-0.0602	2	1309.7	0.00202239	2.18
A5PLN9	AVAELKPDCCIDDVIHHEVK	369467	288189	315796	266664	325672	304548	272452	292216	286818	347871	288108	261000	301944	431615	320481	262691			FALSE	-0.06148	-0.26025	-0.17518	-0.17341	-0.21993	-0.05128	0.15758	5	3260.76	5.19095e-05	4.32
A5PLN9	AVSYTTQAGEK	463820	420933	416966	383212	451440	443779	439625	481064	390529	422620	446731	464484	382641	626320	369929	426823			FALSE	0.01697	0.04252	-0.14495	-0.15114	0.05744	-0.12175	0.18952	3	1762.98	0.000256678	3.02
A5PLN9	AYLQPMDTR	1.70574e+06	1.74442e+06	1.73794e+06	1.73205e+06	1.60062e+06	1.72475e+06	1.71816e+06	1.75674e+06	1.74188e+06	1.74395e+06	1.77838e+06	1.63587e+06	1.75712e+06	1.79737e+06	1.74512e+06	1.62034e+06			FALSE	-0.05315	-0.0151	0.00827	-0.03586	0.01031	0.01484	0.04298	2	1398.74	0.00114117	2.45
A5PLN9	DLPGDLFNQ	367868	363092	358153	350679	336862	361688	338453	370869	406813	357114	385913	427085	383716	372276	371338	343224			FALSE	-0.06543	0.15346	-0.04435	-0.03273	-0.04335	0.06364	0.04858	2	1322.69	0.000664768	1.94
A5PLN9	DLPGDLFNQL	548390	472483	457573	450285	489913	469967	462533	416160	445661	434975	489918	482341	441667	597841	414315	477521			FALSE	-0.08888	-0.07039	-0.16927	-0.19495	-0.21637	-0.21319	0.0261	2	1435.78	0.000461536	1.94
A5PLN9	DLQTSSQR	1.07675e+06	1.07929e+06	921397	1158689	1.05954e+06	1.0324e+06	1.04401e+06	979119	1.04128e+06	1.14559e+06	1.11431e+06	1.13289e+06	1.05632e+06	950297	1.0653e+06	1.03983e+06			FALSE	-0.04355	0.05974	-0.05174	-0.03448	-0.0918	0.02048	-0.10362	2	1238.67	0.0249028	1.99
A5PLN9	EIGTHIL	186852	162081	131818	158440	159177	138683	168331	141876	131987	172962	162885	192483	134969	170066	165933	164829			FALSE	-0.22831	0.02636	-0.26562	-0.07716	-0.16972	-0.19438	-0.19398	2	1086.65	0.00814099	1.36
A5PLN9	EIGTHILVC	1.03412e+06	961995	938344	1.02737e+06	1.02796e+06	975551	1.02944e+06	963490	945699	996795	952979	979023	1.00926e+06	1.05551e+06	1.02418e+06	909198			FALSE	0.00534	-0.0471	-0.02214	-0.04607	-0.00231	-0.03929	0.04879	2	1345.75	0.000559392	1.05
A5PLN9	EIGTHILVCAVSYTTQAGEK	479528	454765	523414	486843	435393	486358	486955	481352	457689	429654	458415	400888	421374	428195	467031	491076			FALSE	-0.0195	-0.12071	0.11277	0.03631	0.05159	-0.07438	-0.13714	4	2785.5	4.56608e-05	2.85
A5PLN9	ELKPDCCIDDVIHHEVK	73859.9	56819.9	84777.6	81971.5	86139.2	78770.7	73322.4	77918.1	62604.2	73399.8	69567.9	56003.2	58481.8	74328.4	78931.6	59152			FALSE	0.33564	-0.05753	0.35164	0.07951	0.21081	0.05761	0.02333	5	3019.62	5.63374e-05	2.79
A5PLN9	ELNSVSQAGECVSTFGSR	135045	151000	133055	101431	107763	148879	124730	132709	115878	114220	124455	126953	122689	137863	135943	113454			FALSE	-0.15648	-0.18621	-0.28674	-0.1978	-0.15201	-0.31399	-0.13467	3	2232.09	4.5406e-05	4.65
A5PLN9	FQVLKPLDVK	3.09273e+06	3.07729e+06	2.96599e+06	2.78631e+06	2.79179e+06	2.90434e+06	2.8414e+06	3.01601e+06	2.88076e+06	2.64707e+06	2.65407e+06	2.83518e+06	2.77772e+06	2.87878e+06	3.01814e+06	2.9707e+06			FALSE	-0.1153	-0.16867	-0.10114	-0.043	-0.07501	-0.15856	-0.12537	3	2099.34	8.97838e-05	2.63
A5PLN9	GRLQTSQLQR	2.1265e+06	2.31969e+06	2.20487e+06	2.37899e+06	2.32021e+06	2.26037e+06	2.12985e+06	2.19251e+06	2.11694e+06	2.48042e+06	2.43515e+06	2.66767e+06	2.43749e+06	1.95188e+06	2.50738e+06	2.42825e+06			FALSE	0.04296	0.19873	0.04399	0.15066	-0.04075	0.04824	-0.01855	3	1490.87	0.000945225	2.29
A5PLN9	GVTVIGK	5.01786e+06	4.57201e+06	4.95904e+06	4.51083e+06	4.36154e+06	4.27462e+06	5.01491e+06	4.61367e+06	4.6896e+06	4.55157e+06	4.49016e+06	4.04416e+06	4.41727e+06	4.61375e+06	4.8501e+06	4.72789e+06			FALSE	-0.15112	-0.16824	-0.01817	-0.00179	0.00581	-0.05344	-0.08662	2	1281.84	0.0674428	2.29
A5PLN9	GVTVIGKL	614853	620632	627988	580969	625266	646704	603081	587279	589008	618465	589508	721196	570980	706476	555972	631371			FALSE	0.04199	0.08526	-0.03131	-0.05734	-0.05368	-0.03309	0.0482	2	1394.92	0.00545438	1.79
A5PLN9	ISVHNDSNQVVK	605135	604042	528846	550291	609093	529972	642802	615887	615099	611656	570156	608265	561104	745055	581496	588940			FALSE	-0.08618	-0.03717	-0.16415	-0.04698	0.0579	0.02082	0.1113	3	1948.11	7.79557e-05	3.04
A5PLN9	ITNCSER	1.14144e+06	1.12446e+06	858693	1.04275e+06	1.08247e+06	1.20116e+06	1.09393e+06	1.23663e+06	1.12453e+06	1.66477e+06	891729	993630	1.11948e+06	1.11202e+06	1.0149e+06	1.12043e+06			FALSE	0.01125	-0.26524	-0.25298	-0.08562	0.04059	0.29982	-0.02207	2	1183.61	0.0871748	1.89
A5PLN9	LKPDCCIDDVIHHEVK	42156.4	44505.6	35047.1	42967.9	40464.5	38510.5	50510	38481.1	42002.6	43919.5	37740.5	42733.5	41551.7	58547.9	28655.5	43261.7			FALSE	-0.134	-0.10688	-0.15165	-0.26906	0.03826	-0.01237	0.20796	5	2890.57	0.000317809	1.54
A5PLN9	LNLSASNAAVA	444615	354052	487601	364362	391476	423187	450129	405303	451439	373936	399492	447413	484198	430202	345083	412352			FALSE	0.02861	0.08461	0.0932	-0.07647	0.09906	0.04746	0.19523	2	1334.76	0.00439219	1.08
A5PLN9	LQTSQLQR	3.47207e+06	3.59089e+06	3.59556e+06	3.61646e+06	3.63318e+06	3.70116e+06	3.54137e+06	3.44603e+06	3.66988e+06	3.57521e+06	3.46491e+06	3.31367e+06	3.5361e+06	3.3945e+06	3.65344e+06	3.40921e+06			FALSE	0.05439	-0.05929	0.03013	-6e-05	-0.01552	0.03673	-0.02729	2	1277.75	0.0118259	2.53
A5PLN9	LSLEAIPDTVNLEEPFHIT	69444.5	67528.6	66538.8	59878.4	64418.6	36143	80104.6	60436.5	51221.9	65648.5	60232.7	67780.3	61125.4	90288.3	48188.2	55376.9			FALSE	-0.44581	-0.0976	-0.1157	-0.40335	0.0371	-0.22898	0.1446	3	2442.31	6.49072e-05	2.64
A5PLN9	LSLEAIPDTVNLEEPFHITCK	171288	195333	166942	183711	192185	164604	218564	199148	173681	180464	174572	129288	180332	141783	201285	188071			FALSE	-0.03922	-0.27088	-0.06425	0.0868	0.18822	-0.04995	-0.18672	4	3034.64	3.98841e-05	3.91
A5PLN9	LTDTFLK	1.50542e+06	1.57451e+06	1.64109e+06	1.54354e+06	1.47894e+06	1.60791e+06	1.63977e+06	1.58125e+06	1.5923e+06	1.56329e+06	1.52055e+06	1.53172e+06	1.48462e+06	1.45673e+06	1.53674e+06	1.55347e+06			FALSE	0.00324	-0.01301	0.04823	0.00481	0.06462	0.03501	-0.06642	2	1445.89	0.0210748	1.94
A5PLN9	LTKPTLFTNIPVTC	345691	322212	300685	313158	295482	314335	334164	263266	288972	259599	314773	314336	248913	297266	306556	253685			FALSE	-0.13126	-0.08633	-0.12177	-0.25359	-0.16087	-0.28396	-0.29027	3	2213.29	0.000332878	3.03
A5PLN9	LTKPTLFTNIPVTCEEK	696748	681080	742161	624534	624363	687931	732522	708706	731160	652841	711325	653580	748128	634558	650132	645933			FALSE	-0.0703	-0.0136	-0.01171	-0.08826	0.0649	0.00645	0.00508	3	2903.67	7.35055e-05	3.29
A5PLN9	MAPGYGDVR	3.60073e+06	3.43376e+06	3.52917e+06	3.56465e+06	3.85267e+06	3.70309e+06	3.81104e+06	3.52555e+06	3.46196e+06	3.89817e+06	3.66434e+06	3.25314e+06	3.56597e+06	3.89723e+06	3.86538e+06	3.89874e+06			FALSE	0.10313	-0.0242	0.01212	0.14238	0.06066	0.06529	0.08535	2	1269.66	0.00306504	1.96
A5PLN9	NAAVAELKPDCCIDDVIHHEVK	170097	155657	134670	139076	162171	140786	139531	168165	170301	136957	147786	146833	163839	187796	144092	173572			FALSE	-0.10467	-0.14493	-0.25094	-0.03628	-0.08228	-0.08433	0.1103	5	3445.84	3.81696e-05	3.05
A5PLN9	NEFAEKA	690473	723072	753629	791797	811894	770351	780811	747718	762642	748281	789400	923882	694104	742600	762780	797946			FALSE	0.16265	0.27744	0.12869	0.1429	0.11283	0.09611	0.02344	2	1416.8	0.0302069	1.79
A5PLN9	NMTTSPMFMEK	126361	125555	164353	105607	151656	143918	165779	148160	162979	146275	131916	179972	127419	133676	127030	147385			FALSE	0.23058	0.30809	0.09981	0.12342	0.31755	0.29585	0.05164	2	1924.98	0.00109634	1.79
A5PLN9	NTNSIHWCGISGR	143213	122613	100673	112228	98746.9	124575	114370	127605	109607	88534.5	119720	120055	112504	144155	107430	122887			FALSE	-0.25136	-0.1488	-0.3203	-0.20686	-0.13562	-0.42395	-0.05063	3	1805.9	0.000136027	3.42
A5PLN9	Oxidation[M1]MAPGYGDVR	529074	532833	486503	533230	543479	627209	586389	561618	525196	674745	479484	596915	541820	595024	562377	580840			FALSE	0.1407	0.01955	-0.05847	0.10644	0.11247	0.17631	0.09838	2	1285.65	0.00410347	1.71
A5PLN9	Oxidation[M8]VSLEPSIM	297636	187395	179555	189856	197074	208883	225367	186248	193262	216110	198605	187011	184381	215014	197439	196798			FALSE	-0.25675	-0.33091	-0.39285	-0.29902	-0.23678	-0.24466	-0.28026	2	1195.66	0.0139746	1.46
A5PLN9	QEHLLAL	841949	811362	835078	720957	844862	906451	798875	774971	803440	804804	776159	767286	804955	767421	812941	880642			FALSE	0.08308	-0.0992	-0.08748	0.03472	-0.07106	-0.03987	-0.07241	2	1127.67	0.0164724	0.49
A5PLN9	QEHLLALK	775326	816892	961642	802599	761833	859741	783982	839957	899946	780688	759239	708276	806789	960419	776373	776356			FALSE	0.02636	-0.11766	0.14801	-0.03623	0.02846	0.07797	0.15043	3	1559.98	0.00316915	1.86
A5PLN9	RLTKPTLFTNIPVTCEEK	688087	782841	698189	751763	756863	694485	736656	766793	722835	769421	702526	684035	774095	657384	702214	780773			FALSE	-0.01933	-0.08522	-0.02072	0.01178	0.03155	0.02077	-0.03922	5	3059.77	5.80257e-05	3.03
A5PLN9	TLLSSVQGLQSISGLR	79192.2	80656	65537.3	76179.7	85344.8	86997.3	78255.1	90683.7	67246.2	77346.1	67135.3	85211.7	88836	49817.2	74211	53829.6			FALSE	0.10857	-0.06934	-0.17369	-0.3201	0.0798	-0.14471	-0.20522	3	1963.15	8.25811e-05	4.68
A5PLN9	TNIPVTCEEK	537065	488114	560475	518319	509797	513458	539936	526866	513610	476685	496727	563345	517177	538078	472700	495001			FALSE	-0.00271	0.04829	0.07354	-0.08324	0.05742	-0.04995	0.04172	3	1798.99	0.000159135	2.92
A5PLN9	VSLEPSIM	426404	324037	330730	346214	366910	357446	363238	370277	337521	377817	381139	391561	310566	420774	368246	372634			FALSE	-0.05104	0.04217	-0.1487	-0.0185	-0.03291	-0.06911	-0.0372	2	1179.66	0.00743024	1.66
A5PLN9	VSLEPSIMYNVT	153739	125050	151084	134808	157048	133814	134247	167765	155722	153060	125703	165567	145224	180878	132239	162343			FALSE	0.06116	0.06319	0.0363	0.0795	0.11544	0.14742	0.22615	2	1656.88	0.00141337	1.86
A5YKK6	ADYPCHTVATDILK	1.56844e+06	1.57191e+06	1.46813e+06	1.46528e+06	1.40659e+06	1.34229e+06	1.43863e+06	1.37452e+06	1.47435e+06	1.43497e+06	1.53626e+06	1.49862e+06	1.6866e+06	1.77886e+06	1.51705e+06	1.52135e+06			FALSE	-0.19208	-0.04928	-0.09835	-0.04761	-0.15874	-0.11024	0.14212	3	2212.19	7.74128e-05	1.77
A5YKK6	AEQQHNPAANPTMIR	125657	123691	114360	128902	130616	136110	115987	100392	128614	136070	104890	117441	131443	136544	122251	122899			FALSE	0.0972	-0.16545	-0.03564	-0.02449	-0.2046	0.08611	0.10401	3	1982.02	6.12102e-05	3.93
A5YKK6	AFPPLSTPNQTT	234772	208275	224193	232977	231313	227948	236658	227156	219435	220854	197116	217057	223859	239445	187880	251477			FALSE	0.05186	-0.09722	0.04527	-0.01206	0.06609	-0.00901	0.0645	2	1577.85	0.000146806	1.9
A5YKK6	AFPPLSTPNQTTAF	838978	814707	794342	809980	782955	803444	780285	829637	810355	837994	801343	790318	861443	801753	804565	774977			FALSE	-0.05993	-0.05515	-0.04372	-0.06618	-0.03869	-0.00466	0.00827	2	1795.95	0.000104178	2.16
A5YKK6	AFSAFVGQMHQQGILK	1.72222e+06	1.44512e+06	1.42708e+06	1.47125e+06	1.32503e+06	1.5388e+06	1.29505e+06	1.67635e+06	1.31401e+06	1.43984e+06	1.25174e+06	1.30319e+06	1.24383e+06	1.09895e+06	1.53594e+06	1.48175e+06			FALSE	-0.14532	-0.30998	-0.12805	-0.06982	-0.09212	-0.20182	-0.43505	3	2370.32	4.37104e-05	2.74
A5YKK6	AGPEMDKR	945667	1.01976e+06	952352	1.10059e+06	1.01484e+06	1.02743e+06	1.07004e+06	993261	1.05361e+06	1.13893e+06	1.0341e+06	974065	1.10728e+06	1.0468e+06	1.10855e+06	1.09883e+06			FALSE	0.05533	0.03104	0.06285	0.16749	0.07011	0.15775	0.13223	3	1511.85	0.00832872	2.22
A5YKK6	AHGGPNFM	1.44477e+06	1.48039e+06	1.45701e+06	1.45014e+06	1.41353e+06	1.45215e+06	1.46913e+06	1.44307e+06	1.39903e+06	1.51231e+06	1.49048e+06	1.56228e+06	1.40756e+06	1.53644e+06	1.45293e+06	1.46344e+06			FALSE	-0.02964	0.0616	-0.00891	-0.00434	-0.00641	-0.00683	0.00926	2	1134.57	0.0259481	1.84
A5YKK6	AHGGPNFMM	236712	218806	263971	258318	299022	253075	277074	264490	262102	280369	273882	323811	222553	251691	250032	250646			FALSE	0.27742	0.3919	0.19734	0.13638	0.24963	0.25204	0.05812	2	1265.61	0.00153571	1.21
A5YKK6	AIDNPLHYQK	186615	153283	132070	128851	131427	170946	148382	137538	152157	161218	144775	147489	130093	208411	158448	164808			FALSE	-0.16877	-0.21783	-0.38149	-0.07243	-0.24949	-0.11721	-0.00593	3	1807.04	0.00509291	1.88
A5YKK6	ALDINELKPGNLLK	600969	541118	531564	582501	615060	612292	612518	616961	595169	538480	559128	539404	568315	594413	567561	526441			FALSE	0.10388	-0.0561	-0.03584	-0.06206	0.10638	-0.0107	0.02584	4	2450.52	5.56216e-05	3.65
A5YKK6	APPEDDNREIATWK	985497	938651	917133	846081	856247	902958	886532	907384	863352	833600	910001	954228	869303	992128	855140	893382			FALSE	-0.1293	-0.04564	-0.12601	-0.13808	-0.10111	-0.18127	-0.04781	4	2250.2	5.79147e-05	2.62
A5YKK6	AQAEQQHNPAANPTMIR	1.65997e+06	1.60412e+06	1.57484e+06	1.79449e+06	1.60165e+06	1.48756e+06	1.67822e+06	1.66014e+06	1.57854e+06	1.61996e+06	1.49569e+06	1.42824e+06	1.62212e+06	1.61264e+06	1.56803e+06	1.74158e+06			FALSE	-0.07944	-0.15877	0.04578	0.01998	0.03246	-0.02928	-0.01302	3	2181.12	5.40288e-05	4.95
A5YKK6	AQAQVPAK	1.76638e+06	1.75785e+06	1.69264e+06	1.76033e+06	1.80321e+06	1.73179e+06	1.76192e+06	1.61732e+06	1.9078e+06	1.87179e+06	1.77701e+06	1.90868e+06	1.64905e+06	1.68568e+06	1.86281e+06	1.79091e+06			FALSE	0.0044	0.06463	-0.02947	0.05206	-0.06061	0.10092	-0.07974	2	1420.88	0.00632988	2.25
A5YKK6	ARQPPPGVMPK	3.06999e+06	3.21131e+06	3.15139e+06	3.09684e+06	3.27282e+06	3.12523e+06	3.11373e+06	3.18689e+06	3.18555e+06	3.37601e+06	3.12574e+06	3.08639e+06	3.24266e+06	3.34661e+06	3.05518e+06	3.19765e+06			FALSE	0.02657	-0.01598	-0.00762	-0.00655	0.00443	0.06298	0.06906	3	1786.07	5.94289e-05	3.83
A5YKK6	ASEYDDPPGLR	291128	275799	262723	256305	237291	245972	235097	234212	235355	264740	222239	244113	262757	250311	234287	246059			FALSE	-0.23036	-0.28175	-0.12735	-0.23909	-0.27262	-0.18096	-0.14401	2	1523.77	0.00044609	1.56
A5YKK6	ASQQEIQHIVNR	293866	286254	297936	260747	242898	267721	264865	274931	293566	259875	317413	308628	292677	283330	269768	280490			FALSE	-0.18411	0.1099	-0.05432	-0.07625	-0.10394	-0.06792	-0.01027	3	1726.95	6.68782e-05	4.58
A5YKK6	ATDDVAQIYDK	860990	917185	929712	948952	913494	965391	906147	831458	901991	940381	871415	1.03436e+06	918087	916290	840579	826837			FALSE	0.07948	0.09998	0.07931	-0.09278	-0.0333	0.05117	0.04489	2	1847	7.42596e-05	3.03
A5YKK6	AVQELVHPVVDR	432804	419084	387729	415703	383014	407447	413910	392232	431571	384290	405571	467622	387236	449909	408920	425983			FALSE	-0.10797	0.03564	-0.08449	-0.02906	-0.07963	-0.06234	-0.02519	3	1665.96	0.000122026	4.82
A5YKK6	AWATDDVAQIYDK	219608	240976	226939	210576	186682	221258	210932	174028	178754	179079	201253	206005	191012	176893	181272	194146			FALSE	-0.17511	-0.17752	-0.07413	-0.29497	-0.25876	-0.36418	-0.32413	3	2104.12	7.75923e-05	3.06
A5YKK6	AYGSPWCNK	2.69122e+06	2.59879e+06	2.45951e+06	2.61067e+06	2.57909e+06	2.44425e+06	2.58929e+06	2.63483e+06	2.49527e+06	2.54134e+06	2.52698e+06	2.49567e+06	2.71334e+06	2.3502e+06	2.59463e+06	2.73807e+06			FALSE	-0.07462	-0.07482	-0.06123	0.0116	-0.01808	-0.07082	-0.06312	3	1690.89	0.00103281	3.11
A5YKK6	CASIEECR	291584	250109	328805	303751	319724	301871	301447	276201	311872	308943	275565	355795	329247	322020	275006	269975			FALSE	0.1985	0.22099	0.22372	0.00873	0.09272	0.19669	0.26577	2	1328.63	0.0123669	2.57
A5YKK6	CITELEQHLHAIPPTLAMNPQAQALR	317325	291029	331510	326272	316383	306355	334503	300647	301796	318210	282074	290021	302710	318260	325305	253875			FALSE	0.03371	-0.08866	0.1127	-0.0709	0.06219	0.02737	0.02961	4	3256.73	4.15512e-05	5.62
A5YKK6	CLFSHVDFSGDGK	1.46715e+06	1.52543e+06	1.49322e+06	1.3799e+06	1.41604e+06	1.4335e+06	1.41917e+06	1.46548e+06	1.37229e+06	1.44486e+06	1.41176e+06	1.39104e+06	1.43611e+06	1.46189e+06	1.3797e+06	1.48724e+06			FALSE	-0.07066	-0.09452	-0.05877	-0.06187	-0.05299	-0.08715	-0.04633	3	2077.07	6.26165e-05	3.38
A5YKK6	CLIECRDEYK	990943	945502	1.01299e+06	909717	987634	1.01804e+06	906688	943695	948788	947495	813479	809590	902470	817657	884426	988086			FALSE	0.05067	-0.25469	-0.01027	-0.04844	-0.06559	-0.03024	-0.1709	3	1994.03	0.00640281	1.28
A5YKK6	CPSILGGLAPEK	1.27697e+06	1.18945e+06	1.21964e+06	1.17304e+06	1.18967e+06	1.23283e+06	1.3709e+06	1.20911e+06	1.25147e+06	1.0693e+06	1.22827e+06	1.07881e+06	1.25735e+06	972314	1.12333e+06	1.23441e+06			FALSE	-0.02593	-0.09635	-0.04379	-0.06501	0.06495	-0.08781	-0.14559	3	1850.07	0.000108767	3.85
A5YKK6	CPSILGGLAPEKDQPK	343171	421579	356171	412597	415044	428460	442741	366341	398193	458875	444781	477639	411688	359680	349492	410700			FALSE	0.14141	0.27043	0.00756	-0.00862	0.0813	0.16442	0.01243	4	2622.51	5.82535e-05	4.9
A5YKK6	CPVVLAPLLYPEK	837579	766809	826110	794488	764441	718289	866255	926112	775621	776312	802090	716431	810234	745622	776890	785085			FALSE	-0.11377	-0.07936	0.0145	-0.03865	0.15984	-0.04796	-0.04431	3	2107.25	0.000146806	5.49
A5YKK6	CPVVLAPLLYPEKR	616959	868555	757521	865053	856140	801039	849768	833023	762004	946151	854364	793338	851247	832807	840465	767106			FALSE	0.15777	0.14949	0.12732	0.11392	0.17989	0.20148	0.18098	3	2263.35	5.32139e-05	5.43
A5YKK6	DAIAALGLLQK	1.21952e+06	1.05781e+06	1.21583e+06	1.03518e+06	1.1485e+06	993256	1.01523e+06	1.10014e+06	1.01186e+06	959418	889906	1.08076e+06	979452	960705	1.12887e+06	1.16598e+06			FALSE	-0.08855	-0.20866	-0.01677	0.01106	-0.10643	-0.20821	-0.23117	2	1721.08	8.25811e-05	3.15
A5YKK6	DDVAQIYDK	1.31025e+06	1.30575e+06	1.34304e+06	1.18777e+06	1.23498e+06	1.4094e+06	1.26698e+06	1.25164e+06	1.2377e+06	1.25393e+06	1.15299e+06	1.344e+06	1.21892e+06	1.25967e+06	1.12624e+06	1.21193e+06			FALSE	0.01557	-0.06717	-0.04777	-0.16198	-0.05473	-0.07027	-0.07785	3	1674.92	0.000381039	1.72
A5YKK6	DFALDSEESR	9.15061e+06	9.35734e+06	9.03168e+06	8.93654e+06	8.85727e+06	8.94385e+06	9.17523e+06	9.04758e+06	8.69387e+06	9.01233e+06	9.39348e+06	9.24506e+06	9.38046e+06	8.96461e+06	8.84445e+06	9.16572e+06			FALSE	-0.05618	0.01014	-0.0427	-0.03933	-0.0224	-0.06389	-0.01275	2	1472.72	0.000281875	2.03
A5YKK6	DLDSYLK	3.24759e+06	3.50244e+06	3.37513e+06	3.30463e+06	3.30153e+06	3.32125e+06	3.5345e+06	3.37182e+06	3.21198e+06	3.34033e+06	3.44897e+06	3.531e+06	3.56244e+06	3.36359e+06	3.23796e+06	3.45241e+06			FALSE	-0.02746	0.04833	-0.0151	-0.01281	0.03302	-0.04289	0.03714	2	1461.84	0.0626964	1.83
A5YKK6	DLSQVWPEANQHFSK	696643	666498	685527	734975	746576	673719	708496	688265	699551	702776	689782	660954	653152	638846	653850	702653			FALSE	0.05926	-0.01319	0.05947	-0.00704	0.03515	0.04089	-0.07733	4	2394.27	4.5333e-05	2.09
A5YKK6	DPFTPNLK	40393.7	40176.2	38547.5	37625.3	38161.7	35978.2	38023.1	54530.5	34691.1	46183.1	50349	30906	54563	42451.9	39085.3	49978.4			FALSE	-0.11999	0.01222	-0.08097	0.1446	0.20005	0.00544	0.26797	3	1539.9	0.00208873	1.91
A5YKK6	DVKQPEELPPITTT	605522	661399	630548	657101	722613	662000	679587	647420	606762	667903	682296	666793	698119	693420	623210	614217			FALSE	0.12816	0.09066	0.02341	-0.03398	0.06685	0.00879	0.13535	3	2176.24	0.000149141	2.06
A5YKK6	DVKQPEELPPITTTTT	117982	106673	109125	104623	110631	111328	92764.9	110929	126977	118737	122667	106757	103889	94428.4	115098	117577			FALSE	-0.01742	0.03031	-0.0718	0.05061	-0.1413	0.12927	-0.17989	3	2378.33	0.00121237	1.86
A5YKK6	DVPPSIN	593264	587694	552461	603536	642978	556741	603128	635545	628144	586998	563000	616143	628111	649489	571339	584975			FALSE	0.02274	-0.00222	-0.03082	-0.03042	0.06884	0.04117	0.11348	2	1045.58	0.0327102	1.64
A5YKK6	DYPQYCQHLASIS	38491.6	22656.9	34334.5	46734	25222.9	27053.4	37030	35319.3	39514.6	37369.7	30829.8	27456	30002.3	33827.4	32976.6	38472.8			FALSE	-0.22616	-0.06917	0.40682	0.2246	0.24266	0.33037	0.06191	2	1885.91	0.00410347	0.7
A5YKK6	EADLFHTIETLMR	126967	139654	125832	121598	127290	93519.4	117835	126679	113349	111579	117105	107460	109651	163143	83855	97620.6	0.325951	0.061632	FALSE	-0.27199	-0.24766	-0.10777	-0.55501	-0.12488	-0.24532	0.03302	3	1879.99	7.52045e-05	3.74
A5YKK6	ECHLLVLK	256895	229531	192756	222288	227475	228535	248874	191379	238274	225857	170950	207613	176839	241853	235636	217846			FALSE	-0.09316	-0.36169	-0.22896	-0.10118	-0.14389	-0.06769	-0.21633	3	1619.98	0.00230249	2.79
A5YKK6	EHGEPFIQACMTFLK	101207	90282.2	92181.8	102251	122382	75139.8	97035	106034	81828	81150.6	82156.4	86157.3	83260.7	100779	102027	108081			FALSE	0.04475	-0.18611	0.022	0.13386	0.0847	-0.23258	-0.05724	4	2416.26	5.59027e-05	2.42
A5YKK6	EIATWKSLDLIE	49863.6	30822	33067.6	18724.6	41037.6	36035	17961.6	31976.9	28444.5	29911.9	39810.2	41886.3	26645.8	32012.4	31979.8	35677.6			FALSE	-0.06609	0.01796	-0.63958	-0.25406	-0.69216	-0.46742	-0.45998	3	2026.17	0.150227	0.89
A5YKK6	EIDDEANSY	594394	613551	541499	671501	657768	607414	596473	579337	604164	584740	694873	590327	579893	663611	758723	670877			FALSE	0.06679	0.08944	0.00602	0.24306	-0.0389	-0.02292	0.04186	2	1359.62	0.0119591	2.78
A5YKK6	EIDDEANSYFQR	934153	962091	886335	931497	1.02426e+06	1.05889e+06	960640	931355	911109	1.03268e+06	983580	1.02407e+06	1.04652e+06	1.01775e+06	867751	1.03178e+06			FALSE	0.13562	0.08236	-0.06093	0.0025	-0.00324	0.03573	0.12249	2	1790.85	6.93162e-05	2.83
A5YKK6	ELKPGNLLK	612865	656386	599209	666468	673196	623404	615064	602052	601033	563795	572850	599545	609572	990216	666008	606762			FALSE	0.03076	-0.11452	-0.00407	0.00399	-0.06051	-0.12386	0.3339	3	1924.24	0.00262538	1.9
A5YKK6	ELNPSLNFK	3.5397e+06	3.5459e+06	3.55017e+06	3.45773e+06	3.38402e+06	3.5285e+06	3.47117e+06	3.44258e+06	3.51131e+06	3.30788e+06	3.29166e+06	3.2778e+06	3.30513e+06	3.33193e+06	3.33693e+06	3.34106e+06			FALSE	-0.03568	-0.10912	-0.01591	-0.08547	-0.03542	-0.05529	-0.09435	3	1669.98	0.000507579	2.39
A5YKK6	EMMDQAAAQ	773240	772744	828595	738082	800387	737458	779625	802630	802837	819408	811919	760211	863904	838981	831233	808133			FALSE	-0.00762	0.0242	0.01918	0.08461	0.03346	0.06947	0.13946	2	1298.6	0.0187492	2.69
A5YKK6	EMMDQAAAQL	107289	99263.9	85718.3	96480.2	114805	116978	83288.3	109394	84471.9	91737.4	91201.9	101422	101763	78105.6	70854.8	97795.1			FALSE	0.16626	-0.10073	-0.181	-0.29248	-0.10029	-0.22922	-0.19957	2	1411.69	0.00166999	1.94
A5YKK6	EMMDQAAAQLAQDNCELA	111708	122220	147968	126593	175302	145350	107726	116261	127696	127472	109609	116085	129953	157238	131803	144900			FALSE	0.45495	-0.05169	0.23106	0.24227	-0.06265	0.12538	0.29595	3	2313.05	5.7155e-05	3.23
A5YKK6	EMMDQAAAQLAQDNCELACC	109894	152462	123839	127422	107104	112985	115882	101087	133255	134718	105580	119665	118305	108044	107887	116374			FALSE	-0.25343	-0.22003	-0.06234	-0.22635	-0.27404	0.03056	-0.21297	3	2633.11	5.28959e-05	4.05
A5YKK6	EMMDQAAAQLAQDNCELACCFIQK	26423.8	25127.5	41857.9	42334.2	23659.9	45021	53335.4	45973.1	30618.8	41237.2	41562	32705.4	39743.3	37187.9	31775.9	54807.6	0.523463	73.2643	FALSE	0.4139	0.52672	0.70768	0.74808	0.94591	0.4791	0.57756	5	3453.62	0.000105798	1.82
A5YKK6	EPLLMSISTNLK	161192	198400	151405	174751	186005	193742	169629	210376	191952	166545	169006	184194	179895	139083	173015	178230			FALSE	0.07868	-0.02588	-0.1408	-0.03388	0.07966	-0.0044	-0.17291	3	1954.15	0.000173267	2.4
A5YKK6	EREVFNC	382564	245807	364241	271158	286049	239655	233769	287279	284026	280018	289409	297367	272368	858318	280882	306784			FALSE	-0.25737	-0.09881	0.01605	-0.09662	-0.2702	-0.15581	0.84751	2	1257.62	0.0752576	0.85
A5YKK6	EREVFNCMLR	1.21606e+06	1.13071e+06	1.17754e+06	1.1379e+06	1.19199e+06	1.11047e+06	1.1669e+06	1.19616e+06	1.19263e+06	1.14437e+06	1.15091e+06	1.19632e+06	1.23451e+06	1.07895e+06	1.08869e+06	1.21217e+06			FALSE	-0.0275	0.00028	-0.01939	-0.02851	0.00998	-0.00602	-0.02062	3	1657.85	0.000393671	3.17
A5YKK6	ETVKEEFMPWVSQ	334785	312216	332065	321434	370604	289495	303750	307514	300995	350184	285907	344681	306211	405048	299643	326358			FALSE	0.02891	-0.03707	0.01442	-0.0476	-0.08197	0.00929	0.13661	3	2218.17	0.000569491	2.74
A5YKK6	EVFNCMLR	4.16562e+06	4.18764e+06	4.03038e+06	4.21218e+06	4.3943e+06	4.13433e+06	4.31014e+06	4.27516e+06	4.30407e+06	4.30335e+06	4.16436e+06	3.80471e+06	4.16751e+06	3.10534e+06	4.38249e+06	4.18497e+06			FALSE	0.02997	-0.06793	-0.01925	0.03653	0.03953	0.04324	-0.19982	2	1372.7	0.00701715	2.64
A5YKK6	EVTAAQVAR	1.29404e+06	1.2594e+06	1.44935e+06	1.42227e+06	1.4353e+06	1.37349e+06	1.39199e+06	1.36439e+06	1.33978e+06	1.36676e+06	1.40475e+06	1.33604e+06	1.3568e+06	1.04141e+06	1.45144e+06	1.27855e+06			FALSE	0.13751	0.10215	0.16943	0.09645	0.11033	0.08401	-0.09049	2	1248.72	0.0010431	2.62
A5YKK6	EVTYELDHPGFQIR	2.14855e+06	2.12574e+06	2.16229e+06	2.015e+06	2.01474e+06	2.16571e+06	2.21407e+06	2.09141e+06	2.25202e+06	2.06842e+06	1.85956e+06	1.80305e+06	1.90878e+06	2.24281e+06	1.94752e+06	2.0788e+06			FALSE	-0.03203	-0.22281	-0.03312	-0.08622	0.01049	0.0155	-0.04202	3	2008.05	5.72203e-05	5.08
A5YKK6	EVTYELDHPGFQIRDSK	901188	921737	880955	826569	970390	964432	969636	848220	931023	913558	934464	897739	894460	916608	855057	854954			FALSE	0.08595	0.00732	-0.09435	-0.09225	-0.00402	0.01704	-0.00941	4	2642.41	6.58525e-05	2.37
A5YKK6	EWVNLYHSAAAGR	251387	236630	266486	251255	251063	209633	224344	301017	245667	263825	196537	220430	247351	226782	250530	254560			FALSE	-0.08312	-0.227	0.0853	0.04961	0.10638	0.06213	-0.04164	3	1777.93	0.000100358	2.97
A5YKK6	EYDDPPGLR	356476	344776	397676	368269	426568	366667	326751	340144	404174	363644	383986	349840	403299	391299	429715	418952			FALSE	0.17782	0.0655	0.12731	0.27526	-0.07247	0.13083	0.18029	2	1365.7	0.00286763	1.39
A5YKK6	FFPQYPDK	1.27183e+06	1.2816e+06	1.19035e+06	1.17741e+06	1.19756e+06	1.02267e+06	1.14552e+06	1.3532e+06	1.24682e+06	831198	1.20571e+06	909128	1.22081e+06	1.31224e+06	1.15085e+06	1.10597e+06			FALSE	-0.20172	-0.27188	-0.10891	-0.17814	-0.03124	-0.29722	-0.01156	3	1649.92	0.00405732	1.07
A5YKK6	FWNHEFVHCAPEIEK	827050	754145	822472	777914	737090	704440	775438	775571	731476	679150	624395	823820	723754	706225	755587	771954			FALSE	-0.13341	-0.12674	0.0174	-0.0498	-0.02781	-0.16468	-0.14502	4	2551.3	5.81008e-05	5.58
A5YKK6	GAFGVGQEQIDAFLK	1.85044e+06	1.81326e+06	1.7693e+06	1.71994e+06	1.71264e+06	1.64838e+06	1.8992e+06	1.87207e+06	1.71508e+06	2.05982e+06	1.79358e+06	1.98701e+06	1.85811e+06	1.68275e+06	1.68288e+06	1.70039e+06			FALSE	-0.1244	0.04531	-0.07038	-0.11488	0.04175	0.04314	-0.0492	3	2188.23	6.02461e-05	3.14
A5YKK6	GEQYDQAK	822551	700058	714182	792103	787644	696599	659942	671812	790585	689142	682471	748850	657155	661282	732669	738284			FALSE	-0.03682	-0.0892	-0.01555	-0.04979	-0.19322	-0.04121	-0.20772	2	1546.84	0.00795735	2.62
A5YKK6	GFAAQFIK	130867	130166	142145	147521	118911	126354	145742	125780	140816	113550	116514	124985	116419	107006	137313	144425			FALSE	-0.08989	-0.11221	0.15016	0.11012	0.05684	-0.03733	-0.22444	3	1489.9	0.00726222	2.71
A5YKK6	GLAPHITLNPTIPLFQAHPQLK	294315	267912	207420	268784	221454	281240	240579	274065	225361	261288	247898	184807	213163	223079	211954	297746			FALSE	-0.16147	-0.37777	-0.23958	-0.1415	-0.12758	-0.20827	-0.36603	4	3014.78	4.1068e-05	5.16
A5YKK6	GLGMEVFPVDLIYRPWK	25361.9	26440.4	14130.8	28284.1	16675.1	10152.9	16304.6	13691.3	21704.7	18170.6	19128.5	18527.8	15592.5	18021.4	26034.4	28795.7	0.524243	15659.4	FALSE	-0.94928	-0.46013	-0.28844	0.08195	-0.78825	-0.37752	-0.62396	4	2628.49	0.000108332	2.2
A5YKK6	GLHNVVYGIQ	716898	663845	628753	662276	627547	573795	648135	629308	636933	725334	553187	661303	675810	628358	675712	692729			FALSE	-0.2008	-0.18509	-0.09692	-0.01291	-0.11219	-0.01943	-0.08232	2	1403.8	0.000178429	1.96
A5YKK6	GLHNVVYGIQR	6.07337e+06	5.86978e+06	5.04489e+06	4.85742e+06	4.33314e+06	4.87808e+06	4.98213e+06	4.38378e+06	4.47444e+06	4.58455e+06	4.28128e+06	4.76869e+06	5.03886e+06	4.59197e+06	5.11518e+06	4.55462e+06			FALSE	-0.37472	-0.4002	-0.27035	-0.30462	-0.35069	-0.39876	-0.31045	2	1559.9	5.81008e-05	2.97
A5YKK6	GLPAVNNDPFVQR	931600	959113	980278	982228	1.05163e+06	976318	928302	966791	1.00061e+06	1.03029e+06	942629	1.00771e+06	1.02942e+06	1.00733e+06	1.0196e+06	950565			FALSE	0.10109	0.04479	0.05377	0.05938	0.00334	0.10319	0.10734	3	1730.95	9.48714e-05	2.39
A5YKK6	GNAPEGLPQLM	782192	772679	744267	773728	766263	804623	762337	763358	741911	726625	728599	636960	725812	744856	747595	784482			FALSE	0.01478	-0.1873	-0.03463	-0.02131	-0.02733	-0.08242	-0.08032	2	1430.76	0.000360169	2.16
A5YKK6	GNAPEGLPQLMEVV	40036.7	47418.5	58419.4	32180.4	47415.1	39616.2	53833.4	40648.1	47286	45153.3	46535.8	33286.9	35787.4	34176.3	49104.9	32730.1			FALSE	-0.00701	-0.13174	0.05096	-0.09583	0.11149	0.07996	-0.32194	2	1757.94	0.000849519	1.41
A5YKK6	GNAPEGLPQLMEVVR	1.41768e+06	1.57446e+06	1.38752e+06	1.39694e+06	1.52483e+06	1.53701e+06	1.43408e+06	1.62445e+06	1.4228e+06	1.39202e+06	1.44391e+06	1.345e+06	1.55198e+06	1.4602e+06	1.3756e+06	1.41656e+06			FALSE	0.03322	-0.10148	-0.10378	-0.09979	0.03166	-0.08813	0.00964	3	1914.04	6.499e-05	2.87
A5YKK6	GNAPEGLPQLMEVVRS	231963	181470	170266	195701	210452	190705	200567	195043	218773	219801	183933	171432	173239	198108	202311	201236			FALSE	-0.04349	-0.21835	-0.17594	-0.03492	-0.06358	0.08517	-0.15488	3	2001.08	6.34434e-05	3.53
A5YKK6	GQQELLYVVPFVAK	431685	412299	426513	440986	430281	388699	469247	384463	447920	394294	369887	387720	412843	419100	389653	414827			FALSE	-0.04339	-0.15576	0.03965	-0.06916	0.01653	-0.00303	-0.02073	4	2199.3	6.28844e-05	3.8
A5YKK6	IAAHHMMR	74032.4	66836.1	79772.3	75367.9	60345.1	84913.5	70489.4	68404.8	57996.8	47004	67558.2	78465.2	44665.4	57577.5	70121.7	71747			FALSE	0.04427	0.05185	0.13922	0.01021	-0.02036	-0.42395	-0.46235	3	1270.68	0.00362475	2.81
A5YKK6	IAFIFNNLSQSNMTQK	251320	274535	290411	272189	241151	259644	264059	290899	211628	233362	240008	184446	285388	190341	266413	266577			FALSE	-0.07044	-0.30905	0.09745	0.01945	0.07771	-0.24089	-0.14452	3	2464.35	5.48686e-05	4.52
A5YKK6	IAMTTCEQIVR	176371	162831	146353	161257	175319	154380	150765	212702	184475	196899	155840	174555	146638	152356	168125	188071			FALSE	-0.04099	-0.03795	-0.14104	0.07053	0.09968	0.16906	-0.18203	2	1625.87	0.00142805	1.92
A5YKK6	IAMTTCEQIVRK	1.37253e+06	1.40027e+06	1.25471e+06	1.28849e+06	1.25491e+06	1.29407e+06	1.37293e+06	1.15394e+06	1.31546e+06	1.2159e+06	1.40949e+06	1.2689e+06	1.36642e+06	1.05342e+06	1.35617e+06	1.27816e+06			FALSE	-0.12142	-0.04998	-0.12469	-0.07391	-0.13399	-0.13143	-0.19643	3	2058.17	6.43442e-05	3.39
A5YKK6	ILDVAQDLK	4.82091e+06	4.51459e+06	4.99467e+06	4.32624e+06	4.37214e+06	4.41155e+06	4469726	4.73677e+06	4.50759e+06	4.27765e+06	4.29669e+06	4.14738e+06	4.40341e+06	4.49542e+06	4.46765e+06	4.63111e+06			FALSE	-0.0879	-0.14479	-0.00226	-0.03706	-0.02008	-0.08764	-0.06911	3	1623	0.000866057	3.48
A5YKK6	ILPDSGGVA	559256	509654	521940	508639	514711	473335	580764	545350	564458	544144	434338	509818	518183	552679	525267	514834			FALSE	-0.11349	-0.17904	-0.05269	-0.03942	0.07521	0.0526	0.00263	2	1132.65	0.00795735	1.98
A5YKK6	ILPDSGGVAK	1.17468e+06	1.18569e+06	1.19894e+06	1.14031e+06	1.08784e+06	1.13372e+06	1.09601e+06	1.06013e+06	1.10265e+06	1.13367e+06	1.11761e+06	1.14702e+06	1.22931e+06	1.0529e+06	1.13011e+06	1.15833e+06			FALSE	-0.08744	-0.05974	-0.01297	-0.04465	-0.13056	-0.07789	-0.04858	2	1564.96	0.000351682	2.35
A5YKK6	ILTNFTGVMPPQFK	1.0546e+06	972535	1.0029e+06	1.02998e+06	1.01301e+06	969695	927946	951635	895530	919221	816689	993523	851251	946016	971369	941255			FALSE	-0.03197	-0.16328	0.00408	-0.08389	-0.10903	-0.15967	-0.17364	3	2201.26	6.74742e-05	4.39
A5YKK6	ILTNFTGVMPPQFKK	390307	486113	399549	499448	441524	489382	419574	443178	400812	530345	415146	343122	422549	436389	472849	442752			FALSE	0.08701	-0.20891	0.03669	0.0631	-0.02268	0.0874	-0.02907	4	2633.57	0.000396913	2.37
A5YKK6	IREHGEPFIQ	623844	599213	631683	571363	562108	618121	610488	626938	630152	581549	544345	677743	623254	687347	591159	665134			FALSE	-0.05142	-0.00114	-0.0238	0.03868	0.01685	-0.01346	0.09974	3	1529.84	0.00470223	1.49
A5YKK6	IREHGEPFIQACMTFLK	96656.7	64378.5	90956.5	68558.2	68611.5	76281.4	77060	82378.9	61730.3	82562.8	61945.6	68249.5	67698	150577	76530.4	76873.5			FALSE	-0.15239	-0.3067	-0.01369	-0.07004	-0.01437	-0.15837	0.43877	5	2685.45	0.000103388	1.9
A5YKK6	ISYLVDNLTK	92330.4	117720	89714.2	77692.7	123809	80792.7	81258.6	98326.2	88240.7	94081.8	106403	100060	91076.7	112628	89138	96347.9			FALSE	-0.03792	-0.02485	-0.32738	-0.17943	-0.22607	-0.20424	-0.04426	3	1774.06	0.000173267	2.4
A5YKK6	ISYLVDNLTKK	412914	421465	291522	398881	407937	374509	350489	327766	371885	424475	391176	397202	334387	422110	406100	408174			FALSE	-0.09271	-0.08181	-0.27326	-0.03519	-0.29887	-0.06728	-0.14137	4	2206.36	0.00170557	1.91
A5YKK6	IVEPPENIQEK	1.17e+07	1.23946e+07	1.27149e+07	1.26593e+07	1.25614e+07	1.23046e+07	1.21725e+07	1.27976e+07	1.25497e+07	1.19154e+07	1.35086e+07	1.1405e+07	1.35925e+07	1.22318e+07	1.34488e+07	1.32804e+07			FALSE	0.04546	0.04822	0.07465	0.1497	0.05149	0.02201	0.10002	3	1904.1	0.000138763	1.49
A5YKK6	KDVKQPEELPPITTT	166657	170903	183514	204312	183459	194943	187274	195437	206112	212974	178213	211781	186029	212154	155935	184435			FALSE	0.16477	0.20831	0.20026	0.01196	0.18111	0.3121	0.23829	3	2608.54	7.92741e-05	2.07
A5YKK6	LAEVGQYEQVK	1.20986e+06	1.11483e+06	1.17823e+06	1.07042e+06	1.24055e+06	1.17295e+06	1.19216e+06	1.19111e+06	1.14852e+06	1.09716e+06	1.05831e+06	1.07182e+06	1.15986e+06	1.10206e+06	1.10202e+06	1.13488e+06			FALSE	0.05409	-0.1261	-0.04798	-0.05554	0.0359	-0.04988	-0.03949	3	1872.07	7.32121e-05	2.87
A5YKK6	LATEFELR	291546	239424	268784	265383	283193	246752	297993	267847	268944	223873	226313	224159	263078	282422	259834	258513			FALSE	-0.00279	-0.23719	0.00866	-0.03471	0.09176	-0.10758	0.03895	2	1282.73	0.112035	1.75
A5YKK6	LFGGIIEK	244587	241529	264180	251722	232002	233235	203945	214241	231910	234598	205318	243012	213107	467249	183179	261207			FALSE	-0.06333	-0.11674	0.0858	-0.12949	-0.21716	-0.0594	0.48499	2	1484.93	0.0956216	2.08
A5YKK6	LFQSVAQCC	173148	179807	155181	167433	142990	163021	174221	168542	152109	142064	160123	171991	165957	188414	150774	157999			FALSE	-0.2059	-0.08781	-0.12968	-0.19294	-0.04227	-0.26282	0.00578	2	1416.69	0.00324065	2.22
A5YKK6	LFQSVAQCCMG	70942.7	73822.1	85841.3	72412.2	62191.7	81687.3	66511.9	72029.4	79292	77974.4	76947.1	72663.9	61096.9	68606.9	71345.5	64288.7			FALSE	-0.00885	0.04751	0.12853	-0.09399	-0.06339	0.1195	-0.15849	2	1604.76	0.00527046	2.06
A5YKK6	LFQSVAQCCMGQ	216788	253351	235336	229189	233870	261091	241572	228440	247192	205428	207294	216040	201288	209411	196008	202754			FALSE	0.07423	-0.15129	-0.01733	-0.23756	-0.00039	-0.05479	-0.19501	2	1732.81	8.00614e-05	2.85
A5YKK6	LFQSVAQCCMGQK	529867	573247	493425	550537	579351	550727	562400	603162	526610	517747	564121	539815	528430	462258	539420	502370			FALSE	0.03484	0.00108	-0.07951	-0.08252	0.07945	-0.07897	-0.15508	3	2165.12	5.77696e-05	3.4
A5YKK6	LFQSVAQCCMGQKQ	159942	168089	154425	153966	162965	167078	175499	180423	161066	147685	161353	146661	160643	148126	165030	175816			FALSE	0.00882	-0.09084	-0.08908	0.05529	0.11773	-0.08739	-0.0873	3	2293.17	6.19169e-05	4.72
A5YKK6	LNPTIPLFQAHPQLK	368749	320709	343672	400641	367383	356586	328581	349767	328130	361528	309742	390829	362816	465182	353913	350776			FALSE	0.07047	0.02307	0.11045	0.03152	-0.02344	0.00042	0.26416	4	2325.39	5.54738e-05	3.72
A5YKK6	LPDPFTPNLK	1.22589e+06	1.16294e+06	1.20367e+06	1.25166e+06	1.16343e+06	1.20179e+06	1.11864e+06	1.15716e+06	1.1407e+06	1.0971e+06	1.03278e+06	1.13373e+06	1.11621e+06	1.16417e+06	1.13466e+06	1.18365e+06			FALSE	-0.01433	-0.14093	0.03962	-0.04322	-0.06993	-0.09422	-0.06702	3	1750.04	0.000623397	1.86
A5YKK6	LPDPFTPNLKVD	75331.3	77154.4	82411.7	74854.8	67542.1	94356	102211	79740.3	67844	64746.2	79999.1	85655.4	91112.3	97548.6	57190.7	74358.2			FALSE	0.08641	0.1195	0.04454	-0.21307	0.25488	-0.2017	0.30712	3	1964.13	0.000177378	2.12
A5YKK6	LVATDQTER	1.66105e+06	1.56457e+06	1.64597e+06	1.69431e+06	1.70765e+06	1.65794e+06	1.74888e+06	1.63344e+06	1.53942e+06	1.88775e+06	1.38397e+06	1.976e+06	1.62028e+06	1.71076e+06	1.35089e+06	1.60921e+06			FALSE	0.06128	0.05887	0.05039	-0.12393	0.06844	0.08744	0.0464	2	1336.74	0.000617739	2.3
A5YKK6	MKPSDLSQVWPE	839678	824941	830959	831708	812404	809297	794281	879152	827681	783393	742863	925771	835121	878043	862786	812178			FALSE	-0.03768	0.00348	-0.00169	0.00894	0.00762	-0.04717	0.04147	3	2025.1	0.000539837	2.85
A5YKK6	MKPSDLSQVWPEANQHFSK	594473	700979	651451	580465	714323	670945	645433	696358	659539	695843	630868	572712	677469	600957	589027	613519			FALSE	0.09671	-0.10612	-0.07255	-0.10736	0.05071	0.06524	-0.01909	4	3141.7	4.98197e-05	3.39
A5YKK6	MLAHTPQQK	688783	573325	601610	624566	546382	536485	622018	610680	622926	542036	568655	526164	619201	639073	580768	621059			FALSE	-0.22098	-0.20514	-0.04167	-0.07061	-0.03402	-0.11555	-0.00439	3	1661.97	0.00042059	3.44
A5YKK6	MTTCEQIVR	1.75648e+06	1.59822e+06	1.86652e+06	1.5558e+06	1.64658e+06	1.6943e+06	1.71361e+06	1.81895e+06	1.69731e+06	1.70148e+06	1.6592e+06	1.85547e+06	1.5578e+06	1.60329e+06	1.68458e+06	1.69788e+06			FALSE	-0.00596	0.06721	0.02879	0.01189	0.07453	0.01884	-0.08576	2	1441.75	0.00211138	2.79
A5YKK6	MTTCEQIVRK	2.98892e+06	3.03012e+06	2.86712e+06	2.83353e+06	3.01319e+06	3.14204e+06	3.0546e+06	2.93764e+06	3.08915e+06	3.08986e+06	3.02879e+06	3.12169e+06	3.06996e+06	2.8754e+06	2.73029e+06	2.95399e+06			FALSE	0.03228	0.03117	-0.07841	-0.08256	-0.00644	0.03784	-0.01777	3	1874.05	0.0011527	2.22
A5YKK6	MVLNETYR	6.67025e+06	7.01251e+06	6.88896e+06	6.85059e+06	7.27769e+06	6.69703e+06	7.18812e+06	6.84558e+06	6.94947e+06	6.91161e+06	7.05637e+06	6.41737e+06	6.9506e+06	6.69509e+06	6.59908e+06	7.02532e+06			FALSE	0.03046	-0.02221	0.00597	-0.00617	0.03654	0.01868	-0.00391	2	1329.72	0.00760206	2.32
A5YKK6	MYYFGIAALDR	527530	466198	472381	457010	478351	500520	469860	506996	426813	515971	432771	338921	442281	331298	557606	486464			FALSE	-0.02173	-0.36483	-0.09657	0.07129	-0.02471	-0.07592	-0.3613	2	1623.85	0.000109206	2.42
A5YKK6	MYYFGIAALDRFK	268188	262848	190589	228947	208821	230547	200866	219162	198655	270192	197525	190210	185794	189588	199063	204800	0.720798	0.0196245	FALSE	-0.27338	-0.45374	-0.34002	-0.39494	-0.33832	-0.17969	-0.50045	3	2203.22	0.00121237	2
A5YKK6	NDPFVQR	1.16558e+06	1.10928e+06	1.24746e+06	1.13181e+06	1.26355e+06	1.16858e+06	1.25551e+06	1.24367e+06	1.13658e+06	1.27044e+06	1.19246e+06	1.41278e+06	1.14111e+06	1.18527e+06	1.13165e+06	1.12456e+06			FALSE	0.09644	0.19564	0.06475	-0.01188	0.13568	0.08147	0.03231	2	1179.64	0.0531643	2.26
A5YKK6	NIDTLLVATDQTER	57743.8	41645.9	57872.7	40542.6	45292.2	40454.9	28522.9	20999.5	43245.1	44456.1	44845.1	41187	22655.3	34148.9	37029.9	50424.6	0.382113	5196.58	FALSE	-0.21301	-0.20822	-0.01421	-0.18456	-1.00502	-0.1805	-0.8071	3	1893.02	0.00138452	2.46
A5YKK6	NKPILHTDLDVK	2.89278e+07	2.67281e+07	2.70848e+07	2.56066e+07	2.63727e+07	2.56142e+07	2.60484e+07	2.64296e+07	2.65647e+07	2.14433e+07	2.43545e+07	2.33229e+07	2.33622e+07	2.51891e+07	2.56724e+07	2.70471e+07			FALSE	-0.09838	-0.22323	-0.07897	-0.0782	-0.08482	-0.21326	-0.19702	3	2305.41	6.87497e-05	1.93
A5YKK6	NLALDINELKPGNLLK	3.62129e+06	3.88786e+06	3.66438e+06	3.73138e+06	3.62411e+06	3.73003e+06	3.53332e+06	3.50615e+06	3.58689e+06	3.60652e+06	3.3769e+06	3.31911e+06	3.53293e+06	3.61123e+06	3.53094e+06	3.70617e+06			FALSE	-0.03009	-0.16535	-0.02195	-0.05324	-0.09318	-0.06198	-0.07188	3	2677.64	4.38588e-05	4.63
A5YKK6	NLDEQLSAPK	1.28838e+06	1.24199e+06	1.10061e+06	1.23205e+06	1.26067e+06	1.29602e+06	1.18557e+06	1.23787e+06	1.19717e+06	1.2561e+06	1.14581e+06	1.16796e+06	1.10266e+06	1.23009e+06	1.22901e+06	1.25821e+06			FALSE	0.01493	-0.1291	-0.11737	-0.02481	-0.06229	-0.04464	-0.11732	2	1722.99	0.000251315	3.25
A5YKK6	NLDEQLSAPKK	3.55614e+06	3.53818e+06	3.33673e+06	3.38954e+06	3.33e+06	3.07251e+06	3.33666e+06	3.34066e+06	3.53068e+06	3.35684e+06	3.76747e+06	3.48235e+06	3.62561e+06	3.59001e+06	3.56708e+06	3.54558e+06			FALSE	-0.14803	0.03128	-0.07686	0.00372	-0.08739	-0.04268	0.02446	3	2155.29	5.66567e-05	3.85
A5YKK6	NLFEEYR	1.85656e+06	1.66924e+06	1.83288e+06	1.68554e+06	1.66672e+06	1.80623e+06	1.79973e+06	1.78517e+06	1.81758e+06	1.62235e+06	1.65037e+06	1.85114e+06	1.6726e+06	1.83582e+06	1.76606e+06	1.81326e+06			FALSE	-0.02179	-0.00997	-0.00302	0.02174	0.02398	-0.03557	-0.00713	2	1274.67	0.0111806	1.53
A5YKK6	NLFEEYRFFPQYPDK	175235	229547	198807	287469	234745	257759	271115	211304	202912	246194	250871	184004	232911	222130	185017	205399			FALSE	0.28299	0.10346	0.26463	-0.05213	0.25314	0.14991	0.16885	3	2601.36	0.000121478	1.77
A5YKK6	NLGHWLGMITLAK	118414	132121	118931	103585	105017	113572	88413.6	104957	85424.1	106400	103926	76742	97278.9	96769.3	105670	98133.6			FALSE	-0.19679	-0.47167	-0.17111	-0.29783	-0.37365	-0.38523	-0.3686	3	2062.21	0.00316915	2.84
A5YKK6	NLILSAFPR	1.58474e+06	1.41156e+06	1.39243e+06	1.45666e+06	1.50729e+06	1.49405e+06	1.39787e+06	1.45549e+06	1.48939e+06	1.43061e+06	1.24111e+06	1.28374e+06	1.29146e+06	1.28992e+06	1.48872e+06	1.50964e+06			FALSE	0.00243	-0.24698	-0.07268	0.00099	-0.07052	-0.03721	-0.21504	2	1334.81	0.0019375	2.23
A5YKK6	NLTAGMAMIT	107292	87894.6	109806	88142.7	80550	124545	118240	97510.2	115744	87620.6	94837.3	100016	99260.5	94799.8	118333	98909.3			FALSE	0.07144	-0.00247	0.02027	0.15445	0.14451	0.05921	-0.00835	2	1326.71	0.000779485	2.17
A5YKK6	NLTAGMAMITCR	114484	95230.7	102861	103729	99777	107707	96475.6	114951	106619	136251	80821.6	108892	101672	85404.9	102858	72686.4			FALSE	-0.01543	-0.1446	-0.02166	-0.25659	0.01173	0.21176	-0.1648	3	1642.84	6.36613e-05	3.83
A5YKK6	NMRLPDPFTPNLK	990279	1.08404e+06	1.01576e+06	1.08262e+06	967981	1.10321e+06	1.15035e+06	936533	971071	1.083e+06	1.08295e+06	1.11236e+06	1.08994e+06	1.02264e+06	896151	977573			FALSE	-0.00218	0.08179	0.01663	-0.14673	0.00871	-0.01415	0.02637	3	2151.22	0.000262204	2.8
A5YKK6	NNLSQSNMTQK	960828	888913	958926	840869	967417	787368	963123	867991	823088	835229	862563	1.00443e+06	878805	1.00574e+06	855405	814882			FALSE	-0.07603	0.01339	-0.03949	-0.14723	-0.0146	-0.1576	0.02689	3	1873.01	0.000190673	4.43
A5YKK6	NNLSQSNMTQKVEELK	397754	320422	382649	437718	445574	455418	398119	335871	433140	432599	446734	468168	401973	489909	378302	431813			FALSE	0.32718	0.34928	0.19193	0.17379	0.03142	0.2696	0.31252	3	2775.55	4.28921e-05	3.5
A5YKK6	NSFASALR	5.59015e+06	5.64555e+06	6.29425e+06	5.55761e+06	5.54097e+06	6.31941e+06	5.95655e+06	6.03066e+06	6.05793e+06	5.71899e+06	5.73019e+06	6.3202e+06	5.70801e+06	5.50756e+06	5.75732e+06	5.76643e+06			FALSE	0.07806	0.10099	0.07702	0.03652	0.09341	0.06787	-0.00259	2	1169.66	0.0386149	2.74
A5YKK6	NSRDAIAALGLLQK	1.496e+06	1.51058e+06	1.47543e+06	1.43073e+06	1.45193e+06	1.5285e+06	1.42297e+06	1.38196e+06	1.52996e+06	1.42049e+06	1.29152e+06	1.331e+06	1.39374e+06	1.37424e+06	1.47319e+06	1.36411e+06			FALSE	-0.0126	-0.19717	-0.04901	-0.0836	-0.10015	-0.02719	-0.11929	3	2078.26	6.78866e-05	3.45
A5YKK6	NVELTKPMQILYK	278282	200365	267145	228653	215022	234493	190107	246626	239036	173453	157063	141695	195090	226892	201185	232422			FALSE	-0.09059	-0.67998	0.05079	-0.14257	-0.13221	-0.2146	-0.18178	3	2489.5	9.39211e-05	2.17
A5YKK6	NVLAELHQEHDLK	582727	535987	561616	582659	639751	587770	609227	600635	546392	598415	562732	597935	593036	678978	479114	530644			FALSE	0.13391	0.05311	0.03259	-0.14783	0.113	0.03326	0.18527	4	2154.22	6.74742e-05	4.16
A5YKK6	NVPGFLPTNDLSQPT	1.55026e+06	1.44421e+06	1.46469e+06	1.46177e+06	1.59125e+06	1.47216e+06	1.49577e+06	1.47419e+06	1.46261e+06	1.33238e+06	1.47907e+06	1.41834e+06	1.37093e+06	1.40526e+06	1.44754e+06	1.4266e+06			FALSE	0.03284	-0.04754	-0.03315	-0.05917	-0.01186	-0.09946	-0.1092	2	1904.01	0.000105388	2.07
A5YKK6	NVPGFLPTNDLSQPTGF	352410	346289	308473	348803	401545	336203	359476	331205	308114	366841	357884	313792	329191	342768	347925	309036			FALSE	0.07846	-0.05691	-0.08817	-0.08886	-0.01665	-0.04988	-0.0563	3	2108.1	0.000149933	3.27
A5YKK6	NVPGFLPTNDLSQPTGFLAQPMK	41076.3	51131.3	54698.4	64871.6	56863.2	58437.1	55954.1	46889.4	46575.2	48997	57742.6	44406.5	58673.4	46704.9	31475.9	42489.9			FALSE	0.32244	0.14772	0.3749	-0.31803	0.15749	0.0517	0.19262	4	3080.67	9.36095e-05	1.87
A5YKK6	Oxidation[M15]AQAEQQHNPAANPTMIR	273035	226637	254831	235291	244207	277300	244291	225854	232244	240688	217994	241671	244412	236084	262176	273822			FALSE	0.06171	-0.1204	-0.02784	0.10125	-0.08788	-0.07935	-0.05646	3	2197.11	5.29173e-05	2.94
A5YKK6	Oxidation[M1]MTTCEQIVR	364479	294733	332712	278596	311607	290789	291495	338787	376085	313493	297345	318499	318716	334271	290482	308695			FALSE	-0.13003	-0.09818	-0.10884	-0.13776	-0.06474	0.06497	-0.01369	2	1457.74	0.00316915	1.47
A5YKK6	Oxidation[M1]MVLNETYR	1.26184e+06	1.21523e+06	1.15476e+06	1.16099e+06	1.29146e+06	1.1426e+06	1.21535e+06	1.19691e+06	1.20863e+06	1.22784e+06	1.05917e+06	1.39434e+06	1.25918e+06	1.1793e+06	1.10234e+06	1.23736e+06			FALSE	-0.02527	-0.01379	-0.09716	-0.08231	-0.03826	-0.02384	-0.02266	2	1345.71	0.0133691	1.54
A5YKK6	Oxidation[M2M3]EMMDQAAAQ	48439.4	63581.6	37091.2	38747.1	66184.7	46741.3	58123.4	45704.1	52534	58216	50722.6	61511.7	38955.6	41215.5	49827.6	47621.9			FALSE	0.01161	0.00274	-0.56277	-0.20104	-0.10958	-0.01646	-0.48262	2	1330.59	0.0097646	1.21
A5YKK6	Oxidation[M2]RMPEQIR	413091	372026	402885	412561	401610	381651	426460	350185	386566	371361	377940	430416	401484	408432	393963	386408			FALSE	-0.00341	0.04208	0.05468	-0.00875	-0.01565	-0.05085	0.04486	3	1249.7	0.0264847	2.34
A5YKK6	Oxidation[M3]VDMLSEINIAPR	322111	263135	267928	272050	295064	291293	247921	273677	284836	295097	295631	235786	287803	264840	254091	277028			FALSE	0.00273	-0.1392	-0.11615	-0.14001	-0.1661	-0.01316	-0.08269	3	1677.92	6.28844e-05	2.18
A5YKK6	Oxidation[M5]AGPEMDK	809089	831850	799205	873356	827796	817123	850420	834306	913387	966885	876577	865824	869922	829669	815918	818084			FALSE	0.0035	0.08656	0.02754	-0.00611	0.03799	0.19642	0.05067	2	1371.74	0.0705917	1.39
A5YKK6	Oxidation[M8]AHGGPNFM	273325	282865	337674	306454	318631	293070	321137	302415	330328	331190	318164	282712	308767	324021	286863	346156			FALSE	0.13725	0.11149	0.21177	0.18667	0.16493	0.2502	0.18615	2	1150.56	0.00454445	0.73
A5YKK6	Oxidation[M8]NLGHWLGMITLAK	108501	101267	100578	106870	98005.5	112804	84471.3	83666	87575.4	108981	70431.7	54653.7	90165.8	70460.6	83741.4	95055.9			FALSE	0.00714	-0.74588	-0.01605	-0.23047	-0.31916	-0.09386	-0.38509	3	2078.21	9.61757e-05	3.58
A5YKK6	Oxidation[M8]NNLSQSNMTQK	309012	280619	294404	285170	296940	257826	299609	323068	326019	270265	272631	313873	280928	359737	254336	304078			FALSE	-0.08793	-0.00767	-0.02482	-0.07848	0.07867	0.01619	0.11976	3	1889	0.000569491	2.17
A5YKK6	Oxidation[M9]AFSAFVGQMHQQGILK	212594	164999	202496	168394	174964	176172	178190	209407	172069	177051	142301	195256	182269	168421	210595	170402			FALSE	-0.1048	-0.1617	-0.02584	0.01295	0.03772	-0.11311	-0.10664	4	2386.32	0.0189509	1.65
A5YKK6	Oxidation[M9]ARQPPPGVMPK	216770	201251	204865	229463	186191	190712	194670	223813	210963	212953	196987	211515	200202	193831	158824	189717			FALSE	-0.14938	-0.03323	0.05521	-0.26224	0.00159	0.0202	-0.08525	3	1802.06	0.00040019	1.59
A5YKK6	Oxidation[M9]ILTNFTGVMPPQFK	548359	511508	494388	495025	462148	524221	410472	442591	460749	462606	462266	470602	480378	525520	490023	483551			FALSE	-0.10368	-0.18414	-0.09924	-0.12252	-0.31316	-0.19893	-0.0754	3	2217.26	5.62812e-05	3.27
A5YKK6	Oxidation[M9]ILTNFTGVMPPQFKK	455701	582119	532918	602290	541889	651017	520418	538935	487154	596748	576574	529792	494983	501898	517820	543035			FALSE	0.20092	0.09227	0.1294	0.03167	0.02963	0.06268	-0.05806	3	2649.56	5.51647e-05	2.72
A5YKK6	Oxidation[M]EMMDQAAAQ	415567	368340	379972	360341	323658	370598	398531	408271	431736	435129	391204	359607	374306	406290	347265	380443			FALSE	-0.17522	-0.06223	-0.08255	-0.10732	0.04153	0.14513	-0.00611	2	1314.6	0.00181745	1.85
A5YKK6	Oxidation[M]IAAHHMMR	172215	199839	200933	199584	172361	204065	178975	212348	189147	245776	188867	196141	215637	186323	207470	201093			FALSE	0.01685	0.04938	0.10635	0.13505	0.07285	0.22525	0.11154	3	1286.68	0.000549509	2.2
A5YKK6	PAPHLFAQLSK	538173	683206	723199	621561	683402	669071	632231	710790	701000	674736	545081	540839	657441	533717	652792	753452			FALSE	0.14709	-0.16959	0.13884	0.20334	0.13697	0.17169	-0.03615	3	1817.09	0.000136702	3.13
A5YKK6	PTIPLFQAHPQLK	57381.3	65239.3	56413.6	61299.6	58707.7	66850.8	58454.6	68493.6	63333.2	71604.7	61534.4	53978	66517.9	53578.4	38065.7	63365.8			FALSE	0.03416	-0.08615	-0.05893	-0.2737	0.05004	0.13809	-0.03001	3	2098.27	0.0336931	1.41
A5YKK6	QAQQVMEGT	217440	217656	210130	194022	247503	217343	244679	228299	257280	220672	212538	200520	240054	235761	237771	221369			FALSE	0.09542	-0.07499	-0.10644	0.0776	0.12044	0.13553	0.12907	2	1295.66	0.0896226	1.11
A5YKK6	QKLPDLLR	287108	242205	247983	196779	223493	253911	230793	257403	303491	244679	200655	179307	250664	290727	238620	247452			FALSE	-0.14891	-0.47827	-0.25109	-0.12295	-0.11666	0.0505	0.03255	2	1591.02	0.0149296	1.65
A5YKK6	QLAVYEEF	74447	62461.5	63261.9	72414.6	57331.6	61200.7	55010.3	66430.6	71260.2	58658.6	55056.3	66204.3	59685.4	73902.6	79846.2	56601.9			FALSE	-0.20793	-0.1751	-0.01304	-0.00486	-0.17296	-0.0756	-0.03542	2	1302.69	0.0197769	1.33
A5YKK6	QLAVYEEFAR	7.55549e+06	7.61948e+06	7.86273e+06	7.664e+06	7.49269e+06	7.54244e+06	7.58667e+06	7.3415e+06	7.9544e+06	7.54621e+06	7.89933e+06	7.44406e+06	7.778e+06	7.54238e+06	7.5147e+06	7.36748e+06			FALSE	-0.01336	0.01592	0.03306	-0.02811	-0.02366	0.03063	0.01376	2	1529.83	0.000180563	3.37
A5YKK6	QLFSFPIK	753370	635177	683032	633220	628874	646378	640040	655815	605641	630498	598611	519488	618076	644370	619046	592628			FALSE	-0.12279	-0.31253	-0.07714	-0.19657	-0.09967	-0.16774	-0.13735	2	1587.98	0.00470223	2.91
A5YKK6	QPEELPPITTT	614583	620890	624214	567935	619266	618466	634050	627426	613849	618437	589669	603475	617440	621938	579155	616084			FALSE	0.00264	-0.05029	-0.0515	-0.04777	0.03005	-0.00373	0.00455	2	1529.84	0.000802057	0.98
A5YKK6	QPEELPPITTTTT	116561	107362	84115.6	117866	103594	127385	120988	107921	112120	110414	102864	125953	112379	129744	126175	114483			FALSE	0.04476	0.03119	-0.14878	0.10398	0.03177	-0.00898	0.11274	2	1731.93	0.000193039	1.46
A5YKK6	QPPPGVMPK	340441	337908	373111	291140	350419	369724	362777	355731	346977	368022	296369	308747	332536	380177	300293	294029			FALSE	0.08626	-0.16481	-0.0303	-0.19078	0.08298	0.07591	0.07129	2	1558.93	0.0161178	1.9
A5YKK6	RDILMDR	590778	512977	534786	483465	562665	558836	608953	560803	503905	511109	527979	605878	504063	472692	499821	550267			FALSE	0.02301	0.03882	-0.11633	-0.07191	0.08379	-0.12092	-0.17635	3	1222.69	0.0133691	2.07
A5YKK6	RILDVAQDLK	224065	237437	222221	194261	176281	192020	210463	203240	198205	227553	204375	242271	211493	223198	217833	235801			FALSE	-0.32545	-0.04721	-0.14808	-0.02481	-0.15774	-0.1163	-0.08635	3	1779.1	0.0127877	2.1
A5YKK6	RLATEFELRK	408157	412907	428045	415223	421386	416521	433519	394426	441727	400565	409548	467971	423061	437032	407975	439382			FALSE	0.02929	0.09594	0.0385	0.04547	0.01204	0.03683	0.067	3	1871.14	0.116317	1.62
A5YKK6	RQPPPGVMPK	1.10327e+06	1.10104e+06	990808	982094	953344	1.03943e+06	966602	904855	1.05379e+06	927780	957962	1.0757e+06	886037	1.00765e+06	947388	942984			FALSE	-0.14554	-0.11624	-0.16	-0.22165	-0.23616	-0.15367	-0.21912	3	1715.03	0.000612143	3.86
A5YKK6	RYCDPVVL	303245	279442	279300	286180	339057	274668	285173	286252	284108	303405	301488	305970	314878	337600	308216	284452			FALSE	0.07487	0.06006	-0.04325	0.0245	-0.02816	0.0119	0.16321	2	1325.72	0.00109634	0.79
A5YKK6	RYCDPVVLTY	499596	439476	473479	488820	452377	444123	438976	415965	429355	435024	506171	479261	460077	488478	443703	487464			FALSE	-0.06693	0.06952	0.03525	-0.0122	-0.13541	-0.11957	0.01449	2	1589.83	0.000891566	1.72
A5YKK6	RYCDPVVLTYQ	267731	217759	228304	250098	236507	252367	217893	236830	282576	273109	222228	228571	228600	255032	230691	212797			FALSE	0.01002	-0.10696	-0.02122	-0.13055	-0.09446	0.19482	-0.00553	2	1717.89	0.000554424	2.26
A5YKK6	RYCDPVVLTYQAER	339302	399781	415589	378654	361130	418163	378347	431991	436439	382644	372802	356396	405140	313740	372642	346002			FALSE	0.07643	-0.01942	0.10384	-0.04046	0.13279	0.14827	-0.03998	3	2074.07	9.06307e-05	3
A5YKK6	SAQLPPETLATML	79817.2	87399.7	73660.8	74886.8	75079.1	81812.6	94670.8	78001.6	69434	76761.5	65182.4	55251	67436.6	71558.6	75799.5	72813.5			FALSE	-0.09195	-0.47348	-0.1708	-0.17016	0.04632	-0.19382	-0.26669	2	1675.93	0.000134695	1.77
A5YKK6	SEINIAPR	1.78988e+06	1.53257e+06	1.60856e+06	1.6323e+06	1.64458e+06	1.69042e+06	1.56581e+06	1.65458e+06	1.72761e+06	1.66317e+06	1.5793e+06	1.63479e+06	1.59764e+06	2.43105e+06	1.71349e+06	1.78685e+06			FALSE	0.00544	-0.04784	-0.03587	0.07525	-0.04501	0.02937	0.27806	2	1203.7	0.00795735	2.48
A5YKK6	SEYDDPPGLREK	1.41909e+06	1.36335e+06	1.19653e+06	1.23364e+06	1.20015e+06	1.28606e+06	1.23511e+06	1.19526e+06	1.3087e+06	1.20047e+06	1.21053e+06	1.18445e+06	1.15852e+06	1.21159e+06	1.23654e+06	1.15682e+06			FALSE	-0.1624	-0.21634	-0.19529	-0.21732	-0.19518	-0.14914	-0.2314	3	2014.07	0.0420868	2.2
A5YKK6	SISAPGSGIWSDGK	174482	200163	221357	222008	209903	205014	187915	166394	207464	202317	191147	192253	240715	171488	214619	210812			FALSE	0.14729	0.03333	0.24297	0.1834	-0.08052	0.12932	0.13783	3	1970.08	0.000159135	3.52
A5YKK6	SISTNLK	1.9054e+06	1.69661e+06	1.87997e+06	1.72853e+06	1.771e+06	1.59476e+06	1.87006e+06	1.89355e+06	1.72667e+06	1.69238e+06	1.90548e+06	1.48318e+06	1.98428e+06	1.70861e+06	1.82414e+06	1.71338e+06			FALSE	-0.09787	-0.08809	0.0026	-0.02606	0.06331	-0.07521	0.03595	2	1370.85	0.0650265	2.06
A5YKK6	SLAGLAPHITLNPTIPLFQAHPQLK	111353	117551	89567.1	118971	97747.8	133264	105136	75099.2	84987.9	109869	112798	82462.8	84791.1	76721.7	92912.7	104994	0.471343	163.594	FALSE	0.01323	-0.22934	-0.13443	-0.20992	-0.34486	-0.23233	-0.50309	5	3285.93	4.24451e-05	4.23
A5YKK6	SLDLIESLLR	5.75599e+06	5.96077e+06	5.3608e+06	5.76437e+06	5.79893e+06	5.6572e+06	5.57631e+06	5.3291e+06	5.44974e+06	5.86787e+06	5.14282e+06	5.18453e+06	5.4124e+06	5.83957e+06	5.64253e+06	5.95696e+06			FALSE	-0.03245	-0.18211	-0.07475	-0.01451	-0.10353	-0.05001	-0.0584	3	1462.88	0.000585054	2.11
A5YKK6	SLKPAPHLFAQLSK	1.83861e+06	1.82959e+06	1.59321e+06	1.80343e+06	1.57876e+06	1.90511e+06	1.53263e+06	1.90476e+06	1.55669e+06	1.74904e+06	1.52322e+06	1.5628e+06	1.6618e+06	1.38757e+06	1.98558e+06	1.91601e+06			FALSE	-0.07438	-0.24933	-0.11096	0.08899	-0.09376	-0.1501	-0.26656	4	2449.51	6.84199e-05	3.94
A5YKK6	SLLEVVVLSR	148402	159531	144248	128686	144098	109394	131920	169999	134506	132604	130127	120573	134367	158886	136133	137494			FALSE	-0.28068	-0.29666	-0.17407	-0.17041	-0.02846	-0.20519	-0.07047	3	1418.89	0.000554424	3.43
A5YKK6	SLLLEAYVK	711152	769498	733917	688770	690168	692933	755152	715224	698276	622159	688022	694125	715365	661479	751289	693460			FALSE	-0.09832	-0.09932	-0.05761	-0.03541	-0.01005	-0.16522	-0.10487	2	1644.02	0.000410228	1.26
A5YKK6	SNYEAMIDR	1.25411e+06	1.32643e+06	1.36295e+06	1.49723e+06	1.4802e+06	1.46105e+06	1.41769e+06	1.2992e+06	1.28177e+06	1.41099e+06	1.63035e+06	1.43533e+06	1.42976e+06	1.28066e+06	1.49805e+06	1.38081e+06			FALSE	0.18875	0.24853	0.14844	0.15782	0.07428	0.06141	0.07084	2	1402.7	0.000779485	2.17
A5YKK6	SPVTFLSDLR	6.03302e+06	5.54039e+06	6.11429e+06	6.10796e+06	5.8779e+06	6.00809e+06	6.23067e+06	6.01105e+06	6004483	5.84627e+06	5.81108e+06	6.06141e+06	5.64937e+06	5.71765e+06	5.93267e+06	5.75721e+06			FALSE	0.03845	0.03681	0.0787	0.01445	0.08099	0.03417	-0.02596	2	1438.82	0.000457612	2.99
A5YKK6	SQISYLVDNLTK	128997	112827	116824	124894	126338	118411	106194	88326.1	90609.5	102960	112062	97616.2	113522	125152	113077	113209			FALSE	0.01734	-0.20578	-0.00064	-0.09581	-0.31404	-0.32111	-0.01892	3	1989.15	0.000146806	2.97
A5YKK6	SQISYLVDNLTKK	91281.1	79138	91223.4	92196.5	97053.8	87191.4	92446.8	93255.4	102201	113401	88606.2	89739.6	77551.6	115203	76646.9	77094.8			FALSE	0.11254	0.06559	0.10606	-0.14858	0.1239	0.33928	0.17768	4	2421.45	0.00120016	1.52
A5YKK6	SRDPPVK	905498	881246	562128	778153	837804	921526	742753	976506	825009	1.29653e+06	662046	1.0747e+06	763810	1.04775e+06	769303	820831			FALSE	-0.02231	-0.04095	-0.4148	-0.16818	-0.05555	0.24778	0.0199	3	1406.86	0.00570986	2.24
A5YKK6	SRGNAPEGLPQLMEVVR	365119	256768	278689	316284	259132	270405	265419	277016	305885	303161	309796	238797	283582	276401	404600	276028			FALSE	-0.23192	-0.18092	-0.06383	0.13021	-0.1972	-0.0301	-0.15127	3	2157.18	4.93901e-05	4.16
A5YKK6	STPQSPAK	914091	902832	858793	933566	954330	1.0149e+06	998033	1.10101e+06	965426	1.28104e+06	881571	1.12459e+06	982494	1.01282e+06	897343	982274			FALSE	0.11613	0.14294	-0.01964	0.04894	0.20824	0.30616	0.13512	2	1423.84	0.0317517	2.38
A5YKK6	SYAIDNPLHYQK	556025	527736	588212	576703	599678	588652	556919	577639	565339	511821	547733	568392	524670	741513	539851	598597			FALSE	0.13289	0.04245	0.10418	0.07102	0.06608	-0.00881	0.22444	4	2057.13	9.96319e-05	2.72
A5YKK6	SYIDADVSGN	1.83673e+06	1.55345e+06	1.73089e+06	1.66325e+06	1.73522e+06	1.65957e+06	1.74825e+06	1.87585e+06	1.7198e+06	1.54351e+06	1.6122e+06	1.39892e+06	1.77408e+06	1.84066e+06	1.71721e+06	1.80426e+06			FALSE	0.00196	-0.17106	0.00169	0.05482	0.09626	-0.05502	0.09253	2	1344.66	0.00208873	2.07
A5YKK6	TDDLITRFF	139651	171017	119013	139827	134499	122309	143722	110412	147507	132652	123842	138669	143278	123253	119459	129299			FALSE	-0.27468	-0.243	-0.26331	-0.32063	-0.28978	-0.14912	-0.22107	2	1431.78	0.0536564	1.1
A5YKK6	TDDLITRFFR	47628.2	54037.5	55388.5	53463.3	61054	47402.5	68615.8	46683.8	47040.1	51525.6	55126.5	49097.8	70080.5	53902.4	74938.6	38286.1			FALSE	0.09329	0.03586	0.09853	0.15536	0.18156	-0.04467	0.28631	3	1587.88	0.0832509	1.32
A5YKK6	THSGLTDGIPL	514127	535160	522765	518524	501745	549656	469074	518207	559599	462189	534085	519362	478913	454319	494216	541246			FALSE	0.0029	0.00571	-0.01104	-0.01913	-0.08788	-0.03831	-0.1691	2	1414.79	0.000833345	1.03
A5YKK6	THSGLTDGIPLQ	588103	561956	575032	568259	536526	556884	543177	575873	621898	586096	484528	624706	634849	582033	542541	579539			FALSE	-0.07287	-0.05215	-0.00852	-0.03553	-0.03943	0.0709	0.08148	2	1542.84	6.70739e-05	2.66
A5YKK6	THSGLTDGIPLQSISAPGSGIW	207337	211321	182653	235469	212773	178403	186920	165785	179938	196903	192455	162138	183308	191981	207660	218496			FALSE	-0.09795	-0.23961	-0.00185	0.02561	-0.24731	-0.15182	-0.15777	3	2498.32	5.06019e-05	4.17
A5YKK6	THSGLTDGIPLQSISAPGSGIWSDGK	252230	208575	233628	307636	253744	243587	255308	225489	240642	252423	215386	183658	257599	230409	245890	227123			FALSE	0.11005	-0.20761	0.23218	0.03772	0.06127	0.09762	0.08275	4	3189.7	3.66718e-05	4.35
A5YKK6	TNFTGVMPPQFK	192123	179953	182546	202107	203975	198203	224143	193253	201911	204485	221870	208118	193981	223499	189947	208265			FALSE	0.11223	0.2087	0.04796	0.09794	0.16582	0.12729	0.16611	3	1975.1	8.21441e-05	2.75
A5YKK6	TRSPVTFLSDLR	2.09016e+06	2.00541e+06	2.06407e+06	1.93316e+06	2.02854e+06	2.02298e+06	2.03421e+06	2.0324e+06	2.15717e+06	2.04023e+06	1.93601e+06	2.04625e+06	1.95511e+06	2.04358e+06	1.95991e+06	1.95032e+06			FALSE	-0.0156	-0.04048	-0.03507	-0.06681	-0.01024	0.03543	-0.03454	3	1695.97	0.000141597	1.63
A5YKK6	TTNIDTLLVATDQTER	110661	139972	97114.8	115257	115568	110384	127585	121091	133181	121760	114173	131824	117541	133286	128735	119161			FALSE	-0.14957	-0.02694	-0.23898	-0.01585	-0.01131	0.02458	0.00112	3	2095.12	5.48463e-05	3.97
A5YKK6	TVTRPTGVSFK	1.78531e+06	1.78082e+06	1.89177e+06	2023340	1.80376e+06	1.69663e+06	1.77857e+06	1.78273e+06	1.6944e+06	1.68258e+06	1.73205e+06	1.70237e+06	1.85328e+06	1.76036e+06	2.06663e+06	1.82403e+06			FALSE	-0.02684	-0.0543	0.13469	0.12566	-0.00196	-0.07863	0.01909	3	1801.08	0.000343455	2.36
A5YKK6	TVTVTRPTGVSF	74636.9	93130.5	98487.7	85650.2	109487	91907.4	92440.7	77158.5	99541.4	97840.2	73901.9	98523.4	125249	100412	81118	114571			FALSE	0.26356	0.03951	0.13432	0.2221	0.01567	0.23452	0.42769	3	1568.9	0.000494479	2.48
A5YKK6	TVTVTRPTGVSFK	579961	530211	546065	578853	546059	533535	491921	623740	482664	561287	506881	479833	527200	556674	595718	496805			FALSE	-0.04029	-0.17008	0.01904	-0.02312	0.00712	-0.08873	-0.03459	3	2001.2	0.000320256	1.61
A5YKK6	VDMLSEINIAPR	2.64874e+06	2.7484e+06	2.7048e+06	2.65238e+06	2.65756e+06	2.56296e+06	2.64737e+06	2.57054e+06	2.57888e+06	2.54575e+06	2.68345e+06	2.45363e+06	2.68523e+06	2.50722e+06	2.65725e+06	2.67247e+06			FALSE	-0.048	-0.07125	-0.01072	-0.01813	-0.04872	-0.07475	-0.05578	2	1661.92	5.86921e-05	3.08
A5YKK6	VGGVDPK	966094	905779	842865	994141	926934	846651	917065	805336	911338	976500	983913	969967	994308	930378	912444	902095			FALSE	-0.07781	0.06186	-0.02713	-0.04488	-0.12006	0.01225	0.04014	2	1279.79	0.00734576	1.34
A5YKK6	VGQMHQQGILK	338238	335506	330777	321367	336897	298121	351488	343033	327917	304511	319129	343184	352199	343952	315472	346869			FALSE	-0.0854	-0.02469	-0.04701	-0.02463	0.04382	-0.0913	0.0472	3	1847.08	0.000117262	2.47
A5YKK6	VLESSIR	2.41436e+06	2.35356e+06	2.76268e+06	2.52068e+06	2.69924e+06	2.65039e+06	2.60837e+06	2.33726e+06	2.52794e+06	2.30656e+06	2.42125e+06	2.54281e+06	2.35273e+06	2.5806e+06	2.55698e+06	2.60679e+06			FALSE	0.16608	0.05816	0.14809	0.11506	0.05279	0.02001	0.0492	2	1107.67	0.0610027	1.98
A5YKK6	VLLTSDK	8.24787e+06	8.34236e+06	8.29444e+06	8.1012e+06	8.35109e+06	8.15595e+06	8.21558e+06	7.74985e+06	8.46999e+06	7.71422e+06	8.69328e+06	7.66546e+06	7.99019e+06	7.82183e+06	8.6381e+06	8.28778e+06			FALSE	-0.00725	-0.02027	-0.01702	0.0289	-0.05538	-0.03575	-0.06931	2	1383.87	0.0386149	1.35
A5YKK6	WATDDVAQIYDK	578243	628196	596059	566990	599878	582874	598944	572570	564744	607496	575585	594940	563970	583115	529789	584716			FALSE	-0.02861	-0.0436	-0.05284	-0.11435	-0.04238	-0.04149	-0.07278	2	2033.08	6.46624e-05	3.15
A5YKK6	YCDPVVLTY	620731	533627	556411	560992	550503	596512	569881	535925	577625	581079	552266	542966	590216	549088	597671	538505			FALSE	-0.00921	-0.07585	-0.04694	-0.0229	-0.06199	0.00542	-0.01894	2	1433.73	0.00335113	1.68
A5YKK6	YCDPVVLTYQ	360672	356214	372357	350248	369666	341341	339764	314774	334466	299848	362018	332353	304093	315363	348460	324017			FALSE	-0.01188	-0.04604	0.01146	-0.09226	-0.13127	-0.17655	-0.21074	2	1561.79	0.000494479	1.8
A5YKK6	YCDPVVLTYQAER	198661	244578	195369	210620	217436	233687	202332	199939	229142	206886	207647	190024	220413	184896	230778	212261			FALSE	0.02543	-0.15651	-0.12665	-0.00065	-0.13992	-0.02367	-0.12906	3	1917.97	0.000132099	4.19
A5YKK6	YNVEAVELLIR	42666.1	52990.1	28098.5	42759.1	33547.6	29997.9	30315.8	45177.3	39280.6	35540.3	42155.1	40781.9	48891.4	46940.4	47690	27622.5			FALSE	-0.59007	-0.20584	-0.43293	-0.34497	-0.34151	-0.35442	0.00265	3	1622.94	0.000107049	3.8
A5YKK6	YRECHLLVLK	1.38904e+06	1.07114e+06	1.20432e+06	1.12076e+06	1.06337e+06	1.14962e+06	1.14108e+06	1.33731e+06	1.09682e+06	1.03465e+06	910302	817544	1.1661e+06	1.06625e+06	1.28166e+06	1.34992e+06			FALSE	-0.15276	-0.50979	-0.08148	0.09717	0.01064	-0.20691	-0.1402	4	1939.14	0.000634897	2.28
A6H8Y1	ALRPVQVR	82491.5	95306.7	112681	94230.9	93532	74930.2	95329.8	104878	93924.7	93995.9	99848.3	82661.4	95083.7	94099.2	85865.2	73535.1			FALSE	-0.07782	0.03773	0.21877	-0.15759	0.17126	0.07988	0.08954	3	1242.8	0.0449659	1.67
A6H8Y1	DFEEEDVILQPEK	150806	108265	142728	133924	136435	153143	151201	169578	160422	133296	158710	119902	162116	162744	133526	132795			FALSE	0.1606	0.10491	0.09472	0.03982	0.30823	0.18108	0.32646	3	2199.17	7.6027e-05	2.97
A6H8Y1	DSKGDSVLTLPVPEYTPT	113609	118778	133238	108117	142397	145856	145750	132757	126752	138748	135060	125241	119088	123612	135458	130465			FALSE	0.31081	0.16365	0.05463	0.19448	0.26118	0.19218	0.06265	3	2527.38	7.90812e-05	3.2
A6H8Y1	EEIDKDLEETGRR	322825	278692	261482	271462	288748	305312	290384	299852	259179	289049	279963	278243	269388	277508	296586	287026			FALSE	-0.018	-0.10781	-0.17462	-0.0436	-0.02732	-0.13383	-0.13734	4	2198.19	0.029607	1.28
A6H8Y1	EGKPEDHLLQK	1.83581e+06	1.88313e+06	2.05845e+06	1.9008e+06	1.84459e+06	1.8787e+06	1.99383e+06	1.87097e+06	1.87726e+06	1.85587e+06	1.90826e+06	2.09727e+06	1.97315e+06	1.92592e+06	1.98007e+06	1.84173e+06			FALSE	0.00169	0.10711	0.09034	0.03937	0.0555	0.0055	0.06825	4	2206.3	0.00112977	2.91
A6H8Y1	EISPEENGPEEVKPVDEMETDLK	104600	102597	102301	115994	102881	99345.6	113786	110521	99806.9	116435	101549	100831	89443.2	111039	87205.5	91817.5			FALSE	-0.03502	-0.03394	0.07528	-0.21085	0.11448	0.06165	-0.04753	4	3526.83	5.27019e-05	3.33
A6H8Y1	ENGPEEVKPVGK	201567	207673	238522	205107	254345	224191	177237	209337	214206	218925	208819	251822	216531	286947	185498	201884			FALSE	0.22568	0.1707	0.1164	-0.07919	-0.08221	0.08186	0.29898	3	2195.29	0.0817339	1.42
A6H8Y1	FMPNPLLPAPILVK	98215.5	97045.3	82271.1	80053.4	94161.6	82329.7	94546.9	92445.2	92451	84985.7	89123.2	84198.3	83791.9	109515	72357	82337.3			FALSE	-0.14581	-0.17195	-0.26652	-0.33598	-0.06243	-0.1381	-0.01451	3	2158.33	7.98622e-05	3.31
A6H8Y1	GEMETDLK	428413	426184	422902	443021	428133	422728	449434	448852	423326	446313	426869	405614	368288	409230	400746	397922			FALSE	-0.00632	-0.03782	0.01899	-0.09765	0.07193	0.02517	-0.13637	2	1530.83	0.0817339	1.55
A6H8Y1	GEVETDLK	926882	1.00128e+06	967310	967228	907620	1.02247e+06	980949	969937	1.03172e+06	977699	933435	1.17953e+06	1.011e+06	996232	1.01039e+06	943332			FALSE	0.00144	0.13205	0.00476	0.019	0.0169	0.05955	0.05798	2	1498.86	0.00313404	2.46
A6H8Y1	GREICLR	404609	368324	392142	428597	416641	381173	416152	392267	431901	371672	376564	392054	418134	402959	376119	427637			FALSE	0.04571	-0.00808	0.08658	0.05642	0.06476	0.05609	0.0872	3	1207.69	0.034362	2.48
A6H8Y1	HENKPYVPS	77980.5	95055.4	95973.6	91471.5	92488.5	82855.3	89006.3	99374.5	82091.2	105153	83803	106534	88834.6	95385.9	81696.5	80015.8			FALSE	0.01912	0.13749	0.1154	-0.09764	0.12258	0.11385	0.09036	3	1678.94	0.00176053	1.82
A6H8Y1	KPPDNLDLVSRK	1.56312e+06	1.81167e+06	1.57204e+06	1.65575e+06	1.61357e+06	1.77957e+06	1.59199e+06	1.63311e+06	1.57923e+06	1.89499e+06	1.6828e+06	1.72728e+06	1.74686e+06	1.66739e+06	1.68555e+06	1.70097e+06			FALSE	0.00782	0.01501	-0.06425	0.005	-0.06545	0.04189	0.01677	4	2294.4	0.000841387	2.49
A6H8Y1	KTEKPSTPVQTR	972409	984049	959440	1.05293e+06	1.02031e+06	1.02936e+06	917294	926758	1.01177e+06	922851	1.06252e+06	1.02448e+06	1.02732e+06	1.01948e+06	986461	1.07756e+06			FALSE	0.06715	0.09318	0.04065	0.07721	-0.08536	-0.0162	0.06512	4	2284.38	0.000368927	1.95
A6H8Y1	NENESCADRDTPQHMEDQ	193926	160732	187235	193905	185238	178896	167178	178499	182244	205419	169408	210433	179056	167311	192338	164050			FALSE	0.03804	0.09896	0.10389	0.00702	-0.037	0.12837	-0.03413	3	2480.04	7.81395e-05	3.22
A6H8Y1	NLEETGR	991795	1.03868e+06	980011	1.12574e+06	1.06881e+06	881029	979375	883415	1.09958e+06	1.00666e+06	935966	882495	826846	840890	953022	917052			FALSE	-0.05846	-0.1591	0.05252	-0.11872	-0.12435	0.05286	-0.28393	2	1122.61	0.0526764	1.67
A6H8Y1	NSQIETEIEVPSSAVPEHR	39647.9	34911.8	37537.7	35867.1	38333.4	24523.9	45480.8	22641.3	48713.7	41185.2	39224.5	43359.1	43752.7	41451.5	41217.3	41744.5			FALSE	-0.24632	0.14746	-0.02252	0.15405	-0.13027	0.26991	0.19253	3	2426.25	3.8822e-05	4.48
A6H8Y1	RTDPILSL	506876	486885	534487	527400	554516	521799	478398	534646	468614	451631	512237	457100	511972	453697	497886	510103			FALSE	0.11513	-0.0359	0.09566	0.02051	0.02773	-0.11088	-0.04137	2	1218.74	0.0202015	0.66
A6H8Y1	TGGDNDVEESSR	399725	458233	418764	408018	412220	407845	454773	380412	383980	393347	443133	392061	449079	360418	450155	376306			FALSE	-0.06517	-0.03879	-0.0534	-0.05396	-0.03881	-0.14239	-0.08388	2	1569.73	7.42596e-05	2.91
A6H8Y1	TPEVTDATEEIDK	238707	234609	214987	201553	213759	189511	214438	206216	217556	194255	202049	230374	218330	301192	208301	202544			FALSE	-0.23106	-0.13036	-0.18435	-0.20421	-0.17017	-0.20082	0.13438	3	2056.09	9.269e-05	4.29
A6H8Y1	VGEETVGDNSPSSVVEEQYLNKL	123222	125339	132677	139107	118670	124127	112065	124806	121181	152236	111007	149759	128018	145035	117702	148320			FALSE	-0.03385	0.06916	0.12886	0.09795	-0.06949	0.13751	0.13559	4	3101.61	0.000601131	1.37
A6H8Y1	VVEEMEADLK	87531.1	107165	63721.3	82150.6	99495.8	100183	117885	86741.3	93640.1	95930.9	104599	84200.4	95402.6	108770	85753.4	89632.7			FALSE	0.03646	-0.04437	-0.41653	-0.15069	0.07177	-0.03849	0.06856	3	1770.98	0.000332878	2.3
A6NCE7	FLVPDHVNMSELIK	4.34435e+06	4.29491e+06	3.98702e+06	4.37265e+06	4.27028e+06	4.32054e+06	4.16673e+06	3.94361e+06	4.09487e+06	4.37443e+06	3.84008e+06	3.94221e+06	3.92809e+06	4.15522e+06	4.06959e+06	4.24446e+06			FALSE	-0.00811	-0.15071	-0.04746	-0.05536	-0.09114	-0.02866	-0.09596	3	2250.28	6.41886e-05	3.9
A6NCE7	IPVIIER	2.29956e+06	2.15904e+06	2.2877e+06	2.21805e+06	2.32592e+06	2.36901e+06	2.41064e+06	2.1314e+06	2.27605e+06	2.22129e+06	2.20543e+06	2.29673e+06	2.20196e+06	2.26104e+06	2.11502e+06	2.4132e+06			FALSE	0.07451	0.01403	0.01518	0.02235	0.02675	0.01248	0.00142	2	1143.74	0.110991	1.53
A6NCE7	LIREQHPTK	1.25242e+06	1.26731e+06	1.13019e+06	1.3404e+06	1.29749e+06	1.23058e+06	1.42422e+06	1.23595e+06	1.28098e+06	1.43395e+06	1.73538e+06	1.2118e+06	1.34772e+06	1.19793e+06	1.35016e+06	1.33078e+06			FALSE	0.00477	0.22607	-0.02841	0.08947	0.07825	0.10764	0.01477	4	1730.06	0.00161816	3.26
A6NCE7	LIREQHPTKIPVIIER	58679.1	44878.5	39923.8	53386	54313.9	57455.7	53165	43963.1	42350.4	60675.6	57609.7	62969.1	49025.3	41028.8	65126	60606.6			FALSE	0.11009	0.21954	-0.15033	0.27993	-0.09247	-0.00743	-0.20157	5	2550.57	0.11523	1.81
A6NCE7	Oxidation[M9]FLVPDHVNMSELIK	145948	155021	145855	139695	155369	132326	133548	131186	128076	128331	126359	144370	117541	142376	145178	148173			FALSE	-0.06507	-0.15277	-0.07587	-0.03699	-0.18507	-0.23118	-0.21156	3	2266.28	6.08224e-05	2.46
A6NCE7	QLPVLDK	5.02065e+06	4.88246e+06	5.12589e+06	5.14533e+06	5.32196e+06	5.09163e+06	5.00255e+06	4.88999e+06	4.89806e+06	4.84453e+06	4.93072e+06	4.75231e+06	4.80632e+06	5.54378e+06	4.83066e+06	5.08264e+06			FALSE	0.07251	-0.03242	0.05265	0.00148	-0.00154	-0.02358	0.06369	2	1420.9	0.0162942	1.78
A6NCE7	RTFEQRVEDVR	1.56564e+06	1.7037e+06	1.66458e+06	1726788	1.79264e+06	1.84902e+06	1.72573e+06	1.62051e+06	1.72409e+06	1.79636e+06	1.66199e+06	1.82735e+06	1.80007e+06	1.66228e+06	1.61707e+06	1.67299e+06			FALSE	0.1556	0.09395	0.05287	0.00911	0.03354	0.10676	0.08275	4	1738.95	0.000503165	3.01
A6NDG6	AVEMAAQ	49786.8	83083.4	70379.9	62223	78774	79787.9	62232.2	63402	92460.2	79999.3	62582.8	62724.7	73363.6	63077.6	90227.2	77766.5			FALSE	0.25503	-0.08454	-0.0029	0.33839	-0.08079	0.37624	0.03826	2	1023.55	0.0393649	2.02
A6NDG6	AVEMAAQR	4.34777e+06	4.65663e+06	4.76148e+06	4.92522e+06	4.61135e+06	4.52071e+06	4.92695e+06	4.21341e+06	4.66087e+06	4.64152e+06	4.92243e+06	4.55571e+06	4.78467e+06	4.02723e+06	4.96688e+06	4.43283e+06			FALSE	0.02031	0.07397	0.10537	0.06199	0.02162	0.04697	-0.03118	2	1179.65	0.00289957	1.88
A6NDG6	AVVVGFDPHFSYMK	1.36202e+06	1.38926e+06	1.32593e+06	1.36071e+06	1.3099e+06	1.50839e+06	1.35991e+06	1.26658e+06	1.30265e+06	1.44235e+06	1.13479e+06	1.23714e+06	1.23945e+06	1.2687e+06	1.34938e+06	1.40844e+06			FALSE	0.03472	-0.21404	-0.0343	0.00342	-0.06697	-0.0033	-0.13348	3	2205.2	6.39593e-05	4.28
A6NDG6	AYVLGSPALAAELEAVGVA	160404	128465	142655	153382	181291	153300	129851	127918	134479	144013	137408	137433	155471	364182	151018	104531			FALSE	0.21198	-0.07182	0.03537	-0.17681	-0.16434	-0.05278	0.84713	3	2105.18	8.25811e-05	3.37
A6NDG6	AYVLGSPALAAELEAVGVAS	39409.8	42768	40432.6	43803.9	46852.7	38204	47309.2	48236	34968.2	39187.3	47478.3	35506.7	32303.6	40852.7	38770.5	39653.2			FALSE	0.04968	0.0141	0.0357	-0.06746	0.21744	-0.14819	-0.16777	3	2192.21	0.00168768	2.85
A6NDG6	EYGINPER	4.24579e+06	3.73174e+06	3.38801e+06	3674741	4.04106e+06	3.32611e+06	3.7085e+06	3.65678e+06	3.62048e+06	3.94996e+06	3.85325e+06	4.15609e+06	3.55596e+06	4.53384e+06	3.68796e+06	3.72669e+06			FALSE	-0.11483	0.00574	-0.17571	-0.10556	-0.1152	-0.07557	0.02016	2	1281.68	0.0118259	1.93
A6NDG6	FIAGTGCLVR	2.69715e+06	2.50778e+06	2.51584e+06	2.59688e+06	2.8297e+06	2.40518e+06	2.61056e+06	2.76747e+06	2.63333e+06	2.78733e+06	2.63615e+06	2.62863e+06	2.79881e+06	2.38879e+06	2.8726e+06	2.69967e+06			FALSE	0.00828	0.01649	-0.02579	0.09838	0.0472	0.05859	-0.00481	2	1397.79	0.000256678	2.65
A6NDG6	FIFDCVSQ	1.61057e+06	1.46734e+06	1.92865e+06	1.7039e+06	1.72513e+06	1.59824e+06	2.0641e+06	1.72684e+06	1.48658e+06	1.62048e+06	1.61689e+06	1.63713e+06	1.82126e+06	1.37224e+06	1.63294e+06	1.71439e+06			FALSE	0.1107	0.08028	0.23903	0.12106	0.30061	0.0136	0.05319	2	1319.66	0.0212981	0.99
A6NDG6	FIFDCVSQEYGINPER	2.86045e+06	2.53314e+06	2.84105e+06	2.87137e+06	2.87296e+06	2.56196e+06	2.87036e+06	2.43303e+06	2.51376e+06	2.31934e+06	2.57565e+06	2.04985e+06	2.78671e+06	2.46522e+06	2.78391e+06	2.3193e+06			FALSE	0.01101	-0.22163	0.08286	-0.07984	-0.02433	-0.1583	-0.0384	3	2278.11	5.82535e-05	4.76
A6NDG6	GETAVPGAPEAL	837039	788457	857495	797285	822508	741756	850649	889907	820668	760035	755918	804161	795221	837756	754977	840891			FALSE	-0.0554	-0.05926	0.02576	-0.02654	0.09867	-0.04031	0.00662	2	1415.77	0.000396913	1.97
A6NDG6	GETAVPGAPEALR	3.68287e+06	3.51599e+06	3.6524e+06	3.4224e+06	3.54103e+06	3.39585e+06	3.38929e+06	3.46425e+06	3.39511e+06	3.47653e+06	3.33268e+06	3.42996e+06	3.46433e+06	3.68635e+06	3.65024e+06	3.52253e+06			FALSE	-0.05348	-0.09018	-0.02508	-0.00524	-0.07092	-0.06711	-0.00969	2	1571.87	7.22205e-05	3.16
A6NDG6	LADVDTLLFDCDGVLWR	27819.6	39497.1	28639.6	41397.6	41841.6	37080.4	49243.2	33906.9	38354.9	28615	39086.9	26407.1	33782.7	68171.5	19289.7	36194.8			FALSE	0.22946	-0.0396	0.05716	-0.27888	0.30475	-0.00745	0.59889	3	2312.19	6.77823e-05	4.99
A6NDG6	LAGAPAPK	6.62576e+06	6.67636e+06	7.05683e+06	6.95192e+06	7.24117e+06	6.60558e+06	6.53982e+06	5.99101e+06	6.5755e+06	6.44738e+06	6.83447e+06	6.47175e+06	6.38285e+06	6.15059e+06	6.98336e+06	6.90633e+06			FALSE	0.05789	0.00044	0.07467	0.06236	-0.08617	-0.03061	-0.08587	3	1332.85	0.0130754	1.59
A6NDG6	LDTDILLGATC	24211.9	24295.7	34246.3	28327.1	25053.7	26661.5	21157.9	29266.1	28312.7	22415.7	32673.8	17712.4	30031.3	17942.3	18613.2	30108.1			FALSE	0.09238	0.05482	0.36734	0.00634	0.0559	0.06459	-0.01597	2	1495.8	0.00248524	2.1
A6NDG6	LDTDILLGATCGLK	100975	103418	93539.8	102891	110550	89167.5	73434.7	89886.8	93921.1	76243	91524.6	77030	109513	79558.8	83038.4	97518.9			FALSE	-0.03338	-0.27813	-0.05732	-0.17888	-0.32363	-0.26442	-0.11241	3	2098.21	6.14979e-05	3.26
A6NDG6	LFDCDGVLWR	315350	270175	310039	283863	315097	262099	317449	297856	293613	282771	265453	328191	248103	604336	280679	289681			FALSE	-0.02067	0.01987	0.02049	-0.03786	0.07157	-0.0227	0.54187	2	1584.82	0.000963929	2.57
A6NDG6	LFDCDGVLWRGETAVPGAPEALR	41880.8	36686.5	40884.2	33873.5	40724.8	22475.2	48389.3	31361.9	33991.6	24246.7	30105.8	30291.6	34963.9	49010.7	32055.1	37450.1			FALSE	-0.314	-0.37944	-0.07171	-0.17681	0.02158	-0.43196	0.09602	4	2833.46	0.000175303	2.26
A6NDG6	LGFGGPAGPGASLEVF	67274.8	58224.8	72406.2	60695.9	84819.1	50330.6	66669.2	56365.6	66786.7	82683	52313.2	62147.3	53635.8	118612	72399.6	56167.8			FALSE	0.10688	-0.13283	0.08485	0.03484	-0.02862	0.25217	0.45681	2	1779.96	6.71729e-05	2.52
A6NDG6	LGFGGPAGPGASLEVFGT	70255.5	92086.5	63103.9	79423	68749.9	73817.1	75097.5	66582.8	86606.1	84671.4	72980.3	71804.5	71213	70277	82491.6	67892.4			FALSE	-0.1874	-0.16513	-0.1878	-0.11039	-0.1964	0.0773	-0.19834	3	1938.03	0.000194239	2.4
A6NDG6	LGFITNNSSK	70804.4	72713.5	71019.7	70152.6	92366.9	77379.5	71140.9	64115.4	81030.3	73907.2	76884.2	74202.8	67790.9	62797.7	70422.1	78082.6			FALSE	0.24215	0.07415	-0.02377	0.04928	-0.08553	0.11046	-0.1362	4	1688.98	0.0155986	1.77
A6NDG6	MVPDFYVD	442694	432053	396763	430687	538494	391464	460038	405266	417155	424533	369941	425632	428633	524542	370174	380085			FALSE	0.0883	-0.13687	-0.08019	-0.22148	-0.01566	-0.05558	0.12387	2	1289.64	0.0241427	1.29
A6NDG6	NNQESDCVSK	697782	686735	658140	701328	697447	663069	655227	695183	700808	830420	715941	757548	711095	687042	726454	713928			FALSE	-0.02523	0.08985	-0.02634	0.05707	-0.03598	0.14531	0.01412	3	1788.9	0.000130212	3.13
A6NDG6	NNQESDCVSKK	2.19725e+06	2.10529e+06	1.81974e+06	2.09306e+06	2.16986e+06	2.15986e+06	2.05187e+06	2.51112e+06	1.93114e+06	3.22446e+06	1.85992e+06	1.96852e+06	2.09529e+06	2.25681e+06	1.86537e+06	2.17322e+06			FALSE	0.00908	-0.16843	-0.13699	-0.09134	0.08479	0.26095	0.01652	3	2221.21	7.35055e-05	3.03
A6NDG6	Oxidation[M13]AVVVGFDPHFSYMK	2.52865e+06	2.60428e+06	2.29914e+06	2.3792e+06	2.31908e+06	2.59859e+06	2.16106e+06	2.25051e+06	2.29636e+06	2.53476e+06	2.16141e+06	2.32685e+06	2.30562e+06	2.35876e+06	2.41152e+06	2.32918e+06			FALSE	-0.06181	-0.19363	-0.13379	-0.11468	-0.21849	-0.08742	-0.13809	3	2221.2	6.65901e-05	2.82
A6NDG6	Oxidation[M14]YLQQPGCLLVGTNMDNR	138209	117787	149799	131405	141266	135977	142822	155682	130572	117351	137878	165488	127193	148586	145852	157137			FALSE	0.11503	0.24494	0.1355	0.24315	0.22163	-0.04623	0.10739	3	2299.15	6.41116e-05	3.84
A6NDG6	Oxidation[M14]YLQQPGCLLVGTNMDNRLPLENGR	129164	108973	125981	140832	122405	139172	143239	74393.4	121674	108250	108557	116314	117978	124435	118880	107654			FALSE	0.13544	-0.0827	0.16403	-0.07207	-0.1299	-0.05064	0.02567	4	3078.58	5.7155e-05	2.96
A6NDG6	Oxidation[M1]MVPDFYVD	443196	381309	431340	393436	397726	390036	393427	378267	410729	358424	364802	351168	429194	436071	378248	411325			FALSE	-0.06577	-0.20363	0.00047	-0.06246	-0.0955	-0.10026	0.06961	2	1305.64	0.0314375	1.53
A6NDG6	Oxidation[M3]TVMVGDRLDTDILLGATCGLK	190374	193473	151476	185381	191813	176356	179932	191775	212513	151094	177550	162456	153383	170577	147547	160959			FALSE	-0.06016	-0.17497	-0.1884	-0.31523	-0.04636	-0.07815	-0.24471	4	2872.58	5.33188e-05	2.79
A6NDG6	Oxidation[M4]AVEMAAQR	3.06753e+06	3.37685e+06	3.46053e+06	3.57938e+06	3.28827e+06	3.459e+06	3.50913e+06	3.16618e+06	3.46052e+06	3.41213e+06	3.72572e+06	3.14511e+06	3.28368e+06	2.95656e+06	3.51745e+06	3.43429e+06			FALSE	0.06626	0.09244	0.12751	0.10933	0.05079	0.09282	-0.04644	2	1195.64	0.00804866	1.71
A6NDG6	QADIIGK	5.58173e+06	5.75734e+06	5.42666e+06	5.52812e+06	5.58847e+06	5.31822e+06	5.67882e+06	5.0712e+06	5.45355e+06	5.43949e+06	5611610	5.31459e+06	5.18473e+06	5.05415e+06	5.20335e+06	5.06163e+06			FALSE	-0.05609	-0.05351	-0.04974	-0.14357	-0.07696	-0.0579	-0.14724	2	1352.84	0.0471241	2.3
A6NDG6	QADIIGKPSR	462701	437235	448484	434170	460403	393476	472043	412334	430596	446016	451100	448402	462079	453590	494954	437334			FALSE	-0.07579	-0.00069	-0.02797	0.05095	-0.02516	-0.03788	0.02501	2	1693.03	0.000779485	2.28
A6NDG6	QRLAGAPAPK	136381	190474	205616	167225	197701	185534	168053	159648	155020	200669	168658	105051	176357	186349	167124	169925			FALSE	0.22958	-0.25601	0.18991	0.04431	0.00373	0.12196	0.15015	4	1617.01	0.148799	2.21
A6NDG6	RLGFITNNSSK	1.66636e+06	1.75436e+06	1.55983e+06	1.46743e+06	1.54408e+06	1.48999e+06	1.61832e+06	1.79591e+06	1.50704e+06	1.672e+06	1.7243e+06	1.3471e+06	1.80724e+06	1.16936e+06	1.59789e+06	1.62923e+06			FALSE	-0.17305	-0.1554	-0.17628	-0.08405	-0.00274	-0.10571	-0.20063	3	1845.08	0.000134037	3.97
A6NDG6	SIADLLPALQG	970138	832590	798237	799861	797294	680442	730482	718123	729088	815325	718778	1.01072e+06	696705	1.12438e+06	739389	713606			FALSE	-0.28679	-0.05983	-0.17383	-0.31115	-0.31552	-0.22312	0.01462	2	1401.83	0.000156534	1.35
A6NDG6	SVGVGPEPLQGEGPGDWLHAPLEPDVR	354630	367146	339148	398744	335782	313785	389255	321696	315640	303520	330565	361380	333643	528681	292383	341132			FALSE	-0.15207	-0.06089	0.03186	-0.18817	-0.0218	-0.22124	0.25668	3	3112.6	4.52233e-05	5.65
A6NDG6	TRAAYAEK	918939	969988	797103	965738	1.15051e+06	1.15494e+06	1.12522e+06	1.03434e+06	1.01526e+06	1.7113e+06	908549	713991	1.04626e+06	995273	781687	953313			FALSE	0.28748	-0.21931	-0.09967	-0.12263	0.19317	0.52951	0.11209	3	1517.89	0.0087168	2.2
A6NDG6	TVMVGDR	625945	533512	520737	607277	513048	588183	622441	656805	625029	596423	561769	699051	550216	641709	574652	624005			FALSE	-0.07433	0.12091	-0.03966	0.04797	0.14184	0.07515	0.03984	2	1081.6	0.0125057	1.88
A6NDG6	TVMVGDRLDTDILLGATC	179858	159210	161463	164060	156411	174355	175280	169591	191409	195888	178932	186560	190184	189487	169246	185529			FALSE	-0.03576	0.10827	-0.05881	0.06534	0.02448	0.19187	0.16318	3	2254.17	8.12908e-05	2.08
A6NDG6	TVMVGDRLDTDILLGATCGLK	1.205e+06	1.2103e+06	1.20985e+06	1.26268e+06	1.23618e+06	1.2853e+06	1.28863e+06	1.06869e+06	1.20467e+06	1.10512e+06	1.19619e+06	1.01728e+06	1.15198e+06	1.16701e+06	1.08062e+06	1.21532e+06			FALSE	0.06207	-0.1259	0.03378	-0.07311	-0.03506	-0.06444	-0.0587	4	2856.58	5.22121e-05	3.13
A6NDG6	VGVGPEPLQGEGPGDWLHAPLEPDVR	139784	112952	150466	160065	102445	120591	149293	113360	149236	119288	134463	152597	136998	247080	114907	130252			FALSE	-0.18036	0.18372	0.29711	-0.04391	0.05553	0.08743	0.60377	3	3025.57	4.69143e-05	5.1
A6NDG6	VVGFDPHFSYMK	245279	215978	230946	217045	250387	209409	218039	225845	213672	247143	186593	265549	224872	256139	196419	216321			FALSE	-0.00458	-0.02879	-0.0421	-0.16034	-0.05539	-0.00138	0.0605	3	2035.1	8.25811e-05	1.6
A6NDG6	YLQQPGCLLVGTN	132956	126255	144204	136654	118849	94263.9	110454	122627	115636	112130	113497	107555	124956	176021	105095	112828			FALSE	-0.28251	-0.22974	0.11572	-0.25031	-0.15329	-0.18657	0.21553	2	1766.94	8.685e-05	2.59
A6NDG6	YLQQPGCLLVGTNM	28581.7	26706.4	30466.5	13244	27506.7	22422.7	22948.6	30923.5	25384.4	27623.5	22462.3	20352.1	21010.1	40736.5	28527.7	30285.1			FALSE	-0.14708	-0.36887	-0.33899	0.08916	-0.03743	-0.06076	0.15939	3	1897.98	0.0347007	2.04
A6NDG6	YLQQPGCLLVGTNMDNR	832664	739633	799314	812258	815396	850258	787540	820023	788343	771750	729784	770083	821612	761577	847543	802429			FALSE	0.08322	-0.06804	0.03559	0.06957	0.032	-0.01124	0.00996	3	2283.15	5.35694e-05	4.88
A6NDG6	YLQQPGCLLVGTNMDNRLPLENGR	462870	436321	446765	514155	491835	443565	454754	470222	410508	466173	484449	408835	439507	412113	418237	473614			FALSE	0.05696	-0.00951	0.09579	-0.01182	0.04079	-0.03657	-0.07842	4	3062.58	3.3693e-05	5.13
A6NDU8	AGEDDHFLIR	398376	331374	383814	353597	371812	369592	357537	396059	377345	388555	342978	377942	320518	381261	345116	348684			FALSE	0.02286	-0.01756	0.01507	-0.07288	0.04639	0.06975	-0.05638	3	1476.78	0.000381039	3.22
A6NDU8	CPIQLNEGVSF	229534	215027	156555	181126	147187	201252	209023	198927	210881	208221	147862	213708	183473	202673	147503	180984			FALSE	-0.35148	-0.29811	-0.39672	-0.43655	-0.12399	-0.08508	-0.20323	2	1567.81	0.000273768	1.92
A6NDU8	CPIQLNEGVSFQDLDTAK	90190.8	108956	112299	107688	121352	106452	139993	119099	74822.4	118799	85091.6	91423.4	125161	102653	83061.1	125553			FALSE	0.19396	-0.17404	0.14358	0.067	0.37963	-0.04059	0.19403	4	2643.39	0.00139886	2.05
A6NDU8	ECSNPSNLL	324606	334921	300690	315281	281126	298524	305360	318699	314271	324567	275270	329557	266114	329435	280705	313722			FALSE	-0.18625	-0.12491	-0.09857	-0.14993	-0.07975	-0.04598	-0.14721	2	1337.67	0.00141337	2.07
A6NDU8	ECSNPSNLLELY	136191	102942	110766	94393.6	126813	125466	115604	117740	109477	139380	126601	97348.3	126986	125753	117914	134496			FALSE	0.07721	-0.09464	-0.22106	0.07796	-0.03535	0.05751	0.07983	2	1742.86	0.000485977	1.93
A6NDU8	ECSNPSNLLELYTQ	204377	227232	204228	196406	217442	193823	208305	212606	190978	233990	196372	203829	195921	194874	225744	192263			FALSE	-0.06966	-0.109	-0.10744	-0.0462	-0.03621	-0.02237	-0.14331	2	1971.97	0.000109648	2.46
A6NDU8	ELISFLSEPEILVK	320649	383594	340159	432749	435253	374546	326627	350964	350795	339848	395070	370505	410269	269097	374078	333349			FALSE	0.20149	0.12047	0.13422	0.00651	-0.05566	-0.02813	-0.05188	3	2225.33	5.84097e-05	2.77
A6NDU8	EQEWNTT	1.98228e+06	2.19845e+06	2.48036e+06	2.3544e+06	2.33445e+06	2.34608e+06	2.20362e+06	2.15274e+06	1.94831e+06	2.09029e+06	2.33305e+06	2.27335e+06	2.25799e+06	2.05801e+06	2.38422e+06	2.23999e+06			FALSE	0.16292	0.13989	0.20969	0.14545	0.05937	-0.0499	0.04594	2	1211.59	0.0206341	1.64
A6NDU8	EQEWNTTNAK	292480	308542	273185	327240	296257	343376	313013	310725	308529	331218	302622	279368	318724	279539	302506	269950			FALSE	0.08983	-0.04642	-0.00143	-0.07025	0.05352	0.09008	-0.00664	3	1828.97	0.000535079	3.19
A6NDU8	FLSEPEILVK	180129	201453	163327	188918	173751	180825	153036	170362	163983	178766	202038	168031	140881	143564	171344	154177			FALSE	-0.1059	-0.0442	-0.11541	-0.22924	-0.23868	-0.15484	-0.42384	3	1783.09	0.0103326	2.14
A6NDU8	GEDDHFLIR	4.07024e+06	3.98497e+06	3.9743e+06	3.87566e+06	3.98043e+06	4.15592e+06	4.11992e+06	4.35046e+06	4.21221e+06	3.99267e+06	3.92777e+06	4.55162e+06	4.07312e+06	4.25123e+06	3.88387e+06	4.039e+06			FALSE	0.01446	0.07404	-0.03724	-0.0239	0.07251	0.02656	0.04741	3	1405.74	0.000841387	3.24
A6NDU8	IQQLSEAAGEDDHFLIR	307681	316626	346982	365365	322820	342894	320204	286239	328714	335295	340135	336598	333421	306898	321149	316411			FALSE	0.09265	0.11633	0.19032	0.03031	-0.04188	0.08895	0.03653	3	2246.17	3.80255e-05	5.53
A6NDU8	ISFLSEPEILVK	82990.9	100689	80545.9	97443.6	100302	107331	90823.2	89372.4	94009.2	99794	112497	89619.7	94864.6	83360.5	106251	94781			FALSE	0.17684	0.138	-0.0454	0.13024	-0.02763	0.0774	-0.04349	3	1983.2	0.000150732	1.83
A6NDU8	KEPLDFR	1.47236e+06	1.54126e+06	1.61838e+06	1.6071e+06	1.54946e+06	1.44961e+06	1.49072e+06	1.5063e+06	1.44361e+06	1.31616e+06	1.41166e+06	1.33045e+06	1.50041e+06	1.48906e+06	1.54271e+06	1.49587e+06			FALSE	-0.00698	-0.13621	0.09802	0.0119	-0.00797	-0.12695	-0.01161	3	1512.9	0.0416885	1.18
A6NDU8	LLCGEEK	1.63713e+06	1.76848e+06	1.71557e+06	1.74527e+06	1.73178e+06	1.69699e+06	1.70724e+06	1.55448e+06	1.68007e+06	1.55413e+06	1.8537e+06	1.51133e+06	1.67388e+06	1.48709e+06	1.80365e+06	1.5564e+06			FALSE	0.00978	-0.01729	0.02321	-0.01943	-0.06228	-0.0745	-0.10754	2	1456.83	0.0437121	2.73
A6NDU8	LSEAAGEDDHFLIR	76403.5	73409	69166	58183.3	82580	76266.9	73253.8	82144.1	78805.8	68301.9	76936.9	70308.7	77854.5	71937.8	79611.8	71943.7			FALSE	0.08448	-0.02493	-0.23437	0.01669	0.05281	-0.02629	-0.00019	3	1876.97	5.15211e-05	4.65
A6NDU8	LSEPEILVK	1.46556e+06	1.3843e+06	1.37427e+06	1329028	1.49168e+06	1.53184e+06	1.50729e+06	1.35303e+06	1.39852e+06	1.39291e+06	1.38772e+06	1.38676e+06	1.41894e+06	1.44406e+06	1.54024e+06	1.37472e+06			FALSE	0.08534	-0.03867	-0.07617	0.03259	0.00529	-0.02989	0.00664	3	1636.02	0.000696315	2.31
A6NDU8	LVDEDFPEDSSSQ	1.01189e+06	1.07512e+06	970988	977731	1.02533e+06	970947	980904	1.0546e+06	1.14563e+06	1.00271e+06	943303	1.08553e+06	964057	1.11288e+06	872268	1.03088e+06			FALSE	-0.06413	-0.04078	-0.09891	-0.13304	-0.03605	0.04179	-0.00698	2	1771.82	0.000244409	1.45
A6NDU8	LVDEDFPEDSSSQK	1.71795e+06	1.66835e+06	1.62586e+06	1.67007e+06	1.66942e+06	1.73286e+06	1.65408e+06	1.64108e+06	1.60657e+06	1.59855e+06	1.61493e+06	1.57246e+06	1.65289e+06	1.73403e+06	1.71934e+06	1.61152e+06			FALSE	0.0068	-0.08733	-0.03902	-0.02381	-0.03936	-0.07933	0.00027	3	2204.12	5.61159e-05	2.76
A6NDU8	QLSEAAGEDDHFLIR	478205	435814	430100	482686	467608	453887	475509	481582	449576	422842	427029	463531	473369	455709	510692	452986			FALSE	0.01175	-0.03751	-0.00195	0.07633	0.06643	-0.0672	0.02358	3	2005.03	4.44512e-05	6.17
A6NDU8	RVEELGDLA	1.71145e+06	1.61185e+06	1.57868e+06	1.52333e+06	1.54887e+06	1.70372e+06	1.63169e+06	1.61164e+06	1.6907e+06	1.54156e+06	1.53615e+06	1.7259e+06	1.58445e+06	1.68282e+06	1.55112e+06	1.59676e+06			FALSE	-0.03103	-0.02684	-0.09941	-0.07824	-0.03514	-0.04008	-0.02453	2	1305.73	0.00354424	0.98
A6NDU8	RVEELGDLAQ	1.7656e+06	1.8099e+06	1.74126e+06	1.73218e+06	1.76844e+06	1.66707e+06	1.73625e+06	1.92122e+06	1.84767e+06	1.73469e+06	1.84204e+06	1.85197e+06	1.78556e+06	1.83141e+06	1.84573e+06	1.91502e+06			FALSE	-0.05762	0.04704	-0.04178	0.07287	0.0327	0.00277	0.01664	2	1433.79	0.000736527	2.2
A6NDU8	RVEELGDLAQA	366753	368670	356185	358993	402253	339840	338843	354105	370515	349848	380215	332682	411036	378965	368395	360939			FALSE	0.01303	-0.04488	-0.04027	-0.01199	-0.08583	-0.02985	0.10328	2	1504.83	0.000208218	1.31
A6NDU8	RVEELGDLAQAH	249249	242926	270746	291858	260951	261520	225907	226718	233930	311126	217280	228278	296689	278321	243063	268651			FALSE	0.08618	-0.14356	0.19295	0.05617	-0.12085	0.14723	0.22442	3	1641.89	0.000155682	2.21
A6NDU8	SEAAGEDDHFLIR	2.97393e+06	3.23417e+06	3.21841e+06	3.17418e+06	3.19155e+06	3.30804e+06	3.07932e+06	3.25629e+06	3.23678e+06	3.49085e+06	2.91022e+06	3.42201e+06	3.496e+06	3.48203e+06	3.06379e+06	2.88056e+06			FALSE	0.0662	0.02856	0.04225	-0.06263	0.02933	0.11595	0.16867	3	1763.89	6.1267e-05	5.8
A6NDU8	SEPEILVK	2.2651e+06	2.16752e+06	2.30439e+06	2.20235e+06	2.27002e+06	2.24234e+06	2.25251e+06	2.21056e+06	2.24659e+06	2.27261e+06	2.20141e+06	2.12558e+06	2.24657e+06	2.29904e+06	2.21926e+06	2.28169e+06			FALSE	0.02572	-0.0348	0.02393	0.02207	0.00988	0.02791	0.03632	3	1522.93	0.00262538	1.8
A6NDU8	VCEGPLK	862542	796456	928348	877883	899705	919872	906307	862512	880561	717482	803627	998420	830556	942999	803355	906543			FALSE	0.13329	0.11932	0.12267	0.0436	0.09247	-0.054	0.09633	2	1410.83	0.0593531	1.79
A6NDU8	YCADQQPENHEVDTS	319353	390209	335021	394248	359906	355828	343055	350081	373397	385809	346969	240436	348111	397397	352397	354343			FALSE	0.01249	-0.27257	0.03952	-0.00575	-0.03379	0.09756	0.07129	2	2096.92	9.2994e-05	2.39
A6NDU8	YFEENKLVDEDFPEDSSSQK	871285	895402	902308	1.02219e+06	985640	916663	1.01079e+06	910216	916303	958756	992552	1.00971e+06	1.00107e+06	1.11755e+06	933962	969341			FALSE	0.1067	0.18059	0.12344	0.10746	0.12082	0.08589	0.26208	4	3318.68	4.97896e-05	4.29
A6NDU8	YKEPLDFREVGEK	424888	531202	454010	463020	540293	543177	510352	456024	433787	577359	538099	617482	580758	458747	497794	412450			FALSE	0.18044	0.2734	-0.06018	-0.07089	0.01544	0.08077	0.12068	4	2522.44	0.0012372	0.99
A6NED2	AVTCGPWNTYVYAVEK	896879	968421	864322	932619	907595	968077	970301	840569	927718	893524	897986	824982	915622	723043	850500	854040			FALSE	0.008	-0.11451	-0.05386	-0.13002	-0.04272	-0.03448	-0.18689	3	2466.3	5.32139e-05	4.51
A6NED2	DAWASEGLLAVLR	46884.9	66507.6	77478.8	71364.4	67512.4	56791.7	81089.8	44355.3	59514.3	72640.9	68375.1	33507.4	63685.4	49725	67755.4	60343.6			FALSE	0.13255	-0.15442	0.39247	0.17593	0.14573	0.22091	0.00023	3	1704.96	6.6124e-05	4.88
A6NED2	GFGQELGSGR	145808	127635	146887	148371	132687	102666	125480	127408	143231	138156	143833	126019	155067	258443	119670	133117			FALSE	-0.21641	-0.01907	0.11074	-0.11331	-0.11274	0.04132	0.59669	2	1311.7	0.00861818	1.39
A6NED2	GGRLELSGSASGAAGR	1.25773e+06	1.38521e+06	1.30636e+06	1.33096e+06	1.19804e+06	1.29572e+06	1.25614e+06	1.11709e+06	1.33192e+06	1.1897e+06	1.35907e+06	1.24016e+06	1.17053e+06	1.16184e+06	1.28561e+06	1.25636e+06			FALSE	-0.08382	-0.02406	-0.00307	-0.05619	-0.15529	-0.06779	-0.18035	3	1749.95	5.38823e-05	3.27
A6NED2	LELSGSASGAAGR	250498	220206	273448	228405	269096	247058	250334	228288	232546	257646	218917	224632	192389	281354	222229	222125			FALSE	0.13298	-0.08572	0.09244	-0.08311	0.02406	0.05853	0.00928	2	1479.81	0.0983215	1.62
A6NED2	NLAEDGETVAR	1.5007e+06	1.47233e+06	1.43736e+06	1.37847e+06	1.52465e+06	1.53419e+06	1.46687e+06	1.45745e+06	1.41366e+06	1.53675e+06	1.52541e+06	1.51966e+06	1.46624e+06	1.44352e+06	1.45511e+06	1.36838e+06			FALSE	0.04105	0.03454	-0.07837	-0.07445	-0.02383	-0.01102	-0.03104	2	1478.78	9.61757e-05	3.6
A6NED2	NVVPEAEGEDDPAGEAQAGRLPLLPCAR	84902	49646.2	70808.5	56303.1	66990.9	59990.3	57430.4	51339.1	47167.9	48810.2	60821.2	55723.3	46479.6	62311.6	62303.9	53506.6			FALSE	-0.08351	-0.20724	-0.08203	-0.21636	-0.30685	-0.48735	-0.30656	4	3235.63	5.36528e-05	2.2
A6NED2	RNLAEDGETVAR	217075	235840	243601	219189	243863	226591	211483	227121	235920	203733	210373	226767	226602	244543	225306	244366			FALSE	0.05481	-0.05115	0.03111	0.05241	-0.04632	-0.04288	0.05693	3	1634.88	0.000125413	3.99
A6NED2	RVEYFVDK	325011	305517	350928	337238	372924	374991	340796	334278	300699	323452	312216	310831	303544	323316	347427	280358			FALSE	0.24631	-0.01722	0.1262	-0.00629	0.09848	-0.01467	-0.00842	3	1663.97	0.0119591	2.33
A6NED2	TGELYTW	59188.2	54018.8	58230.4	44708.1	61423.4	49382.6	44915.4	45956	31317.2	52632.5	57298.8	46751.9	34696.5	103705	39051.1	64460.7			FALSE	-0.03093	-0.12168	-0.13718	-0.12917	-0.31706	-0.43137	0.28989	2	1173.61	0.0626964	1.23
A6NED2	TGELYTWGWGK	520060	639733	571843	566425	646615	629812	647130	540262	611079	629714	532413	694982	581387	392765	587266	523595			FALSE	0.13824	0.08173	-0.02703	-0.06219	0.03393	0.09739	-0.25165	3	1906.04	0.000275764	2.97
A6NED2	VQPFPALLDLPMGSDAVK	34212.9	52462.1	31593.4	25143.8	33386.7	27949.6	32658.7	24416	23981.4	40356.9	23174.6	47335.4	36214	55763.2	36510.9	42536.4			FALSE	-0.49887	-0.29779	-0.61132	-0.1329	-0.60277	-0.42994	0.08566	3	2506.42	5.6035e-05	4.21
A6NED2	YGQLGHEDTTSLDRPR	239146	248932	230095	251135	224743	234444	222933	211531	247955	232230	210693	225525	225012	234157	226390	221906			FALSE	-0.08803	-0.16206	-0.02038	-0.12266	-0.16787	-0.02352	-0.08809	4	2149.1	5.55967e-05	5.27
A6NFI3	ADVEEEDVK	363411	355298	348634	269162	318132	328674	324541	285065	344053	283670	278337	314196	300569	289627	301384	297475			FALSE	-0.15208	-0.27851	-0.21828	-0.26319	-0.23753	-0.19528	-0.28421	2	1641.88	0.000265982	2.52
A6NFI3	AEEREEAAVAAPTPSGK	516758	434103	490216	498190	524215	518115	463242	495795	429675	449768	448235	545321	463859	513872	449560	473796			FALSE	0.1325	0.06337	0.05587	-0.04235	0.01235	-0.11265	0.0402	3	2321.26	5.04054e-05	5.04
A6NFI3	AFGPAIGGL	11314.9	14590.2	17683.8	12156.3	18572.2	12200.3	17839	21248.4	20426.8	15012.3	7846.88	7174.32	26654.8	14945.8	5993.54	20707.5			FALSE	0.2484	-0.78624	0.20401	0.04366	0.59346	0.4521	0.68337	2	1106.65	0.0809863	1.52
A6NFI3	AFGPAIGGLL	16674.9	30541.7	17049.8	18247.3	26456.4	9894.24	18625	26781.5	26657.4	11561.2	25469	29539.7	24338.5	25668.2	20258.4	15287.6			FALSE	-0.37731	0.22037	-0.41974	-0.4096	-0.0564	-0.30502	0.08283	2	1219.74	0.000387289	0.87
A6NFI3	AHTGERPYAC	116286	117490	113591	150343	126816	114186	145158	140209	159609	131900	141870	148619	149028	142111	116142	139140			FALSE	0.04392	0.31335	0.17505	0.12697	0.28769	0.31842	0.31658	3	1465.72	0.00130186	3.2
A6NFI3	AHTGERPYACGECGR	107276	64540.1	90910.2	80909.1	121503	95917.3	87615	91896.3	91553	84076.4	65263.7	68359.2	76200.3	92513.8	89424.5	73609			FALSE	0.33963	-0.3627	3e-05	-0.07569	0.06321	0.03167	-0.02628	4	2024.93	6.5587e-05	4.14
A6NFI3	AHTGERPYACGECGRR	717847	663567	693823	698522	743037	669371	655416	648868	658509	643057	590558	704260	592781	606999	634398	717985			FALSE	0.03201	-0.0934	0.01137	-0.03064	-0.08289	-0.0859	-0.20338	4	2181.04	5.86102e-05	3.42
A6NFI3	APGSGSAPAPAPKPEAAAK	273651	277750	312436	286357	248118	284534	283257	288812	326424	305246	275226	244615	309338	280235	267354	232269			FALSE	-0.04991	-0.08503	0.11895	-0.14226	0.05309	0.19607	0.09657	3	2587.5	5.40919e-05	1.35
A6NFI3	AVAPPAGRPETTCDVCGK	604666	602035	573180	537737	666970	558603	628506	594686	575171	540123	428757	496442	432592	603497	609722	690928			FALSE	0.02239	-0.38323	-0.11932	0.10816	0.01958	-0.11364	-0.21992	4	2494.3	7.58599e-05	3.72
A6NFI3	AVHTADRPHCCPDCGQAFR	224195	176348	177307	204757	211330	165017	193959	238500	195161	163614	154456	208881	156582	190260	211692	196814			FALSE	-0.08989	-0.14065	-0.06814	0.0284	0.11061	-0.15888	-0.20768	4	2559.17	4.67377e-05	5.14
A6NFI3	CAFCGAGFGRR	293017	297188	275406	258840	273012	282685	245694	289028	284693	319292	273328	282617	275263	266427	273032	288338			FALSE	-0.08692	-0.08627	-0.14371	-0.07227	-0.14243	0.03329	-0.12375	3	1562.76	0.00153571	2.57
A6NFI3	ERLPVDGRPLPAPLGGPL	572313	574603	536777	560516	536181	549234	555789	527580	564382	564614	514553	542199	534011	561629	550022	527737			FALSE	-0.07951	-0.11812	-0.06381	-0.08973	-0.08224	-0.02272	-0.06599	3	2158.27	8.21441e-05	3.04
A6NFI3	EVLAEEECPAL	523339	463384	527232	569044	558817	565990	494085	533747	452323	501568	487875	503471	455999	520746	446905	526208			FALSE	0.18896	0.00675	0.15189	-0.02004	0.05889	-0.04882	-0.01466	2	1563.79	0.000260344	2.42
A6NFI3	EVLAEEECPALGTQ	53691.7	50965	55193.9	46235.9	60447.2	49420	42100.7	41354.5	40938.9	51357.7	26700.4	22330.9	45758.3	39629	51347.2	44414.2	0.442498	29200.8	FALSE	0.0701	-1.09389	-0.04518	-0.12815	-0.32659	-0.18131	-0.29357	2	1849.92	5.57223e-05	3
A6NFI3	FGQSAALTR	735403	791564	762285	700746	724579	872199	759517	739323	761851	704810	715361	714576	782186	752094	771376	690458			FALSE	0.0645	-0.09472	-0.06171	-0.06289	-0.02682	-0.05813	0.00689	2	1254.71	0.0262152	1.44
A6NFI3	FLELGNGL	188496	190968	183570	195136	225274	208794	197615	202176	216157	211402	212106	218500	212474	219828	225582	205098			FALSE	0.19396	0.1824	-0.00289	0.18265	0.07528	0.17216	0.18807	2	1166.67	0.00647658	2.12
A6NFI3	FSLEEWER	446185	413129	417978	404368	404796	382741	396170	404871	445002	380661	396234	422268	374176	414797	391899	447003			FALSE	-0.12584	-0.0702	-0.06344	-0.03468	-0.10131	-0.05763	-0.12321	2	1399.72	0.0105685	2.31
A6NFI3	GATAAPGSGSAPAPAPKPEAA	236942	243161	260053	232942	228714	248983	258140	250344	230722	254391	218885	207665	264338	252143	215423	217304			FALSE	-0.00725	-0.17063	0.03823	-0.14989	0.08286	0.01498	0.10537	3	2384.31	6.54998e-05	3.82
A6NFI3	GEGEGPSSHPLGFHFPVHPK	52315.6	56928.7	53376	46323.2	54150.4	40122.7	43953.5	51541.8	44097.5	61241.3	31407.5	68225	54548	48304.5	48411.3	44351.8			FALSE	-0.21264	-0.13287	-0.1319	-0.23593	-0.19406	-0.05252	-0.08698	5	2721.44	5.39659e-05	3.64
A6NFI3	GFGHSSDFK	367891	401512	381043	395586	373546	369533	385001	374439	372216	356034	375677	340153	373567	316909	362851	344575			FALSE	-0.05022	-0.10412	0.01348	-0.12116	-0.01881	-0.0793	-0.15615	2	1589.86	0.000696315	2.91
A6NFI3	GFHFPVHPK	234549	204810	205990	186059	145278	222357	174134	214817	219542	200371	190859	196442	176520	222322	238827	212511			FALSE	-0.25712	-0.18194	-0.16437	0.03881	-0.17581	-0.06531	-0.13958	4	1673.98	0.00043861	2.97
A6NFI3	GGGCAEAGGDGPR	625548	614427	707068	716958	638002	577307	582433	608531	657416	585339	588533	597340	624078	614625	693928	705787			FALSE	-0.02899	-0.06436	0.19966	0.17482	-0.05818	0.00323	-0.00148	2	1464.68	0.000146042	3.06
A6NFI3	GGGCAEAGGDGPRREPGETA	566205	541674	614031	526117	593059	580613	540885	624537	596151	507277	502725	562397	554320	538217	519193	523306			FALSE	0.08323	-0.05678	0.04142	-0.08775	0.07305	-0.00581	-0.02012	3	2205.03	0.000281875	2.97
A6NFI3	GHTGEKPFVCGVCGAGFSR	636034	606613	573153	572812	585493	578101	569587	592950	547116	621339	522973	568884	510793	504070	565815	606636			FALSE	-0.09483	-0.18663	-0.11685	-0.08389	-0.09614	-0.08881	-0.29213	4	2631.34	4.51135e-05	5.78
A6NFI3	GHTGERPFPCPECGK	906779	844591	888420	842912	952068	851475	875836	882009	790576	849400	775565	1.01251e+06	838017	917636	837162	890584			FALSE	0.04235	0.02992	-0.0166	-0.01959	0.00532	-0.09481	0.00352	5	2337.17	0.000175303	3.14
A6NFI3	GLPDFRER	389021	404520	315214	326295	344879	335533	367594	397276	375154	381514	367055	344531	333562	344942	336330	347082			FALSE	-0.2219	-0.15727	-0.30684	-0.21555	-0.05309	-0.06864	-0.22595	3	1293.72	0.0572194	1.86
A6NFI3	GLYQEVMQE	116851	107410	129982	125914	134899	170013	108076	107634	133919	119146	109034	129698	115433	97871.3	116325	127488			FALSE	0.44321	0.09022	0.19038	0.1206	-0.05608	0.17433	-0.07226	2	1400.71	0.0120936	1.38
A6NFI3	GLYQEVMQENYGIL	59974.6	68541.1	64085.1	79467.2	70556.1	56328.2	70305.9	53134.7	54509.1	55069.5	55987.1	63617.7	46725.6	57661	71232.4	46773.6			FALSE	-0.01843	-0.10367	0.15963	-0.12308	-0.05813	-0.22998	-0.30001	3	1961	9.2994e-05	2.78
A6NFI3	GPSSAGPGER	1.27617e+06	1.33409e+06	1.13953e+06	1.33399e+06	1.16107e+06	1.1827e+06	1.25192e+06	1.23446e+06	1.30042e+06	1.54584e+06	1.28826e+06	1.36771e+06	1.25886e+06	1.15533e+06	1.28495e+06	1.24561e+06			FALSE	-0.15536	0.02505	-0.07763	-0.04473	-0.07014	0.12488	-0.11265	2	1218.64	0.00166999	1.79
A6NFI3	GSHLAAHVR	399965	440977	419036	361879	420680	458784	432871	535738	459459	441052	394612	440680	445422	355140	422750	431895			FALSE	0.06462	-0.00973	-0.10684	0.02332	0.20391	0.09874	-0.07099	3	1251.72	0.0011185	3.87
A6NFI3	GYPIPKPDLIFR	567162	669090	661917	667441	634269	708625	652026	653836	715636	595702	592343	743061	618755	611721	608579	664238			FALSE	0.11937	0.1113	0.10476	0.04205	0.07903	0.08507	-0.00676	3	2024.22	0.000119863	2.69
A6NFI3	HQAVHTADRPHCCPDCGQAFR	234186	160795	230643	245092	217140	235678	223547	271122	232261	152964	163728	192372	195019	185662	215086	258335			FALSE	0.19715	-0.1495	0.26838	0.26134	0.32468	-0.03608	-0.0532	5	2824.29	5.96135e-05	6.16
A6NFI3	LEQGEEPWVPDSPRPEEGDIVTG	181244	206592	190015	181735	182573	171758	201699	155599	166477	219633	196309	131247	221235	139200	149482	148105			FALSE	-0.13035	-0.24371	-0.06111	-0.38213	-0.11832	-0.00644	-0.10571	3	2840.39	8.65961e-05	3.56
A6NFI3	LHPDSFPILGLPDFR	37013	48262.5	34128.7	37140.8	37505.5	29221.5	45231.6	43352.8	34540.8	41739.9	32155.5	25200.2	35713	36882.2	40355.1	31248.5			FALSE	-0.35386	-0.57219	-0.25885	-0.2521	0.05492	-0.16081	-0.23226	3	2028.12	5.47135e-05	3.4
A6NFI3	LPVDGRPLPAPL	469450	471602	460545	460420	435356	457590	448571	469498	471605	468909	472502	457483	440400	493979	411707	436719			FALSE	-0.0757	-0.01707	-0.03113	-0.14948	-0.03567	-0.00082	-0.01027	2	1548.94	0.0011527	1.62
A6NFI3	LPVDGRPLPAPLGGPL	229480	273868	250869	279041	245181	254554	274929	302094	282397	267717	326335	273725	267182	268525	239816	288119			FALSE	-0.01039	0.25355	0.07419	0.06881	0.19707	0.12817	0.08989	3	1873.12	6.7373e-05	2.85
A6NFI3	LRADFQR	447768	432754	399123	434053	478656	440861	459095	451749	459540	443661	427713	474351	466309	431670	429565	415187			FALSE	0.06252	0.03487	-0.07974	-0.05983	0.04884	0.03669	0.02832	3	1209.7	0.0389884	1.97
A6NFI3	REPGETAAA	145378	158100	123199	143220	152405	150034	139262	148610	136099	196640	159194	179047	152772	151594	137909	122926			FALSE	-0.00494	0.15646	-0.18789	-0.21845	-0.07616	0.1328	0.00422	2	1205.64	0.0051514	0.94
A6NFI3	RSYLVTHQR	212598	199764	208460	207577	164702	198707	197916	214838	196376	212147	165572	213085	182749	167608	207802	196003			FALSE	-0.18232	-0.12302	0.0128	-0.03025	0.00137	-0.01349	-0.23509	3	1463.84	0.0065512	3.16
A6NFI3	RTHTGERPFPCPECGAR	149053	158479	140939	115466	129523	120512	136557	131290	133761	117719	118711	111848	101967	129049	128083	120257			FALSE	-0.29861	-0.4156	-0.26231	-0.30842	-0.19932	-0.29029	-0.41274	4	2332.14	0.000154839	3.12
A6NFI3	SFPILGLPDFR	257064	270942	225698	266678	283497	276317	263781	248071	261773	252991	206269	233286	227434	260356	252272	236705			FALSE	0.08439	-0.26451	-0.1008	-0.11079	-0.04483	-0.03665	-0.1143	2	1565.9	0.000457612	1.95
A6NFI3	SFSQSSALAR	1.25732e+06	1.27705e+06	1.33496e+06	1.26553e+06	1.21245e+06	1.30645e+06	1.28487e+06	1.22502e+06	1.36253e+06	1.21285e+06	1.3015e+06	1.40061e+06	1.31255e+06	1.09814e+06	1.25973e+06	1.21063e+06			FALSE	-0.00884	0.09246	0.03716	-0.0369	-0.01401	0.02316	-0.07217	2	1357.74	0.000327751	2.97
A6NFI3	SFVYGSHLAR	879531	843487	878342	819094	658017	882014	805970	782014	770608	846854	762331	944586	815504	781902	902705	699723			FALSE	-0.16198	-0.01355	-0.02158	-0.10468	-0.11774	-0.09121	-0.10921	3	1440.79	0.000215076	3.43
A6NFI3	SLEEWERLEADQR	402068	376622	410047	376957	332923	402270	403774	424972	442371	387620	388643	398865	419388	403490	413131	397456			FALSE	-0.08293	0.01624	0.01532	0.05792	0.08988	0.09205	0.07963	3	1965	0.000145285	2.51
A6NFI3	SYLVTHQR	201339	181000	204217	149948	162097	204936	155979	182035	154871	188993	161469	140340	151610	153464	189379	158588			FALSE	-0.05894	-0.34122	-0.11043	-0.1359	-0.17777	-0.15302	-0.32569	2	1307.74	0.00611602	2.15
A6NFI3	THTGERPFPCPECGAR	1.2932e+06	1.07457e+06	1.35862e+06	1.41434e+06	1.4029e+06	1.26103e+06	1.40358e+06	1.3806e+06	1.31316e+06	1.20429e+06	1.25457e+06	1.45245e+06	1.26567e+06	1.33659e+06	1.28837e+06	1.29984e+06			FALSE	0.17003	0.19318	0.22789	0.12843	0.23372	0.08843	0.13624	4	2176.03	0.00011526	4.2
A6NFI3	THTGERPYACANCGRR	127238	139573	142845	150750	114312	142547	143258	99371.2	129307	124734	124955	112004	89455.1	93227.8	115191	140246	0.505182	3306.03	FALSE	-0.05484	-0.17118	0.13801	-0.06285	-0.13706	-0.07075	-0.54648	5	2210.06	9.55181e-05	4.22
A6NFI3	THTGERPYPCSHCGR	120192	97098.1	125233	107578	106740	111422	127860	107517	119465	121921	92234.3	89932	100580	117423	154042	97465.9			FALSE	0.00578	-0.25437	0.09953	0.21098	0.11535	0.15171	0.00472	5	2118.99	9.269e-05	3.37
A6NFI3	VDPAPERR	1.71393e+06	1.43449e+06	1.53375e+06	1.57202e+06	1.60081e+06	1.73889e+06	1.61312e+06	1.98272e+06	1.75878e+06	1.62772e+06	1.85576e+06	1.59574e+06	1.59209e+06	1.79168e+06	1.81663e+06	1.62339e+06			FALSE	0.08509	0.1326	-0.01967	0.12779	0.1917	0.10517	0.10401	3	1243.71	0.00901924	2.64
A6NFI3	VSLGYPIPKPDLIFR	118560	137724	126101	129871	133130	128477	104636	111631	111150	114908	121435	115731	118029	142379	108454	114412			FALSE	0.02966	-0.11184	-0.00175	-0.20156	-0.24492	-0.18105	0.02303	3	2323.4	0.00013274	2.46
A6NFI3	YHAAVKPFGCEECGK	1.55966e+06	1.59188e+06	1.56851e+06	1.54941e+06	1.6164e+06	1.61767e+06	1.66146e+06	1.49719e+06	1.57895e+06	1.50062e+06	1.47085e+06	1.53064e+06	1.5615e+06	1.37792e+06	1.4582e+06	1.57034e+06			FALSE	0.03729	-0.07038	-0.01547	-0.05744	0.00325	-0.03333	-0.10053	4	2665.4	5.62533e-05	4.68
A6NFI3	YHAGERPHR	217729	174671	169438	171675	179415	182780	172397	196882	178848	191711	188872	172126	150780	195244	218447	186714			FALSE	-0.11556	-0.12034	-0.20208	0.04617	-0.08762	-0.08262	-0.18145	3	1426.76	0.000325227	1.81
A6NFQ2	AGCFPVPTPEMR	808725	826045	711496	724108	780231	753217	758721	757400	706970	734580	732722	733429	741627	675805	786908	735253			FALSE	-0.09231	-0.15705	-0.18743	-0.10297	-0.1087	-0.18147	-0.20581	2	1665.84	9.14988e-05	2.44
A6NFQ2	AHEALSPPERER	92265.2	119748	66472	95799.4	108823	107295	116115	109220	120404	134601	85633.5	110819	98693.2	143780	93763.4	102489			FALSE	0.02767	-0.10998	-0.38575	-0.11144	0.08792	0.26637	0.19367	4	1695.91	0.000130836	3.78
A6NFQ2	ALSQFQAILNHENGNLEK	896769	915742	916201	886712	785727	830008	908093	927021	917446	806126	769695	851431	863844	841040	818055	946548			FALSE	-0.1658	-0.16099	-0.00766	-0.03865	0.01788	-0.07259	-0.08832	3	2634.45	3.62855e-05	5.48
A6NFQ2	APVVTHQ	705348	696047	706977	736636	711798	674657	673536	719756	741356	867711	733193	787357	744534	743247	769733	683903			FALSE	-0.01546	0.11773	0.04282	0.0528	-0.00837	0.19936	0.0863	2	1055.62	0.0118259	1.71
A6NFQ2	AQAHEALSPPER	888586	758408	773994	777175	723199	817378	820702	793949	784264	832406	735397	718681	764226	819354	758674	815545			FALSE	-0.09636	-0.17973	-0.08648	-0.0652	-0.02861	-0.02681	-0.05665	3	1609.86	7.58599e-05	3.59
A6NFQ2	EIINEMDMR	574713	575436	578028	614164	590436	554990	566195	492061	589656	564164	536270	449501	525034	584426	584711	582349			FALSE	-0.00594	-0.2225	0.0518	0.02106	-0.12013	0.0046	-0.05196	2	1454.73	0.00172368	2.14
A6NFQ2	ENPVASD	269798	297302	262329	261651	287165	276211	317344	309428	301942	293318	257225	256178	266986	352058	262265	282792			FALSE	-0.0095	-0.14351	-0.11409	-0.0572	0.14434	0.06992	0.12644	2	1035.53	0.103003	1.68
A6NFQ2	EVADSLASLPEWQENPMQVYLR	67341.6	54403.9	54680.2	64040.1	61584	54582.5	67190.8	56267.7	51705.1	55188	53911.7	28986.4	67347.9	37776.4	43799.5	47460.4			FALSE	-0.06767	-0.55446	-0.0363	-0.41582	0.02016	-0.1877	-0.21177	3	2879.46	4.04378e-05	4.06
A6NFQ2	FTDTYGDRDR	385837	354840	357808	377405	343926	312197	373549	346298	376532	395890	340464	385736	375109	411198	322743	363189			FALSE	-0.17488	-0.02847	-0.01068	-0.11078	-0.04115	0.06055	0.08625	3	1549.76	0.0011527	2.37
A6NFQ2	GAVPAPYYK	2.32419e+06	2.44424e+06	2.48774e+06	2.34274e+06	2.36248e+06	2.4286e+06	2.4825e+06	2.35674e+06	2.41362e+06	2.34482e+06	2.32644e+06	2.52836e+06	2.4295e+06	2.497e+06	2.4536e+06	2.30353e+06			FALSE	0.00684	0.02589	0.01865	-0.00342	0.02127	-0.00303	0.04705	3	1573.92	0.000817527	2.88
A6NFQ2	GLSILPQTLK	109390	149031	136441	93561.2	125931	111557	130407	123212	114733	110570	113241	123001	135440	188942	132467	122433			FALSE	-0.12186	-0.12946	-0.16808	-0.01979	-0.02706	-0.19785	0.32797	3	1678.08	0.000377963	2.48
A6NFQ2	GPIPSELLLIGE	12979.8	34241.1	20627.5	31483.3	30652.3	25201.2	31079.3	32323.7	31340.4	13735.2	34059.5	36938.4	23633.4	29401	29694	39484.1			FALSE	0.24222	0.58835	0.14216	0.55089	0.42513	-0.06708	0.1675	2	1541.91	0.0974127	0.87
A6NFQ2	GRVVLAAHECLLCAPK	115800	84390.5	98959.1	135340	101283	92277.4	102551	111523	80676.8	95679.9	100890	89119.2	86440.7	88330.4	113705	114807			FALSE	-0.04859	-0.07531	0.22698	0.1909	0.09673	-0.18288	-0.19591	5	2402.37	0.000107473	2.87
A6NFQ2	GSQLGPVPVTIR	466967	466047	463894	483938	469762	486838	467590	439437	453067	437082	434224	494892	510269	519007	474284	490250			FALSE	0.03602	-0.00604	0.02273	0.04793	-0.04075	-0.06785	0.14166	2	1527.92	6.05032e-05	2.7
A6NFQ2	GVWGPIHELGHNQQR	1.18284e+06	1.19212e+06	1.17661e+06	1.26006e+06	1.16051e+06	1.17768e+06	1.22735e+06	1.23715e+06	1.28496e+06	1.21855e+06	1.04743e+06	1.16428e+06	1.1996e+06	1.15504e+06	1.1961e+06	1.23473e+06			FALSE	-0.02251	-0.10274	0.03701	0.03355	0.0534	0.07605	-0.01239	4	2032.08	4.80882e-05	5.35
A6NFQ2	HPITVEIN	1.2311e+06	1.00198e+06	1.06626e+06	1.09009e+06	1.24978e+06	1.15769e+06	1.15778e+06	1.14082e+06	1.1625e+06	1.07107e+06	1.04569e+06	1.26602e+06	1.12226e+06	1.25776e+06	1.16814e+06	1.1485e+06			FALSE	0.10848	0.04993	-0.05045	0.05299	0.04172	0.00031	0.09194	2	1226.71	0.0103326	1.86
A6NFQ2	IGCHTDDLTK	202401	159857	161799	136318	133338	158135	148581	147512	151902	116747	138012	153213	137713	169753	146380	133888			FALSE	-0.31366	-0.31488	-0.28114	-0.37021	-0.29097	-0.4313	-0.2366	3	1767.96	0.000168338	2.7
A6NFQ2	ISELDIR	152120	135041	146885	128304	115443	155468	124955	140322	128678	128174	141612	147609	133987	126968	119056	143275			FALSE	-0.08404	0.01031	-0.06144	-0.13048	-0.11436	-0.16093	-0.13806	2	1149.68	0.0983215	1.72
A6NFQ2	LAAEPFPFR	632375	593326	688241	640219	660922	640758	570307	553127	651582	559027	545491	676117	546541	596124	637608	646171			FALSE	0.08677	-0.00483	0.11615	0.06679	-0.12569	-0.01787	-0.10121	3	1351.77	0.000652624	1.93
A6NFQ2	LAAEPFPFRRPER	984091	1.07548e+06	990131	1.05156e+06	1.04419e+06	1.08407e+06	1.05516e+06	860330	1.10982e+06	995995	1.06422e+06	1.03949e+06	1.05081e+06	982819	1.02741e+06	981759			FALSE	0.04733	0.03059	-0.01258	-0.03575	-0.10463	0.03204	-0.01829	3	1890.07	0.000303641	2.36
A6NFQ2	LSRAPVVTHQ	56829.5	72543.1	55882	73997.1	62618.8	71959.2	79454.5	69513.8	71348	60827	81736	79406.7	64965.5	90040.4	54452.9	40654.7			FALSE	0.05691	0.31681	0.00564	-0.4439	0.20347	0.03092	0.26079	3	1411.83	0.0610027	2.17
A6NFQ2	LWDEMMQA	34558.6	32999.4	30124.7	36244.4	22750.7	40470.7	29047.6	24852.7	43477.1	34163.1	21417.5	31502.1	38267.5	41272.6	41722.8	43090.5			FALSE	-0.09571	-0.35232	-0.02561	0.32816	-0.32583	0.20068	0.23556	2	1327.63	0.078067	1.15
A6NFQ2	LWDEMMQAVAR	752140	772704	717199	788618	748390	764613	718509	757009	749560	751327	739610	716945	767541	696693	738154	755052			FALSE	-0.01125	-0.0661	-0.01811	-0.03025	-0.04744	-0.02285	-0.05852	2	1653.84	0.000104981	3.09
A6NFQ2	MDGVTCWDVPR	184174	187907	204618	182660	171176	172911	214990	189917	209137	181592	179411	155050	188864	222004	173341	171650			FALSE	-0.11285	-0.15378	0.05775	-0.10906	0.12198	0.07055	0.14306	2	1639.79	0.000786926	1.53
A6NFQ2	MGPFLLNAVR	2.44328e+06	2.30099e+06	2.25671e+06	2.40836e+06	2.24981e+06	2.48803e+06	2.20187e+06	2.31115e+06	2.27445e+06	2.28483e+06	2.2041e+06	2.31868e+06	2.31392e+06	1.92202e+06	2.41679e+06	2.42467e+06			FALSE	-0.00195	-0.06898	-0.02429	0.02926	-0.07209	-0.05738	-0.1635	3	1421.83	0.000190673	2.94
A6NFQ2	NAEVSLSEAAASAGLR	222201	173503	211996	229724	195822	201649	199068	217596	202702	219133	197007	236950	166653	210631	184746	197866			FALSE	0.00643	0.13313	0.15871	-0.04854	0.07447	0.09226	-0.06877	3	1849.99	7.05162e-05	4.67
A6NFQ2	Oxidation[M6]LWDEMMQAVAR	58908	31323	33092.2	38686.5	36149.9	31386.5	33298.3	45232.4	44766.5	36778.5	35168.7	43596.4	36949.8	34260.6	50663.2	44521.1			FALSE	-0.41796	-0.19607	-0.33007	0.0771	-0.20037	-0.14603	-0.34154	3	1669.84	0.000866057	2.5
A6NFQ2	Oxidation[M8]EIINEMDMR	410245	438415	461053	418190	440843	502617	405861	418338	478194	459062	403570	372283	425835	459589	461545	439087			FALSE	0.15277	-0.1294	0.05108	0.08575	-0.0422	0.14326	0.06118	2	1470.73	0.0022776	1.55
A6NFQ2	SRGVWGPIHELGHNQQR	83738.5	115997	128486	104144	122816	127260	116686	97721.7	117423	133969	115906	112899	102296	135624	107217	127833			FALSE	0.32427	0.19603	0.21994	0.23488	0.10227	0.33185	0.25239	5	2275.21	0.00324065	2
A6NFQ2	SSLYPSK	1.45388e+06	1.53744e+06	1.58636e+06	1.4896e+06	1.45249e+06	1.4959e+06	1.64558e+06	1.42589e+06	1.48536e+06	1.53081e+06	1.49541e+06	1.77555e+06	1.40835e+06	1.51303e+06	1.50462e+06	1.59259e+06			FALSE	-0.02086	0.12893	0.04025	0.05018	0.03814	0.01193	-0.03414	2	1389.82	0.0871748	1.95
A6NFQ2	SSSLYPSK	925566	904665	883614	901135	905318	956561	855880	908149	917591	880417	890608	986387	901372	886859	906811	884104			FALSE	0.02473	0.0364	-0.03631	-0.03133	-0.05315	-0.02563	-0.03349	2	1476.86	0.00109634	2.03
A6NFQ2	TSLEEWKR	1.56416e+07	1.75161e+07	1.65491e+07	16328789	1.75291e+07	1.54348e+07	1.6973e+07	1.55411e+07	1.6821e+07	1.67345e+07	1.76505e+07	1.8366e+07	1.75923e+07	1.64464e+07	1.58387e+07	1.60687e+07			FALSE	-0.00846	0.11931	-0.01223	-0.05546	-0.02828	0.0172	0.03783	3	1656.96	0.00751567	2.89
A6NFQ2	VGVNTNLK	5.71558e+06	5.57109e+06	5.71778e+06	5.58631e+06	5.54562e+06	5.47272e+06	5.95011e+06	5.60321e+06	5.59124e+06	5.18889e+06	5.61352e+06	6.53825e+06	5.68303e+06	5.36307e+06	5.53758e+06	5.79768e+06			FALSE	-0.03471	0.10655	0.00223	0.0062	0.03369	-0.06624	-0.03108	2	1452.9	0.00795735	2.52
A6NFQ2	VLSRFPGNK	392859	363043	366328	352906	354348	365271	400236	388377	325440	301883	336253	372701	397157	377411	324170	376062			FALSE	-0.07097	-0.09251	-0.07174	-0.11037	0.06112	-0.26899	0.03519	3	1626	0.00726222	1.89
A6NFQ2	VQIGCHTDDLTK	3.83682e+06	3.74756e+06	3.85387e+06	3.82781e+06	3.6031e+06	3.82753e+06	3.79465e+06	3.81388e+06	3.99575e+06	3.84482e+06	4.00085e+06	3.51224e+06	4.00263e+06	3.63805e+06	3.92379e+06	3.98368e+06			FALSE	-0.02955	-0.01363	0.01839	0.06018	0.00459	0.04793	0.01067	3	1995.08	6.6124e-05	4.64
A6NFQ2	VTSVAGVYFTDTYGDRDR	3.24845e+06	2.79976e+06	3.36055e+06	3.00156e+06	2.97576e+06	3.064e+06	2.97362e+06	2.97679e+06	2.95997e+06	2.68567e+06	2.67811e+06	2.58653e+06	2.84332e+06	2.39637e+06	2.91603e+06	2.89653e+06			FALSE	-0.00202	-0.20017	0.073	-0.05733	-0.02352	-0.09937	-0.20703	3	2326.16	5.16445e-05	4.59
A6NFQ2	VTSVAGVYFTDTYGDRDRFK	408794	411660	418089	449534	458528	430997	410476	374617	446869	391516	384739	351192	372256	437316	362407	401020			FALSE	0.11661	-0.15685	0.08065	-0.10393	-0.06356	0.03119	-0.01926	4	2905.53	0.000817527	1.86
A6NFQ2	YGEDVRQDQQQLLEGISELDIR	304913	351999	338603	403823	371570	348954	392757	319924	357677	415586	376343	276981	359737	349804	309475	360241			FALSE	0.13335	-0.0079	0.17655	0.02785	0.11756	0.23526	0.11119	4	2908.5	4.48933e-05	3.91
A6NFQ2	YLLEGQNAEVSLSEAAASAGLR	37075.7	30802.2	30674.7	34934.4	42389.8	40842.8	34435.8	36466.7	29912.3	39626.7	23225.8	19817.1	40148.9	42029.6	40702.1	35177.7	-0.243615	1.18628e+09	FALSE	0.29421	-0.65717	-0.04905	0.16077	0.06289	0.03488	0.27582	3	2553.35	3.05078e-05	4.64
A6NFY7	NPHDSTGAPETRPDGR	49958.3	44854.8	50346.7	42609.1	37438.4	38657.4	40609.5	53795.4	40678.7	41817.6	43709.8	36440.9	40198.8	50434.3	35705.3	44944.3			FALSE	-0.31727	-0.24237	-0.02854	-0.23342	-0.00622	-0.20076	-0.06505	4	2010.99	6.35881e-05	3.94
A6NGB9	ALPAPPAPPGSQPFLQK	118864	119469	116835	99453.7	99087.7	99103.4	105207	109845	107519	101864	99548.4	91669.6	117092	98345.4	95083	110513			FALSE	-0.26608	-0.31776	-0.14002	-0.21316	-0.14829	-0.18683	-0.14571	4	2324.36	0.000104981	2.5
A6NGB9	ASLPAPPLPGVN	134552	106419	109885	102499	89490.3	108470	109359	86024.1	86321.8	102555	95458.3	118237	100912	90493.6	87585.6	104073			FALSE	-0.28365	-0.1733	-0.18219	-0.33033	-0.30256	-0.35141	-0.33223	2	1436.84	0.0025126	1.61
A6NGB9	GFPVLRPAGQR	125263	114848	126798	134604	105883	141914	100759	122813	127192	117496	118783	111775	88028.8	104978	126687	135053			FALSE	0.04546	-0.05857	0.12257	0.12443	-0.10296	0.02724	-0.31505	3	1501.89	0.0125057	1.36
A6NGB9	IDDFESK	828149	849316	892710	865125	923226	908513	952113	1.00336e+06	923872	899940	964593	1.10943e+06	944963	903633	897307	983302			FALSE	0.12693	0.30615	0.06752	0.16492	0.22123	0.12067	0.14015	2	1461.81	0.0401271	2.18
A6NGB9	LNPPPAPPAR	85507.1	75103.3	57852.3	66734.7	71546.9	69711.3	72074.5	69315.2	70938.2	79689.4	63274.9	87751.2	69135.9	70591.1	85861.6	72240.5			FALSE	-0.18523	-0.08877	-0.36641	-0.02271	-0.18389	-0.09258	-0.20095	3	1333.79	0.000310616	2.54
A6NGB9	SAPQIESSK	139287	149238	164156	180093	166502	167653	138940	138223	196619	159839	156540	173170	165262	157742	150066	142155			FALSE	0.21182	0.1925	0.25476	0.01837	-0.05796	0.30503	0.16286	3	1554.9	0.0305107	2.37
A6NHL2	ACCLLYR	5.15039e+06	5.42673e+06	4.98704e+06	4.96588e+06	4.97561e+06	5.05599e+06	4.99796e+06	5.16028e+06	4.91612e+06	4.79783e+06	5.30704e+06	4.57547e+06	5.17206e+06	5.09398e+06	6.02386e+06	5.40679e+06			FALSE	-0.0764	-0.098	-0.08775	0.11196	-0.05829	-0.12282	-0.04307	2	1259.66	0.0526764	1.63
A6NHL2	ARLDHKFDLMYAK	1.45689e+07	1.53675e+07	1.31159e+07	1.74095e+07	1.40528e+07	1.62227e+07	1.41641e+07	1.35133e+07	1.40176e+07	1.61774e+07	1.57683e+07	1.50521e+07	1.62546e+07	1.05963e+07	1.85485e+07	1.70793e+07			FALSE	0.01625	0.04198	0.02811	0.2511	-0.11319	0.01241	-0.15693	4	2520.46	0.000170282	3.78
A6NHL2	CLLYRGDVVPK	2.77507e+06	3.23176e+06	2.94782e+06	2.81534e+06	2.94944e+06	2.86002e+06	3.02826e+06	2.78246e+06	2.85152e+06	3.17416e+06	2.89041e+06	3.18486e+06	3.0079e+06	4.27833e+06	2.69653e+06	2.69021e+06			FALSE	-0.0482	0.01635	-0.05974	-0.15719	-0.04788	0.00452	0.27857	3	1928.13	0.000128373	2.22
A6NHL2	DAANNYAR	9.20473e+06	9.37925e+06	9.17553e+06	9.52593e+06	9.26854e+06	8.28431e+06	9.44664e+06	8.28911e+06	9.28044e+06	9.07486e+06	1.02464e+07	8.6118e+06	9.91257e+06	8.34753e+06	1.12774e+07	9.6918e+06			FALSE	-0.08235	0.02113	0.00909	0.17421	-0.0674	-0.01786	-0.02536	2	1198.61	0.0863747	2.69
A6NHL2	DHKFDLMYAK	905246	871902	887933	894372	836589	910216	879952	883094	833134	862109	791678	840351	863508	758618	844802	942921			FALSE	-0.02485	-0.1229	0.00418	0.00856	-0.01149	-0.06807	-0.13168	4	2180.24	0.000539837	2.4
A6NHL2	EDAANNY	5.10487e+06	4.89555e+06	5.07894e+06	5.16456e+06	5.28221e+06	5.28743e+06	4.61508e+06	4.75759e+06	5.21648e+06	4.95747e+06	5.26341e+06	5.75491e+06	4.84128e+06	4.96164e+06	4.8475e+06	4.77592e+06			FALSE	0.07987	0.13984	0.03465	-0.05544	-0.09353	0.02482	-0.02878	2	1100.52	0.0412935	2.19
A6NHL2	EDAANNYAR	6.6432e+07	7.9706e+07	8.48945e+07	7.48036e+07	7.55763e+07	6.85518e+07	8.00046e+07	7.05664e+07	7.63515e+07	7.67699e+07	8.21646e+07	7.63947e+07	7.59829e+07	6.72723e+07	9.87907e+07	7.35391e+07			FALSE	-0.01998	0.11769	0.12802	0.23784	0.04311	0.06734	-0.02874	2	1327.66	0.00309934	2.66
A6NHL2	EFQTNLVPYPR	1.5414e+06	1.65999e+06	1.67142e+06	1.63704e+06	1.62647e+06	1.63951e+06	1.5165e+06	1.49832e+06	1.62527e+06	1.55165e+06	1.54191e+06	1.56347e+06	1.56595e+06	2.27345e+06	1.75055e+06	1.61196e+06			FALSE	0.02882	-0.04393	0.04746	0.07084	-0.08663	-0.01107	0.26218	2	1667.91	8.9506e-05	2.82
A6NHL2	FDLMYAK	1.20208e+07	1.13184e+07	1.22983e+07	1.08374e+07	1.1783e+07	1.14907e+07	1.1206e+07	1.16885e+07	1.12593e+07	9.94132e+06	1.0858e+07	1.09213e+07	1.07134e+07	9.74506e+06	1.23266e+07	1.27521e+07			FALSE	-0.00406	-0.0998	-0.01264	0.10371	-0.02775	-0.13865	-0.19006	3	1495.85	0.0441267	1.81
A6NHL2	FGGGTGSGFTSLLMER	44500.4	52713.6	57752.4	35340.4	44787.4	43417.4	56253.7	52249.1	46703.3	43572.9	42231	35505.6	57624.4	65594.1	56023.5	46843.2			FALSE	-0.14031	-0.32257	-0.06249	0.08154	0.1585	-0.10682	0.34198	3	1920.98	5.39659e-05	4.28
A6NHL2	FQTNLVPYPR	2.12283e+06	2.10903e+06	1.82332e+06	2.09558e+06	2.13603e+06	1.94928e+06	2.06437e+06	1.98388e+06	2.07521e+06	1.91076e+06	1.99403e+06	2.18181e+06	2.08848e+06	2.00509e+06	2.2213e+06	2.09162e+06			FALSE	-0.05085	-0.01923	-0.11084	0.02737	-0.06399	-0.08636	-0.04793	2	1538.87	0.000184951	2.6
A6NHL2	FVDWCPTGFK	1.31862e+06	1.47091e+06	1.59774e+06	1.6257e+06	1.40742e+06	1.38507e+06	1.49095e+06	1.45992e+06	1.36146e+06	1.55115e+06	1.52406e+06	1.22057e+06	1.74031e+06	1.79766e+06	1.73398e+06	1.53332e+06			FALSE	0.00153	-0.02341	0.20858	0.22807	0.08112	0.06229	0.3429	3	1864.99	9.55181e-05	1.81
A6NHL2	GFTSLLMER	2.5697e+06	1.2857e+06	2.84002e+06	1.38879e+06	1.41502e+06	1.34978e+06	1.48033e+06	1.66001e+06	1.55322e+06	1.42376e+06	1.4044e+06	1.32519e+06	1.37736e+06	7.95009e+06	1.43398e+06	2.22643e+06			FALSE	-0.47971	-0.4982	0.13337	-0.07488	-0.29596	-0.37303	1.2746	2	1357.75	0.00204424	2.57
A6NHL2	GGGTGSGFTSLLMER	717786	528535	733108	560659	588352	596968	574360	573591	578239	571734	588846	662426	585869	1.18537e+06	632729	650606			FALSE	-0.0724	0.00572	0.0539	0.04222	-0.11862	-0.11608	0.50708	3	1773.91	6.87497e-05	4.67
A6NHL2	GKEDAANNYAR	6.54666e+07	7.02377e+07	6.42967e+07	6.80975e+07	6.67086e+07	6.16748e+07	7.38627e+07	5.68617e+07	6.51768e+07	6.73298e+07	7.81201e+07	6.33946e+07	7.73143e+07	6.47515e+07	8.34274e+07	7.5522e+07			FALSE	-0.08001	0.06049	-0.03563	0.2281	-0.05394	-0.0344	0.06609	2	1816.98	0.000115754	2.78
A6NHL2	GTGSGFTSLLMER	47981.5	50388.6	49459.1	40957.8	69113.2	45726.3	48263.4	46099.1	45805.3	40121.1	42468.8	54192.1	45611.1	52926.3	19175.5	45979.4			FALSE	0.22333	-0.02529	-0.12163	-0.59435	-0.06001	-0.19512	0.00245	3	1659.87	0.000116755	2.81
A6NHL2	HKFDLMYAK	706146	697980	690369	735641	665141	707222	726424	777925	766347	685015	669951	764060	707476	635425	807272	752229			FALSE	-0.03301	0.03038	0.02231	0.15141	0.09947	0.04774	-0.06432	4	2065.21	0.016834	2.52
A6NHL2	IHFPMTAFAPI	51394.2	38562.5	35268.4	44317.9	50872	45532	39118.9	42045.9	33811.3	45395.1	43980.7	32244.8	28543.2	50323.1	36149.9	48066.9			FALSE	0.09986	-0.23896	-0.17671	-0.09512	-0.14838	-0.18362	-0.18982	2	1548.86	0.0389884	1.06
A6NHL2	KEDAANNYAR	3.17694e+06	3.21851e+06	2.92425e+06	3.54939e+06	3.09546e+06	2.96983e+06	3.25878e+06	2.81391e+06	3.25936e+06	3.6183e+06	3.50024e+06	3.32901e+06	3.40576e+06	3.08465e+06	4.08088e+06	3.64984e+06			FALSE	-0.07647	0.09468	0.01753	0.27356	-0.07471	0.10487	0.02126	3	1759.96	0.000360169	2.22
A6NHL2	LDHKFDL	793516	772688	796821	784058	742802	864342	709682	713144	784540	754125	729672	802160	755193	828652	642920	725733			FALSE	0.03723	-0.03201	0.01345	-0.19451	-0.13851	-0.02559	0.01616	3	1495.88	0.00751567	1.88
A6NHL2	LDHKFDLM	1.78616e+08	1.95724e+08	1.80219e+08	1.76115e+08	1.76591e+08	1.75519e+08	1.80907e+08	1.87754e+08	1.74086e+08	1.77542e+08	1.79354e+08	1.98517e+08	1.70896e+08	1.96834e+08	1.73999e+08	1.7435e+08			FALSE	-0.08832	0.01355	-0.07112	-0.10381	-0.02205	-0.0903	-0.0257	3	1626.92	0.00181745	1.82
A6NHL2	LDHKFDLMY	454661	507134	441304	434739	437112	386068	452542	422486	430464	443815	531593	505805	511150	472928	498011	476293			FALSE	-0.22452	0.10917	-0.13473	0.01864	-0.1364	-0.13763	0.03305	2	1789.98	0.00678022	1.11
A6NHL2	LDHKFDLMYA	347284	322874	297689	314361	314694	281806	354901	337359	312360	301982	313349	332156	336763	328864	370264	378247			FALSE	-0.16798	-0.05407	-0.13085	0.15952	0.04681	-0.12546	-0.00979	3	1861.02	0.000431287	1.78
A6NHL2	LDHKFDLMYAK	1.08743e+08	1.04967e+08	1.05536e+08	1.06968e+08	1.0264e+08	1.0952e+08	1.01351e+08	1.05508e+08	1.04924e+08	1.04222e+08	1.05349e+08	1.01422e+08	1.08262e+08	8.63255e+07	1.17723e+08	1.15815e+08			FALSE	-0.0105	-0.04762	-0.00816	0.128	-0.04701	-0.03114	-0.13524	3	2293.32	0.000109206	4.11
A6NHL2	LDHKFDLMYAKR	4.56072e+07	4.62721e+07	4.39167e+07	4.85764e+07	4.33875e+07	4.4487e+07	4.58122e+07	4.34261e+07	4.4446e+07	4.93896e+07	4.51038e+07	4.73281e+07	4.85173e+07	4.57284e+07	5.71277e+07	5.23031e+07			FALSE	-0.0643	0.00865	0.00961	0.25221	-0.04208	0.0304	0.03669	5	2449.42	9.58455e-05	3.11
A6NHL2	LLYRGDVVPK	2.30336e+07	2.10956e+07	1.96697e+07	2.15696e+07	1.92416e+07	2.05568e+07	2.16496e+07	2.18575e+07	2.12003e+07	2.28543e+07	2.3243e+07	2.19343e+07	2.37223e+07	2.0406e+07	2.23663e+07	2.18813e+07			FALSE	-0.14902	0.03387	-0.09771	0.00386	-0.02048	-0.00244	-3e-05	2	1768.1	0.000431287	2.07
A6NHL2	LYRGDVVPK	4.99165e+07	4.78969e+07	4.54653e+07	4.40373e+07	4.35867e+07	4.20191e+07	4.82707e+07	4.93524e+07	4.61305e+07	4.68247e+07	4.88921e+07	4.5847e+07	4.98113e+07	4.98536e+07	4.52085e+07	4.70569e+07			FALSE	-0.19232	-0.04607	-0.1281	-0.08424	-0.00281	-0.07349	0.02705	3	1655.01	0.00106404	2.09
A6NHL2	MRECISI	1.04491e+06	1.02606e+06	1.01065e+06	1.02467e+06	1.09308e+06	1.02761e+06	1.0731e+06	1.22181e+06	1.01944e+06	1.05754e+06	1.02867e+06	1.07615e+06	1.07883e+06	1.38735e+06	1.06463e+06	1.03668e+06			FALSE	0.03424	0.0234	-0.02504	0.02099	0.14814	0.00418	0.25198	2	1212.64	0.137873	0.8
A6NHL2	MRECISIH	1.23066e+08	1.24852e+08	1.19514e+08	1.22731e+08	1.26181e+08	1.21545e+08	1.25366e+08	1.22049e+08	1.22211e+08	1.26076e+08	1.23048e+08	1.30235e+08	1.28844e+08	1.27987e+08	1.2123e+08	1.16576e+08			FALSE	-0.00112	0.03089	-0.03339	-0.06007	-0.00293	0.00215	0.05096	3	1349.7	0.00213429	1.3
A6NHL2	NLVPYPR	809502	712679	679943	681933	691944	630987	666489	775284	653152	682947	714300	762451	631366	619760	708486	578977			FALSE	-0.2024	-0.04371	-0.16054	-0.24161	-0.0783	-0.18811	-0.28291	2	1162.69	0.0405128	1.65
A6NHL2	Oxidation[M10]ARLDHKFDLMYAK	5.0334e+06	5.76284e+06	4.87255e+06	6.11781e+06	4.99404e+06	5.91621e+06	5.2802e+06	5.18194e+06	5.40156e+06	5.48197e+06	5.54601e+06	5.02807e+06	5.92668e+06	3.83785e+06	6.05342e+06	5.37228e+06			FALSE	0.01516	-0.03	0.02571	0.08175	-0.04535	0.01162	-0.14491	3	2536.45	0.000549509	1.56
A6NHL2	Oxidation[M13]GGGTGSGFTSLLMER	910366	741400	873739	737425	762289	741068	747794	766671	805983	724634	714297	847891	748678	1.37812e+06	863683	789083			FALSE	-0.13582	-0.08044	-0.03591	0.00087	-0.1252	-0.1099	0.36468	3	1789.91	9.58455e-05	3.79
A6NHL2	Oxidation[M15]SFGGGTGSGFTSLLMER	222883	183762	189009	161257	175743	127171	171043	172064	169314	191262	183133	153956	160733	242166	168899	160232			FALSE	-0.42485	-0.27064	-0.21532	-0.3051	-0.24511	-0.17346	-0.01335	3	2024.01	6.93162e-05	3.45
A6NHL2	Oxidation[M15]SFGGGTGSGFTSLLMERL	87883.2	88314.5	100738	81424.6	74134.2	91021.2	97061.2	105275	98546.1	96189.9	95581.1	83707.5	97197.4	82102.9	93204.8	83976.7			FALSE	-0.09337	0.02509	0.04803	0.00803	0.19956	0.14433	0.02518	3	2137.09	5.99968e-05	4.64
A6NHL2	Oxidation[M1]MRECISIH	8.41011e+06	9.38372e+06	8.70734e+06	9.02797e+06	8.83721e+06	8.64584e+06	9.04109e+06	9.23254e+06	8.6825e+06	8.67823e+06	9.36985e+06	1.00408e+07	9.95193e+06	9.24725e+06	8.69724e+06	8.73688e+06			FALSE	-0.02542	0.12547	-0.00475	-0.02946	0.03839	-0.03555	0.10967	2	1365.69	0.00015826	1.64
A6NHL2	Oxidation[M2]YMACCLLYR	2.96574e+06	2.99697e+06	2.93652e+06	2.93635e+06	2.85814e+06	3.12549e+06	2.87501e+06	3.09793e+06	3.02567e+06	2.93209e+06	2.70457e+06	2.89424e+06	2.76617e+06	2.08282e+06	3.11511e+06	3.11444e+06			FALSE	0.00505	-0.09085	-0.0219	0.06316	0.00247	-0.0012	-0.29829	2	1569.75	0.00150405	1.62
A6NHL2	Oxidation[M2]YMACCLLYRGDVVPK	2.26523e+06	2.73746e+06	2.29281e+06	2.53755e+06	2.58836e+06	2.65728e+06	2.70448e+06	2.38112e+06	2.473e+06	2.839e+06	2.69097e+06	2.30567e+06	2.67148e+06	1.69414e+06	2.46167e+06	2.52258e+06			FALSE	0.06841	-0.00174	-0.05057	-0.00533	0.02371	0.08655	-0.19652	4	2469.29	6.47434e-05	2.75
A6NHL2	Oxidation[M4]FDLMYAK	1.96085e+07	1.98622e+07	1.9671e+07	1.83239e+07	1.8909e+07	1.93449e+07	1.80509e+07	1.99089e+07	1.88945e+07	1.81767e+07	1.76207e+07	1.83723e+07	1.80407e+07	1.71074e+07	2.05135e+07	1.97723e+07			FALSE	-0.04518	-0.13306	-0.05498	0.02949	-0.05631	-0.09048	-0.16733	2	1511.84	0.0189509	1.98
A6NHL2	Oxidation[M5]TSLLMER	1.2632e+06	939663	1.2444e+06	996760	915340	894897	993051	928674	949258	990125	926645	1.06078e+06	1.0239e+06	2.62659e+06	960867	1.10241e+06			FALSE	-0.2832	-0.14848	0.02486	-0.09444	-0.19698	-0.18378	0.72871	2	1169.65	0.0173895	1.45
A6NHL2	Oxidation[M8]LDHKFDLM	7.89055e+06	7.65592e+06	7.933e+06	7.9753e+06	7.98905e+06	8.07728e+06	7.51937e+06	7.64815e+06	8.15048e+06	7.39419e+06	7.84183e+06	8.06905e+06	7.39674e+06	8.41415e+06	7.56828e+06	7.54356e+06			FALSE	0.04745	0.03343	0.03319	-0.04091	-0.0356	-0.00017	0.02433	3	1642.91	0.00097344	1.17
A6NHL2	Oxidation[M8]LDHKFDLMYA	239752	90822.5	86632	164901	109081	116272	77668.6	115605	114951	136234	108746	88176.8	100418	110330	295458	147109			FALSE	-0.55279	-0.74734	-0.39423	0.42092	-0.77433	-0.39623	-0.64946	3	1877.01	0.0123669	0.91
A6NHL2	Oxidation[M8]LDHKFDLMYAK	8.43555e+06	8.1058e+06	8.33321e+06	8.32339e+06	8.25062e+06	8.52514e+06	8.17732e+06	8.44353e+06	8.15714e+06	8.07345e+06	8.01515e+06	8.15382e+06	8.65612e+06	7.51343e+06	8.65526e+06	8.75947e+06			FALSE	0.0203	-0.03285	0.01002	0.07423	0.00692	-0.02736	-0.0328	4	2309.31	8.08744e-05	2.83
A6NHL2	Oxidation[M8]LDHKFDLMYAKR	5.11738e+06	5.1936e+06	4.86472e+06	5.48547e+06	4.99198e+06	5.7055e+06	4.88324e+06	5.11113e+06	5.06833e+06	5.29439e+06	4.90514e+06	5.45677e+06	5.39062e+06	5.0021e+06	5.8666e+06	5.56965e+06			FALSE	0.05309	0.00711	0.00548	0.14943	-0.04499	0.00722	0.01139	4	2465.42	0.0019169	1.89
A6NHL2	QTNLVPYPR	3.77799e+06	3.63088e+06	3.79951e+06	3.67788e+06	3.90622e+06	3.77908e+06	3.93673e+06	3.93262e+06	3.92981e+06	3.66603e+06	3.70457e+06	3.66083e+06	3.96434e+06	3.9076e+06	3.67107e+06	3.96061e+06			FALSE	0.05285	-0.00849	0.01328	0.04275	0.08699	0.03596	0.08747	2	1391.8	0.000390463	1.92
A6NHL2	RGDVVPK	2.1466e+07	1.94287e+07	1.84868e+07	19649134	1.98162e+07	1.99897e+07	2.036e+07	2.32242e+07	2.33181e+07	2.90371e+07	1.75734e+07	2.12822e+07	2.24117e+07	2.1464e+07	1.73034e+07	2.08181e+07			FALSE	-0.03893	-0.07379	-0.10076	-0.10131	0.09189	0.35642	0.10151	2	1378.87	0.0593531	1.31
A6NHL2	RLDHKFDLMYAK	232994	264567	274721	265547	274663	307766	257212	270688	301097	250380	305397	227576	278735	271462	307807	232058			FALSE	0.22721	0.09919	0.1188	0.11773	0.08539	0.14843	0.14508	5	2449.42	0.00100262	1.51
A6NHL2	SFGGGTGSGF	1.24568e+07	1.2623e+07	1.19027e+07	1.304e+07	1.13379e+07	1.17408e+07	1.31354e+07	1.28554e+07	1.22255e+07	1.25317e+07	1.35243e+07	1.23614e+07	1.22686e+07	1.35852e+07	1.14225e+07	1.11178e+07			FALSE	-0.11997	0.04563	-0.00791	-0.15402	0.05147	-0.01868	0.04385	2	1177.58	0.000866057	2.56
A6NHL2	SFGGGTGSGFTS	1.65591e+06	1.39892e+06	1.6008e+06	1.5689e+06	1.54243e+06	1.38981e+06	1.66132e+06	1.46603e+06	1.45314e+06	1.48364e+06	1.5288e+06	1.46587e+06	1.69263e+06	1.83742e+06	1.64347e+06	1.6146e+06			FALSE	-0.05909	-0.0287	0.05325	0.09292	0.03385	-0.05686	0.20859	2	1365.66	0.000507579	2.25
A6NHL2	SFGGGTGSGFTSL	1.50514e+06	1.49321e+06	1.48217e+06	1.51382e+06	1.42441e+06	1.43816e+06	1.53832e+06	1.47394e+06	1.52891e+06	1.37137e+06	1.52364e+06	1.52207e+06	1.46883e+06	1.91789e+06	1.48155e+06	1.60023e+06			FALSE	-0.06686	0.02261	-0.00113	0.0396	0.00668	-0.04798	0.17572	2	1478.74	7.6027e-05	3.17
A6NHL2	SFGGGTGSGFTSLL	127002	114099	86533.5	103770	118469	121752	117951	84330	99916	134670	99770.3	106480	108589	144637	122307	106997			FALSE	-0.00528	-0.22524	-0.34134	-0.07237	-0.25327	-0.03952	0.07079	2	1591.83	8.34767e-05	1.4
A6NHL2	SFGGGTGSGFTSLLME	28008.5	18826.4	25636.9	24048.9	9822.67	12032.4	15512.5	21837.5	19759.9	22975.8	27034.2	23299.7	26183.4	24549.4	26826.1	14360.4			FALSE	-1.09962	0.10394	0.08525	-0.18542	-0.32648	-0.13214	0.11533	2	1851.91	0.00024611	1.62
A6NHL2	SFGGGTGSGFTSLLMER	710399	618661	708618	621075	587263	647913	608459	570891	555583	657142	531928	731262	595812	1.12432e+06	597027	669384			FALSE	-0.10569	-0.07333	0.00069	-0.06966	-0.17241	-0.13215	0.37212	3	2008.01	5.02623e-05	3.91
A6NHL2	SFGGGTGSGFTSLLMERL	224902	242322	233019	292445	254404	233698	249760	210146	196650	252490	259801	228842	293882	251112	266898	244604			FALSE	0.06307	0.06467	0.16948	0.13063	-0.02277	-0.05695	0.22213	3	2121.1	4.91062e-05	4.85
A6NHL2	TNLVPYPR	8.42063e+06	8.7647e+06	9.08917e+06	8.56297e+06	9.1071e+06	9.06346e+06	8.57782e+06	9.29654e+06	8.85745e+06	9.24754e+06	8.70149e+06	1.08155e+07	8.94764e+06	9.43117e+06	8.09396e+06	8.71545e+06			FALSE	0.08043	0.18355	0.03867	-0.03191	0.05671	0.07521	0.09687	2	1263.74	0.0136688	1.97
A6NHL2	TSLLMER	406172	369195	421104	359932	361902	359232	318955	323964	369902	269377	344076	334350	329870	671204	317445	353332			FALSE	-0.10461	-0.19269	0.01051	-0.20905	-0.27024	-0.27843	0.3686	2	1153.66	0.0336931	1.4
A6NHL2	VDWCPTGFK	6.43283e+06	6.74444e+06	7.33811e+06	7.81804e+06	7.16405e+06	8.06296e+06	7.08932e+06	7.22916e+06	7.16744e+06	7.10333e+06	7.14302e+06	7.43452e+06	7.11275e+06	7.30718e+06	7.62795e+06	6.64764e+06			FALSE	0.20858	0.1457	0.20185	0.1155	0.11983	0.11501	0.13001	2	1717.92	0.00150405	1.46
A6NHL2	WCPTGFK	880207	846891	941866	875990	824701	880188	910857	967376	836185	852840	883084	862401	920980	911319	824315	870905			FALSE	-0.01867	0.01528	0.07389	-0.02688	0.12103	-0.03216	0.08531	2	1503.83	0.0181554	1.51
A6NHL2	YMACCLLY	756600	702371	709350	699415	710399	751371	764339	731711	684007	700793	724991	694431	708528	643259	776767	793951			FALSE	0.00277	-0.03965	-0.05052	0.10647	0.03621	-0.07527	-0.11008	2	1397.66	0.0674428	1.97
A6NHL2	YMACCLLYR	5.67117e+07	5.62468e+07	5.3734e+07	5.4226e+07	5.55492e+07	5.99811e+07	5.33974e+07	6.19534e+07	5.69652e+07	5.21632e+07	5.38813e+07	5.03873e+07	5.68784e+07	2.66436e+07	7.06025e+07	6.11755e+07			FALSE	0.03248	-0.11549	-0.0653	0.22232	0.03023	-0.04977	-0.43557	2	1553.76	0.00110736	2.1
A6NHL2	YMACCLLYRGD	1.98868e+06	2.54875e+06	2.09832e+06	2.26934e+06	2.19439e+06	2.35369e+06	2.39282e+06	2.32369e+06	2.35121e+06	2.16269e+06	2.31611e+06	2.14306e+06	2.28448e+06	1.19587e+06	2.39711e+06	2.18116e+06			FALSE	0.00338	-0.0251	-0.05501	0.01293	0.05584	-0.0075	-0.38265	2	1725.81	0.000294668	1.56
A6NHL2	YMACCLLYRGDVVPK	4.86395e+06	7.04083e+06	4.64186e+06	6.15919e+06	5.80368e+06	6.04632e+06	6.67621e+06	5.18429e+06	6.01156e+06	6.2188e+06	6.7906e+06	5.13629e+06	6.87302e+06	3.14187e+06	6.0173e+06	5.84388e+06			FALSE	-0.00665	0.00268	-0.14037	-0.00529	-0.00538	0.03893	-0.24939	3	2453.3	5.59552e-05	3.07
A6NHL2	YRGDVVPK	4.31479e+07	4.24051e+07	4.25482e+07	4.1659e+07	4.0045e+07	4.13457e+07	4.33904e+07	4.09994e+07	4.32601e+07	3.91555e+07	4.63189e+07	4.3373e+07	4.3234e+07	4.23445e+07	4.0216e+07	3.92033e+07			FALSE	-0.07195	0.06816	-0.02287	-0.10733	-0.01975	-0.0539	0.00043	3	1541.93	0.00497797	2.49
A6NHR9	ADSFEFK	1.22133e+06	1.20916e+06	1.30653e+06	1.22972e+06	1.32017e+06	1.43677e+06	1.24057e+06	1.33686e+06	1.30567e+06	1.27098e+06	1.22041e+06	1.38104e+06	1.16e+06	1.27324e+06	1.29153e+06	1.29955e+06			FALSE	0.18182	0.09807	0.06145	0.09231	0.08469	0.08425	0.00163	3	1451.8	0.0152608	1.79
A6NHR9	AELIDNSLSATSR	82835.9	84541.3	64112.8	79884.8	70465.2	69227.6	88856.4	73728.6	77516.7	85038.4	83007.7	73892.4	84142.4	74731.4	75565.9	81750.2			FALSE	-0.26085	-0.09326	-0.21706	-0.08944	-0.04191	-0.04217	-0.07522	3	1680.91	0.000143052	2.84
A6NHR9	AHVEGDGVVE	169049	139936	145930	155300	172474	147405	160109	149525	190735	146878	136510	163184	158064	224247	138806	157408			FALSE	0.04999	-0.04405	-0.03667	-0.0609	0.00303	0.12783	0.30721	2	1315.68	0.000183838	1.33
A6NHR9	AHVEGDGVVEGIIR	351589	447063	370104	396630	411673	431357	416931	380541	468200	418972	422288	459654	447520	423132	375828	370653			FALSE	0.07802	0.14312	-0.05884	-0.09746	-0.00213	0.15165	0.12453	2	1754.97	4.04748e-05	3.4
A6NHR9	ALAELIDNSLSATSR	200036	179712	173965	181552	179144	189394	177645	173403	199766	195592	175339	214329	176213	181652	187260	173103			FALSE	-0.04323	0.0372	-0.09512	-0.07559	-0.11337	0.05811	-0.08563	3	1865.03	5.79885e-05	3.88
A6NHR9	ALYDEVR	716440	532560	643650	670014	585473	514768	512648	563879	559358	614694	559238	537335	499030	1.04446e+06	678555	586971			FALSE	-0.18295	-0.18777	0.07282	0.01896	-0.21439	-0.08928	0.30542	2	1169.65	0.0947391	2.44
A6NHR9	ANLGVFSVFAPR	719410	729384	741266	806886	714864	820187	763149	796933	719713	787420	701939	665359	717547	462499	820982	742089			FALSE	0.08343	-0.08352	0.0957	0.10953	0.10677	0.05695	-0.29601	2	1581.91	6.59424e-05	3.32
A6NHR9	ANLGVFSVFAPRGEHTLQVK	201253	211813	201136	186700	199321	189996	198353	218869	196537	241238	180331	224300	198594	211703	224835	201653			FALSE	-0.08543	-0.02977	-0.09093	0.04613	0.01444	0.08382	-0.0097	4	2778.59	0.000110998	1.28
A6NHR9	ARIEIPSCK	1.48958e+06	1.36118e+06	1.28763e+06	1.37966e+06	1.4447e+06	1.32743e+06	1.4752e+06	1.4596e+06	1.51444e+06	1.47058e+06	1.47284e+06	1.64515e+06	1.52455e+06	1.59396e+06	1.36319e+06	1.36931e+06			FALSE	-0.04035	0.12928	-0.09597	-0.06112	0.04192	0.0664	0.12952	3	1681.99	0.00202239	2.74
A6NHR9	CQVEEAR	792486	966797	930424	962081	936189	906501	935387	791628	941592	955561	997552	950982	987639	818405	1.07493e+06	873101			FALSE	0.06683	0.1474	0.10531	0.14703	-0.02671	0.10885	0.03785	2	1195.61	0.0378769	1.79
A6NHR9	DCPVPPK	1.67684e+06	1.71333e+06	1.71161e+06	1.59941e+06	1.58137e+06	1.61751e+06	1.64868e+06	1.56578e+06	1.66405e+06	1.52229e+06	1.84377e+06	1.78797e+06	1.66614e+06	1.56028e+06	1.65047e+06	1.70175e+06			FALSE	-0.08379	0.0993	-0.03408	-0.01624	-0.07678	-0.08946	-0.07143	2	1420.81	0.00760206	1.47
A6NHR9	DGVTLYLL	23295	24898.5	18743.8	26553.7	19890.5	15294.5	10375.7	10168.4	17362.3	16240.4	15038.2	8102.51	9364.87	7908.69	16573.7	6830.49	0.819503	1.00743	FALSE	-0.45388	-1.05841	-0.08941	-1.04207	-1.23011	-0.52026	-1.48027	2	1197.71	0.0712394	1.08
A6NHR9	DKVIPNK	485891	506041	461869	474480	464058	471806	456731	430445	510292	512240	440458	452002	461275	503846	466508	452481			FALSE	-0.08394	-0.15245	-0.08319	-0.1102	-0.16102	0.04383	-0.03953	3	1726.1	0.00521058	1.96
A6NHR9	DLLTFPDNVEHCETVFGM	104809	70027.8	87554.4	89219.8	101552	83619.8	79001.2	75900	86795.6	91344.8	77730	80473.8	80941.6	103243	65295.2	75409.1			FALSE	0.08285	-0.14423	0.0159	-0.31334	-0.17466	0.02701	0.07515	3	2428.15	5.72864e-05	3.59
A6NHR9	DLNSQLEYL	179148	163268	163624	152301	171511	151769	165306	169678	138900	174121	167038	153605	179077	165667	168734	177851			FALSE	-0.08297	-0.09478	-0.11617	0.01745	-0.03166	-0.12949	0.00977	2	1398.74	0.00151979	1.93
A6NHR9	DLNSQLEYLR	1.18215e+06	1.236e+06	1.35264e+06	1.29361e+06	1.30036e+06	1.26781e+06	1.31984e+06	1.26872e+06	1.30752e+06	1.27324e+06	1.26132e+06	1.33481e+06	1.25873e+06	1.22381e+06	1.28999e+06	1.23785e+06			FALSE	0.08684	0.10246	0.13005	0.06401	0.09825	0.09389	0.03792	3	1554.84	0.000623397	2.93
A6NHR9	DLQNPIIVQ	544436	469738	521228	527120	494194	548471	505808	494828	476487	485773	444336	499706	574093	558243	482703	488387			FALSE	0.03997	-0.10338	0.04781	-0.06263	-0.01939	-0.07581	0.159	2	1343.79	0.00114117	2.3
A6NHR9	DLQNPIIVQLCDQWDNPAPVQHVK	678923	815692	722461	764942	791164	759370	813771	649765	753091	783276	765214	691806	713068	624756	640343	659519			FALSE	0.05299	-0.03675	-0.00698	-0.20142	-0.03032	0.03975	-0.15989	5	3435.83	2.71928e-05	5.03
A6NHR9	DNDKEDGCFYF	170674	182656	153758	166499	124853	155516	152001	155884	161283	139492	148444	132530	168264	168044	157979	135206			FALSE	-0.33369	-0.33058	-0.14179	-0.26921	-0.19862	-0.23233	-0.07124	3	2017.95	0.0489147	0.65
A6NHR9	DNDKEDGCFYFR	3.08531e+06	2.98304e+06	2.84428e+06	2.73262e+06	3.13454e+06	2.98288e+06	3.03806e+06	3.04218e+06	3.02348e+06	3.11372e+06	2.82196e+06	2.84568e+06	2.93986e+06	3.04515e+06	2.95287e+06	3.06603e+06			FALSE	0.01162	-0.09856	-0.12184	-0.0118	0.00283	0.01628	-0.01995	3	2174.05	7.55296e-05	1.66
A6NHR9	DQLSQSIVMY	351881	365546	334528	376914	390057	346581	324489	370642	327983	347568	360082	397027	335006	351375	347868	347941			FALSE	0.03813	0.07767	-0.01209	-0.04414	-0.04555	-0.08677	-0.06382	2	1487.77	0.000857742	1.76
A6NHR9	DSFTAVVIT	146826	134004	139670	130226	130728	131807	142698	135428	125570	113776	140004	125061	143344	131582	138004	139156			FALSE	-0.09719	-0.08335	-0.05729	-0.01898	-0.01396	-0.2306	-0.03066	2	1256.71	0.000786926	1.7
A6NHR9	DSFTAVVITGVQPEHIQYLK	148485	178214	152848	165486	134849	171156	147646	128628	153916	141232	162794	107435	157562	147257	150587	126684			FALSE	-0.09441	-0.27378	-0.03742	-0.23667	-0.24186	-0.14652	-0.10001	4	2853.6	3.91868e-05	4.42
A6NHR9	DSTEYFIVFEPR	370622	336941	362134	363789	401673	370643	376276	362455	368727	396722	312215	388011	346169	364755	352530	352808			FALSE	0.12633	-0.01504	0.03696	-0.00454	0.06219	0.11345	0.00684	3	1806.92	0.000152353	3.46
A6NHR9	DVAPVEK	7.92391e+06	8.05559e+06	7.70057e+06	8.14838e+06	7.9689e+06	7.24978e+06	8.19599e+06	7.14387e+06	7.89736e+06	8.06843e+06	8.62933e+06	7.82825e+06	8.3943e+06	7.42009e+06	8.36197e+06	8.19123e+06			FALSE	-0.07038	0.04253	-0.01183	0.05089	-0.05894	-0.00124	-0.01498	2	1365.82	0.0593531	2.03
A6NHR9	EAIYSGYIR	2.31873e+06	2.40658e+06	2.46706e+06	2.31449e+06	2.3352e+06	2.49349e+06	2.38441e+06	2.24329e+06	2.31219e+06	2.41765e+06	2.34913e+06	2.4987e+06	2.45562e+06	2.05785e+06	2.51832e+06	2.39318e+06			FALSE	0.03122	0.03693	0.01707	0.05575	-0.03011	0.00138	-0.06617	2	1375.75	0.0458188	3.21
A6NHR9	EDSQILK	5.71884e+06	6.07745e+06	5.55451e+06	5.41224e+06	5.38109e+06	5.08454e+06	5.3153e+06	5.00958e+06	5.23563e+06	5.34976e+06	5.43297e+06	6.17655e+06	4.87022e+06	5.41425e+06	5.51366e+06	5.24215e+06			FALSE	-0.17267	-0.02302	-0.1052	-0.13322	-0.19221	-0.15626	-0.19787	2	1440.86	0.016834	2.13
A6NHR9	EFSDFIR	5.18265e+06	4.47125e+06	5.77414e+06	4.81127e+06	4.63313e+06	4.91887e+06	4.72754e+06	5.16261e+06	4.47057e+06	4.37512e+06	4.29884e+06	4.81949e+06	4.06092e+06	4.91138e+06	5.11923e+06	4.60031e+06			FALSE	-0.01531	-0.08234	0.13289	0.00978	0.03488	-0.12614	-0.10563	2	1217.65	0.101102	1.93
A6NHR9	EHLLQGLLPDVQVPTSVK	502877	549306	528386	526593	569691	545827	540618	541422	526324	481962	456105	542568	480239	542579	508105	476096			FALSE	0.08433	-0.0753	0.00383	-0.09636	0.04037	-0.06148	-0.04084	4	2581.52	4.93901e-05	5.15
A6NHR9	EIISHISQHGGK	157764	136712	133598	106314	112080	119134	133836	163817	126849	110951	106395	134094	123508	107344	123656	119281			FALSE	-0.34892	-0.29218	-0.29565	-0.27757	0.01548	-0.3084	-0.35119	4	1914.11	5.24823e-05	3.35
A6NHR9	EIQDDMQTL	705477	749264	685511	684582	706587	720179	640000	803563	720596	657645	707894	758421	739034	730659	650748	723166			FALSE	-0.02801	0.01143	-0.08649	-0.08247	-0.01113	-0.07793	0.01475	2	1396.69	0.00842415	2.47
A6NHR9	EIQDDMQTLYVN	88536	73211.4	106563	76560.4	81228.7	89037.3	98615.7	105185	86210.9	92680.6	91039.3	85575.2	83107.8	103163	83236.3	81088.3			FALSE	0.07405	0.12686	0.17907	0.02281	0.33342	0.14534	0.20365	2	1772.87	0.00011526	1.88
A6NHR9	EITCDNFDETVK	198330	217538	206788	203361	210489	226538	190174	192692	204726	190954	182045	200646	195561	207287	200290	176570			FALSE	0.0716	-0.11995	-0.01998	-0.1421	-0.11929	-0.07179	-0.04589	3	2079.06	0.000109648	3.09
A6NHR9	EKDSFTAVVITGVQPEHIQYLK	61667.6	58285.7	65925.7	69160.8	58707	65688.6	58748.8	63635.2	62906.4	72648.9	46112.3	63350.4	71457	65008.7	60693.6	65754.7			FALSE	0.05246	-0.13203	0.17141	0.07608	0.02894	0.17641	0.18607	5	3414.95	4.90103e-05	3.68
A6NHR9	ERIDFLPH	385234	377711	399799	353959	360161	369450	371589	390423	381108	374025	371189	366083	327110	387497	333484	383108			FALSE	-0.06445	-0.04938	-0.01748	-0.09043	-0.00177	-0.01485	-0.09443	3	1330.74	0.0142866	1.49
A6NHR9	ERIDFLPHYD	83421.3	76522.4	73684.4	61946.9	92599.7	64084.9	65562.5	82983.8	80375.1	61924.2	59540.5	78065.1	76325.2	92110.9	60729.3	53693.3	0.271454	10844.3	FALSE	-0.0297	-0.21703	-0.23787	-0.48319	-0.10665	-0.16864	0.07464	3	1608.83	0.000457612	2.08
A6NHR9	ERIDFLPHYDTL	804381	739184	922068	775861	788024	776988	876682	753802	765642	699284	701943	695333	840289	729954	734992	815519			FALSE	0.01991	-0.14365	0.13751	0.00648	0.07903	-0.07544	0.02472	3	1822.97	0.000365977	2.24
A6NHR9	ERIDFLPHYDTLVK	1.87265e+06	1.89265e+06	1.84948e+06	2.10893e+06	2.08014e+06	2.00228e+06	2.02085e+06	1.81943e+06	1.77995e+06	1.93829e+06	2.05244e+06	1.81867e+06	1.99402e+06	1.85285e+06	2.08091e+06	1.8437e+06			FALSE	0.11666	0.03998	0.07216	0.05978	0.02845	-0.01815	0.03092	4	2354.34	5.75927e-05	3.6
A6NHR9	ESELGDRPLQVGER	5.92776e+06	6.17482e+06	5.59942e+06	5.70663e+06	5.71605e+06	5.96837e+06	6.24647e+06	6.40674e+06	6.10975e+06	5.72465e+06	6.36436e+06	6.60912e+06	6.31428e+06	6.37357e+06	5.8585e+06	6.14342e+06			FALSE	-0.05073	0.10025	-0.09822	-0.01205	0.06419	-0.03233	0.06813	3	1889	5.11395e-05	2.67
A6NHR9	ESELGDRPLQVGERS	1.02084e+06	1.11679e+06	1.04212e+06	1.06266e+06	1.12733e+06	1.11375e+06	1.08315e+06	1.07897e+06	1.05853e+06	1.25758e+06	1.13648e+06	1.02876e+06	1.12377e+06	1.06432e+06	941220	1.07456e+06			FALSE	0.06818	0.01851	-0.02234	-0.08468	0.01643	0.11569	0.03366	3	1976.04	5.66866e-05	2.85
A6NHR9	ESELGDRPLQVGERSDYAGF	263400	284797	287477	298767	307293	269837	319098	293178	291930	316084	316622	345612	325330	288371	267157	266631			FALSE	0.0742	0.27265	0.09681	-0.03843	0.15949	0.14941	0.16284	3	2529.25	5.3486e-05	2.81
A6NHR9	ESIPVINGR	175815	150059	154325	161273	181535	163878	154582	172937	157307	165167	147625	140463	146107	174183	174675	161116			FALSE	0.084	-0.1778	-0.04623	0.04325	0.00726	-0.01514	-0.02494	2	1288.75	0.00245819	2.14
A6NHR9	ETYPDDPCFPSK	591243	614639	578921	590176	558764	633117	575113	581571	564493	532720	563411	528726	526946	592471	575118	587368			FALSE	-0.01685	-0.14294	-0.04469	-0.05288	-0.06009	-0.13624	-0.10734	3	2064.02	0.00019185	2.68
A6NHR9	FGGLQNK	5.36671e+06	5.76926e+06	5.89185e+06	5.84854e+06	5.84545e+06	5.75372e+06	5.83991e+06	5.2122e+06	5.63898e+06	5.79287e+06	5.99405e+06	5.70798e+06	5.72271e+06	5.44363e+06	5.91771e+06	5.69059e+06			FALSE	0.05879	0.07153	0.07625	0.05993	-0.0109	0.03783	0.00393	2	1371.82	0.0489147	2.44
A6NHR9	FIPGPPGNK	1.70489e+06	1.7666e+06	1.83034e+06	1.62857e+06	1.89396e+06	1.60918e+06	1.7494e+06	1.74211e+06	1.6779e+06	1.8492e+06	1.65698e+06	1.91366e+06	1.72567e+06	1.78437e+06	1.58996e+06	1.77891e+06			FALSE	0.0131	0.04063	-0.00524	-0.04329	0.0083	0.02293	0.01594	2	1534.92	0.031126	1.61
A6NHR9	FLHHLIIEEK	950345	862854	878272	795578	791280	834108	873675	902356	859245	818527	733398	827211	792047	864017	887393	885770			FALSE	-0.15775	-0.21643	-0.11537	-0.03221	-0.02988	-0.11199	-0.13078	3	1887.13	0.000197907	3.23
A6NHR9	FQDDHVSLESAFTVRPLPDEPK	224922	215731	157189	218721	222357	210516	203808	180148	176205	189124	202797	201295	185225	259753	193224	225177			FALSE	-0.0257	-0.12496	-0.22926	-0.07476	-0.1987	-0.27045	0.01409	4	3135.66	4.59144e-05	2.72
A6NHR9	FQVSTNK	2.12794e+06	1.99499e+06	2.19324e+06	2.05183e+06	2.02763e+06	2.19799e+06	1.91484e+06	1.91025e+06	2.01852e+06	1.93323e+06	1.74788e+06	2.08657e+06	1.72542e+06	1.82096e+06	2.04925e+06	1.95968e+06			FALSE	0.03549	-0.10465	0.04212	-0.04045	-0.10818	-0.06118	-0.21732	2	1431.85	0.0154289	1.75
A6NHR9	FQVSTNKLTFMDLELK	55373.1	49143.5	46490.5	64687.3	63087	74589.9	52057.1	53184.8	70442.5	64270	71419.5	50331.1	53531.7	77857.6	57095.5	56994.1			FALSE	0.39755	0.2202	0.08914	0.12644	0.00998	0.36615	0.33012	4	2826.63	0.0012372	2.34
A6NHR9	FSFGLLDLPFR	421154	426544	369431	472914	451387	436694	423272	378813	359409	424251	411497	410852	346998	382182	411662	387133			FALSE	0.06714	-0.0438	-0.00914	-0.08572	-0.07979	-0.11332	-0.21727	2	1615.92	9.48714e-05	2.58
A6NHR9	FSGAPNLPVYVVD	226659	264748	236691	234472	236898	273831	237166	260531	223168	269586	217990	226837	211221	152579	244652	224866			FALSE	0.05564	-0.14367	-0.06069	-0.06574	0.01835	0.00395	-0.43377	2	1681.91	0.000900261	0.84
A6NHR9	GDFESDHSGYVRPVPVPR	170342	160343	175453	183147	194956	175775	170113	173508	176059	156156	169981	205340	154078	188550	162435	189077			FALSE	0.16492	0.18267	0.11692	0.08812	0.05536	0.00666	0.05118	4	2318.18	5.79147e-05	4.13
A6NHR9	GEHTLQVK	1.02689e+06	1.15971e+06	1.1373e+06	1.22748e+06	1.15287e+06	1.14135e+06	1.16208e+06	1.03672e+06	1.1536e+06	1.11266e+06	1.19561e+06	1.17628e+06	1.14058e+06	1.06484e+06	1.22495e+06	1.13606e+06			FALSE	0.06931	0.11735	0.11301	0.11071	0.00802	0.05163	0.01236	2	1519.91	0.00943821	3.1
A6NHR9	GEQIDLLQQYR	570447	555965	586432	604129	543952	508570	551532	621255	567665	541883	522825	589186	583369	629973	525188	546395			FALSE	-0.09788	-0.01856	0.07991	-0.07199	0.05821	-0.02176	0.10725	3	1666.91	0.00013807	3.24
A6NHR9	GKRPIFECFWNGR	406826	456912	465923	521127	449841	545090	446031	495168	406108	470492	457556	324737	517730	390052	520760	531447			FALSE	0.204	-0.14288	0.19253	0.28475	0.12391	0.02133	0.07175	4	2275.24	0.000617739	2.23
A6NHR9	GLAPIECY	584567	486788	591285	581193	567207	526273	558331	636986	558528	513681	574199	603170	610472	582124	529390	573386			FALSE	0.02949	0.13613	0.13013	0.0417	0.15796	0.00115	0.15467	2	1226.64	0.00509291	2.25
A6NHR9	GLAPIECYNR	1.80284e+06	1.83541e+06	1.7205e+06	1.77083e+06	1.8631e+06	1.8001e+06	1.77285e+06	1.69721e+06	1.79418e+06	1.78281e+06	1.86561e+06	1.61196e+06	1.75341e+06	1.52733e+06	1.91246e+06	1.63587e+06			FALSE	0.00986	-0.06517	-0.05947	-0.03611	-0.06828	-0.0245	-0.14922	2	1496.79	0.000180563	2.49
A6NHR9	GLLPDVQVPTSVK	320325	257865	275682	252828	303621	272372	326026	258730	238584	268827	285531	217768	243427	358637	263733	252885			FALSE	-0.00549	-0.20013	-0.12961	-0.16245	0.01629	-0.18839	0.05838	3	1961.19	0.000764848	3.17
A6NHR9	GLSLHYEEITK	353826	252754	287203	241410	288756	224264	244332	280817	246428	294383	247514	256385	249126	522697	264490	248335			FALSE	-0.24168	-0.26756	-0.19848	-0.24223	-0.20797	-0.16557	0.34757	3	1898.09	9.39211e-05	3.38
A6NHR9	GPVNSCQGK	862837	766908	616622	680358	731919	849408	757021	904006	829182	1.20411e+06	599843	774618	791331	854399	650550	786234			FALSE	-0.04351	-0.24578	-0.32949	-0.1818	0.02743	0.31917	0.01408	3	1554.86	0.00912228	3.33
A6NHR9	GRANLGVFSVFAPR	694755	720562	654362	659659	626730	716790	623915	702181	555726	774032	616193	696360	624725	468468	664473	630773			FALSE	-0.07511	-0.10875	-0.10714	-0.1279	-0.09394	-0.08996	-0.37258	3	1795.03	7.81395e-05	2.72
A6NHR9	GSGDVLGK	6.88676e+06	6.33772e+06	6.30798e+06	6.2354e+06	6.37501e+06	6.04573e+06	6.42086e+06	6.26135e+06	6.57822e+06	6.89313e+06	7.15837e+06	6.66585e+06	6.74575e+06	5.88954e+06	6.70711e+06	6.70189e+06			FALSE	-0.09046	0.06399	-0.07628	0.01999	-0.0604	0.02668	-0.06575	2	1340.8	0.0340262	2.48
A6NHR9	GSNEEDTDTPLFIGK	672860	665838	660476	684665	647119	678319	648605	668306	663518	718057	598370	648832	644771	677654	625100	643472			FALSE	-0.01436	-0.10214	0.00693	-0.07762	-0.02367	0.04548	-0.01764	2	2231.17	5.07395e-05	2.95
A6NHR9	GVGLDSSNLK	962500	762562	884193	712089	775955	715613	790095	811968	723486	889002	779586	956433	818297	1.4509e+06	748740	883988			FALSE	-0.20982	0.00914	-0.11193	-0.07936	-0.10672	-0.09736	0.39553	2	1597.94	0.000160018	3.4
A6NHR9	GVITRPDLPSKK	4.66248e+06	4.17086e+06	4.20884e+06	4.2395e+06	4.00344e+06	4.02267e+06	4.1411e+06	4.42785e+06	4.38708e+06	3.92148e+06	4.31306e+06	4.12012e+06	4.42306e+06	4.19551e+06	4.52612e+06	4.61869e+06			FALSE	-0.13826	-0.06688	-0.06429	0.04999	-0.04384	-0.08836	-0.03551	3	2223.4	8.15016e-05	1.25
A6NHR9	GVQPEHIQYLK	402903	393160	393349	351339	400764	370198	407302	393220	383148	402200	428825	449824	353351	458026	347537	390285			FALSE	-0.04622	0.1424	-0.09625	-0.10961	0.00806	-0.01955	0.02749	3	1920.12	0.000457612	2.95
A6NHR9	HCPTLLTR	739419	493180	591385	585915	598848	611315	603918	602472	585599	524867	599838	558674	607744	594266	636086	617429			FALSE	-0.0265	-0.08943	-0.06622	0.02428	-0.03101	-0.15054	-0.03625	3	1301.73	0.00891732	2.58
A6NHR9	HQDEVNWIA	244603	266788	291254	244319	245452	260850	217090	240526	262299	272631	217550	283960	257283	288118	245641	247870			FALSE	-0.01443	-0.02815	0.06666	-0.05134	-0.16029	0.06493	0.09289	2	1415.72	0.00405732	0.82
A6NHR9	HQDEVNWIAGDIMHNL	122986	143327	120330	113675	114525	133157	126753	112983	124570	149737	127061	110735	117946	154368	92378.5	132678			FALSE	-0.10464	-0.1634	-0.18658	-0.24284	-0.15168	0.04267	0.03214	3	2196.08	0.00014379	1.87
A6NHR9	HSGYVRPVPVPR	645295	641567	632192	626078	649809	645356	602581	616743	654148	685303	584392	704038	606299	760183	582668	661696			FALSE	0.00928	0.00176	-0.03242	-0.04845	-0.07778	0.05778	0.08661	4	1667.97	0.000109206	3.58
A6NHR9	IDFLPHYDTL	1.25947e+06	1.16385e+06	1.16962e+06	1.22387e+06	1.21507e+06	1.23969e+06	1.21439e+06	1.14411e+06	1.27159e+06	1.25857e+06	1.29861e+06	1.35306e+06	1.24001e+06	1.2473e+06	1.22185e+06	1.29081e+06			FALSE	0.01859	0.12991	-0.01788	0.05222	-0.03912	0.06224	0.0376	2	1537.82	0.000254873	1.71
A6NHR9	IDFLPHYDTLVK	251767	295600	257161	288173	213861	220549	285947	213320	227676	270101	285259	262582	247766	245781	278146	275654			FALSE	-0.33345	0.00125	-0.00536	0.01686	-0.13269	-0.13701	-0.14932	3	2069.19	0.000122578	3.13
A6NHR9	IEIPSCK	5.41197e+06	6.08803e+06	6.01691e+06	5.84762e+06	5.97011e+06	5.41815e+06	6.38008e+06	6.02489e+06	6.03587e+06	6.04998e+06	6.35756e+06	5.95028e+06	6.26102e+06	5.6783e+06	6.00571e+06	5.8912e+06			FALSE	-0.01409	0.09794	0.04502	0.04895	0.10928	0.07169	0.05409	2	1454.85	0.0238938	1.77
A6NHR9	IFSVEGQK	220344	236876	187225	255820	227915	216070	235033	228767	249545	205316	192029	234237	232039	210447	252344	194852			FALSE	-0.04238	-0.10113	-0.04543	-0.03198	0.02061	-0.00746	-0.04726	3	1515.9	0.01936	2.31
A6NHR9	IHNIDIPTTQ	55278.7	55553.1	63306.9	45461	42291.1	64341.3	46905.6	69768.8	59925.3	55388.9	58020.8	53513.9	51038	50782.3	53893.5	59211.3			FALSE	-0.05573	0.00912	-0.02712	0.02929	0.07412	0.0572	-0.12235	2	1455.81	0.000125995	1.75
A6NHR9	IHNIDIPTTQQVPHIEALLK	618143	611016	639958	555167	577397	570914	592375	571321	549922	611478	600290	586074	545886	525387	557958	553986			FALSE	-0.09816	-0.05112	-0.04051	-0.14459	-0.07896	-0.08181	-0.19834	4	2888.69	4.38588e-05	2.1
A6NHR9	IHNIDIPTTQQVPHIEALLKR	610162	563265	633485	655846	594349	601500	603862	614283	649759	531322	570176	541195	564743	574031	593234	615784			FALSE	0.02731	-0.07839	0.13589	0.04311	0.05396	0.00938	-0.04325	5	3044.79	3.37927e-05	3.4
A6NHR9	IKDNDKEDGCFYFR	6.14269e+06	6.20848e+06	6.08718e+06	6130024	6.54223e+06	5.87965e+06	6.18884e+06	6.31534e+06	6.33728e+06	5.90936e+06	6.13297e+06	5.11958e+06	6.84234e+06	5.82088e+06	6.00043e+06	6.15399e+06			FALSE	0.00824	-0.1344	-0.01573	-0.02317	0.01776	-0.01226	0.036	4	2719.43	5.68079e-05	2.59
A6NHR9	IKPPTPAVS	266172	237744	247759	236616	255687	222915	255831	263346	222447	268199	258966	244607	237175	318330	233033	285724			FALSE	-0.07436	-0.00098	-0.05706	0.04188	0.04304	-0.0385	0.14061	2	1517.95	0.00245819	1.3
A6NHR9	IKPPTPAVSNVR	7.60628e+06	7.72469e+06	7.66289e+06	7.86722e+06	7.74331e+06	7.8664e+06	7.8185e+06	7.65684e+06	7.83509e+06	8.01979e+06	7.62127e+06	7.27063e+06	7.94285e+06	7.78714e+06	7.43564e+06	7.77959e+06			FALSE	0.02599	-0.04192	0.01862	-0.01093	0.01352	0.04848	0.03707	3	1887.17	6.38093e-05	2.65
A6NHR9	IKVNWTPEINK	321185	281367	326976	303723	302112	314702	322809	295422	327495	358037	333995	298404	285268	379401	311056	319380			FALSE	0.03375	0.06975	0.06586	0.06526	0.03706	0.18614	0.14155	4	2254.37	0.000469509	2.11
A6NHR9	ILNGQEQR	3.11174e+06	3.10824e+06	3.13491e+06	3.21433e+06	2.91532e+06	2.93882e+06	3.15679e+06	2.89249e+06	3.15414e+06	3.0713e+06	3.29074e+06	2.92561e+06	3.27672e+06	2.95321e+06	3.33993e+06	3.29823e+06			FALSE	-0.08745	-0.00084	0.02967	0.09387	-0.04015	0.00127	0.00231	2	1261.72	0.0302069	2.8
A6NHR9	ISGALFTNDKFQVSTNK	512434	619107	542635	566216	550567	583787	568417	536142	559370	517106	578951	569534	600196	497107	529148	505228			FALSE	0.00358	0.02144	-0.02922	-0.12953	-0.03482	-0.07197	-0.04433	4	2782.59	5.28316e-05	4.41
A6NHR9	ITHCPTLLTR	3.35077e+06	2.95465e+06	3.40391e+06	3.18985e+06	3.18684e+06	3.0636e+06	3.17537e+06	3.41208e+06	3.29138e+06	3.26769e+06	2.78105e+06	3.77852e+06	3.95273e+06	3.28656e+06	3.24578e+06	3.53391e+06			FALSE	-0.01263	0.05701	0.06451	0.10463	0.06313	0.0569	0.19926	3	1515.86	0.000163631	1.75
A6NHR9	IVNLREIQDDMQTL	83302.1	93167.5	74314.4	107651	104929	103267	105631	100379	123688	120214	104711	113358	109205	92198.2	66371.1	80025.1	0.620942	28663.1	FALSE	0.23852	0.30537	0.04424	-0.26954	0.2233	0.46688	0.19067	3	1992.08	0.000294668	2.62
A6NHR9	IYDETQGR	5.27858e+06	5.37089e+06	5.49623e+06	5.50422e+06	5.44924e+06	5.39806e+06	5.52324e+06	5.34658e+06	5.59299e+06	5.32216e+06	5.7374e+06	6.16752e+06	5.58018e+06	5.42703e+06	5.63725e+06	5.58582e+06			FALSE	0.02655	0.16078	0.04678	0.07568	0.02955	0.03555	0.04767	2	1285.67	0.00814099	1.19
A6NHR9	KCQVEEAR	419770	425223	378056	457831	424606	483031	425393	431385	450563	574830	370664	489827	409044	470442	393937	447564			FALSE	0.10318	0.02622	-0.01563	-0.00597	0.01998	0.27917	0.05772	3	1627.91	0.12307	1.84
A6NHR9	KLLVELK	185223	154366	154614	126132	180744	153627	130654	156571	157693	163730	154879	160102	131926	171303	168496	145926			FALSE	-0.02234	-0.10852	-0.27452	-0.11109	-0.24161	-0.07931	-0.16338	3	1755.19	0.0588127	1.76
A6NHR9	KLSEQEELK	564118	509885	539462	550433	582136	575547	548794	492962	600859	560530	673721	612027	572427	666120	593763	590750			FALSE	0.10824	0.25961	0.02119	0.14129	-0.04398	0.11285	0.20565	3	2016.22	7.30671e-05	2.71
A6NHR9	KMENIQK	1.49324e+06	1.61371e+06	1.42141e+06	1.48232e+06	1.68316e+06	1.62325e+06	1.55725e+06	1.30917e+06	1.47042e+06	1.79587e+06	1.31703e+06	1.39445e+06	1.27187e+06	1.49579e+06	1.35338e+06	1.35753e+06			FALSE	0.08976	-0.19642	-0.09759	-0.19672	-0.11625	0.07215	-0.16683	3	1803.1	0.0028049	2.4
A6NHR9	KQQQMAAL	55043.7	58500.9	53069.2	63870.3	70305.6	41890.3	87592.3	47441.5	54066.3	62652.4	56945.1	50484.2	55441.8	62275.6	55007.7	64328.4			FALSE	-0.01724	-0.07987	0.0425	0.07177	0.25006	0.03978	0.05207	3	1525.9	0.0175783	1.37
A6NHR9	KQQQMAALTK	531716	551433	560306	582174	512915	554472	633401	468346	525177	485433	601855	436514	619810	511918	593446	607541			FALSE	-0.02115	-0.06091	0.07694	0.14899	0.02456	-0.10001	0.06329	3	2059.25	0.000160018	2.11
A6NHR9	KRGLAPIECYNR	601549	664002	718269	710814	744832	878709	803331	774506	656013	786004	724019	682704	704730	706916	679989	709849			FALSE	0.35938	0.15257	0.17532	0.13515	0.31818	0.18832	0.15761	4	2085.19	0.000137383	3.03
A6NHR9	KYVEDEMARLPDR	1.93094e+06	1.98033e+06	1.98149e+06	1.95682e+06	1.94986e+06	2.04823e+06	2.04761e+06	1.92836e+06	2.05624e+06	2.18413e+06	2.04389e+06	1.9945e+06	2.11639e+06	1.93746e+06	1.82827e+06	1.96733e+06			FALSE	0.03168	0.04615	0.00994	-0.0433	0.02367	0.11655	0.05166	4	2230.21	6.82042e-05	2.79
A6NHR9	LFEASQQLLNEMK	108889	112950	123643	112977	105267	118112	125063	126370	116193	114244	105955	101879	106029	91848.7	122227	112239			FALSE	0.00997	-0.09408	0.09305	0.07987	0.18066	0.05486	-0.16491	3	2159.2	5.66567e-05	3.54
A6NHR9	LGDTIILDNLDAANHYR	54673.1	39106.1	59873.7	63418.9	57403.8	27008.3	65950.3	55499.6	35126.1	70929.7	40239	61057.6	47957	62873.6	53705.2	56530.8			FALSE	-0.15182	0.11125	0.39475	0.23325	0.37302	0.17748	0.24102	3	2218.18	6.68782e-05	3.15
A6NHR9	LGMTPIRK	484622	458778	509687	480060	518110	573989	534259	503406	524271	548150	466155	503480	529116	470021	522450	537216			FALSE	0.21116	0.03957	0.06919	0.16767	0.1374	0.18493	0.08281	3	1523.96	0.0320686	1.69
A6NHR9	LGNYTLK	5.28674e+06	5.11909e+06	5.68273e+06	5.43149e+06	5.58683e+06	5.47671e+06	5.39049e+06	5.52548e+06	5.35581e+06	5.42729e+06	5.10178e+06	5.97101e+06	5.32988e+06	5.4381e+06	5.4995e+06	5.66406e+06			FALSE	0.08842	0.08963	0.09501	0.10141	0.06905	0.05138	0.04936	2	1416.87	0.063851	1.73
A6NHR9	LIPYTSVEDFDWCTPPK	413751	505041	414297	475270	466757	436682	482867	433332	473205	469494	414713	384395	501742	362019	444506	451544			FALSE	-0.02431	-0.20135	-0.04664	-0.03616	-0.00408	0.03706	-0.08911	4	2676.39	7.22205e-05	3.74
A6NHR9	LIPYTSVEDFDWCTPPKK	246769	221041	233097	249777	243356	224255	269360	236765	226026	251669	248507	199544	236785	222660	220231	213609			FALSE	-0.00061	-0.06226	0.04572	-0.10876	0.11357	0.03017	-0.02603	4	3108.69	5.06019e-05	4.35
A6NHR9	LISGPPAK	347579	301390	361799	345652	349077	310101	292202	320060	321884	352639	336708	289563	349123	337672	321867	355202			FALSE	0.02252	-0.05136	0.12448	0.06115	-0.084	0.05572	0.08173	2	1390.89	0.0551576	2.05
A6NHR9	LKDEDDEDDCFILEK	995859	1.17656e+06	1.11956e+06	1.16019e+06	1.15645e+06	1.05804e+06	1.25366e+06	1.11547e+06	1.1233e+06	1.12245e+06	1.08501e+06	973891	1.26625e+06	1.05147e+06	1.18673e+06	987234			FALSE	0.02767	-0.07743	0.06957	0.00103	0.12506	0.0479	0.09341	3	2796.44	5.3757e-05	2.9
A6NHR9	LLFDETQGK	271714	290010	261536	229905	222619	226760	234923	246285	240230	206383	203498	233294	206563	214873	221365	202121			FALSE	-0.32193	-0.36291	-0.19284	-0.40755	-0.2232	-0.33084	-0.41455	3	1658.96	0.00075765	2.45
A6NHR9	LLFDETQGKPA	334855	358319	358906	369559	365027	324979	350161	351303	366848	354837	299492	396864	322566	376574	328130	330696			FALSE	-0.00661	0.00661	0.07164	-0.07332	0.01715	0.05815	0.01236	3	1827.05	0.00108545	2
A6NHR9	LLFDETQGKPAVA	363417	367436	360332	371426	382483	339018	349415	385422	367712	387619	335086	395027	346528	429156	322416	384209			FALSE	-0.01858	-0.00146	0.00179	-0.04863	0.00784	0.04753	0.08589	2	1997.16	5.53531e-05	1.94
A6NHR9	LLFDETQGKPAVAVIDNGR	2.03815e+06	2.2239e+06	1.99672e+06	2.14787e+06	1.86275e+06	1.89889e+06	1.98161e+06	1.95824e+06	1.97897e+06	2.04538e+06	2.09248e+06	1.90661e+06	2.0513e+06	1.98109e+06	2.02746e+06	1.85372e+06			FALSE	-0.18019	-0.09188	-0.04032	-0.13505	-0.11341	-0.08279	-0.07991	3	2651.5	1.96643e-05	3.15
A6NHR9	LLGDTIILDNLDAANHYR	63347.6	49793.4	54084.2	50514.3	64138.5	59929.2	59915.5	46745.4	40180.6	40373.4	52251	47144.8	58551	67839.1	27189.2	53807.8			FALSE	0.13301	-0.18686	-0.11326	-0.48218	-0.08509	-0.49009	0.15976	3	2331.26	4.84559e-05	4.6
A6NHR9	LLGDTIILDNLDAANHYRK	333848	308263	353032	303973	327885	314210	299302	299386	278699	301983	277811	235304	283895	611055	265550	307532			FALSE	-4e-05	-0.32354	0.03308	-0.16408	-0.10102	-0.14508	0.47899	4	2763.56	5.59289e-05	4.21
A6NHR9	LLLIDWPELK	242575	246809	195276	228138	209621	219439	241553	218390	195859	209482	254531	166361	224571	221024	220494	208091			FALSE	-0.18979	-0.21752	-0.2089	-0.19138	-0.08951	-0.27183	-0.13523	3	1848.15	0.000343455	2.14
A6NHR9	LLPSSHVAR	2.04871e+06	1.90449e+06	1.9925e+06	1.66497e+06	2.00329e+06	2.08687e+06	1.97773e+06	1.92093e+06	1.82479e+06	1.99103e+06	1.67172e+06	2.18595e+06	1.92065e+06	2.0752e+06	2.06377e+06	1.8843e+06			FALSE	0.04914	-0.03529	-0.11217	-0.00187	-0.02004	-0.05103	0.01548	3	1283.78	0.00126262	3.22
[truncated: 290,441+ more rows]
