# Supplementary material for: Benchmarking of Quantitative Proteomics Workflows for Limited Proteolysis Mass Spectrometry
Source: Mol Cell Proteomics. 2025 Mar 13;24(4):100945. doi: 10.1016/j.mcpro.2025.100945 (PMC12022698; doi:10.1016/j.mcpro.2025.100945)
Supplement: S11_Koudelka_TMT_LiP_FragPipe [file mmc11.xlsx]

## Sheet: Sheet1
ProteinID	ModifiedSequence	0.0_1	0.0_2	0.1_1	0.1_2	1.0_1	1.0_2	10.0_1	10.0_2	100.0_1	100.0_2	1000.0_1	1000.0_2	10000.0_1	10000.0_2	50000.0_1	50000.0_2	Correlation coefficient (r)	EC50	Kinase	Log2.FC.100.0_vs_0.0	Log2.FC.10000.0_vs_0.0	Log2.FC.50000.0_vs_0.0	Log2.FC.0.1_vs_0.0	Log2.FC.10.0_vs_0.0	Log2.FC.1000.0_vs_0.0	Log2.FC.1.0_vs_0.0	Precursor.Charge	Probability	Assigned.Modifications
A0A024RBG1	GIFEQNQDRK	2.39281e+07	2.33576e+07	2.42979e+07	2.3717e+07	2.32667e+07	2.32914e+07	2.50336e+07	2.50807e+07	2.42596e+07	2.49539e+07	2.51384e+07	2.33636e+07	2.4496e+07	2.43492e+07	2.4497e+07	2.37924e+07			FALSE	0.05765	0.04681	0.0303	0.02208	0.08382	0.03664	-0.02237	3	0.9989	10K(304.2072),N-term(304.2072)
A0A024RBG1	LLGIFEQNQDRK	2.38837e+06	2.32328e+06	2.20941e+06	2.1013e+06	2.30223e+06	2.09247e+06	1.99114e+06	1.85555e+06	1.97372e+06	1.95794e+06	2.10453e+06	1.96255e+06	1.88533e+06	1.85108e+06	2.10294e+06	2.02026e+06			FALSE	-0.26109	-0.33458	-0.19247	-0.12831	-0.29261	-0.21224	-0.10047	4	1	12K(304.2072),N-term(304.2072)
A0A096LNP1	IIQIDGQK	2004.56	1961.57	2021.12	2012.29	1938.86	1931.61	2018.74	1937.27	1829.66	2005.87	1927.79	1988.74	1996.05	1955.29	1921.68	1988.88			FALSE	-0.04831	-0.00539	-0.02036	0.02427	-0.00369	-0.01815	-0.03523	2	0.998	8K(304.2072),N-term(304.2072)
A0A0B4J2A2	GSGILSMANAGPNTNGSQFFICTAK	2235.99	1603.7	2185.78	1796.94	2110.66	2242.6	2316.26	1697.82	2072.3	1868.25	2167.59	1765.11	1918.29	1422.72	1877.81	2080.2			FALSE	0.03741	-0.2007	0.04378	0.05277	0.06408	0.03453	0.18111	3	1	22C(57.0215),25K(304.2072),7M(15.9949),N-term(304.2072)
A0A0B4J2A2	SIYGEKFDDENLIRK	155036	323797	164081	203515	150686	165318	456986	147251	171391	139263	347712	140402	184139	259224	149378	136767			FALSE	-0.62422	-0.11104	-0.74277	-0.3814	0.33559	0.02769	-0.59958	4	0.9307	15K(304.2072),6K(304.2072),N-term(304.2072)
A0A0B4J2D5	AANHDAAIFPGGFGAAK	1.74903e+07	2.06437e+07	1.82927e+07	2.0133e+07	1.75823e+07	1.85991e+07	1.72664e+07	1.80502e+07	1.76602e+07	1.88178e+07	1.97651e+07	1.91618e+07	1.87178e+07	2.77571e+07	1.83968e+07	1.965e+07			FALSE	-0.06405	0.28537	-0.00331	0.01099	-0.11073	0.02969	-0.07583	3	1	17K(304.2072),N-term(304.2072)
A0A0B4J2D5	ALHYIHDGIGAMVR	1.402e+06	1.51441e+06	1.33648e+06	1.61021e+06	1.46949e+06	1.61217e+06	1.6466e+06	1.37117e+06	1.42434e+06	1.51039e+06	1.38466e+06	1.36747e+06	1.51851e+06	1.66282e+06	1.56684e+06	1.56266e+06			FALSE	0.00903	0.12544	0.10174	0.0149	0.04929	-0.08365	0.07951	4	1	N-term(304.2072)
A0A0B4J2D5	APDVPQMHVIDHTK	1.46498e+07	1.6412e+07	1.47357e+07	1.52701e+07	1.52395e+07	1.4598e+07	1.54736e+07	1.4346e+07	1.47016e+07	1.50248e+07	1.58638e+07	1.57818e+07	1.46913e+07	1.97553e+07	1.49809e+07	1.56328e+07			FALSE	-0.06339	0.14922	-0.02096	-0.0499	-0.05887	0.02687	-0.05801	4	1	14K(304.2072),N-term(304.2072)
A0A0B4J2D5	CIAPVLAAK	1.71198e+06	2.02428e+06	1.63361e+06	2.15985e+06	1.81494e+06	1.75894e+06	1.67213e+06	1.77903e+06	1.63223e+06	1.7903e+06	1.59163e+06	1.91618e+06	1.70989e+06	4.05626e+06	1.69078e+06	1.89838e+06			FALSE	-0.12653	0.62601	-0.05795	0.02192	-0.11451	-0.09103	-0.0641	2	1	1C(57.0215),9K(304.2072),N-term(304.2072)
A0A0B4J2D5	EFHQAGKPIGLC	3.03492e+07	3.42963e+07	2.89596e+07	3.37363e+07	2.97811e+07	2.85627e+07	3.0804e+07	3.03872e+07	2.98164e+07	3.20354e+07	3.1868e+07	3.29077e+07	3.00305e+07	4.47633e+07	3.14819e+07	3.10844e+07			FALSE	-0.06373	0.21037	-0.04717	-0.04418	-0.07923	0.0029	-0.14797	3	1	12C(57.0215),7K(304.2072),N-term(304.2072)
A0A0B4J2D5	EFHQAGKPIGLCC	4.91373e+06	5.16206e+06	5.01237e+06	4.87066e+06	5.07132e+06	4.63478e+06	4.74481e+06	5.04939e+06	4.67355e+06	4.76385e+06	5.04747e+06	4.89753e+06	5.05924e+06	5.16629e+06	4.95927e+06	4.79025e+06			FALSE	-0.09443	0.02128	-0.04749	-0.02787	-0.04089	-0.01885	-0.05393	3	1	12C(57.0215),13C(57.0215),7K(304.2072),N-term(304.2072)
A0A0B4J2D5	EFHQAGKPIGLCCIAPVLAA	2.78382e+06	2.58198e+06	2.75466e+06	2.68081e+06	2.75849e+06	2.53513e+06	2.59206e+06	2.34417e+06	2.63394e+06	2.61714e+06	2.43997e+06	2.72381e+06	2.61825e+06	2.65422e+06	2.4346e+06	2.62467e+06			FALSE	-0.03118	-0.02531	-0.08486	0.01861	-0.12038	-0.05537	-0.01954	3	1	12C(57.0215),13C(57.0215),7K(304.2072),N-term(304.2072)
A0A0B4J2D5	EFHQAGKPIGLCCIAPVLAAK	6.27554e+06	5.70457e+06	6.09009e+06	5.82109e+06	6.17867e+06	6.30465e+06	6.07118e+06	6.30386e+06	6.70149e+06	6.44406e+06	6.33339e+06	5.38294e+06	6.47039e+06	3.94353e+06	6.47524e+06	6.3369e+06			FALSE	0.13393	-0.20213	0.09687	-0.00833	0.04679	-0.03212	0.05936	3	1	12C(57.0215),13C(57.0215),21K(304.2072),7K(304.2072),N-term(304.2072)
A0A0B4J2D5	EVVEAHVDQK	2.37203e+08	2.55375e+08	2.32502e+08	2.59511e+08	2.13915e+08	2.17384e+08	2.6257e+08	2.45963e+08	2.54135e+08	2.45268e+08	2.84118e+08	2.40113e+08	2.76382e+08	2.14009e+08	2.69114e+08	2.42335e+08			FALSE	0.01985	-0.00642	0.05424	-0.00165	0.04599	0.08985	-0.19166	3	1	10K(304.2072),N-term(304.2072)
A0A0B4J2D5	GGAEVQIFAPDVPQMHVIDHTK	5.43526e+07	4.63358e+07	4.71532e+07	4.61299e+07	4.98977e+07	5.01015e+07	4.96051e+07	4.83409e+07	5.0927e+07	4.89761e+07	5.22623e+07	4.90783e+07	5.15402e+07	3.89264e+07	4.84987e+07	4.77945e+07			FALSE	-0.0113	-0.15444	-0.06439	-0.11021	-0.03984	0.00931	-0.00991	4	1	22K(304.2072),N-term(304.2072)
A0A0B4J2D5	GQPSEGESR	3.32267e+07	3.68026e+07	3.36486e+07	2.76897e+07	3.52297e+07	3.67818e+07	3.65397e+07	4.16973e+07	5.65594e+07	3.37541e+07	2.97892e+07	3.70217e+07	3.74777e+07	3.92164e+07	3.30641e+07	3.79292e+07			FALSE	0.36698	0.13116	0.01973	-0.19117	0.15989	-0.06788	0.04027	2	1	N-term(304.2072)
A0A0B4J2D5	GVEVTVGHEQEEGGK	1.28698e+07	1.38442e+07	1.28943e+07	1.35473e+07	1.26861e+07	1.234e+07	1.33114e+07	1.35064e+07	1.33266e+07	1.33536e+07	1.27839e+07	1.28553e+07	1.32298e+07	1.30575e+07	1.30976e+07	1.3157e+07			FALSE	-0.00182	-0.02322	-0.02502	-0.01478	0.0056	-0.05924	-0.09416	3	1	15K(304.2072),N-term(304.2072)
A0A0B4J2D5	GVEVTVGHEQEEGGKWPYAGT	993977	990045	956273	892996	960662	981538	902681	937628	957317	968053	879180	856554	949309	1.01907e+06	956558	928631			FALSE	-0.04329	-0.01142	-0.07372	-0.10147	-0.10848	-0.19288	-0.03074	3	0.9974	15K(304.2072),N-term(304.2072)
A0A0B4J2D5	GVEVTVGHEQEEGGKWPYAGTA	6.39318e+06	7.46736e+06	6.00571e+06	7.12963e+06	6.55596e+06	5.84868e+06	6.45004e+06	7.08297e+06	6.48045e+06	6.55204e+06	6.57193e+06	7.25212e+06	6.8693e+06	1.38792e+07	5.70017e+06	6.93329e+06			FALSE	-0.08887	0.58202	-0.13373	-0.07753	-0.0345	-0.0038	-0.1601	3	1	15K(304.2072),N-term(304.2072)
A0A0B4J2D5	GVEVTVGHEQEEGGKWPYAGTAEAIK	1.19932e+08	1.09726e+08	1.15798e+08	1.08453e+08	1.11975e+08	1.10089e+08	1.15889e+08	1.10095e+08	1.16329e+08	1.09776e+08	1.16034e+08	1.13608e+08	1.18073e+08	1.00988e+08	1.13048e+08	1.16491e+08			FALSE	-0.02249	-0.06816	-0.00074	-0.03437	-0.02326	-0.0001	-0.04851	34	1	15K(304.2072),26K(304.2072),N-term(304.2072)
A0A0B4J2D5	IFAPDVPQMHVIDHTK	3.2196e+07	4.16116e+07	3.32018e+07	4.07797e+07	3.72352e+07	3.49844e+07	3.3785e+07	3.4864e+07	3.35809e+07	3.4958e+07	3.56393e+07	3.88864e+07	3.34103e+07	7.48348e+07	3.34219e+07	3.84885e+07			FALSE	-0.10685	0.55246	-0.03757	0.00339	-0.10453	0.01397	-0.03138	4	1	16K(304.2072),N-term(304.2072)
A0A0B4J2D5	ITDLANLSAA	7.34864e+06	7.59312e+06	7.34107e+06	7.29898e+06	7.25398e+06	7.3656e+06	7.40994e+06	6.99436e+06	7.52235e+06	7.53549e+06	7.59367e+06	6.45929e+06	7.22489e+06	8.09455e+06	6.83523e+06	7.40452e+06			FALSE	0.01116	0.03601	-0.06943	-0.02943	-0.05285	-0.08848	-0.03145	2	0.9976	N-term(304.2072)
A0A0B4J2D5	ITDLANLSAANHDAAIFPGGFGAAK	6.69836e+07	6.55721e+07	6.90892e+07	6.41267e+07	6.56466e+07	6.31075e+07	7.32432e+07	6.44746e+07	6.81103e+07	6.45253e+07	6.61216e+07	6.23412e+07	6.67575e+07	5.97639e+07	6.48538e+07	6.86208e+07			FALSE	0.00087	-0.06722	0.00997	0.00717	0.05512	-0.04525	-0.04198	34	1	25K(304.2072),N-term(304.2072)
A0A0B4J2D5	KVLELTGK	2.23504e+06	2.17876e+06	2.26987e+06	2.25862e+06	2.15245e+06	2.32482e+06	2.32719e+06	2.26304e+06	2.34606e+06	2.33035e+06	2.39951e+06	2.2347e+06	2.34441e+06	2.50905e+06	2.15078e+06	2.37154e+06			FALSE	0.08338	0.13699	0.03504	0.03701	0.05654	0.0703	0.0206	2	0.9995	1K(304.2072),8K(304.2072),N-term(304.2072)
A0A0B4J2D5	NLSTFAVDGK	1.04157e+08	9.56405e+07	1.00958e+08	9.51837e+07	1.0106e+08	9.77712e+07	1.05481e+08	1.04322e+08	1.07246e+08	1.0182e+08	1.10056e+08	9.92774e+07	1.07916e+08	7.01815e+07	1.05446e+08	1.00018e+08			FALSE	0.06542	-0.16587	0.04034	-0.02664	0.0705	0.06727	-0.00699	23	1	10K(304.2072),N-term(304.2072)
A0A0B4J2D5	NVLTESAR	1.75042e+08	1.67168e+08	1.82215e+08	1.78841e+08	1.78831e+08	1.89839e+08	1.85028e+08	1.8002e+08	1.64332e+08	1.65065e+08	1.7733e+08	1.80442e+08	1.83596e+08	1.65936e+08	1.77372e+08	1.7393e+08			FALSE	-0.05505	0.03054	0.03783	0.07734	0.09321	0.06416	0.10745	2	1	N-term(304.2072)
A0A0B4J2D5	SRGGAEVQIFAPDVPQMHVIDHTK	797793	871343	876228	841004	765012	783738	892925	823915	768505	827750	889438	788476	904035	746682	871302	864707			FALSE	-0.06441	-0.01601	0.05667	0.04098	0.04065	0.00757	-0.108	5	1	24K(304.2072),N-term(304.2072)
A0A0B4J2D5	VALVLSGC	3.6866e+06	3.70756e+06	3.51608e+06	3.51787e+06	3.389e+06	3.43603e+06	3.21079e+06	3.40176e+06	3.38083e+06	3.27175e+06	3.34349e+06	3.28457e+06	3.59432e+06	3.63167e+06	3.55282e+06	3.54254e+06			FALSE	-0.15247	-0.03319	-0.05951	-0.07205	-0.16118	-0.1578	-0.11555	2	0.9788	8C(57.0215),N-term(304.2072)
A0A0B4J2D5	VLELTGK	2.08822e+07	1.87251e+07	1.98887e+07	2.12154e+07	1.79668e+07	1.87661e+07	1.99489e+07	2.05339e+07	1.94563e+07	1.91652e+07	2.03794e+07	1.83205e+07	2.20067e+07	1.98815e+07	1.98568e+07	1.9578e+07			FALSE	-0.03636	0.08078	-0.0063	0.05352	0.03155	-0.03344	-0.10869	3	0.9829	7K(304.2072),N-term(304.2072)
A0A0B4J2D5	VVTTPAFMCETALHY	1.02105e+06	968078	945176	1.02808e+06	938736	900253	948652	982537	970341	896173	931080	946963	928785	1.22511e+06	837445	869335			FALSE	-0.09179	0.11481	-0.22086	-0.01156	-0.04265	-0.0829	-0.11322	2	1	9C(57.0215),N-term(304.2072)
A0A0B4J2D5	VVTTPAFMCETALHYIHDGIGAMVR	1899.59	2140.29	1886.88	2015.98	1955.8	1682.43	2120.73	1892.63	1808.23	1932.64	2103.63	1750.73	2380.55	2033.45	1780.48	2062.23			FALSE	-0.11094	0.12777	-0.07219	-0.04978	-0.0095	-0.06782	-0.15108	4	1	23M(15.9949),8M(15.9949),9C(57.0215),N-term(304.2072)
A0A1B0GUS4	IEINFPAEYPFKPPR	4.11504e+06	3.99288e+06	4.3931e+06	3.71456e+06	4.11638e+06	3.87972e+06	3.93101e+06	4.02828e+06	4.19112e+06	4.00915e+06	3.87977e+06	3.86977e+06	4.12679e+06	3.9699e+06	3.88554e+06	4.237e+06			FALSE	0.01634	-0.002	0.0026	-5e-05	-0.02669	-0.06522	-0.02004	3	0.9997	12K(304.2072),N-term(304.2072)
A0A1B0GUS4	TWQGLIVPDNPPYNK	1866.89	2214.76	1869.92	1942.61	1937.5	1948.83	2104.34	1898.02	1906.02	2006.4	2042.87	1909.86	1981.4	2122.95	1868.66	1832.42			FALSE	-0.06109	0.008	-0.14121	-0.0984	-0.0283	-0.04631	-0.07075	34	0.9918	15K(304.2072),N-term(304.2072)
A0AVF1	AFDVLER	2.15781e+06	2.41981e+06	2.18884e+06	2.26836e+06	2.10567e+06	2.22905e+06	2.37643e+06	2.29083e+06	2.24551e+06	2.16321e+06	2.1353e+06	2.07179e+06	2.11382e+06	2.19177e+06	2.22364e+06	2.23091e+06			FALSE	-0.05424	-0.08839	-0.03932	-0.03846	0.02798	-0.12177	-0.07866	2	0.9868	N-term(304.2072)
A0AVF1	GGEGALQVLPPLVDVIPEAR	3.19781e+06	3.80772e+06	3.32597e+06	2.9956e+06	3.18971e+06	3.26273e+06	3.73021e+06	3.13329e+06	3.29166e+06	3.29184e+06	3.23515e+06	3.37991e+06	2.94976e+06	3.49256e+06	3.08447e+06	3.24479e+06			FALSE	-0.08964	-0.12091	-0.14646	-0.14821	-0.02955	-0.08274	-0.11865	3	1	N-term(304.2072)
A0AVF1	GVVNAALGQEMGSR	5.08935e+06	5.60556e+06	5.14282e+06	5.56621e+06	5.54984e+06	5.48887e+06	5.29027e+06	5.36829e+06	5.08972e+06	5.1747e+06	5.17701e+06	5.3591e+06	5.20745e+06	6.12675e+06	5.18422e+06	5.52751e+06			FALSE	-0.05927	0.08376	0.00227	0.0019	-0.00491	-0.02158	0.04565	3	1	N-term(304.2072)
A0AVF1	VLPPLVDVIPEAR	884142	827693	843495	809638	879925	816824	890133	879193	832001	785687	797144	853610	862525	947575	712261	846897			FALSE	-0.08161	0.08053	-0.13478	-0.05034	0.04766	-0.05242	-0.01277	2	0.9999	N-term(304.2072)
A0AVK6	EYEQEFDFIK	3.42274e+06	3.22584e+06	3.41173e+06	3.44229e+06	3.43308e+06	3.38314e+06	3.37965e+06	3.29368e+06	3.69308e+06	3.32237e+06	3.33641e+06	3.27521e+06	3.4377e+06	3.37235e+06	3.30069e+06	3.30655e+06			FALSE	0.07749	0.03462	-0.009	0.04391	0.00536	-0.00804	0.03593	3	1	10K(304.2072),N-term(304.2072)
A0AVK6	FVELPGVEFR	2.75957e+06	2.52046e+06	2.69162e+06	2.77702e+06	2.89627e+06	2.6404e+06	2.62154e+06	2.73516e+06	2.7016e+06	2.69025e+06	2.54354e+06	2.54912e+06	2.69373e+06	2.72139e+06	2.56486e+06	2.69747e+06			FALSE	0.03023	0.03645	-0.00484	0.05064	0.0208	-0.05213	0.06847	2	0.9994	N-term(304.2072)
A0AVK6	GAQQPVPVTPK	559723	547802	536627	541084	542587	592189	536050	616963	588016	570894	551221	584180	557400	579894	569189	566348			FALSE	0.06543	0.03827	0.03603	-0.03937	0.05807	0.03586	0.03507	2	0.9999	11K(304.2072),N-term(304.2072)
A0AVK6	LEEQSSESR	2.80534e+06	2.7563e+06	2.92327e+06	2.65635e+06	2.75043e+06	2.95323e+06	2.97554e+06	2.85458e+06	2.89948e+06	2.90742e+06	2.83021e+06	2.87037e+06	2.71006e+06	2.73218e+06	3.00062e+06	2.92092e+06			FALSE	0.06226	-0.03131	0.09046	0.00466	0.06801	0.0356	0.03638	2	0.9996	N-term(304.2072)
A0AVK6	SGDEFEK	2.28356e+07	2.17286e+07	2.13303e+07	2.23006e+07	2.07173e+07	2.01274e+07	2.29537e+07	2.21716e+07	2.25154e+07	2.3144e+07	2.6234e+07	2.31091e+07	2.4878e+07	2.11799e+07	2.34561e+07	2.25087e+07			FALSE	0.03503	0.04756	0.04464	-0.03054	0.01805	0.14696	-0.12574	2	0.9163	7K(304.2072),N-term(304.2072)
A0AVT1	ACIGDTLCQK	6.61218e+07	6.63127e+07	6.66816e+07	6.99981e+07	6.61245e+07	6.14049e+07	6.48296e+07	6.66646e+07	6.16903e+07	6.91779e+07	6.99209e+07	5.19549e+07	6.69797e+07	5.38341e+07	7.06486e+07	6.71068e+07			FALSE	-0.01716	-0.13249	0.05683	0.04552	-0.01028	-0.11987	-0.05445	23	1	10K(304.2072),2C(57.0215),8C(57.0215),N-term(304.2072)
A0AVT1	AILSNEATK	8.1942e+07	7.81311e+07	8.23927e+07	8.54713e+07	8.03689e+07	8.25883e+07	8.26675e+07	8.12159e+07	8.08131e+07	8.79201e+07	8.68242e+07	8.38495e+07	8.2406e+07	7.83311e+07	8.74991e+07	8.18426e+07			FALSE	0.07601	0.00597	0.08121	0.06856	0.03394	0.09251	0.02576	2	1	9K(304.2072),N-term(304.2072)
A0AVT1	AILSNEATKS	1.48944e+07	1.53617e+07	1.44203e+07	1.50885e+07	1.60712e+07	1.45013e+07	1.53367e+07	1.59402e+07	1.58855e+07	1.56265e+07	1.67092e+07	1.55122e+07	1.65145e+07	1.50178e+07	1.58735e+07	1.58324e+07			FALSE	0.05867	0.0596	0.06752	-0.03608	0.04787	0.09079	0.01501	2	1	9K(304.2072),N-term(304.2072)
A0AVT1	ALDQFQEK	1.27023e+07	1.50659e+07	1.32747e+07	1.28473e+07	1.36838e+07	1.26044e+07	1.3014e+07	1.24935e+07	1.42208e+07	1.2956e+07	1.41545e+07	1.4875e+07	1.31831e+07	1.80543e+07	1.39417e+07	1.3512e+07			FALSE	-0.03105	0.16984	-0.01643	-0.08816	-0.12251	0.06409	-0.07902	2	0.9967	8K(304.2072),N-term(304.2072)
A0AVT1	ALQLLHCFPLDIR	4.94047e+07	5.10659e+07	4.74731e+07	4.54511e+07	4.79684e+07	4.79954e+07	4.72266e+07	4.53606e+07	4.88313e+07	4.71568e+07	4.04478e+07	4.12654e+07	4.47259e+07	4.29404e+07	4.68682e+07	4.84207e+07			FALSE	-0.06585	-0.19668	-0.07639	-0.11265	-0.11789	-0.29813	-0.06621	3	0.9998	7C(57.0215),N-term(304.2072)
A0AVT1	ASVEIDDALYSR	8.02416e+06	7.56806e+06	7.71195e+06	7.85491e+06	7.68428e+06	7.68364e+06	7.84265e+06	7.55979e+06	7.68197e+06	7.7749e+06	8.00528e+06	7.65593e+06	7.86306e+06	7.74261e+06	8.01784e+06	7.66712e+06			FALSE	-0.01258	0.00124	0.00856	-0.00235	-0.01767	0.00637	-0.02091	2	1	N-term(304.2072)
A0AVT1	CDFGDEFEVLDTTGEEPK	2.31203e+06	2.3716e+06	2.29642e+06	2.40361e+06	2.72205e+06	2.21788e+06	2.18663e+06	2.37412e+06	2.35628e+06	2.382e+06	2.38144e+06	2.31234e+06	2.40955e+06	2.40723e+06	2.03381e+06	2.26994e+06			FALSE	0.01674	0.04044	-0.12203	0.00504	-0.03835	0.00312	0.07686	3	1	18K(304.2072),1C(57.0215),N-term(304.2072)
A0AVT1	CLANLRPLLDSGTMGTK	1.61261e+08	1.55998e+08	1.68704e+08	1.57534e+08	1.58443e+08	1.60118e+08	1.61539e+08	1.60586e+08	1.61297e+08	1.5858e+08	1.59996e+08	1.52177e+08	1.61424e+08	1.45691e+08	1.57227e+08	1.61287e+08			FALSE	0.01186	-0.04688	0.0057	0.04027	0.02196	-0.02331	0.00591	34	1	14M(15.9949),17K(304.2072),1C(57.0215),N-term(304.2072)
A0AVT1	CQAWDLGTNFFLSEDDVVNKR	5.27898e+06	4.30109e+06	5.19138e+06	4.4821e+06	5.1715e+06	4.4475e+06	4.9826e+06	4.04764e+06	4.80971e+06	4.78557e+06	5.10303e+06	3.83768e+06	4.77434e+06	4.13016e+06	4.35564e+06	4.38556e+06			FALSE	0.00229	-0.1055	-0.13221	0.014	-0.08527	-0.09965	0.00585	3	1	1C(57.0215),20K(304.2072),N-term(304.2072)
A0AVT1	DDDHNGHIDFITAA	3.7666e+07	3.91406e+07	3.94481e+07	3.96211e+07	4.05571e+07	4.02264e+07	3.87655e+07	4.30647e+07	3.94644e+07	4.01789e+07	3.8717e+07	4.07662e+07	4.16904e+07	4.24123e+07	4.12612e+07	3.95307e+07			FALSE	0.05232	0.13092	0.07298	0.04189	0.0914	0.04942	0.07283	3	0.9996	N-term(304.2072)
A0AVT1	DDDHNGHIDFITAASNLR	2.65571e+07	2.47324e+07	2.64775e+07	2.52853e+07	2.41994e+07	2.51974e+07	2.52453e+07	2.66016e+07	2.45541e+07	2.46795e+07	2.36856e+07	2.48541e+07	2.54734e+07	2.25927e+07	2.55673e+07	2.3896e+07			FALSE	-0.05902	-0.09364	-0.0523	0.01325	0.0156	-0.07949	-0.05425	34	1	N-term(304.2072)
A0AVT1	DGSLFWQSPK	2.08188e+07	2.32335e+07	2.02609e+07	1.94743e+07	2.07841e+07	1.99743e+07	2.06167e+07	2.14084e+07	1.97886e+07	2.00887e+07	1.92665e+07	2.03846e+07	2.01395e+07	2.21522e+07	2.0301e+07	2.06149e+07			FALSE	-0.14365	-0.05884	-0.10656	-0.1488	-0.06797	-0.15186	-0.11212	23	1	10K(304.2072),N-term(304.2072)
A0AVT1	DIVESLGKPECEEFLPR	7.71756e+06	1.13185e+07	8.00882e+06	1.13417e+07	8.57728e+06	7.82482e+06	7.95773e+06	8.21311e+06	8.0702e+06	8.25612e+06	7.75059e+06	9.34608e+06	7.92951e+06	2.14847e+07	7.67545e+06	9.58677e+06			FALSE	-0.22154	0.62778	-0.14112	0.02364	-0.23534	-0.15502	-0.21486	3	1	11C(57.0215),8K(304.2072),N-term(304.2072)
A0AVT1	DKFESSFSHKPSLFNK	9.41957e+07	8.99566e+07	8.65998e+07	7.91114e+07	8.46999e+07	9.59969e+07	7.20388e+07	9.456e+07	9.42705e+07	7.76604e+07	7.9985e+07	6.95823e+07	8.01771e+07	8.54571e+07	8.90895e+07	9.42468e+07			FALSE	-0.09907	-0.1529	-0.00641	-0.15223	-0.14452	-0.3001	-0.02733	35	1	10K(304.2072),16K(304.2072),2K(304.2072),N-term(304.2072)
A0AVT1	DLGTNFFLSEDDVVNK	1.70162e+06	1.74844e+06	1.68373e+06	1.57236e+06	1.77941e+06	1.47147e+06	1.6369e+06	1.55747e+06	1.73407e+06	1.56054e+06	1.77518e+06	1.6267e+06	1.629e+06	1.50606e+06	1.5001e+06	1.42463e+06			FALSE	-0.06651	-0.13813	-0.23831	-0.08348	-0.11108	-0.02029	-0.08579	2	1	16K(304.2072),N-term(304.2072)
A0AVT1	DLGTNFFLSEDDVVNKR	2.75621e+07	2.60337e+07	2.89736e+07	2.61043e+07	2.83108e+07	2.88827e+07	2.84589e+07	2.67191e+07	2.90354e+07	2.88612e+07	3.24607e+07	2.77432e+07	3.1643e+07	3.57394e+07	2.59276e+07	2.94283e+07			FALSE	0.11136	0.33025	0.04661	0.03935	0.04197	0.16774	0.09373	3	1	16K(304.2072),N-term(304.2072)
A0AVT1	DLNEPLHLSFLQNAAK	1.98638e+06	1.86384e+06	1.89757e+06	1.80633e+06	1.74289e+06	1.90082e+06	1.82509e+06	1.91959e+06	1.73648e+06	1.75115e+06	1.86368e+06	1.95461e+06	1.87239e+06	1.8968e+06	1.94281e+06	1.85717e+06			FALSE	-0.14269	-0.03068	-0.01895	-0.05589	-0.04009	-0.01201	-0.07953	3	1	16K(304.2072),N-term(304.2072)
A0AVT1	DVHGIWSR	9.2628e+06	1.06756e+07	9.86695e+06	8.87665e+06	1.01421e+07	9.63693e+06	1.0308e+07	9.03482e+06	9.73738e+06	1.04798e+07	8.82049e+06	1.07079e+07	9.15249e+06	1.08524e+07	9.49136e+06	9.44519e+06			FALSE	0.02003	0.0048	-0.07438	-0.08915	-0.04375	-0.02998	-0.01158	3	0.9996	N-term(304.2072)
A0AVT1	EIFISNIT	1.94875e+06	1.95348e+06	1.92013e+06	1.78066e+06	1.95628e+06	1.73436e+06	1.8137e+06	1.76032e+06	1.65345e+06	1.74354e+06	1.86748e+06	1.95107e+06	1.87215e+06	2.10056e+06	1.77312e+06	1.82423e+06			FALSE	-0.20004	0.02582	-0.11737	-0.07646	-0.12675	-0.03127	-0.08043	2	0.9258	N-term(304.2072)
A0AVT1	EIFISNITQANPGIVTCLENHPHK	5.49007e+06	5.03595e+06	5.15834e+06	5.31217e+06	4.73737e+06	5.19556e+06	5.2484e+06	5.38217e+06	4.71015e+06	5.64776e+06	4.7916e+06	4.53672e+06	4.91508e+06	4.05628e+06	5.28614e+06	4.79692e+06			FALSE	-0.02323	-0.23056	-0.06203	-0.00763	0.01426	-0.17427	-0.08367	4	1	17C(57.0215),24K(304.2072),N-term(304.2072)
A0AVT1	EINGMTGLNGSIQ	76262	104640	79549.3	89148.1	85903.2	83738.5	83992.7	88334.9	82450.5	98189.5	83449.9	80903.6	90312.1	94827.1	80750	83779.5			FALSE	-0.00209	0.0334	-0.13686	-0.10077	-0.07006	-0.13841	-0.09272	2	0.999	N-term(304.2072)
A0AVT1	ENHPHKLETGQFLTFR	3.96073e+06	4.22803e+06	4.37087e+06	4.15452e+06	4.37525e+06	4.40662e+06	4.11704e+06	4.24008e+06	4.18644e+06	4.30106e+06	4.61888e+06	4.18246e+06	4.28813e+06	4.38713e+06	4.27489e+06	4.3523e+06			FALSE	0.0517	0.08326	0.07525	0.05812	0.02936	0.10408	0.10088	4	1	6K(304.2072),N-term(304.2072)
A0AVT1	FAPDIDGDEDLPGPPVR	5.22198e+06	5.52254e+06	6.15145e+06	5.7062e+06	5.19386e+06	4.88027e+06	5.82016e+06	5.23426e+06	5.36981e+06	5.21937e+06	5.55509e+06	5.38406e+06	5.86812e+06	5.33822e+06	5.36323e+06	5.14389e+06			FALSE	-0.02101	0.06072	-0.03223	0.14222	0.04102	0.0259	-0.09295	2	1	N-term(304.2072)
A0AVT1	FESSFSHKPSLFNK	4.26898e+06	4.34003e+06	3.95242e+06	4.06095e+06	3.7926e+06	4.55306e+06	3.50686e+06	4.45405e+06	4.33419e+06	3.65702e+06	3.63708e+06	3.28311e+06	3.45174e+06	4.41873e+06	4.08558e+06	3.98919e+06			FALSE	-0.10743	-0.1294	-0.09243	-0.10344	-0.11291	-0.31504	-0.04482	4	1	14K(304.2072),8K(304.2072),N-term(304.2072)
A0AVT1	FFLSEDDVVNK	908728	853077	916903	892674	936127	971453	878478	894347	888181	846122	919968	1.0461e+06	804397	1.04123e+06	810309	955748			FALSE	-0.0227	0.06706	0.00348	0.0386	0.009	0.15826	0.11469	2	0.9994	11K(304.2072),N-term(304.2072)
A0AVT1	FISADVHGIWSR	4.08787e+07	4.3768e+07	4.29153e+07	4.34321e+07	4.0212e+07	4.23171e+07	4.26352e+07	4.21179e+07	4.19779e+07	4.04284e+07	4.05999e+07	3.53531e+07	4.24998e+07	3.89058e+07	4.54567e+07	4.10239e+07			FALSE	-0.0387	-0.05633	0.03092	0.0287	0.00181	-0.15635	-0.03655	3	1	N-term(304.2072)
A0AVT1	FSPLCQW	1.70388e+06	1.85031e+06	1.67568e+06	1.50822e+06	1.5329e+06	1.67628e+06	1.54237e+06	1.59856e+06	1.63909e+06	1.51073e+06	1.52806e+06	1.41345e+06	1.48181e+06	2.12827e+06	1.95275e+06	1.68849e+06			FALSE	-0.17425	0.02251	0.03491	-0.15872	-0.17833	-0.27297	-0.14732	2	0.9994	5C(57.0215),N-term(304.2072)
A0AVT1	FWQTYSSAEEVLQK	1.22509e+08	1.08387e+08	1.26594e+08	1.07417e+08	1.24756e+08	1.20189e+08	1.28655e+08	1.20006e+08	1.13723e+08	1.26107e+08	1.22938e+08	1.0984e+08	1.24069e+08	1.12261e+08	1.1338e+08	1.21179e+08			FALSE	0.05477	0.03356	0.0227	0.01933	0.10694	0.01171	0.08522	23	1	14K(304.2072),N-term(304.2072)
A0AVT1	GDRYDALR	1.36409e+08	1.29741e+08	1.36431e+08	1.36629e+08	1.50272e+08	1.37933e+08	1.35884e+08	1.25545e+08	1.32725e+08	1.26207e+08	1.26962e+08	1.18372e+08	1.28116e+08	1.11863e+08	1.46922e+08	1.27647e+08			FALSE	-0.03967	-0.14933	0.04493	0.03698	-0.02582	-0.11749	0.11485	3	0.9999	N-term(304.2072)
A0AVT1	GFLSPLAAAVGGVASQEVLK	8.02374e+06	1.04456e+07	8.81574e+06	7.44704e+06	9.53157e+06	8.79201e+06	8.939e+06	8.76337e+06	8.73977e+06	8.62515e+06	9.19148e+06	7.58914e+06	8.64165e+06	8.82892e+06	8.52881e+06	8.19602e+06			FALSE	-0.08895	-0.0802	-0.14314	-0.18355	-0.06119	-0.13833	-0.01143	3	1	20K(304.2072),N-term(304.2072)
A0AVT1	GHTEVIVPH	6.80653e+06	7.29173e+06	6.41309e+06	7.12245e+06	6.87273e+06	6.75739e+06	6.54095e+06	6.89752e+06	7.87337e+06	6.64596e+06	6.0678e+06	7.2645e+06	6.77544e+06	7.1005e+06	6.19553e+06	6.76746e+06			FALSE	0.04246	-0.02293	-0.12112	-0.05877	-0.06915	-0.08059	-0.04872	3	0.9502	N-term(304.2072)
A0AVT1	GKPECEEFLPR	2.88616e+07	3.46964e+07	2.89797e+07	3.0148e+07	3.09581e+07	2.78463e+07	3.08359e+07	3.06784e+07	2.90157e+07	3.28824e+07	2.98524e+07	3.36105e+07	2.94578e+07	4.79924e+07	3.08436e+07	3.09954e+07			FALSE	-0.03818	0.2852	-0.03956	-0.10424	-0.04715	-0.00216	-0.11215	3	1	2K(304.2072),5C(57.0215),N-term(304.2072)
A0AVT1	GLVALEMIK	1.05874e+07	1.11454e+07	1.07761e+07	1.18752e+07	1.05608e+07	1.02407e+07	1.08499e+07	1.00977e+07	1.06178e+07	1.05576e+07	1.11556e+07	9.97526e+06	1.07011e+07	1.53724e+07	1.0283e+07	1.07329e+07			FALSE	-0.03748	0.26271	-0.0484	0.05972	-0.05309	-0.04052	-0.06318	2	0.9995	9K(304.2072),N-term(304.2072)
A0AVT1	GMGGLGLEIAK	1.36022e+06	1.52801e+06	1.4495e+06	1.64528e+06	1.24763e+06	1.37711e+06	1.32184e+06	1.48842e+06	1.57882e+06	1.331e+06	1.19722e+06	1.21818e+06	1.24262e+06	1.452e+06	1.42664e+06	1.54775e+06			FALSE	0.01075	-0.10011	0.04241	0.09965	-0.03948	-0.25793	-0.13801	3	0.9961	11K(304.2072),N-term(304.2072)
A0AVT1	GMITVTDPDLIEK	1.27799e+08	1.24761e+08	1.25043e+08	1.29068e+08	1.3054e+08	1.28618e+08	1.30689e+08	1.3117e+08	1.30309e+08	1.29633e+08	1.31455e+08	1.26041e+08	1.3054e+08	1.30104e+08	1.28104e+08	1.2634e+08			FALSE	0.04156	0.04545	0.01072	0.00883	0.05217	0.02793	0.0372	23	1	13K(304.2072),2M(15.9949),N-term(304.2072)
A0AVT1	HIAELNPY	2.25196e+07	2.2554e+07	2.27486e+07	2.37114e+07	2.462e+07	2.4006e+07	2.16231e+07	2.19321e+07	2.3059e+07	2.35016e+07	2.20205e+07	2.3047e+07	2.32485e+07	2.36074e+07	2.19168e+07	2.24376e+07			FALSE	0.04683	0.05595	-0.0232	0.04371	-0.04944	-0.00019	0.10945	2	0.9716	N-term(304.2072)
A0AVT1	HIAELNPYVHVT	1.94326e+07	1.8844e+07	1.91234e+07	1.92134e+07	2.04657e+07	1.90639e+07	1.95138e+07	1.79741e+07	1.9622e+07	1.9612e+07	1.8928e+07	1.97697e+07	1.87034e+07	2.23044e+07	1.86934e+07	1.90881e+07			FALSE	0.03564	0.09944	-0.01879	0.00226	-0.03004	0.01578	0.04647	23	1	N-term(304.2072)
A0AVT1	IDAHLNK	4.16593e+07	3.80307e+07	4.37344e+07	4.38914e+07	3.8888e+07	3.73627e+07	4.09201e+07	3.83484e+07	4.23618e+07	3.89329e+07	4.30574e+07	3.87148e+07	4.07941e+07	3.52825e+07	4.17412e+07	4.11479e+07			FALSE	0.02876	-0.06695	0.05679	0.13696	-0.00765	0.03721	-0.06365	3	0.9989	7K(304.2072),N-term(304.2072)
A0AVT1	IGDTLCQK	5.60205e+06	6.71876e+06	6.44588e+06	6.23871e+06	6.14284e+06	5.98152e+06	6.19339e+06	5.988e+06	6.09727e+06	6.26091e+06	6.43945e+06	6.22688e+06	6.29415e+06	6.44841e+06	6.25483e+06	6.4571e+06			FALSE	0.00437	0.04856	0.04509	0.04198	-0.01642	0.0399	-0.02319	2	0.9992	6C(57.0215),8K(304.2072),N-term(304.2072)
A0AVT1	IQEFKPSNK	3.84534e+07	3.69183e+07	3.50721e+07	3.63576e+07	3.48118e+07	3.65858e+07	3.54848e+07	3.63686e+07	3.41979e+07	3.7391e+07	3.73093e+07	3.5306e+07	3.53067e+07	3.52186e+07	3.81769e+07	3.71768e+07			FALSE	-0.07429	-0.09588	-0.00034	-0.0775	-0.06897	-0.05375	-0.07815	3	1	5K(304.2072),9K(304.2072),N-term(304.2072)
A0AVT1	IQSGHSLEGCFQVIK	1.02454e+08	9.39164e+07	8.99051e+07	8.90079e+07	9.46288e+07	9.64054e+07	9.41308e+07	9.19361e+07	9.07245e+07	9.1573e+07	8.59974e+07	9.61394e+07	9.60586e+07	8.81756e+07	8.61705e+07	9.61154e+07			FALSE	-0.10728	-0.09204	-0.10738	-0.13432	-0.07776	-0.10856	-0.03975	3	1	10C(57.0215),15K(304.2072),N-term(304.2072)
A0AVT1	KINDFCR	1.17331e+08	1.05814e+08	1.12228e+08	1.12691e+08	1.2361e+08	1.11934e+08	1.15716e+08	1.09158e+08	1.10315e+08	1.10961e+08	1.16717e+08	1.03759e+08	1.12195e+08	1.0809e+08	1.11448e+08	1.16132e+08			FALSE	-0.01213	-0.01861	0.02839	0.01143	0.01114	-0.01736	0.07802	3	0.9995	1K(304.2072),6C(57.0215),N-term(304.2072)
A0AVT1	KPDHVPISSEDER	2.15183e+07	2.39832e+07	2.19981e+07	2.1929e+07	2.19477e+07	2.1301e+07	2.05204e+07	2.37678e+07	2.00196e+07	2.30144e+07	2.07617e+07	2.19242e+07	2.15737e+07	2.44076e+07	2.23933e+07	2.31959e+07			FALSE	-0.08044	0.01513	0.00278	-0.0508	-0.03899	-0.09215	-0.07326	3	1	1K(304.2072),N-term(304.2072)
A0AVT1	KPDHVPISSEDERNAIFQLE	5.50478e+06	5.72218e+06	5.60677e+06	5.36959e+06	6.28392e+06	5.76181e+06	6.0982e+06	5.47423e+06	5.7998e+06	6.14021e+06	6.30654e+06	5.90691e+06	6.11563e+06	6.20749e+06	5.81605e+06	5.79414e+06			FALSE	0.08884	0.1344	0.04842	-0.03257	0.04372	0.1215	0.10155	4	1	1K(304.2072),N-term(304.2072)
A0AVT1	KPDHVPISSEDERNAIFQLEK	3.36772e+07	3.08687e+07	3.16649e+07	3.21914e+07	3.05839e+07	3.21239e+07	3.15029e+07	3.11011e+07	3.17326e+07	3.19882e+07	3.40166e+07	3.22363e+07	3.37102e+07	3.18924e+07	3.13699e+07	3.20407e+07			FALSE	-0.01856	0.02343	-0.0256	-0.0155	-0.04407	0.03766	-0.04168	5	1	1K(304.2072),21K(304.2072),N-term(304.2072)
A0AVT1	KPNVGCQQDSEELLK	5.29721e+06	5.26295e+06	5.53842e+06	5.5356e+06	5.58523e+06	5.06691e+06	5.4445e+06	5.41607e+06	5.3061e+06	5.3636e+06	5.65164e+06	5.30459e+06	5.70744e+06	5.28471e+06	5.49383e+06	5.32461e+06			FALSE	0.01489	0.05784	0.03486	0.06855	0.04047	0.05312	0.01251	23	1	15K(304.2072),1K(304.2072),6C(57.0215),N-term(304.2072)
A0AVT1	KPNVGCQQDSEELLKL	6.7986e+06	7.16119e+06	6.94399e+06	6.87301e+06	7.34419e+06	7.00596e+06	6.98174e+06	7.04973e+06	7.14919e+06	7.24322e+06	7.08136e+06	7.56289e+06	6.81736e+06	7.0609e+06	7.36921e+06	7.09626e+06			FALSE	0.04403	-0.00845	0.05134	-0.01483	0.00739	0.06906	0.03979	3	1	15K(304.2072),1K(304.2072),6C(57.0215),N-term(304.2072)
A0AVT1	KVCPTTETIYNDEFYTK	6.41786e+06	7.07807e+06	6.29157e+06	6.08955e+06	6.81486e+06	5.92171e+06	6883659	6.52789e+06	6.15423e+06	6.47287e+06	6.43313e+06	6.13953e+06	6.46832e+06	6.74627e+06	6.32434e+06	6.46264e+06			FALSE	-0.096	-0.03039	-0.07785	-0.12438	-0.00905	-0.10223	-0.08355	3	1	17K(304.2072),1K(304.2072),3C(57.0215),N-term(304.2072)
A0AVT1	KYVDLTVSFAPDIDGDEDLPGPPVR	2.28528e+06	1.75954e+06	2.45741e+06	1.87051e+06	2.27874e+06	2.01558e+06	2.29932e+06	1.92572e+06	2.06392e+06	2.17113e+06	2.11923e+06	2.0467e+06	2.29473e+06	2.06603e+06	1.93127e+06	1.9687e+06			FALSE	0.0663	0.1085	-0.05261	0.0976	0.06289	0.04256	0.08635	3	1	1K(304.2072),N-term(304.2072)
A0AVT1	LALDQFQEK	2.36564e+06	1.8597e+06	1.90523e+06	2.00238e+06	2.0557e+06	2.00713e+06	1.71852e+06	2.37e+06	1.81926e+06	1.96712e+06	1.53611e+06	1.98359e+06	1.95507e+06	2.13937e+06	1.6907e+06	1.92892e+06			FALSE	-0.15825	-0.0454	-0.22323	-0.11278	-0.04749	-0.26361	-0.05658	3	0.9902	9K(304.2072),N-term(304.2072)
A0AVT1	LETGQFLTF	1.53897e+07	1.87701e+07	1.66479e+07	1.69922e+07	1.45268e+07	1.4526e+07	1.72776e+07	1.5505e+07	1.42584e+07	1.52269e+07	1.75577e+07	1.50712e+07	1.70377e+07	1.62787e+07	1.51359e+07	1.46337e+07			FALSE	-0.2123	-0.03607	-0.19846	-0.02212	-0.05937	-0.06615	-0.23363	2	0.9974	N-term(304.2072)
A0AVT1	LFCDFGDEFEVLDTTGEEPK	9.95332e+06	7.84584e+06	8.49282e+06	8.02707e+06	7.91302e+06	7.71684e+06	8.98053e+06	8.50041e+06	7.99774e+06	8.9744e+06	7.39156e+06	6.06048e+06	8.00037e+06	7.43408e+06	7.36683e+06	7.31832e+06			FALSE	-0.06864	-0.20565	-0.27745	-0.1076	-0.02603	-0.40398	-0.1875	3	1	20K(304.2072),3C(57.0215),N-term(304.2072)
A0AVT1	LKDGSLFWQSPK	3.00406e+06	2.80521e+06	3.08865e+06	2.92863e+06	3.23521e+06	2.95014e+06	3.27666e+06	2.80647e+06	3.27989e+06	3.02508e+06	3.75205e+06	3.03336e+06	3.48667e+06	3.19128e+06	3.10866e+06	3.00099e+06			FALSE	0.11813	0.20105	0.07273	0.05075	0.06646	0.22408	0.0905	3	1	12K(304.2072),2K(304.2072),N-term(304.2072)
A0AVT1	LNILSEVK	1.07174e+07	1.15586e+07	1.0112e+07	1.17401e+07	1.02864e+07	1.025e+07	1.06899e+07	1.13075e+07	1.09817e+07	1.06468e+07	1.10425e+07	1.05351e+07	1.07236e+07	1.53724e+07	1.121e+07	1.09836e+07			FALSE	-0.04256	0.22834	-0.00535	-0.02772	-0.01816	-0.04595	-0.1173	2	0.9652	8K(304.2072),N-term(304.2072)
A0AVT1	LQNLNIFLVGCGAIGCEMLK	60203.3	73590.4	61282.2	58287.5	59094	60398.1	58209.2	61411.7	60801.8	56976.3	57854.6	47881.4	59132.3	56823.9	60177.7	53039.5			FALSE	-0.18394	-0.20643	-0.24092	-0.16216	-0.16154	-0.33955	-0.1631	3	1	11C(57.0215),16C(57.0215),18M(15.9949),20K(304.2072),N-term(304.2072)
A0AVT1	LRPLLDSGTMGTK	3.86194e+06	3.97084e+06	3.89302e+06	3.55785e+06	3.90104e+06	3.9536e+06	3.72584e+06	3.88531e+06	3.88788e+06	3.79707e+06	3.72567e+06	3.98613e+06	3.66033e+06	3.57968e+06	3.87743e+06	3.89876e+06			FALSE	-0.02749	-0.11353	-0.01046	-0.07212	-0.04141	-0.02246	0.00402	3	1	13K(304.2072),N-term(304.2072)
A0AVT1	LSPLAAAVGGVASQEVLK	5.44018e+06	6.47388e+06	5.40932e+06	6.76854e+06	6.14673e+06	5.18835e+06	6.11391e+06	6.20145e+06	5.65046e+06	5.68213e+06	5.63527e+06	5.91244e+06	5.50574e+06	1.01206e+07	5.41285e+06	6.18069e+06			FALSE	-0.07219	0.39131	-0.03934	0.0316	0.04779	-0.04506	-0.07187	3	1	18K(304.2072),N-term(304.2072)
A0AVT1	LVKPTTEK	5.27626e+06	5.08379e+06	4.92863e+06	4.7585e+06	4.6579e+06	4.71203e+06	5.23043e+06	4.73634e+06	5.22656e+06	5.44716e+06	4.98406e+06	5.00384e+06	4.97397e+06	4.6963e+06	4.76092e+06	5.51171e+06			FALSE	0.04303	-0.0994	-0.01223	-0.09689	-0.05583	-0.05278	-0.14492	2	0.9985	3K(304.2072),8K(304.2072),N-term(304.2072)
A0AVT1	MLALDQFQEK	5.82102e+07	6.9216e+07	5.73199e+07	6.36024e+07	5.99951e+07	5.64493e+07	6.08844e+07	6.26481e+07	5.98892e+07	5.60476e+07	5.90722e+07	6.46325e+07	6.59747e+07	8.37876e+07	6.23487e+07	6.12681e+07			FALSE	-0.13632	0.23301	-0.04379	-0.07558	-0.04477	-0.04276	-0.13002	3	0.9997	10K(304.2072),1M(15.9949),N-term(304.2072)
A0AVT1	MLYVPVMPGHAK	1.7107e+08	1.8409e+08	1.62052e+08	1.63982e+08	1.74276e+08	1.80703e+08	1.65539e+08	1.8209e+08	1.72098e+08	1.82359e+08	1.51926e+08	1.58528e+08	1.67343e+08	1.84113e+08	1.82203e+08	1.84309e+08			FALSE	-0.00286	-0.01512	0.04539	-0.12344	-0.03092	-0.19409	-0.00074	3	1	12K(304.2072),1M(15.9949),N-term(304.2072)
A0AVT1	MYSIEPADRFK	9.46011e+07	8.99237e+07	9.2023e+07	9.07727e+07	1.07342e+08	1.03485e+08	9.18991e+07	1.02421e+08	1.02564e+08	1.08528e+08	9.52754e+07	9.61027e+07	9.71077e+07	9.37788e+07	9.1639e+07	9.06939e+07			FALSE	0.19405	0.0489	-0.01724	-0.01358	0.07462	0.05261	0.19225	23	1	11K(304.2072),N-term(304.2072)
A0AVT1	NAIFQLEK	5.28131e+07	5.62096e+07	5.4964e+07	5.70151e+07	5.2319e+07	5.47806e+07	5.33002e+07	5.7456e+07	5.32607e+07	5.47036e+07	5.2154e+07	5.2964e+07	5.37693e+07	5.00303e+07	5.64861e+07	5.53811e+07			FALSE	-0.01407	-0.07083	0.03716	0.0386	0.02276	-0.05262	-0.02568	23	0.9995	8K(304.2072),N-term(304.2072)
A0AVT1	NFALLGVGTSK	8.64386e+07	8.49902e+07	8.17221e+07	8.27592e+07	8.12562e+07	8.32351e+07	8.49353e+07	8.89984e+07	8.66989e+07	8.3072e+07	9.08976e+07	8.5476e+07	8.76186e+07	7.65075e+07	8.86988e+07	8.33897e+07			FALSE	-0.01402	-0.0628	0.00554	-0.05969	0.02093	0.04102	-0.0596	2	1	11K(304.2072),N-term(304.2072)
A0AVT1	NLPIMSTA	3.38211e+07	3.2353e+07	3.23322e+07	3.21801e+07	3.30719e+07	3.11029e+07	3.17076e+07	3.2637e+07	3.01834e+07	3.1738e+07	3.10495e+07	3.20411e+07	3.0873e+07	3.27337e+07	3.19555e+07	3.2656e+07			FALSE	-0.09583	-0.05709	-0.03448	-0.0367	-0.04045	-0.06884	-0.04426	2	0.9351	N-term(304.2072)
A0AVT1	NLVLAGIK	3.39596e+07	3.45484e+07	3.33564e+07	3.43462e+07	3.38538e+07	3.33185e+07	3.40784e+07	3.62926e+07	3.72968e+07	3.41413e+07	3.33793e+07	3.35649e+07	3.70189e+07	3.40227e+07	3.48742e+07	3.53903e+07			FALSE	0.06042	0.05239	0.03652	-0.01706	0.03871	-0.03331	-0.02841	3	0.9851	8K(304.2072),N-term(304.2072)
A0AVT1	NRAEAVLK	6.26049e+07	6.00694e+07	6.70191e+07	7.17887e+07	6.85929e+07	6.3131e+07	6.83823e+07	5.9629e+07	6.29013e+07	6.97447e+07	7.51738e+07	6.44517e+07	7.14312e+07	6.71594e+07	7.04971e+07	7.13105e+07			FALSE	0.11275	0.176	0.2091	0.17826	0.06144	0.18673	0.10268	3	0.9999	8K(304.2072),N-term(304.2072)
A0AVT1	NWSQCVELAR	9.01831e+07	8.76195e+07	8.453e+07	8.55824e+07	8.71189e+07	8.40788e+07	8.58702e+07	8.90988e+07	8.60693e+07	8.44529e+07	8.55851e+07	7.92381e+07	9.08913e+07	8.18748e+07	9.03389e+07	8.90161e+07			FALSE	-0.06032	-0.04146	0.01254	-0.06379	-0.02318	-0.10936	-0.05461	2	1	5C(57.0215),N-term(304.2072)
A0AVT1	PEAPLEIHTAMLALDQFQEK	994838	1.04866e+06	1.03812e+06	1.10398e+06	921809	979827	1.06215e+06	1.05268e+06	1.03041e+06	1.06616e+06	1.00798e+06	1.036e+06	1.02612e+06	992398	901165	1.04574e+06			FALSE	0.037	-0.01774	-0.06985	0.06799	0.0495	0.00035	-0.1038	3	0.9991	20K(304.2072),N-term(304.2072)
A0AVT1	QDVIITALDNVEAR	4.8124e+07	5.46642e+07	5.7497e+07	5.07482e+07	5.43234e+07	5.65041e+07	5.50118e+07	5.78848e+07	5.78888e+07	4.70521e+07	4.43168e+07	4.74148e+07	5.14232e+07	4.95779e+07	5.07112e+07	5.43972e+07			FALSE	0.0299	-0.0253	0.0322	0.07463	0.13533	-0.16418	0.10864	3	1	N-term(304.2072)
A0AVT1	QDVIITALDNVEARR	1.12674e+07	1.02006e+07	1.10163e+07	1.10006e+07	1.05189e+07	1.15608e+07	1.18163e+07	1.07253e+07	1.1356e+07	1.16903e+07	1.14636e+07	1.07843e+07	1.12277e+07	9.04116e+06	1.07504e+07	1.04361e+07			FALSE	0.10235	-0.08293	-0.01905	0.03642	0.0704	0.05148	0.04053	3	1	N-term(304.2072)
A0AVT1	QFLFRPH	1.02188e+07	1.18445e+07	1.05681e+07	1.0038e+07	1.09861e+07	1.10729e+07	9.52158e+06	1.10121e+07	1.06947e+07	1.03653e+07	9.97351e+06	1.13202e+07	1.0381e+07	1.42128e+07	1.11118e+07	1.04864e+07			FALSE	-0.06714	0.15664	-0.03074	-0.09858	-0.10366	-0.05122	-0.00029	3	0.9997	N-term(304.2072)
A0AVT1	QFLFRPHHIQK	1.02218e+07	1.10901e+07	1.03996e+07	1.06202e+07	1.00388e+07	1.06135e+07	1.04203e+07	1.03945e+07	1.00066e+07	9.56994e+06	9.60182e+06	9.99773e+06	9.24749e+06	8.80704e+06	1.12706e+07	1.0614e+07			FALSE	-0.12253	-0.2393	0.03826	-0.01991	-0.03404	-0.12084	-0.04535	5	1	11K(304.2072),N-term(304.2072)
A0AVT1	QRYVLGDTAMQK	2.01986e+07	1.83944e+07	1.95123e+07	1.83149e+07	1.91682e+07	1.95635e+07	1.93642e+07	1.85356e+07	1.95722e+07	1.93312e+07	2.07665e+07	1.97178e+07	1.94091e+07	1.80447e+07	2.0074e+07	1.87963e+07			FALSE	0.01156	-0.04323	0.01032	-0.02891	-0.02615	0.06902	0.00518	3	1	12K(304.2072),N-term(304.2072)
A0AVT1	RACIGDTLCQK	1.43268e+07	1.47415e+07	1.33991e+07	1.39118e+07	1.43714e+07	1.30594e+07	1.34804e+07	1.40706e+07	1.458e+07	1.38701e+07	1.41945e+07	1.44727e+07	1.53495e+07	1.38529e+07	1.3562e+07	1.4144e+07			FALSE	-0.03102	0.00664	-0.06925	-0.08997	-0.07734	-0.02005	-0.08365	3	0.9999	11K(304.2072),3C(57.0215),9C(57.0215),N-term(304.2072)
A0AVT1	RNRAEAVLK	3.55444e+07	3.31805e+07	3.15301e+07	3.0082e+07	3.44008e+07	3.11595e+07	3.33182e+07	2.93643e+07	3.46222e+07	3.20827e+07	3.52668e+07	3.27902e+07	3.19032e+07	3.11373e+07	2.9368e+07	3.10103e+07			FALSE	-0.04304	-0.12455	-0.1868	-0.15762	-0.13277	-0.01409	-0.06801	4	0.9994	9K(304.2072),N-term(304.2072)
A0AVT1	RPPSPIKFDLNEPLHLSFLQNAAK	65480.8	69641.7	77195.2	71902.4	68246.9	68088.2	64282.4	71901.4	74430.4	74951.6	66620	61280.9	61522.1	64710.8	60011.7	71578.3			FALSE	0.14474	-0.09818	-0.03822	0.14199	0.01129	-0.07924	0.01289	4	1	24K(304.2072),7K(304.2072),N-term(304.2072)
A0AVT1	RYVLGDTAMQK	3.7137e+07	3.37711e+07	3.84054e+07	3.4782e+07	3.71617e+07	3.69594e+07	3.76856e+07	3.78642e+07	3.70484e+07	3.65209e+07	3.54066e+07	3.65211e+07	3.87239e+07	3.30619e+07	3.57865e+07	3.49838e+07			FALSE	0.05316	0.01775	-0.0028	0.04565	0.09148	0.0206	0.06393	3	1	11K(304.2072),N-term(304.2072)
A0AVT1	SDLQMAVL	2.02631e+07	1.98191e+07	2.04237e+07	2.07021e+07	1.9545e+07	2.01124e+07	1.8773e+07	2.00672e+07	1.70994e+07	2.05204e+07	2.05226e+07	1.94308e+07	1.94719e+07	1.90665e+07	2.0347e+07	2.00564e+07			FALSE	-0.09147	-0.05666	0.01152	0.03708	-0.04541	-0.00464	-0.01537	2	0.9906	N-term(304.2072)
A0AVT1	SDLQMAVLSFEK	1.40624e+07	1.28681e+07	1.18755e+07	1.30879e+07	1.2034e+07	1.26475e+07	1.29344e+07	1.37237e+07	1.17976e+07	1.30536e+07	1.3081e+07	1.19973e+07	1.26525e+07	9.67882e+06	1.30615e+07	1.16342e+07			FALSE	-0.11593	-0.27018	-0.12498	-0.10943	-0.01467	-0.10281	-0.12581	3	1	12K(304.2072),N-term(304.2072)
A0AVT1	SFEKDDDHNGHIDFITAASNLR	58531	55096.3	61491.8	64018.1	57118.5	65800.8	59053.1	54984	57442.8	61079.4	64485.9	63058.4	63916.4	64261.5	58461.5	55931.9			FALSE	0.06085	0.17384	0.00969	0.14349	0.00519	0.16669	0.1134	4	1	4K(304.2072),N-term(304.2072)
A0AVT1	SFPAAIEHTIQ	2.44812e+07	2.54598e+07	2.4203e+07	2.43268e+07	2.64213e+07	2.44486e+07	2.36422e+07	2.46859e+07	2.34489e+07	2.41705e+07	2.5857e+07	2.44398e+07	2.51344e+07	2.68938e+07	2.43804e+07	2.46591e+07			FALSE	-0.06868	0.05907	-0.02628	-0.04135	-0.04736	0.01025	0.02659	2	0.9236	N-term(304.2072)
A0AVT1	SFPAAIEHTIQW	148190	142330	150189	148021	152206	174637	181172	138491	149983	165206	133982	137804	160613	165398	174139	134919			FALSE	0.11758	0.16628	0.08924	0.03769	0.13791	-0.09617	0.16996	3	0.9612	N-term(304.2072)
A0AVT1	SFPAAIEHTIQWAR	2.29935e+08	2.29318e+08	2.29029e+08	2.2482e+08	2.1981e+08	2.21477e+08	2.27857e+08	2.24241e+08	2.27446e+08	2.17592e+08	2.25792e+08	2.16009e+08	2.26078e+08	2.13308e+08	2.31617e+08	2.2586e+08			FALSE	-0.04536	-0.0638	-0.00559	-0.01708	-0.02265	-0.05589	-0.05757	3	1	N-term(304.2072)
A0AVT1	SIEPADRFK	9.94786e+07	9.86883e+07	9.70139e+07	9.02207e+07	1.0389e+08	9.25915e+07	1.01381e+08	9.44588e+07	9.5581e+07	9.72742e+07	1.04199e+08	9.33094e+07	1.01114e+08	1.01793e+08	9.84197e+07	9.86465e+07			FALSE	-0.0392	0.0341	-0.00804	-0.08187	-0.01704	-0.0048	-0.01232	3	0.9957	9K(304.2072),N-term(304.2072)
A0AVT1	SIGDTTELEPYLHGGIAVQVK	18314.3	18524.9	18502.2	18685	17616.5	18396	17825.6	18192.9	17254.5	18220.6	18205.5	16798.2	17946.4	17385.9	19545.7	18666.1			FALSE	-0.05443	-0.06025	0.05278	0.01357	-0.0325	-0.07373	-0.03274	3	1	21K(304.2072),N-term(304.2072)
A0AVT1	SQCPPIK	1.13447e+08	1.14472e+08	1.17771e+08	1.10467e+08	1.22616e+08	1.1338e+08	1.16086e+08	1.09942e+08	1.18025e+08	1.1945e+08	1.28533e+08	1.1219e+08	1.20575e+08	9.82946e+07	1.23831e+08	1.23277e+08			FALSE	0.05926	-0.05844	0.11663	0.00202	-0.01202	0.07886	0.05025	2	0.9999	3C(57.0215),7K(304.2072),N-term(304.2072)
A0AVT1	SSSVPFNETTDLSFLDK	5.9016e+07	6.25594e+07	6.09328e+07	5.92424e+07	6.36329e+07	5.53859e+07	6.39017e+07	5.95858e+07	6.18163e+07	5.9684e+07	6.53915e+07	5.98006e+07	6.23975e+07	7.29637e+07	5.95354e+07	5.89408e+07			FALSE	-0.00089	0.15496	-0.03725	-0.01671	0.02251	0.04229	-0.03066	3	1	17K(304.2072),N-term(304.2072)
A0AVT1	SVEIDDALYSR	5.8623e+07	5.68469e+07	6.01261e+07	5.77722e+07	5.94436e+07	5.50247e+07	5.72125e+07	5.83054e+07	5.91745e+07	5.72316e+07	6.24171e+07	5.9545e+07	6.21871e+07	5.90125e+07	6.50941e+07	5.59558e+07			FALSE	0.01165	0.06987	0.06809	0.03003	0.0006	0.07892	-0.01257	2	1	N-term(304.2072)
A0AVT1	SVPFNETTDLSFLDK	1.04844e+06	1.13712e+06	1.14297e+06	1.05872e+06	1.06614e+06	1.02578e+06	1.10667e+06	1.03994e+06	1.16994e+06	1.09561e+06	1.16551e+06	1.1757e+06	1.07254e+06	1.66148e+06	1.01182e+06	1.02301e+06			FALSE	0.05186	0.32302	-0.1031	0.01061	-0.02594	0.09925	-0.06317	2	1	15K(304.2072),N-term(304.2072)
A0AVT1	SYTAADATLK	1.17567e+08	1.10525e+08	1.15997e+08	1.14198e+08	1.12256e+08	1.13127e+08	1.19299e+08	1.13529e+08	1.14171e+08	1.1446e+08	1.14346e+08	1.14092e+08	1.10391e+08	1.13765e+08	1.10069e+08	1.10081e+08			FALSE	0.00341	-0.02511	-0.05113	0.01324	0.02965	0.00219	-0.01724	23	1	10K(304.2072),N-term(304.2072)
A0AVT1	TEMKLPLQK	8.0242e+06	7.08184e+06	8.08052e+06	7.26355e+06	8.20448e+06	7.85292e+06	7.70867e+06	7.91586e+06	7.95139e+06	7.73276e+06	8.04068e+06	8.19272e+06	8.02443e+06	7.24904e+06	7.17225e+06	8.07649e+06			FALSE	0.05418	0.0159	0.01356	0.02256	0.04869	0.10384	0.08811	3	0.996	4K(304.2072),9K(304.2072),N-term(304.2072)
A0AVT1	TVFFESLER	2.03914e+08	1.93284e+08	1.98019e+08	2.07211e+08	2.07644e+08	2.03457e+08	1.9177e+08	2.0115e+08	1.95218e+08	2.08482e+08	1.97833e+08	1.95217e+08	1.86531e+08	1.87013e+08	1.98875e+08	1.9573e+08			FALSE	0.02343	-0.08858	-0.00945	0.02888	-0.01562	-0.01514	0.04963	2	0.9999	N-term(304.2072)
A0AVT1	VCPTTETIYNDEFYTK	1.08258e+08	1.07497e+08	1.04627e+08	1.0671e+08	1.02771e+08	1.02203e+08	1.0942e+08	1.03705e+08	1.04555e+08	1.04638e+08	1.03663e+08	1.02814e+08	1.0513e+08	9.98729e+07	1.05459e+08	1.04684e+08			FALSE	-0.04456	-0.07375	-0.03803	-0.02985	-0.0177	-0.06341	-0.07395	23	1	16K(304.2072),2C(57.0215),N-term(304.2072)
A0AVT1	VCPTTETIYNDEFYTKQ	3.37513e+07	3.71756e+07	3.95219e+07	3.26964e+07	4.02165e+07	3.52382e+07	3.72701e+07	3.30114e+07	3.5259e+07	3.58425e+07	3.71449e+07	3.79725e+07	3.53287e+07	3.50709e+07	3.37294e+07	3.74027e+07			FALSE	0.00354	-0.01077	0.00417	0.02603	-0.01319	0.08281	0.08928	23	1	16K(304.2072),2C(57.0215),N-term(304.2072)
A0AVT1	VEIDDALYSR	3.32638e+06	3.4942e+06	3.42641e+06	3.37387e+06	3.36641e+06	3.159e+06	3.34245e+06	3.90969e+06	3.21117e+06	3.31748e+06	3.57152e+06	3.16671e+06	3.67438e+06	3.55021e+06	3.51967e+06	3.47799e+06			FALSE	-0.06311	0.08302	0.03698	-0.0043	0.08851	-0.01752	-0.06383	2	1	N-term(304.2072)
A0AVT1	VTDPDLIEK	3.24626e+07	3.5656e+07	3.16272e+07	3.05287e+07	3.34697e+07	2.92648e+07	3.2563e+07	3.307e+07	3.29066e+07	3.2751e+07	3.626e+07	3.59511e+07	3.29483e+07	3.62362e+07	3.47186e+07	3.33956e+07			FALSE	-0.05309	0.0224	-9e-05	-0.13216	-0.05363	0.08417	-0.11879	2	0.9997	9K(304.2072),N-term(304.2072)
A0AVT1	VTGGYPFEAYK	9.46423e+07	1.04798e+08	9.32025e+07	9.68538e+07	9.0499e+07	8.79061e+07	9.50906e+07	9.76726e+07	9.42069e+07	9.24234e+07	9.7652e+07	8.82778e+07	9.55405e+07	9.60586e+07	1.00451e+08	9.44935e+07			FALSE	-0.09577	-0.05786	-0.03289	-0.06953	-0.04912	-0.1012	-0.1608	2	1	11K(304.2072),N-term(304.2072)
A0AVT1	VVQTDETAR	1.47222e+08	1.50921e+08	1.50791e+08	1.53639e+08	1.53781e+08	1.40166e+08	1.5224e+08	1.41457e+08	1.49958e+08	1.4983e+08	1.6654e+08	1.45976e+08	1.53593e+08	1.51884e+08	1.67943e+08	1.56899e+08			FALSE	0.00794	0.03507	0.12374	0.03011	-0.02167	0.06793	-0.02044	2	1	N-term(304.2072)
A0AVT1	VVQTDETARKPDHVPISSEDER	3.64363e+07	3.82321e+07	3.79742e+07	3.70878e+07	3.65431e+07	3.65472e+07	3.7972e+07	3.77492e+07	3.42379e+07	3.74016e+07	3.90073e+07	3.68039e+07	3.90593e+07	3.69211e+07	3.95804e+07	3.91269e+07			FALSE	-0.05974	0.02513	0.076	0.00759	0.0202	0.02191	-0.03082	34	1	10K(304.2072),N-term(304.2072)
A0AVT1	VVQTDETARKPDHVPISSEDERNAIFQLE	6.36824e+06	6.29344e+06	6.822e+06	6.01305e+06	6.63862e+06	6.17117e+06	6.63771e+06	5.78276e+06	6.74593e+06	6.29374e+06	6.67197e+06	6.4138e+06	6.83774e+06	6.27717e+06	5.75133e+06	5.84479e+06			FALSE	0.04244	0.05074	-0.12683	0.01962	-0.02775	0.04753	0.01678	5	1	10K(304.2072),N-term(304.2072)
A0AVT1	VVQTDETARKPDHVPISSEDERNAIFQLEK	1.8093e+06	1.48955e+06	1.77565e+06	1.71731e+06	1.86067e+06	1.76525e+06	1.90005e+06	1.59318e+06	1.87083e+06	1.83949e+06	1.93618e+06	1.76857e+06	1.96038e+06	1.72047e+06	1.58589e+06	1.67686e+06			FALSE	0.16958	0.15808	-0.01587	0.08249	0.0826	0.16742	0.13638	4	1	10K(304.2072),30K(304.2072),N-term(304.2072)
A0AVT1	YGIEPTMVVQGVK	3.33488e+07	3.26913e+07	3.03926e+07	3.28541e+07	3.20613e+07	3.18061e+07	3.13199e+07	3.50844e+07	2.88381e+07	3.1614e+07	2.99728e+07	2.90957e+07	3.07743e+07	2.82881e+07	3.08221e+07	3.16026e+07			FALSE	-0.12755	-0.1611	-0.08123	-0.06235	0.00793	-0.16095	-0.04826	3	1	13K(304.2072),N-term(304.2072)
A0AVT1	YQCVVLTEMK	6.34368e+07	6.19113e+07	5.90894e+07	6.18614e+07	6.19223e+07	6.872e+07	5.9274e+07	6.65638e+07	5.84704e+07	6.02742e+07	5.95764e+07	5.54338e+07	5.8774e+07	5.75744e+07	6.39821e+07	6.20191e+07			FALSE	-0.07808	-0.10749	0.0075	-0.05152	0.00562	-0.12418	0.05968	23	1	10K(304.2072),3C(57.0215),N-term(304.2072)
A0AVT1	YQCVVLTEMKLPLQK	3.53997e+06	3.64522e+06	4.19001e+06	3.83844e+06	4.0955e+06	3.81761e+06	3.77941e+06	3.78367e+06	3.99892e+06	3.84302e+06	3.7702e+06	3.4071e+06	3.74418e+06	3.40014e+06	3.79261e+06	3.60432e+06			FALSE	0.12618	-0.00823	0.0419	0.16009	0.07395	-0.00159	0.13922	4	1	10K(304.2072),15K(304.2072),3C(57.0215),N-term(304.2072)
A0AVT1	YQCVVLTEMKLPLQKK	2.76375e+06	2.37854e+06	2.89163e+06	2.62895e+06	2.58206e+06	2.78444e+06	2.81301e+06	2.68687e+06	3.07276e+06	2.27228e+06	2.75481e+06	2.22596e+06	2.97677e+06	2.46468e+06	2.65085e+06	2.79526e+06			FALSE	0.05579	0.08158	0.08281	0.10241	0.09699	-0.04604	0.06157	4	1	10K(304.2072),15K(304.2072),16K(304.2072),3C(57.0215),N-term(304.2072)
A0AVT1	YSRKPNVGCQQDSEELLK	3.58325e+06	2.79757e+06	3.32436e+06	2.74853e+06	3.21253e+06	3.18816e+06	3.31677e+06	2.96171e+06	3.49293e+06	3.07535e+06	3.44511e+06	3.31123e+06	3.48043e+06	2.89776e+06	2.88296e+06	3.04696e+06			FALSE	0.04177	-0.00059	-0.10573	-0.07136	-0.02333	0.0825	0.00449	3	1	18K(304.2072),4K(304.2072),9C(57.0215),N-term(304.2072)
A0AVT1	YVLGDTAMQK	2.00784e+07	1.89058e+07	2.02148e+07	1.82002e+07	2.06505e+07	2.05779e+07	1.97773e+07	1.89856e+07	2.06181e+07	2.12134e+07	2.01321e+07	1.96173e+07	1.98657e+07	1.75657e+07	2.19066e+07	1.94322e+07			FALSE	0.1017	-0.05864	0.08461	-0.02122	-0.00821	0.02805	0.08075	3	1	10K(304.2072),N-term(304.2072)
A0AVT1	YVPVMPGHAK	2.63084e+07	2.55658e+07	2.55041e+07	2.50449e+07	2.71565e+07	2.64914e+07	2.58447e+07	2.34489e+07	2.78448e+07	2.71464e+07	2.56087e+07	2.76649e+07	2.63635e+07	2.50384e+07	2.61911e+07	2.64794e+07			FALSE	0.08418	-0.0132	0.02197	-0.03734	-0.07362	0.0384	0.0485	3	1	10K(304.2072),N-term(304.2072)
A0AVT1	YYFSHDTD	1.40044e+08	1.3783e+08	1.43245e+08	1.42802e+08	1.48524e+08	1.42782e+08	1.44832e+08	1.47952e+08	1.49602e+08	1.46312e+08	1.5768e+08	1.49298e+08	1.52177e+08	1.4312e+08	1.50439e+08	1.40193e+08			FALSE	0.09074	0.08773	0.06476	0.04182	0.0754	0.1437	0.0681	2	0.9998	N-term(304.2072)
A0FGR8	ALALLEDEER	4.05621e+06	4.14283e+06	4.09877e+06	3.98636e+06	4.25007e+06	4.18766e+06	3.98147e+06	4.06632e+06	4.21179e+06	4.06376e+06	4.07588e+06	4.06132e+06	3.97491e+06	3.88132e+06	4.33284e+06	4.03944e+06			FALSE	0.0134	-0.06162	0.03017	-0.02018	-0.02686	-0.01092	0.0414	2	1	N-term(304.2072)
A0FGR8	AQPPEAGPQ	5.12018e+07	2.00596e+07	2.01121e+07	1.96853e+07	2.38359e+07	3.08974e+07	2.05976e+07	3.11306e+07	3.1137e+07	2.2042e+07	2.08761e+07	5.60922e+07	1.97056e+07	2.14255e+07	2.00479e+07	2.03841e+07			FALSE	-0.42227	-0.79289	-0.81762	-0.84045	-0.46217	0.11114	-0.3807	2	0.9534	N-term(304.2072)
A0FGR8	DEQHQCSLGNLK	2.27577e+06	2.20931e+06	2.36181e+06	2.79607e+06	2.29435e+06	2.30676e+06	2.2942e+06	2.18585e+06	2.31167e+06	2.31814e+06	2.83675e+06	2.35197e+06	2.50451e+06	2.31059e+06	2.40457e+06	2.29919e+06			FALSE	0.04582	0.10243	0.06868	0.20165	-0.00162	0.21025	0.03685	3	0.9978	12K(304.2072),6C(57.0215),N-term(304.2072)
A0FGR8	DLPAWVHFPDTER	3.68075e+06	3.512e+06	3.97704e+06	3.83326e+06	3.86719e+06	3.84953e+06	4.0898e+06	3.69808e+06	3.8741e+06	3.68564e+06	3.572e+06	3.57694e+06	4.11979e+06	3.83641e+06	3.61279e+06	4.03752e+06			FALSE	0.07179	0.14554	0.08897	0.11883	0.11469	-0.00882	0.10145	3	1	N-term(304.2072)
A0FGR8	FQLSNSGPNSTIK	3.5995e+06	4.34956e+06	3.54421e+06	3.64666e+06	4.13698e+06	3.52439e+06	3.70342e+06	3.71255e+06	3.91199e+06	4.32888e+06	3.6299e+06	3.73847e+06	3.64955e+06	4.30655e+06	3.70258e+06	3.68656e+06			FALSE	0.05201	0.00128	-0.10538	-0.14462	-0.10015	-0.10944	-0.05318	2	1	13K(304.2072),N-term(304.2072)
A0FGR8	IHFIEAQDLQGKDTYLK	272342	276364	266102	266623	286237	281439	266646	268063	265548	278882	270715	261902	259428	275717	258094	262682			FALSE	-0.01129	-0.0361	-0.07537	-0.04264	-0.03728	-0.04294	0.04903	3	1	12K(304.2072),17K(304.2072),N-term(304.2072)
A0FGR8	ISSNPNPVVQMSVGHK	2.90607e+06	3.10689e+06	3.19838e+06	3.18028e+06	2.59399e+06	3.12348e+06	3.42251e+06	3.05081e+06	3.09911e+06	3.03545e+06	3.01377e+06	2.94375e+06	3.21826e+06	2.84456e+06	3.57028e+06	3.46811e+06			FALSE	0.02888	0.01191	0.22717	0.08518	0.10643	-0.01336	-0.0727	3	1	16K(304.2072),N-term(304.2072)
A0FGR8	ITVPLVSEVQIA	1.61189e+06	1.39453e+06	1.64957e+06	1.58198e+06	1.55801e+06	1.52754e+06	1.48645e+06	1.57365e+06	1.36717e+06	1.67097e+06	1.54733e+06	1.08347e+06	1.31421e+06	1.24369e+06	1.35673e+06	1.43608e+06			FALSE	0.01514	-0.23309	-0.10633	0.10418	0.02553	-0.19254	0.03748	2	1	N-term(304.2072)
A0FGR8	ITVPLVSEVQIAQLR	1.60586e+06	1.45196e+06	1.39693e+06	1.32843e+06	1.29965e+06	1.52683e+06	1.32278e+06	1.47316e+06	1.36581e+06	1.38461e+06	1.21335e+06	1.53057e+06	1.4126e+06	1.5009e+06	1.39539e+06	1.3244e+06			FALSE	-0.15285	-0.06975	-0.16901	-0.16606	-0.12917	-0.15627	-0.1135	3	1	N-term(304.2072)
A0FGR8	LLDEWFTLDEVPK	255549	230745	247005	190534	251210	250397	261302	261528	259355	228185	226444	217217	225185	258280	227815	265744			FALSE	0.00369	-0.00842	0.0214	-0.15242	0.10451	-0.13237	0.04473	3	0.9964	13K(304.2072),N-term(304.2072)
A0FGR8	MYLLPDK	1.73444e+07	1.76349e+07	1.73688e+07	1.73633e+07	1.76244e+07	1.8026e+07	1.80054e+07	1.72236e+07	1.83623e+07	1.78195e+07	1.88114e+07	1.75035e+07	1.76127e+07	1.77476e+07	1.80691e+07	1.7728e+07			FALSE	0.04876	0.01563	0.03334	-0.01023	0.01026	0.05406	0.02742	2	0.9993	7K(304.2072),N-term(304.2072)
A0FGR8	NLIAFSEDGSDPYVR	8.44595e+06	8.81166e+06	7.67689e+06	8.10649e+06	7.81119e+06	7.28029e+06	9.18598e+06	8.36455e+06	8.48491e+06	7.83309e+06	7.78822e+06	8.01892e+06	7.89469e+06	6.25076e+06	8.44415e+06	8.19992e+06			FALSE	-0.08077	-0.28689	-0.05222	-0.12883	0.02428	-0.12666	-0.1935	2	1	N-term(304.2072)
A0FGR8	NSGGFLSK	7.99856e+07	7.74276e+07	8.04425e+07	7.62382e+07	8.12842e+07	7.80721e+07	7.98535e+07	7.79823e+07	7.75911e+07	8.10983e+07	8.2097e+07	7.99569e+07	8.21298e+07	8.07847e+07	8.66596e+07	8.22023e+07			FALSE	0.01165	0.04956	0.10129	-0.00673	0.00387	0.04192	0.0177	2	0.991	8K(304.2072),N-term(304.2072)
A0FGR8	RERPPDHQHSAQVK	737992	702986	834339	702468	688632	848421	754366	826096	752032	763913	689552	748894	943430	693035	659134	711237			FALSE	0.07317	0.18353	-0.07248	0.09289	0.1333	-0.00254	0.09312	4	0.9999	14K(304.2072),N-term(304.2072)
A0FGR8	RQDLEVEVRDEQHQCSLGNLK	4.34392e+06	4.98305e+06	4.56192e+06	4.38245e+06	4.34788e+06	4.70846e+06	4.66536e+06	4.79201e+06	5.32302e+06	4.53808e+06	4.84136e+06	4.8589e+06	4.60341e+06	4.39641e+06	5.62204e+06	4.52778e+06			FALSE	0.08034	-0.05151	0.12197	-0.06043	0.02003	0.05661	-0.04248	4	1	15C(57.0215),21K(304.2072),N-term(304.2072)
A0FGR8	SDPYGIIR	3.08492e+07	3.16281e+07	3.09416e+07	3.19184e+07	3.26119e+07	3.09183e+07	3.29403e+07	3.09826e+07	3.1945e+07	3.27983e+07	3.15512e+07	3.2543e+07	3.08391e+07	3.1987e+07	3.20143e+07	3.19413e+07			FALSE	0.0514	0.00803	0.03374	0.00881	0.033	0.03686	0.02411	2	0.9998	N-term(304.2072)
A0FGR8	TAPSTPVIGGSDKPGMEEK	5.04084e+06	4.85145e+06	4.84114e+06	5.24812e+06	5.07443e+06	5.05591e+06	4.7042e+06	5.38869e+06	5.28463e+06	4.80452e+06	4.8538e+06	5.5273e+06	5.16345e+06	4.87058e+06	4.64594e+06	5.10025e+06			FALSE	0.02843	0.02052	-0.02147	0.02844	0.02896	0.06958	0.0343	3	1	13K(304.2072),19K(304.2072),N-term(304.2072)
A0FGR8	VGNQIFQSR	3.11107e+07	3.10519e+07	3.29446e+07	3.46606e+07	3.04647e+07	3.13242e+07	3.23491e+07	3.073e+07	3.09028e+07	3.18142e+07	3.41938e+07	3.1451e+07	3.41448e+07	3.15663e+07	3.42536e+07	3.14352e+07			FALSE	0.01281	0.08009	0.0796	0.12109	0.02111	0.07863	-0.0087	2	1	N-term(304.2072)
A0FGR8	VPLSQLLTSEDMTVSQR	2.36462e+06	2.51261e+06	2.56312e+06	2.57879e+06	2.45492e+06	2.57801e+06	2.75985e+06	2.3429e+06	2.39534e+06	2.58001e+06	2.21895e+06	2.40877e+06	2.51623e+06	2.28541e+06	2.3836e+06	2.33662e+06			FALSE	0.02874	-0.02253	-0.04721	0.07624	0.06521	-0.07576	0.04534	2	1	N-term(304.2072)
A0FGR8	WNEVYEAL	5.29521e+06	4.90743e+06	5.68291e+06	4.99109e+06	5.15044e+06	4.77815e+06	5.19737e+06	5.35143e+06	5.17217e+06	5.11456e+06	5.12972e+06	5.13271e+06	5.40586e+06	5.29742e+06	4.89369e+06	4.6119e+06			FALSE	0.01184	0.06911	-0.10209	0.06516	0.04814	0.00843	-0.03928	2	0.9818	N-term(304.2072)
A0FGR8	WYDLTEDGTRPQAMT	1.5466e+06	1.5903e+06	1.72543e+06	1.55222e+06	1.72632e+06	1.60758e+06	1.71442e+06	1.47262e+06	1.49882e+06	1.84905e+06	1.65863e+06	1.3114e+06	1.51847e+06	1.58287e+06	1.54803e+06	1.59991e+06			FALSE	0.0939	-0.01645	0.00507	0.06332	0.02287	-0.07887	0.08787	2	1	N-term(304.2072)
A0JLT2	LHTGPLPEQCR	3.39759e+07	2.64995e+07	2.77383e+07	2.93862e+07	2.78413e+07	2.71954e+07	2.93622e+07	3.01458e+07	3.01251e+07	3.20642e+07	2.66852e+07	2.83881e+07	2.98227e+07	2.95908e+07	2.93373e+07	2.60923e+07			FALSE	0.04032	-0.02556	-0.12569	-0.08224	-0.02326	-0.13499	-0.13595	3	1	10C(57.0215),N-term(304.2072)
A0JLT2	LSNFLPDLPGMIDLPGSHDNSSLR	585332	602849	596348	621733	691788	573426	559165	554990	609907	578531	580083	557709	604488	529433	541984	595183			FALSE	0.00031	-0.06743	-0.06331	0.03586	-0.0928	-0.06252	0.09063	3	1	11M(15.9949),N-term(304.2072)
A0JLT2	NLEQAYNK	8.91755e+06	9.04872e+06	9.21057e+06	9.06433e+06	8.84136e+06	8.72963e+06	9.31373e+06	8.98743e+06	8.61865e+06	9.06913e+06	8.74095e+06	9.16446e+06	9.42526e+06	9.54286e+06	8.51947e+06	9.53424e+06			FALSE	-0.02254	0.07829	0.007	0.02457	0.02664	-0.0049	-0.0321	2	0.9996	8K(304.2072),N-term(304.2072)
A0JLT2	RELPGSTELTGSTNLITHYNLEQAYNK	7.38334e+06	6.57392e+06	7.76912e+06	6.69248e+06	7.1676e+06	7.78077e+06	7.86427e+06	6.06773e+06	7.41664e+06	6.9581e+06	8.29692e+06	7.15192e+06	7.39704e+06	6.91107e+06	6.78932e+06	6.3179e+06			FALSE	0.04252	0.03582	-0.09065	0.05121	-0.00261	0.14648	0.09897	4	1	27K(304.2072),N-term(304.2072)
A0JLT2	SLIEKPPILSS	6.43133e+06	6.67834e+06	6.57505e+06	6.70858e+06	6.39647e+06	6.65777e+06	6.58731e+06	6.42832e+06	6.28591e+06	6.43306e+06	6.22569e+06	6.48024e+06	6.3186e+06	7.24906e+06	6.35492e+06	6.40373e+06			FALSE	-0.04365	0.04954	-0.03915	0.01902	-0.01039	-0.04513	-0.00611	2	0.9948	5K(304.2072),N-term(304.2072)
A0JLT2	TAPPGADK	1.74013e+06	2.00656e+06	1.7815e+06	1.62083e+06	1.83341e+06	2.01483e+06	1.70006e+06	2.04998e+06	2.07918e+06	1.81538e+06	1.63413e+06	1.92397e+06	1.74059e+06	2.09353e+06	1.7698e+06	1.80078e+06			FALSE	0.05584	0.03328	-0.06946	-0.13909	0.00129	-0.07451	0.03859	2	0.9967	8K(304.2072),N-term(304.2072)
A0JLT2	TQDPVPPETPSDSDHK	1.42478e+06	1.26572e+06	1.2444e+06	1.34693e+06	1.32194e+06	1.23202e+06	1.21483e+06	1.28032e+06	1.37904e+06	1.18201e+06	1.27787e+06	1.26511e+06	1.20367e+06	1.24032e+06	1.15755e+06	1.24042e+06			FALSE	-0.07114	-0.13864	-0.16606	-0.05419	-0.10875	-0.08135	-0.07514	3	1	16K(304.2072),N-term(304.2072)
A0JLT2	YNLEQAYNK	598203	612866	614964	610036	666519	587628	583235	628277	584499	575818	593195	610523	590497	705817	667429	586975			FALSE	-0.06176	0.09813	0.05072	0.0165	0.00053	-0.00878	0.05043	2	0.9723	9K(304.2072),N-term(304.2072)
A0JNW5	KEETPPVR	5.76181e+06	6.02833e+06	5.757e+06	5.92128e+06	5.82929e+06	5.78692e+06	5.77665e+06	5.77202e+06	5.94852e+06	6.37466e+06	6.03335e+06	6.10979e+06	5.85323e+06	5.79638e+06	5.79951e+06	5.82477e+06			FALSE	0.06379	-0.0173	-0.02044	-0.01375	-0.02985	0.04256	-0.02144	3	0.989	1K(304.2072),N-term(304.2072)
A0JNW5	LFNDFDVK	1.84968e+06	1.65697e+06	1.87912e+06	1.79571e+06	1.73875e+06	1.91843e+06	1.9164e+06	1.89167e+06	1.86191e+06	1.74287e+06	1.69564e+06	1.69327e+06	1.76378e+06	1.53035e+06	1.59929e+06	1.77687e+06			FALSE	0.03982	-0.0902	-0.05471	0.06758	0.11896	-0.04927	0.06064	3	0.9913	8K(304.2072),N-term(304.2072)
A0JNW5	SCDNFNLLHPIFQR	6.64054e+06	6.22693e+06	6.79727e+06	7.17749e+06	6.58776e+06	7.11678e+06	7.11626e+06	6.57006e+06	6.73785e+06	6.33351e+06	6.49255e+06	6.5109e+06	7.05896e+06	6.46704e+06	6.32365e+06	6.76865e+06			FALSE	0.02268	0.07201	0.02499	0.11909	0.08901	0.01517	0.09093	3	1	2C(57.0215),N-term(304.2072)
A0JNW5	SECHQDQPR	699308	727024	636535	511236	656550	799082	639444	908391	1.37528e+06	637479	528183	683272	671090	876107	535214	699922			FALSE	0.49686	0.11735	-0.20764	-0.31347	0.11794	-0.23557	0.02934	3	0.9999	3C(57.0215),N-term(304.2072)
A0JNW5	SLSEAIEK	5.64964e+06	5.31274e+06	5381453	5.61788e+06	5.62502e+06	5.70774e+06	5.61477e+06	5.27978e+06	5.48827e+06	5.50226e+06	5.27366e+06	5.64168e+06	5.51141e+06	5.42358e+06	5.63807e+06	5.59729e+06			FALSE	0.0037	-0.00361	0.03548	0.00485	-0.00895	-0.0062	0.04794	2	0.9962	8K(304.2072),N-term(304.2072)
A0JNW5	THPICLSLDK	5.6427e+06	5.80689e+06	5.67511e+06	5.77469e+06	5.91067e+06	5.63252e+06	5.67678e+06	5.79182e+06	5.74844e+06	5.77247e+06	5.9206e+06	5.41339e+06	5.98555e+06	5.37072e+06	6.10445e+06	6.05429e+06			FALSE	0.00896	-0.01181	0.0867	3e-05	0.00239	-0.01464	0.01175	3	1	10K(304.2072),5C(57.0215),N-term(304.2072)
A0JNW5	TSQSESSDLAGR	2.77879e+06	2.77932e+06	2.67599e+06	2.82309e+06	2.72427e+06	2.62378e+06	2.67366e+06	2.72332e+06	2.75738e+06	2.63851e+06	2.66113e+06	2.87595e+06	2.61513e+06	2.67033e+06	2.59415e+06	2.77226e+06			FALSE	-0.04273	-0.07257	-0.05064	-0.01541	-0.04244	-0.00547	-0.05558	2	1	N-term(304.2072)
A0JNW5	TVSLEPAPVTVHIDHLVVER	3.39619e+06	3.51966e+06	3.33513e+06	3.51875e+06	3.62196e+06	3.45939e+06	3.43453e+06	3.65673e+06	3.2391e+06	3.54048e+06	3.36908e+06	3.23842e+06	3.52725e+06	3.35419e+06	3.15865e+06	3.44674e+06			FALSE	-0.02871	-0.0072	-0.06626	-0.01299	0.03613	-0.0658	0.03412	4	1	N-term(304.2072)
A0JNW5	TYTSFPK	8.15404e+06	7.99338e+06	7.89114e+06	8.06725e+06	7.99888e+06	8.56388e+06	8.01648e+06	8.1331e+06	8.24087e+06	7.80358e+06	8.18157e+06	8.153e+06	8.32596e+06	7.97681e+06	7.89986e+06	8.05893e+06			FALSE	-0.00923	0.01381	-0.01695	-0.01699	0.00019	0.01662	0.03664	2	0.9981	7K(304.2072),N-term(304.2072)
A0MZ66	AEPVVVLDPVSTHEPQTK	2.89174e+06	2.94969e+06	2.8923e+06	2.88108e+06	2.93616e+06	2.94726e+06	2.86598e+06	2.78945e+06	2.87283e+06	2.87029e+06	2.64176e+06	2.93601e+06	2.78785e+06	2.81731e+06	2.68492e+06	2.99143e+06			FALSE	-0.02449	-0.05957	-0.04136	-0.01691	-0.04668	-0.06663	0.01033	3	1	18K(304.2072),N-term(304.2072)
A0MZ66	ATQPETTEEVTDL	1.28896e+07	1.36763e+07	1.18595e+07	1.37881e+07	1.20543e+07	1.27372e+07	1.35166e+07	1.31477e+07	1.23631e+07	1.20206e+07	1.28849e+07	1.36992e+07	1.31943e+07	1.24836e+07	1.28235e+07	1.26177e+07			FALSE	-0.12366	-0.04904	-0.06241	-0.05075	0.00534	0.00099	-0.09973	2	1	N-term(304.2072)
A0MZ66	ATQPETTEEVTDLK	8.33759e+06	7.07619e+06	8.08455e+06	7.93641e+06	7.44232e+06	9.47448e+06	7.24142e+06	9.27594e+06	9.14339e+06	7.27587e+06	7.67397e+06	8.84325e+06	7.61896e+06	7.53084e+06	7.63761e+06	7.10524e+06			FALSE	0.09117	-0.02492	-0.0642	0.05574	0.09976	0.09975	0.13424	2	1	14K(304.2072),N-term(304.2072)
A0MZ66	AVEEMMDR	871413	918816	836731	908119	901341	1.02344e+06	919667	948851	863895	851681	942776	963806	835105	862183	842933	792191			FALSE	-0.06145	-0.07691	-0.13074	-0.03704	0.06175	0.09084	0.10455	2	0.9947	5M(15.9949),6M(15.9949),N-term(304.2072)
A0MZ66	EAEFNSPSPPTPEPGEGPR	9.08433e+06	8.8169e+06	8.41507e+06	9.73704e+06	9.07818e+06	8.90832e+06	9.47964e+06	8.70756e+06	9.08627e+06	8.6573e+06	9.28812e+06	7.43984e+06	8.98141e+06	9.14631e+06	8.02971e+06	8.8622e+06			FALSE	-0.01276	0.01814	-0.08373	0.02008	0.02286	-0.0978	0.00686	3	1	N-term(304.2072)
A0MZ66	ELEEQLENETLHK	3.02623e+06	3.00788e+06	3.24208e+06	3.32649e+06	3.4664e+06	3.28667e+06	3.19781e+06	3.12186e+06	2.99019e+06	2.99656e+06	2.8603e+06	3.00237e+06	3.22557e+06	3.4259e+06	2.92733e+06	3.53218e+06			FALSE	-0.01137	0.14053	0.09829	0.12244	0.06671	-0.04158	0.1624	4	1	13K(304.2072),N-term(304.2072)
A0MZ66	ELRDQIVSVQ	3.38374e+06	3.88237e+06	3.39803e+06	3.1404e+06	3.47087e+06	3.3397e+06	3.18799e+06	3.26031e+06	3.42479e+06	3.59126e+06	3.44455e+06	3.61847e+06	3.31742e+06	3.65732e+06	4.17092e+06	3.55973e+06			FALSE	-0.05052	-0.05904	0.08941	-0.15224	-0.17226	-0.0409	-0.0934	2	1	N-term(304.2072)
A0MZ66	ELRDQIVSVQEEK	1.46568e+07	1.39158e+07	1.55772e+07	1.58042e+07	1.55036e+07	1.63605e+07	1.46067e+07	1.46887e+07	1.44858e+07	1.56795e+07	1.4595e+07	1.51682e+07	1.44562e+07	1.44455e+07	1.5524e+07	1.45515e+07			FALSE	0.07826	0.01652	0.07396	0.13528	0.03604	0.0589	0.1573	3	1	13K(304.2072),N-term(304.2072)
A0MZ66	ELRDQIVSVQEEKK	1.68298e+06	1.72888e+06	1.62864e+06	1.6616e+06	1.74025e+06	1.69121e+06	1.66425e+06	1.61484e+06	1.60239e+06	1.86134e+06	1.51311e+06	1.68937e+06	1.63016e+06	1.6347e+06	1.65984e+06	1.63721e+06			FALSE	0.02177	-0.06354	-0.04938	-0.05237	-0.05726	-0.09137	0.00826	34	1	13K(304.2072),14K(304.2072),N-term(304.2072)
A0MZ66	ESAVDELK	1.18429e+07	1.18182e+07	1.12821e+07	1.06485e+07	1.15219e+07	1.08534e+07	1.0992e+07	1.08813e+07	1.14225e+07	1.11284e+07	1.19057e+07	1.18465e+07	1.10559e+07	1.35272e+07	1.37545e+07	1.17635e+07			FALSE	-0.06933	0.05515	0.109	-0.10957	-0.11335	0.00554	-0.08061	2	0.9953	8K(304.2072),N-term(304.2072)
A0MZ66	GILGTLN	556550	508188	460885	476623	507800	539902	486972	511744	497931	524414	474550	534410	515738	575044	517667	517788			FALSE	-0.05862	0.03486	-0.04023	-0.1836	-0.09235	-0.07763	-0.02327	2	0.9028	N-term(304.2072)
A0MZ66	GVHLRPVNQTARPK	1.96967e+07	1.86364e+07	1.99725e+07	1.97189e+07	1.89701e+07	2.2305e+07	1.84127e+07	2.1295e+07	2.02662e+07	2.01902e+07	2.01294e+07	2.19826e+07	2.24507e+07	2.12029e+07	2.08552e+07	2.01648e+07			FALSE	0.07778	0.18751	0.09774	0.05024	0.05083	0.13565	0.10668	5	1	14K(304.2072),N-term(304.2072)
A0MZ66	ILAIELENLK	7.12665e+06	6.18223e+06	6.66709e+06	7.13571e+06	6.05039e+06	6.1918e+06	6.60131e+06	7.4801e+06	6.27312e+06	7.08475e+06	7.0369e+06	6.21176e+06	6.7531e+06	6.42273e+06	6.62202e+06	6.56868e+06			FALSE	0.0053	-0.01449	-0.01287	0.05257	0.0814	-0.00654	-0.12053	3	1	10K(304.2072),N-term(304.2072)
A0MZ66	IRQERDEAVK	3.00876e+07	2.71734e+07	3.00953e+07	2.64407e+07	3.14959e+07	3.17184e+07	2.77537e+07	2.71708e+07	3.23644e+07	2.86724e+07	2.88848e+07	3.03056e+07	2.97414e+07	3.0275e+07	2.84923e+07	3.16234e+07			FALSE	0.09213	0.0678	0.07019	-0.01838	-0.0601	0.04781	0.1427	4	0.9964	10K(304.2072),N-term(304.2072)
A0MZ66	KGVHLRPVNQT	4.57133e+06	4.86959e+06	4.81642e+06	4.94315e+06	4.72782e+06	5.3196e+06	4.40723e+06	5.09141e+06	5.1366e+06	4.86494e+06	5.03328e+06	5.12087e+06	4.61072e+06	5.1433e+06	4.94115e+06	5.04857e+06			FALSE	0.08322	0.04707	0.08152	0.04789	0.00879	0.10507	0.08982	4	0.9998	1K(304.2072),N-term(304.2072)
A0MZ66	KHSVDELQK	3.78708e+06	3.92315e+06	3.87828e+06	3.77523e+06	4.11134e+06	3.86857e+06	3.74609e+06	3.99807e+06	3.95838e+06	3.94809e+06	3.9803e+06	4.17759e+06	3.9321e+06	3.92915e+06	3.8729e+06	3.97017e+06			FALSE	0.03626	0.02799	0.02464	-0.01065	0.00634	0.08142	0.0496	3	0.9999	1K(304.2072),9K(304.2072),N-term(304.2072)
A0MZ66	KILAIELENLK	8.70704e+06	8.08833e+06	9.51378e+06	8.91501e+06	8.33183e+06	9.32682e+06	9.48867e+06	9.07444e+06	8.62716e+06	8.80375e+06	9.65608e+06	8.90318e+06	9.76738e+06	8.64099e+06	9.35096e+06	9.11407e+06			FALSE	0.05358	0.1323	0.13673	0.1339	0.14437	0.14407	0.07231	3	1	11K(304.2072),1K(304.2072),N-term(304.2072)
A0MZ66	KLEEFQK	1.47034e+06	1.48928e+06	1.54253e+06	1.43347e+06	1.62996e+06	1.61612e+06	1.43453e+06	1.4098e+06	1.4272e+06	1.61263e+06	1.37421e+06	1.31274e+06	1.28813e+06	1.5089e+06	1.36655e+06	1.43567e+06			FALSE	0.03858	-0.08152	-0.07884	0.00797	-0.05732	-0.13944	0.13329	2	0.9587	1K(304.2072),7K(304.2072),N-term(304.2072)
A0MZ66	KYIDGEK	4.80972e+06	4.99677e+06	5.01565e+06	5.18907e+06	5.34098e+06	5.08891e+06	4.97156e+06	5.10274e+06	5.56054e+06	5.30383e+06	5.08758e+06	5.00518e+06	5.22252e+06	4.90786e+06	5.18962e+06	4.96452e+06			FALSE	0.14779	0.04688	0.05026	0.05743	0.03887	0.04151	0.08891	3	0.9921	1K(304.2072),7K(304.2072),N-term(304.2072)
A0MZ66	LELLEEDKK	1.32021e+07	1.42379e+07	1.27169e+07	1.29807e+07	1.34679e+07	1.36484e+07	1.28865e+07	1.30048e+07	1.3077e+07	1.37343e+07	1.33625e+07	1.43019e+07	1.26199e+07	1.34869e+07	1.29645e+07	1.37693e+07			FALSE	-0.03344	-0.07185	-0.03761	-0.09464	-0.08381	0.01176	-0.01711	3	0.9999	8K(304.2072),9K(304.2072),N-term(304.2072)
A0MZ66	LTQQLEEER	2.14287e+06	1.91295e+06	1.93026e+06	2.09837e+06	1.98784e+06	1.95362e+06	1.92731e+06	2.09736e+06	1.94694e+06	1.91207e+06	1.86183e+06	1.99783e+06	1.97753e+06	2.03705e+06	2.04452e+06	1.81136e+06			FALSE	-0.07176	-0.01474	-0.07293	-0.0097	-0.01112	-0.07152	-0.04126	2	0.9997	N-term(304.2072)
A0MZ66	LVEVIEEVNK	5.32513e+07	5.54363e+07	5.15539e+07	5.34105e+07	4.62347e+07	5.05153e+07	5.44136e+07	5.01889e+07	4.69757e+07	5.35346e+07	5.91904e+07	4.94478e+07	5.08083e+07	5.33305e+07	5.24102e+07	4.94446e+07			FALSE	-0.11284	-0.06168	-0.09367	-0.05029	-0.05527	-0.00066	-0.16785	3	0.9998	10K(304.2072),N-term(304.2072)
A0MZ66	QAEPVVVLDPVSTHEPQTK	2.86443e+07	2.94609e+07	2.85769e+07	2.95097e+07	2.84608e+07	3.00084e+07	2.81587e+07	2.97455e+07	3.13299e+07	2.92248e+07	2.84722e+07	2.96866e+07	2.98823e+07	2.91964e+07	2.92142e+07	2.93396e+07			FALSE	0.05957	0.02397	0.0111	-0.00046	-0.005	0.00133	0.00901	34	1	19K(304.2072),N-term(304.2072)
A0MZ66	QVNLELEK	3.92417e+06	4.0266e+06	3.80244e+06	3.95661e+06	4.00085e+06	3.95731e+06	3.8098e+06	4.18236e+06	3.92759e+06	3.90975e+06	4.1176e+06	4.16864e+06	3.89233e+06	4.04001e+06	4.10034e+06	3.81258e+06			FALSE	-0.02073	-0.00335	-0.00689	-0.03522	0.00749	0.05962	0.00134	2	0.9896	8K(304.2072),N-term(304.2072)
A0MZ66	RVNQSENSVPPPPPPPPPLPPPPPNPIR	1.48754e+06	1.42378e+06	1.44177e+06	1.58843e+06	1.38656e+06	1.36154e+06	1.42688e+06	1.4621e+06	1.36018e+06	1.52545e+06	1.45837e+06	1.09305e+06	1.46191e+06	1.46669e+06	1.49456e+06	1.37948e+06			FALSE	-0.01279	0.00853	-0.0186	0.05774	-0.01112	-0.19038	-0.08324	34	1	N-term(304.2072)
A0MZ66	SIPDQQLLK	6.95357e+06	6.64892e+06	7.13467e+06	6.72139e+06	6.66291e+06	7.10909e+06	7.18703e+06	6.75469e+06	7.23352e+06	6.52613e+06	7.2572e+06	6.40446e+06	7.00159e+06	7.44235e+06	7.18627e+06	6.62242e+06			FALSE	0.01657	0.08659	0.02171	0.02665	0.03554	0.00626	0.01787	3	0.9966	9K(304.2072),N-term(304.2072)
A0MZ66	SKLVEVIEEVNK	971434	818940	1.09259e+06	986236	1.08531e+06	1.13866e+06	967595	963356	1.1945e+06	971373	1.13754e+06	1.04722e+06	1.04725e+06	1.1061e+06	1.06961e+06	1.15656e+06			FALSE	0.27469	0.26632	0.3143	0.21551	0.10905	0.28722	0.31288	4	1	12K(304.2072),2K(304.2072),N-term(304.2072)
A0MZ66	SLDPENSETELER	1.21528e+07	1.2531e+07	1.17647e+07	1.21305e+07	1.1854e+07	1.22367e+07	1.18652e+07	1.25743e+07	1.21555e+07	1.24837e+07	1.24113e+07	1.2916e+07	1.24987e+07	1.18375e+07	1.16001e+07	1.17668e+07			FALSE	-0.00261	-0.02046	-0.0791	-0.04684	-0.01435	0.03713	-0.03509	2	1	N-term(304.2072)
A0MZ66	SMPVLGSVS	5.91606e+06	5.81219e+06	5.58221e+06	6.10208e+06	5.54057e+06	5.44381e+06	5.97262e+06	5.89677e+06	5.74218e+06	5.63792e+06	6.09195e+06	5.56639e+06	6.0723e+06	6.07422e+06	6.13312e+06	5.47887e+06			FALSE	-0.04347	0.05056	-0.01437	-0.00542	0.01726	-0.00863	-0.09453	2	0.9993	N-term(304.2072)
A0MZ66	SSIPDQQLLK	1.06181e+06	1.25392e+06	1.09668e+06	1.07e+06	1.08811e+06	1.06997e+06	1.03007e+06	1.00024e+06	1.04002e+06	1.08778e+06	1.01257e+06	1.02671e+06	1.03057e+06	1.12802e+06	1.0724e+06	1.06633e+06			FALSE	-0.1221	-0.10137	-0.11471	-0.09598	-0.18976	-0.1834	-0.10171	3	0.9985	10K(304.2072),N-term(304.2072)
A0MZ66	TVLNSEVLEQR	1.3856e+07	1.32741e+07	1.38372e+07	1.42157e+07	1.42146e+07	1.41151e+07	1.39732e+07	1.42039e+07	1.34761e+07	1.37745e+07	1.44092e+07	1.31395e+07	1.3333e+07	1.37975e+07	1.4927e+07	1.34337e+07			FALSE	0.0064	2e-05	0.06399	0.04826	0.05463	0.02209	0.06242	2	1	N-term(304.2072)
A0MZ66	TVLNSEVLEQRK	8.22615e+06	7.5156e+06	8.56856e+06	8.29136e+06	8.12022e+06	8.49255e+06	8.44898e+06	8.21708e+06	8.64193e+06	8.40864e+06	9.70252e+06	9.09948e+06	9.50893e+06	8.41081e+06	8.66479e+06	8.79567e+06			FALSE	0.11522	0.18695	0.1495	0.099	0.08232	0.25629	0.0777	3	0.9962	12K(304.2072),N-term(304.2072)
A1A4S6	AHEAELER	9.61959e+06	9.65502e+06	1.04719e+07	1.0376e+07	1.01787e+07	8.95017e+06	9.37404e+06	8.81761e+06	9.04682e+06	9.70842e+06	1.01481e+07	1.00636e+07	9.18989e+06	9.80056e+06	1.08886e+07	1.01179e+07			FALSE	-0.03941	-0.02143	0.12413	0.1132	-0.08343	0.06849	-0.01095	3	0.9998	N-term(304.2072)
A1A4S6	AVPGPPGPDK	4.45605e+06	3.9042e+06	3.77158e+06	3.73779e+06	3.96296e+06	4.23227e+06	3.67524e+06	3.9777e+06	3.88595e+06	3.96263e+06	3.71378e+06	4.61394e+06	3.51186e+06	3.97136e+06	3.63966e+06	3.81487e+06			FALSE	-0.09112	-0.15989	-0.16543	-0.15485	-0.12753	-0.00563	-0.02876	2	0.9981	10K(304.2072),N-term(304.2072)
A1A4S6	EMLDILVK	2.81113e+06	2.84136e+06	2.76023e+06	2.90803e+06	2.81375e+06	2.72936e+06	2.62812e+06	2.84718e+06	3.05091e+06	3.07281e+06	2.40318e+06	2.65965e+06	2.63987e+06	2.93943e+06	2.69694e+06	2.94665e+06			FALSE	0.11552	-0.0188	-0.00227	0.00402	-0.04595	-0.15894	-0.02819	2	0.9999	8K(304.2072),N-term(304.2072)
A1A4S6	LLSMLMDVK	1.51355e+06	1.44763e+06	1.52831e+06	1.49451e+06	1.39634e+06	1.49782e+06	1.42759e+06	1.40093e+06	1.60742e+06	1.34654e+06	1.23327e+06	1.30601e+06	1.4316e+06	1.29221e+06	1.45745e+06	1.33051e+06			FALSE	-0.00352	-0.12054	-0.08696	0.02972	-0.06612	-0.22175	-0.03303	23	1	9K(304.2072),N-term(304.2072)
A1A4S6	NLEEQREIMAL	1.60802e+06	1.7055e+06	1.54263e+06	1.58311e+06	1.68225e+06	1.56936e+06	1.66753e+06	1.62096e+06	1.73995e+06	1.66676e+06	1.78395e+06	1.79101e+06	1.63136e+06	2.22609e+06	1.67505e+06	1.73186e+06			FALSE	0.04001	0.21928	0.0401	-0.08417	-0.01094	0.10956	-0.02721	2	0.9996	N-term(304.2072)
A1A4S6	SLPEPLMTYELHGDFIVPAK	1.02202e+06	936669	1.02819e+06	915026	970867	1.02e+06	942251	914510	950364	994262	990078	876797	918072	832654	986946	904216			FALSE	-0.0104	-0.16194	-0.05062	-0.01145	-0.0771	-0.06926	0.02351	4	1	20K(304.2072),N-term(304.2072)
A1A4S6	SLSVAQR	6.11482e+06	5.93885e+06	6.30382e+06	6.35097e+06	6.10726e+06	6.2712e+06	6.29981e+06	5.98865e+06	6.03113e+06	6.30974e+06	6.28083e+06	5.95386e+06	5.96684e+06	6.26232e+06	6.49484e+06	6.28608e+06			FALSE	0.03397	0.02085	0.08452	0.07021	0.02783	0.0215	0.03836	2	0.9869	N-term(304.2072)
A1KXE4	FQTGYTPGTPYK	2.48547e+07	2.52784e+07	2.2189e+07	2.44411e+07	2.37538e+07	2.3115e+07	2.14746e+07	2.50408e+07	2.30033e+07	2.33099e+07	2.45568e+07	2.24788e+07	2.42152e+07	2.13714e+07	2.39731e+07	2.4722e+07			FALSE	-0.11434	-0.13715	-0.04199	-0.1045	-0.10805	-0.09201	-0.09714	3	1	12K(304.2072),N-term(304.2072)
A1KXE4	GMPATVYPAPIPPPR	1.5752e+07	1.59229e+07	1.70463e+07	1.7698e+07	1.5458e+07	1.62612e+07	1.53546e+07	1.49937e+07	1.58949e+07	1.52776e+07	1.4606e+07	1.58948e+07	1.75481e+07	1.56106e+07	1.6149e+07	1.59355e+07			FALSE	-0.02307	0.06604	0.01853	0.13344	-0.06172	-0.0545	0.00202	3	1	N-term(304.2072)
A1KXE4	GYTPGTPYK	1.6013e+07	1.61843e+07	1.48303e+07	1.60545e+07	1.5776e+07	1.60824e+07	1.56628e+07	1.63033e+07	1.60174e+07	1.69264e+07	1.6399e+07	1.70158e+07	1.49966e+07	1.60954e+07	1.6163e+07	1.53143e+07			FALSE	0.03306	-0.0504	-0.03263	-0.06005	-0.0104	0.05354	-0.01527	2	0.9996	9K(304.2072),N-term(304.2072)
A1KXE4	MYPGANPTFQTGYTPGTPYK	1.89936e+07	1.85175e+07	2.01892e+07	1.79324e+07	1.90581e+07	1.80804e+07	1.96076e+07	1.80365e+07	1.91187e+07	1.92092e+07	1.96681e+07	1.83936e+07	1.92795e+07	1.78831e+07	1.92516e+07	1.79818e+07			FALSE	0.03108	-0.01347	-0.01072	0.02329	0.00511	0.02102	-0.0144	3	1	1M(15.9949),20K(304.2072),N-term(304.2072)
A1KXE4	TGYTPGTPYK	8.10879e+06	8.21364e+06	7.96437e+06	8.49801e+06	8.13959e+06	9.0079e+06	7.97197e+06	8.61976e+06	7.92254e+06	8.40392e+06	7.79798e+06	8.2168e+06	7.69085e+06	8.48326e+06	8.26286e+06	8.04682e+06			FALSE	0.00036	-0.01317	-0.00113	0.01232	0.02361	-0.02745	0.07114	2	1	10K(304.2072),N-term(304.2072)
A1L020	DRGLLEDER	8.01148e+06	7.38304e+06	8.24562e+06	7.82875e+06	7.86006e+06	7.73482e+06	7.78763e+06	6.86052e+06	7.38209e+06	7.8487e+06	7.32791e+06	8.2085e+06	7.93657e+06	7.62599e+06	7.84637e+06	7.69773e+06			FALSE	-0.01542	0.01566	0.01395	0.06235	-0.0717	0.01324	0.01866	3	0.9996	N-term(304.2072)
A1L020	LGGGGLR	5.83017e+06	6.27823e+06	6.06039e+06	6.01134e+06	6.12599e+06	5.64364e+06	5.77697e+06	5.64657e+06	6.14097e+06	5.89732e+06	6.22617e+06	5.94861e+06	5.98489e+06	7.22107e+06	6.01031e+06	6.02889e+06			FALSE	-0.00838	0.12518	-0.00827	-0.00438	-0.084	0.00789	-0.04094	2	0.9128	N-term(304.2072)
A1L020	TPVRGEEPVFMVT	772467	812681	866770	845093	834928	863287	848985	855461	797346	846689	845071	768208	800774	966704	799092	819812			FALSE	0.05262	0.15707	0.0304	0.11095	0.10469	0.02538	0.0994	2	0.9709	N-term(304.2072)
A1L0T0	AAVETLGVPCFLGGMAR	6.49343e+06	6.44509e+06	6.193e+06	5.81709e+06	6.50347e+06	6.19052e+06	6.0925e+06	6.54259e+06	6.36875e+06	6.07537e+06	5.76285e+06	6.03564e+06	6.53131e+06	5.8745e+06	6.45601e+06	6.84775e+06			FALSE	-0.05621	-0.06066	0.04016	-0.10743	-0.03424	-0.13307	-0.02753	3	1	10C(57.0215),N-term(304.2072)
A1L0T0	AKRPLMVLGSQALLTPTSADK	5.26784e+06	4.87248e+06	5.49302e+06	5.24695e+06	5.20032e+06	5.59262e+06	5.33047e+06	5.3481e+06	5.26508e+06	5.15173e+06	5.32204e+06	4.98552e+06	5.25942e+06	4.13948e+06	5.06433e+06	5.19735e+06			FALSE	0.03881	-0.10954	0.01716	0.08289	0.07462	0.0236	0.08998	4	1	21K(304.2072),2K(304.2072),N-term(304.2072)
A1L0T0	EMVPAKPPK	1.38297e+06	1.50454e+06	1.3379e+06	1.47021e+06	1.34654e+06	1.40496e+06	1.41389e+06	1.41079e+06	1.33445e+06	1.43271e+06	1.38144e+06	1.41082e+06	1.38665e+06	1.42472e+06	1.36311e+06	1.39774e+06			FALSE	-0.06142	-0.03855	-0.06472	-0.04023	-0.03174	-0.04839	-0.06961	3	1	6K(304.2072),9K(304.2072),N-term(304.2072)
A1L0T0	ENEDQVVK	7.32417e+06	6.74201e+06	7.22133e+06	7.66884e+06	7.47069e+06	7.04445e+06	7.3131e+06	6.60798e+06	6.97305e+06	7.66889e+06	7.34329e+06	6.97868e+06	6.96797e+06	6.9554e+06	8.13026e+06	7.42386e+06			FALSE	0.05788	-0.01472	0.14507	0.08213	-0.01496	0.026	0.04533	2	0.9992	8K(304.2072),N-term(304.2072)
A1L0T0	GALQAVDQLSLFRPLCK	5.35316e+06	4.71113e+06	5.3438e+06	5.09692e+06	4.97936e+06	4.99829e+06	5.25448e+06	4.7208e+06	5.32358e+06	4.5775e+06	4.97246e+06	4.22288e+06	5.02773e+06	4.19706e+06	5.32474e+06	5.12517e+06			FALSE	-0.02359	-0.12566	0.05424	0.05298	-0.01282	-0.13027	-0.01247	3	1	16C(57.0215),17K(304.2072),N-term(304.2072)
A1L0T0	NAQMAQSPILLLGGAASTLLQNR	1.54766e+06	1.32657e+06	1.68159e+06	1.50657e+06	1.49458e+06	1.28397e+06	1.2466e+06	1.33677e+06	1.43823e+06	1.22734e+06	1.63838e+06	1.68884e+06	1.61516e+06	1.34433e+06	1.46788e+06	1.45334e+06			FALSE	-0.10873	0.04218	0.0234	0.14955	-0.15392	0.21115	-0.04884	3	1	4M(15.9949),N-term(304.2072)
A1L0T0	RPLMVLGSQALLTPTSADK	1.60323e+06	1.71605e+06	1.59102e+06	1.75287e+06	1.5483e+06	1.57965e+06	1.61964e+06	1.55629e+06	1.51688e+06	1.56882e+06	1.43226e+06	1.5123e+06	1.5074e+06	1.47481e+06	1.6279e+06	1.55143e+06			FALSE	-0.10528	-0.15449	-0.06215	0.01066	-0.06369	-0.17282	-0.08565	4	1	19K(304.2072),N-term(304.2072)
A1L0T0	VRDIVPTLR	5.22611e+06	5.04203e+06	5.29779e+06	5.37243e+06	5.16041e+06	5.00009e+06	5.34508e+06	5.60002e+06	1.16321e+07	5.14895e+06	5.31744e+06	6.43557e+06	5.34573e+06	5.98233e+06	4.96635e+06	5.18136e+06			FALSE	0.70866	0.14173	-0.01702	0.05541	0.09211	0.19486	-0.0152	3	1	N-term(304.2072)
A2A3K4	EFTQFLTPLR	2.59258e+06	2.90771e+06	2.67672e+06	2.55824e+06	2.71759e+06	2.67924e+06	2.57595e+06	2.61343e+06	2.57073e+06	2.67546e+06	2.5194e+06	2.70627e+06	2.51778e+06	2.97503e+06	2.51754e+06	2.66407e+06			FALSE	-0.06824	-0.00196	-0.08611	-0.07133	-0.08394	-0.07389	-0.0274	2	0.999	N-term(304.2072)
A2AJT9	GSEDFETR	2.81732e+06	2.83162e+06	2.77615e+06	2.8517e+06	2.80773e+06	2.84681e+06	2.89084e+06	2.85554e+06	2.92293e+06	2.76315e+06	2.66149e+06	3.05267e+06	2.89304e+06	2.73027e+06	2.90611e+06	2.94457e+06			FALSE	0.00945	-0.00656	0.05062	-0.0054	0.02467	0.01656	0.00143	2	0.9904	N-term(304.2072)
A2RRP1	ANEDLEK	4.54402e+06	4.42977e+06	4.54394e+06	4.42305e+06	4.52007e+06	4.68979e+06	4.49311e+06	4.51415e+06	5.06277e+06	4.50958e+06	4.57928e+06	4.89601e+06	4.54654e+06	4.34688e+06	4.80376e+06	4.70305e+06			FALSE	0.09316	-0.01298	0.08324	-0.00109	0.00537	0.07845	0.03746	2	0.9297	7K(304.2072),N-term(304.2072)
A2RRP1	AQDLHLFETLK	3.77338e+06	3.84206e+06	3.61532e+06	3.60108e+06	3.69483e+06	3.85141e+06	3.59988e+06	3.73191e+06	3.27041e+06	3.89062e+06	3.58802e+06	3.34982e+06	3.73101e+06	3.48799e+06	3.87894e+06	3.50121e+06			FALSE	-0.08876	-0.07713	-0.04528	-0.07765	-0.05476	-0.13444	-0.01317	3	1	11K(304.2072),N-term(304.2072)
A2RRP1	AVQEDEVGVPGSN	8.62826e+06	8.53308e+06	8.7483e+06	8.31533e+06	9.03193e+06	8.53455e+06	8.56283e+06	9.09001e+06	8.36494e+06	8.87434e+06	8.71958e+06	9.70424e+06	8.47557e+06	8.85989e+06	8.03764e+06	8.48372e+06			FALSE	0.00654	0.01456	-0.05483	-0.00824	0.04074	0.10241	0.03366	2	1	N-term(304.2072)
A2RRP1	DWCEELACR	6.39572e+06	6.01761e+06	6.57052e+06	6.44293e+06	6.28319e+06	6.13277e+06	6.29982e+06	5.88714e+06	5.88607e+06	6.19393e+06	6.31285e+06	5.45129e+06	6.32244e+06	5.49675e+06	6.52449e+06	6.08445e+06			FALSE	-0.03927	-0.07076	0.02256	0.06811	-0.02655	-0.07749	0.00031	2	1	3C(57.0215),8C(57.0215),N-term(304.2072)
A2RRP1	EAGHEAEAGSLLLAVR	5.05925e+06	4.64174e+06	4.68084e+06	5.18963e+06	4.62907e+06	4.80243e+06	4.86148e+06	4.73485e+06	4.49258e+06	4.46012e+06	4.62821e+06	4.30771e+06	4.58906e+06	5.25426e+06	4.72336e+06	4.93035e+06			FALSE	-0.11581	0.02101	-0.00705	0.02499	-0.01565	-0.11852	-0.04065	3	1	N-term(304.2072)
A2RRP1	ECISQSPTCYK	888211	788175	824559	786674	839398	771739	798325	798846	837566	846858	881308	704319	871016	744033	801423	802681			FALSE	0.0069	-0.05378	-0.06359	-0.05719	-0.06984	-0.0803	-0.05728	2	1	11K(304.2072),2C(57.0215),9C(57.0215),N-term(304.2072)
A2RRP1	EGLGNEVLK	5.13105e+06	5.54278e+06	5.84482e+06	6.6992e+06	5.48872e+06	5.55151e+06	5.45644e+06	5.24723e+06	5.36165e+06	5.77788e+06	7.16339e+06	5.26289e+06	5.54532e+06	5.73495e+06	6.70607e+06	5.48282e+06			FALSE	0.06161	0.07972	0.19149	0.23292	0.00403	0.21932	0.04869	2	0.9998	9K(304.2072),N-term(304.2072)
A2RRP1	ELLQYGLK	1.33194e+06	1.251e+06	1.32103e+06	1.30996e+06	1.29347e+06	1.37581e+06	1.30073e+06	1.35649e+06	1.26639e+06	1.26102e+06	1.27547e+06	1.28272e+06	1.32056e+06	1.30851e+06	1.32653e+06	1.26529e+06			FALSE	-0.03136	0.02553	0.00495	0.02658	0.0409	-0.01389	0.04743	2	0.9999	8K(304.2072),N-term(304.2072)
A2RRP1	EYLVTLAK	4.69212e+06	4.85442e+06	4.87527e+06	5.04811e+06	4.60006e+06	5.24792e+06	5.10617e+06	5.02382e+06	5.21303e+06	4.8904e+06	4.92859e+06	4.8901e+06	4.89598e+06	4.52518e+06	5.06006e+06	5.06088e+06			FALSE	0.0818	-0.01907	0.08429	0.05585	0.08558	0.04055	0.04485	2	1	8K(304.2072),N-term(304.2072)
A2RRP1	FRNQNIVLSAR	1.35708e+07	1.34735e+07	1.46306e+07	1.34433e+07	1.44985e+07	1.38492e+07	1.42516e+07	1.45926e+07	1.47599e+07	1.44095e+07	1.22519e+07	1.42121e+07	1.2876e+07	1.47074e+07	1.34081e+07	1.38045e+07			FALSE	0.10913	0.02848	0.00895	0.05391	0.09296	-0.03129	0.0679	3	1	N-term(304.2072)
A2RRP1	GDLKFPLK	9.29625e+06	9.30415e+06	9.49864e+06	9.45719e+06	9.22461e+06	9.67053e+06	9.16739e+06	9.42763e+06	9.29538e+06	9.44231e+06	9.33556e+06	9.11676e+06	8.7687e+06	9.26641e+06	9.66961e+06	9.35804e+06			FALSE	0.01061	-0.04452	0.03276	0.02731	-0.00042	-0.01153	0.02268	3	0.9998	4K(304.2072),8K(304.2072),N-term(304.2072)
A2RRP1	GLDTDLVYQR	1.36504e+07	1.35685e+07	1.31061e+07	1.24819e+07	1.406e+07	1.27082e+07	1.33331e+07	1.35554e+07	1.30103e+07	1.36302e+07	1.31507e+07	1.37664e+07	1.3189e+07	1.38349e+07	1.35322e+07	1.39534e+07			FALSE	-0.03099	-0.01037	0.01407	-0.08914	-0.01762	-0.01609	-0.02409	2	1	N-term(304.2072)
A2RRP1	GQSEGYQDLATR	1832.52	1946.13	1792.41	1944.99	1921.76	1833.87	2167.51	2099.47	1924.03	2043.02	2078.55	2008.92	2105.93	2002.71	1987.13	1787.61			FALSE	0.07019	0.12079	-0.0015	-0.01583	0.17534	0.11334	-0.00881	2	0.9999	N-term(304.2072)
A2RRP1	GTDLEALLAIGK	909421	935107	972565	986095	898776	950928	956406	924373	901501	896064	919955	879901	949286	848567	912515	912721			FALSE	-0.03721	-0.03698	-0.01517	0.08662	0.02808	-0.03537	0.00404	2	1	12K(304.2072),N-term(304.2072)
A2RRP1	IFQHSKPDLQQK	1.58399e+06	1.64637e+06	1.72029e+06	1.71376e+06	1.67056e+06	1.76022e+06	1.61928e+06	1.68488e+06	1.70297e+06	1.66881e+06	1.72206e+06	1.67636e+06	1.69686e+06	1.70567e+06	1.65339e+06	1.65208e+06			FALSE	0.06182	0.07491	0.03316	0.08822	0.03259	0.07317	0.08684	3	1	12K(304.2072),6K(304.2072),N-term(304.2072)
A2RRP1	IIPDQDQLMAIAL	1.26306e+06	1.56598e+06	1.28962e+06	1.17338e+06	1.24239e+06	1.55587e+06	1.42201e+06	1.34216e+06	1.43023e+06	1.46303e+06	1.221e+06	1.34216e+06	1.39869e+06	1.44875e+06	1.25962e+06	1.60677e+06			FALSE	0.03239	0.00935	0.01892	-0.1999	-0.03347	-0.14239	-0.01579	2	0.9955	N-term(304.2072)
A2RRP1	IISALSGGSADLGGPRDPLK	2.57434e+06	2.37962e+06	2.39899e+06	2.51283e+06	2.3971e+06	2.411e+06	2.44444e+06	2.4195e+06	2.40128e+06	2.49122e+06	2.30814e+06	2.25839e+06	2.28501e+06	2.04551e+06	2.31625e+06	2.30145e+06			FALSE	-0.01801	-0.19404	-0.10141	-0.01232	-0.02646	-0.11748	-0.04311	3	1	20K(304.2072),N-term(304.2072)
A2RRP1	IVDHLLASLQQGR	5.8261e+06	6.21636e+06	4.85007e+06	5.66047e+06	5.71221e+06	6.26761e+06	5.92897e+06	6.45458e+06	5.71816e+06	6.21965e+06	5.0494e+06	5.22352e+06	5.00647e+06	5.93459e+06	6.38276e+06	5.68473e+06			FALSE	-0.01259	-0.13838	0.003	-0.19629	0.04029	-0.22928	-0.00752	3	1	N-term(304.2072)
A2RRP1	LATYEEILGVPHAS	2.87355e+06	2.94319e+06	3.08367e+06	3.3032e+06	3.05282e+06	3.08433e+06	2.88027e+06	3.07896e+06	3.07369e+06	3.28312e+06	2.87228e+06	2.90866e+06	3.0427e+06	3.12016e+06	2.73534e+06	2.82005e+06			FALSE	0.12809	0.08339	-0.06632	0.1349	0.03492	-0.00891	0.07736	3	0.9997	N-term(304.2072)
A2RRP1	LCPDRISLIK	4.58374e+06	3.92958e+06	4.30556e+06	4.35748e+06	4.47348e+06	4.4703e+06	4.47654e+06	4.07221e+06	4.85894e+06	4.5004e+06	5.18931e+06	4.05093e+06	4.90068e+06	4.21066e+06	4.20585e+06	4.00618e+06			FALSE	0.13669	0.09794	-0.05198	0.02515	0.00599	0.11821	0.07116	3	0.9996	10K(304.2072),2C(57.0215),N-term(304.2072)
A2RRP1	LERVPENVDAAK	1.04805e+08	1.07116e+08	1.0909e+08	1.07433e+08	1.08222e+08	1.0545e+08	1.04744e+08	1.01526e+08	1.0724e+08	1.09186e+08	1.09015e+08	1.10295e+08	1.03158e+08	1.18575e+08	1.07195e+08	1.1061e+08			FALSE	0.03035	0.06529	0.03951	0.03099	-0.039	0.04945	0.01187	3	1	12K(304.2072),N-term(304.2072)
A2RRP1	LFWTGDPHLIK	8.63443e+06	9.39609e+06	8.30311e+06	8.63986e+06	8.41025e+06	8.57423e+06	7.81408e+06	8.39559e+06	8.16357e+06	8.54601e+06	8.20701e+06	8.40206e+06	7.89349e+06	8.38651e+06	8.78931e+06	8.75201e+06			FALSE	-0.10977	-0.14734	-0.03968	-0.08975	-0.15359	-0.11847	-0.08622	3	1	11K(304.2072),N-term(304.2072)
A2RRP1	LHPGDLITVVDAVTFSPK	4.20021e+06	4.73327e+06	4.87591e+06	4.15219e+06	4.43582e+06	4.00887e+06	4.56466e+06	4.35379e+06	4.22767e+06	4.37718e+06	4.21909e+06	3.73268e+06	4.14877e+06	4.00474e+06	4.87131e+06	4.50474e+06			FALSE	-0.05407	-0.1318	0.06976	0.0152	-0.00243	-0.16795	-0.08118	3	1	18K(304.2072),N-term(304.2072)
A2RRP1	LLAAVQDQCVEIR	3.54473e+06	3.10307e+06	3.39107e+06	3.35887e+06	3.35617e+06	3.42831e+06	3.33027e+06	3.37379e+06	3.04337e+06	3.33513e+06	3.11737e+06	3.19002e+06	3.15785e+06	3.09408e+06	3.23766e+06	3.30541e+06			FALSE	-0.05966	-0.08857	-0.02291	0.022	0.01216	-0.07583	0.02936	3	1	9C(57.0215),N-term(304.2072)
A2RRP1	LLDFTQAQIL	874873	1.17829e+06	928428	922050	1.02235e+06	984636	983049	1.14315e+06	1.1214e+06	1.07255e+06	1.13516e+06	1.12468e+06	1.04792e+06	1.23552e+06	1.0446e+06	1.09349e+06			FALSE	0.09569	0.15336	0.05848	-0.14995	0.05043	0.13837	-0.03282	2	0.9969	N-term(304.2072)
A2RRP1	LLDFTQAQILQGLRK	3.64718e+06	3.43361e+06	3.93989e+06	3.65563e+06	3.60346e+06	4.17304e+06	3.41878e+06	3.77799e+06	4.05881e+06	3.30071e+06	3.62809e+06	3.38609e+06	3.66008e+06	3.33776e+06	3.774e+06	3.43222e+06			FALSE	0.0557	-0.017	0.02533	0.10124	0.02344	-0.01364	0.13521	3	1	15K(304.2072),N-term(304.2072)
A2RRP1	LLGLAELLR	9.06333e+06	9.11548e+06	9.81304e+06	1.03209e+07	9.13573e+06	9.55943e+06	9.15336e+06	9.64022e+06	9.27472e+06	8.74418e+06	9.48068e+06	8.83358e+06	9.29956e+06	9.10709e+06	1.04153e+07	9.5249e+06			FALSE	-0.01275	0.01797	0.13342	0.14737	0.04798	0.01071	0.04041	2	0.9994	N-term(304.2072)
A2RRP1	MTQLTVEK	5.20046e+06	5.63801e+06	5.11826e+06	5.76318e+06	5.64363e+06	5.62323e+06	5.06393e+06	5.21745e+06	5.21951e+06	5.43561e+06	5.01603e+06	4.92943e+06	4.96195e+06	5.07432e+06	5.29242e+06	5.19201e+06			FALSE	-0.02461	-0.11094	-0.04791	0.00571	-0.07613	-0.12405	0.05592	2	0.912	8K(304.2072),N-term(304.2072)
A2RRP1	MVVEPNLQDESEFLYAAQPELLR	1.25077e+06	1.20593e+06	1.11878e+06	1.38597e+06	1.09266e+06	1.04753e+06	1.36221e+06	1.0624e+06	1.26771e+06	1.12762e+06	1.28033e+06	1.07259e+06	1.41888e+06	1.08327e+06	1.15336e+06	793283			FALSE	-0.03649	0.02645	-0.33573	0.02795	-0.01897	-0.06226	-0.19898	3	1	N-term(304.2072)
A2RRP1	NSEDEAQEAK	2.88216e+06	2.70927e+06	3.28387e+06	2.80158e+06	2.96046e+06	2.81421e+06	3.01026e+06	3.01098e+06	3.81857e+06	2.95303e+06	3.13481e+06	2.88449e+06	3.08001e+06	2.88669e+06	2.95834e+06	3.05572e+06			FALSE	0.27628	0.09371	0.10512	0.12214	0.10684	0.10638	0.04652	2	1	10K(304.2072),N-term(304.2072)
A2RRP1	NSEQETLQKY	2.48474e+06	2.46177e+06	2.41636e+06	2.52549e+06	2.42425e+06	2.29891e+06	2.43463e+06	2.47734e+06	2.42619e+06	2.50509e+06	2.67001e+06	2.52312e+06	2.48049e+06	2.43249e+06	2.55371e+06	2.43417e+06			FALSE	-0.00445	-0.00981	0.01202	-0.00136	-0.01011	0.0702	-0.06666	2	1	9K(304.2072),N-term(304.2072)
A2RRP1	NTQSSSEEAR	565356	709817	574885	310454	537472	649240	512921	800083	987508	586148	421166	568185	542134	817616	466839	613622			FALSE	0.30343	0.09265	-0.23905	-0.52639	0.04218	-0.36614	-0.10372	2	1	N-term(304.2072)
A2RRP1	QGQEQDGIFK	4.3503e+06	3.95114e+06	4.78893e+06	4.34358e+06	4.56008e+06	4.33518e+06	4.14913e+06	4.16013e+06	4.17977e+06	4.63343e+06	3.91416e+06	4.03743e+06	4.25751e+06	4.36422e+06	3.90057e+06	4.02985e+06			FALSE	0.08631	0.05462	-0.06596	0.13765	0.00136	-0.06212	0.09967	2	1	10K(304.2072),N-term(304.2072)
A2RRP1	QLHCYNER	1.70642e+07	1.61551e+07	1.74414e+07	1.81842e+07	1.98062e+07	1.81566e+07	1.91973e+07	1.47416e+07	1.8864e+07	1.76477e+07	1.82542e+07	1.46106e+07	1.70618e+07	1.5136e+07	1.87094e+07	1.77153e+07			FALSE	0.13634	-0.04506	0.1329	0.10089	0.03092	-0.01548	0.19257	3	0.9999	4C(57.0215),N-term(304.2072)
A2RRP1	QSPGVANELLK	3.51053e+06	3.63214e+06	3.47686e+06	3.57051e+06	3.61285e+06	3.68456e+06	3.50871e+06	3.42429e+06	3.36161e+06	3.60877e+06	3.49838e+06	3.3894e+06	3.24125e+06	3.30426e+06	3.65797e+06	3.55949e+06			FALSE	-0.03523	-0.12596	0.01503	-0.01938	-0.04298	-0.05242	0.03092	2	1	11K(304.2072),N-term(304.2072)
A2RRP1	QVDCALSLIR	6.78065e+06	6.56621e+06	6.96885e+06	6.74134e+06	7.16691e+06	6.40113e+06	7.0677e+06	7.20283e+06	6.85683e+06	6.67178e+06	6.71052e+06	5.88018e+06	6.64532e+06	6.61506e+06	6.99321e+06	6.7586e+06			FALSE	0.01951	-0.00938	0.04312	0.03875	0.09654	-0.08414	0.02371	2	1	4C(57.0215),N-term(304.2072)
A2RRP1	QVPGSSPEWLHAYDVCMK	2.16193e+06	2.08735e+06	2.20336e+06	2.05167e+06	2.20641e+06	2.25218e+06	2.28487e+06	2.03452e+06	2.28981e+06	2.16907e+06	2.05174e+06	1.94767e+06	2.27061e+06	2.02836e+06	2.13402e+06	2.0911e+06			FALSE	0.06946	0.01677	-0.00823	0.00195	0.02361	-0.08743	0.06937	3	1	16C(57.0215),18K(304.2072),N-term(304.2072)
A2RRP1	QVTNGGDGVTAVPK	60941.7	66447.7	66640.1	71117	69882	59149.7	66092.5	62344.2	65961.2	70840.6	64420.5	64384.4	63429	68449.1	73244	61941.1			FALSE	0.10284	0.04996	0.08569	0.11288	0.01181	0.01594	0.01848	2	0.9889	14K(304.2072),N-term(304.2072)
A2RRP1	RNSEDEAQEAK	3.63815e+06	3.93859e+06	3.51788e+06	3.39427e+06	3.68522e+06	3.5977e+06	3.67032e+06	3.80946e+06	4.10668e+06	3.72777e+06	3.4296e+06	3.76418e+06	3.64306e+06	3.8602e+06	3.4946e+06	3.79064e+06			FALSE	0.04825	-0.01406	-0.0566	-0.13244	-0.01858	-0.07483	-0.05706	3	0.9984	11K(304.2072),N-term(304.2072)
A2RRP1	RVAGENPEER	1.35672e+06	1.31036e+06	1.33683e+06	1.32158e+06	1.41572e+06	1.31759e+06	1.29858e+06	1.29966e+06	1.35124e+06	1.31392e+06	1.32239e+06	1.23172e+06	1.23682e+06	1.3028e+06	1.31492e+06	1.41022e+06			FALSE	-0.00104	-0.07065	0.03107	-0.0047	-0.03773	-0.06244	0.03539	3	0.9998	N-term(304.2072)
A2RRP1	SEYVITNNPWVR	2.30374e+06	2.37001e+06	2.32257e+06	2.16096e+06	2.16726e+06	2.25808e+06	2.1217e+06	2.17192e+06	2.0659e+06	2.1178e+06	1.64243e+06	2.12119e+06	2.13895e+06	2.00185e+06	2.05476e+06	2.12636e+06			FALSE	-0.1598	-0.17467	-0.16069	-0.05994	-0.12239	-0.31246	-0.07879	3	1	N-term(304.2072)
A2RRP1	SISYEELSPPDEEPAK	100207	97812.3	108011	98978.1	110979	105770	109051	95025.5	103494	96198.6	118034	113025	93766.1	103818	105115	95025.7			FALSE	0.01214	-0.00318	0.01537	0.06391	0.04347	0.22262	0.13039	2	1	16K(304.2072),N-term(304.2072)
A2RRP1	SLAHLETL	6.33859e+06	7.86198e+06	7.28581e+06	7.77268e+06	7.4311e+06	6.84784e+06	6.77951e+06	6.57953e+06	6.33841e+06	7.01285e+06	6.85107e+06	7.021e+06	6.79916e+06	1.23722e+07	6.95535e+06	7.32533e+06			FALSE	-0.08897	0.43301	0.00812	0.08463	-0.08813	-0.03377	0.00794	2	0.9529	N-term(304.2072)
A2RRP1	STTPEELYQR	1.42328e+07	1.36396e+07	1.37032e+07	1.39499e+07	1.34812e+07	1.38341e+07	1.33025e+07	1.40152e+07	1.37397e+07	1.38852e+07	1.44853e+07	1.4079e+07	1.34345e+07	1.34518e+07	1.4281e+07	1.35293e+07			FALSE	-0.01287	-0.05197	-0.00322	-0.0114	-0.029	0.03538	-0.02913	2	1	N-term(304.2072)
A2RRP1	TDPEAFHQHMVK	8.97349e+06	9.26801e+06	9.00122e+06	9.52356e+06	8.94936e+06	9.18688e+06	8.7268e+06	8.26086e+06	8.69056e+06	9.13476e+06	8.77855e+06	8.92817e+06	8.08578e+06	8.71111e+06	9.16401e+06	8.50112e+06			FALSE	-0.0333	-0.11903	-0.04632	0.02223	-0.10274	-0.04293	-0.00835	4	1	12K(304.2072),N-term(304.2072)
A2RRP1	TLLQDMLTM	522394	324061	438351	390162	481597	428380	471619	446177	448881	392535	446703	436330	415735	424264	415493	359909			FALSE	-0.00861	-0.01105	-0.12649	-0.03091	0.11674	0.06103	0.1044	2	0.997	N-term(304.2072)
A2RRP1	TLLQDMLTMQ	1.55127e+06	1.56975e+06	1.81523e+06	1.45384e+06	1.66858e+06	1.40553e+06	1.59756e+06	1.70081e+06	1.49927e+06	1.50658e+06	1.59088e+06	1.53189e+06	1.39301e+06	1.68307e+06	1.63974e+06	1.5055e+06			FALSE	-0.05425	-0.02092	0.01116	0.06686	0.07974	0.00081	-0.02185	2	1	N-term(304.2072)
A2RRP1	VLSGSPYYK	9.81011e+06	9.49393e+06	9.54127e+06	9.92435e+06	9.60092e+06	1.01898e+07	9.35279e+06	9.68603e+06	9.71674e+06	9.88216e+06	9.71078e+06	1.00245e+07	9.42533e+06	9.21649e+06	9.63013e+06	9.33528e+06			FALSE	0.02187	-0.05036	-0.02553	0.01203	-0.01996	0.03188	0.03592	2	1	9K(304.2072),N-term(304.2072)
A2RRP1	VVASGLNYK	2.118e+06	2.12774e+06	2.2644e+06	2.16856e+06	2.19927e+06	2.26234e+06	2.18347e+06	2.35737e+06	2.14959e+06	2.31644e+06	2.15762e+06	2.20012e+06	2.21439e+06	2.02262e+06	2.29106e+06	2.13716e+06			FALSE	0.07298	-0.00297	0.06071	0.06226	0.09695	0.03757	0.07155	2	1	9K(304.2072),N-term(304.2072)
A2RRP1	YDAEFFKK	8.6575e+06	8.92372e+06	8.74315e+06	9.15979e+06	8.86086e+06	9.13762e+06	9.07844e+06	8.5747e+06	8.89872e+06	9.06632e+06	8.80829e+06	8.71672e+06	8.10473e+06	8.45817e+06	9.35319e+06	8.87413e+06			FALSE	0.03116	-0.08608	0.05207	0.02616	0.00589	-0.00462	0.03384	3	0.9999	7K(304.2072),8K(304.2072),N-term(304.2072)
A2RRP1	YSPAPFLLPDGLVR	900714	902476	935520	823227	925589	1.07491e+06	999463	949471	874738	981959	947741	986806	875085	900043	1.0141e+06	1.03808e+06			FALSE	0.04219	-0.02263	0.18661	-0.036	0.11213	0.10144	0.14981	3	1	N-term(304.2072)
A2RTX5	AEISQELAESTVIAK	4.92516e+06	5.49522e+06	5.08023e+06	5.08074e+06	4.94297e+06	4.88402e+06	5.05768e+06	5.02358e+06	5.09755e+06	4.93656e+06	5.16913e+06	5.25753e+06	4.81072e+06	4.95209e+06	5.05672e+06	5.32297e+06			FALSE	-0.05449	-0.09404	-0.00564	-0.03637	-0.04773	0.00087	-0.08459	3	1	15K(304.2072),N-term(304.2072)
A2RTX5	AVSSTELSALENICK	3.39608e+06	3.5528e+06	3.54022e+06	3.48553e+06	3.59044e+06	3.21757e+06	3.79118e+06	3.45726e+06	3.60776e+06	3.6764e+06	3.22605e+06	3.51532e+06	3.69831e+06	3.50147e+06	3.10834e+06	3.75431e+06			FALSE	0.06798	0.05117	-0.01802	0.01587	0.06089	-0.04374	-0.02955	3	1	14C(57.0215),15K(304.2072),N-term(304.2072)
A2RTX5	DFTEVLSPNMYNSK	8.7753e+06	9.54197e+06	9.03129e+06	8.69051e+06	8.626e+06	9.43211e+06	8.73653e+06	8.95991e+06	9.06287e+06	9.36822e+06	8.13154e+06	8.3664e+06	8.64876e+06	9.03217e+06	9.03342e+06	9.11426e+06			FALSE	0.00894	-0.05101	-0.01342	-0.04768	-0.04975	-0.15092	-0.02056	3	1	14K(304.2072),N-term(304.2072)
A2RTX5	EILLEMFK	1.70045e+06	1.67738e+06	1.63796e+06	1.60765e+06	1.61736e+06	1.48296e+06	1.65134e+06	1.591e+06	1.65016e+06	1.55226e+06	1.43827e+06	1.66862e+06	1.55483e+06	1.53053e+06	1.89119e+06	1.66045e+06			FALSE	-0.07694	-0.13066	0.07239	-0.05761	-0.05906	-0.12063	-0.12368	3	0.9992	8K(304.2072),N-term(304.2072)
A2RTX5	FADFGVLHR	8.53523e+06	9.61915e+06	8.87978e+06	8.50778e+06	8.82785e+06	9.49899e+06	8.20154e+06	9.44124e+06	8.41509e+06	9.05097e+06	8.17737e+06	8.55746e+06	8.52682e+06	8.35591e+06	9.22251e+06	9.32428e+06			FALSE	-0.05576	-0.10477	0.03085	-0.06226	-0.04124	-0.11746	0.01364	3	1	N-term(304.2072)
A2RTX5	FNLTYVSK	7.16535e+06	7.00128e+06	6.77758e+06	7.02707e+06	6.92538e+06	7.10349e+06	6.5794e+06	6.88587e+06	6.86867e+06	6.91765e+06	6.50312e+06	6.96592e+06	6.31143e+06	6.7995e+06	7.00266e+06	6.70915e+06			FALSE	-0.03926	-0.11173	-0.04708	-0.03734	-0.07325	-0.07285	-0.0141	2	0.9975	8K(304.2072),N-term(304.2072)
A2RTX5	IYGISFPDNK	5.82573e+06	5.46655e+06	5.44428e+06	5.83805e+06	5.22195e+06	5.69388e+06	5.67093e+06	5.64519e+06	5.79573e+06	5.47002e+06	5.38516e+06	5.58379e+06	5.42123e+06	5.47275e+06	5.04952e+06	5.34455e+06			FALSE	-0.00339	-0.05181	-0.11958	-0.00127	0.00304	-0.04191	-0.04892	2	1	10K(304.2072),N-term(304.2072)
A2RTX5	KGDTSNIITVR	2.4667e+07	2.53955e+07	2.53618e+07	2.50613e+07	2.49897e+07	2.51864e+07	2.45114e+07	2.51906e+07	2.50661e+07	2.53544e+07	2.6827e+07	2.6677e+07	2.50047e+07	2.75247e+07	2.51744e+07	2.44078e+07			FALSE	0.01028	0.0694	-0.01391	0.01035	-0.01042	0.09592	0.00327	3	0.9155	1K(304.2072),N-term(304.2072)
A2RTX5	LRDEQLNAPYSCQ	2.25865e+06	2.38681e+06	2.32992e+06	2.43296e+06	2.38805e+06	2.38012e+06	2.23882e+06	2.29809e+06	2.22013e+06	2.27157e+06	2.24842e+06	2.36006e+06	2.47919e+06	2.33377e+06	2.33713e+06	2.40645e+06			FALSE	-0.04856	0.05111	0.03015	0.03601	-0.03411	-0.01153	0.03762	2	1	12C(57.0215),N-term(304.2072)
A2RTX5	LRDEQLNAPYSCQAEGPCLTR	819249	732228	746688	774521	807795	873555	754021	819566	793009	788190	806223	844977	750270	762007	774883	749230			FALSE	0.02738	-0.03692	-0.02567	-0.02842	0.02041	0.08987	0.11598	3	1	12C(57.0215),18C(57.0215),N-term(304.2072)
A2RTX5	MKESEADSEVK	4.89657e+06	4.64195e+06	5.22952e+06	4.9106e+06	5.18129e+06	4.91608e+06	4.49937e+06	4.42023e+06	4.91114e+06	4.90363e+06	5.07859e+06	5.12307e+06	4.98513e+06	4.99871e+06	4.93738e+06	5.29519e+06			FALSE	0.04119	0.06583	0.10133	0.08824	-0.09679	0.09697	0.08214	3	1	11K(304.2072),2K(304.2072),N-term(304.2072)
A2RTX5	MMRDWEK	5.77727e+06	5.9227e+06	5.86509e+06	5.79478e+06	6.10517e+06	5.9779e+06	5.73759e+06	5.7278e+06	6.00948e+06	6.05385e+06	6.13861e+06	5.89634e+06	6.05496e+06	5.96079e+06	5.9553e+06	5.64357e+06			FALSE	0.04412	0.03842	-0.01252	-0.00495	-0.02922	0.04072	0.04648	3	0.9965	7K(304.2072),N-term(304.2072)
A2RTX5	MNPGDGAFYGPK	3.2855e+06	3.10313e+06	3.09049e+06	3.34499e+06	3.26513e+06	3.34042e+06	3.1931e+06	3.20205e+06	3.15999e+06	3.40642e+06	3.10437e+06	3.28095e+06	3.00504e+06	3.2114e+06	3.05235e+06	3.21721e+06			FALSE	0.0396	-0.03942	-0.02714	0.01054	0.00147	-0.00075	0.04817	2	1	12K(304.2072),N-term(304.2072)
A2RTX5	QLQNSLMDFGEPWK	5.32953e+06	5.15064e+06	5.43767e+06	4.81361e+06	5.44385e+06	4.87167e+06	5.20217e+06	4.8674e+06	5.18981e+06	5.04937e+06	4.83678e+06	4.98521e+06	5.25131e+06	5.41808e+06	5.61261e+06	5.53784e+06			FALSE	-0.03356	0.02582	0.08944	-0.03186	-0.05766	-0.09358	-0.02285	3	1	14K(304.2072),N-term(304.2072)
A2RTX5	QLQNSLMDFGEPWKMNPGDGAFYGPK	360107	405898	542245	404241	518936	406870	422633	369379	430074	459162	395522	518471	469752	525033	495184	392184			FALSE	0.21521	0.37703	0.21218	0.30523	0.04817	0.25483	0.27336	4	0.9999	14K(304.2072),15M(15.9949),26K(304.2072),7M(15.9949),N-term(304.2072)
A2RTX5	QVMVIPVGPTCEK	831545	880542	904527	828512	816036	878476	898066	855365	870677	892327	759362	836149	798677	866566	921737	858393			FALSE	0.04228	-0.04002	0.05623	0.01755	0.03442	-0.10174	-0.01489	2	1	11C(57.0215),13K(304.2072),N-term(304.2072)
A2RTX5	TRTLNAEEAF	4.44432e+06	4.34226e+06	4.56285e+06	4.80929e+06	4.56018e+06	4.67482e+06	4.52745e+06	4.23342e+06	4.43194e+06	4.11195e+06	4.41291e+06	4.60941e+06	4.63793e+06	5.30041e+06	4.39499e+06	4.42568e+06			FALSE	-0.04041	0.1777	0.00559	0.09308	-0.00423	0.0382	0.07181	2	0.9839	N-term(304.2072)
A2RTX5	TTPYQVAAEISQELAESTVIAK	742231	629641	872173	663347	666814	640404	721528	797113	772306	720770	675988	619180	750378	753552	720558	673183			FALSE	0.12214	0.13259	0.02282	0.16258	0.14664	-0.08301	-0.06965	4	1	22K(304.2072),N-term(304.2072)
A2RTX5	VNTATTTVYR	1.07056e+07	1.03635e+07	1.03931e+07	1.08686e+07	1.06157e+07	1.07919e+07	1.03701e+07	1.09685e+07	1.05685e+07	1.06105e+07	1.07446e+07	1.03226e+07	1.05614e+07	9.51512e+06	1.11559e+07	1.05098e+07			FALSE	0.0075	-0.06963	0.04028	0.01312	0.01833	-0.00014	0.02299	2	1	N-term(304.2072)
A2RU67	TTGPSSEGHPAALVVSK	545501	736650	573651	521448	585469	534183	611964	557341	564648	682451	560364	570086	601950	704034	578574	608968			FALSE	-0.03999	0.02657	-0.11059	-0.22751	-0.13291	-0.18167	-0.19552	3	1	17K(304.2072),N-term(304.2072)
A2RUC4	DAQYLYLK	1.03688e+07	1.03894e+07	1.03158e+07	1.01115e+07	1.04431e+07	1.02616e+07	1.03497e+07	9.97943e+06	1.06258e+07	1.03861e+07	1.02168e+07	1.03971e+07	1.01232e+07	1.04038e+07	1.06805e+07	1.04413e+07			FALSE	0.01753	-0.01616	0.02505	-0.02318	-0.03013	-0.01006	-0.00372	2	0.999	8K(304.2072),N-term(304.2072)
A2RUC4	EEQFFSSVFR	4.70981e+06	5.18162e+06	4.88944e+06	4484707	4.63453e+06	4.53024e+06	4.50675e+06	4.40815e+06	4.65461e+06	4.68093e+06	4.56346e+06	4.08039e+06	4.37208e+06	3.9461e+06	5.31354e+06	4.57304e+06			FALSE	-0.08344	-0.24991	-0.00071	-0.07749	-0.14996	-0.1945	-0.11008	2	1	N-term(304.2072)
A2RUC4	EFFVSEDEK	1.14583e+07	1.14656e+07	1.12635e+07	1.17137e+07	1.14879e+07	1.1137e+07	1.14702e+07	1.14717e+07	1.14297e+07	1.10888e+07	1.20794e+07	1.12645e+07	1.14411e+07	1.12679e+07	1.17764e+07	1.0918e+07			FALSE	-0.02574	-0.01359	-0.01451	0.00335	0.00114	0.0262	-0.01893	2	1	9K(304.2072),N-term(304.2072)
A2RUC4	GDIKFPEFFK	7.24811e+06	7.69491e+06	7.30998e+06	7.98753e+06	7.31493e+06	7.0558e+06	6.94278e+06	7.18807e+06	7.19681e+06	7.50511e+06	6.26461e+06	6.70409e+06	6.49342e+06	6.95182e+06	7.48826e+06	7.59197e+06			FALSE	-0.02347	-0.15238	0.01319	0.03382	-0.08062	-0.20444	-0.05634	3	1	10K(304.2072),4K(304.2072),N-term(304.2072)
A2RUC4	GTKSEVLNIDNPDLAK	1.58086e+06	1.55332e+06	1.75858e+06	1.3485e+06	1.78803e+06	1.58436e+06	1.6202e+06	1.57679e+06	1.67017e+06	1.52927e+06	1.65194e+06	1.53179e+06	1.61954e+06	1.63884e+06	1.56179e+06	1.57567e+06			FALSE	0.02973	0.05607	0.00151	-0.01253	0.02863	0.02263	0.10568	3	1	16K(304.2072),3K(304.2072),N-term(304.2072)
A2RUC4	MVLHIQDK	7.33069e+06	7.68064e+06	7.3742e+06	8.18279e+06	8.3622e+06	8.26703e+06	7.80427e+06	8.03424e+06	7.24675e+06	7.89585e+06	7.91805e+06	7.51141e+06	7.60283e+06	7.55187e+06	7.939e+06	7.26614e+06			FALSE	0.01256	0.01371	0.01851	0.05151	0.07739	0.03964	0.14767	3	0.9996	8K(304.2072),N-term(304.2072)
A2RUC4	SEVLNIDNPDLAK	2.74766e+06	2.77779e+06	2.68749e+06	2.78306e+06	2.63785e+06	2.65036e+06	2.66744e+06	2.5783e+06	2.76596e+06	2.77841e+06	2.73521e+06	2.70938e+06	2.51105e+06	2.59675e+06	2.79327e+06	2.74264e+06			FALSE	0.00493	-0.11339	0.00273	-0.01441	-0.07494	-0.02127	-0.06331	2	1	13K(304.2072),N-term(304.2072)
A2RUC4	TLAELPEEYRDFYAR	1.52005e+07	1.59266e+07	1.48331e+07	1.52377e+07	1.50095e+07	1.50214e+07	1.55084e+07	1.51588e+07	1.47871e+07	1.58871e+07	1.55792e+07	1.64996e+07	1.50622e+07	1.63972e+07	1.50155e+07	1.57336e+07			FALSE	-0.02114	0.01532	-0.01763	-0.04981	-0.02148	0.04345	-0.05172	3	1	N-term(304.2072)
A2RUC4	TLPFDQLVQR	1.92038e+07	1.94192e+07	1.8877e+07	1.94556e+07	1.93588e+07	1.92195e+07	1.97129e+07	1.86288e+07	1.9024e+07	1.8828e+07	1.97726e+07	1.86794e+07	1.91653e+07	1.91909e+07	1.94884e+07	1.95295e+07			FALSE	-0.02909	-0.01	0.01468	-0.01089	-0.01054	-0.0064	-0.00167	2	1	N-term(304.2072)
A2RUC4	VVLFSPR	6.56328e+06	6.6147e+06	6.77091e+06	6.57948e+06	6.67774e+06	7.12233e+06	6.442e+06	6.70943e+06	6.21224e+06	7.03895e+06	6.56789e+06	6.32947e+06	6.49317e+06	6.80404e+06	7.12379e+06	6.77533e+06			FALSE	0.00799	0.01299	0.07686	0.01875	-0.00291	-0.03105	0.06655	2	0.998	N-term(304.2072)
A2RUC4	WTVDYLSQVGGKK	2.67092e+06	2.63944e+06	2.73272e+06	2.81694e+06	2.74434e+06	2.80714e+06	2.80428e+06	2.91453e+06	2.79908e+06	2.67007e+06	2.72793e+06	2.71535e+06	2.73301e+06	2.85839e+06	2.88569e+06	2.71007e+06			FALSE	0.04251	0.0744	0.07552	0.06359	0.1069	0.03567	0.06406	3	1	12K(304.2072),13K(304.2072),N-term(304.2072)
A3KMH1	DGLIVYEDSPLVK	644416	714476	681537	679394	731545	675396	712832	666019	737876	710178	679359	646247	702111	738474	702245	660168			FALSE	0.09168	0.08422	0.00373	0.00216	0.02103	-0.03578	0.05013	3	1	13K(304.2072),N-term(304.2072)
A3KMH1	DIYYLPFK	478331	526196	468724	526998	506044	528626	472564	537214	518894	506675	454591	472136	464401	609392	463357	521493			FALSE	0.02991	0.0962	-0.02854	-0.0127	0.00752	-0.1163	0.04265	3	0.9895	8K(304.2072),N-term(304.2072)
A3KMH1	DLLGQDVFLIGPPGPLRR	4.79465e+07	4.56475e+07	5.21003e+07	4.75838e+07	5.16575e+07	4.6888e+07	4.97476e+07	4.73507e+07	5.18563e+07	4.48016e+07	4.95446e+07	4.96278e+07	5.24201e+07	4.65926e+07	4.86552e+07	4.67416e+07			FALSE	0.04647	0.0812	0.02752	0.09095	0.05303	0.08352	0.07437	3	1	N-term(304.2072)
A3KMH1	IIDGLTGEK	4.88949e+06	4.87679e+06	4.92339e+06	4.90384e+06	4.88552e+06	4.85997e+06	4.71627e+06	5.13823e+06	4.92714e+06	4.50141e+06	4.78616e+06	4.98456e+06	4.8525e+06	5.23472e+06	4.63109e+06	4.75575e+06			FALSE	-0.05077	0.04665	-0.05717	0.00898	0.01297	0.00066	-0.00307	2	0.9857	9K(304.2072),N-term(304.2072)
A3KMH1	LHAGSGADTGDTVNIGDVSYK	512295	495164	482567	465125	515069	468576	484318	489728	519564	507173	468890	529059	480721	481081	516237	474731			FALSE	0.02734	-0.06691	-0.02381	-0.08823	-0.04866	-0.01368	-0.03451	3	1	21K(304.2072),N-term(304.2072)
A3KMH1	LKEELQLSDEQLQK	200900	204421	225197	207345	215615	232407	202984	208418	204303	207602	164055	210346	206391	199958	193203	204635			FALSE	0.02324	0.00365	-0.02688	0.09377	0.02148	-0.11448	0.1445	3	0.9789	14K(304.2072),2K(304.2072),N-term(304.2072)
A3KMH1	LLSFTHK	688166	695264	709491	796620	714652	690983	633661	712418	743032	650326	688160	617302	655521	658781	727067	690316			FALSE	0.01032	-0.07395	0.03498	0.12258	-0.03949	-0.08369	0.02297	3	0.9993	7K(304.2072),N-term(304.2072)
A3KMH1	LVLLDGIHR	3.24901e+06	3.58955e+06	3.19069e+06	3.1002e+06	3.07136e+06	3.50563e+06	3.09934e+06	3.37167e+06	3.10786e+06	3.3827e+06	3.1126e+06	3.24295e+06	3.55387e+06	3.29665e+06	2.92932e+06	3.17684e+06			FALSE	-0.07535	0.00252	-0.16343	-0.12043	-0.0797	-0.10567	-0.05627	3	0.9999	N-term(304.2072)
A3KMH1	NPELVPQNYISDSLAQSVVQHLR	937388	871261	866295	711299	900490	992433	843704	717288	829587	768025	786566	907266	864317	822429	793803	798514			FALSE	-0.179	-0.10067	-0.18379	-0.19719	-0.21245	-0.09462	0.0657	3	1	N-term(304.2072)
A3KMH1	NVLPVLNNLLENR	2.57295e+06	2.34014e+06	2.4413e+06	2.23083e+06	2.27859e+06	2.47303e+06	2.38154e+06	2.64272e+06	2.13925e+06	2.36526e+06	2.24354e+06	2.11531e+06	2.45759e+06	2.3964e+06	2.44219e+06	2.35018e+06			FALSE	-0.12526	-0.01746	-0.03589	-0.07255	0.03228	-0.17269	-0.04821	3	1	N-term(304.2072)
A3KMH1	RFELQDSGSSLLPK	1.25687e+06	1.34353e+06	1.29213e+06	1.24424e+06	1.29542e+06	1.28976e+06	1.29459e+06	1.20535e+06	1.23863e+06	1.25096e+06	1.35396e+06	1.30989e+06	1.26246e+06	1.2576e+06	1.33608e+06	1.36469e+06			FALSE	-0.06283	-0.04528	0.05463	-0.03597	-0.05684	0.03478	-0.00847	3	1	14K(304.2072),N-term(304.2072)
A3KN83	AGFLIGDGAGVGK	3.87235e+07	3.77515e+07	3.83116e+07	3.83556e+07	3.75431e+07	3.84941e+07	3.67034e+07	3.78897e+07	3.47437e+07	3.83366e+07	3.67356e+07	3.65702e+07	3.61659e+07	3.8864e+07	3.86538e+07	3.79924e+07			FALSE	-0.06551	-0.02752	0.00323	0.00362	-0.03594	-0.06106	-0.00828	23	1	13K(304.2072),N-term(304.2072)
A3KN83	CVVIGLQSTGEAR	4.71246e+06	4.52389e+06	4.48324e+06	4.55242e+06	4.56586e+06	4.64789e+06	4.37226e+06	4.63595e+06	4.64398e+06	4.7169e+06	4.65026e+06	4.59504e+06	4.50848e+06	4.56661e+06	4.36264e+06	4.34761e+06			FALSE	0.01932	-0.02541	-0.08461	-0.03169	-0.03608	0.0014	-0.00353	2	1	1C(57.0215),N-term(304.2072)
A3KN83	DDGSISYESR	2.01214e+06	2.03062e+06	2.00048e+06	2.01169e+06	2.05023e+06	1.9478e+06	1.91918e+06	1.93385e+06	2.05659e+06	2.0132e+06	1.94456e+06	2.05861e+06	1.98327e+06	2.21306e+06	1.97303e+06	2.12347e+06			FALSE	0.00962	0.05379	0.01905	-0.01095	-0.06934	-0.0142	-0.01605	2	1	N-term(304.2072)
A3KN83	DLLDKLEK	2.47272e+06	2.27076e+06	2.52851e+06	2.44567e+06	2.48951e+06	2.5455e+06	2.44688e+06	2.50811e+06	2.6976e+06	2.56085e+06	2.69912e+06	2.47665e+06	2.59045e+06	2.5295e+06	2.71084e+06	2.56425e+06			FALSE	0.14869	0.11018	0.15325	0.06851	0.06293	0.12583	0.08605	2	0.9978	5K(304.2072),8K(304.2072),N-term(304.2072)
A3KN83	DYNNIGK	5.0462e+07	5.0988e+07	5.04149e+07	5.16791e+07	5.06104e+07	4.6161e+07	5.12585e+07	5.11908e+07	5.07762e+07	5.08816e+07	5.17816e+07	4.70476e+07	5.06381e+07	4.91833e+07	5.15131e+07	5.02975e+07			FALSE	0.00295	-0.02335	0.00512	0.00913	0.01414	-0.03776	-0.06812	2	0.9992	7K(304.2072),N-term(304.2072)
A3KN83	EALEEGGGELNDFVSTAK	1.00833e+07	9.61617e+06	1.0044e+07	1.06062e+07	9.91771e+06	1.03193e+07	1.01933e+07	1.03195e+07	1.03128e+07	1.04816e+07	1.0361e+07	1.04292e+07	1.02639e+07	9.73341e+06	1.01359e+07	1.01342e+07			FALSE	0.07805	0.02165	0.0412	0.068	0.05837	0.07774	0.03884	3	1	18K(304.2072),N-term(304.2072)
A3KN83	EFSDFIQAVER	1.02314e+06	1.09268e+06	1.17891e+06	1.13921e+06	1.05801e+06	1.16689e+06	1.20884e+06	1.3086e+06	1.06953e+06	1.19332e+06	1.20934e+06	1.11636e+06	1.13679e+06	1.19229e+06	1.03529e+06	1.16698e+06			FALSE	0.09693	0.13854	0.05777	0.13174	0.25074	0.13645	0.07253	3	1	N-term(304.2072)
A3KN83	ELGLETEAAVPVK	1.46585e+07	1.47366e+07	1.48457e+07	1.43122e+07	1.52285e+07	1.53953e+07	1.51386e+07	1.36096e+07	1.51279e+07	1.53186e+07	1.47013e+07	1.49941e+07	1.48813e+07	1.45355e+07	1.54843e+07	1.38418e+07			FALSE	0.0507	0.00106	-0.00339	-0.01169	-0.03211	0.01466	0.05908	3	1	13K(304.2072),N-term(304.2072)
A3KN83	ESRSELDVPVEILNITEK	1.35677e+06	1.32487e+06	1.31697e+06	1.31265e+06	1.23308e+06	1.37176e+06	1.25656e+06	1.23899e+06	1.32111e+06	1.36328e+06	1.47576e+06	1.22555e+06	1.30708e+06	1.07238e+06	1.20382e+06	1.20792e+06			FALSE	0.00148	-0.17249	-0.15304	-0.02826	-0.10376	0.01054	-0.04192	3	1	18K(304.2072),N-term(304.2072)
A3KN83	FASIVAK	6.59943e+07	6.79741e+07	6.4955e+07	6.42644e+07	6.51843e+07	6.20931e+07	6.69261e+07	6.61614e+07	6.51266e+07	6.50468e+07	6.72508e+07	6.58298e+07	6.96158e+07	6.7509e+07	6.94935e+07	6.48159e+07			FALSE	-0.04146	0.0336	0.00367	-0.05207	-0.00952	-0.00959	-0.07392	2	0.9881	7K(304.2072),N-term(304.2072)
A3KN83	FLTPGYSTSGHVELYTISVER	1.48793e+06	1.37594e+06	1.46126e+06	1.31018e+06	1.49405e+06	1.55715e+06	1.34544e+06	1.25522e+06	1.61892e+06	1.19503e+06	1.23709e+06	1.29983e+06	1.5408e+06	1.53872e+06	1.53971e+06	1.328e+06			FALSE	-0.02537	0.10474	0.00194	-0.04733	-0.13909	-0.17489	0.09142	3	1	N-term(304.2072)
A3KN83	FQQAADLIDAEQR	1.51416e+07	1.41869e+07	1.46124e+07	1.34401e+07	1.48251e+07	1.55433e+07	1.33396e+07	1.47244e+07	1.48122e+07	1.5469e+07	1.40941e+07	1.43652e+07	1.30505e+07	1.4555e+07	1.44362e+07	1.50279e+07			FALSE	0.04612	-0.08735	0.00665	-0.06418	-0.06358	-0.0434	0.05027	3	1	N-term(304.2072)
A3KN83	GIDLTAPSNNSSPR	3.90614e+07	3.86039e+07	3.66276e+07	4.00509e+07	3.75174e+07	3.96116e+07	3.72442e+07	3.9778e+07	4.0367e+07	3.933e+07	3.91676e+07	4.18382e+07	4.01366e+07	4.01885e+07	4.01989e+07	4.08019e+07			FALSE	0.03726	0.04858	0.06067	-0.01845	-0.012	0.06076	-0.01	2	1	N-term(304.2072)
A3KN83	GISLQADRR	9.05821e+06	8.93531e+06	9.85058e+06	9.58102e+06	9.61945e+06	9.14729e+06	9.30411e+06	9.46057e+06	1.06639e+07	9.65795e+06	1.02671e+07	1.03411e+07	8.96636e+06	9.46934e+06	8.45863e+06	9.24199e+06			FALSE	0.17556	0.03502	-0.02368	0.11093	0.06054	0.19574	0.0607	3	0.9996	N-term(304.2072)
A3KN83	GMSWEEATK	629706	690520	612131	561388	636520	570758	615863	623555	549637	606612	567898	600590	556701	683769	590990	618859			FALSE	-0.19133	-0.0899	-0.12596	-0.16994	-0.09112	-0.17614	-0.12903	2	1	2M(15.9949),9K(304.2072),N-term(304.2072)
A3KN83	GRVVSNDDGSIS	2.35682e+07	2.14715e+07	2.18601e+07	2.3089e+07	2.30879e+07	2.1696e+07	2.32474e+07	2.29058e+07	2.17093e+07	2.27035e+07	2.49656e+07	2.20979e+07	2.17239e+07	2.10681e+07	2.27042e+07	2.20953e+07			FALSE	-0.02022	-0.07386	-0.00771	-0.0029	0.03524	0.06341	-0.00822	2	0.9998	N-term(304.2072)
A3KN83	GRVVSNDDGSISY	802070	896277	802167	787679	845453	862265	786688	726880	815835	861377	713192	770828	738271	886395	774543	843224			FALSE	-0.01807	-0.06399	-0.07013	-0.09524	-0.16618	-0.19462	0.00794	2	0.9105	N-term(304.2072)
A3KN83	GVGAMEIVAMDMK	8.07627e+06	8.03728e+06	8.08664e+06	7.67798e+06	7.4379e+06	7.92237e+06	6.85219e+06	8.46435e+06	7.44365e+06	7.45669e+06	7.71514e+06	7.67438e+06	8.08039e+06	7.36078e+06	8.91282e+06	7.63115e+06			FALSE	-0.11293	-0.06149	0.03803	-0.03158	-0.07318	-0.06633	-0.06907	3	1	13K(304.2072),N-term(304.2072)
A3KN83	GVIFATYSSLIGESQSGGK	1.66345e+07	1.52468e+07	1.73927e+07	1.45889e+07	1.58394e+07	1.69946e+07	1.50608e+07	14786635	1.66741e+07	1.52908e+07	1.67909e+07	1.50787e+07	1.61945e+07	1.34368e+07	1.62974e+07	1.6591e+07			FALSE	0.00377	-0.10559	0.04487	0.00453	-0.0951	-0.00053	0.04248	3	1	19K(304.2072),N-term(304.2072)
A3KN83	GVLQSLIEK	1.11013e+07	1.04692e+07	9.91277e+06	1.00406e+07	1.05499e+07	9.65198e+06	1.15982e+07	1.06912e+07	1.05668e+07	1.0734e+07	1.20981e+07	1.05249e+07	1.24818e+07	1.03738e+07	1.0907e+07	1.00502e+07			FALSE	-0.01815	0.08349	-0.04161	-0.11243	0.0473	0.06873	-0.09457	3	0.9998	9K(304.2072),N-term(304.2072)
A3KN83	HPDAVVETS	2.57646e+07	2.37744e+07	2.65436e+07	2.676e+07	2.5559e+07	2.47333e+07	2.69275e+07	2.58794e+07	2.28928e+07	2.64516e+07	2.60875e+07	2.53924e+07	2.73982e+07	2.61832e+07	2.65215e+07	2.79285e+07			FALSE	-0.00568	0.11316	0.13637	0.10567	0.09216	0.05545	0.02177	2	0.9899	N-term(304.2072)
A3KN83	HPDAVVETSSLSSVTPPDVWYK	1.53504e+07	1.41887e+07	1.49802e+07	1.66867e+07	1.46962e+07	1.4709e+07	1.55403e+07	1.51897e+07	1.53562e+07	1.49259e+07	1.49444e+07	1.40217e+07	1.4573e+07	1.3901e+07	1.51004e+07	1.48458e+07			FALSE	0.03584	-0.05298	0.01975	0.10035	0.05702	-0.02826	-0.00655	4	1	22K(304.2072),N-term(304.2072)
A3KN83	IGLRHPDAVVETS	2.98579e+07	2.82739e+07	3.0046e+07	2.88003e+07	2.8983e+07	3.32557e+07	3.09973e+07	3.22805e+07	3.12424e+07	3.19559e+07	2.90581e+07	3.07638e+07	3.49292e+07	3.70885e+07	3.20937e+07	3.13946e+07			FALSE	0.12056	0.30902	0.12716	0.01762	0.12237	0.04134	0.09848	3	1	N-term(304.2072)
A3KN83	IGLRHPDAVVETSSLSSVTPPDVWYK	1.54294e+07	1.5399e+07	1.72883e+07	1.40557e+07	1.54695e+07	1.5334e+07	1.5304e+07	1.48067e+07	1.50191e+07	1.66042e+07	1.59379e+07	1.58616e+07	1.58198e+07	1.56216e+07	1.62011e+07	1.47579e+07			FALSE	0.03673	0.0284	0.0061	0.02393	-0.03398	0.04474	-0.00117	4	1	26K(304.2072),N-term(304.2072)
A3KN83	KASLGLVCEIGLR	2.1871e+06	2.13723e+06	2.12808e+06	2.25358e+06	2.18216e+06	2.14205e+06	2.15244e+06	2.12433e+06	2.18361e+06	2.06209e+06	2.11185e+06	1.86387e+06	2.03706e+06	1.99567e+06	2.2186e+06	2.1458e+06			FALSE	-0.02647	-0.10072	0.01331	0.019	-0.01595	-0.12126	-4e-05	3	1	1K(304.2072),8C(57.0215),N-term(304.2072)
A3KN83	KGVIFATYSSLIGESQSGGK	7.03507e+06	6.84082e+06	7.13056e+06	6.72484e+06	6.80076e+06	7.4819e+06	6.60959e+06	6.80938e+06	7.29481e+06	6.28814e+06	5.98918e+06	5.74492e+06	6.04832e+06	5.46803e+06	7.24784e+06	6.60831e+06			FALSE	-0.03078	-0.2689	-0.00205	-0.00213	-0.04831	-0.24187	0.04169	34	1	1K(304.2072),20K(304.2072),N-term(304.2072)
A3KN83	KNGRYDMGILDLGSGDEK	161500	171619	174445	154806	161486	162665	154643	163628	153488	169364	146619	165350	143737	175255	158825	169421			FALSE	-0.04516	-0.06252	-0.02126	-0.01685	-0.06578	-0.09463	-0.03937	3	0.9996	18K(304.2072),1K(304.2072),N-term(304.2072)
A3KN83	KSIDPDSIQSAL	208975	182662	179474	211856	182750	190205	191355	190466	220946	207882	190724	198153	202205	198972	210801	183369			FALSE	0.13088	0.03472	0.0093	-0.00113	-0.03662	-0.0102	-0.07052	2	0.9932	1K(304.2072),N-term(304.2072)
A3KN83	LDESNEDDENDPWLIR	372915	380903	361959	387194	332946	395010	383396	377735	384934	391074	385225	386573	384818	388346	366302	392594			FALSE	0.04186	0.03656	0.00969	-0.00896	0.01393	0.03401	-0.05037	2	0.9804	N-term(304.2072)
A3KN83	LELPWSADR	938260	949170	901205	936007	903549	927161	900622	910833	893938	912110	932183	946748	894374	1.03674e+06	911405	947788			FALSE	-0.06359	0.03301	-0.02175	-0.03891	-0.05927	-0.00651	-0.04402	2	0.9998	N-term(304.2072)
A3KN83	LFLVYRPNTGK	1.18798e+07	1.26357e+07	1.12248e+07	1.16849e+07	1.12422e+07	1.25522e+07	9.929e+06	1.27066e+07	1.16567e+07	1.02933e+07	9.44451e+06	9.55492e+06	1.0175e+07	1.05567e+07	1.24723e+07	1.19168e+07			FALSE	-0.15947	-0.24186	-0.00745	-0.09773	-0.1151	-0.36774	-0.04307	3	1	11K(304.2072),N-term(304.2072)
A3KN83	LGIDLTAPSNNSSPR	4.16363e+07	3.98e+07	4.17929e+07	4.09437e+07	4.59022e+07	4.44679e+07	4.08201e+07	4.23648e+07	4.19078e+07	4.12317e+07	3.84355e+07	4.10111e+07	4.05058e+07	4.04626e+07	3.98639e+07	3.94865e+07			FALSE	0.02986	-0.00831	-0.03744	0.02285	0.03065	-0.03569	0.15017	2	1	N-term(304.2072)
A3KN83	LGIWGEGTPFR	1.09007e+07	1.29402e+07	1.16478e+07	1.2279e+07	1.15018e+07	1.0979e+07	1.16957e+07	1.14492e+07	1.09318e+07	1.18409e+07	1.1272e+07	1.10185e+07	1.14925e+07	1.13525e+07	1.22052e+07	1.23061e+07			FALSE	-0.06613	-0.06156	0.04	0.00519	-0.04275	-0.09701	-0.08474	2	1	N-term(304.2072)
A3KN83	LKPPANIAQPVAT	5.49298e+07	5.42756e+07	5.4721e+07	5.62635e+07	5.77013e+07	5.53379e+07	5.86217e+07	5.68939e+07	5.80554e+07	5.6316e+07	6.18763e+07	5.34503e+07	5.84992e+07	5.47574e+07	6.11508e+07	5.69049e+07			FALSE	0.06668	0.05255	0.11242	0.02331	0.08104	0.07868	0.04978	3	1	2K(304.2072),N-term(304.2072)
A3KN83	LKPPANIAQPVATA	1.40276e+07	1.70132e+07	1.48738e+07	1.39624e+07	1.45491e+07	1.5504e+07	1.41488e+07	1.39904e+07	1.50437e+07	1.55184e+07	1.5452e+07	1.50473e+07	1.50869e+07	1.4674e+07	1.80753e+07	1.41981e+07			FALSE	-0.02243	-0.06075	0.05618	-0.10629	-0.14159	-0.02539	-0.04665	23	1	2K(304.2072),N-term(304.2072)
A3KN83	LRTEDGQR	9.19944e+06	1.06707e+07	1.01813e+07	8.8225e+06	9.40128e+06	1.09837e+07	9.47891e+06	1.09219e+07	1.14037e+07	9.33831e+06	7.47486e+06	8.66817e+06	8.23962e+06	1.09681e+07	8.3847e+06	8.50354e+06			FALSE	0.06195	-0.04891	-0.23458	-0.06431	0.03802	-0.29969	0.0369	3	0.9999	N-term(304.2072)
A3KN83	NALEIVMK	5.1665e+07	5.24456e+07	5.21537e+07	5.39629e+07	5.20838e+07	5.34079e+07	5.25845e+07	5.1473e+07	5.10252e+07	5.20368e+07	5.13021e+07	5.1136e+07	5.15198e+07	5.41202e+07	4.98804e+07	5.21748e+07			FALSE	-0.0146	0.02104	-0.02877	0.02753	-0.00074	-0.02336	0.01901	23	1	7M(15.9949),8K(304.2072),N-term(304.2072)
A3KN83	NGRYDMGILDLGSGDEK	1.39425e+07	1.36483e+07	1.68822e+07	1.86266e+07	1.42398e+07	1.35523e+07	1.55075e+07	1.41481e+07	1.28746e+07	1.32915e+07	1.84373e+07	1.29992e+07	1.74567e+07	1.38929e+07	1.90206e+07	1.51471e+07			FALSE	-0.07649	0.18426	0.30844	0.36399	0.10412	0.18825	0.01049	3	1	17K(304.2072),N-term(304.2072)
A3KN83	NILVHSLNK	3.23507e+07	3.26615e+07	3.41737e+07	3.16911e+07	3.35515e+07	3.33617e+07	3.24248e+07	3.44055e+07	3.30485e+07	3.41093e+07	3.12304e+07	3.23905e+07	3.11449e+07	3.05875e+07	3.49458e+07	3.32821e+07			FALSE	0.04684	-0.07468	0.06965	0.0188	0.03979	-0.03121	0.04158	3	1	9K(304.2072),N-term(304.2072)
A3KN83	NLCPVGSSKPTK	5.30599e+07	5.0009e+07	5.006e+07	4.93109e+07	5.28464e+07	5.29689e+07	5.3748e+07	5.00641e+07	5.24799e+07	5.43057e+07	5.01832e+07	5.15616e+07	5.40091e+07	4.87968e+07	5.17719e+07	5.25001e+07			FALSE	0.05111	-0.00369	0.01674	-0.05271	0.01036	-0.01866	0.03794	3	1	12K(304.2072),3C(57.0215),9K(304.2072),N-term(304.2072)
A3KN83	NMAYMNR	1.86859e+07	1.91003e+07	1.92693e+07	1.89782e+07	1.91965e+07	1.93681e+07	1.88716e+07	1.89265e+07	1.91829e+07	1.99677e+07	2.06551e+07	1.97136e+07	1.90609e+07	1.89504e+07	1.96417e+07	1.90733e+07			FALSE	0.05117	0.00857	0.03503	0.0175	0.00045	0.09538	0.02942	2	0.9988	2M(15.9949),5M(15.9949),N-term(304.2072)
A3KN83	QEPETVPTPALL	2.85405e+07	2.91279e+07	2.73466e+07	3.1247e+07	3.00168e+07	2.84671e+07	3.01792e+07	2.97603e+07	2.86244e+07	2.69651e+07	2.80934e+07	2.97594e+07	3.01822e+07	2.93253e+07	2.90631e+07	2.96278e+07			FALSE	-0.05297	0.04529	0.02536	0.02296	0.05572	0.00461	0.02026	2	1	N-term(304.2072)
A3KN83	QGLIGVGLIN	1.57506e+06	1.57626e+06	1.56772e+06	1.89211e+06	1.48029e+06	1.52312e+06	1.65691e+06	1.71196e+06	1.52321e+06	1.67533e+06	1.43935e+06	1.52048e+06	2.01566e+06	1.72656e+06	1.60019e+06	1.52171e+06			FALSE	0.02146	0.24794	-0.01353	0.13475	0.09631	-0.09044	-0.06935	2	0.9583	N-term(304.2072)
A3KN83	QGLIGVGLINVEDR	2.39096e+07	2.38e+07	2.49131e+07	2.39328e+07	2.31603e+07	2.33103e+07	2.42097e+07	2.29577e+07	2.36721e+07	2.28559e+07	2.50901e+07	2.32345e+07	2.39126e+07	2.28894e+07	2.4335e+07	2.40155e+07			FALSE	-0.03618	-0.02771	0.01925	0.03396	-0.01649	0.01848	-0.03796	2	1	N-term(304.2072)
A3KN83	QRFMDGDK	2.60499e+07	2.31794e+07	2.46011e+07	2.35966e+07	2.56575e+07	2.48341e+07	2.48722e+07	2.31954e+07	2.44755e+07	2.56833e+07	2.86781e+07	2.51199e+07	2.51055e+07	2.31456e+07	2.50443e+07	2.42413e+07			FALSE	0.02699	-0.02896	0.00165	-0.03055	-0.03445	0.12804	0.03653	3	0.9993	8K(304.2072),N-term(304.2072)
A3KN83	RKGEEITR	8.9165e+06	8.25082e+06	8.76163e+06	7.42149e+06	8.18615e+06	9.39172e+06	9.13606e+06	1.09076e+07	1.3915e+07	9.10355e+06	7.13953e+06	8.49143e+06	8.28926e+06	9.315e+06	7.90761e+06	9.01202e+06			FALSE	0.42313	0.03626	-0.02097	-0.08518	0.22348	-0.13526	0.0341	4	0.9378	2K(304.2072),N-term(304.2072)
A3KN83	RLESLGALTHGDRR	1.05222e+07	1.07363e+07	1.11669e+07	1.14802e+07	1.09995e+07	1.08667e+07	1.08536e+07	1.11905e+07	1.16998e+07	1.11986e+07	1.12158e+07	1.16301e+07	1.08886e+07	1.06573e+07	1.06002e+07	1.07988e+07			FALSE	0.10721	0.01938	0.00951	0.09129	0.05236	0.1039	0.04067	4	1	N-term(304.2072)
A3KN83	RPSFSSTPVISPAPN	4.7292e+06	5.31863e+06	5.3396e+06	5.54513e+06	5.13803e+06	5.20471e+06	4.96846e+06	5.10718e+06	5.17751e+06	4.912e+06	5.22141e+06	5.41119e+06	4.46127e+06	5.34759e+06	5.03604e+06	5.03855e+06			FALSE	0.00597	-0.03473	0.00384	0.11542	0.00399	0.08161	0.04173	2	1	N-term(304.2072)
A3KN83	RPSFSSTPVISPAPNSTPANSN	2.1545e+07	2.08105e+07	2.0555e+07	2.1024e+07	2.15823e+07	2.355e+07	2.11594e+07	2.11907e+07	2.05611e+07	2.21928e+07	2.10049e+07	2.19105e+07	2.09933e+07	2.14435e+07	2.13891e+07	1.96344e+07			FALSE	0.01351	0.00277	-0.0461	-0.02669	-0.00019	0.01894	0.09161	3	1	N-term(304.2072)
A3KN83	RPSFSSTPVISPAPNSTPANSNTN	4.29057e+06	4.95193e+06	4.45632e+06	4.89726e+06	4.82889e+06	4.99975e+06	5.03987e+06	5.11134e+06	4.89344e+06	4.98298e+06	4.82937e+06	5.04319e+06	4.80973e+06	5.31329e+06	4.9758e+06	4.80869e+06			FALSE	0.09571	0.13129	0.08221	0.01724	0.1353	0.09514	0.08871	3	1	N-term(304.2072)
A3KN83	SELDVPVEIL	3.9053e+07	3.91653e+07	3.68194e+07	3.96985e+07	3.81807e+07	3.50774e+07	3.78106e+07	3.90579e+07	3.42184e+07	3.62242e+07	3.86612e+07	3.547e+07	3.75322e+07	3.74941e+07	3.87765e+07	4.15526e+07			FALSE	-0.15106	-0.06011	0.03842	-0.03171	-0.02511	-0.07742	-0.09452	2	0.9997	N-term(304.2072)
A3KN83	SELDVPVEILNIT	249051	292342	284789	286435	277744	292146	324522	250374	273962	281917	281142	259100	274074	267413	295953	274816			FALSE	0.03809	0.00025	0.07623	0.07738	0.08662	-0.00307	0.07401	2	0.9972	N-term(304.2072)
A3KN83	SFSPTMK	3.48193e+06	3.43245e+06	3.4187e+06	3.27551e+06	3.49047e+06	3.45983e+06	3.36535e+06	3.30753e+06	3.46945e+06	3.50819e+06	3.54775e+06	3.38277e+06	3.4047e+06	3.21304e+06	3.49073e+06	3.43407e+06			FALSE	0.01314	-0.06326	0.00217	-0.04669	-0.05129	0.00336	0.00747	2	0.9905	7K(304.2072),N-term(304.2072)
A3KN83	SGILTLDK	8.15704e+07	7.74936e+07	8.21938e+07	8.34248e+07	7.82523e+07	8.42958e+07	8.0675e+07	8.57451e+07	8.06109e+07	8.59392e+07	8.65784e+07	7.83194e+07	8.4346e+07	8.2934e+07	8.18361e+07	7.88308e+07			FALSE	0.06635	0.07266	0.01447	0.05826	0.06522	0.05196	0.03126	2	0.9993	8K(304.2072),N-term(304.2072)
A3KN83	SIDPDSIQSA	2.57028e+07	2.45629e+07	2.55541e+07	2.58852e+07	2.65774e+07	2.42083e+07	2.65003e+07	2.67074e+07	2.48739e+07	2.27098e+07	2.57334e+07	2.62454e+07	2.71583e+07	2.65732e+07	2.77196e+07	2.52209e+07			FALSE	-0.07911	0.09619	0.0748	0.0333	0.08206	0.04835	0.01485	2	0.9589	N-term(304.2072)
A3KN83	SIDPDSIQSAL	2.6992e+07	2.87031e+07	2.8217e+07	2.77574e+07	2.82917e+07	2.98437e+07	3.09046e+07	2.77517e+07	2.56116e+07	2.77482e+07	3.00398e+07	3.02706e+07	2.90465e+07	2.79499e+07	2.81697e+07	2.81929e+07			FALSE	-0.0618	0.03332	0.01719	0.00722	0.07474	0.11486	0.06187	2	0.9992	N-term(304.2072)
A3KN83	SIVNLDSPMVSPPPDYPGEFFK	2.17056e+07	1.8508e+07	2.18812e+07	1.88897e+07	2.05876e+07	1.94025e+07	2.23086e+07	1.78133e+07	2.08047e+07	2.06835e+07	2.24493e+07	1.79525e+07	2.0571e+07	1.97607e+07	1.97762e+07	1.87198e+07			FALSE	0.04502	0.00423	-0.06297	0.01986	-0.00329	0.00674	-0.00804	34	1	22K(304.2072),9M(15.9949),N-term(304.2072)
A3KN83	SLSSVTPPDVWYK	1.56895e+07	1.63942e+07	1.52622e+07	1.46759e+07	1.501e+07	1.49522e+07	1.60881e+07	1.56812e+07	1.56513e+07	1.61545e+07	1.51174e+07	1.56214e+07	1.53911e+07	1.77834e+07	1.46409e+07	1.64131e+07			FALSE	-0.01255	0.04823	-0.04706	-0.09986	-0.01421	-0.06178	-0.09869	23	1	13K(304.2072),N-term(304.2072)
A3KN83	SNDDGSISYESR	3.0024e+06	3.3593e+06	3.445e+06	3.44987e+06	3.76906e+06	3.0063e+06	3.31402e+06	3.29896e+06	3.23481e+06	3.12234e+06	3.3011e+06	3.40056e+06	3.28603e+06	3.63722e+06	3.19964e+06	3.29897e+06			FALSE	-0.00103	0.12204	0.03072	0.11611	0.05589	0.07511	0.09088	2	1	N-term(304.2072)
A3KN83	SNQVTAPEYVFLIS	6.38538e+06	6.46884e+06	6.34016e+06	6.47182e+06	6.66647e+06	7.12507e+06	6.56837e+06	5.68801e+06	5.81378e+06	5.25852e+06	6.35094e+06	6.37738e+06	5.88003e+06	6.26253e+06	5.97008e+06	6.09697e+06			FALSE	-0.21529	-0.08217	-0.09117	-0.00475	-0.06871	-0.0142	0.10154	2	0.9999	N-term(304.2072)
A3KN83	SNQVTAPEYVFLISELAGEQR	1.16712e+07	9.64897e+06	1.22037e+07	1.11796e+07	1.2327e+07	1.04238e+07	1.30497e+07	1.01281e+07	1.13438e+07	1.21185e+07	1.11293e+07	1.06657e+07	1.13831e+07	1.10116e+07	1.06557e+07	1.00295e+07			FALSE	0.13813	0.07094	-0.04362	0.13326	0.12052	0.03178	0.0937	23	1	N-term(304.2072)
A3KN83	SSLIGESQSGGK	497843	595974	526145	547765	482395	535530	485602	508780	461666	497189	502421	528786	494774	732571	474696	552657			FALSE	-0.18999	0.16617	-0.09044	-0.0265	-0.1375	-0.08504	-0.10374	2	1	12K(304.2072),N-term(304.2072)
A3KN83	SVTPPDVWYK	2.78452e+06	3.1825e+06	2.73632e+06	2.93156e+06	2.44608e+06	2.79498e+06	2.9182e+06	2.69483e+06	2.75829e+06	2.73978e+06	2.78484e+06	2.48531e+06	2.79296e+06	3.07152e+06	2.56812e+06	2.63958e+06			FALSE	-0.11808	-0.02501	-0.19637	-0.0742	-0.08823	-0.17917	-0.18715	3	0.9141	10K(304.2072),N-term(304.2072)
A3KN83	TGLAVLELQNK	3.37408e+07	3.49214e+07	3.20138e+07	3.45444e+07	3.31833e+07	3.13971e+07	3.18559e+07	3.43242e+07	3.14898e+07	3.30798e+07	3.36505e+07	3.25973e+07	3.2476e+07	3.12335e+07	3.38963e+07	3.32035e+07			FALSE	-0.08866	-0.10801	-0.03321	-0.0449	-0.05312	-0.05164	-0.08842	2	1	11K(304.2072),N-term(304.2072)
A3KN83	TGLAVLELQNKLPK	1.2604e+07	1.01996e+07	1.13846e+07	1.02011e+07	1.10966e+07	1.16798e+07	1.15524e+07	1.08206e+07	1.23138e+07	1.18778e+07	1.28854e+07	1.13784e+07	1.27196e+07	1.04115e+07	1.039e+07	1.07709e+07			FALSE	0.08525	0.02057	-0.10787	-0.07919	-0.0275	0.08954	-0.00172	4	1	11K(304.2072),14K(304.2072),N-term(304.2072)
A3KN83	TIAGIIYENYLLSR	8.85125e+06	9.26881e+06	9.27623e+06	8.77434e+06	8.9175e+06	9.23475e+06	8.76315e+06	8.96367e+06	8.84109e+06	8.51133e+06	8.34717e+06	7.92155e+06	8.58761e+06	8.60526e+06	9.53896e+06	9.03972e+06			FALSE	-0.06245	-0.07578	0.03606	-0.00554	-0.03165	-0.15549	0.00256	2	1	N-term(304.2072)
A3KN83	TLEALEEGGGELNDFVSTAK	8.57655e+06	8.34663e+06	8.82014e+06	8.22871e+06	8.65204e+06	8.58158e+06	8.76311e+06	8.19361e+06	8.4565e+06	8.56651e+06	8.38028e+06	8.62103e+06	8.77482e+06	7.90366e+06	9.35341e+06	8.03775e+06			FALSE	0.00849	-0.02101	0.03935	0.01067	0.00286	0.00665	0.02623	234	1	20K(304.2072),N-term(304.2072)
A3KN83	TRPSVSAPTVR	1.26885e+07	1.29013e+07	1.36634e+07	1.25365e+07	1.26216e+07	1.35456e+07	1.37246e+07	1.36117e+07	1.42262e+07	1.34493e+07	1.48387e+07	1.35594e+07	1.39926e+07	1.39176e+07	1.31908e+07	1.34285e+07			FALSE	0.11304	0.12522	0.05691	0.034	0.09525	0.15023	0.03219	3	0.9998	N-term(304.2072)
A3KN83	TTASTRPSVSAPTVR	1.53669e+06	1.63851e+06	1.65528e+06	1.64836e+06	1.54259e+06	1.49038e+06	1.6144e+06	1.50243e+06	1.49191e+06	1.55034e+06	1.57233e+06	1.54012e+06	1.63439e+06	1.91733e+06	1.6579e+06	1.5783e+06			FALSE	-0.06171	0.16167	0.02745	0.05721	-0.02677	-0.0288	-0.06611	3	1	N-term(304.2072)
A3KN83	TYAEYMPIK	1.18758e+07	1.25431e+07	1.22034e+07	1.16777e+07	1.25609e+07	1.2442e+07	1.24712e+07	1.16471e+07	1.21316e+07	1.19555e+07	1.30518e+07	1.25244e+07	1.20039e+07	1.33069e+07	1.2161e+07	1.26284e+07			FALSE	-0.01974	0.05176	0.02172	-0.03213	-0.01787	0.06681	0.0341	2	0.9996	9K(304.2072),N-term(304.2072)
A3KN83	VEGVLASVSGTNVK	356691	391452	410658	388825	409128	414718	350905	360536	362771	384191	330954	394731	359830	378488	363698	385578			FALSE	-0.00228	-0.01907	0.00218	0.09575	-0.07257	-0.04397	0.13906	2	1	14K(304.2072),N-term(304.2072)
A3KN83	VHMTLELPWSADR	602053	599198	565618	601850	649673	566988	562449	506550	603312	588948	576406	545412	577544	674387	575487	611851			FALSE	-0.01084	0.05962	-0.01681	-0.04115	-0.16828	-0.0987	0.01839	3	1	N-term(304.2072)
A3KN83	VPVVKEDDEPEEEDEEEMGHAE	2.05219e+07	2.11345e+07	2.0141e+07	2.04194e+07	2.02432e+07	1.83834e+07	2.12119e+07	2.07331e+07	1.93861e+07	2.01184e+07	21180295	2.09008e+07	2.11903e+07	2.13072e+07	2.03509e+07	2.10077e+07			FALSE	-0.07652	0.02884	-0.01035	-0.03847	0.00996	0.01463	-0.10894	3	1	5K(304.2072),N-term(304.2072)
A3KN83	VPVVKEDDEPEEEDEEEMGHAETY	5.87823e+06	5.86804e+06	6.22343e+06	6.23152e+06	6.4925e+06	6.48028e+06	5.7062e+06	6.61372e+06	6.66121e+06	6.36238e+06	5.9837e+06	6.48877e+06	5.93855e+06	6.69334e+06	5.5895e+06	5.78756e+06			FALSE	0.14892	0.10487	-0.04608	0.08452	0.06879	0.08654	0.14329	3	1	5K(304.2072),N-term(304.2072)
A3KN83	VPVVKEDDEPEEEDEEEMGHAETYAEYMPIK	1.02481e+07	8.904e+06	1.10871e+07	9.46676e+06	1.07063e+07	1.06282e+07	1.1097e+07	9.47396e+06	1.068e+07	1.03842e+07	1.07751e+07	1.04583e+07	1.03732e+07	9.04819e+06	1.06029e+07	1.01918e+07			FALSE	0.13729	0.02014	0.11871	0.1019	0.1031	0.14883	0.15568	4	1	18M(15.9949),31K(304.2072),5K(304.2072),N-term(304.2072)
A3KN83	VVSNDDGSISYESR	6.01202e+06	6.27956e+06	5.4659e+06	5.8179e+06	5.36824e+06	6.17816e+06	6.12911e+06	6.37296e+06	5.68103e+06	6.09658e+06	5.80671e+06	5.84473e+06	5.90726e+06	6.18158e+06	5.61648e+06	5.83569e+06			FALSE	-0.06162	-0.024	-0.10205	-0.12342	0.0245	-0.07716	-0.09023	2	1	N-term(304.2072)
A3KN83	VVYASATGASEPR	8.33266e+06	8.83838e+06	8.27981e+06	7.92538e+06	8.68901e+06	7.62427e+06	8.33453e+06	7.90672e+06	8.15258e+06	8.10834e+06	8.07465e+06	8.71664e+06	8.32839e+06	9.46835e+06	8.09012e+06	8.05343e+06			FALSE	-0.07857	0.05164	-0.08902	-0.08352	-0.08032	-0.03227	-0.07393	2	0.9834	N-term(304.2072)
A3KN83	YDMGILDLGSGDEK	9.86266e+06	1.01581e+07	1.03202e+07	9.71363e+06	1.03729e+07	9.93601e+06	9.86266e+06	1.00303e+07	9.45676e+06	1.00687e+07	9.92696e+06	1.02011e+07	9.96112e+06	9.69586e+06	1.01825e+07	9.88743e+06			FALSE	-0.03614	-0.02645	0.00354	0.00094	-0.00923	0.00771	0.02062	2	1	14K(304.2072),N-term(304.2072)
A3KN83	YLCIASK	8.12714e+06	9.03226e+06	8.07916e+06	8.92624e+06	8.08692e+06	8.18406e+06	7.90942e+06	8.58946e+06	7.69128e+06	7.81658e+06	7.07587e+06	7.20935e+06	7.22887e+06	7.41635e+06	8.74167e+06	8.6951e+06			FALSE	-0.146	-0.22857	0.02313	-0.01301	-0.05663	-0.26448	-0.0767	2	0.996	3C(57.0215),7K(304.2072),N-term(304.2072)
A4D0V7	DDENTPCHIK	9.00521e+06	9.12346e+06	9.10732e+06	9.14827e+06	9.09789e+06	9.18143e+06	8.96894e+06	9.01631e+06	9.21799e+06	9.37951e+06	9.63556e+06	1.0062e+07	9.26307e+06	8.76761e+06	9.17844e+06	9.401e+06			FALSE	0.03684	-0.00782	0.03543	0.01006	-0.01146	0.11974	0.01194	3	0.9999	10K(304.2072),7C(57.0215),N-term(304.2072)
A4D0V7	NIEKPQVPFDAIENK	1.98213e+06	2.07763e+06	2.0844e+06	2.31725e+06	2.09899e+06	2.09592e+06	2.15817e+06	2.15514e+06	2.07127e+06	2.21886e+06	2.0631e+06	2.13476e+06	2.25967e+06	2.23388e+06	2.12899e+06	2.32469e+06			FALSE	0.07963	0.14646	0.1336	0.11665	0.0874	0.04826	0.04725	4	1	15K(304.2072),4K(304.2072),N-term(304.2072)
A4D0V7	NIEKPQVPFDAIENKK	4.26082e+06	4.21771e+06	4.29501e+06	4.39099e+06	4.26134e+06	4.20843e+06	4.38015e+06	4.80051e+06	4.61633e+06	4.42313e+06	4.62333e+06	4.48935e+06	4.3333e+06	5.03488e+06	4.21815e+06	4.15548e+06			FALSE	0.09242	0.14395	-0.01796	0.03488	0.11478	0.10406	-0.00149	4	1	15K(304.2072),16K(304.2072),4K(304.2072),N-term(304.2072)
A4D0V7	VHLYEQAGPSFASYPLGLGMNK	286380	290705	311956	238723	273056	258687	282518	268809	262461	243340	307748	259090	267166	264824	281359	277977			FALSE	-0.19022	-0.11738	-0.04507	-0.06757	-0.06588	-0.02585	-0.11805	3	1	22K(304.2072),N-term(304.2072)
A4D126	ALAEDQINSK	3.42651e+06	2.86321e+06	2.8722e+06	2.85217e+06	3.13716e+06	3.25448e+06	2.76803e+06	3.11574e+06	3.14137e+06	2.83783e+06	2.83145e+06	3.50781e+06	2.76844e+06	2.7249e+06	2.92324e+06	2.82001e+06			FALSE	-0.07304	-0.19531	-0.13113	-0.13588	-0.09625	0.01132	0.02319	2	1	10K(304.2072),N-term(304.2072)
A4D126	EHGAAGAIRPLVSTVVSPSADGCLDYSLER	4.2201e+06	4.13189e+06	4.07441e+06	3.95957e+06	4.20937e+06	4.05473e+06	4.45169e+06	3.94022e+06	4.35198e+06	4.39347e+06	4.14619e+06	3.87518e+06	4.36844e+06	3.80219e+06	3.68548e+06	4.20915e+06			FALSE	0.06641	-0.03167	-0.08125	-0.05601	0.00688	-0.05827	-0.01526	4	1	23C(57.0215),N-term(304.2072)
A4D126	LVEGSPDLWK	2.18108e+06	2.29679e+06	2.22113e+06	2.21542e+06	2.29734e+06	2.28391e+06	2.20573e+06	2.2843e+06	2.21217e+06	2.23932e+06	2.12568e+06	2.24405e+06	2.19962e+06	2.47208e+06	2.4114e+06	2.4249e+06			FALSE	-0.00852	0.06114	0.11109	-0.01337	0.00391	-0.03527	0.03293	2	0.9994	10K(304.2072),N-term(304.2072)
A4D126	NSGLIGQLLIA	2.06581e+06	2.36399e+06	2.47305e+06	2.27566e+06	2.32698e+06	2.11442e+06	2.02557e+06	2.11047e+06	1.93957e+06	2.094e+06	2.43303e+06	2.12155e+06	2.12145e+06	2.25951e+06	2.22892e+06	2.08892e+06			FALSE	-0.13518	-0.01599	-0.03693	0.10029	-0.09899	0.04008	0.00377	2	0.9987	N-term(304.2072)
A4D1E1	NDQDSAIPR	9.26418e+06	1.01897e+07	9.81524e+06	8.54996e+06	1.02133e+07	8.7586e+06	9.82832e+06	9.30659e+06	9.68557e+06	9.84826e+06	1.12029e+07	1.13541e+07	9.79933e+06	1.22358e+07	1.00955e+07	1.07038e+07			FALSE	0.00592	0.17975	0.09648	-0.08308	-0.02385	0.21351	-0.0362	2	0.9643	N-term(304.2072)
A4D1E1	SISPPLIQ	5.96842e+06	6.01888e+06	5.87407e+06	6.05562e+06	6.45072e+06	6.10321e+06	5.75992e+06	6.1841e+06	5.72488e+06	6.02821e+06	5.95553e+06	6.09937e+06	5.59531e+06	6.33718e+06	6.4111e+06	6.23796e+06			FALSE	-0.02847	-0.00661	0.07752	-0.00695	-0.00522	0.00811	0.06663	2	0.998	N-term(304.2072)
A4D1E9	DFLHLFEK	1.66788e+07	1.71671e+07	1.77943e+07	1.69845e+07	1.65354e+07	1.67688e+07	1.6107e+07	1.65263e+07	1.59054e+07	1.68824e+07	1.81512e+07	1.66117e+07	1.78394e+07	1.58381e+07	1.73553e+07	1.68395e+07			FALSE	-0.04582	-0.0072	0.01479	0.03923	-0.05264	0.03857	-0.02328	3	1	8K(304.2072),N-term(304.2072)
A4D1E9	DLPDAQDK	4.78516e+06	4.44257e+06	4.49402e+06	4.52299e+06	4.84164e+06	4.46561e+06	4.38225e+06	4.65169e+06	4.43463e+06	4.94833e+06	4.54027e+06	4.6226e+06	4.52817e+06	4.39691e+06	4.85024e+06	4.75373e+06			FALSE	0.02407	-0.04811	0.05766	-0.03333	-0.03062	-0.01018	0.01238	2	0.9963	8K(304.2072),N-term(304.2072)
A4D1E9	FHELMSQLQNPK	491761	436023	484512	406651	497375	497415	455586	506611	432226	447803	442543	433503	457827	461956	476726	451736			FALSE	-0.07624	-0.0125	0.00105	-0.0581	0.05254	-0.08278	0.1006	4	0.9959	12K(304.2072),N-term(304.2072)
A4D1E9	GGDVWVVAQNR	2.22738e+07	2.22407e+07	2.18578e+07	2.24128e+07	2.18878e+07	2.25011e+07	2.19471e+07	2.28326e+07	2.2734e+07	2.2641e+07	2.34838e+07	2.26131e+07	2.28875e+07	2.14094e+07	2.32479e+07	2.21301e+07			FALSE	0.02762	-0.00707	0.02772	-0.00792	0.00857	0.05039	-0.00408	2	1	N-term(304.2072)
A4D1E9	GGSGGMGYPR	1.64252e+07	1.69035e+07	1.8352e+07	1.84363e+07	1.69305e+07	1.6616e+07	1.77521e+07	1.65078e+07	1.74961e+07	1.75689e+07	1.87887e+07	1.76597e+07	1.817e+07	1.80005e+07	1.85273e+07	1.76856e+07			FALSE	0.07327	0.11805	0.11974	0.14248	0.03976	0.12909	0.0094	2	1	6M(15.9949),N-term(304.2072)
A4D1E9	GKDCEIPVPVGISVTDENGK	1.79956e+06	1.70015e+06	1.56097e+06	1.48822e+06	1.59401e+06	1.56054e+06	1.77079e+06	1.84449e+06	1.60246e+06	1.6203e+06	1.68223e+06	1.69085e+06	1751582	1.60472e+06	1.68196e+06	1.60006e+06			FALSE	-0.11893	-0.06036	-0.09265	-0.19881	0.04687	-0.05317	-0.1498	3	1	20K(304.2072),2K(304.2072),4C(57.0215),N-term(304.2072)
A4D1E9	IIHLDLK	1.2399e+06	1.30489e+06	1.24331e+06	1.28855e+06	1.30962e+06	1.30057e+06	1.17227e+06	1.34614e+06	1.19678e+06	1.27761e+06	1.28883e+06	1.29055e+06	1.35472e+06	1.39006e+06	1.3226e+06	1.26128e+06			FALSE	-0.04048	0.10914	0.02199	-0.00736	-0.01503	0.01947	0.0366	3	0.9894	7K(304.2072),N-term(304.2072)
A4D1E9	LLTNFLPLK	7.32225e+06	7.79178e+06	7.44304e+06	7.62083e+06	6.37125e+06	6.63967e+06	6.98006e+06	7.47303e+06	7.55197e+06	5.95191e+06	6.24918e+06	6.27034e+06	6.10902e+06	6.73052e+06	7.23884e+06	7.13239e+06			FALSE	-0.16251	-0.2353	-0.0727	-0.0048	-0.06451	-0.27171	-0.21616	3	0.9979	9K(304.2072),N-term(304.2072)
A4D1E9	QISVADLPGLIEGAHMNK	1.8023e+06	1.91927e+06	1.66841e+06	1.7502e+06	1.87154e+06	1.9963e+06	1.83352e+06	1.6695e+06	1.70139e+06	1.73656e+06	1.58636e+06	1.76798e+06	1.73102e+06	1.78443e+06	1.54032e+06	1.72569e+06			FALSE	-0.11436	-0.0822	-0.18838	-0.1225	-0.08731	-0.14988	0.05562	4	1	18K(304.2072),N-term(304.2072)
A4D1E9	RIIHLDLK	1.46231e+06	1.53537e+06	1.62308e+06	1.51958e+06	1.59862e+06	1.75731e+06	1.48119e+06	1.61059e+06	1.46539e+06	1.57594e+06	1.49299e+06	1.45153e+06	1.45723e+06	1.59162e+06	1.4262e+06	1.52993e+06			FALSE	0.02085	0.02442	-0.02014	0.06814	0.04459	-0.02582	0.16286	4	0.9036	8K(304.2072),N-term(304.2072)
A4D1E9	SLDEQANQENDALHK	6.69898e+06	6.28066e+06	6.55962e+06	6.6409e+06	6.32501e+06	6.81461e+06	5.90065e+06	6.84335e+06	6.4932e+06	6.32788e+06	6.58705e+06	6.60392e+06	6.42256e+06	6.28433e+06	6.32543e+06	6.34502e+06			FALSE	-0.01773	-0.03064	-0.03478	0.02434	-0.02643	0.0233	0.01767	3	1	15K(304.2072),N-term(304.2072)
A4D1E9	SLDEQANQENDALHKK	2.44723e+07	2.49619e+07	2.58844e+07	2.52256e+07	2.51078e+07	2.65619e+07	2.47633e+07	2.34206e+07	2.48613e+07	2.61655e+07	2.4758e+07	2.78104e+07	2.45615e+07	2.47524e+07	2.52546e+07	2.53733e+07			FALSE	0.04575	-0.00352	0.03442	0.0481	-0.03696	0.08868	0.06381	4	1	15K(304.2072),16K(304.2072),N-term(304.2072)
A4D1E9	TVEFQHIIPISAVTGEGIEELK	1.0742e+07	9.96353e+06	1.13871e+07	1.05388e+07	1.08734e+07	9.47958e+06	1.07209e+07	9.06374e+06	1.05302e+07	1.04973e+07	1.14549e+07	9.47528e+06	1.12968e+07	9.73174e+06	1.02628e+07	9.35543e+06			FALSE	0.02226	0.02233	-0.07782	0.08262	-0.06564	0.01557	-0.02477	3	1	22K(304.2072),N-term(304.2072)
A4D1P6	EEQQPEEEEALVQ	1.6705e+06	1.65352e+06	1.53067e+06	1.53259e+06	1.48392e+06	1.60851e+06	1.49154e+06	1.56428e+06	1.64209e+06	1.46873e+06	1.33416e+06	1.68229e+06	1.52631e+06	1.65492e+06	1.37956e+06	1.56036e+06			FALSE	-0.09563	-0.06334	-0.17715	-0.11786	-0.12137	-0.14007	-0.10419	2	0.9928	N-term(304.2072)
A4D1P6	EKKPEASGPEAEPCPELHTEPVEPLTR	468655	452198	491140	440362	561461	406555	522556	451418	507931	408250	471735	631717	382088	425270	470632	460310			FALSE	-0.00734	-0.18976	0.01572	0.01659	0.08091	0.26098	0.07206	4	1	14C(57.0215),2K(304.2072),3K(304.2072),N-term(304.2072)
A4D1P6	GMNQVPGR	3.40945e+07	3.47169e+07	3.45126e+07	3.38929e+07	3.50469e+07	3.41284e+07	3.14334e+07	3.15112e+07	3.2144e+07	3.66018e+07	3.27681e+07	3.27036e+07	3.21874e+07	3.1513e+07	3.6826e+07	3.55785e+07			FALSE	-0.00138	-0.11135	0.07343	-0.00854	-0.12857	-0.07178	0.00761	2	0.9991	N-term(304.2072)
A4D1P6	ILSLACSPNGASFVCSAAAPSLTS	556730	520121	593581	498607	514844	546275	540518	489944	589899	591911	535300	511304	573380	449833	528176	537919			FALSE	0.13418	-0.07371	-0.01448	0.0204	-0.06353	-0.0411	-0.02123	3	1	15C(57.0215),6C(57.0215),N-term(304.2072)
A4D1P6	KEEQQPEEEEALVQ	2.51515e+07	2.38709e+07	2.34288e+07	2.3647e+07	2.36212e+07	2.41945e+07	2.30484e+07	2.47872e+07	2.50169e+07	2.44357e+07	2.28947e+07	2.41823e+07	2.36782e+07	2.42652e+07	2.29293e+07	2.39815e+07			FALSE	0.01261	-0.03211	-0.06352	-0.05845	-0.03535	-0.05842	-0.03595	3	1	1K(304.2072),N-term(304.2072)
A4D1P6	KNLCEININDNMPR	5.14342e+06	5.13432e+06	5.4705e+06	5.0677e+06	5.52276e+06	5.20217e+06	5.57961e+06	5.3987e+06	5.48125e+06	5.66455e+06	5.62962e+06	5.07404e+06	5.67215e+06	5.28869e+06	5.51537e+06	5.57096e+06			FALSE	0.11698	0.09284	0.10926	0.03611	0.09513	0.05858	0.06144	3	1	1K(304.2072),4C(57.0215),N-term(304.2072)
A4D1P6	KPEASGPEAEPCPELHTEPVEPL	4.82079e+06	5.07337e+06	4.88221e+06	4.79564e+06	5.10331e+06	4.95959e+06	5.08779e+06	5.12886e+06	4.49294e+06	5.14316e+06	4.95575e+06	4.88811e+06	4.64215e+06	5.08838e+06	4.86139e+06	5.16381e+06			FALSE	-0.03813	-0.02406	0.01898	-0.03189	0.04627	-0.00735	0.0244	3	1	12C(57.0215),1K(304.2072),N-term(304.2072)
A4D1P6	KPEASGPEAEPCPELHTEPVEPLTR	1.01654e+06	1.10439e+06	966647	1.04734e+06	1.04035e+06	885416	929764	1.14621e+06	981665	1.0516e+06	1.08114e+06	966863	936302	935423	1.0507e+06	958163			FALSE	-0.0609	-0.18033	-0.07831	-0.07464	-0.03091	-0.05048	-0.13926	3	1	12C(57.0215),1K(304.2072),N-term(304.2072)
A4D1P6	LFALQAEIHR	1.68103e+06	1.87744e+06	1.8373e+06	1.92299e+06	1.84829e+06	1.77427e+06	1.60529e+06	1.85713e+06	1.61555e+06	1.59477e+06	1.76387e+06	1.55816e+06	1.78963e+06	1.66435e+06	2.04792e+06	1.87796e+06			FALSE	-0.14854	-0.043	0.14176	0.07958	-0.03948	-0.09919	0.02575	3	1	N-term(304.2072)
A4D1P6	LFDMQQHECAMSWR	1.13866e+06	1.19878e+06	1.1892e+06	1.16426e+06	1.15537e+06	1.19509e+06	1.13939e+06	1.1084e+06	1.19248e+06	1.17827e+06	1.08279e+06	1.17103e+06	1.11699e+06	1.15309e+06	1.13214e+06	1.14982e+06			FALSE	0.02041	-0.04219	-0.03466	0.00985	-0.05643	-0.05256	0.00801	3	1	9C(57.0215),N-term(304.2072)
A4D1P6	LKKEEQQPEEEEALVQ	5.5252e+06	5.82553e+06	5.69806e+06	6.02589e+06	5.27062e+06	5.61399e+06	5.78838e+06	5.71658e+06	5.65235e+06	6.08223e+06	5.83824e+06	5.81133e+06	6.35127e+06	6.8918e+06	6.00105e+06	5.72415e+06			FALSE	0.04798	0.22245	0.04683	0.04667	0.01947	0.03749	-0.06049	3	1	2K(304.2072),3K(304.2072),N-term(304.2072)
A4D1P6	LLLLGSGVGTVR	4.25395e+06	4.54234e+06	3.81226e+06	4.05771e+06	4.40104e+06	3.89012e+06	3.91735e+06	3.9704e+06	3.89321e+06	3.94866e+06	3.86567e+06	3.48762e+06	3.88904e+06	4.1157e+06	4.20964e+06	3.8848e+06			FALSE	-0.1657	-0.13604	-0.11997	-0.16054	-0.15728	-0.25851	-0.08532	3	1	N-term(304.2072)
A4D1P6	LLLWDTK	1.82892e+07	1.81671e+07	1.73713e+07	1.70582e+07	1.78522e+07	1.84386e+07	1.79364e+07	1.80735e+07	1.62093e+07	1.81394e+07	1.87346e+07	1.76328e+07	1.68216e+07	1.91267e+07	1.76374e+07	1.84314e+07			FALSE	-0.08591	-0.02025	-0.01541	-0.08252	-0.01778	-0.00352	-0.00657	23	0.99	7K(304.2072),N-term(304.2072)
A4D1P6	LSPAQGPPQPQ	5.74748e+06	6.09094e+06	5.90341e+06	5.80985e+06	6.32215e+06	6.01655e+06	5.79318e+06	6.11556e+06	5.88307e+06	6.22748e+06	5.90918e+06	6.28413e+06	6.04412e+06	6.29426e+06	6.09508e+06	6.12892e+06			FALSE	0.03279	0.05968	0.04624	-0.01533	0.00854	0.04261	0.05971	2	0.9997	N-term(304.2072)
A4D1P6	LSPAQGPPQPQSS	9.17827e+06	9.37112e+06	9.59758e+06	8.8561e+06	9.0567e+06	8.23015e+06	9.03669e+06	8.59273e+06	8.61058e+06	9.62738e+06	8.53368e+06	9.17809e+06	8.81955e+06	9.30768e+06	7.87744e+06	9.24719e+06			FALSE	-0.02443	-0.03321	-0.1153	-0.00746	-0.07339	-0.06666	-0.1017	2	1	N-term(304.2072)
A4D1P6	LSPAQGPPQPQSSAK	413432	425099	389684	426991	417681	392728	419344	462848	399071	417603	454296	418434	420132	424743	435669	426366			FALSE	-0.0381	0.01087	0.03988	-0.0381	0.07323	0.05767	-0.04921	2	1	15K(304.2072),N-term(304.2072)
A4D1P6	LSPAQGPPQPQSSAKK	129352	140854	136198	143094	139560	141028	144591	139047	135903	143190	148409	138061	142857	129517	149918	139051			FALSE	0.04669	0.01153	0.09685	0.04771	0.06999	0.08433	0.0544	3	1	15K(304.2072),16K(304.2072),N-term(304.2072)
A4D1P6	NLCEININDNMPR	6.41594e+06	6.56784e+06	6.80699e+06	6.5614e+06	6.7551e+06	6.51578e+06	6.35396e+06	6.42574e+06	6.45686e+06	6.47517e+06	6.56737e+06	6.11816e+06	6.52666e+06	6.14131e+06	6.57359e+06	6.66283e+06			FALSE	-0.00576	-0.03552	0.0278	0.04212	-0.02286	-0.03353	0.03155	2	1	3C(57.0215),N-term(304.2072)
A4D1P6	NQVQEENEVLR	905309	845647	864484	929967	824633	861430	865247	816869	810633	917497	773675	790929	806369	706116	856758	857740			FALSE	-0.01893	-0.21122	-0.03036	0.0354	-0.05787	-0.16235	-0.05449	2	0.9994	N-term(304.2072)
A4D1P6	QVQEENEVLR	2.2461e+06	2.29798e+06	2.21047e+06	2.09201e+06	2.36967e+06	2.03344e+06	2.20559e+06	2.37581e+06	2.46972e+06	2.17691e+06	2.2789e+06	2.31689e+06	2.03914e+06	2.30926e+06	2.16703e+06	1.95419e+06			FALSE	0.03219	-0.0635	-0.14092	-0.07882	0.0118	0.01632	-0.04546	2	0.9646	N-term(304.2072)
A4D1P6	RTNQVQEENEVLR	9.31111e+06	9.83521e+06	8.95768e+06	8.92145e+06	9.69144e+06	9.02569e+06	9.51868e+06	9.61994e+06	8.95839e+06	9.89422e+06	1.01137e+07	9.91518e+06	9.03637e+06	9.64796e+06	8.91711e+06	1.07025e+07			FALSE	-0.0223	-0.03524	0.03523	-0.09879	-0.00058	0.06502	-0.03271	3	1	N-term(304.2072)
A4D1P6	SAAAPSLTSQVDFSAPDIGSK	430039	419684	413160	438583	428322	428395	423848	417611	421835	414479	460526	444242	424587	447006	445493	403604			FALSE	-0.02295	0.03666	-0.00106	0.00343	-0.0141	0.09056	0.01183	3	1	21K(304.2072),N-term(304.2072)
A4D1P6	SGLATGESGWSQHR	1.07286e+07	1.12348e+07	1.04756e+07	1.01439e+07	1.0585e+07	1.04544e+07	1.06292e+07	1.08909e+07	1.02455e+07	9.96881e+06	1.13073e+07	1.04994e+07	1.03016e+07	1.07192e+07	1.069e+07	1.12252e+07			FALSE	-0.11973	-0.06329	-0.00317	-0.09109	-0.02941	-0.01033	-0.06201	2	0.9078	N-term(304.2072)
A4D1P6	SPLLSLEWATK	6.79997e+06	6.18898e+06	6802776	6.85739e+06	6.9248e+06	6.91364e+06	6.83331e+06	6.85634e+06	6.84391e+06	6.23527e+06	5.89352e+06	5.8602e+06	7.14216e+06	6.24127e+06	6.66311e+06	6.53294e+06			FALSE	0.00999	0.04316	0.02282	0.07269	0.0758	-0.14417	0.0914	3	1	11K(304.2072),N-term(304.2072)
A4D1P6	TNQVQEENEVLR	1.89132e+07	1.80864e+07	1.84163e+07	1.93281e+07	1.90048e+07	1.91294e+07	1.80437e+07	1.86741e+07	1.86667e+07	1.86394e+07	1.81271e+07	1.98305e+07	1.92209e+07	1.87728e+07	1.83871e+07	1.88795e+07			FALSE	0.0119	0.03825	0.01037	0.02875	-0.01103	0.03688	0.04358	2	1	N-term(304.2072)
A4D1P6	VDFSAPDIGSK	7.2657e+06	8.59366e+06	7.87347e+06	8.32249e+06	7.88962e+06	8.09842e+06	7.74827e+06	8.26668e+06	7.52807e+06	7.95313e+06	7.5017e+06	8.17394e+06	7.63085e+06	9.36736e+06	7.95296e+06	8.16181e+06			FALSE	-0.03482	0.10005	0.02305	0.0303	0.01408	-0.01681	0.01166	3	0.9999	11K(304.2072),N-term(304.2072)
A4D1P6	VSEYSLPSDATGPFVLS	801058	606272	850907	815966	783384	765427	736032	629474	618856	667775	670202	612305	707145	775802	738605	700020			FALSE	-0.12936	0.07551	0.03173	0.24418	-0.04353	-0.13399	0.1382	2	0.9999	N-term(304.2072)
A4D1P6	VSEYSLPSDATGPFVLSGYSGYK	3.7937e+06	3.17522e+06	3.83529e+06	3.58441e+06	3.5335e+06	3.49297e+06	3.74764e+06	3.1736e+06	3.83377e+06	3.34358e+06	3.18464e+06	3.20518e+06	3.33446e+06	2.79767e+06	3.42695e+06	3.27487e+06			FALSE	0.04252	-0.18455	-0.05638	0.09043	-0.0099	-0.12516	0.01187	3	1	23K(304.2072),N-term(304.2072)
A4D1P6	VWSFNPIMQTK	7.85496e+06	7.73833e+06	8.09108e+06	8.5707e+06	7.32863e+06	7.72583e+06	9.52637e+06	8.20967e+06	7.59101e+06	6.84467e+06	8.68292e+06	7.47595e+06	8.2845e+06	7.69417e+06	8.11696e+06	7.75481e+06			FALSE	-0.11129	0.03522	0.02554	0.09562	0.18576	0.0514	-0.05073	3	1	11K(304.2072),N-term(304.2072)
A4D1U4	GVLHAGP	8.11288e+06	8.16098e+06	8.54927e+06	8.87388e+06	9.15204e+06	8.47901e+06	7.99561e+06	8.27164e+06	9.25062e+06	9.05888e+06	8.92391e+06	9.17182e+06	8.47897e+06	8.31934e+06	8.62285e+06	8.01461e+06			FALSE	0.17004	0.04576	0.03188	0.09845	-0.00059	0.15309	0.11556	2	0.9746	N-term(304.2072)
A4D1U4	SVGILSPSYTLLYR	726351	727702	768887	645006	696456	704445	692500	763211	706098	740263	718532	772098	668552	675539	706638	709601			FALSE	-0.00765	-0.11345	-0.03801	-0.04041	0.00164	0.03584	-0.05373	2	1	N-term(304.2072)
A4D2B0	EASQPETEGGGNSQ	1.64451e+06	1.54377e+06	1.52675e+06	1.29722e+06	1.34888e+06	1.68732e+06	1.5659e+06	1.64572e+06	1.98181e+06	1.60148e+06	1.42863e+06	1.56011e+06	1.56577e+06	1.5583e+06	1.59827e+06	1.58023e+06			FALSE	0.16851	-0.02935	-0.00443	-0.17505	0.01052	-0.09324	-0.07051	2	0.9967	N-term(304.2072)
A4D2B0	YLPHGLGEGQPLR	8.52583e+06	8.30008e+06	8.47961e+06	8.47232e+06	8.36028e+06	8.48377e+06	8.59907e+06	8.56749e+06	8.6415e+06	8.61513e+06	8.59948e+06	8.78607e+06	8.05259e+06	8.7378e+06	8.3821e+06	8.53028e+06			FALSE	0.03647	-0.00305	0.0074	0.01076	0.02892	0.0472	0.00155	3	1	N-term(304.2072)
A5A3E0	EMATVASSSSLEKSYELPDGQVITIGNER	2192.53	2098.61	1900.02	1814.92	1971.94	2049.36	1984.28	1916.87	1856.35	1825.67	2125.01	1854.56	2210.13	1844.75	1772.75	2012.24			FALSE	-0.22086	-0.0817	-0.18107	-0.20802	-0.13746	-0.10875	-0.0937	3	1	13K(304.2072),2M(15.9949),N-term(304.2072)
A5A3E0	LCYVALDFEQEMATVASSSSLEK	4.52979e+06	4.60801e+06	5.05657e+06	5.86756e+06	4.9809e+06	4.34706e+06	5.04416e+06	4.9873e+06	6.19693e+06	3.60029e+06	3.52268e+06	3.07687e+06	3.79405e+06	3.64696e+06	4.49371e+06	6.44742e+06			FALSE	0.10053	-0.29635	0.25984	0.2576	0.13461	-0.46948	0.02972	3	1	12M(15.9949),23K(304.2072),2C(57.0215),N-term(304.2072)
A5A3E0	TTGIVMDSGDGVTHTVPIYEGNALPH	182991	191958	175695	176290	174246	157618	156013	175050	175922	197456	168030	172182	161853	169632	144759	182577			FALSE	-0.00606	-0.17775	-0.19592	-0.09118	-0.17959	-0.14026	-0.17611	3	1	N-term(304.2072)
A5A3E0	TTGIVMDSGDGVTHTVPIYEGNALPHA	1748.2	1975.19	1700.87	2051.32	1841.76	1937.23	1948.58	1943.2	1866.87	1734.13	1512.3	1728.98	1798.86	3810.07	1816.1	2095.26			FALSE	-0.04822	0.59111	0.07105	0.01112	0.06382	-0.20005	0.02139	3	1	N-term(304.2072)
A5A3E0	VAPEEHPVLLTEATLNPKANRE	1.26422e+07	1.32969e+07	1.35872e+07	1.41376e+07	1.46259e+07	1.2796e+07	1.25692e+07	1.25589e+07	1.16759e+07	1.34618e+07	1.20508e+07	1.4058e+07	1.24057e+07	1.63773e+07	1.20849e+07	1.4322e+07			FALSE	-0.04528	0.15008	0.02578	0.09604	-0.04583	0.00941	0.0802	3	0.9999	18K(304.2072),N-term(304.2072)
A5D8V6	ALESPEVQDLQLER	2.16697e+06	2.33413e+06	2.24393e+06	2.06436e+06	2.11978e+06	2.25403e+06	2.24379e+06	2.23337e+06	2.21805e+06	2.12757e+06	2.18193e+06	2.1464e+06	2.45379e+06	2.36248e+06	2.33717e+06	2.24758e+06			FALSE	-0.05072	0.09764	0.02656	-0.06316	-0.00769	-0.05647	-0.04139	23	1	N-term(304.2072)
A5D8V6	FLEGEVPLETF	1.25233e+07	1.14687e+07	1.19767e+07	1.18644e+07	1.21195e+07	1.23695e+07	1.19958e+07	1.1545e+07	1.25191e+07	1.19146e+07	1.23137e+07	1.14987e+07	1.20975e+07	1.18622e+07	1.10885e+07	1.12939e+07			FALSE	0.02632	-0.00195	-0.10019	-0.0091	-0.02739	-0.01084	0.02958	2	1	N-term(304.2072)
A5D8V6	NLEFQGPLEIS	2.89505e+07	2.63861e+07	2.7874e+07	2.63008e+07	2.83178e+07	2.68525e+07	2.75084e+07	2.5641e+07	2.87746e+07	2.72752e+07	2.69109e+07	2.66118e+07	2.75933e+07	2.68442e+07	2.67233e+07	2.89104e+07			FALSE	0.01848	-0.02363	0.00773	-0.03061	-0.05818	-0.04808	-0.00434	2	0.9988	N-term(304.2072)
A5D8V6	NLEFQGPLEISR	4.67058e+06	4.82281e+06	4.47337e+06	4.48025e+06	4.57119e+06	4.95262e+06	4.81823e+06	4.62383e+06	4.73755e+06	4.37047e+06	4.43462e+06	4.59064e+06	4.52101e+06	4.80693e+06	4.47288e+06	4.43669e+06			FALSE	-0.05979	-0.02537	-0.09157	-0.08445	-0.00782	-0.07295	0.00462	2	1	N-term(304.2072)
A5D8V6	SNLSDRYQELR	1.21452e+07	1.21198e+07	1.19465e+07	1.15981e+07	1.22629e+07	1.22211e+07	1.22605e+07	1.28883e+07	1.21163e+07	1.31918e+07	1.27387e+07	1.24909e+07	1.20687e+07	1.24246e+07	1.17152e+07	1.23514e+07			FALSE	0.06072	0.01351	-0.01184	-0.04348	0.05162	0.05625	0.01297	3	1	N-term(304.2072)
A5D8V6	SNLSDRYQELRK	1.00858e+07	1.03319e+07	9.66704e+06	1.02049e+07	9.66598e+06	1.06167e+07	9.78424e+06	9.94117e+06	9.63701e+06	1.01583e+07	9.97772e+06	9.85436e+06	9.24499e+06	1.09424e+07	1.02495e+07	9.76274e+06			FALSE	-0.04466	-0.01636	-0.02894	-0.03908	-0.04976	-0.04198	-0.00957	4	1	12K(304.2072),N-term(304.2072)
A5D8V6	TLQELEELQNDSEAIDQL	4.74609e+06	4.39698e+06	4.88452e+06	4.35093e+06	4.32241e+06	4.36407e+06	4.99747e+06	4.10614e+06	4.417e+06	4.52473e+06	4.50583e+06	4.05272e+06	4.33804e+06	4.26344e+06	4.18311e+06	4.66686e+06			FALSE	-0.03212	-0.08809	-0.04701	0.0145	-0.00624	-0.09531	-0.07391	23	1	N-term(304.2072)
A5PL33	DGPSRPLAPR	4.04567e+06	4.27718e+06	3.92615e+06	3.80416e+06	4.18408e+06	4.18518e+06	4.05316e+06	4.36994e+06	4.22317e+06	4.3905e+06	3.90769e+06	4.20478e+06	3.86228e+06	3.96437e+06	4.43928e+06	4.0088e+06			FALSE	0.04955	-0.08868	0.02154	-0.10655	0.01727	-0.03694	0.00802	3	0.9993	N-term(304.2072)
A5PL33	DKPWPTRK	6.3067e+06	6.56312e+06	6.42758e+06	6.74734e+06	6.3939e+06	6.55947e+06	6.16579e+06	6.63183e+06	6.20946e+06	6.61499e+06	6.50493e+06	6.63412e+06	6.40479e+06	6.19942e+06	6.66834e+06	6.47387e+06			FALSE	-0.00509	-0.03009	0.03022	0.0338	-0.00812	0.02987	0.00934	4	0.9277	2K(304.2072),8K(304.2072),N-term(304.2072)
A5PL33	EIPEFLFGEVK	7.59808e+06	8.09649e+06	7.01763e+06	7.41346e+06	7.40697e+06	6.52049e+06	6.86551e+06	6.05001e+06	6.94081e+06	6.57274e+06	6.40917e+06	6.2518e+06	6.5976e+06	8.0759e+06	7.7953e+06	7.02265e+06			FALSE	-0.21586	-0.09705	-0.08292	-0.12109	-0.28116	-0.30988	-0.17233	2	1	11K(304.2072),N-term(304.2072)
A5PL33	EIPVPVLRPAWPC	2.58789e+06	2.68828e+06	2.69644e+06	2.63798e+06	2.4669e+06	2.48897e+06	2.69052e+06	2.57318e+06	2.55566e+06	2.68982e+06	2.57056e+06	2.65834e+06	2.4596e+06	2.63684e+06	2.34946e+06	2.71319e+06			FALSE	-0.00842	-0.05	-0.0596	0.01584	-0.00341	-0.01298	-0.09035	23	1	13C(57.0215),N-term(304.2072)
A5PL33	GVPQPSWGPEAQ	1956.61	3522.6	1596.31	1776.23	1419.54	1681.86	2827.01	1821.66	1411.44	1815.64	3053.67	1349.65	1563.83	2100.02	2148.4	1644.74			FALSE	-0.76374	-0.58061	-0.53057	-0.70013	-0.23715	-0.31538	-0.82105	2	0.9719	N-term(304.2072)
A5PL33	HADEGQEPAGCGDPQGGQPR	2.23517e+06	2.52689e+06	2.45871e+06	2.40623e+06	2.47958e+06	2.64417e+06	2.55599e+06	3.06207e+06	2.67477e+06	2.20148e+06	2.46425e+06	2.51519e+06	2.28984e+06	2.72094e+06	2.25676e+06	2.4499e+06			FALSE	0.03418	0.07345	-0.01688	0.03083	0.23848	0.0644	0.10561	3	1	11C(57.0215),N-term(304.2072)
A5PL33	LSPSEPGR	5.31141e+06	5.25088e+06	5.52049e+06	5.41465e+06	5.4522e+06	5.229e+06	5.37649e+06	5.32226e+06	5.55934e+06	5.41269e+06	5.62119e+06	5.84146e+06	5.32304e+06	5.49928e+06	5.20718e+06	5.43328e+06			FALSE	0.05491	0.03509	0.01064	0.05005	0.01852	0.11802	0.01615	2	0.9913	N-term(304.2072)
A5PL33	VRDGPSRPLAPR	6.22387e+06	6.44115e+06	6.18296e+06	6.18176e+06	6.94883e+06	6.04672e+06	5.99788e+06	6.8571e+06	6.17867e+06	6.18917e+06	5.38057e+06	5.83738e+06	5.79662e+06	6.39837e+06	5.60998e+06	6.04336e+06			FALSE	-0.03426	-0.05456	-0.12011	-0.03462	0.02148	-0.17504	0.03717	4	0.9994	N-term(304.2072)
A5PLL7	RLEDLIQGLTGEKPR	1.40153e+06	1.55905e+06	1.59905e+06	1.45727e+06	1.4893e+06	1.59864e+06	1.53352e+06	1.57371e+06	1.42457e+06	1.34736e+06	1.54622e+06	1.4034e+06	1.34921e+06	1.53131e+06	1.49081e+06	1.65583e+06			FALSE	-0.09499	-0.03955	0.08793	0.04592	0.06975	-0.00535	0.06076	4	1	13K(304.2072),N-term(304.2072)
A5PLN9	ADLQTSSQR	4.85744e+07	2.42315e+07	3.00804e+07	2.8986e+07	2.77694e+07	2.77681e+07	2.89241e+07	2.77267e+07	2.88798e+07	2.77059e+07	2.87632e+07	2.81279e+07	3.54208e+07	2.32444e+07	2.89424e+07	3.94776e+07			FALSE	-0.36362	-0.31155	-0.08964	-0.30172	-0.36196	-0.35585	-0.3906	2	1	N-term(304.2072)
A5PLN9	AVSYTTQAGEK	2.86289e+06	3.12316e+06	3.14212e+06	3.24467e+06	3.27448e+06	3.44429e+06	3.03096e+06	3.0046e+06	3.0875e+06	3.02576e+06	3.48714e+06	3.12754e+06	3.10284e+06	3.26185e+06	3.47767e+06	2.98656e+06			FALSE	0.03034	0.08849	0.11087	0.09349	0.01188	0.14407	0.16659	2	1	11K(304.2072),N-term(304.2072)
A5PLN9	DLPGDLFNQ	3.25326e+06	3.2614e+06	3.03572e+06	2.99534e+06	3.05879e+06	3.08794e+06	3.30196e+06	3.14094e+06	3.29371e+06	3.3368e+06	3.08012e+06	3.22388e+06	2.86812e+06	3.35532e+06	3.20698e+06	3.18206e+06			FALSE	0.02543	-0.06598	-0.02809	-0.11128	-0.01598	-0.04742	-0.08387	2	0.9982	N-term(304.2072)
A5PLN9	DLPGDLFNQLMR	2.50676e+06	2.40943e+06	2.72056e+06	2.78569e+06	2.71139e+06	2.70068e+06	2.78899e+06	2.67234e+06	2.55999e+06	2.69788e+06	2.24854e+06	2.48492e+06	2.65587e+06	2.62567e+06	2.40187e+06	2.59188e+06			FALSE	0.09694	0.10342	0.02258	0.16353	0.15171	-0.05465	0.13864	2	1	N-term(304.2072)
A5PLN9	EIGTHILVCAVSYTTQAGEK	4.71322e+06	5.40793e+06	4.75167e+06	4.49452e+06	4.59928e+06	5.3005e+06	4.66789e+06	5.10572e+06	5.07869e+06	5.22991e+06	4.55879e+06	4.11535e+06	4.96086e+06	3.84392e+06	4.7522e+06	4.93889e+06			FALSE	0.02648	-0.20101	-0.06264	-0.13044	-0.05041	-0.22258	-0.0319	4	1	20K(304.2072),9C(57.0215),N-term(304.2072)
A5PLN9	ELKPDCCIDDVIHHEVK	9.01382e+06	9.10592e+06	9.11173e+06	9.18111e+06	9.37247e+06	9.14183e+06	9.12371e+06	8.58166e+06	9780953	9.1835e+06	9.57301e+06	9.49124e+06	9.45275e+06	9.86733e+06	9.19384e+06	9.5112e+06			FALSE	0.06574	0.09254	0.04586	0.01372	-0.03338	0.07331	0.03108	5	1	17K(304.2072),3K(304.2072),6C(57.0215),7C(57.0215),N-term(304.2072)
A5PLN9	GRLQTSQLQR	1.37379e+07	1.22291e+07	1.09385e+07	1.09942e+07	1.07333e+07	1.33852e+07	1.09083e+07	1.11212e+07	1.1414e+07	1.1169e+07	1.27625e+07	1.2102e+07	1.20235e+07	1.03306e+07	1.11877e+07	1.07413e+07			FALSE	-0.20144	-0.21614	-0.24384	-0.2436	-0.23724	-0.06259	-0.10654	3	1	N-term(304.2072)
A5PLN9	IQNMTTSPMFMEK	5.5922e+06	5.54585e+06	5.6319e+06	5.57637e+06	5.08557e+06	5.6964e+06	5.23454e+06	5.40029e+06	5.13718e+06	5.30054e+06	5.03644e+06	5.32412e+06	5.18623e+06	5.31765e+06	5.40385e+06	5.33314e+06			FALSE	-0.09369	-0.08458	-0.05291	0.00907	-0.0667	-0.1044	-0.04688	3	1	13K(304.2072),N-term(304.2072)
A5PLN9	ITNCSER	4.28443e+06	4.627e+06	4.45517e+06	3.62699e+06	4.172e+06	4.53421e+06	4.60967e+06	5.07457e+06	6.1894e+06	4.23285e+06	3.79632e+06	4.07631e+06	4.35906e+06	4.31837e+06	4.17867e+06	4.36875e+06			FALSE	0.22594	-0.03839	-0.06017	-0.14092	0.11998	-0.17881	-0.03361	2	0.9976	4C(57.0215),N-term(304.2072)
A5PLN9	LNLSASNAAVAELKPDCCIDDVIHHEVK	1.26059e+07	1.05845e+07	1.2719e+07	1.21829e+07	1.21734e+07	1.22192e+07	1.22117e+07	1.28217e+07	1.17165e+07	1.30866e+07	1.09288e+07	1.09387e+07	1.22489e+07	8.62054e+06	1.23511e+07	1.07738e+07			FALSE	0.09699	-0.15213	-0.00408	0.10273	0.11033	-0.08474	0.07291	5	1	14K(304.2072),17C(57.0215),18C(57.0215),28K(304.2072),N-term(304.2072)
A5PLN9	LSLEAIPDTVNLEEPFHITCK	1.93103e+06	1.66881e+06	2.07552e+06	1.8538e+06	1.83285e+06	1.97055e+06	2.07286e+06	1.8277e+06	1.66531e+06	1.91425e+06	2.11099e+06	1.70064e+06	1.77591e+06	1.42243e+06	1.78354e+06	2.02263e+06			FALSE	-0.00815	-0.17061	0.08041	0.12635	0.11575	0.08247	0.07935	4	1	20C(57.0215),21K(304.2072),N-term(304.2072)
A5PLN9	LTDTFLK	1.04614e+07	1.05166e+07	1.10837e+07	1.11488e+07	1.13638e+07	1.17934e+07	1.00008e+07	1.08833e+07	1.05495e+07	1.07854e+07	1.00198e+07	1.12472e+07	1.0533e+07	1.06545e+07	1.09155e+07	1.04826e+07			FALSE	0.02434	0.01433	0.02861	0.08379	-0.00647	0.01974	0.14258	23	0.9749	7K(304.2072),N-term(304.2072)
A5PLN9	MAPGYGDVR	5.46669e+07	5.53968e+07	5.61121e+07	5.42263e+07	5.50914e+07	5.74424e+07	5.77301e+07	5.56404e+07	5.57438e+07	5.59397e+07	6.52533e+07	5.63489e+07	5.76724e+07	5.67415e+07	5.63285e+07	5.31832e+07			FALSE	0.02108	0.05592	-0.00725	0.0036	0.04271	0.14383	0.03202	2	0.9999	1M(15.9949),N-term(304.2072)
A5PLN9	NMTTSPMFMEK	3.13998e+06	3.44146e+06	3.09479e+06	3.27428e+06	3.06322e+06	3.42802e+06	3.52561e+06	3.28314e+06	3.04288e+06	3.18947e+06	3.36553e+06	3.37495e+06	3.25011e+06	3.53385e+06	3.29012e+06	3.20743e+06			FALSE	-0.07863	0.04372	-0.01851	-0.04732	0.04899	0.03445	-0.01991	2	1	11K(304.2072),N-term(304.2072)
A5PLN9	RLTKPTLFTNIPVTCEEK	449506	492652	510113	462351	448118	498586	502242	491424	473723	511084	505598	483168	473226	522731	445572	469276			FALSE	0.06387	0.08011	-0.04244	0.04567	0.07679	0.06966	0.00694	3	1	15C(57.0215),18K(304.2072),4K(304.2072),N-term(304.2072)
A5PLN9	RTYEYDDIAQVC	3.07891e+06	3.59475e+06	3.19675e+06	3.03232e+06	3.56263e+06	3.09799e+06	3.28055e+06	3.47096e+06	2.99921e+06	4.12802e+06	3.25286e+06	3.29566e+06	3.09313e+06	3.55708e+06	3.04011e+06	3.14798e+06			FALSE	0.09486	-0.00508	-0.10898	-0.09946	0.01673	-0.02731	-0.00282	2	1	12C(57.0215),N-term(304.2072)
A5PLN9	TNIPVTCEEK	2.71534e+06	3.0623e+06	3.02437e+06	2.7654e+06	2.78042e+06	2.77986e+06	2.80129e+06	2.94306e+06	2.85484e+06	2.88545e+06	2.86585e+06	2.93266e+06	2.68285e+06	3.22949e+06	2.90401e+06	2.98875e+06			FALSE	-0.00936	0.03325	0.02846	0.00302	-0.00834	0.0052	-0.05532	2	1	10K(304.2072),7C(57.0215),N-term(304.2072)
A5PLN9	TTSPMFMEK	4.41542e+06	4.38195e+06	4.25724e+06	4.62891e+06	4.62076e+06	4.43405e+06	4.69399e+06	4.48737e+06	4.43575e+06	4.45594e+06	4.67553e+06	4.57294e+06	4.57399e+06	5.16057e+06	4.58383e+06	4.54389e+06			FALSE	0.01539	0.14604	0.05318	0.01449	0.06164	0.07214	0.04161	2	1	9K(304.2072),N-term(304.2072)
A5PLN9	VSLEPSIMYNVT	2.71267e+06	2.51994e+06	3.15845e+06	2.76869e+06	2.88757e+06	2.89382e+06	2.81716e+06	2.83217e+06	2.70209e+06	2.91995e+06	2.74068e+06	2.75676e+06	2.73745e+06	2.71141e+06	2.64395e+06	2.79488e+06			FALSE	0.10356	0.05842	0.05577	0.17981	0.11055	0.07123	0.14389	2	0.9998	N-term(304.2072)
A5YKK6	AAANFSDR	8.59243e+07	8.59333e+07	8.47614e+07	8.65752e+07	8.99617e+07	8.23722e+07	9.19228e+07	8.21527e+07	8.57301e+07	8.9512e+07	9.24488e+07	8.36287e+07	9.18947e+07	8.09412e+07	9.33967e+07	9.27302e+07			FALSE	0.02814	0.00819	0.11507	-0.00438	0.0185	0.035	0.00399	2	1	N-term(304.2072)
A5YKK6	ACLFGGIIEK	102232	110866	110715	103768	109857	97095.7	107036	103270	100584	110147	98401.8	107580	102260	143785	100169	105637			FALSE	-0.01611	0.20741	-0.05023	0.00935	-0.01903	-0.04899	-0.04221	2	1	10K(304.2072),2C(57.0215),N-term(304.2072)
A5YKK6	AEQQHNPAANPTMIR	4.50319e+06	4.17723e+06	3.88514e+06	4.05378e+06	7.01572e+06	4.74579e+06	4.07658e+06	4.77477e+06	5.06603e+06	4.53257e+06	4.15117e+06	4.68729e+06	4.00917e+06	4.552e+06	3.96123e+06	3.91643e+06			FALSE	0.14506	-0.01996	-0.14	-0.12882	0.02813	0.02603	0.43824	3	1	N-term(304.2072)
A5YKK6	AFPPLSTPNQTT	2.64634e+07	2.62045e+07	2.51536e+07	2.59183e+07	2.66353e+07	2.62148e+07	2.58906e+07	2.60864e+07	2.57792e+07	2.58518e+07	2.57649e+07	2.46108e+07	2.58733e+07	2.534e+07	2.53985e+07	2.53009e+07			FALSE	-0.02869	-0.04041	-0.05496	-0.0444	-0.01905	-0.0642	0.00498	2	1	N-term(304.2072)
A5YKK6	AFPPLSTPNQTTAF	2.67615e+07	2.44914e+07	2.64538e+07	2.37115e+07	2.50327e+07	2.31103e+07	2.44827e+07	2.47658e+07	2.34155e+07	2.2762e+07	2.22649e+07	2.24471e+07	2.63933e+07	2.57435e+07	2.16424e+07	2.39358e+07			FALSE	-0.15045	0.02467	-0.16929	-0.03095	-0.05755	-0.19697	-0.09031	23	1	N-term(304.2072)
A5YKK6	AFSAFVGQMHQQGILK	9.2878e+06	9.09706e+06	9.4126e+06	8.72085e+06	8.59235e+06	9.56511e+06	8.00813e+06	9.18463e+06	8.98048e+06	8.35041e+06	7.20243e+06	7.27696e+06	7.87619e+06	6.88573e+06	9.60376e+06	8.83425e+06			FALSE	-0.08517	-0.31664	0.00417	-0.01986	-0.09672	-0.34452	-0.01796	34	1	16K(304.2072),N-term(304.2072)
A5YKK6	AGPEMDK	6.68692e+06	6.28246e+06	6.91905e+06	6.5386e+06	6.7984e+06	6.83141e+06	6.92161e+06	6.71097e+06	7.65999e+06	7.26779e+06	7.07027e+06	7.12016e+06	6.87684e+06	6.71262e+06	6.78308e+06	6.95416e+06			FALSE	0.20289	0.06738	0.08298	0.05332	0.07195	0.12981	0.07166	2	0.9817	5M(15.9949),7K(304.2072),N-term(304.2072)
A5YKK6	AGPEMDKR	4.55119e+06	4.08103e+06	4.57467e+06	4.53315e+06	4.18438e+06	4.64179e+06	4.41776e+06	4.28818e+06	4.90951e+06	4.5461e+06	4.6232e+06	4.42896e+06	4.70326e+06	4.41455e+06	4.75385e+06	4.7273e+06			FALSE	0.13144	0.07895	0.13533	0.07737	0.01227	0.06853	0.03205	3	0.9989	7K(304.2072),N-term(304.2072)
A5YKK6	AHGGPNFM	1.61175e+07	1.54195e+07	1.57231e+07	1.54315e+07	1.69838e+07	1.53621e+07	1.60746e+07	1.60846e+07	1.66066e+07	1.65896e+07	1.58936e+07	1.57095e+07	1.55982e+07	1.54019e+07	1.64289e+07	1.59061e+07			FALSE	0.07397	-0.02477	0.03605	-0.0176	0.02818	0.00302	0.03654	2	0.9635	N-term(304.2072)
A5YKK6	APPEDDNREIATWK	9.15961e+07	9.5357e+07	9.34321e+07	9.41911e+07	9.38685e+07	9.37717e+07	9.25573e+07	9.18066e+07	8.80915e+07	9.15639e+07	8.96713e+07	9.07528e+07	9.04853e+07	9.20403e+07	9.2832e+07	9.12548e+07			FALSE	-0.05744	-0.03458	-0.02229	0.00516	-0.02012	-0.05128	0.00529	3	1	14K(304.2072),N-term(304.2072)
A5YKK6	AQAEQQHNPAANPT	234054	262378	274880	233384	226708	242578	236888	241248	245739	242971	241152	235365	262714	272861	223345	237221			FALSE	-0.02261	0.10949	-0.10819	0.03398	-0.05417	-0.05907	-0.08113	3	0.9923	N-term(304.2072)
A5YKK6	AQAEQQHNPAANPTMIR	1.0025e+08	1.00633e+08	1.01501e+08	1.0024e+08	1.02737e+08	9.76467e+07	1.02062e+08	1.04784e+08	1.00267e+08	9.74682e+07	9.21384e+07	1.00265e+08	9.56111e+07	9.6915e+07	9.9269e+07	1.07058e+08			FALSE	-0.02279	-0.0613	0.03858	0.00615	0.0422	-0.06222	-0.00359	3	1	15M(15.9949),N-term(304.2072)
A5YKK6	ARQPPPGVMPK	8.52357e+07	8.28309e+07	7.592e+07	7.8532e+07	8.11739e+07	7.75675e+07	8.11072e+07	7.99533e+07	8.20899e+07	8.44072e+07	8.48605e+07	8.59197e+07	8.37701e+07	8.09565e+07	8.35321e+07	7.94527e+07			FALSE	-0.01354	-0.02896	-0.0443	-0.12187	-0.06143	0.02311	-0.08236	3	1	11K(304.2072),N-term(304.2072)
A5YKK6	ASIEECR	2.22207e+07	2.22809e+07	2.2118e+07	2.25423e+07	2.22334e+07	2.17565e+07	2.25824e+07	2.2649e+07	2.27756e+07	2.29761e+07	2.41528e+07	2.34453e+07	2.24525e+07	2.15529e+07	2.24071e+07	2.23978e+07			FALSE	0.03997	-0.01618	0.0098	0.00514	0.02347	0.09705	-0.01668	2	0.998	6C(57.0215),N-term(304.2072)
A5YKK6	ASQQEIQHIVNR	6.00127e+07	5.20582e+07	5.47605e+07	5.24601e+07	5.50465e+07	5.8464e+07	5.43506e+07	5.72619e+07	5.74665e+07	5.59756e+07	5.79783e+07	6.23253e+07	5.44101e+07	5.15939e+07	5.29826e+07	56114494			FALSE	0.01754	-0.08029	-0.0388	-0.06383	-0.00591	0.10227	0.01841	23	1	N-term(304.2072)
A5YKK6	ATDDVAQIYDK	6.4536e+06	6.76122e+06	6.33082e+06	6.55548e+06	6.45372e+06	6.10385e+06	6.93149e+06	6.53405e+06	7.2457e+06	6.84798e+06	6.0776e+06	6.91628e+06	6.27401e+06	7.56634e+06	6.29077e+06	6.45787e+06			FALSE	0.09289	0.06672	-0.05181	-0.03632	0.02712	-0.02432	-0.0736	3	1	11K(304.2072),N-term(304.2072)
A5YKK6	AVEGLLDATSGADADLLLR	9.76427e+06	1.06594e+07	1.08569e+07	1.06459e+07	1.15691e+07	1.06662e+07	1.11187e+07	1.16306e+07	1.13885e+07	1.1021e+07	1.08699e+07	1.09051e+07	1.03773e+07	1.278e+07	1.06736e+07	1.07658e+07			FALSE	0.13387	0.18122	0.07002	0.07428	0.15558	0.09243	0.12262	3	1	N-term(304.2072)
A5YKK6	AVQELVHPVVDR	7.57833e+07	7.92753e+07	7.94689e+07	7.80517e+07	7.84224e+07	7.61559e+07	7.86731e+07	7.5904e+07	7.27451e+07	8.42135e+07	8.41262e+07	7.87149e+07	8.13921e+07	7.88078e+07	7.92684e+07	8.7004e+07			FALSE	0.01757	0.04706	0.10074	0.02273	-0.00449	0.07065	-0.00448	3	1	N-term(304.2072)
A5YKK6	AVYEEFAR	1.88189e+07	1.98676e+07	1.89093e+07	1.91682e+07	1.94648e+07	1.88243e+07	1.91079e+07	1.87128e+07	1.89244e+07	1.91884e+07	1.94016e+07	1.92464e+07	1.85606e+07	1.88544e+07	2.00546e+07	1.88476e+07			FALSE	-0.02156	-0.04821	0.00802	-0.02289	-0.03265	-0.00143	-0.01489	2	0.9997	N-term(304.2072)
A5YKK6	AYGSPWCNK	2.43918e+07	2.48092e+07	2.53873e+07	2.50165e+07	2.54709e+07	2.61032e+07	2.36691e+07	2.39826e+07	2.31086e+07	2.45545e+07	2.341e+07	2.24716e+07	2.35069e+07	2.44728e+07	2.40055e+07	2.43884e+07			FALSE	-0.04581	-0.03626	-0.02386	0.03484	-0.04616	-0.10077	0.06796	2	1	7C(57.0215),9K(304.2072),N-term(304.2072)
A5YKK6	CASIEECR	5.13649e+06	5.37072e+06	5.30097e+06	5.46455e+06	5.31144e+06	5.20994e+06	5.07354e+06	5.43421e+06	5.19335e+06	5.4854e+06	5.34087e+06	5.80182e+06	5.2266e+06	6.00824e+06	5.39234e+06	5.37854e+06			FALSE	0.02336	0.0966	0.03576	0.03504	7e-05	0.08472	0.00194	2	0.9989	1C(57.0215),7C(57.0215),N-term(304.2072)
A5YKK6	CITELEQHLHAIPPTLAMNPQAQALR	3.00426e+07	2.924e+07	2.6811e+07	2.42453e+07	2.99241e+07	2.78555e+07	2.9314e+07	2.65866e+07	2.50356e+07	2.69874e+07	2.85162e+07	2.93358e+07	2.76886e+07	2.67718e+07	2.76866e+07	2.66401e+07			FALSE	-0.18846	-0.1224	-0.12595	-0.21552	-0.08475	-0.03524	-0.03705	34	1	1C(57.0215),N-term(304.2072)
A5YKK6	CLFSHVDFSGDGK	4.09526e+06	1.16706e+07	6.34687e+06	4.55693e+06	6.11622e+06	4.82611e+06	9.14239e+06	4.91084e+06	4.81665e+06	8.76211e+06	4.30481e+06	3.53497e+06	6.34354e+06	1.05696e+07	6.81376e+06	9.12781e+06			FALSE	-0.21545	0.10134	0.01599	-0.53197	-0.1659	-1.00792	-0.52688	3	1	13K(304.2072),1C(57.0215),N-term(304.2072)
A5YKK6	CLIECRDEYK	4.4958e+06	4.4898e+06	4.31966e+06	4.59076e+06	4.54311e+06	4.33638e+06	4.32924e+06	4.43183e+06	4.2377e+06	4.46615e+06	3.93409e+06	3.83797e+06	4.14367e+06	4.23542e+06	4.37953e+06	4.53622e+06			FALSE	-0.04596	-0.10082	-0.01126	-0.01212	-0.03651	-0.20932	-0.01714	3	0.9999	10K(304.2072),1C(57.0215),5C(57.0215),N-term(304.2072)
A5YKK6	CPSILGGLAPEK	2.48956e+07	2.40055e+07	2.3585e+07	2.34046e+07	2.4532e+07	2.39626e+07	2.37909e+07	2.53731e+07	2.38687e+07	2.42565e+07	2.48571e+07	2.10357e+07	2.43051e+07	2.20698e+07	2.35734e+07	2.45307e+07			FALSE	-0.02307	-0.07653	-0.02371	-0.05753	0.00773	-0.0916	-0.01205	23	1	12K(304.2072),1C(57.0215),N-term(304.2072)
A5YKK6	CPVVLAPLLYPEK	2.89082e+07	2.60254e+07	2.79613e+07	2.71483e+07	2.88273e+07	3.03374e+07	2.94504e+07	2.90843e+07	2.82463e+07	2.62362e+07	27191834	2.79409e+07	2.61938e+07	2.51635e+07	2.73438e+07	2.7993e+07			FALSE	-0.0119	-0.09712	0.01055	0.00461	0.0916	0.00522	0.10705	3	1	13K(304.2072),1C(57.0215),N-term(304.2072)
A5YKK6	DAIAALGLLQK	2.0222e+07	2.44424e+07	2.01999e+07	2.26213e+07	2.1634e+07	2.08279e+07	1.98995e+07	2.27252e+07	1.8818e+07	2.10245e+07	1.89274e+07	1.7466e+07	2.06653e+07	1.80737e+07	2.17637e+07	2.25695e+07			FALSE	-0.16482	-0.20534	-0.01074	-0.0608	-0.06744	-0.29545	-0.07296	3	1	11K(304.2072),N-term(304.2072)
A5YKK6	DDVAQIYDK	6.43818e+06	6.60044e+06	6.31022e+06	6.60555e+06	6.34749e+06	6.66628e+06	6.37625e+06	6.18858e+06	6.40393e+06	6.44955e+06	6.88387e+06	5.89879e+06	6.47207e+06	6.4548e+06	6.57451e+06	6.38711e+06			FALSE	-0.02063	-0.01242	-0.00854	-0.01366	-0.0534	-0.0286	-0.00275	3	0.9933	9K(304.2072),N-term(304.2072)
A5YKK6	DFALDSEESR	8.34967e+07	7.86167e+07	8.16819e+07	8.35669e+07	7.91183e+07	8.21311e+07	8.44988e+07	8.16283e+07	7.952e+07	8.25919e+07	8.11239e+07	7.73636e+07	8.68321e+07	8.32681e+07	8.54971e+07	8.53234e+07			FALSE	-1e-05	0.06938	0.07548	0.02764	0.03528	-0.03263	-0.00771	2	1	N-term(304.2072)
A5YKK6	DLDSYLK	1.22137e+08	1.14511e+08	1.14962e+08	1.14021e+08	1.16908e+08	1.13694e+08	1.22803e+08	1.17758e+08	1.22501e+08	1.13414e+08	1.24019e+08	1.22432e+08	1.21606e+08	1.1743e+08	1.24381e+08	1.18084e+08			FALSE	-0.00448	0.01448	0.03503	-0.0475	0.02366	0.05855	-0.03734	2	0.9974	7K(304.2072),N-term(304.2072)
A5YKK6	DVKQPEELPPITTT	2.55487e+07	2.56164e+07	2.61634e+07	2.49105e+07	2.57588e+07	2.46577e+07	2.63048e+07	2.57758e+07	2.57308e+07	2.52766e+07	2.59648e+07	2.64898e+07	2.58878e+07	2.64823e+07	2.59166e+07	2.59173e+07			FALSE	-0.00445	0.03358	0.01874	-0.00257	0.02559	0.03591	-0.02126	23	1	3K(304.2072),N-term(304.2072)
A5YKK6	DVKQPEELPPITTTTT	132659	128578	152486	143517	153561	122739	132426	126369	157526	131851	149505	158402	158320	139159	137853	136052			FALSE	0.14759	0.18743	0.06832	0.18026	-0.01355	0.23714	0.08088	2	1	3K(304.2072),N-term(304.2072)
A5YKK6	DYPQYCQHLASIS	1.1773e+06	1.39644e+06	1.16532e+06	1.05269e+06	1.38987e+06	1.19595e+06	1.22565e+06	1.13475e+06	1.20976e+06	1.34101e+06	1.04526e+06	1.20624e+06	1.28661e+06	1.80893e+06	1.17127e+06	1.36982e+06			FALSE	-0.01294	0.26632	-0.01842	-0.21461	-0.12484	-0.19298	0.00675	2	0.9988	6C(57.0215),N-term(304.2072)
A5YKK6	EIDDEANSYFQR	1.06692e+08	1.02173e+08	1.002e+08	1.04009e+08	1.01866e+08	1.04345e+08	1.10063e+08	1.0218e+08	1.04611e+08	1.03114e+08	1.1247e+08	1.00679e+08	1.11314e+08	9.63751e+07	1.0656e+08	1.04581e+08			FALSE	-0.00789	-0.00814	0.01564	-0.03252	0.02315	0.0293	-0.01845	2	1	N-term(304.2072)
A5YKK6	ELNPSLNFK	6.17486e+07	6.70176e+07	6.63578e+07	6.23131e+07	6.50636e+07	5.8108e+07	6.13934e+07	6.52136e+07	6.66043e+07	6.43525e+07	6.31004e+07	6.34203e+07	6.09816e+07	6.23287e+07	6.6401e+07	6.08855e+07			FALSE	0.02434	-0.06246	-0.01667	-0.00107	-0.0244	-0.02538	-0.06408	3	1	9K(304.2072),N-term(304.2072)
A5YKK6	EMMDQAAAQ	1.77708e+07	1.9372e+07	1.74802e+07	1.74014e+07	1.80269e+07	1.79392e+07	1.6868e+07	1.88151e+07	1.71467e+07	1.85586e+07	1.8498e+07	1.93414e+07	1.77686e+07	1.73778e+07	1.68958e+07	1.75554e+07			FALSE	-0.05694	-0.07971	-0.10853	-0.09062	-0.05784	0.02681	-0.04645	2	0.9975	2M(15.9949),3M(15.9949),N-term(304.2072)
A5YKK6	EMMDQAAAQLAQDNCELACC	1.98685e+06	2.10807e+06	1.96536e+06	2.14648e+06	1.84382e+06	2.0837e+06	2.04803e+06	1.93116e+06	1.9311e+06	2.06135e+06	2.08467e+06	1.94816e+06	1.89012e+06	1.98998e+06	2.04719e+06	2.0754e+06			FALSE	-0.03656	-0.07774	0.00972	0.00595	-0.04136	-0.02204	-0.06021	3	1	15C(57.0215),19C(57.0215),20C(57.0215),N-term(304.2072)
A5YKK6	EREVFNCMLR	5.20904e+06	5.06401e+06	5.59084e+06	5.52359e+06	5.46995e+06	5.44452e+06	5.52255e+06	5.07009e+06	5.29356e+06	5.44732e+06	5.63136e+06	5.14464e+06	5.48364e+06	5.19618e+06	5.50556e+06	5.43158e+06			FALSE	0.06425	0.05602	0.09037	0.11357	0.0442	0.06896	0.08738	2	1	7C(57.0215),N-term(304.2072)
A5YKK6	EVTAAQVAR	1.6314e+07	1.55124e+07	1.70912e+07	1.56932e+07	1.59467e+07	1.57377e+07	1.59276e+07	1.64329e+07	1.57124e+07	1.66096e+07	1.62644e+07	1.58763e+07	1.54035e+07	1.28815e+07	1.69722e+07	1.54519e+07			FALSE	0.02229	-0.17019	0.02684	0.04279	0.02401	0.01418	-0.00645	2	1	N-term(304.2072)
A5YKK6	EVTYELDHPGFQIR	1.43394e+08	1.37655e+08	1.40766e+08	1.34794e+08	1.37971e+08	1.40067e+08	1.51517e+08	1.41688e+08	1.42313e+08	1.40016e+08	1.38361e+08	1.37872e+08	1.44144e+08	1.38647e+08	1.35601e+08	1.39478e+08			FALSE	0.00656	0.00892	-0.03097	-0.02845	0.06109	-0.02493	-0.01554	3	1	N-term(304.2072)
A5YKK6	FFPQYPDK	3.63684e+07	3.71868e+07	3.54893e+07	3.86022e+07	3.53109e+07	3.39248e+07	3.78559e+07	3.66614e+07	3.36123e+07	3.64097e+07	3.62217e+07	3.26865e+07	3.79464e+07	3.9138e+07	3.94972e+07	3.83762e+07			FALSE	-0.07102	0.06761	0.0823	0.01048	0.01875	-0.09415	-0.08731	2	0.9562	8K(304.2072),N-term(304.2072)
A5YKK6	FKDSTIKR	5.64941e+06	6.33015e+06	6.10664e+06	5.91883e+06	6.20948e+06	6.03231e+06	5.89162e+06	5.8676e+06	6.48283e+06	6.1847e+06	6.27751e+06	5.92154e+06	6.05747e+06	6.1817e+06	6.15023e+06	6.39884e+06			FALSE	0.08056	0.03093	0.067	0.00552	-0.02678	0.02619	0.03124	3	0.9876	2K(304.2072),7K(304.2072),N-term(304.2072)
A5YKK6	FSHVDFSGDGK	7.22361e+06	7.01851e+06	7.18384e+06	6.65762e+06	7.49657e+06	6.93919e+06	6.6345e+06	7.45321e+06	6.73891e+06	6.7753e+06	6.55564e+06	6.53958e+06	6.81732e+06	7.92569e+06	6.34709e+06	6.74847e+06			FALSE	-0.07569	0.04987	-0.12109	-0.04117	-0.01573	-0.12112	0.01948	3	1	11K(304.2072),N-term(304.2072)
A5YKK6	GAFGVGQEQIDAFLK	4.84696e+06	4.6712e+06	4.78446e+06	4.33057e+06	4.57162e+06	4.46547e+06	4.73804e+06	4.48453e+06	4.62677e+06	4.5555e+06	4.81113e+06	4.68385e+06	4.77413e+06	4.20952e+06	4.34832e+06	4.50699e+06			FALSE	-0.05183	-0.08338	-0.10414	-0.06243	-0.04551	-0.00352	-0.07482	2	1	15K(304.2072),N-term(304.2072)
A5YKK6	GEQYDQAK	5.8382e+06	6.43432e+06	6.18318e+06	6.34282e+06	5.85638e+06	5.70985e+06	5.70985e+06	6.03705e+06	6.20299e+06	6.22586e+06	5.60187e+06	5.68495e+06	5.60316e+06	5.65607e+06	6.43125e+06	6.14164e+06			FALSE	0.01826	-0.12432	0.03489	0.02949	-0.06315	-0.12079	-0.08551	2	0.9999	8K(304.2072),N-term(304.2072)
A5YKK6	GLHNVVYGIQR	4.80477e+07	5.05906e+07	4.84111e+07	4.96948e+07	5.19836e+07	5.02064e+07	5.08781e+07	5.31651e+07	5.48444e+07	5.29069e+07	4.53516e+07	4.82288e+07	5.36741e+07	4.99414e+07	4.52601e+07	4.5946e+07			FALSE	0.12748	0.07102	-0.11302	-0.00781	0.07696	-0.07594	0.05103	3	1	N-term(304.2072)
A5YKK6	GLPAVNNDPFVQR	1.97513e+07	2.08624e+07	2.08458e+07	2.1547e+07	2.00618e+07	1.94424e+07	1.9458e+07	2.05787e+07	1.88904e+07	1.93792e+07	2.18401e+07	2.05024e+07	2.09943e+07	2.2667e+07	2.24151e+07	2.00407e+07			FALSE	-0.08577	0.10439	0.06399	0.06185	-0.02064	0.06014	-0.03996	2	1	N-term(304.2072)
A5YKK6	GNAPEGLPQLMEVV	810354	784429	801952	872077	812270	862188	681727	825093	778101	767225	819622	621740	836586	1.12401e+06	717788	944948			FALSE	-0.04545	0.29793	0.0602	0.06996	-0.08185	-0.14593	0.07033	2	0.9989	N-term(304.2072)
A5YKK6	GNAPEGLPQLMEVVR	6.1141e+07	6.10414e+07	6.02866e+07	6.25461e+07	6.50574e+07	5.99289e+07	6.11392e+07	5.7004e+07	5.63822e+07	6.10111e+07	6.16068e+07	6.04848e+07	6.07076e+07	6.29927e+07	5.74455e+07	5.84252e+07			FALSE	-0.05769	0.01781	-0.07652	0.00766	-0.0485	-0.00107	0.03273	2	1	N-term(304.2072)
A5YKK6	GQQELLYVVPF	1.00832e+06	1.16976e+06	1.17755e+06	1.06012e+06	935318	1.02723e+06	1.05001e+06	1.13503e+06	1.13667e+06	969006	1.02761e+06	1.16767e+06	1.07763e+06	1.19179e+06	994752	943554			FALSE	-0.04878	0.05926	-0.16826	0.03894	0.0046	0.01135	-0.15033	2	0.9976	N-term(304.2072)
A5YKK6	GQQELLYVVPFVAK	5.6698e+07	5.31466e+07	5.60187e+07	5.55173e+07	5.3029e+07	5.23607e+07	5.57363e+07	5.31723e+07	5.32476e+07	5.46229e+07	5.26415e+07	4.84682e+07	5.31051e+07	4.93639e+07	5.35916e+07	5.1996e+07			FALSE	-0.02616	-0.10028	-0.05702	0.02205	-0.01235	-0.11954	-0.05973	23	1	14K(304.2072),N-term(304.2072)
A5YKK6	HGPEADRHLLR	1.00144e+07	9.28108e+06	9.4808e+06	9.53016e+06	9.62004e+06	1.00398e+07	9.70529e+06	9.64198e+06	9.0868e+06	1.05573e+07	9.56067e+06	9.82965e+06	9.70316e+06	1.05336e+07	1.03146e+07	9.20211e+06			FALSE	0.02584	0.06872	0.01645	-0.02143	0.00387	0.00708	0.02699	3	1	N-term(304.2072)
A5YKK6	IAFIFNNLSQSNMTQK	1.16562e+07	1.08154e+07	1.14938e+07	1.18252e+07	1.09336e+07	1.2494e+07	1.07427e+07	1.23666e+07	1.12972e+07	9.82075e+06	1.048e+07	1.03137e+07	1.02316e+07	8.35449e+06	1.08034e+07	1.19987e+07			FALSE	-0.08963	-0.27388	0.02107	0.0534	0.04038	-0.11195	0.06011	3	1	13M(15.9949),16K(304.2072),N-term(304.2072)
A5YKK6	IAMTTCEQIVR	6.40869e+06	6.82642e+06	6.55159e+06	6.39916e+06	6.49845e+06	6.96601e+06	6.67647e+06	6.84311e+06	6.53046e+06	7.38377e+06	6.23613e+06	6.71903e+06	6.69041e+06	6.5172e+06	6.61937e+06	6.47551e+06			FALSE	0.07219	-0.003	-0.01537	-0.03133	0.03068	-0.03084	0.02479	2	1	6C(57.0215),N-term(304.2072)
A5YKK6	ILDVAQDLK	6.51579e+07	6.68665e+07	6.4407e+07	6.57361e+07	6.63327e+07	6.35584e+07	6.55646e+07	6.52988e+07	6.30864e+07	6.37976e+07	6.242e+07	6.358e+07	6.24601e+07	6.46546e+07	6.63361e+07	6.69441e+07			FALSE	-0.0573	-0.05467	0.01366	-0.02071	-0.01274	-0.06738	-0.0235	2	0.9998	9K(304.2072),N-term(304.2072)
A5YKK6	ILPDSGGVAK	2.85178e+07	2.7221e+07	2.87891e+07	2.82126e+07	2.92186e+07	2.81885e+07	2.94121e+07	2.79992e+07	3.06628e+07	2.83816e+07	2.99996e+07	2.96135e+07	2.99769e+07	2.79348e+07	3.05239e+07	2.86682e+07			FALSE	0.08311	0.05517	0.08672	0.03232	0.04265	0.09694	0.04254	2	1	10K(304.2072),N-term(304.2072)
A5YKK6	ILTNFTGVMPPQFK	2.04122e+07	2.12587e+07	1.96329e+07	1.92803e+07	1.84253e+07	2.0147e+07	2.07599e+07	2.02292e+07	1.94987e+07	1.91187e+07	1.74586e+07	1.89065e+07	1.88751e+07	1.95312e+07	2.04516e+07	2.05879e+07			FALSE	-0.10979	-0.11769	-0.02202	-0.09878	-0.0238	-0.19648	-0.11147	34	1	14K(304.2072),9M(15.9949),N-term(304.2072)
A5YKK6	ILTNFTGVMPPQFKK	3.58623e+07	3.39433e+07	3.58488e+07	3.31932e+07	3.31317e+07	3.75331e+07	3.38536e+07	3.32007e+07	4.06742e+07	3.27993e+07	3.41872e+07	3.3327e+07	3.5167e+07	3.66613e+07	3.39103e+07	3.30209e+07			FALSE	0.07388	0.04121	-0.06066	-0.01587	-0.05801	-0.04815	0.01765	3	1	14K(304.2072),15K(304.2072),9M(15.9949),N-term(304.2072)
A5YKK6	IVEPPENIQEK	6.19926e+07	6.09654e+07	5.40548e+07	5.60717e+07	5.57391e+07	5.84057e+07	5.83171e+07	6.14556e+07	6.29344e+07	6.1729e+07	6.3624e+07	5.92108e+07	6.19208e+07	5.73016e+07	6.00527e+07	6.07935e+07			FALSE	0.01987	-0.04451	-0.02499	-0.159	-0.03787	-0.00145	-0.1073	23	1	11K(304.2072),N-term(304.2072)
A5YKK6	KDVKQPEELPPITTT	4.43522e+06	4.59749e+06	4.52954e+06	4.2092e+06	4.54424e+06	5.28448e+06	4.53768e+06	4.49687e+06	4.47729e+06	4.40054e+06	4.63907e+06	4.60453e+06	4.82536e+06	4.81027e+06	4.68577e+06	4.74066e+06			FALSE	-0.02495	0.09322	0.06155	-0.04773	0.00029	0.0333	0.12184	3	1	1K(304.2072),4K(304.2072),N-term(304.2072)
A5YKK6	LAEVGQYEQVK	5.23422e+07	5.47029e+07	5.20767e+07	5.46303e+07	5.28924e+07	5.256e+07	5.27531e+07	5.31613e+07	5.03042e+07	5.276e+07	5.40138e+07	5.13907e+07	5.10527e+07	5.23672e+07	5.42564e+07	5.16488e+07			FALSE	-0.05468	-0.0497	-0.01545	-0.00456	-0.01532	-0.02228	-0.02163	23	1	11K(304.2072),N-term(304.2072)
A5YKK6	LFQSVAQCC	1.86252e+06	1.97817e+06	1.85013e+06	1.98169e+06	1.92534e+06	1.93742e+06	1.84584e+06	1.90552e+06	1.83071e+06	1.82013e+06	1.85824e+06	1.85019e+06	1.87201e+06	1.95353e+06	1.83357e+06	1.87776e+06			FALSE	-0.07314	-0.0057	-0.04943	-0.00333	-0.03395	-0.05056	0.00827	2	0.9978	8C(57.0215),9C(57.0215),N-term(304.2072)
A5YKK6	LFQSVAQCCMGQ	7.60918e+06	7.53151e+06	7.72739e+06	7.70656e+06	7.80827e+06	7.88134e+06	8.12626e+06	7.37256e+06	7.74954e+06	7.91868e+06	7.57893e+06	7.64904e+06	7.74593e+06	7.73722e+06	7.93491e+06	7.80603e+06			FALSE	0.04941	0.03227	0.05609	0.02768	0.03373	0.00829	0.05138	2	1	8C(57.0215),9C(57.0215),N-term(304.2072)
A5YKK6	LFQSVAQCCMGQK	1.64286e+07	1.70268e+07	1.5879e+07	1.58228e+07	1.58781e+07	1.6117e+07	1.63283e+07	1.64222e+07	1.61614e+07	1.6123e+07	1.53199e+07	1.38079e+07	1.62097e+07	1.36347e+07	1.78076e+07	1.63802e+07			FALSE	-0.05141	-0.16478	0.03124	-0.07767	-0.03073	-0.19985	-0.06439	3	1	13K(304.2072),8C(57.0215),9C(57.0215),N-term(304.2072)
A5YKK6	LPDPFTPNLK	1.08311e+07	1.17233e+07	1.06859e+07	1.15212e+07	1.12725e+07	1.0377e+07	1.17194e+07	1.11865e+07	1.15892e+07	1.09179e+07	1.08226e+07	1.07256e+07	1.10914e+07	1.19206e+07	1.08288e+07	1.11872e+07			FALSE	-0.00303	0.02898	-0.03485	-0.02238	0.02231	-0.06584	-0.05907	2	0.9999	10K(304.2072),N-term(304.2072)
A5YKK6	LPDPFTPNLKVD	1.05004e+06	923969	1.1329e+06	1.00354e+06	942402	1.02795e+06	1.03729e+06	958654	1.02726e+06	981509	1.0708e+06	1.09817e+06	912027	1.0954e+06	978330	993218			FALSE	0.02518	0.02422	-0.0018	0.11408	0.01595	0.13589	-0.00267	2	0.9998	10K(304.2072),N-term(304.2072)
A5YKK6	MKPSDLSQVWPEAN	7.11579e+06	7.62598e+06	6.99278e+06	7.0498e+06	7.21595e+06	7.02952e+06	7.15192e+06	6.75971e+06	6.97622e+06	6.73452e+06	6.89756e+06	7.37949e+06	6.96585e+06	7.28758e+06	7.30467e+06	6.99278e+06			FALSE	-0.1046	-0.0486	-0.04415	-0.0701	-0.08362	-0.04621	-0.04941	3	0.9999	2K(304.2072),N-term(304.2072)
A5YKK6	MKPSDLSQVWPEANQHFSK	7.45701e+06	6.67711e+06	6.79491e+06	6.93842e+06	6.4662e+06	6.59602e+06	7.16317e+06	6.88116e+06	6.57462e+06	6.83869e+06	6.76211e+06	6.84291e+06	7.2975e+06	7.06898e+06	6.95613e+06	6.58254e+06			FALSE	-0.07552	0.02352	-0.0621	-0.0415	-0.00919	-0.05504	-0.11378	4	1	19K(304.2072),2K(304.2072),N-term(304.2072)
A5YKK6	MLAHTPQQK	1.745e+07	2.09088e+07	1.8346e+07	2.02004e+07	1.95967e+07	1.88616e+07	1.71613e+07	1.94255e+07	1.5078e+07	1.87232e+07	1.60144e+07	1.49351e+07	1.781e+07	1.91499e+07	1.93988e+07	1.76497e+07			FALSE	-0.18248	-0.0536	-0.05014	0.00704	-0.06823	-0.30964	0.00374	3	1	9K(304.2072),N-term(304.2072)
A5YKK6	MTTCEQIVR	2.02212e+07	2.12663e+07	2.04463e+07	2.10918e+07	2.10126e+07	2.07709e+07	2.01729e+07	2.08042e+07	1.96971e+07	2.13911e+07	1.9828e+07	2.1229e+07	1.97358e+07	2.07756e+07	2.09232e+07	2.11257e+07			FALSE	-0.01395	-0.03435	0.01939	0.00176	-0.01786	-0.01505	0.01026	2	1	4C(57.0215),N-term(304.2072)
A5YKK6	MTTCEQIVRK	2.03965e+07	2.12653e+07	2.09249e+07	2.14938e+07	2.18368e+07	2.09288e+07	2.18953e+07	2.16538e+07	2.18861e+07	2.18453e+07	2.14042e+07	2.2221e+07	2.13929e+07	2.04977e+07	1.97791e+07	2.07942e+07			FALSE	0.06994	0.00791	-0.03819	0.02598	0.06392	0.06644	0.03773	3	1	10K(304.2072),4C(57.0215),N-term(304.2072)
A5YKK6	MVLNETYR	6.38533e+07	5.9827e+07	6.30784e+07	6.54808e+07	6.29998e+07	6.25598e+07	6.10053e+07	6.16881e+07	6.10761e+07	6.19396e+07	6.12453e+07	6.08714e+07	6.28257e+07	6.22762e+07	6.66276e+07	6.09319e+07			FALSE	-0.00777	0.01649	0.04455	0.05582	-0.01156	-0.01836	0.02176	2	1	N-term(304.2072)
A5YKK6	MYYFGIAALDRFK	1.02548e+06	1.01926e+06	1.09097e+06	968135	1.05683e+06	1.03312e+06	899445	957139	1.16809e+06	904687	964063	810793	881781	764074	1.12595e+06	862028			FALSE	0.01965	-0.31308	-0.04061	0.0101	-0.13927	-0.20421	0.03155	3	1	13K(304.2072),N-term(304.2072)
A5YKK6	NLALDINELKPGNLLK	5.03474e+07	4.74507e+07	4.87212e+07	5.0778e+07	4.75682e+07	4.90538e+07	4.73139e+07	4.92134e+07	5.11925e+07	4.89317e+07	4.88263e+07	4.49276e+07	4.92115e+07	4.71045e+07	4.78437e+07	5.06686e+07			FALSE	0.03391	-0.02203	0.0105	0.02488	-0.01887	-0.06093	-0.01745	3	1	10K(304.2072),16K(304.2072),N-term(304.2072)
A5YKK6	NLDEQLSAPK	3.21004e+07	3.18357e+07	3.23026e+07	3.12215e+07	3.19733e+07	3.18516e+07	3.18758e+07	3.38249e+07	3.22358e+07	3.33346e+07	3.61101e+07	3.51375e+07	3.22402e+07	3.24128e+07	3.37018e+07	3.30342e+07			FALSE	0.03641	0.01609	0.06183	-0.00933	0.03928	0.15621	-0.00251	2	1	10K(304.2072),N-term(304.2072)
A5YKK6	NLDEQLSAPKK	1.14516e+06	1.0484e+06	1.18569e+06	1.21083e+06	1.11801e+06	1.20238e+06	1.15713e+06	1.04964e+06	1.22703e+06	1.17086e+06	981766	1.20697e+06	1.21977e+06	1.06975e+06	1.05431e+06	1.1388e+06			FALSE	0.12849	0.06177	-0.0003	0.12767	0.00866	-0.00317	0.08109	2	1	10K(304.2072),11K(304.2072),N-term(304.2072)
A5YKK6	NLILSAFPR	2.68457e+07	2.73831e+07	2.70031e+07	2.8189e+07	2.69406e+07	2.83679e+07	2.56619e+07	2.70509e+07	2.69142e+07	2.76379e+07	2.46405e+07	2.72691e+07	2.56315e+07	2.43068e+07	2.81941e+07	2.65624e+07			FALSE	0.00858	-0.11891	0.01397	0.0254	-0.0409	-0.06306	0.02844	2	0.9994	N-term(304.2072)
A5YKK6	NLTAGMAMITC	167089	184755	165579	163534	162492	162805	168423	155227	160694	157913	155677	166300	160280	181004	161656	160089			FALSE	-0.14316	-0.04397	-0.12902	-0.09635	-0.1205	-0.12798	-0.11318	2	0.9523	11C(57.0215),N-term(304.2072)
A5YKK6	NMRLPDPFTPNLK	1.86321e+07	1.70451e+07	1.82024e+07	1.68578e+07	1.74517e+07	1.82158e+07	1.82982e+07	1.6313e+07	1.85341e+07	1.79121e+07	1.92166e+07	1.73495e+07	1.83368e+07	1.65687e+07	1.64296e+07	1.64818e+07			FALSE	0.03077	-0.03155	-0.11642	-0.02517	-0.04376	0.0355	-0.00039	3	1	13K(304.2072),N-term(304.2072)
A5YKK6	NNLSQSNMTQK	1.2341e+07	1.301e+07	1.20192e+07	1.2031e+07	1.22893e+07	1.17131e+07	1.25773e+07	1.21855e+07	1.21895e+07	1.25131e+07	1.22299e+07	1.23643e+07	1.1603e+07	1.41947e+07	1.2986e+07	1.28031e+07			FALSE	-0.03738	0.0252	0.02472	-0.07599	-0.03387	-0.04373	-0.07886	2	1	11K(304.2072),8M(15.9949),N-term(304.2072)
A5YKK6	NNLSQSNMTQKVEELK	5.37176e+06	5.35185e+06	5.58553e+06	5.02892e+06	5.64683e+06	5.47616e+06	5.42196e+06	5.22078e+06	5.61611e+06	5.58621e+06	6.10464e+06	5.49515e+06	5.74886e+06	6.18678e+06	5.4818e+06	5.64721e+06			FALSE	0.06301	0.15449	0.05353	-0.01476	-0.01092	0.11331	0.05276	3	1	11K(304.2072),16K(304.2072),N-term(304.2072)
A5YKK6	NSFASALR	4.68112e+07	4.28435e+07	4.66113e+07	4.59422e+07	4.3954e+07	5.03606e+07	4.72039e+07	4.86922e+07	4.6917e+07	4.81268e+07	4.57606e+07	4.66483e+07	4.69279e+07	4.2941e+07	4.55694e+07	4.77339e+07			FALSE	0.08421	0.00344	0.05755	0.04591	0.09709	0.04365	0.0731	2	1	N-term(304.2072)
A5YKK6	NSRDAIAALGLLQK	1.5539e+07	1.59355e+07	1.57454e+07	1.55017e+07	1.60462e+07	1.55026e+07	1.55219e+07	1.55235e+07	1.52204e+07	1.56549e+07	1.44967e+07	1.48726e+07	1.46537e+07	1.48772e+07	1.56286e+07	1.57331e+07			FALSE	-0.02773	-0.09196	-0.00518	-0.01046	-0.01981	-0.09988	0.0034	3	1	14K(304.2072),N-term(304.2072)
A5YKK6	NVELTKPMQILYK	3.0946e+06	3.88664e+06	3.44783e+06	3.60339e+06	3.46122e+06	3.33081e+06	3.21433e+06	3.37942e+06	2.90042e+06	3.31609e+06	2.87417e+06	2.87369e+06	2.78445e+06	3.06132e+06	3.45612e+06	3.32344e+06			FALSE	-0.16738	-0.25609	-0.04229	0.01439	-0.08238	-0.28046	-0.03964	3	1	13K(304.2072),6K(304.2072),N-term(304.2072)
A5YKK6	NVPGFLPTNDLSQPT	3.12596e+07	3.10995e+07	3.25353e+07	2.99029e+07	3.06303e+07	3.23781e+07	3.02534e+07	3.04157e+07	2.94691e+07	3.06215e+07	2.87655e+07	3.0937e+07	3.07861e+07	2.8785e+07	2.94962e+07	2.93669e+07			FALSE	-0.05346	-0.06599	-0.08324	0.00183	-0.03964	-0.06281	0.01495	23	1	N-term(304.2072)
A5YKK6	NVPGFLPTNDLSQPTGF	2.4012e+07	2.3285e+07	2.29429e+07	2.29444e+07	2.25412e+07	2.26253e+07	2.33911e+07	2.3287e+07	2.36095e+07	2.40739e+07	2.29397e+07	2.30409e+07	2.47407e+07	2.39935e+07	2.39872e+07	2.35472e+07			FALSE	0.01174	0.04319	0.00722	-0.04365	-0.019	-0.04073	-0.06649	23	1	N-term(304.2072)
A5YKK6	PAPHLFAQLSK	807852	808742	816500	819661	784144	797211	819085	809936	800003	839121	785433	825371	758913	769808	784589	824266			FALSE	0.01997	-0.08063	-0.00692	0.01736	0.01105	-0.00518	-0.0318	3	0.9999	11K(304.2072),N-term(304.2072)
A5YKK6	QASEYDDPPGLR	8.9053e+06	8.68083e+06	8.98844e+06	9.37609e+06	8.92139e+06	9.28128e+06	8.8309e+06	8.4367e+06	8.01908e+06	8.7942e+06	9.12488e+06	8.79095e+06	8.21053e+06	8.85825e+06	9.37579e+06	8.87239e+06			FALSE	-0.06484	-0.04308	0.05331	0.06248	-0.02637	0.0268	0.04971	2	1	N-term(304.2072)
A5YKK6	QKLPDLLR	3.08376e+07	3.01044e+07	2.94255e+07	3.0501e+07	3.01255e+07	2.96677e+07	2.86939e+07	2.98832e+07	2.85455e+07	3.08393e+07	2.92644e+07	2.91191e+07	3.03545e+07	3.22634e+07	2.91705e+07	3.12614e+07			FALSE	-0.03734	0.03914	-0.01213	-0.02424	-0.0571	-0.06188	-0.02746	3	0.9895	2K(304.2072),N-term(304.2072)
A5YKK6	QLAVYEEFAR	3.79108e+07	3.46513e+07	3.55173e+07	3.70796e+07	3.54698e+07	3.72875e+07	3.78256e+07	3.63398e+07	3.59817e+07	3.6198e+07	3.41662e+07	3.59778e+07	3.6198e+07	3.53453e+07	3.43028e+07	3.57642e+07			FALSE	-0.00762	-0.0204	-0.05048	0.00069	0.03153	-0.0489	0.00388	2	1	N-term(304.2072)
A5YKK6	QLFSFPIK	1.29e+07	1.42191e+07	1.22433e+07	1.38748e+07	1.22591e+07	1.30937e+07	1.32882e+07	1.20333e+07	1.21574e+07	1.20923e+07	1.12324e+07	1.14408e+07	1.16396e+07	1.46793e+07	1.2933e+07	1.2825e+07			FALSE	-0.16134	-0.0432	-0.07428	-0.05425	-0.09894	-0.25832	-0.09716	3	0.9978	8K(304.2072),N-term(304.2072)
A5YKK6	QPEELPPITTT	1.37099e+07	1.32157e+07	1.34299e+07	1.27511e+07	1.40592e+07	1.38178e+07	1.35326e+07	1.3513e+07	1.26992e+07	1.35166e+07	1.21567e+07	1.35456e+07	1.2924e+07	1.41892e+07	1.28639e+07	1.40074e+07			FALSE	-0.03854	0.01002	-0.00291	-0.04046	0.00641	-0.06708	0.0501	2	0.9949	N-term(304.2072)
A5YKK6	QPEELPPITTTTT	1895.57	1962.31	1858.05	1936.25	1950.4	2115.69	1984.74	1919.94	1901.49	2023.97	1885.59	1969.75	1969.89	2149.54	1936.59	2002.5			FALSE	0.02506	0.09464	0.03005	-0.02397	0.0174	-0.00095	0.07584	2	0.9985	N-term(304.2072)
A5YKK6	QPPPGVMPK	2.44929e+07	2.28328e+07	2.43931e+07	2.44603e+07	2.44093e+07	2.52353e+07	2.36951e+07	2.32244e+07	2.31587e+07	2.51329e+07	2.47797e+07	2.47759e+07	2.30588e+07	2.40153e+07	2.52459e+07	2.42024e+07			FALSE	0.02915	-0.00769	0.0633	0.04583	-0.01244	0.06642	0.06901	2	0.9993	9K(304.2072),N-term(304.2072)
A5YKK6	RCPSILGGLAPEK	3.91271e+06	4.34179e+06	3.80646e+06	4.07585e+06	3.97675e+06	4.13741e+06	3.96056e+06	3.93716e+06	3.85708e+06	3.91262e+06	3.74986e+06	3.5529e+06	3.8173e+06	3.67397e+06	3.71705e+06	3.88212e+06			FALSE	-0.08732	-0.13997	-0.11934	-0.06656	-0.06374	-0.17674	-0.02474	3	1	13K(304.2072),2C(57.0215),N-term(304.2072)
A5YKK6	RLATEFELR	8.46108e+06	8.53867e+06	8.35729e+06	8.74845e+06	8.57847e+06	8.69216e+06	7.94309e+06	9.05553e+06	8.12939e+06	8.2143e+06	7.64269e+06	8.5556e+06	7.97734e+06	8.40743e+06	8.38827e+06	8.70473e+06			FALSE	-0.05678	-0.05316	0.00789	0.00897	-0.0001	-0.06967	0.02281	3	0.9995	N-term(304.2072)
A5YKK6	RLATEFELRK	6.10487e+07	5.93951e+07	5.42777e+07	5.45163e+07	5.1911e+07	5.61073e+07	5.65058e+07	5.86665e+07	5.51352e+07	5.8003e+07	6.23696e+07	6.17807e+07	6.18311e+07	5.48154e+07	5.83183e+07	6.12437e+07			FALSE	-0.09027	-0.04622	-0.0106	-0.14676	-0.06457	0.04373	-0.15708	4	0.9999	10K(304.2072),N-term(304.2072)
A5YKK6	RYCDPVVLTY	2.77594e+07	2.91841e+07	2.61122e+07	2.71558e+07	2.90848e+07	2.54677e+07	2.70687e+07	2.69373e+07	2.65295e+07	2.74902e+07	2.69438e+07	2.52544e+07	2.62837e+07	3.02524e+07	2.58249e+07	2.72491e+07			FALSE	-0.07604	-0.01036	-0.10152	-0.09626	-0.07641	-0.12553	-0.06189	2	0.9956	3C(57.0215),N-term(304.2072)
A5YKK6	RYCDPVVLTYQ	4.32712e+06	5.8803e+06	7.27933e+06	4.79771e+06	4.55816e+06	4.32683e+06	7.94012e+06	4.59287e+06	4.55507e+06	4.76107e+06	4.65208e+06	4.2911e+06	7.7407e+06	6.18191e+06	7.13415e+06	8.88171e+06			FALSE	-0.13181	0.44781	0.64988	0.24265	0.29611	-0.19076	-0.20018	2	0.9584	3C(57.0215),N-term(304.2072)
A5YKK6	SEINIAPR	1.45091e+07	1.4354e+07	1.37772e+07	1.44205e+07	1.4577e+07	1.44357e+07	1.42322e+07	1.39796e+07	1.36055e+07	1.41568e+07	1.48768e+07	1.42072e+07	1.37764e+07	1.79348e+07	1.48688e+07	1.42147e+07			FALSE	-0.0561	0.13577	0.01098	-0.03364	-0.03293	0.011	0.00746	2	0.9992	N-term(304.2072)
A5YKK6	SEYDDPPGLREK	1.37846e+07	1.30667e+07	1.32102e+07	1.3816e+07	1.37878e+07	1.34639e+07	1.36298e+07	1.35686e+07	1.33468e+07	1.40177e+07	1.35151e+07	1.35188e+07	1.33002e+07	1.28544e+07	1.32001e+07	1.31352e+07			FALSE	0.02732	-0.03792	-0.02799	0.00937	0.01853	0.00978	0.02136	3	1	12K(304.2072),N-term(304.2072)
A5YKK6	SGLTDGIPLQSISAPGSGIWSDGK	627037	657473	618377	610379	631357	580683	568341	568457	644581	674900	605251	584780	610300	731784	610184	627623			FALSE	0.03875	0.06326	-0.05343	-0.06402	-0.17624	-0.11022	-0.08378	3	1	24K(304.2072),N-term(304.2072)
A5YKK6	SLDLIESLLR	2.7227e+07	2.48251e+07	2.53364e+07	2.42065e+07	2.49668e+07	2.64555e+07	2.50649e+07	2.42704e+07	2.57958e+07	2.54899e+07	2.56323e+07	2.36471e+07	2.70304e+07	2.64458e+07	2.53652e+07	2.43567e+07			FALSE	-0.0214	0.03894	-0.06607	-0.07128	-0.07734	-0.07897	-0.01756	2	1	N-term(304.2072)
A5YKK6	SLLEVVVLSR	1.00616e+07	1.1177e+07	1.07485e+07	1.14465e+07	1.06165e+07	1.03287e+07	1.02121e+07	1.15377e+07	1.0202e+07	1.04181e+07	1.00413e+07	9.45476e+06	1.03222e+07	1.01282e+07	1.19488e+07	1.12623e+07			FALSE	-0.04264	-0.05456	0.12812	0.06355	0.03432	-0.1235	-0.02007	2	1	N-term(304.2072)
A5YKK6	SLLLEAYVK	3.14565e+06	3.10074e+06	3.03422e+06	2.95371e+06	3.09037e+06	3.14219e+06	2.93261e+06	3.02458e+06	3.04463e+06	3.11877e+06	2.80854e+06	2.97608e+06	2.9159e+06	2.88412e+06	3.17247e+06	2.95546e+06			FALSE	-0.0193	-0.10697	-0.02762	-0.06097	-0.06839	-0.1108	-0.0032	2	0.9999	9K(304.2072),N-term(304.2072)
A5YKK6	SNYEAMIDR	3.12975e+07	2.7028e+07	3.08628e+07	3.0389e+07	3.11018e+07	3.13003e+07	3.05677e+07	2.93315e+07	3.13608e+07	2.99061e+07	3.17608e+07	3.15099e+07	2.97357e+07	3.0479e+07	3.29992e+07	3.00577e+07			FALSE	0.07098	0.04599	0.11253	0.07063	0.03841	0.11741	0.09747	2	1	N-term(304.2072)
A5YKK6	SPVTFLSDLR	1.07213e+08	1.14592e+08	1.11826e+08	1.13741e+08	1.11347e+08	1.15167e+08	1.14863e+08	1.12926e+08	1.15747e+08	1.13622e+08	1.17245e+08	1.10867e+08	1.1474e+08	1.08746e+08	1.18998e+08	1.17325e+08			FALSE	0.04838	0.01089	0.09147	0.02427	0.0384	0.04045	0.03031	2	1	N-term(304.2072)
A5YKK6	TDDLITRFF	653289	596580	632477	620111	620403	623864	640818	612587	621774	667419	677102	648771	681538	664159	634687	594738			FALSE	0.04469	0.10658	-0.02379	0.00314	0.00408	0.08517	-0.00648	2	1	N-term(304.2072)
A5YKK6	THSGLTDGIPLQ	2.78438e+07	3.03438e+07	2.90973e+07	3.06433e+07	3.05429e+07	3.08451e+07	2.87666e+07	3.00105e+07	2.88309e+07	2.90261e+07	2.82004e+07	2.96773e+07	2.78725e+07	2.89694e+07	2.96673e+07	2.80455e+07			FALSE	-0.00822	-0.03376	-0.01182	0.038	0.01454	-0.0077	0.07724	2	1	N-term(304.2072)
A5YKK6	THSGLTDGIPLQSISAPGSGIW	6.84152e+06	6.3561e+06	7.58941e+06	6.7301e+06	7.17924e+06	6.75219e+06	7.16456e+06	6.99301e+06	7.36656e+06	7.08978e+06	8.08383e+06	7.5525e+06	7.53985e+06	7.30388e+06	7.07079e+06	7.60304e+06			FALSE	0.13143	0.16958	0.15297	0.1177	0.1013	0.24463	0.07807	3	1	N-term(304.2072)
A5YKK6	TRSPVTFLSDLR	2.17528e+07	2.13611e+07	2.02662e+07	2.15077e+07	2.15631e+07	2.23244e+07	1.98889e+07	2.02472e+07	2.15874e+07	1.94417e+07	2.11293e+07	2.10263e+07	2.05856e+07	2.07708e+07	2.08803e+07	2.02094e+07			FALSE	-0.0715	-0.06004	-0.06937	-0.04555	-0.10325	-0.03243	0.02566	3	1	N-term(304.2072)
A5YKK6	VANCSNVMNK	1.02509e+06	1.05028e+06	1.09068e+06	1.13126e+06	1.15718e+06	1.00133e+06	1.00453e+06	1.00419e+06	1.05522e+06	1.07662e+06	1.05167e+06	1.01317e+06	1.01973e+06	1.14859e+06	1.05729e+06	1.04879e+06			FALSE	0.03873	0.06321	0.02119	0.09845	-0.04709	-0.00734	0.05667	2	0.9949	10K(304.2072),4C(57.0215),N-term(304.2072)
A5YKK6	VDMLSEINIAPR	2.47304e+07	2.21134e+07	2.2131e+07	2.02811e+07	2.38532e+07	25283349	2.09646e+07	1.95742e+07	1.90931e+07	2.54833e+07	2.15552e+07	1.8085e+07	2.42449e+07	1.79e+07	2.03611e+07	2.09843e+07			FALSE	-0.07158	-0.1525	-0.18013	-0.14338	-0.20856	-0.24089	0.06894	3	1	N-term(304.2072)
A5YKK6	VLGMMAR	4.22998e+06	4.29913e+06	4.37968e+06	4.30632e+06	4.24857e+06	4.3195e+06	4.24269e+06	4.30018e+06	4.02189e+06	4.42098e+06	4.36585e+06	4.32963e+06	4.51059e+06	4.06267e+06	4.60594e+06	4.53047e+06			FALSE	-0.01466	0.00745	0.09923	0.0263	0.00233	0.02787	0.00657	2	0.998	N-term(304.2072)
A5YKK6	VLLTSDK	9.85088e+07	9.33485e+07	9.36531e+07	1.00515e+08	9.31544e+07	8.63131e+07	9.84248e+07	9.31282e+07	9.37023e+07	9.85519e+07	1.04944e+08	9.26247e+07	1.06937e+08	9.66044e+07	1.06009e+08	9.53784e+07			FALSE	0.00298	0.08529	0.06994	0.01728	-0.00229	0.04233	-0.09631	2	0.9926	7K(304.2072),N-term(304.2072)
A5YKK6	WATDDVAQIYDK	1.262e+07	1.20832e+07	1.16184e+07	1.2086e+07	1.1783e+07	1.22734e+07	1.21413e+07	1.2166e+07	1.1931e+07	1.25452e+07	1.2093e+07	1.22009e+07	1.22952e+07	1.21929e+07	1.13846e+07	1.16542e+07			FALSE	-0.01332	-0.01261	-0.10064	-0.05954	-0.02331	-0.0241	-0.03827	2	1	12K(304.2072),N-term(304.2072)
A5YKK6	YCDPVVLTY	1.04057e+07	1.09842e+07	1.07592e+07	1.0163e+07	1.01409e+07	1.06676e+07	1.0787e+07	1.11017e+07	1.04181e+07	1.06916e+07	1.07116e+07	1.13994e+07	1.05624e+07	1.10469e+07	1.0397e+07	1.01906e+07			FALSE	-0.01902	0.01472	-0.05515	-0.0319	0.03326	0.04783	-0.03975	2	0.9998	2C(57.0215),N-term(304.2072)
A5YKK6	YCDPVVLTYQAER	1.31284e+07	1.30812e+07	1.35955e+07	1.36792e+07	1.33489e+07	1.43553e+07	1.31671e+07	1.54702e+07	1.25354e+07	1.41363e+07	1.38056e+07	1.41566e+07	1.35851e+07	1.10413e+07	1.37077e+07	1.34963e+07			FALSE	0.02521	-0.08989	0.05372	0.05747	0.12779	0.09338	0.08	2	1	2C(57.0215),N-term(304.2072)
A5YKK6	YNVEAVELLIR	4.86465e+06	5.38677e+06	5.05117e+06	5.09749e+06	5.09379e+06	4.85645e+06	4.86064e+06	5.0934e+06	4.84227e+06	4.89394e+06	4.60359e+06	4.34371e+06	4.62452e+06	5.11251e+06	4.98015e+06	4.99547e+06			FALSE	-0.07439	-0.07427	-0.03935	-0.01453	-0.04247	-0.1963	-0.04302	2	1	N-term(304.2072)
A5YKK6	YRECHLLVLK	1.1119e+07	1.26299e+07	1.22e+07	1.25488e+07	1.2524e+07	1.35337e+07	1.15991e+07	1.23875e+07	1.10513e+07	1.13592e+07	1.10305e+07	1.08263e+07	1.04941e+07	1.16506e+07	1.3835e+07	1.34987e+07			FALSE	-0.08368	-0.1009	0.20282	0.0595	0.01437	-0.11978	0.13385	4	0.9997	10K(304.2072),4C(57.0215),N-term(304.2072)
A5YKK6	YSNFLDTLKNPEFNK	203490	213303	244976	200739	213315	209581	224651	187975	212231	193498	208357	208696	195655	361460	200087	217744			FALSE	-0.03882	0.41864	0.00359	0.09679	-0.0145	0.0009	0.02097	3	0.9859	15K(304.2072),9K(304.2072),N-term(304.2072)
A6H8Y1	ALRPVQVR	5.77904e+06	5.66844e+06	5.88801e+06	6.0497e+06	5.7512e+06	5.81344e+06	5.7503e+06	5.88175e+06	5.35564e+06	5.62925e+06	5.69619e+06	6.2097e+06	5.91841e+06	5.75217e+06	6.5128e+06	6.01904e+06			FALSE	-0.05951	0.02785	0.13057	0.0605	0.02308	0.05665	0.01469	3	0.9985	N-term(304.2072)
A6H8Y1	DLEEAGRR	4.63214e+06	5.07329e+06	4.75862e+06	4.76177e+06	4.78368e+06	4.68741e+06	4.93963e+06	5.12952e+06	5.07625e+06	4.94791e+06	4.77822e+06	5.09914e+06	4.85402e+06	4.81873e+06	4.86599e+06	4.87774e+06			FALSE	0.04662	-0.00487	0.00568	-0.02777	0.05308	0.02533	-0.03526	3	0.9101	N-term(304.2072)
A6H8Y1	ENGPEEVKPVDEMETDLNAT	833204	857074	791612	862677	876622	797354	861489	852541	750803	796652	875562	763383	824501	825915	843082	801584			FALSE	-0.12736	-0.03443	-0.03947	-0.03105	0.02013	-0.04449	-0.01398	3	1	8K(304.2072),N-term(304.2072)
A6H8Y1	FMPNPLLPAPILVK	3.62597e+06	3.66379e+06	4.09406e+06	4.00408e+06	3.23791e+06	3.51618e+06	3.65315e+06	3.99684e+06	4.36776e+06	3.24678e+06	3.41591e+06	3.07816e+06	3.77531e+06	3.7677e+06	3.70333e+06	3.7096e+06			FALSE	0.06289	0.04927	0.02417	0.15172	0.06959	-0.16675	-0.11011	3	1	14K(304.2072),N-term(304.2072)
A6H8Y1	NENESCADRDTPQHMEDQ	2.6154e+06	2.6087e+06	2.94532e+06	2.90027e+06	2.88416e+06	3.00795e+06	2.71807e+06	2.60793e+06	2.93736e+06	2.83793e+06	2.82732e+06	2.8688e+06	2.82992e+06	2.90691e+06	2.69749e+06	2.94841e+06			FALSE	0.14471	0.13507	0.11202	0.16217	0.02787	0.1248	0.1736	3	1	6C(57.0215),N-term(304.2072)
A6H8Y1	NRESSDLLPSPSVITTQ	247064	226022	267688	243439	238699	238964	230196	263664	268571	237202	233385	275674	277403	293530	205845	242875			FALSE	0.09639	0.27122	-0.07628	0.11158	0.062	0.10573	0.01389	2	0.9998	N-term(304.2072)
A6H8Y1	NVPQLPQDEMIVSDKEER	2136.46	2149.17	1916.33	1829.94	2108	2012.85	1879.66	2221.8	1860.59	1858.82	1664.52	2062.59	1641.87	2309.7	1893.74	1932.93			FALSE	-0.20443	-0.11708	-0.16342	-0.19405	-0.06337	-0.20145	-0.05657	3	0.9709	15K(304.2072),N-term(304.2072)
A6H8Y1	SVNTEERGDMS	1.67285e+06	1.38128e+06	1.72354e+06	1.50923e+06	1.58963e+06	1.51522e+06	1.59169e+06	1.58412e+06	1.6396e+06	1.63067e+06	1.61679e+06	1.68118e+06	1.62534e+06	1.57413e+06	1.53025e+06	1.52319e+06			FALSE	0.09865	0.06707	-0.00033	0.08201	0.05637	0.11082	0.02376	2	0.9999	10M(15.9949),N-term(304.2072)
A6H8Y1	TGGDNDVEESSR	534176	593607	589071	509715	634688	648567	509269	632156	585127	586356	510941	755607	536958	588986	572634	597670			FALSE	0.05485	-0.00235	0.05339	-0.03758	0.01735	0.16741	0.18632	2	1	N-term(304.2072)
A6H8Y1	TPEVTDATEEIDK	1.80787e+06	1.76804e+06	1.88795e+06	1.85277e+06	1.8769e+06	1.91405e+06	1.73703e+06	1.88915e+06	1.6964e+06	1.89996e+06	1.86448e+06	1.8977e+06	1.87129e+06	1.75691e+06	1.81855e+06	1.79594e+06			FALSE	0.00823	0.02094	0.01548	0.065	0.02014	0.07326	0.08425	3	1	13K(304.2072),N-term(304.2072)
A6H8Y1	VGEETVGDNSPSSVVEEQYLNKL	589600	577976	618112	561503	530184	542601	558337	523481	573729	550956	471486	627444	534781	515786	578019	537956			FALSE	-0.054	-0.15235	-0.06521	0.0148	-0.11006	-0.08742	-0.12216	3	1	22K(304.2072),N-term(304.2072)
A6NC57	NLEDEAQSLK	3.29243e+06	3.33818e+06	3.23028e+06	3.39207e+06	3.24783e+06	3.41937e+06	2.9975e+06	3.27715e+06	3.09793e+06	3.32803e+06	3.08485e+06	3.23704e+06	3.17247e+06	3.25903e+06	3.25064e+06	3.16841e+06			FALSE	-0.04523	-0.04399	-0.04678	-0.0018	-0.07961	-0.06878	0.00794	2	0.9915	10K(304.2072),N-term(304.2072)
A6NCE7	FLVPDHVNMSELIK	7.01812e+07	7.08146e+07	7.41315e+07	7.30202e+07	6.85557e+07	6.97411e+07	7.0027e+07	6.82576e+07	6.94306e+07	6.8324e+07	6.76582e+07	6.80729e+07	7.03818e+07	7.28499e+07	6.80154e+07	7.3492e+07			FALSE	-0.03355	0.0227	0.00523	0.06165	-0.02801	-0.0549	-0.02788	3	1	14K(304.2072),N-term(304.2072)
A6NCE7	IPVIIER	9.45242e+07	9.36683e+07	9.26418e+07	9.52396e+07	9.06218e+07	8.98753e+07	9.72139e+07	9.17673e+07	9.34172e+07	9.24131e+07	9.78654e+07	8.86565e+07	1.00076e+08	9.46858e+07	1.02454e+08	9.63708e+07			FALSE	-0.01822	0.0495	0.07929	-0.00239	0.00603	-0.01286	-0.06023	2	0.9898	N-term(304.2072)
A6NCE7	LIREQHPTK	153448	173401	173479	145044	178584	172502	181758	171959	181841	185343	190942	176709	160318	145798	167618	167211			FALSE	0.16788	-0.09455	0.0348	-0.03723	0.11397	0.16971	0.1032	4	0.9519	9K(304.2072),N-term(304.2072)
A6NCE7	RTFEQRVEDVR	1.0214e+07	1.00711e+07	1.09169e+07	1.09271e+07	1.08469e+07	1.15231e+07	1.06202e+07	1.02554e+07	1.17762e+07	1.06777e+07	1.22943e+07	1.16892e+07	1.16898e+07	1.05804e+07	1.07293e+07	1.0345e+07			FALSE	0.14654	0.13469	0.05506	0.10682	0.0414	0.24162	0.14114	4	1	N-term(304.2072)
A6NCE7	TFEQRVEDVR	6.86806e+07	6.31123e+07	6.69654e+07	6.47083e+07	7.41915e+07	7.03074e+07	7.03059e+07	7.15596e+07	7.2881e+07	6.3238e+07	7.26775e+07	6.86508e+07	7.34495e+07	6.39363e+07	6.14246e+07	6.74647e+07			FALSE	0.0466	0.05996	-0.03214	-0.00131	0.10625	0.10078	0.13279	3	1	N-term(304.2072)
A6NDG6	AVEMAAQR	2.02385e+08	2.05852e+08	1.9696e+08	1.9222e+08	2.01267e+08	1.928e+08	2.1228e+08	1.87382e+08	1.99599e+08	2.0379e+08	2.2694e+08	1.93555e+08	2.11842e+08	1.81666e+08	2.17927e+08	2.04122e+08			FALSE	-0.01724	-0.05302	0.048	-0.06897	-0.03063	0.04268	-0.05097	2	0.9998	4M(15.9949),N-term(304.2072)
A6NDG6	AVVVGFDPHFSYMK	2.10437e+07	1.90462e+07	2.01876e+07	2.00757e+07	1.92545e+07	2.03389e+07	2.01436e+07	2.08013e+07	2.07988e+07	1.75303e+07	1.72641e+07	1.77281e+07	1.93938e+07	1.87641e+07	2.00454e+07	2.07125e+07			FALSE	-0.0648	-0.07126	0.02384	0.00623	0.03044	-0.19621	-0.01798	234	1	13M(15.9949),14K(304.2072),N-term(304.2072)
A6NDG6	AYVLGSPALAAELEAV	295151	346211	366896	324105	312085	354731	334033	377501	351709	264545	354635	338195	347725	386504	346741	312283			FALSE	-0.05761	0.19509	0.0392	0.10755	0.1498	0.11136	0.05615	2	1	N-term(304.2072)
A6NDG6	EYGINPER	5.81468e+07	6.26131e+07	6.03891e+07	5.46982e+07	6.46198e+07	5.44707e+07	6.03469e+07	6.00313e+07	5.89213e+07	6.07774e+07	6.27021e+07	6.66623e+07	5.94959e+07	6.9471e+07	5.9155e+07	6.50183e+07			FALSE	-0.01273	0.09486	0.04021	-0.06941	-0.00457	0.0993	-0.02008	2	0.9986	N-term(304.2072)
A6NDG6	FIAGTGCLVR	2.19436e+08	2.32003e+08	2.13216e+08	2.29193e+08	2.22613e+08	2.1887e+08	2.36142e+08	2.2981e+08	2.27193e+08	2.24098e+08	2.34513e+08	1.89605e+08	2.2355e+08	1.95803e+08	2.27464e+08	2.27794e+08			FALSE	-0.00047	-0.10637	0.01215	-0.02915	0.04565	-0.09007	-0.03217	2	1	7C(57.0215),N-term(304.2072)
A6NDG6	FIFDCVSQEYGINPER	8.28493e+07	7.60294e+07	7.86856e+07	7.88231e+07	8.22999e+07	7.67675e+07	7.79092e+07	7.76259e+07	7.45364e+07	7.46156e+07	7.37123e+07	6.39053e+07	7.78023e+07	6.7017e+07	7.48404e+07	7.52907e+07			FALSE	-0.09114	-0.13367	-0.0817	-0.01249	-0.03068	-0.20726	0.00171	2	1	5C(57.0215),N-term(304.2072)
A6NDG6	GETAVPGAPEAL	1.49867e+07	1.54433e+07	1.47661e+07	1.40471e+07	1.46217e+07	1.38125e+07	1.38476e+07	1.45532e+07	1.34066e+07	1.46168e+07	1.44124e+07	1.45981e+07	1.49069e+07	1.5136e+07	1.48458e+07	1.50886e+07			FALSE	-0.11886	-0.01847	-0.02369	-0.07876	-0.09956	-0.06892	-0.09787	2	1	N-term(304.2072)
A6NDG6	GETAVPGAPEALR	6.51561e+07	6.78169e+07	6.92082e+07	7.28124e+07	6.98123e+07	6.88307e+07	7.01836e+07	6.70304e+07	6.79295e+07	6.75741e+07	7.06939e+07	6.99401e+07	7.01097e+07	7.24328e+07	7.25123e+07	7.08791e+07			FALSE	0.0272	0.10026	0.10882	0.09497	0.04529	0.08081	0.06024	2	1	N-term(304.2072)
A6NDG6	GVGPEPLQGEGPGDWLHAPLEPDVR	66303.4	68015.8	77481.8	71498.9	67031.8	66359.7	70011.4	67012.8	71731.5	66032.6	73027.8	65694.7	66831.7	89278.4	70953.5	70628.9			FALSE	0.03653	0.2169	0.07598	0.14946	0.02876	0.04654	-0.01	3	1	N-term(304.2072)
A6NDG6	LAGAPAPK	1.80147e+08	1.79714e+08	1.81674e+08	1.87199e+08	1.83002e+08	1.62628e+08	1.87683e+08	1.77076e+08	1.75199e+08	1.73514e+08	1.94068e+08	1.7259e+08	1.81772e+08	1.90845e+08	1.89677e+08	1.79488e+08			FALSE	-0.0454	0.05026	0.03683	0.03569	0.0195	0.027	-0.05821	23	0.996	8K(304.2072),N-term(304.2072)
A6NDG6	LDTDILLGATCGLK	2.73706e+06	3.01157e+06	3.17203e+06	2.85084e+06	2.68962e+06	2.97419e+06	2.77429e+06	2.84732e+06	2.76501e+06	2.85283e+06	2.27013e+06	2.56779e+06	2.7019e+06	2.29231e+06	2.88114e+06	2.83888e+06			FALSE	-0.0332	-0.20296	-0.0072	0.06723	-0.03224	-0.24883	-0.02145	3	1	11C(57.0215),14K(304.2072),N-term(304.2072)
A6NDG6	LFDCDGVLWRGETAVPGAPEALR	1.94847e+06	2.21403e+06	2.05609e+06	1.89006e+06	2.15294e+06	1.76381e+06	2.16489e+06	1.6273e+06	2.21019e+06	1.86747e+06	2.09776e+06	1.90505e+06	1.93908e+06	3.75125e+06	1.64829e+06	1.81241e+06			FALSE	-0.02971	0.45106	-0.26638	-0.077	-0.13442	-0.05644	-0.08779	3	1	4C(57.0215),N-term(304.2072)
A6NDG6	LGFGGPAGPGASLEVF	2.77533e+06	3.09511e+06	3.07297e+06	2.81935e+06	2.98191e+06	2.9729e+06	3.1248e+06	2.71572e+06	2.82261e+06	2.97914e+06	2.48365e+06	3.13371e+06	2.60205e+06	4.53925e+06	3.0788e+06	2.56123e+06			FALSE	-0.01698	0.28272	-0.05777	0.00537	-0.00737	-0.06358	0.02059	2	1	N-term(304.2072)
A6NDG6	LGFGGPAGPGASLEVFGT	1.695e+06	1.83571e+06	1.68279e+06	1.58084e+06	1.9544e+06	1.85715e+06	1.6566e+06	1.45034e+06	1.68208e+06	1.54796e+06	1.49867e+06	1.7525e+06	1.73825e+06	2.00188e+06	1.48104e+06	1.63456e+06			FALSE	-0.12841	0.08313	-0.18045	-0.11349	-0.18446	-0.119	0.11042	23	1	N-term(304.2072)
A6NDG6	LGFITNNSSK	8.37306e+07	8.24384e+07	8.45364e+07	8.40386e+07	8.16507e+07	8.27921e+07	8.45001e+07	8.08711e+07	8.19193e+07	8.43554e+07	8.67185e+07	8.23987e+07	8.77465e+07	7.72986e+07	8.58111e+07	8.62566e+07			FALSE	0.00092	-0.00979	0.05033	0.02074	-0.00694	0.02537	-0.01506	23	1	10K(304.2072),N-term(304.2072)
A6NDG6	LPLENGR	1.89088e+07	1.94905e+07	1.88832e+07	2.0262e+07	1.91538e+07	1.95509e+07	1.89424e+07	1.90688e+07	1.82926e+07	1.86682e+07	1.93941e+07	1.86682e+07	1.91979e+07	1.95777e+07	2.05611e+07	2.09431e+07			FALSE	-0.05509	0.01407	0.11217	0.02776	-0.01465	-0.01272	0.01143	2	0.9908	N-term(304.2072)
A6NDG6	NNQESDCVSK	37861.7	36105.5	37920.1	38784.4	35868.3	39669.6	38314	34718.3	42673.9	37690.3	35227.5	37693.6	37049.6	36852.1	36172.3	38430.8			FALSE	0.11967	-0.00128	0.01235	0.05242	-0.01835	-0.02055	0.03031	2	0.9956	10K(304.2072),7C(57.0215),N-term(304.2072)
A6NDG6	QADIIGK	1.66393e+07	1.66055e+07	1.54876e+07	1.64272e+07	1.64882e+07	1.61575e+07	1.59269e+07	1.53527e+07	1.6121e+07	1.6693e+07	1.68356e+07	1.62667e+07	1.52769e+07	1.49824e+07	1.64659e+07	1.51626e+07			FALSE	-0.01882	-0.13575	-0.0719	-0.0589	-0.0879	-0.0062	-0.02623	2	0.9074	7K(304.2072),N-term(304.2072)
A6NDG6	QADIIGKPSR	7.60762e+07	7.0184e+07	7.77778e+07	8.10833e+07	8.01289e+07	7.26328e+07	8.08152e+07	7.72806e+07	7.45077e+07	7.84014e+07	8.35285e+07	7.31348e+07	7.88618e+07	7.91571e+07	7.90362e+07	8.10529e+07			FALSE	0.06414	0.11156	0.13034	0.11923	0.11226	0.09913	0.06274	3	1	7K(304.2072),N-term(304.2072)
A6NDG6	RLGFITNNSSK	1.02517e+08	9.98987e+07	9.50502e+07	9.67845e+07	9.45815e+07	9.94108e+07	8.92669e+07	9.83476e+07	9.77129e+07	9.53019e+07	9.79868e+07	1.00674e+08	9.4213e+07	7.22201e+07	1.02204e+08	9.39594e+07			FALSE	-0.06861	-0.28238	-0.04526	-0.07746	-0.10955	-0.02701	-0.06132	3	1	11K(304.2072),N-term(304.2072)
A6NDG6	SIADLLPALQG	3.78225e+07	3.3242e+07	3.67398e+07	3.49698e+07	3.19865e+07	3.17154e+07	3.14426e+07	3.91392e+07	3.22266e+07	3.51664e+07	3.03264e+07	3.14439e+07	3.31153e+07	2.96508e+07	3.34459e+07	3.17431e+07			FALSE	-0.07653	-0.17914	-0.1245	0.01304	-0.00983	-0.20221	-0.15779	2	0.9998	N-term(304.2072)
A6NDG6	SVGVGPEPLQGEGPGDWLHAPLEPDVR	6.55979e+07	6.89655e+07	6.86221e+07	6.6853e+07	6.81014e+07	6.49025e+07	6.61367e+07	6.01135e+07	6.59629e+07	6.23308e+07	6.2911e+07	5.73434e+07	6.3582e+07	8.64332e+07	5.70168e+07	6.46266e+07			FALSE	-0.06884	0.15682	-0.14563	0.00974	-0.092	-0.1622	-0.01682	3	1	N-term(304.2072)
A6NDG6	TVMVGDRLDTDILLGATCGLK	3.26027e+07	3.00396e+07	3.17807e+07	3.19352e+07	3.16585e+07	3.05735e+07	3.33094e+07	3.11068e+07	3.30621e+07	3.0331e+07	3.07655e+07	2.74042e+07	3.25084e+07	2.72992e+07	2.87401e+07	3.22611e+07			FALSE	0.01719	-0.06681	-0.0383	0.02451	0.04029	-0.10687	-0.00948	3	1	18C(57.0215),21K(304.2072),N-term(304.2072)
A6NDG6	VGVGPEPLQGEGPGDWLHAPLEPDVR	2.62604e+06	2.69202e+06	2.62863e+06	3.24417e+06	2.72632e+06	2.15667e+06	3.21321e+06	2.65064e+06	2.76481e+06	2.8239e+06	2.49139e+06	2.4852e+06	2.95375e+06	5.62293e+06	2.66999e+06	2.78535e+06			FALSE	0.07161	0.68952	0.03677	0.14315	0.14095	-0.09574	-0.12314	3	1	N-term(304.2072)
A6NDG6	YLQQPGCLLVGTNMDNR	4.34549e+06	5.19569e+06	4.42424e+06	3.79217e+06	4.34696e+06	4.12171e+06	4.70673e+06	4.28578e+06	4.07368e+06	4.07046e+06	3.92615e+06	4.03283e+06	4.79739e+06	4.04513e+06	4.86457e+06	4.51814e+06			FALSE	-0.22841	-0.10971	-0.02416	-0.21566	-0.08544	-0.26158	-0.17203	2	1	7C(57.0215),N-term(304.2072)
A6NDG6	YLQQPGCLLVGTNMDNRLPLENGR	4.3736e+07	4.10596e+07	4.52825e+07	4.37763e+07	4.59568e+07	4.49937e+07	4.60718e+07	4.10003e+07	4.44766e+07	4.38059e+07	4.60099e+07	4.25719e+07	4.52444e+07	4.07915e+07	4.309e+07	4.28656e+07			FALSE	0.05814	0.02095	0.0196	0.07077	0.03822	0.06302	0.10109	34	1	14M(15.9949),7C(57.0215),N-term(304.2072)
A6NDU8	AILDMTYFEENK	456519	428890	466402	427603	457407	438101	432907	422118	441573	449375	436576	390113	457638	420958	415382	394172			FALSE	0.009	-0.01114	-0.12922	0.01394	-0.05038	-0.099	0.01636	2	1	12K(304.2072),N-term(304.2072)
A6NDU8	CPIQLNEGVSF	1.67482e+07	1.73414e+07	1.62561e+07	1.63243e+07	1.71643e+07	1.67065e+07	1.7009e+07	1.76549e+07	1.71468e+07	1.73585e+07	1.74134e+07	1.59652e+07	1.73557e+07	1.76458e+07	1.68371e+07	1.70038e+07			FALSE	0.01749	0.03809	-0.01056	-0.06532	0.0241	-0.03041	-0.00929	2	0.9999	1C(57.0215),N-term(304.2072)
A6NDU8	ECSNPSNLLELY	2.86639e+06	3.09214e+06	3.62929e+06	3.10256e+06	2.79867e+06	2.85299e+06	3.33121e+06	3.00335e+06	3.39559e+06	3.3119e+06	3.10102e+06	3.03895e+06	3.0752e+06	3.4675e+06	2.96072e+06	3.4148e+06			FALSE	0.17082	0.13493	0.09759	0.17605	0.08829	0.04328	-0.07628	2	1	2C(57.0215),N-term(304.2072)
A6NDU8	ECSNPSNLLELYTQ	1.34726e+07	1.17817e+07	1.32878e+07	1.17997e+07	1.2351e+07	1.29748e+07	1.28408e+07	1.14512e+07	1.21986e+07	1.16587e+07	1.4074e+07	1.22404e+07	1.44709e+07	1.32083e+07	1.26741e+07	1.14037e+07			FALSE	-0.08209	0.13227	-0.06883	-0.00956	-0.05604	0.05932	0.00407	2	1	2C(57.0215),N-term(304.2072)
A6NDU8	EQEWNTT	3.00628e+07	2.97793e+07	3.11764e+07	2.97366e+07	3.00043e+07	3.10327e+07	3.03772e+07	3.0787e+07	3.29595e+07	3.03272e+07	3.0767e+07	3.17273e+07	2.98246e+07	3.03062e+07	2.95008e+07	3.01418e+07			FALSE	0.08074	0.00694	-0.00482	0.02559	0.03153	0.06256	0.02852	2	0.9405	N-term(304.2072)
A6NDU8	GEDDHFLIR	6.821e+07	6.83707e+07	6.38516e+07	6.63182e+07	6.33021e+07	6.77644e+07	6.92807e+07	6.95834e+07	6.86215e+07	7.06873e+07	6.40274e+07	7.08296e+07	6.41398e+07	6.83241e+07	6.33726e+07	6.61203e+07			FALSE	0.02853	-0.04415	-0.07688	-0.06936	0.02392	-0.01832	-0.05946	3	1	N-term(304.2072)
A6NDU8	HCNLLGDELLECL	2.31005e+06	2.45559e+06	2.47487e+06	2.35826e+06	2.51151e+06	2.36524e+06	2.35122e+06	2.39682e+06	2.30703e+06	2.2943e+06	2.40426e+06	2.48778e+06	2.4633e+06	2.69745e+06	2.2818e+06	2.34331e+06			FALSE	-0.05062	0.11491	-0.04318	0.02029	-0.00534	0.03777	0.03325	2	1	12C(57.0215),2C(57.0215),N-term(304.2072)
A6NDU8	ISFLSEPEILVK	771545	764985	842205	735475	881649	910142	753611	835135	937776	799368	758017	864183	845243	862182	729591	778226			FALSE	0.17704	0.15215	-0.02721	0.03813	0.04821	0.07828	0.22173	3	1	12K(304.2072),N-term(304.2072)
A6NDU8	LLCGEEK	2.91026e+07	2.70149e+07	3.06169e+07	2.84605e+07	2.99563e+07	2.90922e+07	2.75953e+07	2.66345e+07	2.85271e+07	2.82257e+07	3.00284e+07	2.82106e+07	2.74335e+07	2.61807e+07	3.12065e+07	2.73397e+07			FALSE	0.01624	-0.06583	0.06112	0.07416	-0.04936	0.05354	0.07345	2	0.9982	3C(57.0215),7K(304.2072),N-term(304.2072)
A6NDU8	LSEPEILVK	2.56209e+07	2.61869e+07	2.56406e+07	2.53551e+07	2.52253e+07	2.52098e+07	2.62712e+07	2.60313e+07	2.62485e+07	2.62365e+07	2.74963e+07	2.61768e+07	2.61327e+07	2.55381e+07	2.74168e+07	2.59424e+07			FALSE	0.01874	-0.00382	0.04257	-0.02279	0.01371	0.05103	-0.03874	2	0.999	9K(304.2072),N-term(304.2072)
A6NDU8	LVDEDFPEDSSSQ	3.88885e+07	3.73153e+07	3.57099e+07	3.55784e+07	3.79944e+07	3.96461e+07	3.51574e+07	3.58229e+07	3.69608e+07	3.68716e+07	3.63846e+07	3.83903e+07	3.64471e+07	3.3913e+07	3.53287e+07	3.50549e+07			FALSE	-0.04561	-0.11511	-0.11462	-0.0962	-0.10245	-0.02731	0.02695	2	1	N-term(304.2072)
A6NDU8	LVDEDFPEDSSSQK	2.40728e+07	2.27725e+07	2.21745e+07	2.28205e+07	2.25344e+07	2.31385e+07	2.20621e+07	2.17983e+07	2.15548e+07	2.3338e+07	2.27752e+07	2.2081e+07	2.36257e+07	2.24181e+07	2.27932e+07	2.23732e+07			FALSE	-0.06142	-0.0249	-0.05265	-0.05814	-0.09498	-0.0626	-0.03657	23	1	14K(304.2072),N-term(304.2072)
A6NDU8	QLSEAAGEDDHFLIR	2.56667e+07	2.36205e+07	2.69283e+07	2.61053e+07	2.63351e+07	2.90184e+07	2.37318e+07	2.74076e+07	2.5653e+07	2.54038e+07	2.25639e+07	2.76217e+07	2.54355e+07	2.11403e+07	2.14711e+07	2.50485e+07			FALSE	0.05089	-0.08164	-0.08338	0.10569	0.05322	0.02606	0.16746	3	1	N-term(304.2072)
A6NDU8	RVEELGDLAQ	4.56113e+07	4.45871e+07	4.17545e+07	4.32655e+07	4.23985e+07	4.34097e+07	4.17853e+07	4.34595e+07	4.32944e+07	4.43854e+07	4.41501e+07	4.4867e+07	4.381e+07	4.32232e+07	4.33669e+07	4.27484e+07			FALSE	-0.04086	-0.05154	-0.06683	-0.0853	-0.08149	-0.01902	-0.07199	2	0.9971	N-term(304.2072)
A6NDU8	RVEELGDLAQAH	2.18386e+07	2.23862e+07	2.40201e+07	2.10218e+07	2.14301e+07	2.05059e+07	2.31064e+07	2.31836e+07	2.17654e+07	2.21794e+07	2.39902e+07	2.39458e+07	2.26124e+07	2.18355e+07	2.31814e+07	2.23332e+07			FALSE	-0.00916	0.00726	0.04147	0.02641	0.06584	0.11625	-0.07666	3	1	N-term(304.2072)
A6NDU8	SEAAGEDDHFLIR	4.51586e+07	4.2873e+07	4.06268e+07	4.36229e+07	4.28988e+07	4.60477e+07	4.11437e+07	4.44176e+07	4.27386e+07	4.57064e+07	4.36814e+07	4.5217e+07	4.68426e+07	4.27112e+07	4.68505e+07	4.23885e+07			FALSE	0.00676	0.02473	0.01965	-0.06335	-0.04106	0.01414	0.01492	3	1	N-term(304.2072)
A6NDU8	SEPEILVK	2.93326e+07	3.16321e+07	3.20386e+07	3.04212e+07	3.25379e+07	3.13301e+07	3.05059e+07	3.09938e+07	3.18331e+07	3.19778e+07	3.15408e+07	3.2417e+07	3.07398e+07	3.14564e+07	3.21262e+07	3.11774e+07			FALSE	0.06583	0.02885	0.05431	0.03496	0.01261	0.06915	0.06712	23	0.9982	8K(304.2072),N-term(304.2072)
A6NDU8	TTYKEPLDFREVGEK	3.12131e+06	2.63201e+06	2.95117e+06	2.57523e+06	2.68209e+06	3.06126e+06	3.16549e+06	2.85049e+06	3.37055e+06	3.01724e+06	3.30469e+06	3.41169e+06	3.33721e+06	2.84137e+06	2.70042e+06	2.65202e+06			FALSE	0.15092	0.10288	-0.1042	-0.05805	0.06441	0.22329	-0.0025	4	1	15K(304.2072),4K(304.2072),N-term(304.2072)
A6NDU8	TYKEPLDFR	2.56566e+07	2.54667e+07	2.67798e+07	2.67265e+07	2.8459e+07	2.92919e+07	2.66857e+07	2.63887e+07	2.50955e+07	2.70175e+07	2.84482e+07	2.80598e+07	2.5354e+07	2.66901e+07	2.68898e+07	2.76472e+07			FALSE	0.02766	0.02576	0.09326	0.06573	0.05403	0.14448	0.17586	3	0.9986	3K(304.2072),N-term(304.2072)
A6NDU8	YCADQQPENHEVDTS	1.08747e+07	1.0918e+07	1.14646e+07	1.09663e+07	1.07189e+07	1.10077e+07	1.02329e+07	1.15182e+07	1.04248e+07	1.12489e+07	1.23446e+07	1.13016e+07	1.13478e+07	1.1113e+07	1.18207e+07	1.05677e+07			FALSE	-0.00789	0.04357	0.03891	0.04165	-0.00275	0.11776	-0.00437	23	1	2C(57.0215),N-term(304.2072)
A6NDU8	YFEENKLVDEDFPEDSSSQK	4.64839e+06	5.01563e+06	5.61622e+06	4.49006e+06	5.42274e+06	4.76747e+06	4.88882e+06	5.51786e+06	5.54677e+06	4.83347e+06	5.27328e+06	5.31659e+06	5.82323e+06	5.14893e+06	5.25471e+06	4.99536e+06			FALSE	0.10314	0.18315	0.08494	0.06456	0.10681	0.13199	0.07649	3	1	20K(304.2072),6K(304.2072),N-term(304.2072)
A6NDU8	YKEPLDFR	1.05771e+07	1.08859e+07	1.01799e+07	1.14427e+07	1.08623e+07	1.10587e+07	1.11873e+07	1.15798e+07	1.06996e+07	1.16696e+07	1.09843e+07	1.13901e+07	1.05925e+07	1.09583e+07	1.10029e+07	1.13209e+07			FALSE	0.05966	0.00589	0.05673	0.01069	0.0851	0.06	0.03046	3	0.9995	2K(304.2072),N-term(304.2072)
A6NED2	APFYRPLAPELR	2.60091e+07	2.98662e+07	2.96153e+07	2.75628e+07	2.72353e+07	2.87021e+07	2.64576e+07	2.87112e+07	2.6587e+07	2.7634e+07	2.78558e+07	2.72881e+07	2.78241e+07	2.66844e+07	2.74667e+07	2.75204e+07			FALSE	-0.04336	-0.03573	-0.02312	0.03325	-0.01836	-0.01901	0.0016	3	1	N-term(304.2072)
A6NED2	AVTCGPWNTYVYAVEK	1.16982e+07	1.18777e+07	1.15201e+07	1.20694e+07	1.1981e+07	1.18051e+07	1.22931e+07	1.16766e+07	1.13643e+07	1.00726e+07	1.1231e+07	1.00367e+07	1.28451e+07	1.09555e+07	1.04658e+07	1.00864e+07			FALSE	-0.13722	0.01368	-0.19802	0.00083	0.0239	-0.14865	0.0128	3	1	16K(304.2072),4C(57.0215),N-term(304.2072)
A6NED2	DAWASEGLLAVLR	7.1329e+06	6.894e+06	6.7023e+06	6.36121e+06	7.20166e+06	6.90929e+06	7.74702e+06	6.30957e+06	6.83114e+06	6.26313e+06	6.45945e+06	6.04645e+06	6.68452e+06	6.78515e+06	6.83406e+06	6.97396e+06			FALSE	-0.09926	-0.05848	-0.02269	-0.10265	0.00305	-0.16559	0.00862	2	1	N-term(304.2072)
A6NED2	GHEDTTSLDRPR	1.27863e+07	1.25098e+07	1.12044e+07	1.23868e+07	1.29989e+07	1.25004e+07	1.2155e+07	1.30902e+07	1.04793e+07	1.35716e+07	1.25196e+07	1.13892e+07	1.16743e+07	1.68119e+07	1.07095e+07	1.19308e+07			FALSE	-0.07283	0.17135	-0.16002	-0.10066	-0.00291	-0.08137	0.01154	4	0.9991	N-term(304.2072)
A6NED2	NLAEDGETVAR	2.1998e+07	2.23462e+07	2.29011e+07	2.24618e+07	2.13435e+07	2.18105e+07	2.19194e+07	2.08769e+07	2.09656e+07	2.17656e+07	2.20396e+07	2.2279e+07	2.11156e+07	2.18903e+07	2.27435e+07	2.15781e+07			FALSE	-0.05346	-0.04421	-0.00073	0.03277	-0.05126	-0.00083	-0.03925	2	1	N-term(304.2072)
A6NED2	RVEYFVDK	1.28954e+07	1.20548e+07	1.33195e+07	1.37012e+07	1.3947e+07	1.41893e+07	1.34498e+07	1.36988e+07	1.4348e+07	1.34424e+07	1.48316e+07	1.38716e+07	1.4254e+07	1.22387e+07	1.40282e+07	1.35175e+07			FALSE	0.15553	0.08654	0.14278	0.11501	0.12182	0.20216	0.17338	3	1	8K(304.2072),N-term(304.2072)
A6NED2	TGELYTWGWGK	2.4736e+06	2.40408e+06	2.40975e+06	2.26127e+06	2.38306e+06	2.4756e+06	2.34248e+06	2.16612e+06	2.33276e+06	2.29358e+06	2.35728e+06	2.36467e+06	2.488e+06	1.8421e+06	2.32681e+06	2.21961e+06			FALSE	-0.07632	-0.17179	-0.10146	-0.06246	-0.11352	-0.04681	-0.00564	2	1	11K(304.2072),N-term(304.2072)
A6NED2	VQPFPALLDLPMGSDAVK	863951	845240	796125	749689	850559	874733	902985	936716	883716	760706	888101	856556	840387	1.0986e+06	903065	938056			FALSE	-0.05573	0.18199	0.10727	-0.14495	0.10616	0.02963	0.01353	3	1	18K(304.2072),N-term(304.2072)
A6NED2	YGQLGHEDTTSLDRPR	3.66311e+07	2.53216e+07	2.66553e+07	2.62458e+07	2.80292e+07	2.62154e+07	2.52168e+07	3.30751e+07	2.89761e+07	2.42106e+07	2.59618e+07	2.77983e+07	2.94093e+07	2.78778e+07	2.70761e+07	2.32763e+07			FALSE	-0.2201	-0.11296	-0.29911	-0.22787	-0.08787	-0.20463	-0.19169	4	1	N-term(304.2072)
A6NFE2	KLNVTEGAMQDLLK	3.93808e+06	4.02793e+06	4.39126e+06	4.45744e+06	4.40947e+06	4.27369e+06	4.24124e+06	4.00947e+06	4.10578e+06	4.39225e+06	4.32451e+06	4.45926e+06	4.14745e+06	4.26163e+06	4.1347e+06	4.24247e+06			FALSE	0.09327	0.07809	0.0726	0.15161	0.05066	0.14098	0.12436	3	0.9996	14K(304.2072),1K(304.2072),9M(15.9949),N-term(304.2072)
A6NFI3	AAPGSGSAPAPAPKPEAAAK	732276	622690	721221	675297	702166	686350	777822	661223	715530	726260	754526	763457	707874	747389	639477	732589			FALSE	0.08961	0.10302	0.01809	0.04358	0.08686	0.1639	0.03529	3	1	14K(304.2072),20K(304.2072),N-term(304.2072)
A6NFI3	ADVEEEDVK	4.51424e+06	4.4131e+06	4.43309e+06	4.8561e+06	4.85632e+06	4.47164e+06	4.66943e+06	4.59281e+06	4.56879e+06	4.78814e+06	4.50054e+06	4.67197e+06	4.43669e+06	4.54733e+06	4.44603e+06	4.46214e+06			FALSE	0.0678	0.00913	-0.0031	0.05732	0.05313	0.03909	0.06333	2	1	9K(304.2072),N-term(304.2072)
A6NFI3	AHTGERPYACGECGRR	1.62067e+07	2.17204e+07	1.59572e+07	1.53427e+07	1.55681e+07	1.58311e+07	1.94928e+07	1.47153e+07	1.34532e+07	1.51482e+07	1.33349e+07	1.67761e+07	1.7784e+07	2.03911e+07	1.68292e+07	1.89592e+07			FALSE	-0.40715	0.0094	-0.08374	-0.27707	-0.14889	-0.33294	-0.2725	5	1	10C(57.0215),13C(57.0215),N-term(304.2072)
A6NFI3	APGSGSAPAPAPKPEAAAK	3.50284e+06	3.48786e+06	3.70082e+06	3.64613e+06	3.64995e+06	3.56312e+06	3.58196e+06	3.51235e+06	3.55948e+06	3.90114e+06	3.78764e+06	3.82717e+06	3.53878e+06	3.78512e+06	3.65042e+06	3.61132e+06			FALSE	0.09386	0.06717	0.05488	0.07171	0.02123	0.12337	0.04518	3	1	13K(304.2072),19K(304.2072),N-term(304.2072)
A6NFI3	AVHTADRPHCCPDCGQAFR	8.48681e+06	8.73925e+06	8.17129e+06	7.00755e+06	7.96906e+06	6.84797e+06	8.12058e+06	7.27669e+06	7.7835e+06	9.63666e+06	6.84197e+06	8.2244e+06	6.88295e+06	7.36519e+06	7.85831e+06	8.00636e+06			FALSE	0.01616	-0.27382	-0.11878	-0.18253	-0.16192	-0.19326	-0.21734	5	1	10C(57.0215),11C(57.0215),14C(57.0215),N-term(304.2072)
A6NFI3	EVLAEEECPAL	8.35424e+06	1.11162e+07	8.90096e+06	9.00651e+06	9.18988e+06	9.2067e+06	1.01923e+07	8.90431e+06	8.11616e+06	1.12845e+07	8.87056e+06	8.20605e+06	9.53526e+06	1.1168e+07	9.99368e+06	1.01937e+07			FALSE	-0.00518	0.08857	0.05217	-0.12073	-0.02797	-0.18927	-0.08185	2	0.9998	8C(57.0215),N-term(304.2072)
A6NFI3	FGQSAALTR	1.35457e+07	1.481e+07	1.31781e+07	1.38206e+07	1.3703e+07	1.33873e+07	1.28377e+07	1.3094e+07	1.31669e+07	1.32292e+07	1.3347e+07	1.30331e+07	1.31552e+07	1.47904e+07	1.3093e+07	1.34813e+07			FALSE	-0.10332	-0.02102	-0.09361	-0.07075	-0.12892	-0.10419	-0.06587	2	0.9649	N-term(304.2072)
A6NFI3	GATAAPGSGSAPAPAPKPEAA	5.87506e+06	7.06815e+06	6.07323e+06	5.74793e+06	6.45293e+06	6.36018e+06	7.06565e+06	6.33859e+06	5.91353e+06	6.56654e+06	6.17731e+06	5.93986e+06	6.37227e+06	7.32223e+06	6.21843e+06	6.29667e+06			FALSE	-0.05257	0.0814	-0.04853	-0.13082	0.05049	-0.09514	-0.01457	3	1	17K(304.2072),N-term(304.2072)
A6NFI3	GFGHSSDFK	1.25393e+07	1.2529e+07	1.2315e+07	1.27516e+07	1.3016e+07	1.37503e+07	1.22399e+07	1.2305e+07	1.2655e+07	1.22441e+07	1.21073e+07	1.29802e+07	1.24512e+07	1.21905e+07	1.25498e+07	1.22188e+07			FALSE	-0.00977	-0.02476	-0.01735	-9e-05	-0.03044	0.00111	0.09456	3	1	9K(304.2072),N-term(304.2072)
A6NFI3	GFHFPVHPK	1.66867e+07	1.52864e+07	1.73659e+07	1.59924e+07	1.51394e+07	1.70112e+07	1.5855e+07	1.84151e+07	1.66136e+07	1.69302e+07	1.51691e+07	1.84218e+07	1.67889e+07	1.62058e+07	1.81001e+07	1.57617e+07			FALSE	0.06919	0.04538	0.0828	0.06119	0.10009	0.07121	0.00799	4	0.9982	9K(304.2072),N-term(304.2072)
A6NFI3	GGGCAEAGGDGPR	5.43607e+06	5.42238e+06	5.71506e+06	6.09338e+06	5.77841e+06	5.5287e+06	5.5849e+06	5.71179e+06	5.20418e+06	5.94663e+06	5.62813e+06	5.72764e+06	5.3507e+06	5.25723e+06	6.65467e+06	5.88198e+06			FALSE	0.03833	-0.03368	0.20733	0.121	0.05708	0.06461	0.05841	2	1	4C(57.0215),N-term(304.2072)
A6NFI3	GGGCAEAGGDGPRREPGETA	1.43234e+07	1.38042e+07	1.33573e+07	1.5655e+07	1.3813e+07	1.52187e+07	1.5538e+07	1.53034e+07	1.34626e+07	1.52978e+07	1.31292e+07	1.58557e+07	1.46459e+07	1.43309e+07	1.48914e+07	1.49005e+07			FALSE	0.03209	0.04291	0.08293	0.04467	0.13288	0.04331	0.04564	3	1	4C(57.0215),N-term(304.2072)
A6NFI3	GGGCAEAGGDGPRREPGETAA	1.8434e+06	1.87446e+06	2.05174e+06	2.00029e+06	2.00427e+06	2.14057e+06	2.19027e+06	1.92879e+06	2.0613e+06	2.13326e+06	2.05939e+06	2.16736e+06	1.93573e+06	2.11591e+06	2.0779e+06	2.05731e+06			FALSE	0.17405	0.12404	0.15349	0.12417	0.14785	0.18508	0.15685	3	0.9947	4C(57.0215),N-term(304.2072)
A6NFI3	GGGCAEAGGDGPRREPGETAAA	5.62363e+06	5.46406e+06	6.06222e+06	6.23823e+06	5.80832e+06	5.82075e+06	6.2423e+06	6.05035e+06	5.99076e+06	5.91925e+06	5.79389e+06	6.00497e+06	5.97517e+06	5.57416e+06	5.57102e+06	5.65886e+06			FALSE	0.10322	0.05885	0.01838	0.14975	0.14884	0.08969	0.06878	3	1	4C(57.0215),N-term(304.2072)
A6NFI3	GGGCAEAGGDGPRREPGETAAAA	3.56002e+06	3.919e+06	3.40654e+06	3.45242e+06	3.58889e+06	3.38453e+06	3.49504e+06	3.6011e+06	3.85884e+06	3.56268e+06	3.92463e+06	3.83017e+06	3.52282e+06	3.41169e+06	3.31918e+06	3.39768e+06			FALSE	-0.01114	-0.10906	-0.15506	-0.12486	-0.07581	0.05224	-0.10098	3	1	4C(57.0215),N-term(304.2072)
A6NFI3	GHTGERPFPCPECGK	2.24986e+07	2.30518e+07	2.38334e+07	2.31173e+07	2.37756e+07	2.42866e+07	2.36489e+07	2.69306e+07	2.6791e+07	2.32507e+07	2.15212e+07	2.28627e+07	2.20387e+07	2.58973e+07	2.19261e+07	2.3367e+07			FALSE	0.13567	0.07365	-0.00817	0.04368	0.15109	-0.03743	0.07744	4	1	10C(57.0215),13C(57.0215),15K(304.2072),N-term(304.2072)
A6NFI3	GLYQEVMQENYGIL	1.03113e+06	843366	904347	974452	837857	1.00769e+06	891925	970199	866076	925022	912690	912157	902499	1.07722e+06	840032	897765			FALSE	-0.06565	0.0788	-0.10924	0.00331	-0.00955	-0.03872	-0.02245	2	0.9999	N-term(304.2072)
A6NFI3	GPSSAGPGER	2.40865e+07	1.81628e+07	1.90222e+07	1.84327e+07	1.97935e+07	2.0476e+07	1.97598e+07	1.9838e+07	2.42176e+07	2.03942e+07	1.88666e+07	2.01953e+07	2.00766e+07	1.89874e+07	2.08584e+07	1.97017e+07			FALSE	0.0785	-0.11309	-0.05887	-0.17377	-0.09351	-0.11317	-0.06924	2	1	N-term(304.2072)
A6NFI3	HQAVHTADRPHCCPDCGQAFR	1.12276e+07	1.12751e+07	1.19201e+07	1.10707e+07	8.11799e+06	1.01515e+07	8.99994e+06	1.09983e+07	9.48904e+06	1.13352e+07	9.40287e+06	9.34229e+06	1.00916e+07	9.98074e+06	1.12554e+07	1.03952e+07			FALSE	-0.11183	-0.16489	-0.05569	0.03096	-0.17023	-0.26358	-0.30066	5	1	12C(57.0215),13C(57.0215),16C(57.0215),N-term(304.2072)
A6NFI3	LEQGEEPWVPDSPRPEEGDIVTGV	308878	318457	283762	313517	280923	302161	316924	313995	308738	279384	294034	316688	294263	304728	315091	309305			FALSE	-0.09312	-0.0667	-0.00678	-0.07083	0.00822	-0.03872	-0.10553	3	1	N-term(304.2072)
A6NFI3	LHPDSFPILGLPDFR	6.18811e+06	5.89778e+06	6.41847e+06	5.67542e+06	5.9874e+06	5.86813e+06	5.99463e+06	5.83319e+06	5.92628e+06	6.03675e+06	5.85756e+06	6.14948e+06	5.67651e+06	5.9071e+06	6.09961e+06	5.68071e+06			FALSE	-0.01474	-0.06124	-0.03694	0.00095	-0.03114	-0.00944	-0.02776	3	1	N-term(304.2072)
A6NFI3	LPVDGRPLPAPL	1.5636e+07	1.5378e+07	1.40506e+07	1.42779e+07	1.42354e+07	1.46619e+07	1.47403e+07	1.59944e+07	1.42241e+07	1.41703e+07	1.46481e+07	1.53156e+07	1.43937e+07	1.38102e+07	1.45715e+07	1.58364e+07			FALSE	-0.12732	-0.13703	-0.02848	-0.13067	-0.01306	-0.04971	-0.10199	2	1	N-term(304.2072)
A6NFI3	LPVDGRPLPAPLGGPL	1.27547e+07	1.18917e+07	1.16517e+07	1.14711e+07	1.1705e+07	1.17002e+07	1.23053e+07	1.15896e+07	1.16663e+07	1.05207e+07	1.28379e+07	1.18896e+07	1.2077e+07	1.23744e+07	1.26961e+07	1.12433e+07			FALSE	-0.15166	-0.01146	-0.04199	-0.09206	-0.04468	0.00474	-0.07455	3	1	N-term(304.2072)
A6NFI3	LRADFQR	8.73885e+06	7.22926e+06	7.64467e+06	7.58037e+06	8.09429e+06	8.36582e+06	8.67106e+06	8.32409e+06	7.81688e+06	8.25581e+06	8.14105e+06	7.55727e+06	8.21671e+06	8.50367e+06	8.2476e+06	8.52435e+06			FALSE	0.00942	0.06641	0.07086	-0.06875	0.08993	-0.02458	0.04378	3	0.9958	N-term(304.2072)
A6NFI3	RGGGCAEAGGDGPR	5.61822e+06	5.93167e+06	6.06522e+06	6.13133e+06	6.28389e+06	5.75635e+06	5.83143e+06	6.32519e+06	5.95636e+06	6.15977e+06	5.70171e+06	5.54956e+06	5.46286e+06	5.50271e+06	6.19333e+06	6.53476e+06			FALSE	0.06905	-0.0749	0.14014	0.07859	0.07386	-0.03779	0.05998	3	1	5C(57.0215),N-term(304.2072)
A6NFI3	SFSQSSALAR	2.00808e+07	1.87267e+07	1.92568e+07	1.91654e+07	1.953e+07	2.02811e+07	1.89459e+07	2.00414e+07	1.98333e+07	2.01814e+07	1.98542e+07	1.99654e+07	1.94571e+07	1.66665e+07	2.0498e+07	1.89774e+07			FALSE	0.04419	-0.10339	0.02462	-0.01439	0.00667	0.03715	0.03683	2	1	N-term(304.2072)
A6NFI3	SFVYGSHLAR	1.68388e+07	1.77632e+07	1.46789e+07	1.65277e+07	1.42412e+07	1.8237e+07	1.40253e+07	1.60913e+07	1.66699e+07	1.55174e+07	1.35229e+07	1.65255e+07	1.50194e+07	1.52137e+07	1.59014e+07	1.53503e+07			FALSE	-0.10436	-0.19473	-0.14692	-0.149	-0.2003	-0.20356	-0.09138	3	1	N-term(304.2072)
A6NFI3	SLEEWERLEADQR	4.97931e+06	4.59286e+06	5.11483e+06	5.04812e+06	4.84329e+06	5.01814e+06	4.91124e+06	4.58323e+06	4.77926e+06	4.94196e+06	4.77676e+06	5.11007e+06	4.83797e+06	4.90703e+06	4.89173e+06	4.79438e+06			FALSE	0.02229	0.02582	0.01707	0.0864	-0.01176	0.04666	0.04295	3	1	N-term(304.2072)
A6NFI3	SVLVTHQR	3.68101e+07	3.66864e+07	3.56768e+07	4.05414e+07	3.85857e+07	3.27578e+07	3.50757e+07	3.72792e+07	3.55929e+07	3.68431e+07	3.22436e+07	4.02658e+07	3.59239e+07	3.40822e+07	3.52394e+07	3.45415e+07			FALSE	-0.02097	-0.07019	-0.07484	0.05246	-0.02258	-0.01951	-0.04289	3	0.9995	N-term(304.2072)
A6NFI3	THTGERPFPCPECGAR	2.09297e+07	2.42837e+07	2.39065e+07	2.33826e+07	2.36435e+07	2.37616e+07	2.29372e+07	2.16098e+07	2.08205e+07	2.24205e+07	2.23254e+07	2.25543e+07	2.2186e+07	2.34354e+07	2.38252e+07	2.41656e+07			FALSE	-0.06435	0.01296	0.08601	0.06476	-0.02142	-0.01068	0.06829	4	1	10C(57.0215),13C(57.0215),N-term(304.2072)
A6NFI3	THTGERPYACA	1885.31	1998.49	1997.18	1936.14	1968.17	1829.34	1914.38	1880.43	2023.17	1941.33	2032.51	2051.28	1900.14	2270.45	1849.64	1995.77			FALSE	0.02967	0.10279	-0.01433	0.01828	-0.03344	0.07244	-0.03241	3	1	10C(57.0215),N-term(304.2072)
A6NFI3	THTGERPYACANCGR	9.73938e+06	9.25194e+06	1.006e+07	9.52606e+06	9.64814e+06	9.28855e+06	8.82719e+06	9.29577e+06	1.13941e+07	1.00405e+07	7.99399e+06	8.71586e+06	8.4605e+06	1.02657e+07	8.39888e+06	9.60468e+06			FALSE	0.1746	-0.02028	-0.07706	0.04449	-0.06752	-0.18464	-0.00416	4	1	10C(57.0215),13C(57.0215),N-term(304.2072)
A6NFI3	THTGERPYACANCGRR	4.65601e+06	4.96552e+06	4.57049e+06	4.3456e+06	4.53309e+06	4.87909e+06	4.56812e+06	3.60483e+06	4.92311e+06	4.38611e+06	3.89742e+06	4.16889e+06	4.62247e+06	3.55086e+06	4.97904e+06	4.86426e+06			FALSE	-0.04761	-0.23534	0.03287	-0.10986	-0.23541	-0.25436	-0.03174	5	1	10C(57.0215),13C(57.0215),N-term(304.2072)
A6NFI3	VSLGYPIPKPDLIFR	6.01591e+06	6.21339e+06	6.62731e+06	6.486e+06	5.76716e+06	6.57154e+06	5.9282e+06	6.33548e+06	6.34976e+06	6.03223e+06	5.79184e+06	5.93984e+06	6.02826e+06	6.09269e+06	6.52844e+06	6.0894e+06			FALSE	0.0179	-0.01284	0.04512	0.10069	0.00405	-0.05993	0.01285	3	1	9K(304.2072),N-term(304.2072)
A6NFI3	YHAAVKPFGCEECGK	8.41247e+06	7.87642e+06	8.10578e+06	8.73995e+06	8.23347e+06	8.2308e+06	8.08394e+06	8.08085e+06	8.01503e+06	8.13784e+06	7.93998e+06	8.0835e+06	8.02684e+06	8.08632e+06	8.00549e+06	8.39484e+06			FALSE	-0.0121	-0.01565	0.00984	0.04849	-0.01103	-0.0237	0.01545	4	1	10C(57.0215),13C(57.0215),15K(304.2072),6K(304.2072),N-term(304.2072)
A6NFQ2	AGCFPVPTPEMR	4.34967e+06	4.9036e+06	4.59117e+06	4.56813e+06	4.57606e+06	4.47201e+06	4.40505e+06	4.63346e+06	4.8251e+06	4.35122e+06	3.66295e+06	4.45609e+06	4.09238e+06	4.5222e+06	3.52993e+06	4.08982e+06			FALSE	-0.01205	-0.10318	-0.28022	-0.01473	-0.03388	-0.18866	-0.03235	3	1	3C(57.0215),N-term(304.2072)
A6NFQ2	ALSQFQAILNHENGNLEK	1.39382e+07	1.2566e+07	1.32397e+07	1.38091e+07	1.32936e+07	1.3014e+07	1.3587e+07	1.29469e+07	1.26702e+07	1.29366e+07	1.29761e+07	1.18222e+07	1.28796e+07	1.20444e+07	1.26469e+07	1.2976e+07			FALSE	-0.0497	-0.08869	-0.04879	0.02934	0.00161	-0.09598	-0.01074	34	1	18K(304.2072),N-term(304.2072)
A6NFQ2	AQAHEALSPPER	6.33048e+07	5.95849e+07	6.05319e+07	6.59365e+07	5.28056e+07	5.71598e+07	5.83631e+07	5.84337e+07	6.12403e+07	6.02796e+07	5.91732e+07	6.37112e+07	5.63451e+07	5.85863e+07	6.07971e+07	5.89051e+07			FALSE	-0.01617	-0.09659	-0.03791	0.04141	-0.07336	-6e-05	-0.16031	3	1	N-term(304.2072)
A6NFQ2	AQAHEALSPPERER	4.60394e+07	4.9595e+07	4.81416e+07	4.69953e+07	4.34633e+07	4.86817e+07	4.71883e+07	4.6068e+07	5.4337e+07	5.16886e+07	5.12963e+07	5.10006e+07	5.03148e+07	4.91753e+07	4.82332e+07	5.28139e+07			FALSE	0.14881	0.05702	0.07943	-0.00752	-0.03633	0.09716	-0.05362	4	1	N-term(304.2072)
A6NFQ2	ASLPEWQENPMQVYLR	164627	178766	178405	183031	165179	159336	164391	155922	161898	146920	176882	158754	171941	217346	154354	173470			FALSE	-0.1531	0.18098	-0.06694	0.07388	-0.10037	-0.03296	-0.08157	2	1	N-term(304.2072)
A6NFQ2	AYNDTLTATLIQFVK	600859	503271	503170	519515	486985	482082	544680	501591	478371	495740	458450	520964	524498	550495	485356	560132			FALSE	-0.18075	-0.03858	-0.07873	-0.11055	-0.07765	-0.17292	-0.18824	3	1	15K(304.2072),N-term(304.2072)
A6NFQ2	DLCPLLSEHGLQC	192807	184186	198096	230579	204753	194883	205675	182879	196395	187013	221224	215179	204931	221600	209284	187340			FALSE	0.02434	0.17812	0.07324	0.18535	0.04358	0.21113	0.08415	2	1	13C(57.0215),3C(57.0215),N-term(304.2072)
A6NFQ2	EALMDGVTCWDVPR	432003	438025	450500	415028	459059	421494	459202	456597	420631	436249	426024	384965	431632	430853	458564	400982			FALSE	-0.02197	-0.01256	-0.01749	-0.00748	0.07397	-0.10138	0.01735	3	1	9C(57.0215),N-term(304.2072)
A6NFQ2	EIINEMDMR	3.9213e+07	3.68524e+07	3.93487e+07	3.96154e+07	3.85945e+07	3.89944e+07	3.7167e+07	3.77781e+07	3.73454e+07	3.80343e+07	3.78031e+07	3.8812e+07	3.79526e+07	3.86233e+07	3.85285e+07	3.83584e+07			FALSE	-0.01306	0.00965	0.0155	0.05396	-0.0214	0.01039	0.02861	2	0.9999	N-term(304.2072)
A6NFQ2	EVADSLASLPEWQENPMQVYLR	2.57444e+06	2.56239e+06	3.19705e+06	2.34626e+06	2.52728e+06	2.86016e+06	3.04146e+06	2.73349e+06	2.80877e+06	2.77344e+06	2.41576e+06	2.40129e+06	2.49165e+06	2.34865e+06	2.96377e+06	2.59213e+06			FALSE	0.11996	-0.08578	0.11314	0.10987	0.16893	-0.09273	0.06872	3	1	N-term(304.2072)
A6NFQ2	FTDTYGDRDR	1.29875e+07	1.56744e+07	1.45638e+07	1.52113e+07	1.42983e+07	1.36857e+07	1.48009e+07	1.4793e+07	1.51247e+07	1.43201e+07	1.36327e+07	1.36035e+07	1.44626e+07	1.97613e+07	1.29626e+07	1.41568e+07			FALSE	0.03888	0.25587	-0.07981	0.05498	0.04616	-0.07361	-0.03453	3	1	N-term(304.2072)
A6NFQ2	GAVPAPYYK	5.47197e+07	5.28685e+07	5.15077e+07	5.45683e+07	5.49727e+07	5.26795e+07	5.6028e+07	5.54313e+07	5.62181e+07	5.4935e+07	5.62955e+07	5.44154e+07	5.91204e+07	5.81554e+07	5.28368e+07	5.53462e+07			FALSE	0.04703	0.12439	0.00796	-0.02042	0.051	0.04128	0.00086	2	1	9K(304.2072),N-term(304.2072)
A6NFQ2	GLSILPQTLK	478604	496048	497732	514665	503846	518475	498402	515883	501659	449675	442466	456405	438462	607807	480295	550031			FALSE	-0.03494	0.10229	0.08014	0.05481	0.0575	-0.11677	0.06889	3	0.996	10K(304.2072),N-term(304.2072)
A6NFQ2	GPIPSELLLIGE	440032	481748	553329	511554	451547	447692	434839	452500	532031	449374	438001	429153	433977	463008	453738	468198			FALSE	0.09043	-0.03934	0.00024	0.2082	-0.05494	-0.08813	-0.03572	2	0.9994	N-term(304.2072)
A6NFQ2	GSQLGPVPVTIR	5.99788e+07	6.10915e+07	6.35575e+07	6.20953e+07	6.35015e+07	6.51307e+07	6.09529e+07	6.01188e+07	5.95212e+07	6.50121e+07	6.13993e+07	5.83458e+07	5.83346e+07	5.78186e+07	6.21357e+07	6.09238e+07			FALSE	0.04069	-0.05982	0.02351	0.0536	2e-05	-0.01588	0.08741	2	1	N-term(304.2072)
A6NFQ2	GVWGPIHELGHNQQR	5.86581e+07	5.78521e+07	5.89512e+07	6.16869e+07	5.70542e+07	5.91189e+07	5.83828e+07	6.26255e+07	5.82339e+07	6.44153e+07	5.39745e+07	5.5936e+07	6.43042e+07	5.34131e+07	5.65155e+07	5.97821e+07			FALSE	0.07408	0.01487	-0.00264	0.05023	0.05465	-0.08413	-0.00418	4	1	N-term(304.2072)
A6NFQ2	HPITVEIN	2.34007e+07	2.60214e+07	2.53698e+07	2.50887e+07	2.5797e+07	2.59037e+07	2.50267e+07	2.36303e+07	2.53437e+07	2.71866e+07	2.40674e+07	2.56931e+07	2.43254e+07	2.60233e+07	2.50396e+07	2.5801e+07			FALSE	0.08799	0.0268	0.04082	0.02994	-0.02251	0.00984	0.06503	2	0.9481	N-term(304.2072)
A6NFQ2	KALSQFQAILNHENGNLEK	1.89722e+06	1.657e+06	1.92937e+06	1.78834e+06	1.91056e+06	1.92298e+06	1.79613e+06	1.87952e+06	1.87796e+06	1.91237e+06	1.69264e+06	1.93252e+06	1.76488e+06	1.98892e+06	1.8624e+06	1.96059e+06			FALSE	0.0928	0.07882	0.10517	0.06488	0.04847	0.02851	0.10915	4	1	19K(304.2072),1K(304.2072),N-term(304.2072)
A6NFQ2	LAAEPFPFRRPER	2.5405e+07	2.21501e+07	2.43488e+07	2.31349e+07	2.46076e+07	2.47243e+07	2.71993e+07	2.41064e+07	2.45128e+07	2.49426e+07	2.77872e+07	2.27966e+07	2.69659e+07	2.66237e+07	2.4862e+07	2.13693e+07			FALSE	0.05653	0.17235	-0.04073	-0.00217	0.10952	0.08908	0.05292	4	0.9999	N-term(304.2072)
A6NFQ2	LWDEMMQAVAR	1.5631e+07	1.56449e+07	1.57517e+07	1.57192e+07	1.56116e+07	1.50508e+07	1.61487e+07	1.53158e+07	1.49885e+07	1.53284e+07	1.57556e+07	1.47634e+07	1.5021e+07	1.49328e+07	1.59246e+07	1.58833e+07			FALSE	-0.04493	-0.06231	0.02433	0.00897	0.00867	-0.03534	-0.02858	2	1	N-term(304.2072)
A6NFQ2	NAEVSLSEAAASAGLR	827564	795141	767514	810110	798120	845228	843587	848868	816754	827746	744393	829279	836482	823647	799739	825658			FALSE	0.01925	0.0329	0.00239	-0.04065	0.06072	-0.04427	0.01824	2	1	N-term(304.2072)
A6NFQ2	SSSLYPSK	1.40863e+07	1.35419e+07	1.42353e+07	1.46307e+07	1.4073e+07	1.41316e+07	1.41672e+07	1.39164e+07	1.40559e+07	1.43816e+07	1.49572e+07	1.47289e+07	1.44697e+07	1.38554e+07	1.44633e+07	1.37438e+07			FALSE	0.04165	0.03594	0.02992	0.06323	0.02358	0.10364	0.02979	2	0.999	8K(304.2072),N-term(304.2072)
A6NFQ2	TSLEEWK	1.21718e+06	1.21383e+06	1.26291e+06	1.16544e+06	1.25502e+06	1.18456e+06	1.24827e+06	1.23723e+06	1.2667e+06	1.11196e+06	1.17955e+06	1.18624e+06	1.17256e+06	1.36003e+06	974567	1.16893e+06			FALSE	-0.0314	0.05906	-0.18159	-0.00158	0.03198	-0.03923	0.00507	3	0.9442	7K(304.2072),N-term(304.2072)
A6NFQ2	VDGAAFLQIPAEGVPAYISLHR	1.70356e+06	1.40919e+06	1.74758e+06	1.54663e+06	1.75298e+06	1.75579e+06	1.47909e+06	1.41163e+06	1.63968e+06	1.54272e+06	1.70561e+06	1.54711e+06	1.60653e+06	1.68549e+06	1.52502e+06	1.61964e+06			FALSE	0.03193	0.08078	0.01471	0.08174	-0.10676	0.06345	0.17277	3	1	N-term(304.2072)
A6NFQ2	VGVNTNLK	3.42581e+07	3.44573e+07	3.52026e+07	3.4492e+07	3.41497e+07	3.43312e+07	3.37189e+07	3.36967e+07	3.30522e+07	3.49045e+07	3.56973e+07	3.40206e+07	3.36818e+07	3.40946e+07	3.38002e+07	3.52351e+07			FALSE	-0.01602	-0.01985	0.0067	0.02041	-0.02755	0.0209	-0.00493	2	0.9996	8K(304.2072),N-term(304.2072)
A6NFQ2	VLSRFPGNK	1.10448e+07	1.06737e+07	1.02368e+07	1.04601e+07	1.01196e+07	1.07179e+07	1.10402e+07	1.05268e+07	1.0852e+07	1.0094e+07	1.0211e+07	1.07587e+07	1.04286e+07	1.08761e+07	1.09519e+07	1.01074e+07			FALSE	-0.05224	-0.02776	-0.04446	-0.06951	-0.0101	-0.05062	-0.05974	3	0.9983	9K(304.2072),N-term(304.2072)
A6NFQ2	VQIGCHTDDLTK	2.86586e+06	2.60778e+06	2.65676e+06	2.93069e+06	2.85563e+06	3.11931e+06	3.14209e+06	2.89864e+06	2.83222e+06	3.20528e+06	3.23177e+06	3.05799e+06	3.08199e+06	2.57122e+06	3.06483e+06	2.72047e+06			FALSE	0.14145	0.04657	0.07989	0.02969	0.14222	0.2005	0.12642	2	1	12K(304.2072),5C(57.0215),N-term(304.2072)
A6NFQ2	VVLAAHECLLCAPK	9.30398e+06	9.40636e+06	9.16525e+06	1.00016e+07	9.69292e+06	9.36639e+06	9.17217e+06	8.8287e+06	8.78139e+06	9.0731e+06	8.63163e+06	9.23186e+06	9.52454e+06	9.48419e+06	9.29266e+06	8.83733e+06			FALSE	-0.06755	0.02283	-0.04546	0.03478	-0.05577	-0.06682	0.02666	3	1	11C(57.0215),14K(304.2072),8C(57.0215),N-term(304.2072)
A6NFQ2	YGEDVRQDQQQLLEGISELDIR	2.85002e+06	2.55577e+06	3.38375e+06	2.64676e+06	2.9895e+06	2.84699e+06	3.48895e+06	2.35721e+06	3.30421e+06	2.78625e+06	3.07174e+06	2.76941e+06	2.66938e+06	2.57574e+06	2.70586e+06	2.558e+06			FALSE	0.17205	-0.04353	-0.03838	0.15778	0.11298	0.11175	0.1106	3	1	N-term(304.2072)
A6NGB9	TISGPLIPPASPR	2.0529e+06	2.01985e+06	2.0141e+06	2.09146e+06	2.01276e+06	1.99398e+06	1.97072e+06	2.0479e+06	1.93037e+06	2.12728e+06	1.91384e+06	2.13565e+06	1.99514e+06	2.0518e+06	2.01599e+06	2.15288e+06			FALSE	-0.00536	-0.00917	0.03365	0.01157	-0.0193	-0.00827	-0.02358	2	0.9995	N-term(304.2072)
A6NHL2	SFGGGTGS	1.76397e+07	1.89086e+07	1.87399e+07	1.84596e+07	1.90744e+07	1.88759e+07	1.84669e+07	1.76949e+07	1.86157e+07	1.93266e+07	1.95849e+07	1.99981e+07	1.94282e+07	1.88318e+07	1.73239e+07	1.74113e+07			FALSE	0.054	0.06603	-0.0734	0.02548	-0.01534	0.11507	0.05431	2	0.977	N-term(304.2072)
A6NHL2	SFGGGTGSGF	3.55488e+08	3.47824e+08	3.60389e+08	3.48137e+08	3.54193e+08	3.42519e+08	3.90357e+08	3.58115e+08	3.98423e+08	3.51427e+08	3.87714e+08	3.72972e+08	3.97576e+08	4.02627e+08	3.79781e+08	3.49675e+08			FALSE	0.09244	0.1862	0.05266	0.01066	0.08978	0.11314	-0.0136	2	0.9999	N-term(304.2072)
A6NHL2	SFGGGTGSGFTS	1.61801e+07	1.69829e+07	1.52404e+07	1.7105e+07	1.61079e+07	1.66645e+07	1.62127e+07	1.77905e+07	1.63811e+07	1.69484e+07	1.81528e+07	1.62648e+07	1.76202e+07	1.79532e+07	1.61518e+07	1.64767e+07			FALSE	0.00722	0.10122	-0.02344	-0.03601	0.03609	0.05357	-0.0171	2	1	N-term(304.2072)
A6NHL2	SFGGGTGSGFTSL	5.28703e+07	5.18763e+07	5.38126e+07	4.92198e+07	5.12907e+07	4.63435e+07	5.38857e+07	4.99959e+07	5.21125e+07	4.68659e+07	5.27209e+07	4.9593e+07	5.56963e+07	6.98797e+07	5.95993e+07	5.14135e+07			FALSE	-0.08172	0.26166	0.08382	-0.02381	-0.01196	-0.0339	-0.10145	2	1	N-term(304.2072)
A6NHL2	SFGGGTGSGFTSLL	2.08227e+07	2.05124e+07	2.01165e+07	1.80818e+07	2.16928e+07	1.92788e+07	1.95122e+07	1.90679e+07	1.97907e+07	1.88736e+07	1.888e+07	1.93512e+07	2.06109e+07	2.76176e+07	2.00066e+07	1.99754e+07			FALSE	-0.09637	0.22252	-0.04802	-0.11386	-0.09951	-0.11262	-0.01275	2	1	N-term(304.2072)
A6NHL2	SFGGGTGSGFTSLLM	3467827	3.23652e+06	3.89961e+06	3.46731e+06	3.39964e+06	3.606e+06	3.52662e+06	3.34278e+06	2.95747e+06	3.12977e+06	3.21148e+06	3.33218e+06	3.58467e+06	3.54747e+06	3.19533e+06	3.63311e+06			FALSE	-0.13931	0.08924	0.02646	0.13597	0.03509	-0.035	0.06342	2	1	N-term(304.2072)
A6NHL2	SFGGGTGSGFTSLLMERL	5.36257e+06	4.99792e+06	5.45227e+06	4.70802e+06	4.84961e+06	4.68256e+06	5.36964e+06	4.75928e+06	4.78979e+06	4.80941e+06	5.0746e+06	4.98799e+06	5.06658e+06	5.10682e+06	5.14537e+06	4.68417e+06			FALSE	-0.11011	-0.02629	-0.0759	-0.02815	-0.03261	-0.04209	-0.12022	23	1	15M(15.9949),N-term(304.2072)
A6NHL2	VGINNRPPTVMPGGDLAK	137673	142804	139288	133918	133355	135417	140054	135539	139636	135130	142112	132627	149164	137538	156112	143983			FALSE	-0.02968	0.03167	0.09753	-0.0379	-0.02535	-0.02982	-0.0615	4	0.9999	18K(304.2072),N-term(304.2072)
A6NHR9	AHVEGDGVVEGIIR	5.14318e+07	4.49062e+07	4.72278e+07	4.46558e+07	5.32499e+07	4.70315e+07	4.66695e+07	4.63881e+07	4.95374e+07	4.8304e+07	4.17311e+07	5.17202e+07	4.62588e+07	5.15543e+07	3.87282e+07	4.92266e+07			FALSE	0.02234	0.02192	-0.13134	-0.0683	-0.04998	-0.04389	0.05788	3	1	N-term(304.2072)
A6NHR9	ALAELIDNSLSATSR	2.62935e+06	2.70207e+06	2.67632e+06	2.75373e+06	2.86759e+06	2.78762e+06	2.96117e+06	2.91504e+06	2.84544e+06	2.59679e+06	2.78362e+06	2.65665e+06	2.54629e+06	2.76957e+06	2.69386e+06	2.67502e+06			FALSE	0.02968	-0.00422	0.0101	0.02645	0.14037	0.02916	0.08506	3	1	N-term(304.2072)
A6NHR9	ANLGVFSVFAPR	5.00612e+07	5.00574e+07	5.1334e+07	4.80939e+07	4.771e+07	4.99334e+07	4.80198e+07	4.97042e+07	4.9249e+07	4.82817e+07	4.59135e+07	4.56155e+07	4.80643e+07	3.5616e+07	5.44116e+07	4.93018e+07			FALSE	-0.03778	-0.25875	0.05089	-0.00999	-0.03492	-0.12941	-0.03612	2	1	N-term(304.2072)
A6NHR9	ARIEIPSCK	2069.66	1981.33	1921.96	1939.3	1928.67	1953.95	1952.52	1981.52	2032.34	1932.67	2037.94	1971.51	1970.9	1905.24	2011.85	1871.48			FALSE	-0.03095	-0.06365	-0.06098	-0.0692	-0.04226	-0.01487	-0.06125	3	0.9991	8C(57.0215),9K(304.2072),N-term(304.2072)
A6NHR9	CQVEEAR	6.99853e+06	5.97031e+06	6.851e+06	6.84539e+06	6.67833e+06	6.28556e+06	6.59101e+06	6.64979e+06	7.23617e+06	6.94409e+06	7.02513e+06	6.73869e+06	6.53634e+06	6.35002e+06	7.31874e+06	6.58739e+06			FALSE	0.12883	-0.0092	0.10067	0.07875	0.02994	0.08583	-0.00055	2	0.9909	1C(57.0215),N-term(304.2072)
A6NHR9	DASFLAGGLF	159547	149523	174246	156729	155506	151136	162621	133666	177000	156217	153848	176376	186717	154633	164798	166112			FALSE	0.10853	0.14332	0.0985	0.09879	-0.06094	0.09551	-0.01138	2	0.9994	N-term(304.2072)
A6NHR9	DASFLAGGLFTDF	63296.3	71134.8	71821.7	70678.5	70237	63056.5	64403.9	66058.3	62726.4	68476.3	65926.1	66110	56980.7	79424.5	60146.4	62660.8			FALSE	-0.03507	0.02103	-0.13047	0.0841	-0.04324	-0.02594	-0.01226	2	1	N-term(304.2072)
A6NHR9	DCPVPPK	8.17238e+06	6.49752e+06	6.80569e+06	7.17815e+06	7.93438e+06	8.01254e+06	6.98165e+06	7.99377e+06	8.88814e+06	7.55668e+06	7.07709e+06	8411650	6.9114e+06	6.70731e+06	7.23413e+06	6.81143e+06			FALSE	0.16478	-0.10727	-0.06274	-0.0691	0.02974	0.07836	0.12042	2	0.9956	2C(57.0215),7K(304.2072),N-term(304.2072)
A6NHR9	DLNSQLEYL	2.2081e+07	2.0981e+07	2.06416e+07	2.24691e+07	2.04905e+07	2.26422e+07	2.34304e+07	2.18836e+07	2.13366e+07	2.05958e+07	2.11763e+07	2.17925e+07	2.08648e+07	2.21301e+07	2.12758e+07	2.2285e+07			FALSE	-0.03835	-0.00225	0.01661	0.00163	0.07354	-0.00313	0.00237	2	0.9975	N-term(304.2072)
A6NHR9	DLNSQLEYLR	2.90727e+07	2.74165e+07	2.88598e+07	2.84841e+07	2.8702e+07	2.78281e+07	2.79013e+07	2.63692e+07	2.84376e+07	2.81804e+07	2.98336e+07	2.71502e+07	2.78718e+07	2.70359e+07	2.89969e+07	2.73955e+07			FALSE	0.00329	-0.04097	-0.00248	0.02166	-0.05781	0.01258	0.00104	2	1	N-term(304.2072)
A6NHR9	DLQNPIIVQL	1.17505e+06	1.22235e+06	1.1682e+06	1.25333e+06	1.18e+06	1.06664e+06	1.30116e+06	1.14775e+06	1.21022e+06	1.13447e+06	1.18915e+06	1.04377e+06	1.14535e+06	1.5753e+06	1.11184e+06	1.18851e+06			FALSE	-0.03207	0.18249	-0.05962	0.01445	0.03067	-0.10253	-0.0937	2	0.99	N-term(304.2072)
A6NHR9	DLQNPIIVQLCDQWDNPAPVQHVK	2.14789e+07	1.71525e+07	2.20808e+07	1.70574e+07	2.17551e+07	2.09615e+07	2.18771e+07	1.74066e+07	2.16537e+07	1.93629e+07	2.08609e+07	1.5585e+07	2.05427e+07	1.42733e+07	1.78787e+07	1.93864e+07			FALSE	0.08643	-0.15003	-0.05195	0.0188	0.02416	-0.08402	0.14502	34	1	11C(57.0215),24K(304.2072),N-term(304.2072)
A6NHR9	DNDKEDGCFYFR	2.95419e+07	2.80787e+07	2.9497e+07	2.97419e+07	2.99138e+07	2.94097e+07	2.95572e+07	2.82101e+07	2.96227e+07	2.95273e+07	3.02678e+07	2.98245e+07	2.94558e+07	2.88954e+07	3.00459e+07	3.01988e+07			FALSE	0.03779	0.01818	0.06425	0.03996	0.00367	0.0606	0.04202	3	1	4K(304.2072),8C(57.0215),N-term(304.2072)
A6NHR9	DSFTAVVITGVQPEHIQYLK	4.11647e+06	3.89234e+06	4.16675e+06	4.47662e+06	3.62887e+06	4.31169e+06	4.27638e+06	3.80909e+06	3.93823e+06	4.19178e+06	4.12382e+06	3.75946e+06	3.90747e+06	3.31255e+06	3.9857e+06	3.56262e+06			FALSE	0.02167	-0.14959	-0.08543	0.11001	0.01374	-0.02279	-0.01235	3	1	20K(304.2072),N-term(304.2072)
A6NHR9	DSTEYFIVFEPR	7.17517e+06	6.82583e+06	6.51899e+06	7.05342e+06	6.09424e+06	7.14001e+06	6.91359e+06	7.07513e+06	6.79026e+06	6.80037e+06	5.83039e+06	6.76885e+06	7.60462e+06	6.72628e+06	6.4809e+06	6.97963e+06			FALSE	-0.04292	0.0336	-0.0568	-0.04485	-0.00127	-0.15219	-0.08125	3	1	N-term(304.2072)
A6NHR9	DVAPVEK	2.50642e+07	2.47114e+07	2.43767e+07	2.45448e+07	2.44247e+07	2.4336e+07	2.41413e+07	2.56621e+07	2.59103e+07	2.54204e+07	2.3801e+07	2.60048e+07	2.48393e+07	2.35448e+07	2.30854e+07	2.41202e+07			FALSE	0.04439	-0.04091	-0.07648	-0.02497	0.00081	0.00087	-0.02972	2	0.9909	7K(304.2072),N-term(304.2072)
A6NHR9	EAIYSGYIR	6.38867e+07	5.5863e+07	6.3395e+07	6.2858e+07	6.46613e+07	6.33785e+07	6.07246e+07	6.03221e+07	5.9658e+07	6.06099e+07	6.62022e+07	6.34586e+07	6.24063e+07	6.08977e+07	6.4249e+07	6.03494e+07			FALSE	0.00623	0.0422	0.05726	0.0763	0.01554	0.11472	0.09657	2	0.9997	N-term(304.2072)
A6NHR9	EAQLRNELK	3.15732e+06	2.69077e+06	3.06478e+06	2.94742e+06	2.84467e+06	3.13982e+06	2.97785e+06	2.88968e+06	3.19171e+06	3.06404e+06	3.15148e+06	3.38946e+06	3.0272e+06	3.1527e+06	2.91342e+06	2.72403e+06			FALSE	0.09722	0.07962	-0.05292	0.03993	0.00479	0.16153	0.03326	2	1	9K(304.2072),N-term(304.2072)
A6NHR9	EDSQILK	2.92297e+07	2.87147e+07	2.95618e+07	2.95326e+07	3.03477e+07	2.95749e+07	2.79514e+07	2.57563e+07	2.69589e+07	3.0463e+07	2.86778e+07	2.86352e+07	2.79613e+07	2.8602e+07	3.03693e+07	2.93315e+07			FALSE	-0.01307	-0.0348	0.04308	0.02835	-0.10954	-0.01581	0.04843	2	0.9887	7K(304.2072),N-term(304.2072)
A6NHR9	EFALWLK	278575	277951	284209	293214	281524	304543	287283	289781	283468	265840	255293	268894	307460	269412	279877	276800			FALSE	-0.01883	0.05181	0.00039	0.05318	0.05228	-0.08637	0.07462	3	0.9909	7K(304.2072),N-term(304.2072)
A6NHR9	EFSDFIR	4.47672e+07	4.9871e+07	4.71359e+07	5.02218e+07	4.79498e+07	4.89793e+07	4.50805e+07	4.7595e+07	4.35788e+07	4.59355e+07	4.13183e+07	4.30542e+07	4.38477e+07	4.58605e+07	4.86098e+07	4.54893e+07			FALSE	-0.0803	-0.07718	-0.00824	0.04087	-0.03023	-0.16565	0.03451	2	0.9927	N-term(304.2072)
A6NHR9	EHLLQGLLPDVQVPTSVK	2.5214e+07	2.70239e+07	2.60997e+07	2.69149e+07	2.31421e+07	2.371e+07	2.59007e+07	2.5456e+07	2.45077e+07	2.41055e+07	2.31861e+07	2.23609e+07	2.33445e+07	2.20442e+07	2.32151e+07	2.43293e+07			FALSE	-0.10375	-0.20277	-0.13582	0.02129	-0.02455	-0.19774	-0.15698	4	1	18K(304.2072),N-term(304.2072)
A6NHR9	EIQDDMQTL	3.43957e+07	3.50102e+07	3.29517e+07	3.53829e+07	3.35211e+07	3.66524e+07	3.46659e+07	3.57113e+07	3.48972e+07	3.4518e+07	3.21831e+07	3.50474e+07	3.43527e+07	3.54502e+07	3.37583e+07	3.36586e+07			FALSE	0.00019	0.00823	-0.04195	-0.02244	0.02005	-0.04594	0.01587	2	0.9875	6M(15.9949),N-term(304.2072)
A6NHR9	EIQDDMQTLYVN	3.47075e+06	3.21407e+06	3.43998e+06	3.59813e+06	3.36912e+06	3.06986e+06	3.2578e+06	3.14184e+06	2.89214e+06	3.66429e+06	3.63991e+06	2.81436e+06	3.46748e+06	3.40777e+06	3.34377e+06	3.39605e+06			FALSE	-0.02798	0.04052	0.01182	0.0743	-0.0629	-0.05064	-0.05406	2	1	N-term(304.2072)
A6NHR9	EITCDNFDETVK	2.24048e+07	2.19973e+07	2.13761e+07	2.2771e+07	2.10686e+07	2.2153e+07	2.16585e+07	2.28028e+07	2.18736e+07	2.3119e+07	2.23844e+07	2.23296e+07	2.1995e+07	2.18781e+07	2.2106e+07	2.12974e+07			FALSE	0.01906	-0.0173	-0.03282	-0.00831	0.00192	0.0101	-0.03888	23	1	12K(304.2072),4C(57.0215),N-term(304.2072)
A6NHR9	EKDSFTAVVITGVQPEHIQYLK	7.47443e+06	7.10213e+06	7.95294e+06	7.10029e+06	7.67575e+06	7.68898e+06	7.51606e+06	7.30566e+06	7.67524e+06	7.33797e+06	8.22188e+06	6.99952e+06	7.80161e+06	7.28299e+06	7.89261e+06	7.39697e+06			FALSE	0.04258	0.04943	0.0689	0.04642	0.02406	0.06245	0.07597	4	1	22K(304.2072),2K(304.2072),N-term(304.2072)
A6NHR9	ELIDNSLSATSR	1.62305e+06	1.75019e+06	1.53027e+06	1.68918e+06	1.71504e+06	1.61176e+06	1.60489e+06	1.62518e+06	1.66061e+06	1.62023e+06	1.65751e+06	1.65652e+06	1.70884e+06	1.639e+06	1.68178e+06	1.56885e+06			FALSE	-0.04007	-0.01091	-0.05342	-0.06732	-0.06257	-0.02555	-0.02	2	1	N-term(304.2072)
A6NHR9	ERIDFLPH	5.59541e+06	5.74317e+06	5.44032e+06	5.70485e+06	5.43019e+06	5.82033e+06	5.41013e+06	5.33334e+06	5.23801e+06	5.50456e+06	4.66963e+06	5.25859e+06	4.91004e+06	5.65236e+06	4.73647e+06	5.84859e+06			FALSE	-0.0779	-0.1023	-0.09921	-0.02482	-0.07778	-0.19163	-0.01125	3	0.9956	N-term(304.2072)
A6NHR9	ERIDFLPHYD	1.72522e+06	1.77599e+06	1.82519e+06	1.89345e+06	1.71727e+06	1.96483e+06	1.65385e+06	1.95322e+06	1.80444e+06	1.84372e+06	1.95491e+06	1.69065e+06	1.88399e+06	1.94201e+06	1.83041e+06	1.66544e+06			FALSE	0.05931	0.12798	-0.00221	0.08692	0.04297	0.05829	0.07267	3	0.9957	N-term(304.2072)
A6NHR9	ERIDFLPHYDTL	3.69798e+07	3.67053e+07	3.71154e+07	3.77847e+07	3.35325e+07	3.61183e+07	3.53632e+07	3.57928e+07	3.42242e+07	3.51029e+07	3.56106e+07	3.4655e+07	4.02206e+07	3.54868e+07	3.60741e+07	3.75699e+07			FALSE	-0.08795	0.03906	-0.00081	0.0236	-0.05039	-0.06855	-0.08123	3	1	N-term(304.2072)
A6NHR9	ESELGDRPLQVGER	4.1727e+06	4.55045e+06	4.22277e+06	4.26557e+06	4.06894e+06	4.43727e+06	4.22711e+06	4.0856e+06	4.31801e+06	4.435e+06	4.52931e+06	4.61335e+06	4.19014e+06	4.65131e+06	4.48428e+06	4.39523e+06			FALSE	0.00493	0.01943	0.02563	-0.03937	-0.06953	0.06776	-0.03633	2	1	N-term(304.2072)
A6NHR9	ESELGDRPLQVGERS	7.14172e+06	6.87281e+06	6.5933e+06	6.53371e+06	7.64462e+06	7.18539e+06	6.93365e+06	7.23391e+06	7.55462e+06	7.37458e+06	6.3416e+06	7.04546e+06	6.31908e+06	7.09824e+06	6.38478e+06	6.86687e+06			FALSE	0.09121	-0.06283	-0.08075	-0.09439	0.01567	-0.06608	0.0816	3	1	N-term(304.2072)
A6NHR9	ESELGDRPLQVGERSDYAGF	2.12454e+06	1.99396e+06	2.01952e+06	1.96577e+06	2.22278e+06	2.04131e+06	2.27387e+06	1.92925e+06	2.32764e+06	1.99639e+06	2.42266e+06	2.1073e+06	2.12679e+06	2.06106e+06	1.86297e+06	1.96734e+06			FALSE	0.07026	0.02409	-0.10466	-0.04744	0.02934	0.13738	0.05012	3	1	N-term(304.2072)
A6NHR9	ESIPVINGR	1.43032e+07	1.49077e+07	1.43505e+07	1.46797e+07	1.5365e+07	1.50917e+07	1.52535e+07	1.54435e+07	1.49154e+07	1.4687e+07	1.48239e+07	1.52591e+07	1.52961e+07	1.53531e+07	1.58793e+07	1.47742e+07			FALSE	0.01921	0.06934	0.06955	-0.00895	0.07159	0.04244	0.06026	2	1	N-term(304.2072)
A6NHR9	FDETQGKPAVAVIDNGR	4.65386e+06	4.52085e+06	4.47381e+06	4.70165e+06	4.99665e+06	4.83068e+06	4.60912e+06	4.83371e+06	4.46588e+06	4.75487e+06	4.75702e+06	4.58448e+06	4.54628e+06	4.71566e+06	4.43169e+06	4.80801e+06			FALSE	0.00722	0.01365	0.01018	0.00012	0.04156	0.02599	0.09914	3	1	7K(304.2072),N-term(304.2072)
A6NHR9	FEASQQLLNEMK	1.32974e+06	1.15918e+06	1.37165e+06	1.26378e+06	1.37377e+06	1.23036e+06	1.34655e+06	1.32346e+06	1.28162e+06	1.23206e+06	1.34657e+06	1.25889e+06	1.33189e+06	1.22731e+06	1.26725e+06	1.16476e+06			FALSE	0.01428	0.04017	-0.03337	0.08252	0.10133	0.06602	0.06528	3	0.9998	12K(304.2072),N-term(304.2072)
A6NHR9	FGGLQNK	4.82558e+07	4.56355e+07	4.77692e+07	5.06718e+07	5.0695e+07	4.7514e+07	4.88914e+07	4.5862e+07	4.68085e+07	4.75513e+07	4.9806e+07	4.82752e+07	4.99925e+07	4.41926e+07	4.87367e+07	4.73261e+07			FALSE	0.00718	0.00451	0.03299	0.06827	0.01318	0.06298	0.06486	2	0.9954	7K(304.2072),N-term(304.2072)
A6NHR9	FIPGPPGNK	3.94578e+07	4.0094e+07	3.81846e+07	3.7964e+07	3.74294e+07	3.76707e+07	3.77174e+07	3.60548e+07	3.65243e+07	3.90824e+07	3.80073e+07	3.61377e+07	3.72754e+07	3.80791e+07	3.95416e+07	3.87438e+07			FALSE	-0.07338	-0.0782	-0.02315	-0.06308	-0.10882	-0.10155	-0.08308	23	0.9998	9K(304.2072),N-term(304.2072)
A6NHR9	FLHHLIIEEK	6.10382e+06	5.99662e+06	6.13297e+06	5.98471e+06	5.98763e+06	6.45785e+06	5.48615e+06	6.65543e+06	6.1045e+06	6.00238e+06	5.53544e+06	6.1134e+06	5.85711e+06	5.63082e+06	6.60313e+06	6.24564e+06			FALSE	0.00077	-0.07494	0.08657	0.00205	0.0049	-0.05487	0.04056	4	0.9995	10K(304.2072),N-term(304.2072)
A6NHR9	FQVSTNK	2.50339e+07	2.61712e+07	2.3917e+07	2.56822e+07	2.35425e+07	2.32499e+07	2.36199e+07	2.36356e+07	2.31329e+07	2.52005e+07	2.43724e+07	2.28269e+07	2.37121e+07	2.21891e+07	2.68809e+07	2.37655e+07			FALSE	-0.08327	-0.15775	-0.01583	-0.04597	-0.1158	-0.11752	-0.13001	2	0.9943	7K(304.2072),N-term(304.2072)
A6NHR9	FQVSTNKLTFMDLELK	146957	115294	134111	123808	125647	125170	134791	119898	132348	129740	128909	119293	133822	101821	119856	124468			FALSE	-0.0009	-0.15434	-0.10215	-0.02403	-0.04221	-0.07943	-0.06431	3	1	16K(304.2072),7K(304.2072),N-term(304.2072)
A6NHR9	FSGAPNLPVYVVDCSSSGTSILTGSAIQVQNIKK	6.54003e+06	4.52573e+06	6.1229e+06	4.71321e+06	5.94739e+06	5.82749e+06	6.12201e+06	4.71205e+06	5.85309e+06	4.97279e+06	5.71899e+06	3.94746e+06	5.03196e+06	3.63132e+06	4.54154e+06	4.72074e+06			FALSE	-0.03162	-0.35312	-0.25666	-0.03026	-0.03053	-0.19504	0.08961	4	1	14C(57.0215),33K(304.2072),34K(304.2072),N-term(304.2072)
A6NHR9	GDFESDHSGYVRPVPVPR	4.81594e+07	4.78054e+07	4.53981e+07	4.61749e+07	4.8585e+07	4.34332e+07	4.76301e+07	4.66739e+07	4.93526e+07	4.91112e+07	4.90557e+07	5.14661e+07	4.74161e+07	4.75862e+07	4.60957e+07	4.85722e+07			FALSE	0.03709	-0.01454	-0.01963	-0.06758	-0.02519	0.06693	-0.06059	4	1	N-term(304.2072)
A6NHR9	GEHTLQVK	6.45475e+07	6.25444e+07	6.32373e+07	6.13678e+07	6.31619e+07	5.7414e+07	6.15819e+07	5.4221e+07	6.32952e+07	6.10373e+07	6.86381e+07	5.89216e+07	6.23732e+07	5.64523e+07	6.63223e+07	6.29025e+07			FALSE	-0.03167	-0.09703	0.02401	-0.02851	-0.1342	0.0053	-0.07593	3	0.9989	8K(304.2072),N-term(304.2072)
A6NHR9	GEQIDLLQQYR	7.14872e+06	6.96503e+06	6.97906e+06	7.31637e+06	6.96438e+06	7.30094e+06	6.86344e+06	7.14456e+06	6.7982e+06	7.3098e+06	6.89218e+06	6.91603e+06	7.15719e+06	7.41515e+06	7.00431e+06	6.88965e+06			FALSE	-0.00059	0.04613	-0.02264	0.01845	-0.01085	-0.03157	0.01541	2	1	N-term(304.2072)
A6NHR9	GGGPGGASVGTEEDGGGVGHR	1.15795e+06	1.15711e+06	1.19389e+06	1.1243e+06	1.26113e+06	1.1071e+06	1.21314e+06	1.09901e+06	1.16445e+06	1.18509e+06	1.12556e+06	1.1433e+06	1.14311e+06	1.26991e+06	1.1136e+06	1.35105e+06			FALSE	0.02133	0.05979	0.09034	0.00195	-0.00181	-0.02908	0.03276	3	1	N-term(304.2072)
A6NHR9	GISPEEK	4.0672e+07	4.15906e+07	4.31558e+07	4.04557e+07	4.31958e+07	4.17937e+07	4.06745e+07	3.8662e+07	4.43236e+07	4.474e+07	4.33042e+07	4.31201e+07	4.37941e+07	4.11322e+07	4.2716e+07	4.45349e+07			FALSE	0.1146	0.04598	0.08493	0.02346	-0.05225	0.0712	0.04705	2	0.9347	7K(304.2072),N-term(304.2072)
A6NHR9	GKRPIFECF	2.33603e+07	2.42294e+07	2.32775e+07	2.27865e+07	2.48067e+07	2.51877e+07	2.45705e+07	2.51711e+07	2.36889e+07	2.55858e+07	2.70592e+07	2.72711e+07	2.59847e+07	2.68211e+07	2.50676e+07	2.77157e+07			FALSE	0.0502	0.15005	0.14943	-0.04701	0.0638	0.19111	0.07112	3	0.9715	2K(304.2072),8C(57.0215),N-term(304.2072)
A6NHR9	GLAPIECYNR	5.02378e+07	4.77653e+07	4.97017e+07	5.14854e+07	4.98828e+07	5.28019e+07	4.79394e+07	4.83433e+07	4.84895e+07	5.01722e+07	5.09316e+07	4.75646e+07	4.8147e+07	5.05791e+07	5.28386e+07	4.91334e+07			FALSE	0.00966	0.0106	0.05727	0.04613	-0.02555	0.00724	0.06732	2	1	7C(57.0215),N-term(304.2072)
A6NHR9	GLLPDVQVPTSVK	1.40938e+07	1.34028e+07	1.37658e+07	1.27988e+07	1.42582e+07	1.3369e+07	1.4048e+07	1.40731e+07	1.43366e+07	1.32888e+07	1.40277e+07	1.99103e+07	1.37621e+07	1.46223e+07	1.34116e+07	1.49251e+07			FALSE	0.00674	0.04584	0.04342	-0.04975	0.0324	0.30365	0.00683	3	1	13K(304.2072),N-term(304.2072)
A6NHR9	GMVFGAPVPK	1.4171e+07	1.4793e+07	1.37535e+07	1.4129e+07	1.38461e+07	1.24354e+07	1.47842e+07	1.42003e+07	1.48726e+07	1.29981e+07	1.35974e+07	1.34199e+07	1.48462e+07	1.34106e+07	1.48288e+07	1.51016e+07			FALSE	-0.05551	-0.03566	0.04735	-0.0549	0.00102	-0.10038	-0.14021	3	0.9999	10K(304.2072),N-term(304.2072)
A6NHR9	GPNCVIR	2.99917e+07	3.14236e+07	3.03933e+07	3.10083e+07	3.05023e+07	3.01364e+07	3.12602e+07	3.0193e+07	3.27522e+07	3.07973e+07	3.01188e+07	2.9557e+07	3.06427e+07	3.01312e+07	3.27927e+07	3.1119e+07			FALSE	0.04928	-0.01515	0.05748	-0.00032	0.00089	-0.04145	-0.01836	2	0.9971	4C(57.0215),N-term(304.2072)
A6NHR9	GPVNSCQGK	6.52649e+06	7.19923e+06	6.98775e+06	5.07369e+06	6.56029e+06	7.75017e+06	7.12028e+06	7.49559e+06	9.36843e+06	6.81185e+06	5.3416e+06	6.63136e+06	6.61492e+06	7.29895e+06	6.24705e+06	7.5688e+06			FALSE	0.23736	0.01964	0.00944	-0.18648	0.09065	-0.1971	0.06019	2	1	6C(57.0215),9K(304.2072),N-term(304.2072)
A6NHR9	GSGDVLGK	5.14872e+07	4.79759e+07	5.19611e+07	5.30914e+07	5.48552e+07	5.31244e+07	5.21634e+07	4.48756e+07	5.55444e+07	5.29581e+07	5.57523e+07	5.18439e+07	5.15171e+07	4.64126e+07	5.32732e+07	5.40428e+07			FALSE	0.12549	-0.02242	0.10963	0.07888	-0.0356	0.11339	0.11853	2	0.999	8K(304.2072),N-term(304.2072)
A6NHR9	GSNEEDTDTPLFIGK	1.83457e+07	1.83271e+07	1.76051e+07	1.81875e+07	1.8533e+07	1.81705e+07	1.81336e+07	1.86425e+07	1.88769e+07	1.84444e+07	1.72171e+07	1.79234e+07	1.77782e+07	1.76357e+07	1.73891e+07	1.79934e+07			FALSE	0.02529	-0.0504	-0.05167	-0.03505	0.00406	-0.06157	0.00121	2	1	15K(304.2072),N-term(304.2072)
A6NHR9	GTEEDGGGVGHR	4.14005e+06	4.5853e+06	3.83947e+06	3.33344e+06	3.49904e+06	3.90353e+06	3.77743e+06	3.91642e+06	6.67445e+06	5.64441e+06	3.37262e+06	3.88995e+06	3.87364e+06	5.41151e+06	4.00634e+06	4.95952e+06	0.208225	38.5886	FALSE	0.49758	0.08971	0.03923	-0.28266	-0.18151	-0.26473	-0.23719	3	1	N-term(304.2072)
A6NHR9	GVGLDSSNLK	9.02562e+06	1.03073e+07	8.51732e+06	1.02304e+07	8.93089e+06	8.57397e+06	9.36722e+06	8.90016e+06	9.31922e+06	8.73166e+06	1.0047e+07	9.65173e+06	9.62847e+06	1.37383e+07	9.17637e+06	1.0023e+07			FALSE	-0.09899	0.2734	-0.00999	-0.04434	-0.08179	0.02704	-0.1433	2	1	10K(304.2072),N-term(304.2072)
A6NHR9	GVITRPDLPSK	1.68236e+07	1.77672e+07	1.64145e+07	1.73822e+07	1.6909e+07	1.6631e+07	1.675e+07	1.76255e+07	1.58915e+07	1.69535e+07	1.7035e+07	1.59166e+07	1.65352e+07	1.6815e+07	1.78569e+07	1.70376e+07			FALSE	-0.07472	-0.05269	0.01261	-0.03351	-0.00901	-0.07004	-0.04451	3	1	11K(304.2072),N-term(304.2072)
A6NHR9	GVQPEHIQYLK	1.47253e+06	1.64564e+06	1.43003e+06	1.50495e+06	1.54662e+06	1.61911e+06	1.56599e+06	1.54903e+06	1.54227e+06	1.54888e+06	1.54025e+06	1.50629e+06	1.55754e+06	1.58465e+06	1.44831e+06	1.52264e+06			FALSE	-0.01255	0.01107	-0.06977	-0.08735	-0.00146	-0.03353	0.02184	2	1	11K(304.2072),N-term(304.2072)
A6NHR9	HCPTLLTR	1.03719e+07	1.1794e+07	1.11946e+07	1.05419e+07	1.10341e+07	1.06135e+07	1.07829e+07	1.11393e+07	1.05809e+07	1.15856e+07	1.08716e+07	1.1572e+07	1.01756e+07	1.12453e+07	1.05242e+07	1.17439e+07			FALSE	4e-05	-0.04932	0.00664	-0.02822	-0.01595	0.01796	-0.03414	3	0.9874	2C(57.0215),N-term(304.2072)
A6NHR9	HSGYVRPVPVPR	4.13223e+06	4.62561e+06	3.85398e+06	4.09347e+06	4.03689e+06	4.49585e+06	3.78927e+06	4.18625e+06	4.23149e+06	3.94086e+06	3.85405e+06	4.08941e+06	4.4565e+06	4.07376e+06	3.95735e+06	3.82334e+06			FALSE	-0.09982	-0.03798	-0.17068	-0.14008	-0.135	-0.14081	-0.03756	4	1	N-term(304.2072)
A6NHR9	HYYIHGPK	1.44299e+07	1.66348e+07	1.54599e+07	1.41557e+07	1.5031e+07	1.56167e+07	1.47698e+07	1.70356e+07	1.37393e+07	1.44178e+07	1.43367e+07	1.51333e+07	1.35254e+07	1.39095e+07	1.50417e+07	1.60824e+07			FALSE	-0.14178	-0.17926	0.00276	-0.06892	0.03399	-0.07603	-0.0195	4	0.9867	8K(304.2072),N-term(304.2072)
A6NHR9	IDFLPHYDTL	2.60888e+07	2.52212e+07	2.72679e+07	2.63436e+07	2.4782e+07	2.60651e+07	2.65824e+07	2.64411e+07	2.59805e+07	2.65295e+07	2.88481e+07	2.58622e+07	2.76203e+07	2.80343e+07	2.48906e+07	2.81949e+07			FALSE	0.03335	0.11726	0.04908	0.0633	0.04739	0.09257	-0.01308	2	0.9999	N-term(304.2072)
A6NHR9	IDFLPHYDTLVK	6.31436e+06	5.83868e+06	6.8049e+06	6.12627e+06	6.54622e+06	6.20974e+06	6.3961e+06	6.04066e+06	6.13462e+06	5.72507e+06	6.56459e+06	5.90412e+06	6.97053e+06	5.94299e+06	6.69964e+06	6.14671e+06			FALSE	-0.03525	0.08757	0.08004	0.08954	0.03329	0.037	0.06986	3	1	12K(304.2072),N-term(304.2072)
A6NHR9	IEIPSCK	5.76906e+07	5.33223e+07	5.88622e+07	5.96005e+07	6.31838e+07	5.89117e+07	5.58219e+07	5.51854e+07	6.11736e+07	5.72095e+07	5.77242e+07	5.5792e+07	5.67875e+07	5.80315e+07	5.99629e+07	5.89488e+07			FALSE	0.09274	0.04864	0.09916	0.09371	-7e-05	0.03217	0.13728	2	0.9998	6C(57.0215),7K(304.2072),N-term(304.2072)
A6NHR9	IFQMYDEGEREINITSALAEK	689986	909899	635620	818550	655146	729927	643957	697831	714808	755447	526230	679301	688564	1.45107e+06	605883	679722			FALSE	-0.1219	0.4194	-0.31552	-0.13777	-0.25381	-0.4083	-0.20801	3	1	21K(304.2072),N-term(304.2072)
A6NHR9	IHNIDIPTTQQVPHIEALLK	3.76467e+07	3.93384e+07	3.84089e+07	3.88136e+07	3.94657e+07	3.98869e+07	4.05351e+07	3.85152e+07	3.9976e+07	4.02695e+07	4.18482e+07	3.58984e+07	4.18771e+07	3.52658e+07	4.14601e+07	3.60775e+07			FALSE	0.05984	0.00295	0.01032	0.00444	0.03819	0.0142	0.0437	4	1	20K(304.2072),N-term(304.2072)
A6NHR9	IKGSNEEDTDTPLFIGK	4.10409e+06	4.3573e+06	4.20667e+06	4.15226e+06	4.38582e+06	3.93462e+06	4.3682e+06	4.04023e+06	4.31176e+06	4.37233e+06	4.24038e+06	4.57275e+06	4.36509e+06	5.51928e+06	4.21259e+06	5.07963e+06			FALSE	0.03748	0.22426	0.13513	-0.01758	-0.00906	0.05876	-0.02424	3	1	17K(304.2072),2K(304.2072),N-term(304.2072)
A6NHR9	IKPPTPAVSNVR	5.4399e+07	5.50212e+07	5.36511e+07	5.65758e+07	5.48489e+07	5.44497e+07	5.52191e+07	5.63232e+07	5.50045e+07	5.39592e+07	5.84111e+07	5.4064e+07	5.66049e+07	5.41377e+07	5.90165e+07	5.40513e+07			FALSE	-0.00603	0.01733	0.04731	0.0106	0.02771	0.03973	-0.00161	3	1	2K(304.2072),N-term(304.2072)
A6NHR9	ILNGQEQR	3.99968e+07	3.6138e+07	3.78202e+07	3.98913e+07	4.07668e+07	3.89811e+07	4.15606e+07	3.6297e+07	3.9857e+07	3.87712e+07	4.27574e+07	4.01508e+07	3.86167e+07	3.55578e+07	4.21792e+07	3.87849e+07			FALSE	0.04649	-0.03764	0.08873	0.02957	0.03228	0.12296	0.06689	2	0.9991	N-term(304.2072)
A6NHR9	ISGALFTNDK	2.17917e+07	2.10562e+07	2.13721e+07	2.30118e+07	2.11125e+07	2.06349e+07	2.09208e+07	2.24248e+07	2.09931e+07	2.12533e+07	2.21476e+07	1.9821e+07	2.14372e+07	1.9067e+07	2.2675e+07	2.03225e+07			FALSE	-0.0204	-0.08115	0.00503	0.05081	0.01666	-0.02991	-0.03754	2	1	10K(304.2072),N-term(304.2072)
A6NHR9	ISGALFTNDKFQVSTNK	1.52425e+06	1.45582e+06	1.56475e+06	1.46818e+06	1.68268e+06	1.557e+06	1.44656e+06	1.49345e+06	1.67772e+06	1.42349e+06	1.47568e+06	1.61107e+06	1.52868e+06	1.38558e+06	1.53285e+06	1.42831e+06			FALSE	0.05749	-0.03222	-0.00918	0.02537	-0.01952	0.05075	0.12051	3	1	10K(304.2072),17K(304.2072),N-term(304.2072)
A6NHR9	ITHCPTLLTR	5.66574e+07	5.25353e+07	6.71679e+07	5.69889e+07	5.92963e+07	6.29842e+07	6.37291e+07	5.5549e+07	6.71629e+07	5.45443e+07	6.88427e+07	6.04354e+07	6.36965e+07	5.74888e+07	5.32146e+07	5.86795e+07			FALSE	0.15654	0.15034	0.03526	0.18529	0.12745	0.2436	0.16332	3	1	4C(57.0215),N-term(304.2072)
A6NHR9	KLLVELK	1.01014e+07	1.05936e+07	1.01529e+07	1.02602e+07	1.02931e+07	1.01671e+07	9.78825e+06	9.94196e+06	9.9839e+06	1.01931e+07	9.618e+06	9.85569e+06	9.81671e+06	1.01952e+07	1.10446e+07	1.02382e+07			FALSE	-0.03657	-0.04843	0.0404	-0.01979	-0.06888	-0.08776	-0.01646	3	0.9975	1K(304.2072),7K(304.2072),N-term(304.2072)
A6NHR9	KLSEQEELK	1.25764e+07	1.26604e+07	1.33134e+07	1.34905e+07	1.36464e+07	1.31621e+07	1.302e+07	1.19836e+07	1.31297e+07	1.34076e+07	1.39586e+07	1.24352e+07	1.33564e+07	1.24366e+07	1.35669e+07	1.31824e+07			FALSE	0.07249	0.03144	0.08397	0.08692	-0.01339	0.06466	0.08716	3	0.9997	1K(304.2072),9K(304.2072),N-term(304.2072)
A6NHR9	KLTFMDLELK	3.47017e+06	3.74163e+06	3.67971e+06	3.761e+06	3.72148e+06	3.6841e+06	3.83585e+06	3.55391e+06	3.47794e+06	3.72595e+06	3.64641e+06	3.45966e+06	3.48792e+06	4.25313e+06	3.48813e+06	3.82771e+06			FALSE	-0.00159	0.10217	0.02066	0.04508	0.03517	-0.02131	0.03825	3	1	10K(304.2072),1K(304.2072),N-term(304.2072)
A6NHR9	KQQQMAALTK	6.2268e+06	5.33221e+06	6.26292e+06	5.90975e+06	5.97373e+06	5.75401e+06	5.43405e+06	5.47492e+06	5.92498e+06	5.66153e+06	6.15466e+06	5.78581e+06	6.36995e+06	4.97495e+06	6.57863e+06	5.51014e+06			FALSE	0.00343	-0.02697	0.06465	0.07463	-0.0835	0.04684	0.02091	3	1	10K(304.2072),1K(304.2072),N-term(304.2072)
A6NHR9	KYVEDEMAR	4.73336e+07	4.56698e+07	4.55914e+07	4.60288e+07	4.6653e+07	4.55882e+07	4.56153e+07	4.5287e+07	4.39904e+07	4.72231e+07	4.61044e+07	4.57484e+07	4.54889e+07	4.60897e+07	4.62548e+07	4.69503e+07			FALSE	-0.02804	-0.02227	0.00313	-0.02162	-0.03297	-0.01796	-0.01187	3	1	1K(304.2072),7M(15.9949),N-term(304.2072)
A6NHR9	KYVEDEMARLPDR	2.01123e+06	1.87575e+06	2.06467e+06	2.06269e+06	2.06799e+06	2.14388e+06	1.90488e+06	2.10286e+06	2.07041e+06	1.96247e+06	2.07612e+06	1.79322e+06	1.97556e+06	1.97245e+06	1.96333e+06	2.04134e+06			FALSE	0.05316	0.02248	0.04303	0.08657	0.04414	-0.00656	0.11581	4	0.9673	1K(304.2072),N-term(304.2072)
A6NHR9	LCDQWDNPAPVQHVK	4.28128e+06	4.77226e+06	4.04054e+06	4.59162e+06	4.50371e+06	3.9796e+06	4.38873e+06	4.04618e+06	4.18166e+06	4.25361e+06	4.16244e+06	4.45981e+06	4.09069e+06	7.33965e+06	4.31827e+06	4.70707e+06			FALSE	-0.10205	0.33632	-0.0045	-0.06876	-0.10211	-0.07042	-0.09385	3	1	15K(304.2072),2C(57.0215),N-term(304.2072)
A6NHR9	LFEASQQLLNEMK	117498	116835	127296	108465	100894	111811	116165	110182	127144	92561.5	113223	109050	111019	110863	108999	112380			FALSE	-0.09299	-0.07878	-0.08205	0.00876	-0.05003	-0.07623	-0.13971	3	1	13K(304.2072),N-term(304.2072)
A6NHR9	LGMTPIR	4.43704e+07	4.32744e+07	4.27395e+07	4.41249e+07	4.19033e+07	4.27372e+07	4.39722e+07	4.36921e+07	4.5985e+07	4.27189e+07	4.31632e+07	4.50708e+07	4.40729e+07	4.3556e+07	4.26004e+07	4.4092e+07			FALSE	0.01733	-0.00026	-0.01576	-0.0129	0.00032	0.00967	-0.05032	2	0.9979	N-term(304.2072)
A6NHR9	LGMTPIRK	7.01285e+07	7.63083e+07	6.31242e+07	6.9347e+07	6.22622e+07	6.80378e+07	6.83387e+07	7.17518e+07	6.47719e+07	7.01147e+07	7.00273e+07	7.25014e+07	7.33884e+07	6.59153e+07	7.68633e+07	7.1076e+07			FALSE	-0.11853	-0.07205	0.01473	-0.1446	-0.06392	-0.03903	-0.16844	3	0.9959	8K(304.2072),N-term(304.2072)
A6NHR9	LIPYTSVEDFDWCTPPK	1.91561e+07	2.00074e+07	2.04246e+07	2.03948e+07	1.878e+07	1.78782e+07	2.06604e+07	1.7791e+07	1.75025e+07	1.88564e+07	2.21667e+07	1.47211e+07	1.96639e+07	1.65053e+07	2.00136e+07	1.72688e+07			FALSE	-0.1072	-0.11475	-0.07102	0.05974	-0.02648	-0.08637	-0.09538	3	1	13C(57.0215),17K(304.2072),N-term(304.2072)
A6NHR9	LIPYTSVEDFDWCTPPKK	5.59233e+06	4.88166e+06	5.70571e+06	5.12058e+06	5.55136e+06	5.39521e+06	6.09108e+06	4.63753e+06	5.22779e+06	5.56495e+06	6.16825e+06	4.70352e+06	5.85175e+06	5.44124e+06	5.09623e+06	5.4038e+06			FALSE	0.04325	0.10862	0.00358	0.04773	0.03465	0.05378	0.06367	34	1	13C(57.0215),17K(304.2072),18K(304.2072),N-term(304.2072)
A6NHR9	LKDEDDEDDCFILEK	3.57573e+06	3.53455e+06	3.83855e+06	3.71373e+06	3.52e+06	3.57125e+06	3.69751e+06	3.71845e+06	3.67604e+06	3.65346e+06	3.76738e+06	3.42715e+06	3.82966e+06	3.39213e+06	3.80688e+06	3.8288e+06			FALSE	0.04381	0.02245	0.10285	0.08701	0.06073	0.017	-0.00387	34	1	10C(57.0215),15K(304.2072),2K(304.2072),N-term(304.2072)
A6NHR9	LLFDETQGK	1.18842e+06	1.12299e+06	1.11868e+06	1.21924e+06	1.15185e+06	1.25836e+06	1.14736e+06	1.1984e+06	1.17538e+06	1.21113e+06	1.1136e+06	1.17445e+06	1.12716e+06	1.15968e+06	1.15474e+06	1.12929e+06			FALSE	0.04614	-0.01542	-0.01718	0.01646	0.02129	-0.01465	0.06039	2	0.9999	9K(304.2072),N-term(304.2072)
A6NHR9	LLFDETQGKPA	745029	752155	738701	784200	844565	789105	777174	740263	749077	712068	704861	762250	734994	847132	794078	862841			FALSE	-0.03515	0.07961	0.14625	0.02457	0.01938	-0.02927	0.12587	2	1	9K(304.2072),N-term(304.2072)
A6NHR9	LLFDETQGKPAVAVIDNGR	8.82465e+06	8.83405e+06	8.98807e+06	9.11289e+06	8.47107e+06	8.37373e+06	9.1264e+06	9.15303e+06	9.07089e+06	8.88143e+06	9.24079e+06	9.04398e+06	9.57021e+06	8.82872e+06	9.26131e+06	8.90989e+06			FALSE	0.02379	0.05924	0.04127	0.03569	0.04984	0.05026	-0.06808	3	1	9K(304.2072),N-term(304.2072)
A6NHR9	LLFDETQGKPAVAVIDNGRGMTSK	731290	810729	759639	708644	692113	753584	673389	647048	794287	726484	772422	714420	704392	743263	1.074e+06	673250			FALSE	-0.02002	-0.0911	0.18026	-0.07069	-0.2238	-0.05257	-0.09305	4	1	24K(304.2072),9K(304.2072),N-term(304.2072)
A6NHR9	LLLIDWPELK	9.4777e+06	8.70106e+06	9.48855e+06	8.44305e+06	7.74597e+06	8.33067e+06	8.51879e+06	8.50424e+06	8.90629e+06	8.26727e+06	9.13948e+06	7.77465e+06	8.52561e+06	8.11653e+06	8.37267e+06	8.36289e+06			FALSE	-0.08206	-0.12741	-0.11934	-0.01975	-0.09477	-0.10402	-0.17729	23	1	10K(304.2072),N-term(304.2072)
A6NHR9	LLPSSHVAR	6.44659e+07	6.23827e+07	7.05146e+07	7.10179e+07	6.52621e+07	7.49655e+07	6.74402e+07	7.21914e+07	6.75314e+07	6.82937e+07	6.01028e+07	6.67074e+07	6.25773e+07	6.48337e+07	6.15969e+07	7.13655e+07			FALSE	0.09864	0.00638	0.06791	0.15803	0.13852	-0.00044	0.14466	3	0.9998	N-term(304.2072)
A6NHR9	LMILPDPEKPVR	1.21347e+08	1.21533e+08	1.22551e+08	1.242e+08	1.20874e+08	1.20966e+08	1.18743e+08	1.15957e+08	1.13433e+08	1.20635e+08	1.18162e+08	1.12081e+08	1.17233e+08	1.19055e+08	1.21414e+08	1.21273e+08			FALSE	-0.05331	-0.0397	-0.00115	0.02281	-0.04942	-0.07709	-0.00619	3	1	2M(15.9949),9K(304.2072),N-term(304.2072)
A6NHR9	LQIFSVEGQK	4.47661e+07	4.41309e+07	4.59448e+07	4.60868e+07	4.51446e+07	4.20169e+07	4.91236e+07	4.47143e+07	4.17629e+07	4.40745e+07	4.63425e+07	4.21445e+07	4.61857e+07	3.53079e+07	4.467e+07	4.1604e+07			FALSE	-0.05053	-0.12545	-0.04321	0.04999	0.07804	-0.00667	-0.02844	3	1	10K(304.2072),N-term(304.2072)
A6NHR9	LQVVLNESNADTYAGRPLPSK	3.36829e+07	3.53496e+07	3.42317e+07	3.80522e+07	3.23217e+07	3.53002e+07	3.60246e+07	3.33087e+07	3.72296e+07	3.50668e+07	3.5971e+07	3.30127e+07	3.64793e+07	3.44907e+07	3.52794e+07	3.91868e+07			FALSE	0.06665	0.03993	0.10931	0.0664	0.00627	-0.00102	-0.02978	3	1	21K(304.2072),N-term(304.2072)
A6NHR9	LRGMVFGAPVPK	1.31331e+07	1.18274e+07	1.24706e+07	1.23415e+07	1.19103e+07	1.39316e+07	1.20614e+07	1.29814e+07	1.31341e+07	1.26638e+07	1.16862e+07	1.2977e+07	1.18362e+07	1.03736e+07	1.31747e+07	1.1863e+07			FALSE	0.0476	-0.16845	0.00446	-0.0086	0.00475	-0.01729	0.05007	3	0.9999	12K(304.2072),N-term(304.2072)
A6NHR9	LSEQEELK	1.94092e+07	2.00269e+07	1.9093e+07	1.99103e+07	1.89399e+07	1.94004e+07	1.8482e+07	1.96171e+07	1.97079e+07	1.97396e+07	1.98743e+07	1.92349e+07	1.93659e+07	2.04655e+07	2.0468e+07	1.99228e+07			FALSE	0.00042	0.01439	0.03451	-0.01592	-0.04976	-0.01201	-0.04065	23	0.9988	8K(304.2072),N-term(304.2072)
A6NHR9	LSTSGNRPPANAETF	1.15597e+07	1.26694e+07	1.18475e+07	1.21932e+07	1.27157e+07	1.27725e+07	1.16411e+07	1.1927e+07	1.22468e+07	1.25126e+07	1.14426e+07	1.32951e+07	1.14652e+07	1.50807e+07	1.18262e+07	1.22912e+07			FALSE	0.03124	0.13175	-0.00667	-0.01127	-0.0399	0.02997	0.07309	2	1	N-term(304.2072)
A6NHR9	LSTSGNRPPANAETFSCN	2.99407e+06	1.96233e+06	2.08668e+06	1.93463e+06	2.28835e+06	2.49855e+06	1.86641e+06	2.25858e+06	2.05839e+06	2.01143e+06	1.59902e+06	3.027e+06	2.24462e+06	1.77272e+06	1.99305e+06	1.93337e+06			FALSE	-0.28433	-0.30305	-0.33607	-0.30163	-0.2649	-0.09952	-0.0502	2	0.9995	17C(57.0215),N-term(304.2072)
A6NHR9	LSTSGNRPPANAETFSCNK	5.29218e+07	4.98661e+07	5.0981e+07	5.2308e+07	5.06313e+07	5.06489e+07	5.17009e+07	5.18415e+07	5.08747e+07	5.27919e+07	5.31393e+07	4.71667e+07	5.34936e+07	4.35825e+07	5.46324e+07	4.91101e+07			FALSE	0.01228	-0.08248	0.01334	0.00702	0.01055	-0.03526	-0.02132	3	1	17C(57.0215),19K(304.2072),N-term(304.2072)
A6NHR9	LTFMDLELK	1.33859e+07	1.36574e+07	1.45153e+07	1.31648e+07	1.35683e+07	1.37723e+07	1.36772e+07	1.34299e+07	1.29916e+07	1.33116e+07	1.24958e+07	1.24752e+07	1.27224e+07	1.34986e+07	1.35036e+07	1.32962e+07			FALSE	-0.04003	-0.04455	-0.01305	0.03357	0.0034	-0.11502	0.01577	23	0.9999	4M(15.9949),9K(304.2072),N-term(304.2072)
A6NHR9	LYDRETYPDDPCFPSK	1.32553e+07	1.33128e+07	1.35654e+07	1.37584e+07	1.31632e+07	1.36147e+07	1.44383e+07	1.38328e+07	1.40554e+07	1.38699e+07	1.40845e+07	1.3673e+07	1.40861e+07	1.37667e+07	1.33033e+07	1.32721e+07			FALSE	0.07187	0.06812	0.00039	0.04046	0.08963	0.06318	0.01135	3	1	12C(57.0215),16K(304.2072),N-term(304.2072)
A6NHR9	LYFKPIGDPVFAR	1.19657e+08	1.18803e+08	1.20886e+08	1.12022e+08	1.10089e+08	1.19697e+08	1.07987e+08	1.15404e+08	1.13464e+08	1.11846e+08	1.14094e+08	1.10655e+08	1.14522e+08	1.08621e+08	1.24727e+08	1.214e+08			FALSE	-0.08184	-0.09578	0.04565	-0.03399	-0.09418	-0.08543	-0.05346	3	1	4K(304.2072),N-term(304.2072)
A6NHR9	MEPQALYDEVR	7.71531e+06	9.06951e+06	7.14333e+06	8.42219e+06	7.65381e+06	7.93945e+06	7.77774e+06	7.37698e+06	7.68018e+06	7.50911e+06	7.37627e+06	8.04778e+06	7.5189e+06	1.2835e+07	7.64094e+06	7.9255e+06			FALSE	-0.1441	0.27815	-0.10872	-0.1088	-0.14739	-0.12198	-0.10623	2	1	N-term(304.2072)
A6NHR9	MISKPADSQDVHELVL	3.37563e+06	3.82623e+06	3.55665e+06	3.389e+06	3.32153e+06	3.36049e+06	3.59597e+06	3.15781e+06	3.32177e+06	3.59362e+06	3.52392e+06	3.53428e+06	3.38634e+06	3.91628e+06	3.9736e+06	3.68365e+06			FALSE	-0.05856	0.02005	0.08846	-0.05226	-0.09267	-0.02907	-0.10808	3	1	4K(304.2072),N-term(304.2072)
A6NHR9	MISKPADSQDVHELVLSKE	6.25267e+06	6.45375e+06	6.59035e+06	6.31037e+06	6.60486e+06	6.1565e+06	6.83686e+06	6.70512e+06	6.66606e+06	6.58727e+06	6.99751e+06	6.85069e+06	6.96284e+06	7.15245e+06	6.50756e+06	6.88679e+06			FALSE	0.0608	0.1517	0.07607	0.02189	0.09188	0.12414	0.00622	4	1	18K(304.2072),4K(304.2072),N-term(304.2072)
A6NHR9	MISVISEDDSIIK	3.50309e+06	3.84877e+06	3.96009e+06	3.84944e+06	3.96696e+06	3.70086e+06	3.99084e+06	3.84764e+06	3.69914e+06	3.50889e+06	3.63694e+06	3.72753e+06	3.52001e+06	5.29742e+06	3.58222e+06	4.0547e+06			FALSE	-0.0285	0.26225	0.05488	0.08713	0.09246	0.00247	0.06071	3	1	13K(304.2072),N-term(304.2072)
A6NHR9	NFDETVK	3.38487e+07	3.47736e+07	3.49916e+07	3.57798e+07	3.67034e+07	3.61769e+07	3.33181e+07	3.30058e+07	3.35919e+07	3.56086e+07	3.48543e+07	3.6665e+07	3.36688e+07	3.45075e+07	3.52785e+07	3.59662e+07			FALSE	0.0121	-0.00941	0.05411	0.04449	-0.04915	0.05965	0.08685	2	0.9865	7K(304.2072),N-term(304.2072)
A6NHR9	NIDIPTTQQVPHIEALLK	1.69477e+07	1.62381e+07	1.67565e+07	1.72475e+07	1.68055e+07	1.56255e+07	1.66668e+07	1.59051e+07	1.59248e+07	1.59877e+07	1.61768e+07	1.61549e+07	1.70958e+07	1.62374e+07	1.56792e+07	1.70457e+07			FALSE	-0.05644	0.0064	-0.02018	0.03514	-0.02694	-0.03762	-0.03319	34	1	18K(304.2072),N-term(304.2072)
A6NHR9	NRKPSDSVHIT	2.84132e+07	2.87965e+07	2.70622e+07	3.30787e+07	2.76434e+07	2.81187e+07	3.18857e+07	3.02013e+07	2.81982e+07	3.06069e+07	2.76497e+07	2.67081e+07	3.05321e+07	3.12911e+07	2.76359e+07	3.3401e+07			FALSE	0.03968	0.11189	0.09342	0.07209	0.11803	-0.07377	-0.03697	4	0.9989	3K(304.2072),N-term(304.2072)
A6NHR9	NSDISYFGVGGK	7.23219e+06	6.75773e+06	7.09987e+06	7.29048e+06	7.06208e+06	7.02662e+06	7.07075e+06	7.15824e+06	6.36744e+06	6.93917e+06	6.75136e+06	6.91427e+06	6.67022e+06	6.81111e+06	7.15658e+06	6.76408e+06			FALSE	-0.07224	-0.05342	-0.00716	0.04072	0.02445	-0.03384	0.01015	3	1	12K(304.2072),N-term(304.2072)
A6NHR9	PAVAVIDNGR	1.32858e+07	1.17768e+07	1.32384e+07	1.3072e+07	1.36496e+07	1.29446e+07	1.24252e+07	1.24868e+07	1.37043e+07	1.35073e+07	1.34144e+07	1.41978e+07	1.31159e+07	1.29894e+07	1.24765e+07	1.36058e+07			FALSE	0.11869	0.0588	0.05753	0.0701	-0.0087	0.13976	0.08557	2	0.9988	N-term(304.2072)
A6NHR9	QAVFFVGQ	7.94447e+06	8.85974e+06	8.39416e+06	8.29797e+06	7.44066e+06	8.57492e+06	9.00208e+06	8.33405e+06	8.25496e+06	8.92893e+06	7.95402e+06	7.44617e+06	8.92772e+06	9.02419e+06	8.27153e+06	7.11201e+06			FALSE	0.03223	0.09531	-0.12744	-0.00965	0.04496	-0.12587	-0.06935	2	0.9957	N-term(304.2072)
A6NHR9	QAVFFVGQSAR	1.6967e+07	1.50742e+07	1.75273e+07	1.65404e+07	1.71154e+07	1.63165e+07	1.6659e+07	1.62867e+07	1.82252e+07	1.66357e+07	1.72732e+07	1.63986e+07	1.73798e+07	1.57268e+07	1.78601e+07	1.58508e+07			FALSE	0.12168	0.04719	0.07329	0.08848	0.04016	0.07161	0.0613	2	1	N-term(304.2072)
A6NHR9	QCLILGEQIDLLQQYR	803418	728078	854866	729995	721578	815260	843685	772089	888871	894938	815358	783691	766261	814170	745704	800925			FALSE	0.22002	0.04538	0.01419	0.04941	0.07728	0.06227	0.00502	3	1	2C(57.0215),N-term(304.2072)
A6NHR9	QGDFESDHSGYVRPVPVPR	856233	858194	994955	1.16928e+06	966597	867508	886967	878261	889045	964686	1.13314e+06	819823	925526	925222	989042	871569			FALSE	0.11271	0.11038	0.11805	0.33613	0.04213	0.18794	0.09735	3	1	N-term(304.2072)
A6NHR9	QGPWATYAAIEWDGK	271291	262163	275861	240743	251428	220962	252895	218687	287417	266359	256989	241735	309566	274877	276434	265709			FALSE	0.05394	0.1317	0.02331	-0.0463	-0.17785	-0.09712	-0.17538	2	1	15K(304.2072),N-term(304.2072)
A6NHR9	QLNNWAVYR	2.6173e+07	2.5987e+07	2.59732e+07	2.61058e+07	2.55961e+07	2.62265e+07	2.53724e+07	2.74196e+07	2.71147e+07	2.64292e+07	2.46483e+07	2.67635e+07	2.68385e+07	2.52373e+07	2.64734e+07	2.53844e+07			FALSE	0.03778	-0.00233	-0.00838	-0.00224	0.01738	-0.02084	-0.00936	2	1	N-term(304.2072)
A6NHR9	QQVLPLDSIYK	1.28676e+07	1.41953e+07	1.35181e+07	1.37637e+07	1.42006e+07	1.42683e+07	1.3241e+07	1.22706e+07	1.39646e+07	1.32433e+07	1.28372e+07	1.29869e+07	1.2814e+07	1.34504e+07	1.35103e+07	1.38445e+07			FALSE	0.00771	-0.04321	0.01547	0.01162	-0.08516	-0.0676	0.07306	3	1	11K(304.2072),N-term(304.2072)
A6NHR9	QQVLPLDSIYKK	1.28302e+07	1.2214e+07	1.28946e+07	1.24297e+07	1.33552e+07	1.32158e+07	1.23067e+07	1.23055e+07	1.23415e+07	1.2976e+07	1.2868e+07	1.27082e+07	1.22564e+07	1.24019e+07	1.25755e+07	1.30466e+07			FALSE	0.01566	-0.0224	0.03292	0.01605	-0.0251	0.03033	0.08538	23	1	11K(304.2072),12K(304.2072),N-term(304.2072)
A6NHR9	QVPHIEALLK	9.65299e+06	1.01848e+07	9.35847e+06	9.7105e+06	9.97398e+06	9.91224e+06	1.00278e+07	9.77062e+06	1.00676e+07	9.63198e+06	9.36136e+06	1.00567e+07	9.6313e+06	1.06208e+07	9.95516e+06	1.03019e+07			FALSE	-0.01008	0.02982	0.03017	-0.05702	-0.00287	-0.03085	0.00352	3	1	10K(304.2072),N-term(304.2072)
A6NHR9	REFSDFIR	5.02692e+06	5.79473e+06	5.19026e+06	4.79702e+06	5.191e+06	5.3671e+06	5.21803e+06	5.05909e+06	5.37983e+06	5.77147e+06	4.82658e+06	5.75051e+06	5.23624e+06	5.80723e+06	5.43268e+06	5.1853e+06			FALSE	0.04329	0.02927	-0.02741	-0.11576	-0.07448	-0.03298	-0.03557	3	0.9951	N-term(304.2072)
A6NHR9	RIYDETQGR	5.29394e+07	5.4075e+07	4.95511e+07	5.05763e+07	5.42733e+07	5.47471e+07	5.40875e+07	5.23857e+07	5.07958e+07	5.11876e+07	4.76824e+07	4.95313e+07	5.0067e+07	4.81851e+07	5.1462e+07	5.39864e+07			FALSE	-0.06947	-0.12324	-0.02127	-0.09597	-0.00731	-0.13857	0.02679	3	0.9999	N-term(304.2072)
A6NHR9	RKLSEQEELK	1.88696e+07	1.70846e+07	2.11691e+07	1.84334e+07	2.07957e+07	1.99951e+07	2.02699e+07	1.851e+07	2.18929e+07	1.95771e+07	2.23239e+07	2.03967e+07	2.03752e+07	1.86847e+07	1.95545e+07	2.07962e+07			FALSE	0.20591	0.11953	0.16643	0.13943	0.10915	0.24877	0.18209	4	0.9459	10K(304.2072),2K(304.2072),N-term(304.2072)
A6NHR9	RPIFECF	4.16804e+07	4.56408e+07	3.85218e+07	4.05071e+07	4.0633e+07	4.02046e+07	4.13777e+07	4.23006e+07	4.00169e+07	4.27e+07	3.87666e+07	4.19871e+07	3.85288e+07	4.11575e+07	3.98519e+07	4.19368e+07			FALSE	-0.07815	-0.132	-0.09443	-0.14395	-0.06148	-0.1128	-0.1113	2	0.9957	6C(57.0215),N-term(304.2072)
A6NHR9	RSCTLPNYTK	9.76834e+07	9.28071e+07	9.42276e+07	8.16737e+07	9.03231e+07	9.33447e+07	9.12141e+07	8.31412e+07	9.37829e+07	9.06979e+07	9.06102e+07	9.21927e+07	9.16145e+07	8.82163e+07	9.70845e+07	9.46905e+07			FALSE	-0.04625	-0.08308	0.0097	-0.11495	-0.12769	-0.05943	-0.05262	3	1	10K(304.2072),3C(57.0215),N-term(304.2072)
A6NHR9	RSLPHFR	2.28106e+06	2.42001e+06	2.46335e+06	2.19919e+06	2.44485e+06	2.34975e+06	2.44917e+06	2.20804e+06	2.61441e+06	2.46191e+06	2.4283e+06	2.49115e+06	2.52728e+06	2.44955e+06	2.31445e+06	2.22162e+06			FALSE	0.1108	0.08224	-0.05155	-0.01187	-0.01352	0.06551	0.02842	3	0.9	N-term(304.2072)
A6NHR9	SDYAGFR	2.63214e+07	2.42387e+07	2.46335e+07	2.74401e+07	2.40053e+07	2.65142e+07	2.5612e+07	2.59507e+07	2.54689e+07	2.62046e+07	2.84564e+07	2.71017e+07	2.6506e+07	2.57674e+07	2.66788e+07	2.41369e+07			FALSE	0.03142	0.04808	0.00727	0.04255	0.02833	0.136	-0.00116	2	0.9981	N-term(304.2072)
A6NHR9	SIAGVGLDSSNLK	8.59247e+06	9.24762e+06	8.7149e+06	8.81614e+06	8.78551e+06	8.70034e+06	8.27741e+06	8.78131e+06	8.46971e+06	8.96812e+06	8.67467e+06	8.67024e+06	8.28129e+06	9.59516e+06	8.65781e+06	8.77254e+06			FALSE	-0.0329	0.00294	-0.03352	-0.02521	-0.06461	-0.04061	-0.02894	23	1	13K(304.2072),N-term(304.2072)
A6NHR9	SIIEGPIIK	9.0267e+07	8.63767e+07	8.95984e+07	8.85074e+07	8.76052e+07	8.86681e+07	8.71736e+07	8.55422e+07	9.32575e+07	9.185e+07	8.98562e+07	8.90163e+07	8.85077e+07	8.66985e+07	9.20126e+07	9.0921e+07			FALSE	0.06752	-0.01179	0.05048	0.01189	-0.03244	0.01809	-0.00303	2	1	9K(304.2072),N-term(304.2072)
A6NHR9	SIIEGPIIKL	2.21516e+06	2.22708e+06	2.03938e+06	1.82461e+06	2.2159e+06	2.06114e+06	2.21071e+06	1.91823e+06	2.02528e+06	2.01152e+06	2.01323e+06	2.16554e+06	2.02847e+06	2.14312e+06	2.13998e+06	2.16763e+06			FALSE	-0.13807	-0.09069	-0.0444	-0.2012	-0.10552	-0.08821	-0.05467	2	0.9998	9K(304.2072),N-term(304.2072)
A6NHR9	SLFEASQQLLNEMK	336873	256309	372724	284046	363178	306868	312547	304901	313960	278073	366668	291496	337044	270672	328844	317462			FALSE	-0.0028	0.03492	0.12374	0.14691	0.05784	0.14997	0.17579	2	1	14K(304.2072),N-term(304.2072)
A6NHR9	SLHYEEITK	5.54513e+06	5.59988e+06	5.41587e+06	5.43186e+06	5.52305e+06	5.4304e+06	5.3915e+06	5.3069e+06	5.41312e+06	5.51375e+06	5.52666e+06	5.85029e+06	5.57799e+06	6.56328e+06	5.31241e+06	5.33138e+06			FALSE	-0.02852	0.12352	-0.06639	-0.039	-0.059	0.02972	-0.02501	3	0.9761	9K(304.2072),N-term(304.2072)
A6NHR9	SLNSDISYFGVGGK	2.30996e+07	21103651	2.52046e+07	2.29364e+07	2.39754e+07	2.35904e+07	2.23037e+07	2.13887e+07	2.22347e+07	2.27336e+07	2.47996e+07	2.1898e+07	2.20627e+07	2.05535e+07	2.42471e+07	2.11454e+07			FALSE	0.02476	-0.05275	0.0383	0.12311	-0.01677	0.0792	0.10577	3	1	14K(304.2072),N-term(304.2072)
A6NHR9	SPSSLSSLSIAGVGLDSSNLK	1.42021e+06	1.51603e+06	1.59806e+06	1.3925e+06	1.4159e+06	1.45231e+06	1.44651e+06	1.37301e+06	1.49029e+06	1.37492e+06	1.51372e+06	1.41232e+06	1.34665e+06	1.66207e+06	1.39964e+06	1.44309e+06			FALSE	-0.03533	0.03518	-0.04669	0.02645	-0.05852	-0.00502	-0.03382	3	1	21K(304.2072),N-term(304.2072)
A6NHR9	SVGTEEDGGGVGHR	5.65951e+07	4.89189e+07	5.46802e+07	6.07215e+07	5.4933e+07	5.5539e+07	5.71056e+07	5.26475e+07	5.35383e+07	5.48825e+07	5.64357e+07	5.51799e+07	5.46816e+07	5.49221e+07	6.0833e+07	5.42241e+07			FALSE	0.03921	0.05486	0.12492	0.12923	0.05683	0.0811	0.06625	3	1	N-term(304.2072)
A6NHR9	TAADSFEFK	9.03266e+06	8.32125e+06	9.01341e+06	9.23031e+06	8.3161e+06	9.21682e+06	8.43854e+06	8.85204e+06	8.77361e+06	9.13112e+06	9.1658e+06	8.96084e+06	8.62205e+06	8.33605e+06	9.12204e+06	8.46893e+06			FALSE	0.04508	-0.03329	0.01957	0.07214	-0.00527	0.06285	0.01481	2	0.9999	9K(304.2072),N-term(304.2072)
A6NHR9	TEEDGGGVGHR	2.59819e+06	2.65379e+06	2.59431e+06	2.73439e+06	2.57294e+06	3.21322e+06	2.61262e+06	2.99923e+06	2.84506e+06	2.54224e+06	2.77052e+06	2.83699e+06	2.83185e+06	2.739e+06	2.95378e+06	2.68351e+06			FALSE	0.0367	0.08504	0.10214	0.02092	0.09561	0.0945	0.13974	3	1	N-term(304.2072)
A6NHR9	TLEPYILPF	7.2946e+06	8.14591e+06	7.29853e+06	7.06456e+06	8.2371e+06	6.63127e+06	7.33154e+06	6.61747e+06	6.55916e+06	8.44136e+06	6.09829e+06	6.90473e+06	6.85375e+06	9.06008e+06	7.13755e+06	7.06576e+06			FALSE	-0.04171	0.04356	-0.12049	-0.10435	-0.14656	-0.24787	-0.05447	2	0.9972	N-term(304.2072)
A6NHR9	TLEPYILPFMFYNDVKK	521984	442325	492572	357056	400995	390829	460670	391280	407762	386231	475709	348704	432662	306728	427276	312324			FALSE	-0.28037	-0.38316	-0.38275	-0.18266	-0.17873	-0.22613	-0.28432	3	1	16K(304.2072),17K(304.2072),N-term(304.2072)
A6NHR9	TLGISPEEK	1.26074e+07	1.28248e+07	1.24922e+07	1.30391e+07	1.26789e+07	1.27321e+07	1.28323e+07	1.3213e+07	1.31463e+07	1.32577e+07	1.34894e+07	1.32336e+07	1.29058e+07	1.41775e+07	1.30949e+07	1.29062e+07			FALSE	0.0541	0.09074	0.03192	0.00561	0.03437	0.07143	-0.0012	2	0.9992	9K(304.2072),N-term(304.2072)
A6NHR9	TLPDWKR	2.57459e+07	2.55053e+07	2.55763e+07	2.61952e+07	2.69186e+07	2.55749e+07	2.66646e+07	2.49851e+07	2.53563e+07	2.45509e+07	2.66541e+07	2.45477e+07	2.74014e+07	2.78095e+07	2.63079e+07	2.62455e+07			FALSE	-0.03834	0.10737	0.0362	0.01457	0.01117	-0.00139	0.03455	3	0.9958	6K(304.2072),N-term(304.2072)
A6NHR9	TLPLFYGSIVR	6.19856e+07	7.04738e+07	6.08755e+07	6.8479e+07	6.37131e+07	6.83522e+07	6.06885e+07	6.83968e+07	6.17608e+07	6.17427e+07	6.2239e+07	6.02619e+07	6.34751e+07	6.14495e+07	7.05975e+07	6.61703e+07			FALSE	-0.101	-0.08449	0.04618	-0.03422	-0.03723	-0.11276	-0.0043	2	1	N-term(304.2072)
A6NHR9	TNILNSEQVIVEVLPNQPVK	1.98824e+07	2.56119e+07	2.17808e+07	2.02011e+07	2.10513e+07	2.08637e+07	2.20511e+07	1.88523e+07	2.31705e+07	2.06309e+07	2.14964e+07	1.90412e+07	1.96879e+07	2.09822e+07	2.36997e+07	2.03897e+07			FALSE	-0.05471	-0.16172	-0.04526	-0.11592	-0.15347	-0.16642	-0.11822	3	1	20K(304.2072),N-term(304.2072)
A6NHR9	TNKLTFMDLELK	746376	824730	841246	763403	833717	815244	813855	748050	856003	862998	821180	802061	906851	962607	790019	865712			FALSE	0.12979	0.25084	0.07569	0.03048	-0.00847	0.0471	0.06978	3	1	12K(304.2072),3K(304.2072),N-term(304.2072)
A6NHR9	TSVEDFDWCTPPK	819536	933720	890211	848220	780519	907527	859585	922564	906982	901827	809555	825725	897082	884026	823862	865037			FALSE	0.045	0.02274	-0.05395	-0.01225	0.02358	-0.1005	-0.05468	2	1	13K(304.2072),9C(57.0215),N-term(304.2072)
A6NHR9	TTFQENTQSISVR	5.0899e+07	5.00084e+07	4.99304e+07	5.41515e+07	5.25338e+07	5.11711e+07	5.10102e+07	5.0214e+07	5.13517e+07	4.98051e+07	4.90656e+07	4.84649e+07	4.7475e+07	5.15641e+07	4.91029e+07	5.15832e+07			FALSE	0.00356	-0.02696	-0.00317	0.04469	0.00452	-0.04911	0.03945	23	1	N-term(304.2072)
A6NHR9	TVYLFDRR	3.99771e+07	3.86511e+07	3.92103e+07	4.04285e+07	3.83012e+07	3.80863e+07	3.76755e+07	4.15776e+07	4.01262e+07	3.92656e+07	3.87768e+07	3.58536e+07	4.06212e+07	3.78065e+07	4.23801e+07	3.86624e+07			FALSE	0.01394	-0.00368	0.04363	0.01843	0.01142	-0.07528	-0.04171	3	0.9986	N-term(304.2072)
A6NHR9	VEGDGVVEGIIR	3.54515e+07	3.57293e+07	3.4822e+07	3.54955e+07	3.61819e+07	33750068	3.68761e+07	3.8366e+07	3.7266e+07	3.75929e+07	3.80016e+07	3.7973e+07	3.8183e+07	3.60617e+07	3.60389e+07	3.59467e+07			FALSE	0.07268	0.0608	0.01622	-0.01761	0.08005	0.09403	-0.02554	2	1	N-term(304.2072)
A6NHR9	VGTEEDGGGVGHR	1.12691e+07	1.23715e+07	1.14664e+07	1.17074e+07	1.13871e+07	1.14432e+07	1.15893e+07	1.19203e+07	1.21626e+07	1.12704e+07	1.12279e+07	1.07698e+07	1.12731e+07	1.19851e+07	1.08264e+07	1.10016e+07			FALSE	-0.01273	-0.02353	-0.11509	-0.02878	-0.00802	-0.10391	-0.05032	3	0.9999	N-term(304.2072)
A6NHR9	VISEDDSIIK	95038.5	100879	104452	119500	106883	98582.7	92113.1	103616	87012.1	90392.8	104720	106156	102920	118543	103880	109625			FALSE	-0.1432	0.17682	0.12402	0.19295	-0.00139	0.10615	0.06865	2	1	10K(304.2072),N-term(304.2072)
A6NHR9	VNWTPEINK	3.82205e+07	3.92293e+07	3.51544e+07	3.90728e+07	3.56221e+07	3.15074e+07	3.7102e+07	3.77801e+07	3.48912e+07	3.67832e+07	3.6478e+07	3.45364e+07	3.70514e+07	3.68301e+07	3.58788e+07	3.75797e+07			FALSE	-0.11181	-0.06805	-0.07633	-0.06131	-0.04864	-0.12515	-0.20632	3	0.9954	9K(304.2072),N-term(304.2072)
A6NHR9	VQLISGPPAK	3.3696e+06	3.73993e+06	3.42781e+06	3.64343e+06	3.44749e+06	3.44874e+06	3.40223e+06	3.57929e+06	3.33492e+06	3.5678e+06	3.49917e+06	3.49936e+06	3.29954e+06	3.44639e+06	3.49205e+06	3.61291e+06			FALSE	-0.04259	-0.07574	-0.00093	-0.00779	-0.02621	-0.0227	-0.04395	2	1	10K(304.2072),N-term(304.2072)
A6NHR9	VTLPGLK	3.94274e+07	4.04982e+07	3.99224e+07	4.12168e+07	3.92019e+07	3.78553e+07	4.04961e+07	3.90166e+07	3.85014e+07	4.02246e+07	3.73069e+07	4.07131e+07	4.08844e+07	3.80151e+07	4.06825e+07	4.03527e+07			FALSE	-0.02182	-0.01864	0.01989	0.02174	-0.00747	-0.03481	-0.05273	23	0.9673	7K(304.2072),N-term(304.2072)
A6NHR9	VTLPGLKEDSQILK	2.53026e+06	2.36632e+06	2.60168e+06	2.46008e+06	2.60076e+06	2.46683e+06	2.51437e+06	2.39647e+06	2.55796e+06	2.3986e+06	2.58794e+06	2.54513e+06	2.57824e+06	2.51252e+06	2.56717e+06	2.41249e+06			FALSE	0.01756	0.0561	0.02427	0.04787	0.0042	0.06805	0.04952	3	1	14K(304.2072),7K(304.2072),N-term(304.2072)
A6NHR9	VYLFDRR	1.78834e+07	2.16286e+07	1.92224e+07	2.06144e+07	2.04732e+07	1.89176e+07	1.94816e+07	2.03399e+07	1.77561e+07	1.75483e+07	2.04209e+07	2.0787e+07	1.95752e+07	1.90474e+07	1.96291e+07	1.91839e+07			FALSE	-0.16244	-0.03285	-0.02575	0.01181	0.01126	0.06063	-0.00443	3	0.9954	N-term(304.2072)
A6NHR9	WTPEINK	1.65337e+07	1.79271e+07	1.63215e+07	1.53973e+07	1.65982e+07	1.57495e+07	1.69942e+07	1.60829e+07	1.62372e+07	1.61297e+07	1.59958e+07	1.72322e+07	1.59695e+07	1.79144e+07	1.61074e+07	1.79845e+07			FALSE	-0.09043	-0.02435	-0.01553	-0.11962	-0.05912	-0.05256	-0.09129	2	0.9948	7K(304.2072),N-term(304.2072)
A6NHR9	YCQVSFQDDHVSLESAFTVRPLPDEPK	214885	188782	197999	191545	192170	201552	201759	179239	193882	192701	184411	171751	196741	207844	183156	200099			FALSE	-0.06239	0.00328	-0.07486	-0.05138	-0.08338	-0.18063	-0.03599	4	1	27K(304.2072),2C(57.0215),N-term(304.2072)
A6NHR9	YVEDEMAR	2.36616e+07	2.31801e+07	2.3585e+07	2.42551e+07	2.53289e+07	2.50536e+07	2.37722e+07	2.33788e+07	2.41332e+07	2.44984e+07	2.4116e+07	2.41161e+07	2.29918e+07	2.39482e+07	2.42866e+07	2.36873e+07			FALSE	0.0541	0.00302	0.03446	0.03043	0.0095	0.0422	0.10513	2	1	6M(15.9949),N-term(304.2072)
A6NHR9	YVNTAADSFEFK	3.67121e+06	3.66245e+06	3.61746e+06	3.97894e+06	3.60307e+06	3.40011e+06	3.88988e+06	3.53842e+06	3494932	3.88987e+06	3.64228e+06	3.7383e+06	3.719e+06	3.66612e+06	3.46653e+06	3.52753e+06			FALSE	0.01003	0.01009	-0.0684	0.05078	0.0185	0.0092	-0.06652	2	1	12K(304.2072),N-term(304.2072)
A6NHX0	DLPFVTHTLSSEFTILR	549440	461961	532270	498227	569977	530267	550825	546060	521069	520351	561118	434557	531432	514766	499616	479146			FALSE	0.0422	0.0488	-0.04732	0.02699	0.11706	-0.02261	0.12147	3	1	N-term(304.2072)
A6NHX0	ESIPLFTY	809296	807429	736495	743315	727678	792627	745521	647512	720592	781181	724855	726781	725010	770098	693961	741666			FALSE	-0.10641	-0.11282	-0.17139	-0.12766	-0.21485	-0.15539	-0.08871	2	0.9962	N-term(304.2072)
A6NHX0	ESIPLFTYGLIK	3.97838e+06	4.11339e+06	4.15103e+06	4.11932e+06	3.9289e+06	4.01331e+06	3.99176e+06	3.84393e+06	3.7522e+06	3.73862e+06	3.69783e+06	3.69602e+06	3.88814e+06	4.11391e+06	3.93533e+06	3.77244e+06			FALSE	-0.11133	-0.01609	-0.07014	0.03149	-0.0464	-0.13013	-0.02691	23	1	12K(304.2072),N-term(304.2072)
A6NHX0	IGGQPLGFDECGIVA	1.96686e+06	1.95292e+06	1.95712e+06	2.0301e+06	2.06571e+06	1.97006e+06	1.96176e+06	1.89672e+06	1.94752e+06	1.96744e+06	1.96022e+06	1.75009e+06	1.84123e+06	2.01923e+06	1.85233e+06	1.83516e+06			FALSE	-0.00178	-0.022	-0.08814	0.02461	-0.02274	-0.07924	0.04207	2	1	11C(57.0215),N-term(304.2072)
A6NHX0	IGGQPLGFDECGIVAQ	3.38929e+06	3.45966e+06	3.67594e+06	3.06887e+06	3.48718e+06	3.13695e+06	3.41301e+06	3.36134e+06	3.65123e+06	3.53876e+06	3.2321e+06	3.11828e+06	3.41262e+06	3.68124e+06	3.2015e+06	3.64168e+06			FALSE	0.07011	0.05069	-0.00122	-0.02211	-0.0158	-0.10904	-0.04815	2	1	11C(57.0215),N-term(304.2072)
A6NHX0	LAFLSSK	9.34193e+06	9.73696e+06	9.49367e+06	9.80356e+06	9.03807e+06	9.09657e+06	9.33929e+06	9.56338e+06	9.30291e+06	9.32826e+06	8.98033e+06	8.79859e+06	9.2924e+06	8.58303e+06	9.90893e+06	9.55014e+06			FALSE	-0.03426	-0.094	0.02847	0.01642	-0.01339	-0.10181	-0.07323	2	0.9944	7K(304.2072),N-term(304.2072)
A6NHX0	LVQRPVIHPL	9.27366e+06	1.03221e+07	8.79152e+06	1.03966e+07	9.53382e+06	1.00383e+07	8.76762e+06	1.05249e+07	1.0532e+07	9.58908e+06	8.68208e+06	9.76118e+06	8.81869e+06	1.03384e+07	8.93271e+06	9.77913e+06			FALSE	0.03816	-0.03266	-0.06659	-0.03032	-0.0225	-0.08745	-0.00174	3	0.9998	N-term(304.2072)
A6NHX0	MLSTYQTDFILVR	1.06778e+06	915665	995732	985320	909295	921536	1.01586e+06	1.04868e+06	938302	1.15057e+06	1.01865e+06	983068	1.03405e+06	845845	932687	951588			FALSE	0.07472	-0.07736	-0.074	-0.00174	0.05781	0.01323	-0.11551	2	1	N-term(304.2072)
A6NHX0	SSQPIGVTK	3.3486e+06	3.38925e+06	3.18735e+06	3.4271e+06	3.21617e+06	3.12516e+06	3.40004e+06	3.37429e+06	3.25688e+06	3.36464e+06	3.65225e+06	3.43611e+06	3.46674e+06	3.23157e+06	3.50746e+06	3.3834e+06			FALSE	-0.02513	-0.00849	0.0324	-0.02667	0.00779	0.07316	-0.0875	2	1	9K(304.2072),N-term(304.2072)
A6NHX0	SSSQPIGVTK	1.1738e+07	1.08628e+07	1.17507e+07	1.12541e+07	1.19645e+07	1.16418e+07	1.12326e+07	1.11181e+07	1.07661e+07	1.13468e+07	1.27147e+07	1.17388e+07	1.14506e+07	1.05037e+07	1.19772e+07	1.11822e+07			FALSE	-0.03149	-0.04187	0.03522	0.02557	-0.01605	0.11367	0.0628	2	1	10K(304.2072),N-term(304.2072)
A6NHX0	STYQTDFILVR	5.05483e+06	4.95469e+06	5.03344e+06	5.19522e+06	4.94031e+06	5.12876e+06	4.96897e+06	5.04454e+06	5.05682e+06	5.20292e+06	5.03682e+06	5.16918e+06	4.69251e+06	5.24971e+06	5.17095e+06	5.05469e+06			FALSE	0.03562	-0.00973	0.03082	0.03124	0.00058	0.02804	0.00856	2	1	N-term(304.2072)
A6NHX0	SVIAPLADQNISVF	1.30344e+07	1.39208e+07	1.33426e+07	1.37314e+07	1.42225e+07	1.32153e+07	1.30121e+07	1.47154e+07	1.26423e+07	1.47467e+07	1.20093e+07	1.35231e+07	1.41951e+07	1.5724e+07	1.36477e+07	1.35901e+07			FALSE	0.02304	0.15051	0.01505	0.00635	0.04076	-0.07823	0.0256	2	1	N-term(304.2072)
A6NI28	DGSLLIGALR	1.81077e+06	1.84438e+06	1.84373e+06	1.8099e+06	1.95637e+06	1.78325e+06	1.95792e+06	1.85867e+06	1.80107e+06	1.76331e+06	1.79108e+06	1.87217e+06	1.71401e+06	1.89662e+06	1.88435e+06	1.83508e+06			FALSE	-0.03628	-0.01768	0.02515	-0.0006	0.06235	0.00319	0.03296	2	1	N-term(304.2072)
A6NI28	ENVGSPKPVSSGR	2.75722e+06	2.8221e+06	2.97913e+06	2.67099e+06	2.95071e+06	2.794e+06	2.84073e+06	2.78451e+06	2.80793e+06	2.93108e+06	3.02838e+06	2.84665e+06	2.74167e+06	2.88835e+06	2.88753e+06	2.83707e+06			FALSE	0.04071	0.01305	0.03709	0.01819	0.01183	0.07451	0.04214	3	1	7K(304.2072),N-term(304.2072)
A6NI28	LIQNANDVLIAPLEK	731137	740098	755894	669294	789171	719939	664192	711917	631882	718274	650344	706112	650321	748069	753879	748077			FALSE	-0.1239	-0.07326	0.02981	-0.04588	-0.09643	-0.11719	0.03667	3	0.9952	15K(304.2072),N-term(304.2072)
A6NIH7	ADDGVGAAVTEQELLALDTIRPEHVLR	3.83864e+06	3.96547e+06	4.13095e+06	3.68673e+06	4.34476e+06	4.02557e+06	3.90081e+06	3.65484e+06	4.09139e+06	4.1902e+06	3.8146e+06	4.00525e+06	3.89069e+06	4.03752e+06	4.02815e+06	3.69739e+06			FALSE	0.08568	0.02276	-0.0146	0.00251	-0.04668	0.00291	0.10105	4	1	N-term(304.2072)
A6NIH7	ADYAYNGGQ	4.26162e+06	4.72143e+06	4.54755e+06	4.7737e+06	4.47368e+06	4.02676e+06	4.6689e+06	4.64034e+06	4.14531e+06	4.59113e+06	4.88693e+06	4.31765e+06	4.65481e+06	4.58167e+06	4.95248e+06	4.46309e+06			FALSE	-0.04016	0.04014	0.06784	0.05332	0.05146	0.03515	-0.07967	2	1	N-term(304.2072)
A6NIH7	AGGGVLNR	2.53515e+06	2.55954e+06	2.75731e+06	2.49584e+06	2.54358e+06	2.42245e+06	2.59437e+06	2.2837e+06	2.48452e+06	2.44155e+06	2.75637e+06	2.41217e+06	2.73219e+06	2.26854e+06	2.99628e+06	2.6716e+06			FALSE	-0.04856	-0.02686	0.15382	0.04419	-0.06268	0.02076	-0.0369	2	0.9982	N-term(304.2072)
A6NIH7	IENPYETR	2.32594e+06	2.32865e+06	2.33547e+06	2.38271e+06	2.41815e+06	2.38698e+06	2.18435e+06	2.29686e+06	2.303e+06	2.42808e+06	2.32169e+06	2.52097e+06	2.22851e+06	2.40494e+06	2.25676e+06	2.34643e+06			FALSE	0.02351	-0.00657	-0.01602	0.01958	-0.05477	0.05715	0.04592	2	0.9935	N-term(304.2072)
A6NIH7	LMIENPYETR	4.51392e+07	4.5783e+07	4.70358e+07	4.59335e+07	4.82673e+07	4.70551e+07	4.63746e+07	4.7952e+07	4.77712e+07	4.95694e+07	4.90079e+07	4.43058e+07	4.72162e+07	5.00575e+07	5.07307e+07	4.81108e+07			FALSE	0.09841	0.09742	0.12049	0.03212	0.05303	0.03746	0.06818	2	1	N-term(304.2072)
A6NIH7	NTCEHIYEFPQLSEDVIR	5.74484e+07	5.65377e+07	6.17914e+07	5.39529e+07	5.61844e+07	5.80533e+07	5.60342e+07	5.01993e+07	5.92573e+07	5.54844e+07	5.59978e+07	5.65988e+07	5.90621e+07	5.83094e+07	5.87138e+07	5.57482e+07			FALSE	0.00953	0.04222	0.00601	0.02208	-0.10162	-0.01769	0.00318	3	1	3C(57.0215),N-term(304.2072)
A6NIH7	QFTPAFLR	1.26466e+06	1.35386e+06	1.38756e+06	1.31778e+06	1.66752e+06	1.40149e+06	1.37856e+06	1.94174e+06	1.43879e+06	1.2657e+06	1.36225e+06	1.27611e+06	1.34232e+06	1.4982e+06	1.35433e+06	1.46605e+06			FALSE	0.0466	0.1174	0.10713	0.04705	0.34256	0.01089	0.22902	2	0.968	N-term(304.2072)
A6NIH7	SDSFYFVDNK	2.78982e+07	2.69488e+07	2.86723e+07	2.84676e+07	2.83472e+07	2.89274e+07	2.88624e+07	2.79098e+07	2.979e+07	2.74756e+07	2.92499e+07	2.91552e+07	2.88483e+07	2.78723e+07	2.83521e+07	2.88492e+07			FALSE	0.06225	0.04846	0.06063	0.05909	0.04977	0.09068	0.06248	23	1	10K(304.2072),N-term(304.2072)
A6NIH7	TVGATVEFTVGDKPVSNFR	9.28481e+06	8.82791e+06	8.68704e+06	8.4538e+06	8.21519e+06	8.34633e+06	8.71512e+06	8.46045e+06	8.42452e+06	8.71971e+06	8.61015e+06	8.06374e+06	8.51012e+06	8.7145e+06	8.49326e+06	8.74002e+06			FALSE	-0.07928	-0.07253	-0.07181	-0.07957	-0.07665	-0.11941	-0.12917	3	1	13K(304.2072),N-term(304.2072)
A6NIH7	VSDQEEDEEEGGGDVDISAGR	1.02426e+06	878248	889464	886544	894737	1.10651e+06	820549	1.02287e+06	976052	946109	820686	954268	911504	1.04872e+06	817666	856745			FALSE	0.01482	0.04311	-0.18425	-0.09927	-0.04552	-0.10012	0.07299	2	1	N-term(304.2072)
A6NIH7	VTENYLCKPEDNIYSIDFTR	3.01166e+07	2.71001e+07	2.98215e+07	2.81761e+07	2.84513e+07	2.73602e+07	2.94454e+07	2.65871e+07	2.8255e+07	2.93435e+07	3.07366e+07	2.48856e+07	2.89739e+07	2.56352e+07	2.89551e+07	2.71768e+07			FALSE	0.0096	-0.0673	-0.02761	0.01956	-0.03017	-0.04078	-0.03587	3	1	7C(57.0215),8K(304.2072),N-term(304.2072)
A6NIH7	YQFTPAFLR	7.13535e+07	7.24232e+07	7.24926e+07	7.30344e+07	7.20396e+07	7.44293e+07	6.94908e+07	7.06481e+07	7.06063e+07	6.86376e+07	6.96276e+07	6.83194e+07	6.87379e+07	6.56647e+07	7.66049e+07	7.22622e+07			FALSE	-0.04622	-0.09727	0.05019	0.01746	-0.03697	-0.05972	0.02676	2	1	N-term(304.2072)
A6NJ46	AGNEYPTR	1.41385e+06	1.4037e+06	1.43972e+06	1.48118e+06	1.44865e+06	1.32352e+06	1.48882e+06	1.44943e+06	1.45e+06	1.493e+06	1.45487e+06	1.5249e+06	1.48179e+06	1.45919e+06	1.34949e+06	1.33624e+06			FALSE	0.06285	0.06185	-0.06913	0.05198	0.06051	0.08076	-0.02343	2	0.9997	N-term(304.2072)
A6NJ78	GSDHENTEEVSMR	540553	613520	473157	517443	601811	532836	575126	576146	603847	640400	505387	516497	559668	647286	529412	489521			FALSE	0.10854	0.06464	-0.17967	-0.22036	-0.00351	-0.1755	-0.02449	3	0.9999	N-term(304.2072)
A6NJ78	KVLSPQDQDVQDNPR	1.84499e+06	1.94177e+06	2.06567e+06	1.99864e+06	2.01787e+06	1.92167e+06	1.988e+06	2.01297e+06	1.93658e+06	2.16543e+06	2.11873e+06	2.01662e+06	2.06712e+06	2.02768e+06	2.00918e+06	2.14293e+06			FALSE	0.11537	0.11283	0.13288	0.10205	0.07939	0.12704	0.05706	3	1	1K(304.2072),N-term(304.2072)
A6NJ78	LDMTFGSGGHTK	4.6921e+06	4.5307e+06	4.5962e+06	4.48395e+06	4.77715e+06	4.76194e+06	4.6225e+06	4.85433e+06	4.53883e+06	4.37642e+06	4.18427e+06	4.22772e+06	4.34449e+06	4.63121e+06	4.37883e+06	4.19062e+06			FALSE	-0.04893	-0.03918	-0.106	-0.02249	0.0392	-0.13276	0.04865	3	1	12K(304.2072),N-term(304.2072)
A6NJ78	LHIPVMVDEVVHC	7.06076e+06	7.14413e+06	7.05214e+06	6.86417e+06	7.07966e+06	6.60678e+06	6.70595e+06	6.62249e+06	6.20362e+06	6.57219e+06	7.1578e+06	6.38434e+06	7.17177e+06	7.08216e+06	6.63188e+06	6.88393e+06			FALSE	-0.15297	0.00497	-0.07174	-0.02961	-0.09188	-0.06893	-0.05364	3	1	13C(57.0215),N-term(304.2072)
A6NJ78	TQQLASIVAGAFPPSAIYTR	951759	1.02155e+06	998692	997241	935659	1.1167e+06	976714	904042	1.1532e+06	1.08202e+06	964872	919412	988375	1.04256e+06	965856	1.00827e+06			FALSE	0.1798	0.04153	0.0006	0.01645	-0.0693	-0.0666	0.05667	3	1	N-term(304.2072)
A6NJ78	VLSPQDQDVQDNPR	8.1145e+06	8.63865e+06	7.97087e+06	8.52325e+06	8.241e+06	8.36063e+06	8.12736e+06	7.82453e+06	8.08652e+06	8.19458e+06	7.91099e+06	8.07268e+06	7.68889e+06	7.90805e+06	8.28494e+06	8.10292e+06			FALSE	-0.04123	-0.10317	-0.0318	-0.02248	-0.07071	-0.06783	-0.01311	2	1	N-term(304.2072)
A6NK58	RLQAEPGIEAPSGTEAGALLLCEPAGPVYTAGLR	983969	1.02352e+06	1.11906e+06	858794	982845	1.16689e+06	1.0247e+06	958151	1.00633e+06	957115	1.02513e+06	939599	983282	811582	985956	1.02849e+06			FALSE	-0.032	-0.16152	0.00499	-0.02145	-0.01782	-0.03106	0.09877	4	0.9998	22C(57.0215),N-term(304.2072)
A6NKD9	ASLSGPLSGGAPGAGAR	7.01264e+06	7.15407e+06	7.27025e+06	6.82472e+06	7.19122e+06	7.4476e+06	6.77666e+06	7.5538e+06	7.5706e+06	7.18731e+06	6.81224e+06	7.53428e+06	7.34156e+06	7.42232e+06	6.44521e+06	7.08294e+06			FALSE	0.05898	0.05957	-0.06654	-0.00732	0.01658	0.0182	0.04729	2	1	N-term(304.2072)
A6NKD9	EVHENLDR	1.61981e+07	1.47145e+07	1.47381e+07	1.53506e+07	1.64512e+07	1.52247e+07	1.45013e+07	1.61144e+07	1.51957e+07	1.60931e+07	1.48519e+07	1.6023e+07	1.55038e+07	1.44689e+07	1.46857e+07	1.5878e+07			FALSE	0.01746	-0.04454	-0.01637	-0.03897	-0.01392	-0.00176	0.03519	3	0.9988	N-term(304.2072)
A6NKD9	LQDDNQELR	6.91996e+06	6.92298e+06	6.37079e+06	6.99511e+06	6.77425e+06	6.66321e+06	6.61882e+06	6.9324e+06	6.80327e+06	6.60512e+06	6.7518e+06	6.91078e+06	6.39584e+06	6.97162e+06	7.17798e+06	6.88311e+06			FALSE	-0.04601	-0.05043	0.02256	-0.05059	-0.03073	-0.01892	-0.04289	2	0.9995	N-term(304.2072)
A6NKD9	LQDDNQELREL	1.40854e+07	1.38737e+07	1.3804e+07	1.35482e+07	1.45346e+07	1.35247e+07	1.53739e+07	1.40145e+07	1.38969e+07	1.47577e+07	1.42932e+07	1.42148e+07	1.48523e+07	1.44952e+07	1.2986e+07	1.44422e+07			FALSE	0.03545	0.06992	-0.02765	-0.03166	0.07193	0.02805	0.00516	2	0.9932	N-term(304.2072)
A6NKD9	LQDSCEEDLSEK	742159	703083	703682	757598	737027	785210	654915	848048	677892	777070	735832	789392	694551	757388	694376	756739			FALSE	0.00967	0.00667	0.00585	0.01592	0.0565	0.07771	0.07488	2	1	12K(304.2072),5C(57.0215),N-term(304.2072)
A6NKD9	QAGSGEFR	7.24359e+06	9.1028e+06	9.00816e+06	7.60192e+06	7.61831e+06	7.72778e+06	7.13137e+06	6.96332e+06	8.21954e+06	8.42328e+06	7.42364e+06	7.85283e+06	7.76518e+06	6.8388e+06	1.0195e+07	7.91557e+06			FALSE	0.02593	-0.16261	0.14786	0.02309	-0.21382	-0.09766	-0.0911	2	0.9945	N-term(304.2072)
A6NKD9	QLQDSCEEDLSEK	1.33073e+06	1.24725e+06	1.28528e+06	1.27639e+06	1.35263e+06	1.34751e+06	1.25784e+06	1.24723e+06	1.15798e+06	1.20318e+06	1.18549e+06	1.26299e+06	1.14554e+06	1.23146e+06	1.27692e+06	1.1936e+06			FALSE	-0.12675	-0.11711	-0.06143	-0.00916	-0.0414	-0.07436	0.06679	2	1	13K(304.2072),6C(57.0215),N-term(304.2072)
A6NKD9	SEELSQVPDEELLR	5.11428e+06	5.03203e+06	4.96438e+06	5.14221e+06	4.9991e+06	5.03351e+06	5.12586e+06	5.27815e+06	5.3635e+06	5.1487e+06	5.15521e+06	5.24981e+06	5.13386e+06	4.86294e+06	5.01362e+06	5.15399e+06			FALSE	0.05111	-0.02142	0.00303	-0.00566	0.03618	0.03633	-0.01626	2	1	N-term(304.2072)
A6NKD9	VGLMLEHGGLMR	2.47779e+06	2.61627e+06	2.56573e+06	2.27969e+06	2.4766e+06	2.75929e+06	2.40975e+06	2.31791e+06	2.61474e+06	2.38057e+06	2.6417e+06	2.32451e+06	2.34016e+06	2.46234e+06	2.24749e+06	2.48263e+06			FALSE	-0.02824	-0.08503	-0.10694	-0.07219	-0.10769	-0.03667	0.03962	3	1	N-term(304.2072)
A6NKD9	VLLLDEER	3.3486e+06	3.37619e+06	3.22035e+06	3.33459e+06	3.4708e+06	3.45223e+06	3.35294e+06	3.23087e+06	3.39486e+06	3.21359e+06	3.19974e+06	3.20152e+06	3.37349e+06	3.29006e+06	3.27002e+06	3.16263e+06			FALSE	-0.02518	-0.0132	-0.06408	-0.03691	-0.03057	-0.07113	0.04191	2	0.9965	N-term(304.2072)
A6NKD9	VWHEVAR	3.00027e+06	3.0823e+06	3.42319e+06	3.06091e+06	3.26055e+06	3.07012e+06	3.04005e+06	3.13628e+06	3.20942e+06	2.74742e+06	3.13526e+06	3.08725e+06	3.34912e+06	2.87228e+06	3.41607e+06	2.98344e+06			FALSE	-0.03014	0.03256	0.07328	0.09222	0.02207	0.03281	0.05768	3	0.9936	N-term(304.2072)
A6NKF1	ALAVDAAFR	1.54236e+07	1.67774e+07	1.60645e+07	1.61555e+07	1.57028e+07	1.58312e+07	1.60807e+07	1.64273e+07	1.68075e+07	1.55121e+07	1.60763e+07	1.58137e+07	1.58528e+07	1.64438e+07	1.63657e+07	1.71125e+07			FALSE	0.00531	0.00428	0.05611	0.00085	0.01369	-0.01401	-0.0302	2	1	N-term(304.2072)
A6NKF1	DLCQAHGLPLDGEER	4.31312e+07	4.28684e+07	4.24412e+07	4.26284e+07	4.30867e+07	4.33286e+07	4.33542e+07	4.34292e+07	4.28647e+07	4.43618e+07	4.36213e+07	4.33408e+07	4.39204e+07	4.35053e+07	4.07679e+07	4.37447e+07			FALSE	0.02044	0.02373	-0.02516	-0.01569	0.01309	0.01606	0.00696	3	1	3C(57.0215),N-term(304.2072)
A6NKF1	DLCQAHGLPLDGEERVVFLR	711774	611148	638419	569518	629532	583146	631035	601851	666484	663786	652938	589824	664608	543771	587618	604772			FALSE	0.00799	-0.13066	-0.14987	-0.13118	-0.10169	-0.09018	-0.12553	4	1	3C(57.0215),N-term(304.2072)
A6NKF1	GLPLDGEER	1.61742e+07	1.77285e+07	1.57176e+07	1.59501e+07	1.67327e+07	1.65859e+07	1.5842e+07	1.67807e+07	1.66815e+07	1.73161e+07	1.55334e+07	1.64476e+07	1.54609e+07	1.83903e+07	1.63872e+07	1.62315e+07			FALSE	0.00403	-0.00219	-0.0557	-0.09838	-0.05552	-0.08419	-0.02507	2	0.9973	N-term(304.2072)
A6NKF1	GPADPVLLQAQVQEGFGSLRR	1.60538e+07	1.53248e+07	1.59084e+07	1.48572e+07	1.53611e+07	1.54746e+07	1.59714e+07	1.57781e+07	1.53027e+07	1.41363e+07	1.45333e+07	1.36844e+07	1.51748e+07	1.23973e+07	1.48785e+07	1.51452e+07			FALSE	-0.09205	-0.18657	-0.06368	-0.02846	0.01695	-0.15318	-0.02518	3	1	N-term(304.2072)
A6NKF1	GRYVEEGLPPASTCK	1.07023e+07	1.028e+07	9.66798e+06	1.05733e+07	1.0771e+07	9.78236e+06	1.06962e+07	1.00896e+07	1.02061e+07	1.06238e+07	9.90931e+06	1.03827e+07	1.03377e+07	1.02025e+07	1.01654e+07	1.0356e+07			FALSE	-0.01052	-0.03072	-0.03204	-0.05187	-0.01357	-0.04826	-0.0298	3	1	14C(57.0215),15K(304.2072),N-term(304.2072)
A6NKF1	LLQTLPYLPSCAVQ	202088	244440	205197	211458	195098	214223	240403	233184	261984	238097	269735	260516	266967	294200	236673	269647			FALSE	0.16341	0.32968	0.1813	-0.0999	0.08488	0.24792	-0.12552	3	0.9913	11C(57.0215),N-term(304.2072)
A6NKF1	LLQTLPYLPSCAVQCHVGHAR	1.0836e+07	1.02951e+07	1.03848e+07	9.72856e+06	9.80958e+06	1.13044e+07	1.0437e+07	1.15017e+07	1.12522e+07	9.65367e+06	9.89516e+06	1.05439e+07	1.08504e+07	1.03967e+07	1.04733e+07	1.09509e+07			FALSE	-0.01546	0.00789	0.01987	-0.07121	0.05411	-0.04804	-0.00117	4	1	11C(57.0215),15C(57.0215),N-term(304.2072)
A6NKF1	PGCELPVGTCPDMCPAAER	1.74801e+07	2.22224e+07	2.41808e+07	2.10069e+07	1.87237e+07	1.75577e+07	2.36077e+07	1.75556e+07	1.78596e+07	1.92273e+07	2.01467e+07	1.74913e+07	2.45965e+07	2.13208e+07	2.36751e+07	2.4186e+07			FALSE	-0.09832	0.20981	0.26963	0.1867	0.05213	-0.07704	-0.13	3	1	10C(57.0215),14C(57.0215),3C(57.0215),N-term(304.2072)
A6NKF1	QDPPRADPQR	4.50351e+07	3.61516e+07	4.30813e+07	4.55429e+07	4.38498e+07	4.07113e+07	4.41561e+07	4.35399e+07	4.73866e+07	4.33235e+07	4.17547e+07	3.72627e+07	4.04855e+07	4.04565e+07	4.23799e+07	5.1038e+07			FALSE	0.16002	-0.00436	0.20245	0.12646	0.11127	-0.03907	0.05875	3	1	N-term(304.2072)
A6NKG5	ALPIPAWESQPR	6.66217e+06	7.0476e+06	6.6963e+06	6.67782e+06	7.17776e+06	6.9734e+06	7.02774e+06	7.23108e+06	6.77286e+06	7.21171e+06	6.55477e+06	6.94535e+06	6.6884e+06	7.78953e+06	6.79228e+06	7.00968e+06			FALSE	0.02863	0.07865	0.00967	-0.03576	0.05665	-0.02223	0.04572	2	1	N-term(304.2072)
A6NKG5	ARLEELPDEDEDANLD	1.22152e+06	1.23018e+06	1.25554e+06	1.33086e+06	1.25195e+06	1.29463e+06	1.25467e+06	1.32108e+06	1.19251e+06	1.25883e+06	1.15354e+06	1.22786e+06	1.27054e+06	1.32526e+06	1.2375e+06	1.25712e+06			FALSE	-0.00022	0.0824	0.02504	0.07716	0.07121	-0.04197	0.05478	3	1	N-term(304.2072)
A6NKG5	FSIIAEPLVR	2.71591e+06	2.91307e+06	2.59435e+06	2.67624e+06	2.48158e+06	2.37767e+06	2.59074e+06	2.53691e+06	2.40246e+06	2.70022e+06	2.46746e+06	2.15459e+06	2.37173e+06	2.59946e+06	2.69581e+06	2.68909e+06			FALSE	-0.14162	-0.17928	-0.06395	-0.09491	-0.13457	-0.28434	-0.21214	2	1	N-term(304.2072)
A6NKG5	NISPIEVEYSQAEMK	3.09854e+06	3.18136e+06	3.22878e+06	3.17253e+06	3.0896e+06	3.20473e+06	3.24438e+06	3.1203e+06	2.94596e+06	3.24436e+06	3.1697e+06	3.067e+06	3.0232e+06	3.30324e+06	3.38307e+06	3.07773e+06			FALSE	-0.02073	0.01065	0.04097	0.02762	0.01935	-0.00996	0.00331	3	1	15K(304.2072),N-term(304.2072)
A6NKG5	NLTWIDSPAPER	3.0069e+06	3.14075e+06	3.03276e+06	3.15075e+06	3.09161e+06	3.01043e+06	3.15517e+06	3.06906e+06	2.9221e+06	3.03979e+06	3.22128e+06	2.78825e+06	3.01129e+06	3.02689e+06	3.09372e+06	3.03825e+06			FALSE	-0.04426	-0.02592	-0.00368	0.00839	0.01786	-0.03278	-0.01074	2	1	N-term(304.2072)
A6NKG5	SDLADVFNPK	676112	676461	676380	716868	640146	728200	749676	660380	671660	686120	606066	678590	697157	746377	702181	731345			FALSE	0.00554	0.0939	0.08386	0.04275	0.06005	-0.07432	0.01673	3	0.9994	10K(304.2072),N-term(304.2072)
A6NKG5	TIPAQELAELFLGPGR	524602	638871	612509	554943	519233	510172	563959	544354	541261	600043	488594	575208	452303	666530	497246	555416			FALSE	-0.02775	-0.05644	-0.1444	0.00493	-0.07007	-0.12921	-0.17663	3	1	N-term(304.2072)
A6NKG5	VAEEAMFTIR	1.00983e+06	1.02428e+06	1.02354e+06	1.0472e+06	1.06141e+06	1.01017e+06	1.00739e+06	997318	966193	1.06152e+06	1.04951e+06	1.02572e+06	1.01614e+06	1.01958e+06	1.07242e+06	1.01864e+06			FALSE	-0.00454	0.00115	0.03984	0.02575	-0.021	0.02887	0.02634	2	1	N-term(304.2072)
A6NKG5	VNPYHSVAVQALVDSGADGNFMDEK	566064	629214	702320	645020	629994	584760	632535	643597	669078	571372	555778	638821	621368	528195	550877	610559			FALSE	0.05352	-0.05626	-0.04144	0.17277	0.09443	-0.00082	0.02332	3	1	25K(304.2072),N-term(304.2072)
A6NKG5	YECPSTAPWEPVGAR	1.11107e+06	1.15654e+06	1.24344e+06	1.32015e+06	1.23527e+06	1.27142e+06	1.29756e+06	1.15481e+06	1.15767e+06	1.17856e+06	1.18438e+06	1.24524e+06	1.28044e+06	1.47005e+06	1.31837e+06	1.22402e+06			FALSE	0.04301	0.27851	0.16501	0.17699	0.113	0.09955	0.14461	2	1	3C(57.0215),N-term(304.2072)
A6NL88	SSSLTPGIGGPDSMPPR	2.01694e+06	1.64791e+06	1.8415e+06	1.66829e+06	1.72569e+06	1.75145e+06	1.77376e+06	1.67784e+06	1.63662e+06	1.83181e+06	1.9278e+06	1.92119e+06	1.79502e+06	1.93638e+06	1.62799e+06	1.85217e+06			FALSE	-0.07947	0.02596	-0.07461	-0.06237	-0.08649	0.07072	-0.07586	2	0.9913	14M(15.9949),N-term(304.2072)
A6NMY6	GRRAEDGSVIDYELIDQDAQDL	549939	431399	410960	397537	471351	506619	437042	488262	553655	432576	402965	667222	408989	433111	418554	427831			FALSE	0.00718	-0.22076	-0.21344	-0.27951	-0.08482	0.12504	-0.00496	3	1	N-term(304.2072)
A6NNZ2	MREIVLTQTGQCGNQIGAK	71653.4	55826.4	71502	70891.9	75604.1	76760.1	69982.9	71855.1	63289.8	73486.1	72275.6	71585.4	66718.2	64781.1	66748.7	67730.4			FALSE	0.10154	0.04479	0.07711	0.15962	0.15397	0.17441	0.25726	3	0.994	12C(57.0215),19K(304.2072),N-term(304.2072)
A6NNZ2	YTEGAEL	1.27278e+07	1.33434e+07	1.24833e+07	1.34615e+07	1.27237e+07	1.24841e+07	1.25639e+07	1.33428e+07	1.2918e+07	1.30903e+07	1.31601e+07	1.31431e+07	1.24646e+07	1.24243e+07	1.28453e+07	1.32107e+07			FALSE	-0.00349	-0.06696	-0.00085	-0.00702	-0.00913	0.01278	-0.04859	2	0.9259	N-term(304.2072)
A6NNZ2	YTEGAELTESVMDVVRK	2110.82	1950.68	2115.78	1886.26	2099.07	1823.42	1927.07	1953.85	1950.69	1837.38	1962.47	1993.72	2072.53	1833.31	1887.56	2013.46			FALSE	-0.10055	-0.05638	-0.05816	-0.02128	-0.06561	-0.0379	-0.05024	34	0.9841	12M(15.9949),17K(304.2072),N-term(304.2072)
A6ZKI3	ESPLLNDYR	6.18568e+06	6.70042e+06	6.47855e+06	6.99946e+06	6.2676e+06	6.3501e+06	6.32056e+06	6.65054e+06	6.26859e+06	6.56712e+06	6.08113e+06	6.52622e+06	6.10089e+06	6.63096e+06	6.71959e+06	6.63378e+06			FALSE	-0.00565	-0.01737	0.05139	0.06479	0.00949	-0.03155	-0.03037	2	1	N-term(304.2072)
A6ZKI3	RVFGWEEDEDF	4.079e+06	4.20321e+06	4.13556e+06	4.02757e+06	4.03326e+06	3.84071e+06	4.12288e+06	4.07708e+06	4.0772e+06	4.05277e+06	4.03553e+06	3.94786e+06	3.90233e+06	3.80984e+06	3.87387e+06	4.04821e+06			FALSE	-0.02677	-0.10288	-0.06414	-0.02089	-0.0144	-0.05301	-0.07292	2	1	N-term(304.2072)
A6ZKI3	VTFLITR	5.77007e+06	6.08864e+06	5.81037e+06	6.14602e+06	5.71322e+06	5.94693e+06	5.79489e+06	5.83061e+06	5.79717e+06	5.49792e+06	5.21852e+06	5.49972e+06	5.36393e+06	5.55222e+06	6.17172e+06	6.03435e+06			FALSE	-0.07025	-0.11948	0.04165	0.01183	-0.02865	-0.14588	-0.02436	2	0.989	N-term(304.2072)
A7E2V4	AHNDHPNNFSR	3.90474e+06	3.90916e+06	3.75135e+06	3.81227e+06	4.24107e+06	3.80998e+06	4.13288e+06	3.98663e+06	4.62808e+06	3.92945e+06	3.73219e+06	4.18619e+06	4.10492e+06	3.79834e+06	4.19747e+06	4.24695e+06			FALSE	0.13115	0.0164	0.11196	-0.04697	0.05535	0.01916	0.04313	4	1	N-term(304.2072)
A7E2V4	ALELQRPPASTK	6.4248e+06	6.60048e+06	6.5324e+06	6.57841e+06	6.58519e+06	6.75619e+06	6.41192e+06	6.43158e+06	6.48605e+06	6.87629e+06	6.72761e+06	6.63259e+06	6.57181e+06	6.60805e+06	6.61882e+06	6.56778e+06			FALSE	0.03686	0.01702	0.01776	0.00944	-0.02027	0.03663	0.03459	3	1	12K(304.2072),N-term(304.2072)
A7E2V4	ALNPNEIQR	6.19329e+06	7.08085e+06	6.45873e+06	6.97708e+06	6.95498e+06	6.7291e+06	7.17594e+06	6.99676e+06	7.21984e+06	6.79658e+06	7.06341e+06	6.83744e+06	6.98151e+06	7.12641e+06	6.60876e+06	7.1564e+06			FALSE	0.0785	0.08789	0.0524	0.01747	0.0945	0.06655	0.04388	2	1	N-term(304.2072)
A7E2V4	DSNAAPLLEIL	1.30813e+06	1.38109e+06	1.39411e+06	1.44736e+06	1.3746e+06	1.43568e+06	1.32809e+06	1.40839e+06	1.13891e+06	1.18098e+06	1.28474e+06	1.26907e+06	1.03524e+06	1.17792e+06	1.35187e+06	1.48767e+06			FALSE	-0.21314	-0.28108	0.07847	0.07945	0.02514	-0.07454	0.06353	2	0.9964	N-term(304.2072)
A7E2V4	EAAPAVGEEDDDYQAY	1.72804e+06	1.76142e+06	1.76779e+06	1.58257e+06	1.66616e+06	1.67109e+06	1.71643e+06	1.82416e+06	1.82321e+06	1.73263e+06	1.72853e+06	1.9089e+06	1.67999e+06	1.5787e+06	1.81075e+06	1.66681e+06			FALSE	0.02719	-0.09871	-0.00493	-0.05868	0.02099	0.05992	-0.06434	2	1	N-term(304.2072)
A7E2V4	GAGPGPTEGFTEK	1.70431e+06	1.63918e+06	1.6554e+06	1.613e+06	1.64267e+06	1.69323e+06	1.56735e+06	1.67866e+06	1.54203e+06	1.75328e+06	1.56989e+06	1.88036e+06	1.49179e+06	1.61315e+06	1.70679e+06	1.71658e+06			FALSE	-0.02094	-0.10679	0.03406	-0.03277	-0.04269	0.04534	-0.00328	2	1	13K(304.2072),N-term(304.2072)
A7E2V4	HGGPSAPGALQPLTS	306583	303134	285406	303173	278492	290475	298975	285338	310572	284372	297848	310461	331325	303140	297905	299504			FALSE	-0.03539	0.0574	-0.02942	-0.0509	-0.0614	-0.00333	-0.0998	2	0.9999	N-term(304.2072)
A7E2V4	IAFWSFPENEEDIR	47037.1	41670.2	46061.7	38876.6	49360	43448.8	41833.5	47397.2	45241.6	36349.4	49057.6	37492.5	46619.9	35634.4	38216.9	38071.6			FALSE	-0.12064	-0.10896	-0.21759	-0.06264	0.00849	-0.03552	0.06521	2	1	N-term(304.2072)
A7E2V4	MITYKDDQAK	4.42101e+06	4.1635e+06	4.38719e+06	4.46164e+06	4.55996e+06	4.61498e+06	4.29424e+06	4.2717e+06	4.3416e+06	4.49584e+06	4.40867e+06	4.67658e+06	4.39209e+06	4.71541e+06	4.44016e+06	4.22708e+06			FALSE	0.04189	0.08532	0.01384	0.04375	-0.00313	0.08179	0.09596	3	0.9995	10K(304.2072),5K(304.2072),N-term(304.2072)
A7E2V4	NVPESSPHSPCEGLPSEAALTPRPEGK	2.5843e+06	2.79761e+06	2.6554e+06	2.60314e+06	2.75801e+06	2.47294e+06	2.68742e+06	2.44883e+06	2.59658e+06	2.45554e+06	2.67782e+06	2.68947e+06	2.87195e+06	3.65138e+06	2.54909e+06	2.3874e+06			FALSE	-0.09123	0.27749	-0.12463	-0.03346	-0.0674	-0.00392	-0.04104	4	1	11C(57.0215),27K(304.2072),N-term(304.2072)
A7E2V4	NWNSETPGDEELGFEAA	1.70179e+06	1.59271e+06	1.85857e+06	1.76558e+06	1.76363e+06	1.63046e+06	1.60413e+06	1.50397e+06	1.66037e+06	1.60661e+06	1.47657e+06	1.73387e+06	1.75654e+06	1.80554e+06	1.48477e+06	1.59457e+06			FALSE	-0.0121	0.11266	-0.09743	0.13759	-0.08402	-0.03729	0.04297	2	1	N-term(304.2072)
A7E2V4	QDLLANPPDLK	2021.57	2195.42	1884.35	1842.47	1926.57	2083.79	1883.16	1931.64	2074.52	1947.41	1848.15	1902.1	1777.53	2102.75	2007.97	2055.79			FALSE	-0.06833	-0.12006	-0.0534	-0.17827	-0.14461	-0.16923	-0.07248	3	0.9945	11K(304.2072),N-term(304.2072)
A7E2V4	QSAGPNSPTGGGGGGGSGGTR	3.4895e+06	3.67535e+06	3.96274e+06	3.39542e+06	3.54375e+06	3.76203e+06	3.52183e+06	3.93005e+06	3.05316e+06	3.87845e+06	3.81356e+06	3.90274e+06	3.64451e+06	3.65671e+06	3.96748e+06	3.67944e+06			FALSE	-0.04775	0.0272	0.09394	0.03841	0.05667	0.10697	0.0281	3	1	N-term(304.2072)
A7E2V4	QVAFHIPFEVVEK	8.42834e+06	9.15809e+06	8.59426e+06	9.62486e+06	8.714e+06	8.51566e+06	8.91749e+06	8.78389e+06	9.38592e+06	9.30462e+06	7.86961e+06	8.91218e+06	8.47917e+06	1.23135e+07	8.32486e+06	8.84021e+06			FALSE	0.08785	0.24161	-0.03499	0.05099	0.0094	-0.06757	-0.02957	3	1	13K(304.2072),N-term(304.2072)
A7E2V4	RSGGLEESR	3.06525e+06	3.20515e+06	3.29028e+06	2.98266e+06	2.91767e+06	3.31764e+06	3.07129e+06	3.11608e+06	3.39251e+06	3.27115e+06	2.97859e+06	3.6619e+06	2.78932e+06	3.01878e+06	3.32095e+06	3.20981e+06			FALSE	0.08776	-0.11049	0.0587	0.00059	-0.01923	0.08273	-0.0081	3	0.9995	N-term(304.2072)
A7E2V4	VSEAEHPLLCEGTR	167900	169259	171108	167744	158721	161586	172369	161149	158189	173854	164822	173785	161061	190809	176357	167763			FALSE	-0.02206	0.06161	0.02948	0.00722	-0.01566	0.00618	-0.07398	3	1	10C(57.0215),N-term(304.2072)
A7E2V4	VYPPVPEQLQLR	3.76442e+06	4.12035e+06	3.90054e+06	3.08569e+06	3.46734e+06	3.21801e+06	3.55474e+06	3.48425e+06	3.66362e+06	3.26331e+06	3.56386e+06	3.6516e+06	3.5244e+06	3.49961e+06	3.6465e+06	3.30424e+06			FALSE	-0.18685	-0.16677	-0.1819	-0.17455	-0.1637	-0.12798	-0.23807	2	1	N-term(304.2072)
A7MCY6	ERLGGLER	8.66232e+06	8.56863e+06	7.70468e+06	7.69907e+06	7.68787e+06	7.97766e+06	8.56897e+06	7.55859e+06	8.68338e+06	8.91964e+06	7.0106e+06	9.15483e+06	8.20668e+06	9.27769e+06	7.39113e+06	8.16942e+06			FALSE	0.03082	0.02106	-0.14711	-0.16172	-0.09547	-0.09209	-0.13741	3	0.936	N-term(304.2072)
A7MCY6	RHSPAPQCPSPSPPAR	6.55836e+06	9.95439e+06	6.96513e+06	6.10902e+06	7.30983e+06	9.66239e+06	7.87628e+06	1.19796e+07	1.33233e+07	7.6896e+06	6.19129e+06	7.58271e+06	7.50499e+06	1.27497e+07	6.44136e+06	7.86769e+06			FALSE	0.34769	0.29468	-0.20665	-0.33686	0.26599	-0.26163	0.03959	4	0.9997	8C(57.0215),N-term(304.2072)
A8K7I4	ASVTALIESVNGK	2.08667e+06	2.4606e+06	2.28315e+06	2.40398e+06	2.24138e+06	2.30132e+06	2.25396e+06	2.14571e+06	2.29428e+06	2.25027e+06	2.01516e+06	2.07105e+06	1.99105e+06	2.1753e+06	2.38334e+06	2.19325e+06			FALSE	-0.00087	-0.12622	0.00927	0.0437	-0.04761	-0.15424	-0.00145	3	1	13K(304.2072),N-term(304.2072)
A8K7I4	CSAGITGTNVVKK	433795	430023	428191	432435	442894	425851	416584	430176	416389	442946	451929	452928	419346	503133	444195	443240			FALSE	-0.00751	0.09479	0.03891	-0.00534	-0.02877	0.06696	0.0082	3	1	12K(304.2072),13K(304.2072),1C(57.0215),N-term(304.2072)
A8K7I4	DTSKFPSPLVVYANIR	1.89455e+06	1.90399e+06	2.11609e+06	2.27646e+06	2.08768e+06	2.03235e+06	2.31237e+06	1.89799e+06	1.98955e+06	1.90504e+06	2.03758e+06	1.90555e+06	2.36299e+06	1.8079e+06	2.08256e+06	2.20921e+06			FALSE	0.03603	0.13491	0.17613	0.20962	0.1485	0.0539	0.11721	3	1	4K(304.2072),N-term(304.2072)
A8K7I4	GALSSGNGAVSQR	1898.42	2053.76	1899.63	1955.97	1850.5	1855.47	1780.38	1862.62	1946.2	1832.51	2103.82	2067.22	1851.92	2613.45	1992.04	1946.92			FALSE	-0.06476	0.17613	-0.00483	-0.0357	-0.11752	0.07776	-0.0928	2	0.9565	N-term(304.2072)
A8K7I4	IDPNVPEDETLIQQIK	120608	123877	122331	113379	114832	121345	129177	121744	120919	115994	119023	113018	115415	128791	111934	129895			FALSE	-0.04539	-0.00165	-0.01576	-0.05274	0.03749	-0.07537	-0.04988	3	0.9997	16K(304.2072),N-term(304.2072)
A8K7I4	IHLTPDFIAGK	8.99843e+06	9.86739e+06	8.44226e+06	8.91967e+06	8.99433e+06	8.71642e+06	8854699	9.35895e+06	8.26721e+06	8.13211e+06	8.7132e+06	8.79808e+06	9.40049e+06	1.01331e+07	8.96593e+06	8.8719e+06			FALSE	-0.20214	0.05018	-0.08083	-0.11985	-0.05075	-0.10749	-0.09115	3	1	11K(304.2072),N-term(304.2072)
A8K7I4	IVCLVLDK	4.26712e+06	4.93872e+06	4.5156e+06	4.29675e+06	4.01561e+06	3.72748e+06	4.19792e+06	4.08e+06	4.49368e+06	4.00271e+06	3.99233e+06	3.83254e+06	4.33196e+06	4.40038e+06	3.96181e+06	4.32947e+06			FALSE	-0.1157	-0.07618	-0.15095	-0.06302	-0.15328	-0.23449	-0.24964	2	0.9971	3C(57.0215),8K(304.2072),N-term(304.2072)
A8K7I4	KKYPTDGSEIVLLTDGEDNTISGCFNEVK	494105	505276	580131	627283	697530	540500	515126	493918	615365	662776	558492	442898	551677	478298	562013	558797			FALSE	0.35494	0.0435	0.16543	0.27281	0.01388	0.0029	0.30894	4	1	1K(304.2072),24C(57.0215),29K(304.2072),2K(304.2072),N-term(304.2072)
A8K7I4	KYPTDGSEIVLLTDGEDNTISGCFNEVK	4.07422e+06	3.478e+06	4.2693e+06	3.32314e+06	4.29607e+06	3.54577e+06	4.14449e+06	3.41747e+06	3.9668e+06	3.85154e+06	3.61131e+06	3.54341e+06	3.82025e+06	3.07365e+06	3.51945e+06	3.48834e+06			FALSE	0.04996	-0.13158	-0.10794	0.00766	0.00186	-0.07801	0.05429	4	1	1K(304.2072),23C(57.0215),28K(304.2072),N-term(304.2072)
A8K7I4	LNQAGQLFLLQ	6.58609e+06	6.0402e+06	6.1098e+06	5.50079e+06	6.38484e+06	5.62284e+06	5.9372e+06	5.273e+06	5.82288e+06	5.64714e+06	6.05075e+06	5.69916e+06	5.2608e+06	7.03111e+06	5.73574e+06	6.2254e+06			FALSE	-0.13856	-0.03872	-0.07808	-0.12099	-0.17162	-0.10378	-0.07247	2	1	N-term(304.2072)
A8K7I4	MAYLQIPGIAK	7.51952e+06	7.57028e+06	7.8647e+06	7.60505e+06	7.28509e+06	7.57115e+06	7.63339e+06	7.55327e+06	8.04059e+06	7.38593e+06	7.74521e+06	7.09925e+06	8.15929e+06	7.24239e+06	7.43415e+06	7.93716e+06			FALSE	0.03184	0.02951	0.02667	0.03588	0.00923	-0.02365	-0.0225	3	1	11K(304.2072),N-term(304.2072)
A8K7I4	QSGAIIHTVALGPSAAQELEELSK	1.08743e+07	1.07714e+07	1.06919e+07	1.01232e+07	1.14797e+07	1.10498e+07	1.15285e+07	1.06317e+07	1.10182e+07	1.09945e+07	1.10982e+07	9.67359e+06	1.05164e+07	9.82184e+06	1.04469e+07	1.08716e+07			FALSE	0.02426	-0.08989	-0.02197	-0.05645	0.03389	-0.05945	0.05774	3	1	24K(304.2072),N-term(304.2072)
A8K7I4	RLPAAASGGTSICSGLR	1.715e+07	1.80479e+07	1.62174e+07	1.673e+07	1.73228e+07	1.69039e+07	1.67208e+07	1.73258e+07	1.74453e+07	1.71468e+07	1.72645e+07	1.81839e+07	1.65928e+07	1.78025e+07	1.75341e+07	1.73095e+07			FALSE	-0.02504	-0.03328	-0.0146	-0.09533	-0.04798	0.01023	-0.04036	3	1	13C(57.0215),N-term(304.2072)
A8K7I4	SAFTVIRK	1.02938e+07	9.65438e+06	9.75788e+06	1.01676e+07	9.93075e+06	1.04885e+07	9.85697e+06	9.93466e+06	1.02595e+07	1.01362e+07	1.03938e+07	1.07501e+07	1.01186e+07	9.9175e+06	1.03212e+07	9.58284e+06			FALSE	0.03201	0.00635	-0.00319	-0.00164	-0.01137	0.08398	0.03367	3	0.9999	8K(304.2072),N-term(304.2072)
A8K7I4	SDVPNAPIPDLFPPGQITDLK	296960	300283	264095	275691	274971	314239	321966	340808	261774	266287	255670	219291	275134	304942	266645	264242			FALSE	-0.17761	-0.04207	-0.16991	-0.14593	0.1502	-0.33051	-0.01953	3	1	21K(304.2072),N-term(304.2072)
A8K7I4	SGSMATGNR	1.88845e+06	2.03756e+06	1.78307e+06	1.58265e+06	1.75329e+06	2.00928e+06	1.75095e+06	2.06863e+06	2300323	1.87795e+06	1.41807e+06	1.91674e+06	1.78861e+06	1.90801e+06	1.62827e+06	1.82785e+06			FALSE	0.08984	-0.08686	-0.18391	-0.22215	-0.03965	-0.23546	-0.06135	2	0.9998	N-term(304.2072)
A8K7I4	STWEVIRDSEDFKK	3.34083e+07	3.32293e+07	3.2276e+07	3.38397e+07	3.27531e+07	3.30322e+07	3.45927e+07	3.17435e+07	3.44483e+07	3.38676e+07	3.55292e+07	3.44354e+07	3.43709e+07	3.33644e+07	3.2431e+07	3.30611e+07			FALSE	0.03589	0.02357	-0.02501	-0.01134	-0.00654	0.07029	-0.01857	4	1	13K(304.2072),14K(304.2072),N-term(304.2072)
A8K7I4	TSSGGSFVASDVPNAPIPDLFPPGQITDLK	4.3024e+06	3.75249e+06	4.25006e+06	3.81724e+06	3.90386e+06	3.92989e+06	4.09319e+06	3.9322e+06	4.05654e+06	4.02227e+06	4.15682e+06	3.24949e+06	4.16526e+06	3.27093e+06	3.87493e+06	3.57642e+06			FALSE	0.00428	-0.1153	-0.11236	0.00222	-0.00529	-0.12111	-0.04016	34	1	30K(304.2072),N-term(304.2072)
A8K7I4	TTPMTTQPPNPTFSLL	3.10621e+06	3.43599e+06	2.50269e+06	2.98787e+06	2.84309e+06	2.53347e+06	2.94863e+06	2.57246e+06	2.59643e+06	2.27618e+06	2.94565e+06	3.04744e+06	2.79311e+06	3.08422e+06	2.97435e+06	2.6015e+06			FALSE	-0.42508	-0.15461	-0.23058	-0.25282	-0.24482	-0.12648	-0.28309	2	1	N-term(304.2072)
A8K7I4	TTPMTTQPPNPTFSLLQIGQR	1.32163e+07	1.35913e+07	1.2598e+07	1.23552e+07	1.25019e+07	1.32771e+07	1.48194e+07	1.26431e+07	1.28089e+07	1.20112e+07	1.39534e+07	1.26238e+07	1.25305e+07	1.14821e+07	1.26427e+07	1.1741e+07			FALSE	-0.11113	-0.15885	-0.13672	-0.10342	0.03482	-0.01246	-0.05645	23	1	N-term(304.2072)
A8K7I4	TVALGPSAAQELEELSK	536284	459794	489706	482672	519339	485908	436764	437990	494968	475915	469149	496584	483339	511472	441757	475157			FALSE	-0.03696	-0.00183	-0.11947	-0.03474	-0.18738	-0.04463	0.01322	2	1	17K(304.2072),N-term(304.2072)
A8K7I4	TVTLELLDNGAGADATKDDGVYSR	4.96423e+06	4.48655e+06	4.92273e+06	4.44051e+06	4.75919e+06	4.82564e+06	4.67092e+06	4.54838e+06	4.94225e+06	4.25235e+06	4.96571e+06	4.61404e+06	4.786e+06	4.27664e+06	4.71046e+06	4.55685e+06			FALSE	-0.03965	-0.0605	-0.02828	-0.01343	-0.03578	0.01955	0.02032	3	1	17K(304.2072),N-term(304.2072)
A8K7I4	VAILIPETWK	1.71526e+06	1.65476e+06	1.79019e+06	1.43898e+06	1.89579e+06	1.65555e+06	1.77451e+06	1.72529e+06	1.65692e+06	1.60844e+06	1.53185e+06	1.70474e+06	1.7463e+06	1.60751e+06	1.66951e+06	1.7559e+06			FALSE	-0.04552	-0.00695	0.02352	-0.0616	0.05452	-0.05828	0.07561	3	0.9961	10K(304.2072),N-term(304.2072)
A8K7I4	VTGLYEK	1.31866e+07	1.3092e+07	1.31631e+07	1.3407e+07	1.37406e+07	1.35961e+07	1.27844e+07	1.26283e+07	1.3074e+07	1.32615e+07	1.3493e+07	1.36163e+07	1.25916e+07	1.26184e+07	1.34437e+07	1.28727e+07			FALSE	0.00312	-0.0599	0.00207	0.01591	-0.04834	0.0449	0.05695	2	0.9703	7K(304.2072),N-term(304.2072)
A8K7I4	WGVFDEYNNDEK	4.62397e+06	4.69043e+06	4.56218e+06	4.72194e+06	4.72996e+06	4.70249e+06	4.76863e+06	4.63044e+06	4.51051e+06	4.51219e+06	4.99279e+06	4.74307e+06	4.72041e+06	4.70878e+06	4.8206e+06	4.63879e+06			FALSE	-0.0459	0.01767	0.02228	-0.0047	0.01305	0.06385	0.01817	2	1	12K(304.2072),N-term(304.2072)
A8K8V0	RLPHSCPDCGR	1.31478e+07	1.30591e+07	1.35754e+07	1.34482e+07	1.23747e+07	1.30686e+07	1.34172e+07	1.15282e+07	1.76129e+07	1.28497e+07	1.14812e+07	1.40286e+07	1.37302e+07	1.3187e+07	1.14132e+07	1.32095e+07			FALSE	0.21709	0.03858	-0.08996	0.04427	-0.07117	-0.0389	-0.04266	4	1	6C(57.0215),9C(57.0215),N-term(304.2072)
A8MPP1	ALVENLCMK	4.06734e+06	3.84289e+06	4.00791e+06	4.18838e+06	3.89811e+06	3.83521e+06	4.28605e+06	3.94235e+06	3.73919e+06	4.16989e+06	4.07637e+06	3817053	3.94382e+06	3.72357e+06	4.17604e+06	3.82627e+06			FALSE	-0.00021	-0.04499	0.0167	0.05125	0.05689	-0.00307	-0.03263	3	0.9995	7C(57.0215),9K(304.2072),N-term(304.2072)
A8MPP1	APGQAPPGK	1.71722e+06	1.89863e+06	1.84011e+06	1.70314e+06	1.7041e+06	1.84175e+06	1.85797e+06	1.88509e+06	2.04416e+06	1.85078e+06	1.76254e+06	1.89358e+06	1.94445e+06	2.01257e+06	1.84851e+06	1.8892e+06			FALSE	0.10727	0.13008	0.04782	-0.02926	0.04989	0.01598	-0.0282	2	0.9999	9K(304.2072),N-term(304.2072)
A8MPP1	ATFGPAIAAVQK	3.39833e+06	3.00998e+06	3.55742e+06	5.30703e+06	3.45569e+06	3.29784e+06	3.44951e+06	3.40324e+06	3.34138e+06	3.36791e+06	3.12919e+06	3.17074e+06	6.37212e+06	2.99738e+06	3.2246e+06	3.89874e+06			FALSE	0.06622	0.54803	0.15261	0.46809	0.09674	-0.02461	0.0757	3	1	12K(304.2072),N-term(304.2072)
A8MPS7	ADDFGYCPR	3.62985e+07	3.827e+07	3.62876e+07	3.47073e+07	3.87818e+07	3.40513e+07	3.55994e+07	3.81839e+07	3.76221e+07	3.48731e+07	3.49753e+07	3.88982e+07	3.68865e+07	4.05404e+07	3.38555e+07	3.58256e+07			FALSE	-0.04068	0.05427	-0.0978	-0.07085	-0.01527	-0.01351	-0.03397	2	0.9999	7C(57.0215),N-term(304.2072)
A8MPS7	ALDDLDSK	2.37843e+07	2.48342e+07	2.23683e+07	2.36801e+07	2.27055e+07	2.3045e+07	2.2741e+07	2.35384e+07	2.11127e+07	2.3292e+07	2.41701e+07	2.30475e+07	2.27688e+07	2.34111e+07	2.36996e+07	2.23618e+07			FALSE	-0.13079	-0.07424	-0.07795	-0.07835	-0.07114	-0.04218	-0.08772	2	0.9903	8K(304.2072),N-term(304.2072)
A8MPS7	APTHADGHQHVHVLPGVC	1.29244e+07	1.29749e+07	1.32253e+07	1.22211e+07	1.34468e+07	1.29258e+07	1.41452e+07	1.37536e+07	1.27461e+07	1.26837e+07	1.37681e+07	1.40025e+07	1.34092e+07	1.42787e+07	1.30898e+07	1.47987e+07			FALSE	-0.0264	0.09634	0.10675	-0.02545	0.10729	0.10064	0.02613	4	1	18C(57.0215),N-term(304.2072)
A8MPS7	AQLAQDGVQLC	8.56943e+06	8.83895e+06	8.51539e+06	8.75426e+06	8.78316e+06	9.02664e+06	8.33716e+06	8.37953e+06	8.299e+06	8.75912e+06	8.3212e+06	8.94334e+06	8.798e+06	8.93328e+06	8.52033e+06	8.4267e+06			FALSE	-0.02932	0.02652	-0.03875	-0.01154	-0.05849	-0.01197	0.03289	2	1	11C(57.0215),N-term(304.2072)
A8MPS7	ATESAAELAR	1.05584e+07	1.12842e+07	1.04539e+07	1.0617e+07	1.12863e+07	1.03408e+07	1.04569e+07	1.04628e+07	1.08076e+07	1.07959e+07	1.13341e+07	1.20089e+07	1.02787e+07	1.33602e+07	1.09385e+07	1.10629e+07			FALSE	-0.01587	0.11402	0.01046	-0.05188	-0.06228	0.09585	-0.0143	2	1	N-term(304.2072)
A8MPS7	EELEAQLSCFR	4.50272e+06	4.23116e+06	4.36181e+06	4.58509e+06	5.44119e+06	5.07088e+06	4.51361e+06	5.58759e+06	4.89005e+06	4.43558e+06	3.88049e+06	4.06894e+06	4.15035e+06	4.19051e+06	4.43061e+06	4.5664e+06			FALSE	0.09458	-0.06643	0.04282	0.03477	0.20983	-0.13577	0.26735	2	1	9C(57.0215),N-term(304.2072)
A8MPS7	FTRLPLER	3.29907e+07	3.14882e+07	3.29472e+07	3.24669e+07	3.29555e+07	3.37116e+07	3.29283e+07	3.21381e+07	3.23856e+07	3.10758e+07	3.46883e+07	3.2684e+07	3.25156e+07	3.19849e+07	3.23529e+07	3.28522e+07			FALSE	-0.02295	0.00048	0.01616	0.02077	0.01308	0.06333	0.04815	3	0.9999	N-term(304.2072)
A8MPS7	GASSLLGPEGFFL	546918	492681	667484	494438	527169	546243	532290	536142	513335	565420	496891	575299	548923	504442	625509	582351			FALSE	0.05334	0.01898	0.21643	0.16049	0.03947	0.04453	0.04618	2	0.9997	N-term(304.2072)
A8MPS7	GASSLLGPEGFFLGK	3.4263e+07	3.26585e+07	3.43609e+07	3.2371e+07	3.51334e+07	3.22472e+07	3.56215e+07	3.21173e+07	3.55985e+07	3.18105e+07	3.43042e+07	3.2646e+07	3.52165e+07	3.26347e+07	3.25808e+07	3.34784e+07			FALSE	0.01047	0.0199	-0.01871	-0.00409	0.01751	0.00062	0.00986	23	1	15K(304.2072),N-term(304.2072)
A8MPS7	GVGGCTWLEAPAR	3.01142e+07	3.22723e+07	3.22088e+07	3.22324e+07	3.59267e+07	3.0989e+07	3.50248e+07	3.16685e+07	3.17009e+07	3.24619e+07	3.37292e+07	2.8094e+07	3.5409e+07	2.79975e+07	3.58004e+07	3.26464e+07			FALSE	0.0405	0.0234	0.13375	0.04675	0.09631	-0.01309	0.10111	2	1	5C(57.0215),N-term(304.2072)
A8MPS7	HSIPTGLHANLSEGRPVGPAR	5.27106e+07	5.14678e+07	5.75447e+07	4.71526e+07	5.12071e+07	5.00193e+07	5.48109e+07	5.11296e+07	5.29523e+07	4.98992e+07	5.33488e+07	5.36134e+07	5.28457e+07	5.47824e+07	5.14741e+07	5.24657e+07			FALSE	-0.01849	0.047	-0.00331	0.00717	0.0242	0.03805	-0.04147	5	1	N-term(304.2072)
A8MPS7	LSEGRPVGPAR	3.59661e+07	3.87904e+07	4.04613e+07	3.93437e+07	3.94885e+07	3.58906e+07	3.99115e+07	3.93428e+07	3.76352e+07	3.52169e+07	3.95869e+07	3.65772e+07	4.18061e+07	4.41916e+07	38042981	4.18628e+07			FALSE	-0.03723	0.2021	0.0961	0.09428	0.08429	0.02691	0.01197	3	0.999	N-term(304.2072)
A8MPS7	LSEGRPVGPARR	1.02807e+07	1.04455e+07	1.10715e+07	1.01621e+07	1.01199e+07	1.00474e+07	9.86802e+06	1.03968e+07	1.1362e+07	1.14089e+07	1.17001e+07	1.20956e+07	1.19311e+07	1.2317e+07	1.06184e+07	1.06983e+07			FALSE	0.13574	0.22642	0.04054	0.0349	-0.03247	0.19925	-0.03944	4	1	N-term(304.2072)
A8MPS7	LVVTADDFGYCPR	2.11973e+07	2.01805e+07	2.08808e+07	2.17382e+07	2.10471e+07	2.07177e+07	2.08142e+07	2.11214e+07	1.98315e+07	2.11577e+07	2.0726e+07	2.02327e+07	1.97503e+07	1.84292e+07	1.9681e+07	2.14114e+07			FALSE	-0.01361	-0.11606	-0.00999	0.04264	0.01932	-0.01468	0.01343	2	1	11C(57.0215),N-term(304.2072)
A8MPS7	RGASSLLGPEGFFLGK	5.95318e+07	5.65439e+07	6.00606e+07	5.71909e+07	5.51345e+07	6.04958e+07	5.89991e+07	5.65349e+07	5.93075e+07	5.73029e+07	5.92177e+07	5.75139e+07	6.07486e+07	5.52846e+07	6.17857e+07	5.98228e+07			FALSE	0.00663	-0.00053	0.06718	0.01454	-0.00675	0.00813	-0.00555	3	1	16K(304.2072),N-term(304.2072)
A8MPS7	RPGEEVPCEPTLEPF	1.81076e+07	1.77071e+07	1.91489e+07	1.80432e+07	2.07029e+07	1.67795e+07	1.9083e+07	1.89568e+07	1.69145e+07	1.693e+07	1.5144e+07	1.79899e+07	1.82785e+07	1.75224e+07	1.73562e+07	1.73881e+07			FALSE	-0.08163	-0.00056	-0.04378	0.05444	0.08696	-0.11224	0.06566	2	1	8C(57.0215),N-term(304.2072)
A8MPS7	RPGEEVPCEPTLEPFLEPSLL	1.13157e+06	1.18826e+06	1.02816e+06	991198	1.04216e+06	1.12626e+06	889307	951415	1.08466e+06	1.01346e+06	1.0298e+06	900576	1.1418e+06	1.01471e+06	840438	1.02053e+06			FALSE	-0.14493	-0.10532	-0.31796	-0.20012	-0.33375	-0.26513	-0.09737	3	1	8C(57.0215),N-term(304.2072)
A8MPS7	SVSLLVNGAATESAAELAR	2.68996e+06	2.49943e+06	2.61038e+06	2.6281e+06	2.62415e+06	2.6428e+06	2.85102e+06	2.67914e+06	2.74565e+06	2.5153e+06	2.52837e+06	2.64258e+06	2.41212e+06	2.84018e+06	2.48031e+06	2.59365e+06			FALSE	0.01976	0.01738	-0.03245	0.01358	0.09176	-0.00514	0.0214	23	1	N-term(304.2072)
A8MPS7	TWLEAPAR	7.56162e+06	8.03522e+06	7.72042e+06	7.74396e+06	8.22155e+06	7.88534e+06	7.67067e+06	7.81873e+06	7.81706e+06	7.8133e+06	7.91906e+06	7.92765e+06	7.6005e+06	8.94423e+06	7.76245e+06	7.80183e+06			FALSE	0.0031	0.08512	-0.00301	-0.0123	-0.00997	0.02293	0.04642	2	0.9989	N-term(304.2072)
A8MPS7	VLEGTLAGH	1.3054e+06	1.38606e+06	1.30351e+06	1.36765e+06	1.33987e+06	1.26317e+06	1.22615e+06	1.26699e+06	1.27025e+06	1.28349e+06	1.36338e+06	1.45781e+06	1.31525e+06	1.56123e+06	1.29076e+06	1.2842e+06			FALSE	-0.07578	0.09592	-0.06384	-0.01092	-0.11042	0.06792	-0.04819	2	1	N-term(304.2072)
A8MPS7	VLEGTLAGHTL	1.6784e+07	1.67706e+07	1.6665e+07	1.66141e+07	1.72343e+07	1.69611e+07	1.71817e+07	1.76583e+07	1.79085e+07	1.76549e+07	1.60034e+07	1.62664e+07	1.66219e+07	1.71876e+07	1.6819e+07	1.78175e+07			FALSE	0.08389	0.01092	0.04578	-0.01189	0.05423	-0.05633	0.0273	2	1	N-term(304.2072)
A8MPS7	VLTAPTLR	4.76723e+07	4.35431e+07	4.48101e+07	5.02173e+07	4.31722e+07	4.59065e+07	4.58736e+07	4.73167e+07	4.62158e+07	4.72189e+07	4.88552e+07	4.71178e+07	4.85512e+07	4.66735e+07	4.68435e+07	4.533e+07			FALSE	0.03468	0.06206	0.01507	0.05907	0.0309	0.07335	-0.0342	2	0.9998	N-term(304.2072)
A8MPS7	WLEAPAR	2.6761e+07	2.79411e+07	2.61879e+07	2.74337e+07	2.71561e+07	2.71452e+07	2.78902e+07	2.83529e+07	2.71928e+07	2.73672e+07	2.89636e+07	2.86531e+07	2.82566e+07	3.15325e+07	2.83478e+07	2.76626e+07			FALSE	-0.00376	0.12828	0.0341	-0.02878	0.04008	0.07489	-0.01061	2	0.9549	N-term(304.2072)
A8MPS7	WTDAFVGL	1.96356e+07	1.94773e+07	1.80227e+07	1.99386e+07	1.89561e+07	1.61095e+07	1.83367e+07	1.7647e+07	1.78771e+07	1.68026e+07	1.74162e+07	2.09951e+07	1.92292e+07	2.13922e+07	1.55942e+07	1.85343e+07			FALSE	-0.17355	0.0546	-0.19666	-0.04311	-0.1203	-0.02611	-0.15759	2	0.9889	N-term(304.2072)
A8MPS7	WTDAFVGLSTCGR	2.20471e+07	2.08544e+07	2.06693e+07	2.06463e+07	1.94367e+07	2.10098e+07	2.17774e+07	2.1696e+07	2.16242e+07	2.0949e+07	2.03703e+07	1.94686e+07	2.21004e+07	1.78941e+07	2.16563e+07	1.92517e+07			FALSE	-0.01108	-0.10123	-0.06864	-0.05434	0.01911	-0.10685	-0.08501	23	1	11C(57.0215),N-term(304.2072)
A8MSI8	GIQQHYK	3.92168e+06	4.64272e+06	3.98379e+06	4.05865e+06	3.8212e+06	4.01611e+06	3.72841e+06	4.16431e+06	4.19176e+06	4.25468e+06	3.93341e+06	4.07554e+06	3.94359e+06	3.82351e+06	4.28889e+06	3.98998e+06			FALSE	-0.02001	-0.14098	-0.04892	-0.09072	-0.11783	-0.09674	-0.128	3	0.9978	7K(304.2072),N-term(304.2072)
A8MT65	THTGEKPYECK	3.94722e+06	4.10129e+06	4.19574e+06	4.27978e+06	4.85783e+06	4.35028e+06	4.27894e+06	4.10468e+06	4.47115e+06	4.51848e+06	4.10827e+06	4.08933e+06	3.99832e+06	4.34949e+06	4.23657e+06	4.37003e+06			FALSE	0.15954	0.05267	0.09672	0.07458	0.05885	0.02648	0.19418	3	0.9999	10C(57.0215),11K(304.2072),6K(304.2072),N-term(304.2072)
A8MTY0	NWSSTLTK	1.73746e+06	1.85349e+06	1.76404e+06	1.51576e+06	1.81346e+06	1.78087e+06	1.7799e+06	1.84729e+06	1.89787e+06	1.75559e+06	1.77109e+06	1.8239e+06	1.76075e+06	1.69969e+06	1.76149e+06	1.67944e+06			FALSE	0.0249	-0.05341	-0.06157	-0.13076	0.01449	0.00162	0.00136	2	0.9995	8K(304.2072),N-term(304.2072)
A8MW92	MVFPQPESTLSNK	6.7572e+06	6.88709e+06	6.86381e+06	7.00656e+06	6.73786e+06	7.02581e+06	6.66044e+06	6.65606e+06	6.91363e+06	6.88657e+06	6.87485e+06	6.91009e+06	6.88646e+06	6.56918e+06	7.18814e+06	6.85182e+06			FALSE	0.01639	-0.02009	0.04124	0.02371	-0.03508	0.0148	0.01257	3	1	13K(304.2072),N-term(304.2072)
A8MW92	SYRNECPR	2.95639e+06	2.88665e+06	3.08059e+06	3.08987e+06	2.97452e+06	2.96891e+06	2.96061e+06	2.88512e+06	3.02399e+06	3.0314e+06	3.1842e+06	2.94128e+06	3.0707e+06	2.81789e+06	3.05844e+06	2.88032e+06			FALSE	0.0515	0.0112	0.02344	0.07866	0.00066	0.0681	0.02458	3	0.98	6C(57.0215),N-term(304.2072)
A8MW92	THIENVQNEVTSR	4.26076e+06	3.92574e+06	4.38545e+06	4.50288e+06	4.35208e+06	4.09288e+06	4.18263e+06	4.41701e+06	4.1484e+06	3.75328e+06	4.1892e+06	3.81844e+06	4.46784e+06	3.99081e+06	3.86892e+06	4.47487e+06			FALSE	-0.05109	0.04718	0.02746	0.11867	0.07103	-0.03187	0.04485	3	1	N-term(304.2072)
A8MW92	VSSPSPATDGK	1.57875e+06	1.9007e+06	1.64818e+06	1.55426e+06	1.68231e+06	1.70709e+06	1.79063e+06	1.58214e+06	1.58274e+06	1.73409e+06	1.65875e+06	1.69457e+06	1.69466e+06	1.9485e+06	1.69362e+06	1.80296e+06			FALSE	-0.06905	0.06633	0.00709	-0.11968	-0.04493	-0.05327	-0.03782	2	1	11K(304.2072),N-term(304.2072)
A8MWY0	ACALGSEQSGSSCVPCPPGHYIEK	9.72913e+06	9.17444e+06	9.60018e+06	8.9598e+06	9.89343e+06	9.66543e+06	9.89326e+06	9.71483e+06	9.72455e+06	1.03041e+07	9.26814e+06	8.4005e+06	1.04498e+07	7.97696e+06	9.33383e+06	1.00035e+07			FALSE	0.08341	-0.03685	0.03273	-0.02646	0.05279	-0.09747	0.04916	3	1	13C(57.0215),16C(57.0215),24K(304.2072),2C(57.0215),N-term(304.2072)
A8MWY0	CKDDSQFSEEGSSECTERPPCTTK	4.03182e+06	3.94195e+06	5.11706e+06	4.59636e+06	4.80963e+06	4.27538e+06	4.59478e+06	4.38982e+06	5.23177e+06	4.78903e+06	5.22788e+06	4.54782e+06	5.60783e+06	4.76336e+06	4.64266e+06	5.42973e+06			FALSE	0.32966	0.37925	0.33707	0.28472	0.17219	0.29394	0.18823	4	1	15C(57.0215),1C(57.0215),21C(57.0215),24K(304.2072),2K(304.2072),N-term(304.2072)
A8MWY0	DDSQFSEEGSSECTERPPCTTK	1.78258e+07	1.72044e+07	1.52139e+07	1.69377e+07	1.61519e+07	1.5788e+07	1.81482e+07	1.58729e+07	1.59692e+07	1.60137e+07	1.52214e+07	1.66902e+07	1.73289e+07	1.65914e+07	1.62427e+07	1.52909e+07			FALSE	-0.1313	-0.04645	-0.15171	-0.12371	-0.04217	-0.13452	-0.13324	3	1	13C(57.0215),19C(57.0215),22K(304.2072),N-term(304.2072)
A8MWY0	DYHFEYTECDSSGSR	456342	333835	361375	356414	379968	347288	387481	389319	410177	365263	330177	464625	320046	405364	341735	382460			FALSE	-0.02716	-0.12338	-0.1258	-0.13862	-0.02463	0.00842	-0.11971	2	1	9C(57.0215),N-term(304.2072)
A8MWY0	EACIPCGPGSK	1.24449e+07	1.27904e+07	1.55337e+07	1.45618e+07	1.25782e+07	1.22607e+07	1.43214e+07	1.27095e+07	1.26323e+07	1.28738e+07	1.24677e+07	1.18255e+07	1.60949e+07	1.27379e+07	1.61165e+07	1.40152e+07			FALSE	0.0154	0.19227	0.25584	0.2541	0.09917	-0.05489	-0.02284	2	1	11K(304.2072),3C(57.0215),6C(57.0215),N-term(304.2072)
A8MWY0	ECPPDTYLSIHQVYGK	2.12929e+07	1.99264e+07	2.24965e+07	2.23125e+07	2.23404e+07	2.23877e+07	2.25412e+07	2.06228e+07	2.10487e+07	2.22971e+07	2.18717e+07	2.14285e+07	2.10613e+07	1.55775e+07	2.16606e+07	2.12476e+07			FALSE	0.07257	-0.16995	0.05793	0.12047	0.06651	0.07105	0.11786	3	1	16K(304.2072),2C(57.0215),N-term(304.2072)
A8MWY0	ECRPCPAGTEPALGFEYK	2.6321e+07	2.60241e+07	2.6638e+07	2.67683e+07	2.74976e+07	2.72638e+07	2.67429e+07	2.62182e+07	2.73999e+07	2.80916e+07	2.78655e+07	2.68277e+07	2.67249e+07	2.81288e+07	2.67478e+07	2.76293e+07			FALSE	0.08421	0.06753	0.05495	0.02896	0.01688	0.06331	0.06511	3	1	18K(304.2072),2C(57.0215),5C(57.0215),N-term(304.2072)
A8MWY0	ECTFSCASGEYLEMK	2.34482e+06	1.88015e+06	2.21043e+06	2.10538e+06	2.27791e+06	2.20172e+06	2.22056e+06	2.24688e+06	2.27831e+06	2.15185e+06	2.03697e+06	2.22978e+06	2.33231e+06	1.8378e+06	2.16204e+06	2.01403e+06			FALSE	0.06842	-0.01886	-0.0168	0.03069	0.0805	0.01419	0.08444	2	1	15K(304.2072),2C(57.0215),6C(57.0215),N-term(304.2072)
A8MWY0	EIVAGSDDYTNLVGAFVCQSTIIPSESK	1.65048e+06	1.45957e+06	1.59432e+06	1.55566e+06	1.4635e+06	1.6741e+06	1.5326e+06	1.51617e+06	1.45586e+06	1.54037e+06	1.47006e+06	1.34195e+06	1.61611e+06	1.39126e+06	1.43942e+06	1.50194e+06			FALSE	-0.05379	-0.04843	-0.08046	0.01841	-0.02871	-0.14534	0.01272	4	1	18C(57.0215),28K(304.2072),N-term(304.2072)
A8MWY0	EKEDHFESV	1.76047e+06	1.73297e+06	1.75059e+06	1.87116e+06	1.7554e+06	1.78584e+06	1.78217e+06	1.86254e+06	1.8655e+06	1.78128e+06	2.07688e+06	1.80796e+06	1.83686e+06	1.8604e+06	1.83683e+06	1.81124e+06			FALSE	0.06198	0.08181	0.06249	0.05204	0.06115	0.1532	0.01961	2	0.9899	2K(304.2072),N-term(304.2072)
A8MWY0	GDLPSSSSRPLPPCQEK	7.52238e+06	6.94478e+06	7.3856e+06	7.59505e+06	7.55549e+06	7.04754e+06	7.09213e+06	7.23903e+06	7.39011e+06	7.21178e+06	8.0177e+06	7.02342e+06	7.48024e+06	7.36438e+06	7.25692e+06	7.49169e+06			FALSE	0.01337	0.03716	0.0278	0.05032	-0.01363	0.05613	0.01349	3	1	14C(57.0215),17K(304.2072),N-term(304.2072)
A8MWY0	GFQETLYVWNEPK	929086	975954	1.01483e+06	959108	1.04566e+06	1.07126e+06	969344	904556	925038	1.00804e+06	952745	1.06489e+06	1.04344e+06	990017	1.00027e+06	1.04136e+06			FALSE	0.02108	0.09412	0.0999	0.05125	-0.02378	0.08284	0.15214	3	1	13K(304.2072),N-term(304.2072)
A8MWY0	ICREDLTDAIR	2.25108e+07	2.36595e+07	2.32895e+07	2.25531e+07	2.36688e+07	2.43983e+07	2.18513e+07	2.18979e+07	2.25723e+07	2.20817e+07	2.1266e+07	2.32677e+07	2.27945e+07	2.30145e+07	2.33862e+07	2.30278e+07			FALSE	-0.04817	-0.01133	0.0076	-0.01027	-0.07771	-0.05207	0.05808	3	1	2C(57.0215),N-term(304.2072)
A8MWY0	IYSITATNAVDGVASSCR	5.39749e+06	4.6632e+06	5.04353e+06	4.4057e+06	5.05689e+06	5.37862e+06	5.32162e+06	4.7363e+06	4.7059e+06	4.99362e+06	5.13052e+06	4.84641e+06	5.09061e+06	3.40461e+06	5.09747e+06	4.97269e+06			FALSE	-0.05274	-0.24401	0.00136	-0.09046	-0.0004	-0.01206	0.05277	2	1	17C(57.0215),N-term(304.2072)
A8MWY0	LTDNGEWGSHSVMLK	4.76624e+07	4.404e+07	4.47373e+07	4.46862e+07	4.50023e+07	4.56496e+07	4.65004e+07	4.80105e+07	4.79484e+07	4.58784e+07	4.793e+07	4.82599e+07	4.84392e+07	4.31888e+07	4.57976e+07	4.55248e+07			FALSE	0.03304	-0.00117	-0.00599	-0.03631	0.04352	0.06893	-0.01662	3	1	15K(304.2072),N-term(304.2072)
A8MWY0	QAYTHIIFK	7.65585e+06	7.88296e+06	7.34379e+06	7.57384e+06	7.10058e+06	7.78033e+06	7.03036e+06	8.26225e+06	7.72412e+06	7.78166e+06	7.15e+06	7.61433e+06	7.573e+06	7.50869e+06	7.83938e+06	7.84943e+06			FALSE	-0.00307	-0.04308	0.01386	-0.05886	-0.02304	-0.07376	-0.06241	3	1	9K(304.2072),N-term(304.2072)
A8MWY0	RGFQETLYVWNEPK	1.70311e+07	1.62955e+07	1.72763e+07	1.56573e+07	1.6725e+07	1.60665e+07	1.68499e+07	1.55641e+07	1.64075e+07	1.63049e+07	1.65953e+07	1.55468e+07	1.604e+07	1.54124e+07	1.78746e+07	1.63185e+07			FALSE	-0.02683	-0.0835	0.03703	-0.01711	-0.04005	-0.05221	-0.02335	3	1	14K(304.2072),N-term(304.2072)
A8MWY0	SGAGVISVPSK	9.8897e+06	9.49466e+06	9.72655e+06	9.94252e+06	9.84283e+06	9.56296e+06	9.73585e+06	9.80105e+06	9.97281e+06	1.01455e+07	1.03154e+07	1.01206e+07	9.65526e+06	9.80544e+06	1.00538e+07	9.99219e+06			FALSE	0.05362	0.00567	0.04842	0.02104	0.01131	0.07622	0.00159	2	1	11K(304.2072),N-term(304.2072)
A8MWY0	SGTNILYWR	1.08977e+07	1.09967e+07	1.07949e+07	1.07848e+07	1.03465e+07	1.07301e+07	1.06805e+07	1.10427e+07	1.07093e+07	1.01327e+07	1.0333e+07	1.11842e+07	1.06639e+07	1.02367e+07	1.10028e+07	1.05796e+07			FALSE	-0.07107	-0.06702	-0.02071	-0.02089	-0.01133	-0.02507	-0.05493	2	1	N-term(304.2072)
A8MWY0	SSTATTSCINGR	2086.65	1818.11	2004.97	1986.74	2084.07	1919.3	2066.08	1990.49	1901.49	2098.39	2117.45	1899.38	2074.63	1447.45	2006.7	1923.67			FALSE	0.03473	-0.1488	0.00944	0.03178	0.05503	0.04082	0.03598	2	0.9987	8C(57.0215),N-term(304.2072)
A8MWY0	TSCFNVGNSK	7.23551e+06	7.33693e+06	7.39162e+06	7.19644e+06	7.54485e+06	7.27611e+06	7.27895e+06	7.42413e+06	6.99582e+06	7.47766e+06	6.9472e+06	7.6333e+06	6.77405e+06	7.23899e+06	7.17563e+06	7.27188e+06			FALSE	-0.00983	-0.05647	-0.01242	0.00155	0.01288	0.0008	0.0244	2	1	10K(304.2072),3C(57.0215),N-term(304.2072)
A8MWY0	TTGILMGSK	1.46084e+07	1.4234e+07	1.49361e+07	1.48479e+07	1.48004e+07	1.46677e+07	1.47082e+07	1.44412e+07	1.47111e+07	1.47416e+07	1.51553e+07	1.5395e+07	1.47123e+07	1.39466e+07	1.48849e+07	1.44898e+07			FALSE	0.03021	-0.00921	0.02638	0.04634	0.01527	0.083	0.03096	2	1	9K(304.2072),N-term(304.2072)
A8MWY0	VAIPNSAVDCSGLPDPVR	1.35249e+07	1.33184e+07	1.33877e+07	1.3351e+07	1.20496e+07	1.25562e+07	1.2748e+07	1.24727e+07	1.31329e+07	1.17298e+07	1.25936e+07	1.33079e+07	1.26513e+07	1.09484e+07	12815441	1.36983e+07			FALSE	-0.11058	-0.1858	-0.01783	-0.00564	-0.08996	-0.05153	-0.12557	3	1	10C(57.0215),N-term(304.2072)
A8MWY0	VAIPNSAVDCSGLPDPVRGK	5.56225e+07	5.67108e+07	5.72332e+07	5.59443e+07	5.43817e+07	5.08582e+07	5.92758e+07	5.48022e+07	5.78826e+07	5.39552e+07	6.0944e+07	5.73446e+07	6.13368e+07	6.11491e+07	5.88029e+07	5.64609e+07			FALSE	-0.00638	0.12483	0.03715	0.0108	0.02223	0.07453	-0.0941	3	1	10C(57.0215),20K(304.2072),N-term(304.2072)
A8MWY0	WWNVLPGNMK	5.79111e+06	5.34199e+06	6.30489e+06	5.70356e+06	6.15296e+06	6.16846e+06	5.41141e+06	5.67758e+06	5.57002e+06	5.34899e+06	5.43215e+06	5.88742e+06	5.28033e+06	5.18998e+06	5.16032e+06	5.92428e+06			FALSE	-0.02801	-0.08855	-0.0063	0.1092	-0.00573	0.02397	0.14631	3	0.9999	10K(304.2072),N-term(304.2072)
A8MXV4	EAFEEAGVLLLRPR	1.94382e+07	1.83123e+07	1.89697e+07	1.79127e+07	1.75458e+07	1.9773e+07	1.82227e+07	1.8347e+07	1.92103e+07	1.79138e+07	1.61611e+07	1.8159e+07	1.79912e+07	1.64296e+07	1.76815e+07	1.95758e+07			FALSE	-0.02414	-0.13322	-0.01898	-0.03357	-0.04585	-0.13744	-0.01659	3	1	N-term(304.2072)
A8MXV4	EIWLPPPQFYEVR	5.8408e+06	5.91619e+06	6.69124e+06	4.96252e+06	5.73218e+06	5.68178e+06	5.65431e+06	4.9988e+06	5.35679e+06	5.06934e+06	5.24451e+06	5.10953e+06	5.42055e+06	5.67567e+06	5.23932e+06	5.27036e+06			FALSE	-0.17332	-0.08345	-0.1618	-0.01272	-0.14224	-0.18333	-0.04272	2	1	N-term(304.2072)
A8MXV4	FGLGPAPFSR	1.5264e+07	1.55895e+07	1.52131e+07	1.50696e+07	1.5069e+07	1.51957e+07	1.53062e+07	1.52844e+07	1.52985e+07	1.53501e+07	1.56616e+07	1.60665e+07	1.51413e+07	1.47442e+07	1.63484e+07	1.5293e+07			FALSE	-0.00961	-0.04599	0.03638	-0.02694	-0.01234	0.04033	-0.0278	2	1	N-term(304.2072)
A8MXV4	LANFASLSDLHK	2.64788e+07	2.99522e+07	2.7042e+07	2.77776e+07	2.81465e+07	2.87555e+07	2.90371e+07	3.08871e+07	3.08908e+07	2.83328e+07	3.0355e+07	2.65517e+07	2.74519e+07	2.59104e+07	3.03381e+07	3.06891e+07			FALSE	0.06968	-0.08067	0.11296	-0.0418	0.08665	0.01211	0.01199	3	1	12K(304.2072),N-term(304.2072)
A8MXV4	RLANFASLSDLHK	5.2478e+06	4.76456e+06	5.31561e+06	4.80454e+06	5.08946e+06	5.1633e+06	4.86764e+06	5.22663e+06	5.08862e+06	4.59015e+06	4.76005e+06	4.41474e+06	4.90667e+06	4.7231e+06	5.43374e+06	5.24563e+06			FALSE	-0.04889	-0.05621	0.09305	0.01545	0.01175	-0.12603	0.03423	4	1	13K(304.2072),N-term(304.2072)
A8MXV4	SADWLGLFAPHHGPPR	5.89832e+06	6.27106e+06	6.13357e+06	6.66164e+06	6.05953e+06	7.21599e+06	7.34806e+06	6.68837e+06	6.06559e+06	6.03534e+06	5.91519e+06	6.13723e+06	6.79484e+06	6.86203e+06	6.46139e+06	5.49676e+06			FALSE	-0.00814	0.16637	-0.02526	0.07235	0.20592	-0.01393	0.12551	4	1	N-term(304.2072)
A8MXV4	SPHQGFMPGAHVFSGGVLDAADR	8.78048e+06	7.72819e+06	9.11643e+06	8.49254e+06	9.38271e+06	1.00848e+07	9.13389e+06	8.20159e+06	9.73371e+06	8.83104e+06	9.64766e+06	8.93015e+06	8.60877e+06	8.93151e+06	9.25154e+06	8.72146e+06			FALSE	0.16934	0.08745	0.12261	0.09309	0.0705	0.17036	0.23785	4	1	N-term(304.2072)
A8MXV4	TAFPSLPDTDDHKTDNTGTLPEDVAFR	8.86213e+06	8.76046e+06	9.41915e+06	8.52473e+06	1.00407e+07	9.14344e+06	9.30704e+06	9.20041e+06	9.21062e+06	9.03915e+06	9.72342e+06	8.5946e+06	8.60794e+06	8.86133e+06	9.08498e+06	9.53284e+06			FALSE	0.05045	-0.01261	0.07926	0.02607	0.07068	0.05584	0.12249	4	1	13K(304.2072),N-term(304.2072)
A8MXV4	TSPPGPAPGPGLALEPPPGLASWR	2.14932e+07	1.95125e+07	2.07159e+07	2.0955e+07	2.08916e+07	1.98481e+07	2.04358e+07	1.84972e+07	1.983e+07	2.09515e+07	2.08842e+07	2.03401e+07	2.0506e+07	2.13168e+07	2.02034e+07	2.12521e+07			FALSE	-0.00791	0.02847	0.01574	0.02322	-0.07483	0.00767	-0.00939	3	1	N-term(304.2072)
A9UHW6	DPGAVDLEK	1.48727e+07	1.62402e+07	1.58834e+07	1.60226e+07	1.62928e+07	1.74616e+07	1.5757e+07	1.54866e+07	1.44818e+07	1.52572e+07	1.50479e+07	1.58653e+07	1.54917e+07	1.49066e+07	1.49535e+07	1.53578e+07			FALSE	-0.06515	-0.03352	-0.03765	0.03632	0.00605	-0.00929	0.11756	2	0.9802	9K(304.2072),N-term(304.2072)
A9UHW6	LAQPDSLSK	3.49031e+06	3.46056e+06	3.31823e+06	3.51292e+06	3.32195e+06	3.38594e+06	3.51758e+06	3.50419e+06	3.17475e+06	3.30951e+06	3.42233e+06	3.37666e+06	3.50607e+06	3.37533e+06	3.65561e+06	3.55143e+06			FALSE	-0.10025	-0.01449	0.05221	-0.02507	0.01464	-0.03188	-0.05134	2	1	9K(304.2072),N-term(304.2072)
A9UHW6	LAQPDSLSKEEEVDCLVLQLHR	1.0243e+08	9.95121e+07	1.13495e+08	9.64296e+07	1.07532e+08	1.07737e+08	1.07854e+08	1.07761e+08	1.0039e+08	1.06004e+08	1.11407e+08	1.04853e+08	1.18541e+08	1.01253e+08	1.03921e+08	1.07061e+08			FALSE	0.03146	0.12221	0.06318	0.05593	0.09451	0.09883	0.0922	4	0.9994	15C(57.0215),9K(304.2072),N-term(304.2072)
A9UHW6	MCYAIIQAESK	3.33389e+06	2.88218e+06	3.22687e+06	3.2776e+06	3.08332e+06	3.1074e+06	3.26563e+06	3.16261e+06	3.10874e+06	3.20061e+06	3.14567e+06	2.75379e+06	3.15178e+06	2.69427e+06	3.05001e+06	3.22041e+06			FALSE	0.02149	-0.08854	0.01256	0.06543	0.04842	-0.07542	-0.0059	2	1	11K(304.2072),2C(57.0215),N-term(304.2072)
A9UHW6	VANVIVDHSLQDC	642212	638223	667045	676104	644588	638192	650379	614870	642153	663828	696595	672670	679376	701208	621168	645247			FALSE	0.0285	0.10864	-0.01588	0.06898	-0.01721	0.09677	0.00264	2	1	13C(57.0215),N-term(304.2072)
A9UHW6	VANVIVDHSLQDCVFSK	2.47071e+07	2.26746e+07	2.5248e+07	2.3162e+07	2.1865e+07	2.40561e+07	2.41222e+07	2.27129e+07	2.35194e+07	2.34584e+07	2.11624e+07	2.24781e+07	2.30815e+07	2.12109e+07	2.0225e+07	2.33856e+07			FALSE	-0.01235	-0.09727	-0.11965	0.03097	-0.01674	-0.11866	-0.04517	4	1	13C(57.0215),17K(304.2072),N-term(304.2072)
A9UHW6	VGEQLEK	5.54134e+07	5.29625e+07	5.59853e+07	5.55428e+07	5.3601e+07	5.31333e+07	5.6115e+07	5.25393e+07	5.55205e+07	5.76672e+07	6.07534e+07	5.39373e+07	5.68324e+07	5.18969e+07	6.06741e+07	5.41733e+07			FALSE	0.06267	0.0047	0.08367	0.04136	0.0037	0.0817	-0.02202	2	0.9893	7K(304.2072),N-term(304.2072)
B2RBV5	AGRENLASLER	1.19612e+07	1.2584e+07	1.19837e+07	1.28081e+07	1.26377e+07	1.17657e+07	1.21982e+07	1.26154e+07	1.16087e+07	1.11787e+07	1.17869e+07	1.18432e+07	1.29545e+07	1.36502e+07	1.22504e+07	1.18519e+07			FALSE	-0.1072	0.11624	-0.02627	0.01443	0.01569	-0.05481	-0.00835	3	1	N-term(304.2072)
B2RBV5	IVELHQR	2.69797e+06	3.39079e+06	3.08038e+06	2.98323e+06	3.04848e+06	3.05088e+06	3.43172e+06	3.07497e+06	3.08323e+06	2.98205e+06	2.97541e+06	3.01188e+06	2.96919e+06	3.13725e+06	3.14179e+06	3.27319e+06			FALSE	-0.00557	0.00418	0.0753	-0.00597	0.09578	-0.02425	0.00251	3	0.9898	N-term(304.2072)
B2RBV5	SEVEAEER	1.7243e+07	1.61902e+07	1.83618e+07	1.88225e+07	1.73065e+07	1.66587e+07	1.82756e+07	1.59462e+07	1.82099e+07	1.81944e+07	1.68053e+07	1.84295e+07	1.81529e+07	1.73736e+07	1.79571e+07	1.7149e+07			FALSE	0.12282	0.08761	0.07043	0.15341	0.03363	0.07571	0.02277	2	0.998	N-term(304.2072)
B2RPK0	KKEEEEDEEDEEDEEEEDE	1.29667e+07	1.21206e+07	1.27055e+07	1.31405e+07	1.19326e+07	1.36264e+07	1.2753e+07	1.26861e+07	1.15473e+07	1.29477e+07	1.29026e+07	1.35473e+07	1.17535e+07	1.21939e+07	1.26908e+07	1.25552e+07			FALSE	-0.03447	-0.06708	0.0091	0.04298	0.02009	0.07631	0.02688	3	1	1K(304.2072),2K(304.2072),N-term(304.2072)
B2RTY4	DTLVDVVFKK	2.75448e+06	2.80325e+06	2.76258e+06	2.94391e+06	2.69065e+06	2.76676e+06	2.5866e+06	2.94417e+06	2.75034e+06	2.6531e+06	2.6464e+06	2.78637e+06	2.754e+06	2.61672e+06	2.67943e+06	2.7737e+06			FALSE	-0.04062	-0.04938	-0.02741	0.03811	-0.00702	-0.03281	-0.02628	3	1	10K(304.2072),9K(304.2072),N-term(304.2072)
B2RTY4	EFGGEEWILNPTDCPVQR	1.24543e+06	1.34483e+06	1.11398e+06	1.30002e+06	1.02462e+06	1.11896e+06	1.19342e+06	1.05981e+06	1.13513e+06	1.09004e+06	1.07316e+06	1.17276e+06	1.1157e+06	1.83197e+06	1.14097e+06	1.12624e+06			FALSE	-0.21919	0.18647	-0.19218	-0.10167	-0.2011	-0.20579	-0.27308	3	1	14C(57.0215),N-term(304.2072)
B2RTY4	HLLEVNSLK	2.38019e+06	2.32824e+06	2.42119e+06	2.34834e+06	2.53455e+06	2.50006e+06	2.29648e+06	2.53246e+06	2.20085e+06	2.40247e+06	2.15508e+06	2.13841e+06	2.25714e+06	2.68543e+06	2.3725e+06	2.29907e+06			FALSE	-0.03257	0.07002	-0.01133	0.0186	0.03646	-0.13309	0.09663	3	0.9855	9K(304.2072),N-term(304.2072)
B2RTY4	INLNPDNYQVGK	228388	228149	255818	234568	242054	235152	217262	209020	232315	200996	212923	212123	197667	219813	223044	211958			FALSE	-0.07533	-0.12902	-0.06971	0.10319	-0.09892	-0.10311	0.06388	2	1	12K(304.2072),N-term(304.2072)
B2RTY4	NSTAAEVIESLINK	2.23123e+06	2.10508e+06	2.29599e+06	2.32176e+06	2.04925e+06	2.29868e+06	2.20544e+06	2.31486e+06	2.21512e+06	2.18175e+06	2.05876e+06	2.23416e+06	2.36234e+06	2.27516e+06	2.45797e+06	2.38954e+06			FALSE	0.02001	0.09688	0.16078	0.09072	0.05995	-0.01451	0.00386	3	1	14K(304.2072),N-term(304.2072)
B2RTY4	SKPALPK	2.87314e+06	2.70263e+06	2.71455e+06	2.83114e+06	2.61542e+06	2.77607e+06	2.76934e+06	2.73213e+06	2.74019e+06	2.80385e+06	2.68711e+06	2.82571e+06	2.75663e+06	2.63928e+06	2.79138e+06	2.78732e+06			FALSE	-0.00823	-0.04731	0.00076	-0.0078	-0.01935	-0.01638	-0.04849	3	0.9975	2K(304.2072),7K(304.2072),N-term(304.2072)
B2RTY4	SMDEFLLK	773647	664939	707667	692644	665748	721631	731029	730867	729248	717004	733762	685396	772078	793356	663359	751929			FALSE	0.00767	0.12191	-0.02356	-0.0389	0.02319	-0.01962	-0.05229	3	0.9973	8K(304.2072),N-term(304.2072)
B2RTY4	TGHDDTAPC	1.04813e+06	901920	954828	856257	827764	861932	940488	1.03391e+06	1.09829e+06	979254	928638	911548	925238	994819	854639	1.01132e+06			FALSE	0.09137	-0.02236	-0.06359	-0.10666	0.01791	-0.08366	-0.20675	2	0.9988	9C(57.0215),N-term(304.2072)
B2RUZ4	RWEDGSR	1.22063e+07	1.13473e+07	1.2229e+07	1.05577e+07	1.22684e+07	1.12762e+07	1.11886e+07	1.10604e+07	1.05366e+07	1.21988e+07	1.16523e+07	1.26799e+07	1.19417e+07	1.16258e+07	1.35737e+07	1.21329e+07			FALSE	-0.05101	0.00085	0.12619	-0.04776	-0.08221	0.04692	-0.00055	3	0.9977	N-term(304.2072)
B5ME19	RLDEEEEEDNE	4.82507e+06	5.67416e+06	5.13531e+06	4.64294e+06	4.83774e+06	4.61719e+06	5.48436e+06	4.35239e+06	5.04916e+06	5.17449e+06	5.2634e+06	5.04404e+06	4.56822e+06	4.27589e+06	4.90771e+06	4.9079e+06			FALSE	-0.03837	-0.2475	-0.09713	-0.10264	-0.09403	-0.0266	-0.15114	2	0.995	N-term(304.2072)
B5ME19	RLDEEEEEDNEGGEWER	440673	258327	252860	241234	552631	563948	283648	529864	567269	302923	198472	418777	262436	274569	237999	260905			FALSE	0.31604	-0.38036	-0.48653	-0.50051	0.21887	-0.17944	0.67572	3	1	N-term(304.2072)
B7ZAP0	ATGTQPLQPAPVTQPPK	740992	744888	737515	740918	767343	781092	724264	775134	793420	746457	794017	775096	779287	760382	784325	714873			FALSE	0.0515	0.0513	0.01287	-0.00725	0.01307	0.07863	0.05949	3	0.9987	17K(304.2072),N-term(304.2072)
B7ZAP0	GREDQGIETDDEK	1.20789e+07	1.23611e+07	1.21745e+07	1.27779e+07	1.27131e+07	1.26148e+07	1.2451e+07	1.24616e+07	1.25981e+07	1.33358e+07	1.33874e+07	1.3201e+07	1.22272e+07	1.24362e+07	1.19792e+07	1.26315e+07			FALSE	0.08559	0.01312	0.01004	0.02993	0.02763	0.12155	0.05148	3	1	13K(304.2072),N-term(304.2072)
B7ZAP0	IALRNDLDQAEDKADVL	3.06052e+06	2.92816e+06	3.00155e+06	3.06106e+06	3.02134e+06	2.94668e+06	3.16692e+06	3.00628e+06	3.14511e+06	2.9052e+06	3.23037e+06	3.08338e+06	3.1059e+06	3.01232e+06	2.99175e+06	3.02e+06			FALSE	0.01477	0.03087	0.00555	0.0177	0.04378	0.07626	-0.00499	3	1	13K(304.2072),N-term(304.2072)
B7ZAP0	IALRNDLDQAEDKADVLNK	5.63733e+06	5.26397e+06	5.59042e+06	5.68948e+06	5.46492e+06	5.42291e+06	5.53217e+06	5.87459e+06	5.70541e+06	5.61871e+06	6.10909e+06	5.57372e+06	5.8765e+06	5.33139e+06	5.89006e+06	5.45573e+06			FALSE	0.0549	0.04001	0.05766	0.04925	0.06539	0.09989	-0.00178	4	1	13K(304.2072),19K(304.2072),N-term(304.2072)
B7ZAP0	LQLVEAK	3.03286e+06	3.40751e+06	3.30733e+06	3.3521e+06	3.26032e+06	3.42562e+06	3.42603e+06	3.0996e+06	3.26822e+06	3.45763e+06	3.27646e+06	3.30197e+06	3.3572e+06	3.32452e+06	3.0453e+06	3.36808e+06			FALSE	0.06257	0.05308	-0.00606	0.04826	0.01897	0.0306	0.05399	3	0.9412	7K(304.2072),N-term(304.2072)
B7ZAP0	LVETEEEK	4.42495e+06	4.36887e+06	4.32597e+06	4.70816e+06	4.45628e+06	4.52723e+06	4.33178e+06	4.41436e+06	4.2604e+06	4.5622e+06	4.29721e+06	4.60274e+06	4.34091e+06	4.35234e+06	4.77132e+06	4.36597e+06			FALSE	0.00471	-0.01659	0.05528	0.0389	-0.00784	0.01731	0.03079	2	0.9999	8K(304.2072),N-term(304.2072)
B7ZAP0	QQAASKEELEVVK	1.67616e+07	1.69994e+07	1.77147e+07	1.77738e+07	1.79312e+07	1.87255e+07	1.6618e+07	1.76562e+07	1.67054e+07	1.81959e+07	1.78804e+07	1.72173e+07	1.72284e+07	1.70333e+07	1.77744e+07	1.73113e+07			FALSE	0.04792	0.02124	0.05552	0.07199	0.02176	0.05601	0.11871	3	1	13K(304.2072),6K(304.2072),N-term(304.2072)
B7ZAP0	TGTQPLQPAPVTQPPK	1.83424e+07	1.79366e+07	1.93103e+07	1.92257e+07	1.82009e+07	1.92428e+07	1.82118e+07	1.95411e+07	1.93068e+07	1.87607e+07	1.88267e+07	2.03172e+07	1.91605e+07	1.83498e+07	1.88807e+07	1.90677e+07			FALSE	0.06943	0.04815	0.0649	0.08707	0.05745	0.10965	0.04559	23	1	16K(304.2072),N-term(304.2072)
B7ZAQ6	LLQTMDMIISK	299210	309984	322327	313975	295741	284582	363590	286703	240777	302426	290916	315863	266779	290746	255279	335059			FALSE	-0.16541	-0.12786	-0.04536	0.06281	0.09419	-0.00573	-0.07004	3	1	11K(304.2072),N-term(304.2072)
B7ZAQ6	QLFLETADLYATK	622218	589011	575002	662669	599682	594118	607802	680660	592506	627114	627835	591766	579086	622873	565129	618785			FALSE	0.00996	-0.01108	-0.03291	0.03116	0.08918	0.00994	-0.02091	3	1	13K(304.2072),N-term(304.2072)
C9J798	AVQNVGNMDTPASR	670066	643450	626888	628250	633337	640937	622395	650749	665712	667224	711624	695798	613212	615081	631239	649400			FALSE	0.02117	-0.09678	-0.03657	-0.06559	-0.04504	0.09962	-0.04376	3	0.9978	N-term(304.2072)
C9J798	DITGSSDPYCIVK	3.21047e+06	3.15489e+06	3.03263e+06	3.35287e+06	3.19268e+06	3.28162e+06	3.16395e+06	3.10707e+06	3.06319e+06	3.19827e+06	3.14214e+06	3.10549e+06	3.3573e+06	3.17357e+06	3.31053e+06	3.16751e+06			FALSE	-0.02374	0.03703	0.02531	0.00456	-0.02154	-0.02693	0.02448	3	1	10C(57.0215),13K(304.2072),N-term(304.2072)
C9J798	TVPTSPGKVPEDSLAR	3.79147e+06	4.33141e+06	3.64748e+06	3.72433e+06	4.88168e+06	4.30947e+06	4.18784e+06	4.38659e+06	3.89577e+06	4.77362e+06	3.58885e+06	4.05408e+06	4.05281e+06	4.45808e+06	3.59404e+06	4.50393e+06			FALSE	0.09394	0.06732	-0.00443	-0.13997	0.07805	-0.08786	0.17825	3	1	8K(304.2072),N-term(304.2072)
C9J798	VDNEPIIR	3.82563e+06	3.8662e+06	3.81279e+06	3.93962e+06	3.84872e+06	3.90735e+06	3.80996e+06	3.79767e+06	3.91031e+06	3.88141e+06	3.89231e+06	4.04299e+06	3.95254e+06	4.04855e+06	3.97656e+06	4.00536e+06			FALSE	0.01861	0.05687	0.05341	0.01132	-0.01588	0.04496	0.012	2	0.9994	N-term(304.2072)
C9J7I0	AVQGTITDLPDHLLSYDGSENLSR	3.94641e+06	3.76026e+06	3.57791e+06	3.8272e+06	3.64577e+06	3.86006e+06	3.90454e+06	4.01595e+06	4.11029e+06	4.04835e+06	3.60782e+06	3.99874e+06	3.60807e+06	4.01456e+06	3.96763e+06	3631186			FALSE	0.08222	-0.01582	-0.02033	-0.05759	0.03948	-0.01886	-0.0381	3	1	N-term(304.2072)
C9J7I0	DIEANQPLETNK	974276	942064	939056	931005	1.00478e+06	963794	905475	982920	952172	1.03374e+06	886298	1.05457e+06	905994	1.18854e+06	930688	1.01415e+06			FALSE	0.05145	0.12827	0.0213	-0.03527	-0.02119	0.01835	0.0388	2	1	12K(304.2072),N-term(304.2072)
C9J7I0	GTITDLPDHLLSYDGSENLSR	8.82246e+06	8.78719e+06	8.86345e+06	9.09591e+06	8.25128e+06	8.86943e+06	9.28016e+06	9.62504e+06	8.26622e+06	9.32561e+06	8.63703e+06	8.96149e+06	9.67978e+06	9.25669e+06	8.81239e+06	8.47799e+06			FALSE	-0.00146	0.1048	-0.0264	0.02837	0.10242	-0.00091	-0.04062	3	1	N-term(304.2072)
C9J7I0	KPSVPETEADGF	1.90923e+07	1.60718e+07	17446073	1.77785e+07	1.79459e+07	1.83999e+07	1.85184e+07	1.88017e+07	1.72598e+07	1.76324e+07	1.73448e+07	1.95365e+07	1.91124e+07	1.82885e+07	1.49554e+07	1.65963e+07			FALSE	-0.0112	0.08897	-0.15638	0.00248	0.08585	0.06879	0.04768	3	1	1K(304.2072),N-term(304.2072)
C9J7I0	TSDIEANQPLETN	3.30847e+06	3.28005e+06	3.37109e+06	3.08435e+06	3.05057e+06	3.55466e+06	3.15599e+06	3.5247e+06	3.20866e+06	3.3295e+06	2.99131e+06	3.27885e+06	3.26811e+06	3.63652e+06	2.90034e+06	3.2989e+06			FALSE	-0.01107	0.06761	-0.08787	-0.02944	0.02004	-0.07145	0.00365	2	1	N-term(304.2072)
C9J7I0	TSDIEANQPLETNK	4.26066e+06	4.06817e+06	4.24037e+06	4.25226e+06	4.3366e+06	4.3322e+06	4.06731e+06	4.00618e+06	4.17536e+06	4.16388e+06	4.10854e+06	4.47675e+06	4.07968e+06	3.9725e+06	4.01615e+06	3.88708e+06			FALSE	0.0018	-0.04874	-0.07567	0.0281	-0.04492	0.04375	0.05772	2	1	14K(304.2072),N-term(304.2072)
C9J7I0	VSDPEMENK	3.24891e+07	3.13394e+07	3.34636e+07	3.32081e+07	3.41882e+07	3.57248e+07	3.10998e+07	3.18632e+07	3.21726e+07	3.30092e+07	3.21169e+07	3.48036e+07	3.02077e+07	3.15736e+07	3.33905e+07	3.2423e+07			FALSE	0.03027	-0.04703	0.04418	0.06288	-0.0197	0.06825	0.13136	2	1	9K(304.2072),N-term(304.2072)
C9JLW8	DLRGQVPGGER	6.32758e+07	6.70989e+07	6.8105e+07	7.25591e+07	6.61937e+07	6.65064e+07	6.87451e+07	6.89415e+07	7.27747e+07	6.93861e+07	7.57592e+07	7.22452e+07	6.9554e+07	6.50595e+07	7.10453e+07	6.7411e+07			FALSE	0.12486	0.04616	0.08677	0.10959	0.07872	0.18298	0.02551	23	1	N-term(304.2072)
C9JLW8	GLVEEYVEK	6.92972e+07	6.76467e+07	6.45979e+07	6.86167e+07	6.19917e+07	6.51328e+07	6.91508e+07	7.01585e+07	6.36967e+07	6.80273e+07	7.35625e+07	6.80702e+07	7.10882e+07	6.45672e+07	7.00986e+07	6.89702e+07			FALSE	-0.05607	-0.01364	0.02221	-0.03983	0.02471	0.04857	-0.10734	2	1	9K(304.2072),N-term(304.2072)
C9JLW8	SPPSSSEIFTPA	3.58102e+07	3.83215e+07	3.8661e+07	3.85418e+07	3.93778e+07	3.95359e+07	3.87441e+07	3.67512e+07	3.77745e+07	3.70375e+07	3.66845e+07	3.78382e+07	3.74355e+07	3.68366e+07	4.02842e+07	3.78857e+07			FALSE	0.01318	0.00273	0.07652	0.05856	0.0263	0.00759	0.09019	2	0.9999	N-term(304.2072)
C9JLW8	TFKPIDLSDLK	2.18851e+06	2.24723e+06	1.90762e+06	2.26513e+06	2.23537e+06	2.255e+06	2.08543e+06	2.18065e+06	2.28136e+06	2.18172e+06	1.85042e+06	2.14641e+06	2.10301e+06	2.23558e+06	1.93569e+06	2.03223e+06			FALSE	0.00887	-0.03195	-0.16079	-0.08817	-0.05626	-0.15032	0.01766	2	1	11K(304.2072),3K(304.2072),N-term(304.2072)
C9JLW8	VPNPSLK	1.11382e+08	1.13411e+08	1.08076e+08	1.13863e+08	1.06526e+08	1.06052e+08	1.07468e+08	1.12494e+08	1.11485e+08	1.09723e+08	1.12599e+08	1.10915e+08	1.13777e+08	1.09198e+08	1.14452e+08	1.09122e+08			FALSE	-0.0232	-0.01172	-0.00784	-0.01844	-0.03134	-0.00823	-0.08061	2	0.9978	7K(304.2072),N-term(304.2072)
C9JN71	EEWALLDPSQK	894717	952226	953760	928358	972402	922324	990282	966761	954047	869862	1.02553e+06	1.01279e+06	935539	921340	946692	915143			FALSE	-0.01811	0.00774	0.01158	0.02722	0.08354	0.14225	0.03685	2	1	11K(304.2072),N-term(304.2072)
C9JN71	TQVPDDTLK	1.2581e+06	1.42461e+06	1.24612e+06	1.24617e+06	1.18298e+06	1.2346e+06	1.38372e+06	1.29977e+06	1.30826e+06	1.21174e+06	1.29498e+06	1.29884e+06	1.2986e+06	1.43455e+06	1.2296e+06	1.23972e+06			FALSE	-0.09027	0.02687	-0.11958	-0.10623	0.00041	-0.04862	-0.15014	2	0.9651	9K(304.2072),N-term(304.2072)
E7ETH6	RPYECGECEK	7.28122e+06	6.87809e+06	6.95814e+06	6.78997e+06	7.12271e+06	6.07219e+06	7.30009e+06	7.30162e+06	6.35367e+06	6.80066e+06	6.92192e+06	6.61031e+06	6.88936e+06	6.821e+06	7.46721e+06	7.25039e+06			FALSE	-0.10621	-0.04648	0.05579	-0.04252	0.04439	-0.06535	-0.10177	3	1	10K(304.2072),5C(57.0215),8C(57.0215),N-term(304.2072)
E9PAV3	AAAEIDEEPVSK	2.4578e+07	2.42737e+07	2.47452e+07	2.54594e+07	2.41071e+07	2.32482e+07	2.41302e+07	2.5106e+07	2.37138e+07	2.52626e+07	2.55688e+07	2.39236e+07	2.64372e+07	2.33638e+07	2.41979e+07	2.49811e+07			FALSE	0.00368	0.02777	0.00963	0.03941	0.01131	0.0188	-0.04488	23	1	12K(304.2072),N-term(304.2072)
E9PAV3	AAEIDEEPVSK	2.86125e+07	2.80959e+07	2.65556e+07	2.68669e+07	2.74347e+07	2.70078e+07	2.62251e+07	2.71735e+07	2.72487e+07	2.89646e+07	2.78976e+07	2.73692e+07	2.71535e+07	2.67283e+07	2.85936e+07	2.70734e+07			FALSE	-0.01265	-0.07377	-0.02674	-0.08612	-0.08676	-0.03715	-0.05883	2	1	11K(304.2072),N-term(304.2072)
E9PAV3	AEIDEEPVSK	1.68663e+08	1.64491e+08	1.56684e+08	1.66504e+08	1.55499e+08	1.50394e+08	1.61824e+08	1.55394e+08	1.67436e+08	1.57318e+08	1.74107e+08	1.4889e+08	1.73345e+08	1.60289e+08	1.67589e+08	1.60583e+08			FALSE	-0.03685	0.00208	-0.02174	-0.04382	-0.07072	-0.04467	-0.12317	23	1	10K(304.2072),N-term(304.2072)
E9PAV3	AIMELTM	1.40714e+07	1.56233e+07	1.39468e+07	1.47297e+07	1.42649e+07	1.48664e+07	1.50893e+07	1.68995e+07	1.32935e+07	1.57755e+07	1.34227e+07	1.43516e+07	1.57493e+07	1.33388e+07	1.42501e+07	1.367e+07			FALSE	-0.03073	-0.02978	-0.0889	-0.05034	0.10736	-0.09646	-0.02764	2	0.9802	N-term(304.2072)
E9PAV3	ASDTYIVFGEAK	8.99587e+06	9.07317e+06	8.85332e+06	9.03054e+06	8.84047e+06	8.76626e+06	8.76498e+06	9.30933e+06	8.33196e+06	9.33833e+06	8.85889e+06	8.7906e+06	8.34286e+06	7.65355e+06	9.13776e+06	8.68416e+06			FALSE	-0.03219	-0.17577	-0.01987	-0.01486	0.00042	-0.03389	-0.03739	2	1	12K(304.2072),N-term(304.2072)
E9PAV3	ATTQQAQLAAAAEIDEEPVSK	615970	665009	663476	638223	589876	638244	649203	552796	628965	565994	713108	503085	701159	620596	599180	650919			FALSE	-0.10029	0.04521	-0.0352	0.02315	-0.09181	-0.07488	-0.0608	3	0.9788	21K(304.2072),N-term(304.2072)
E9PAV3	DIELVMSQ	1.59652e+08	1.79849e+08	1.49388e+08	1.80332e+08	1.65487e+08	1.69036e+08	1.72809e+08	1.91829e+08	1.75485e+08	1.75153e+08	1.72583e+08	1.69703e+08	1.67419e+08	1.68041e+08	1.77331e+08	1.64083e+08			FALSE	0.04657	-0.01727	0.00811	-0.04218	0.10305	0.01178	-0.02131	2	0.9983	6M(15.9949),N-term(304.2072)
E9PAV3	DIELVMSQA	1.02167e+08	9.18194e+07	9.62942e+07	9.62938e+07	9.1472e+07	9.36141e+07	9.34125e+07	9.3605e+07	9.32296e+07	9.23697e+07	8.959e+07	9.10008e+07	1.00572e+08	9.04435e+07	8.70593e+07	9.04388e+07			FALSE	-0.06376	-0.02227	-0.12815	-0.01044	-0.05278	-0.10323	-0.06776	2	0.9431	N-term(304.2072)
E9PAV3	DIELVMSQANVSR	5.73641e+07	4.7162e+07	5.10215e+07	6.03985e+07	4.35572e+07	5.40942e+07	5.09254e+07	6.09734e+07	4.81794e+07	5.81104e+07	5.48137e+07	5.37878e+07	5.25883e+07	4.02588e+07	5.42817e+07	4.92864e+07			FALSE	0.02414	-0.17093	-0.01328	0.09214	0.09833	0.05518	-0.09815	2	1	6M(15.9949),N-term(304.2072)
E9PAV3	EESEEEEVDETGVEVK	1.45337e+07	1.46288e+07	1.33867e+07	1.47661e+07	1.4501e+07	1.44982e+07	1.42999e+07	1.56654e+07	1.44422e+07	1.49175e+07	1.45343e+07	1.52992e+07	1.46309e+07	1.45978e+07	1.37918e+07	1.44765e+07			FALSE	0.00972	0.00327	-0.04493	-0.05084	0.03918	0.03282	-0.0081	2	1	16K(304.2072),N-term(304.2072)
E9PAV3	EIDEEPVSK	3.65516e+08	3.55344e+08	3.49515e+08	3.51521e+08	3.41937e+08	3.38645e+08	3.75849e+08	3.53151e+08	3.74823e+08	3.46376e+08	4.09201e+08	3.58869e+08	3.91942e+08	3.59785e+08	3.7806e+08	3.74677e+08			FALSE	0.00068	0.06049	0.06243	-0.04023	0.0162	0.09152	-0.08295	2	1	9K(304.2072),N-term(304.2072)
E9PAV3	ENTQTPTVQEESEEEEVDETGVEVK	2.78747e+07	2.83167e+07	2.94136e+07	2.80062e+07	2.73089e+07	3.029e+07	2.75699e+07	2.69089e+07	2.96424e+07	2.96524e+07	2.92669e+07	2.85141e+07	2.87274e+07	2.86909e+07	2.96043e+07	2.84233e+07			FALSE	0.07756	0.03116	0.04639	0.0312	-0.04466	0.04025	0.03569	3	1	25K(304.2072),N-term(304.2072)
E9PAV3	GGLATPSPK	2.89825e+07	2.75557e+07	2.7285e+07	2.88649e+07	2.70319e+07	2.85147e+07	2.80144e+07	2.69412e+07	2.73341e+07	2.91098e+07	2.95641e+07	3.00119e+07	2.8182e+07	2.72612e+07	2.81217e+07	2.8862e+07			FALSE	-0.00241	-0.02822	0.01132	-0.00994	-0.04096	0.0755	-0.02553	2	0.9472	9K(304.2072),N-term(304.2072)
E9PAV3	IDEEPVSK	5.68857e+07	5.52917e+07	5.59902e+07	5.69099e+07	5.62625e+07	5.63976e+07	5.673e+07	5.57437e+07	5.61641e+07	5.74714e+07	6.13855e+07	5.8065e+07	5.5523e+07	5.54777e+07	5.90575e+07	5.68121e+07			FALSE	0.01863	-0.01521	0.04672	0.00926	0.0038	0.09063	0.00619	2	0.9987	8K(304.2072),N-term(304.2072)
E9PAV3	IEDLSQQ	1.8902e+08	1.81894e+08	1.79712e+08	2.24726e+08	1.81874e+08	1.79796e+08	1.80252e+08	1.95773e+08	1.9892e+08	2.0734e+08	2.01101e+08	1.84394e+08	1.87962e+08	2.24639e+08	1.91084e+08	2.07526e+08			FALSE	0.13132	0.15366	0.10389	0.12483	0.01974	0.05563	-0.03641	2	0.9711	N-term(304.2072)
E9PAV3	IEDLSQQA	2.24396e+08	2.22383e+08	2.32884e+08	2.06127e+08	2.32017e+08	2.38803e+08	2.08976e+08	2.19129e+08	2.19836e+08	2.09684e+08	2.13249e+08	2.31009e+08	2.00897e+08	2.01933e+08	2.12239e+08	2.22263e+08			FALSE	-0.05684	-0.14939	-0.0402	-0.02531	-0.0616	-0.00816	0.07561	2	0.9349	N-term(304.2072)
E9PAV3	IEDLSQQAQ	1.42056e+08	1.35808e+08	1.43235e+08	1.41215e+08	152604196	1.3711e+08	1.41686e+08	1.37272e+08	1.43945e+08	1.41574e+08	1.4818e+08	1.42328e+08	1.44133e+08	1.40582e+08	1.38403e+08	1.49727e+08			FALSE	0.03921	0.03515	0.05235	0.0338	0.00567	0.0642	0.06025	2	0.9961	N-term(304.2072)
E9PAV3	IEDLSQQAQLA	7.42152e+07	7.5723e+07	7.48751e+07	7.53964e+07	7.88545e+07	7.94778e+07	7.62108e+07	6.54383e+07	8.26144e+07	6.92918e+07	7.87156e+07	6.34253e+07	8.82258e+07	6.56969e+07	8.40927e+07	7.62059e+07			FALSE	0.01881	0.03784	0.09639	0.0032	-0.08205	-0.07705	0.07859	2	0.9995	N-term(304.2072)
E9PAV3	IEDLSQQAQLAAAEK	1.11421e+07	1.11834e+07	1.00206e+07	1.03798e+07	1.15146e+07	9.94207e+06	1.03474e+07	1.07639e+07	1.02318e+07	1.01098e+07	1.06861e+07	1.00853e+07	1.05099e+07	9.33784e+06	1.04794e+07	1.08249e+07			FALSE	-0.13426	-0.16972	-0.06755	-0.1301	-0.08068	-0.1041	-0.05726	3	1	15K(304.2072),N-term(304.2072)
E9PAV3	ILFVITKPDVYK	684194	665179	661021	597312	644695	708221	593450	637255	693361	605556	572811	598471	584199	668080	627740	647930			FALSE	-0.05498	-0.10773	-0.08103	-0.10078	-0.1328	-0.2042	0.00378	3	1	12K(304.2072),7K(304.2072),N-term(304.2072)
E9PAV3	IQENTQTPTVQEESEEEEVDETGVEVK	5.78981e+06	5.72469e+06	5.85831e+06	6.04683e+06	5.51626e+06	5.47436e+06	5.06033e+06	5.41878e+06	5.71652e+06	5.80172e+06	5.3602e+06	5.90173e+06	5.70075e+06	5.96184e+06	5.81398e+06	5.40473e+06			FALSE	0.00047	0.01844	-0.03755	0.04813	-0.13594	-0.032	-0.06718	34	1	27K(304.2072),N-term(304.2072)
E9PAV3	KNNSNDIVNAIMELTM	8.44733e+07	8.44106e+07	8.99483e+07	8.16007e+07	8.85066e+07	8.16618e+07	9.01419e+07	8.01553e+07	8.68282e+07	8.61589e+07	8.47813e+07	8.06903e+07	8.54608e+07	8.63028e+07	8.39644e+07	8.36263e+07			FALSE	0.03463	0.02439	-0.01109	0.02259	0.01202	-0.02945	0.01093	23	1	12M(15.9949),16M(15.9949),1K(304.2072),N-term(304.2072)
E9PAV3	KSPASDTYIVFGEAK	1.65524e+06	1.78767e+06	1.65311e+06	2.00024e+06	1.67932e+06	1.88296e+06	1.78758e+06	2.00103e+06	1.76999e+06	2.04129e+06	1.68073e+06	1.95364e+06	1.88598e+06	1.96878e+06	1.81052e+06	2.47249e+06			FALSE	0.14665	0.16301	0.315	0.08559	0.13804	0.07808	0.04917	3	1	15K(304.2072),1K(304.2072),N-term(304.2072)
E9PAV3	MSQANVSR	1.2992e+06	1.38789e+06	1.47146e+06	1.30483e+06	1.28242e+06	1.30311e+06	1.28501e+06	1.26702e+06	1.37358e+06	1.38878e+06	1.39053e+06	1.47796e+06	1.43585e+06	1.25692e+06	1.44226e+06	1.46868e+06			FALSE	0.03986	0.00305	0.11545	0.04712	-0.0744	0.09425	-0.05558	2	0.9991	1M(15.9949),N-term(304.2072)
E9PAV3	NILFVITKPDVY	253546	260360	269505	284602	255321	287588	274061	278920	246733	244420	281572	263876	285645	314674	253094	281632			FALSE	-0.06533	0.22422	0.0573	0.10866	0.10573	0.08594	0.0792	2	0.9998	8K(304.2072),N-term(304.2072)
E9PAV3	NILFVITKPDVYK	3.94716e+07	4.14161e+07	3.78848e+07	3.63763e+07	3.30095e+07	3.79819e+07	3.3013e+07	3.87738e+07	3.90163e+07	3.55147e+07	3.40096e+07	3.14158e+07	3.32457e+07	3.44935e+07	3.98562e+07	3.68728e+07			FALSE	-0.11808	-0.25593	-0.07615	-0.12331	-0.1722	-0.30607	-0.18827	23	1	13K(304.2072),8K(304.2072),N-term(304.2072)
E9PAV3	NNSNDIVNA	7.68307e+06	7.66199e+06	8.06321e+06	8.11879e+06	7.1851e+06	7.16961e+06	7.61064e+06	7.39328e+06	7.23968e+06	6.96702e+06	8.40172e+06	7.24185e+06	8.30169e+06	7.89768e+06	8.16633e+06	7.68236e+06			FALSE	-0.1112	0.07816	0.04659	0.07662	-0.03243	0.0278	-0.09625	2	0.9928	N-term(304.2072)
E9PAV3	NNSNDIVNAIM	2.91484e+06	3.0895e+06	2.98198e+06	2.94374e+06	2.97875e+06	3.18862e+06	3.10591e+06	3.03732e+06	3.06554e+06	3.09256e+06	2.90946e+06	3.11704e+06	3.10081e+06	3.03331e+06	2.84097e+06	3.24686e+06			FALSE	0.03648	0.03085	0.01992	-0.01901	0.03299	0.00531	0.03865	2	0.9997	11M(15.9949),N-term(304.2072)
E9PAV3	NNSNDIVNAIMEL	866664	964350	1.02003e+06	808598	836778	860966	986681	833684	859175	860482	850621	724716	886791	912482	877051	798868			FALSE	-0.09052	-0.02523	-0.12769	-0.00188	-0.00841	-0.21698	-0.10902	2	1	11M(15.9949),N-term(304.2072)
E9PAV3	NNSNDIVNAIMELTM	7.55247e+06	7.64234e+06	7.42369e+06	6.90834e+06	7.12594e+06	7.45256e+06	7.3254e+06	7.18572e+06	7.18807e+06	7.18098e+06	7.26463e+06	6.74984e+06	7.43755e+06	7.26658e+06	6.8278e+06	6.97384e+06			FALSE	-0.08061	-0.04736	-0.13874	-0.08434	-0.06642	-0.11666	-0.05974	23	1	11M(15.9949),15M(15.9949),N-term(304.2072)
E9PAV3	PGEATETVPAT	1.39465e+06	1.31138e+06	1.23515e+06	1.22973e+06	1.23406e+06	1.36116e+06	1.26291e+06	1.27436e+06	1.17148e+06	1.31244e+06	1.31472e+06	1.34197e+06	1.2814e+06	1.27808e+06	1.17378e+06	1.30543e+06			FALSE	-0.12356	-0.08032	-0.1263	-0.13466	-0.0929	-0.02654	-0.06032	2	0.9976	N-term(304.2072)
E9PAV3	PGEATETVPATEQ	2.1009e+07	2.01444e+07	2.02693e+07	2.08223e+07	2.27419e+07	2.02276e+07	2.03081e+07	1.94524e+07	2.09473e+07	2.2188e+07	2.14714e+07	2.0259e+07	2.34858e+07	2.13385e+07	2.00509e+07	1.96363e+07			FALSE	0.06786	0.12327	-0.05234	-0.00217	-0.04968	0.02009	0.0623	2	1	N-term(304.2072)
E9PAV3	PGEATETVPATEQELPQPQ	9.10886e+07	9.60776e+07	8.59051e+07	9.21446e+07	9.06756e+07	9.12065e+07	9.59413e+07	9.07748e+07	8.64834e+07	9.01188e+07	8.77813e+07	8.5195e+07	9.51992e+07	9.17005e+07	9.52147e+07	9.37374e+07			FALSE	-0.08382	-0.00206	0.0137	-0.07204	-0.00347	-0.11375	-0.04132	3	1	N-term(304.2072)
E9PAV3	PGEATETVPATEQELPQPQAE	1.26662e+06	1.2047e+06	1.17822e+06	1.15879e+06	1.30464e+06	1.26767e+06	1.24571e+06	1.21354e+06	1.25538e+06	1.22784e+06	1.29603e+06	1.22247e+06	1.18173e+06	1.20535e+06	1.12348e+06	1.11647e+06			FALSE	0.00694	-0.05003	-0.14181	-0.08061	-0.00706	0.02729	0.05779	3	1	N-term(304.2072)
E9PAV3	SKNILFVITKPDVYK	9.14789e+06	8.44184e+06	1.0637e+07	8.01906e+06	8.95745e+06	1.0984e+07	7.65518e+06	9.57989e+06	1.1895e+07	7.98459e+06	9.222e+06	8.19863e+06	9.45193e+06	9.35693e+06	1.05369e+07	9.96914e+06			FALSE	0.17655	0.09668	0.22132	0.08491	-0.02939	-0.01394	0.18104	4	1	10K(304.2072),15K(304.2072),2K(304.2072),N-term(304.2072)
E9PAV3	SNDIVNAIMELTM	396945	396684	431962	411253	425171	437277	389405	404975	405839	421374	407994	345992	399190	437581	401389	413015			FALSE	0.05979	0.07637	0.03728	0.08744	0.00137	-0.07392	0.11997	2	1	13M(15.9949),9M(15.9949),N-term(304.2072)
E9PAV3	SPASDTYIVFGEA	5.4024e+06	5.53072e+06	5.93262e+06	5.7559e+06	5.21168e+06	5.82609e+06	5.43193e+06	5.80121e+06	5.50696e+06	5.43301e+06	5.4533e+06	5.50346e+06	5.34154e+06	6.25844e+06	5.86347e+06	5.30648e+06			FALSE	0.0009	0.08542	0.03092	0.09639	0.03906	0.00312	0.01374	2	0.9797	N-term(304.2072)
E9PAV3	SPASDTYIVFGEAK	3.58514e+08	3.59162e+08	3.45301e+08	3.70965e+08	3.56535e+08	3.56935e+08	3.52717e+08	3.72759e+08	3.34704e+08	3.51542e+08	3.53628e+08	3.36635e+08	3.47139e+08	3.06538e+08	3.61061e+08	3.49141e+08			FALSE	-0.06461	-0.13475	-0.0151	-0.00283	0.0156	-0.05619	-0.00848	23	1	14K(304.2072),N-term(304.2072)
E9PAV3	SPASDTYIVFGEAKIEDLSQ	2.51634e+06	2.07205e+06	2.82444e+06	2.22119e+06	2.42166e+06	2.68188e+06	2.53941e+06	2.31446e+06	2.50153e+06	2.21286e+06	2.08896e+06	2.55261e+06	2.57645e+06	2.28657e+06	2.07364e+06	2.09666e+06			FALSE	0.03908	0.08387	-0.13783	0.13705	0.08115	0.01663	0.15351	3	1	14K(304.2072),N-term(304.2072)
E9PAV3	SPASDTYIVFGEAKIEDLSQQ	1.94544e+07	1.78057e+07	1.79417e+07	1.70237e+07	1.85424e+07	1.93122e+07	2.01332e+07	1.70594e+07	1.87362e+07	1.96775e+07	1.9462e+07	1.94399e+07	1.93153e+07	1.61479e+07	1.57042e+07	1.85733e+07			FALSE	0.04399	-0.07131	-0.12037	-0.0917	-0.00261	0.06221	0.02284	3	1	14K(304.2072),N-term(304.2072)
E9PAV3	SPASDTYIVFGEAKIEDLSQQA	2.45259e+07	2.15921e+07	2.18168e+07	2.10476e+07	2.20218e+07	2.10331e+07	2.42571e+07	2.25292e+07	2.2499e+07	2.08502e+07	2.45194e+07	2.07563e+07	2.21749e+07	2.20174e+07	1.90331e+07	2.1253e+07			FALSE	-0.08932	-0.06154	-0.19505	-0.10555	0.02076	-0.02659	-0.09915	3	1	14K(304.2072),N-term(304.2072)
E9PAV3	SPASDTYIVFGEAKIEDLSQQAQ	5.04494e+07	4.22471e+07	5.02796e+07	4.96229e+07	4.34405e+07	5.21181e+07	4.49267e+07	4.84563e+07	5.04099e+07	4.68624e+07	4.7762e+07	4.44219e+07	4.71149e+07	4.4297e+07	4.12012e+07	4.44228e+07			FALSE	0.06951	-0.02013	-0.1145	0.10801	0.01065	-0.008	0.04387	3	1	14K(304.2072),N-term(304.2072)
E9PRG8	ANITLSGK	7.38383e+07	6.51477e+07	6.8086e+07	6.86058e+07	6.51028e+07	6.89423e+07	6.99047e+07	7.22329e+07	6.57112e+07	6.98536e+07	7.12416e+07	7.03225e+07	7.00646e+07	5.61227e+07	7.49742e+07	6.51893e+07			FALSE	-0.03596	-0.13937	0.01217	-0.02401	0.03235	0.02652	-0.05222	2	1	8K(304.2072),N-term(304.2072)
E9PRG8	ANITLSGKK	6.26979e+07	6.04804e+07	6.19104e+07	7.13162e+07	6.03851e+07	6.29272e+07	5.98997e+07	6.27596e+07	6.18047e+07	6.64529e+07	6.34874e+07	6.58362e+07	6.38988e+07	8.33528e+07	6.69538e+07	6.22391e+07			FALSE	0.0583	0.25753	0.06878	0.11313	-0.00609	0.07024	0.00157	3	1	8K(304.2072),9K(304.2072),N-term(304.2072)
E9PRG8	EVEAPSKPAR	3.88863e+07	3.74495e+07	3.86745e+07	4.08297e+07	3.9556e+07	3.80843e+07	4.04902e+07	4.20889e+07	3.97844e+07	4.25295e+07	4.32683e+07	4.24086e+07	4.22438e+07	3.91961e+07	4.02171e+07	4.28799e+07			FALSE	0.10878	0.09338	0.12244	0.05867	0.11342	0.16655	0.02445	3	1	7K(304.2072),N-term(304.2072)
E9PRG8	HRVVGAVIDQGLITR	2.82238e+07	2.71624e+07	2.96371e+07	2.92174e+07	2.78102e+07	3.06387e+07	2.75895e+07	2.90523e+07	3.04268e+07	2.89441e+07	2.87477e+07	2.83844e+07	2.95828e+07	2.69675e+07	2.84163e+07	2.69605e+07			FALSE	0.10023	0.03001	-0.00025	0.08762	0.03234	0.04477	0.07765	3	1	N-term(304.2072)
E9PRG8	IDQGLITR	4.74597e+06	5.03506e+06	4.77378e+06	4.68595e+06	4.82859e+06	4.66922e+06	4.83553e+06	4.7098e+06	4.76199e+06	4.61219e+06	5.00991e+06	5.15604e+06	4.95295e+06	4.8895e+06	4.84262e+06	4.6799e+06			FALSE	-0.06129	0.00903	-0.03864	-0.04819	-0.03519	0.05569	-0.04239	2	0.9568	N-term(304.2072)
E9PRG8	TAMEVEAPSK	2.45425e+07	2.43633e+07	2.32154e+07	2.39497e+07	2.30105e+07	2.37543e+07	2.27831e+07	2.41384e+07	2.1367e+07	2.38996e+07	2.18749e+07	2.44352e+07	2.29899e+07	2.33985e+07	2.25119e+07	2.24545e+07			FALSE	-0.11156	-0.07624	-0.12116	-0.05229	-0.05976	-0.07868	-0.06458	2	1	10K(304.2072),3M(15.9949),N-term(304.2072)
E9PRG8	TAMEVEAPSKPAR	1.28659e+08	1.28981e+08	1.34589e+08	1.28079e+08	1.34144e+08	1.35936e+08	1.31033e+08	1.41429e+08	1.34686e+08	1.34541e+08	1.38822e+08	1.35946e+08	1.34017e+08	1.34054e+08	1.36045e+08	1.30039e+08			FALSE	0.06346	0.05726	0.04652	0.02788	0.0807	0.09286	0.06803	3	1	10K(304.2072),3M(15.9949),N-term(304.2072)
E9PRG8	TAMEVEAPSKPART	3.7021e+06	3.16407e+06	3.39067e+06	3.54137e+06	3.83525e+06	3.9143e+06	3.08176e+06	3.79064e+06	3.75213e+06	3.52397e+06	3.48077e+06	3.85008e+06	3.27441e+06	3.26345e+06	3.2952e+06	3.15124e+06			FALSE	0.08366	-0.07069	-0.091	0.01378	0.00131	0.09448	0.17461	3	0.9999	10K(304.2072),N-term(304.2072)
E9PRG8	TKAPQDVEMK	2.40683e+07	2.38819e+07	2.51467e+07	2.45228e+07	2.41568e+07	2.4941e+07	2.56789e+07	2.55309e+07	2.55145e+07	2.62821e+07	2.64368e+07	2.71617e+07	2.55863e+07	2.59719e+07	2.5062e+07	2.57514e+07			FALSE	0.11132	0.10467	0.08367	0.05083	0.09488	0.16066	0.03412	23	1	10K(304.2072),2K(304.2072),9M(15.9949),N-term(304.2072)
E9PRG8	TSEPQLK	2.81488e+08	2.69799e+08	2.68411e+08	2.76401e+08	2.71541e+08	2.49785e+08	2.7646e+08	2.75086e+08	2.80928e+08	2.74313e+08	3.19338e+08	2.87238e+08	3.03252e+08	2.70739e+08	3.0481e+08	2.72957e+08			FALSE	0.01031	0.05823	0.06769	-0.01704	0.00068	0.13789	-0.08062	2	0.9961	7K(304.2072),N-term(304.2072)
E9PRG8	VEAPSKPAR	5.97246e+06	5.92278e+06	5.71536e+06	6.03688e+06	5.77945e+06	5.82544e+06	5.83729e+06	5.89449e+06	5.89242e+06	6.06158e+06	6.19894e+06	6.19029e+06	5.83218e+06	5.83956e+06	5.98352e+06	5.97235e+06			FALSE	0.00711	-0.02736	0.00734	-0.01745	-0.01996	0.0587	-0.03565	3	0.9998	6K(304.2072),N-term(304.2072)
E9PRG8	VIDQGLITR	4.66135e+07	4.84566e+07	4.79109e+07	5.04924e+07	4.67358e+07	4.47875e+07	5.11907e+07	4.91412e+07	4.82288e+07	4.88265e+07	5.23205e+07	4.93358e+07	4.88502e+07	5.29617e+07	5.08439e+07	5.07807e+07			FALSE	0.02981	0.09884	0.09619	0.04971	0.07772	0.09664	-0.05485	2	0.9997	N-term(304.2072)
E9PRG8	VVGAVIDQGLITR	6.64161e+07	6.53302e+07	6.51699e+07	7.08829e+07	6.41673e+07	6.76532e+07	6.91784e+07	7.19064e+07	6.50472e+07	6.75328e+07	7.45426e+07	6.80396e+07	7.04698e+07	6.76956e+07	7.35868e+07	6.88884e+07			FALSE	0.0091	0.06863	0.11295	0.04641	0.0988	0.11403	0.00081	2	1	N-term(304.2072)
L0R819	DNSTPHKEDLSSK	5.22262e+06	5.36659e+06	5.23627e+06	5.20711e+06	5.33955e+06	5.23436e+06	5.13091e+06	4.91854e+06	5.16419e+06	5.31543e+06	5.34962e+06	5.67305e+06	4.96499e+06	5.08007e+06	5.14791e+06	5.28299e+06			FALSE	-0.01501	-0.07611	-0.02173	-0.02001	-0.07548	0.05788	-0.00209	4	1	13K(304.2072),7K(304.2072),N-term(304.2072)
L0R819	EYQEIENL	1.7884e+06	1.83376e+06	1.85695e+06	1.77371e+06	1.81451e+06	1.69918e+06	1.85713e+06	1.91946e+06	1.90602e+06	1.78272e+06	1.83291e+06	1.743e+06	1.87026e+06	1.80284e+06	1.70748e+06	1.77211e+06			FALSE	0.02628	0.02015	-0.05793	0.00338	0.06023	-0.01854	-0.04387	2	0.9844	N-term(304.2072)
L0R819	EYQEIENLDK	9.96315e+07	1.07176e+08	1.06044e+08	1.07008e+08	1.07212e+08	1.06828e+08	1.00538e+08	1.15234e+08	1.00735e+08	1.01769e+08	1.04811e+08	1.04736e+08	1.08479e+08	1.04308e+08	1.0907e+08	1.03768e+08			FALSE	-0.03033	0.04112	0.04147	0.04292	0.06122	0.01899	0.04959	3	1	10K(304.2072),N-term(304.2072)
L0R819	GTRPEDSSVLIPTDNSTPHKEDLSSK	1.19846e+08	1.17137e+08	1.19774e+08	1.21316e+08	1.20385e+08	1.14485e+08	1.22625e+08	1.3291e+08	1.26183e+08	1.20724e+08	1.34454e+08	1.30104e+08	1.33224e+08	1.2121e+08	1.25271e+08	1.23119e+08			FALSE	0.05918	0.10251	0.06782	0.02479	0.10874	0.1588	-0.01292	45	1	20K(304.2072),26K(304.2072),N-term(304.2072)
L0R819	IVVDELSNLK	3.45719e+07	3.28746e+07	3.21646e+07	3.26192e+07	3.30315e+07	3.29229e+07	3.45776e+07	3.55796e+07	3.48919e+07	3.35513e+07	3.33659e+07	3.29645e+07	3.3869e+07	3.22734e+07	3.14225e+07	3.35057e+07			FALSE	0.02116	-0.02817	-0.0549	-0.05811	0.05685	-0.02407	-0.03227	2	1	10K(304.2072),N-term(304.2072)
L0R819	IVVDELSNLKK	9.95439e+06	9.46196e+06	9.6747e+06	8.79291e+06	9.10884e+06	9.51178e+06	8.86628e+06	9.86753e+06	9.40422e+06	9.8355e+06	9.45992e+06	1.00034e+07	9.45403e+06	8.99485e+06	9.02608e+06	9.51504e+06			FALSE	-0.01318	-0.07374	-0.06654	-0.07227	-0.05163	0.00349	-0.06037	24	1	10K(304.2072),11K(304.2072),N-term(304.2072)
L0R819	KIVVDELSNLKK	1.35054e+06	1.25532e+06	1.25527e+06	1.34862e+06	1.37562e+06	1.23388e+06	1.29548e+06	1.29771e+06	1.14151e+06	1.28221e+06	1.17679e+06	1.23997e+06	1.14992e+06	1.31494e+06	1.23575e+06	1.11721e+06			FALSE	-0.10454	-0.08026	-0.14728	-0.00109	-0.00703	-0.10869	0.00201	5	1	11K(304.2072),12K(304.2072),1K(304.2072),N-term(304.2072)
L0R819	NILDELKK	3.44759e+06	3.57041e+06	3.44072e+06	3.55298e+06	3.56052e+06	3.5035e+06	3.56199e+06	3.71676e+06	3.48984e+06	3.69773e+06	3.27105e+06	3.61728e+06	3.50686e+06	3.67645e+06	3.80795e+06	3.48622e+06			FALSE	0.03444	0.03359	0.05568	-0.00501	0.05263	-0.02691	0.00943	2	0.9981	7K(304.2072),8K(304.2072),N-term(304.2072)
L0R819	QNSNIFFLADRTEMLSESK	3.11009e+06	3.28303e+06	3.38902e+06	3.32734e+06	3.36496e+06	3.14779e+06	3.3721e+06	2.92528e+06	3.2671e+06	3.28938e+06	3.11002e+06	3.2358e+06	3.28739e+06	4.01322e+06	3.11151e+06	3.24018e+06			FALSE	0.0364	0.1915	-0.00938	0.07116	-0.02177	-0.01072	0.02675	3	1	19K(304.2072),N-term(304.2072)
L0R819	QQNSNIFFLADRTEMLSESK	57733.3	50230.1	57837.6	53516.4	56703.4	54461.9	60882.8	56322.2	54540.5	54243.1	56218.7	54954.3	53476.2	46530.3	52181.7	56276			FALSE	0.01092	-0.11045	0.00659	0.04461	0.11849	0.04226	0.04217	3	0.9313	20K(304.2072),N-term(304.2072)
L0R819	QQQNSNIFFL	1.57966e+07	1.48727e+07	1.5003e+07	1.51336e+07	1.51742e+07	1.5273e+07	1.49573e+07	1.46132e+07	1.52224e+07	1.45437e+07	1.43922e+07	1.4827e+07	1.48735e+07	1.48025e+07	1.44799e+07	1.50253e+07			FALSE	-0.04312	-0.0475	-0.05582	-0.02528	-0.05264	-0.06988	-0.01049	2	0.9979	N-term(304.2072)
L0R819	QQQNSNIFFLA	1.93875e+06	2.01759e+06	1.98821e+06	1.93338e+06	2.10977e+06	1.88595e+06	1.98896e+06	1.73604e+06	1.97178e+06	1.91143e+06	1.90482e+06	1.92893e+06	2.0559e+06	2.01707e+06	1.71725e+06	1.90061e+06			FALSE	-0.02692	0.04191	-0.12903	-0.01273	-0.08693	-0.04541	0.01429	2	0.9995	N-term(304.2072)
L0R819	QQQNSNIFFLADR	6.09966e+06	5.8341e+06	6.08001e+06	6.29509e+06	5.92229e+06	5.79903e+06	5.77425e+06	6.15411e+06	5.70507e+06	6.19259e+06	5.7725e+06	5.83989e+06	5.92543e+06	5.52804e+06	6.07926e+06	6.0318e+06			FALSE	-0.00437	-0.05926	0.02128	0.05239	-0.00065	-0.03938	-0.02591	2	1	N-term(304.2072)
L0R819	QQQNSNIFFLADRTEML	1.07226e+06	1.22523e+06	1.14291e+06	1.13589e+06	1.25932e+06	1.31474e+06	1.18554e+06	1.23145e+06	1.32141e+06	1.04073e+06	1.12164e+06	1.15265e+06	1.20005e+06	1.44979e+06	1.23568e+06	1.22464e+06			FALSE	0.04004	0.20585	0.0988	-0.01178	0.07316	-0.01464	0.164	3	1	N-term(304.2072)
L0R819	QQQNSNIFFLADRTEMLSESK	8.39131e+06	6.93655e+06	8.13287e+06	8.01252e+06	7.92114e+06	7.85481e+06	7.92448e+06	7.69759e+06	7.8459e+06	8.21148e+06	8.27282e+06	7.73558e+06	7.9789e+06	6.54615e+06	7.61159e+06	7.60006e+06			FALSE	0.06708	-0.07761	-0.01098	0.07497	0.02743	0.06267	0.04157	3	1	16M(15.9949),21K(304.2072),N-term(304.2072)
L0R8F8	EAVLSLYR	2.17994e+07	2.17089e+07	2.16708e+07	2.19506e+07	2.14111e+07	2.15881e+07	2.19256e+07	2.21563e+07	2.16515e+07	2.23506e+07	2.03361e+07	2.13859e+07	2.13203e+07	2.09157e+07	2.14397e+07	2.21281e+07			FALSE	0.01628	-0.04282	0.00197	0.00375	0.0189	-0.06048	-0.01698	2	0.9979	N-term(304.2072)
L0R8F8	GLVFLNGK	600515	701541	643754	729398	758834	735655	680019	683630	650291	761427	716485	690817	709113	849348	709343	761512			FALSE	0.11666	0.25933	0.17586	0.0767	0.06668	0.11214	0.19886	3	0.9885	8K(304.2072),N-term(304.2072)
L0R8F8	NQKLEDAEAR	4.81495e+06	5.28195e+06	5.75155e+06	5.44823e+06	5.62773e+06	4.85409e+06	5.62429e+06	4.74802e+06	5.66982e+06	5.44447e+06	6.16189e+06	5.59689e+06	6.18362e+06	5.44027e+06	6.10206e+06	5.78795e+06			FALSE	0.1385	0.20318	0.23584	0.14956	0.03882	0.21983	0.05398	3	1	3K(304.2072),N-term(304.2072)
L0R8F8	YTDRDFYFASIR	6.42897e+06	6.63659e+06	6.85622e+06	6.73152e+06	6.57614e+06	6.9242e+06	6.63914e+06	6.66462e+06	6.69911e+06	6.25972e+06	6.12287e+06	6.71184e+06	6.81215e+06	5.89307e+06	6.30375e+06	6.70572e+06			FALSE	-0.01183	-0.04035	-0.00621	0.05654	0.02607	-0.02572	0.04723	3	1	N-term(304.2072)
L0R8F8	YTDRDFYFASIRR	1.91668e+06	1.9889e+06	2.11598e+06	2.08288e+06	2.13787e+06	2.18226e+06	1.9756e+06	1.89509e+06	1.97728e+06	2.05095e+06	2.10758e+06	1.94915e+06	2.21967e+06	2.09224e+06	1.89859e+06	2.0135e+06			FALSE	0.04461	0.14279	0.0024	0.10446	-0.01295	0.05478	0.14553	4	0.9997	N-term(304.2072)
O00115	AFQPLVK	2.05235e+08	2.08191e+08	1.99901e+08	2.08258e+08	2.0119e+08	2.02128e+08	2.1623e+08	1.96947e+08	2.13849e+08	2.04422e+08	1.95252e+08	2.12426e+08	2.17737e+08	2.10232e+08	1.92925e+08	2.05321e+08			FALSE	0.01681	0.04988	-0.05397	-0.0185	-0.00087	-0.0202	-0.03571	2	0.9973	7K(304.2072),N-term(304.2072)
O00115	ALINSPEGAVGR	2.41105e+08	2.44502e+08	2.36318e+08	2.47962e+08	2.41079e+08	2.3014e+08	2.45131e+08	2.48328e+08	2.3999e+08	2.52408e+08	2.61215e+08	2.38901e+08	2.47387e+08	2.25807e+08	2.5873e+08	2.42952e+08			FALSE	0.02004	-0.03735	0.04699	-0.00395	0.02314	0.04248	-0.04339	2	1	N-term(304.2072)
O00115	AQLPALWK	891600	1.83803e+06	1.09231e+06	1.9027e+06	984920	968129	1.13757e+06	1.06581e+06	969342	1.15623e+06	975527	1.24303e+06	1.00745e+06	5.23466e+06	1.06607e+06	1.32746e+06			FALSE	-0.36085	1.19333	-0.18957	0.13385	-0.30898	-0.29909	-0.48298	3	0.9919	8K(304.2072),N-term(304.2072)
O00115	EFPDLENVVK	1.02568e+07	1.65096e+07	8.79833e+06	1.45125e+07	1.01743e+07	1.05648e+07	1.10835e+07	1.14094e+07	1.03893e+07	1.10979e+07	1.08937e+07	1.1429e+07	1.02672e+07	3.69368e+07	1.02733e+07	1.24635e+07			FALSE	-0.31695	0.81849	-0.23539	-0.19942	-0.25095	-0.26191	-0.36807	3	0.9998	10K(304.2072),N-term(304.2072)
O00115	GGGTLCAQLPALWK	1.66432e+07	1.85751e+07	1.57757e+07	1.59155e+07	1.63633e+07	1.61085e+07	1.82832e+07	1.5831e+07	1.58443e+07	1.55264e+07	1.83821e+07	1.53793e+07	1.5563e+07	1.40925e+07	1.66802e+07	1.61857e+07			FALSE	-0.16691	-0.24803	-0.09973	-0.15224	-0.04595	-0.06095	-0.11714	23	1	14K(304.2072),6C(57.0215),N-term(304.2072)
O00115	GPWTCVGDMNR	2.19145e+08	2.09347e+08	2.12828e+08	2.11005e+08	2.26668e+08	2.21452e+08	2.22926e+08	2.17135e+08	2.23295e+08	2.20928e+08	2.21197e+08	2.10429e+08	2.18929e+08	2.03839e+08	2.11405e+08	2.19076e+08			FALSE	0.05202	-0.0194	0.00668	-0.01577	0.03843	0.01051	0.06462	2	1	5C(57.0215),9M(15.9949),N-term(304.2072)
O00115	LTCYGDSGQPVDWFVVYK	2.15217e+06	2.21035e+06	2.5303e+06	2.3322e+06	2.59658e+06	2.18037e+06	2.47335e+06	2.03272e+06	2.11308e+06	2.24345e+06	2.45616e+06	2.0022e+06	2.3257e+06	2.1445e+06	2.05347e+06	1.9228e+06			FALSE	-0.00198	0.03518	-0.13374	0.15654	0.04671	0.03135	0.13093	23	1	18K(304.2072),3C(57.0215),N-term(304.2072)
O00115	NQGEEQRGGGTL	3.50083e+06	8.38995e+06	3.63198e+06	8.99336e+06	3.57155e+06	3.55398e+06	3.91131e+06	4.45469e+06	4.25913e+06	4.93664e+06	4.22403e+06	6.27783e+06	4.32092e+06	2.10163e+07	4.25301e+06	6.12425e+06			FALSE	-0.3708	1.09141	-0.19642	0.08648	-0.50723	-0.1792	-0.73877	2	0.9999	N-term(304.2072)
O00115	NQGEEQRGGGTLCAQLPALWK	5.63643e+07	5.10501e+07	5.61317e+07	5.3565e+07	5.68151e+07	5.49504e+07	6.13204e+07	4.76738e+07	5.28803e+07	5.5009e+07	5.94773e+07	5.01176e+07	5.83176e+07	4.24679e+07	5.27424e+07	5.33782e+07			FALSE	0.00636	-0.0919	-0.01748	0.03033	0.02106	0.02899	0.05729	34	1	13C(57.0215),21K(304.2072),N-term(304.2072)
O00115	NYQPCNGMAR	8.81679e+06	8.27601e+06	8.64416e+06	8.44622e+06	9.01444e+06	9.06878e+06	8.67392e+06	8.96021e+06	9.44589e+06	8.9476e+06	8.61677e+06	8.95433e+06	8.67962e+06	8.80768e+06	8.62532e+06	8.42282e+06			FALSE	0.10581	0.03292	-0.00377	-0.0002	0.04498	0.03982	0.08126	2	1	5C(57.0215),8M(15.9949),N-term(304.2072)
O00115	SLQPLYR	2.54104e+08	2.60932e+08	2.51955e+08	2.61663e+08	2.54912e+08	2.60783e+08	2.55472e+08	2.56593e+08	2.56526e+08	2.503e+08	2.72813e+08	2.71562e+08	2.53111e+08	2.4917e+08	2.64962e+08	2.48911e+08			FALSE	-0.02318	-0.03618	-0.00326	-0.00398	-0.00835	0.07993	0.00184	2	0.999	N-term(304.2072)
O00115	SPEGAVGR	1.53756e+07	1.82092e+07	1.57023e+07	1.71632e+07	1.57224e+07	1.52177e+07	1.62683e+07	1.62304e+07	1.70987e+07	1.72883e+07	1.69411e+07	1.87856e+07	1.56083e+07	2.61662e+07	1.67037e+07	1.79361e+07			FALSE	0.03406	0.31482	0.04462	-0.03123	-0.04742	0.0892	-0.11833	2	0.9697	N-term(304.2072)
O00115	YLDESSGGWR	1.45452e+08	1.55584e+08	1.50199e+08	1.59306e+08	1.55663e+08	1.53685e+08	1.52057e+08	1.53666e+08	1.46782e+08	1.5431e+08	1.49408e+08	1.47521e+08	1.48578e+08	1.50988e+08	1.54335e+08	1.56973e+08			FALSE	0.00027	-0.00706	0.04841	0.04002	0.02229	-0.01982	0.03929	2	1	N-term(304.2072)
O00115	YLDESSGGWRDGR	1.62857e+08	1.50832e+08	1.4951e+08	1.48385e+08	1.46069e+08	1.58984e+08	1.55746e+08	1.56115e+08	1.62584e+08	1.62079e+08	1.67002e+08	1.59739e+08	1.60849e+08	1.48205e+08	1.44781e+08	1.48577e+08			FALSE	0.04961	-0.02147	-0.09667	-0.07453	-0.00843	0.05881	-0.04027	3	1	N-term(304.2072)
O00115	YNDQPPQPSK	2.22224e+06	2.22366e+06	2.22009e+06	2.41688e+06	2.30406e+06	2.13666e+06	2.25541e+06	2.26951e+06	2.40831e+06	2.19093e+06	2.35489e+06	2.26854e+06	2.35737e+06	2.98576e+06	2.24597e+06	2.29626e+06			FALSE	0.04892	0.26521	0.03093	0.06071	0.02542	0.05649	-0.00168	3	0.9994	10K(304.2072),N-term(304.2072)
O00116	AAAAGGTGLGAGASYGSAADRDRDPDPDR	9.8059e+06	9.82938e+06	9.65034e+06	1.05233e+07	9.71177e+06	1.00952e+07	9.62791e+06	1.03556e+07	9.52918e+06	9.51455e+06	9.75463e+06	1.00262e+07	9.33245e+06	9.91448e+06	9.41474e+06	9.41022e+06			FALSE	-0.04413	-0.02882	-0.0608	0.03903	0.02536	0.01065	0.01256	4	1	N-term(304.2072)
O00116	AADRDRDPDPDR	2.20667e+06	2.3195e+06	2.45612e+06	2.31409e+06	2.30345e+06	2.34057e+06	2.43138e+06	2.48065e+06	2.48641e+06	2.37342e+06	2.31926e+06	2.4391e+06	2.40386e+06	2.93861e+06	2.71515e+06	2.69887e+06			FALSE	0.10262	0.23922	0.25841	0.07576	0.11803	0.07217	0.03708	4	1	N-term(304.2072)
O00116	AAGGTGLGAGASYGSAADRDRDPDPDR	1.10598e+07	1.17399e+07	1.13787e+07	1.05209e+07	1.12644e+07	9.96104e+06	1.19016e+07	1.01186e+07	1.12006e+07	1.08259e+07	1.10818e+07	1.02833e+07	1.07965e+07	1.11775e+07	1.15357e+07	1.17481e+07			FALSE	-0.04978	-0.05322	0.03031	-0.05811	-0.05018	-0.09376	-0.10322	4	1	N-term(304.2072)
O00116	ADRDRDPDPDR	4.53961e+06	4.80586e+06	4.82882e+06	7.66451e+06	5.05915e+06	4.6974e+06	4.95409e+06	4.74165e+06	5.53883e+06	4.93366e+06	4.78392e+06	4.89851e+06	4.66923e+06	5.50947e+06	4.84323e+06	5.20064e+06			FALSE	0.16426	0.12321	0.10398	0.41882	0.05308	0.0511	0.0621	34	0.9999	N-term(304.2072)
O00116	ASLNPSDTPPSVVNEDFLHDLK	6.12983e+07	5.83429e+07	5.58501e+07	5.78454e+07	5.44214e+07	5.30229e+07	6.61167e+07	5.49102e+07	6.13627e+07	5.64175e+07	5.90225e+07	5.5553e+07	6.20451e+07	6.52769e+07	5.83563e+07	6.03577e+07			FALSE	-0.02262	0.08977	-0.01123	-0.07354	0.01661	-0.06242	-0.15513	3	1	22K(304.2072),N-term(304.2072)
O00116	CAPASIR	2.06934e+07	1.90475e+07	2.03375e+07	2.05968e+07	2.19623e+07	2.0607e+07	2.27766e+07	1.8951e+07	2.1547e+07	2.09898e+07	2.45383e+07	1.9078e+07	2.1454e+07	1.82289e+07	2.24981e+07	2.11057e+07			FALSE	0.09809	-0.00211	0.13383	0.04268	0.07038	0.13424	0.09919	2	0.9957	1C(57.0215),N-term(304.2072)
O00116	EALSTNECK	1.21707e+07	1.16633e+07	1.19413e+07	1.21123e+07	1.21797e+07	1.14806e+07	1.20123e+07	1.11353e+07	1.24089e+07	1.2561e+07	1.23529e+07	1.25844e+07	1.21841e+07	1.08494e+07	1.22466e+07	1.19964e+07			FALSE	0.06717	-0.04929	0.02454	0.01323	-0.04216	0.06528	-0.01055	2	0.9999	8C(57.0215),9K(304.2072),N-term(304.2072)
O00116	ESGYCTGHEPDSLEFSTVGGWVSTR	1.22671e+07	1.07106e+07	1.28248e+07	1.08949e+07	1.37042e+07	1.16222e+07	1.29469e+07	1.05309e+07	1.0909e+07	1.20048e+07	1.20098e+07	1.06063e+07	1.16061e+07	1.06039e+07	1.23963e+07	1.14144e+07			FALSE	-0.00402	-0.04903	0.05137	0.04585	0.03106	-0.02289	0.14041	3	1	5C(57.0215),N-term(304.2072)
O00116	ESISDVGFGMLK	8.7788e+06	7.8132e+06	8.15186e+06	8.08859e+06	7.73401e+06	8.18871e+06	7.96874e+06	7.94165e+06	8.66418e+06	7.57382e+06	8.75795e+06	7.88746e+06	8.34398e+06	7.60918e+06	8.28592e+06	8.33577e+06			FALSE	-0.03111	-0.05665	0.00258	-0.0309	-0.06052	0.00464	-0.0594	2	1	12K(304.2072),N-term(304.2072)
O00116	ETNISYSQEADDR	5.60754e+06	5.49574e+06	5.52654e+06	5.99868e+06	5.66314e+06	5.4123e+06	5.39041e+06	5.9532e+06	5.26626e+06	5.60678e+06	5.69017e+06	5.57309e+06	5.43044e+06	5.40302e+06	5.97884e+06	5.69852e+06			FALSE	-0.03023	-0.03549	0.07273	0.05381	0.03089	0.02064	-0.00362	2	1	N-term(304.2072)
O00116	ETNISYSQEADDRVFR	4.00116e+07	3.75384e+07	3.87364e+07	4.09667e+07	3.89584e+07	3.90643e+07	4.03922e+07	3.8458e+07	3.90251e+07	3.87877e+07	3.67841e+07	3.92625e+07	4.11171e+07	3.62798e+07	3.86681e+07	3.83085e+07			FALSE	0.00488	-0.00285	-0.0107	0.03951	0.02399	-0.02824	0.00877	3	1	N-term(304.2072)
O00116	EYVDPNNIFGNR	1.65798e+07	1.71287e+07	1.62746e+07	1.71167e+07	1.50919e+07	1.64282e+07	1.70467e+07	1.55116e+07	1.59359e+07	1.7065e+07	1.48787e+07	1.70008e+07	1.60431e+07	1.82775e+07	1.47656e+07	1.6827e+07			FALSE	-0.03061	0.02596	-0.09353	-0.01365	-0.05009	-0.08049	-0.09684	3	1	N-term(304.2072)
O00116	GFDPNQLSVATLLFEGDREK	3.00921e+07	2.39273e+07	2.96565e+07	2.57549e+07	2.89075e+07	2.70759e+07	3.1771e+07	2.5419e+07	3.03073e+07	2.53327e+07	3.0414e+07	2.64564e+07	3.08961e+07	1.7275e+07	2.57871e+07	2.44908e+07			FALSE	0.04264	-0.16531	-0.10356	0.0367	0.08229	0.0742	0.05152	3	1	20K(304.2072),N-term(304.2072)
O00116	GISDPLTVFEQTEAAAR	705956	763372	745638	683825	716479	691924	722994	699798	749609	682445	665747	606058	628985	718062	689466	686014			FALSE	-0.03707	-0.12536	-0.09522	-0.03968	-0.04643	-0.20828	-0.0611	2	1	N-term(304.2072)
O00116	GQIELTGK	3.23476e+06	3.24196e+06	3.2834e+06	3.19457e+06	3.17519e+06	3.17416e+06	3.2748e+06	3.36122e+06	3.18547e+06	3.45949e+06	3.4216e+06	3.31213e+06	3.32613e+06	3.06442e+06	3.19238e+06	3.18811e+06			FALSE	0.037	-0.01932	-0.0216	0.00028	0.03506	0.05614	-0.02865	3	0.9886	8K(304.2072),N-term(304.2072)
O00116	GSAADRDRDPDPDR	1.18817e+07	1.20153e+07	1.15397e+07	1.29274e+07	1.13914e+07	1.10216e+07	1.1404e+07	1.13097e+07	1.03354e+07	1.14414e+07	1.25771e+07	1.27448e+07	1.26503e+07	1.47398e+07	1.26853e+07	1.23908e+07			FALSE	-0.13404	0.19683	0.06949	0.03402	-0.07326	0.08356	-0.09249	4	1	N-term(304.2072)
O00116	GVQFAPF	2.5009e+06	2.73758e+06	2.29933e+06	2.55605e+06	2.51411e+06	2.48416e+06	2.62524e+06	2.69605e+06	2.16135e+06	2.70746e+06	2.32826e+06	2.78148e+06	2.52327e+06	3.86697e+06	2.39277e+06	2.70333e+06			FALSE	-0.10558	0.28672	-0.03976	-0.10956	0.02263	-0.0359	-0.06772	2	0.9682	N-term(304.2072)
O00116	GVQFAPFSTCR	2.93189e+07	2.79942e+07	2.78793e+07	2.83977e+07	2.9926e+07	2.81404e+07	3.03248e+07	3.01298e+07	2.96841e+07	2.88897e+07	2.9659e+07	2.65316e+07	2.90415e+07	2.45293e+07	3.05402e+07	2.84251e+07			FALSE	0.03139	-0.09742	0.041	-0.02632	0.07699	-0.02854	0.01884	2	1	10C(57.0215),N-term(304.2072)
O00116	IPDIVLWPTCHDDVVK	8.86683e+06	9.12689e+06	9.03334e+06	9.00376e+06	9.87103e+06	8.74498e+06	8.92579e+06	8.64078e+06	8.90329e+06	8.74762e+06	8.42223e+06	7.36706e+06	8.3042e+06	7.63706e+06	9.03209e+06	9.23442e+06			FALSE	-0.02775	-0.17473	0.02171	0.00347	-0.03466	-0.18855	0.04905	3	1	10C(57.0215),16K(304.2072),N-term(304.2072)
O00116	IRPVPEYQK	1.08989e+07	9.50712e+06	9.97817e+06	1.01485e+07	1.06519e+07	1.16367e+07	1.02119e+07	1.14702e+07	1.12511e+07	1.01872e+07	1.03094e+07	1.07142e+07	1.01312e+07	1.01047e+07	1.00284e+07	9.35065e+06			FALSE	0.0712	-0.01208	-0.0745	-0.01989	0.08751	0.04301	0.12731	23	1	9K(304.2072),N-term(304.2072)
O00116	IVNLACK	1.27812e+07	1.3128e+07	1.32247e+07	1.34725e+07	1.33861e+07	1.31365e+07	1.31624e+07	1.24326e+07	1.24228e+07	1.28198e+07	1.23609e+07	1.19339e+07	1.19627e+07	1.18564e+07	1.29623e+07	1.2453e+07			FALSE	-0.0376	-0.12135	-0.02776	0.04322	-0.0176	-0.09281	0.03376	2	0.9988	6C(57.0215),7K(304.2072),N-term(304.2072)
O00116	KGQIELTGK	2.16771e+07	2.01877e+07	2.28218e+07	2.28799e+07	2.3418e+07	2.25779e+07	2.215e+07	1.94756e+07	2.21815e+07	2.11021e+07	2.33583e+07	2.14694e+07	2.16034e+07	2.07314e+07	2.30545e+07	2.10557e+07			FALSE	0.04808	0.01611	0.07537	0.12651	-0.00827	0.09865	0.13577	3	1	1K(304.2072),9K(304.2072),N-term(304.2072)
O00116	LNPSDTPPSVVNEDFLHDLK	1.86469e+06	1.82326e+06	1.97142e+06	1.82071e+06	1.83237e+06	1.8229e+06	1.89039e+06	1.72047e+06	1.77299e+06	1.83728e+06	1.89541e+06	1.66219e+06	1.85096e+06	2.04897e+06	1.90164e+06	1.83273e+06			FALSE	-0.03071	0.08063	0.01805	0.04019	-0.03048	-0.05191	-0.01284	3	1	20K(304.2072),N-term(304.2072)
O00116	NIYGNIEDLVVHIK	3.59339e+07	2.9897e+07	3.6033e+07	3.29383e+07	3.47184e+07	3.33376e+07	3.59404e+07	2.9492e+07	3.44003e+07	3.17451e+07	3.36958e+07	3.11788e+07	3.39364e+07	3.43136e+07	3.25229e+07	3.2518e+07			FALSE	0.00688	0.05206	-0.01742	0.06723	-0.00876	-0.02111	0.04796	3	1	14K(304.2072),N-term(304.2072)
O00116	QVYDIAAK	2.3628e+07	2.10175e+07	2.26859e+07	2.23503e+07	2.34399e+07	2.21574e+07	2.37334e+07	2.22832e+07	2.31802e+07	2.23757e+07	2.46143e+07	2.30841e+07	2.36786e+07	2.19931e+07	2.36203e+07	2.37479e+07			FALSE	0.02912	0.03279	0.08541	0.01257	0.04364	0.09543	0.03044	2	0.9992	8K(304.2072),N-term(304.2072)
O00116	RAASAATAAPTATPAAQESGTIPK	8.0444e+06	6.83065e+06	6.76047e+06	6.65064e+06	8.06953e+06	7.9663e+06	7.76277e+06	8.40339e+06	8.99513e+06	8.24197e+06	8.09742e+06	8.87811e+06	8.24499e+06	6.31509e+06	7.15194e+06	7.78787e+06			FALSE	0.21262	-0.03088	0.00627	-0.14947	0.12008	0.19056	0.1084	3	1	24K(304.2072),N-term(304.2072)
O00116	SAADRDRDPDPDR	2.76133e+06	2.97632e+06	3.38868e+06	3.76802e+06	3.14253e+06	3.0422e+06	2.99336e+06	2.95092e+06	3.08601e+06	2.92028e+06	3.23401e+06	3.04286e+06	3.8099e+06	3.10903e+06	3.22245e+06	2.68516e+06			FALSE	0.06601	0.27009	0.04211	0.31883	0.05104	0.12958	0.10825	4	1	N-term(304.2072)
O00116	SLNPSDTPPSVVNEDFLHDLK	239886	231910	232822	220847	255511	193879	216306	218493	239790	234162	224360	223550	242263	264095	207383	233574			FALSE	0.00658	0.102	-0.09753	-0.05652	-0.11781	-0.07496	-0.07019	3	1	21K(304.2072),N-term(304.2072)
O00116	TIISLDTSQMNR	4.18065e+07	3.61534e+07	3.98553e+07	3.95914e+07	4.10397e+07	4.03128e+07	3.994e+07	3.82205e+07	3.89128e+07	4.08534e+07	4.12618e+07	4.02013e+07	3.75657e+07	3.76071e+07	3.97826e+07	3.94654e+07			FALSE	0.03305	-0.05252	0.02364	0.02726	0.00371	0.06342	0.06145	2	1	N-term(304.2072)
O00116	WNGWGYNDSK	6.64155e+06	6.37078e+06	6.31438e+06	6.40734e+06	6.56328e+06	6.77648e+06	6.62282e+06	6.27568e+06	6.67557e+06	6.57272e+06	6.55815e+06	6.71297e+06	6.56387e+06	7.01567e+06	6.16104e+06	6.61239e+06			FALSE	0.02593	0.06156	-0.02673	-0.03259	-0.01268	0.02841	0.03585	2	1	10K(304.2072),N-term(304.2072)
O00116	YGSVAFPNFEQGVACLR	5.29278e+06	4.78595e+06	5.33186e+06	5.04984e+06	5.42008e+06	5.15626e+06	5.39605e+06	4.91871e+06	5.2946e+06	5.48931e+06	5.10976e+06	4.41209e+06	5.16215e+06	4.0556e+06	5.37618e+06	5.05088e+06			FALSE	0.09757	-0.12883	0.04902	0.04273	0.0334	-0.082	0.06953	2	1	15C(57.0215),N-term(304.2072)
O00116	YPLSGMGLPTFK	405948	431112	426166	427218	371921	372245	402389	414748	388807	412580	404668	451314	419539	396499	367871	396235			FALSE	-0.06283	-0.03669	-0.13156	0.02786	-0.03475	0.03225	-0.1697	3	0.9979	12K(304.2072),N-term(304.2072)
O00124	CPSGNVLR	2.06882e+06	1.61653e+06	1.63457e+06	1.69875e+06	2.80698e+06	2.54519e+06	1.61046e+06	2.78757e+06	2.84886e+06	1.84031e+06	1.65092e+06	2.26281e+06	1.62414e+06	1.66361e+06	1.79509e+06	1.64266e+06			FALSE	0.34753	-0.1647	-0.10034	-0.14484	0.25506	0.08675	0.53832	2	0.9595	1C(57.0215),N-term(304.2072)
O00124	EIPDLPEEPSQTAEEVVTVALR	883791	878835	975107	821670	900180	844478	876418	844275	924976	773151	934799	892879	830643	757854	850049	919701			FALSE	-0.05378	-0.15007	0.00582	0.02768	-0.03474	0.05228	-0.01478	3	1	N-term(304.2072)
O00139	AALQEEEQASK	2017.32	1821.39	1943.59	2134.55	1840.92	2067.28	1876	2108.82	1808.82	2111.02	1976.44	2054.43	1898.67	1903.37	2036.42	1857.79			FALSE	0.03017	-0.01385	0.02071	0.08729	0.05389	0.07047	0.02588	3	1	11K(304.2072),N-term(304.2072)
[truncated: 195,986 more rows]
