# Supplementary material for: Benchmarking of Quantitative Proteomics Workflows for Limited Proteolysis Mass Spectrometry
Source: Mol Cell Proteomics. 2025 Mar 13;24(4):100945. doi: 10.1016/j.mcpro.2025.100945 (PMC12022698; doi:10.1016/j.mcpro.2025.100945)
Supplement: S12_Koudelka_TMT_FAIMS_LiP_FragPipe [file mmc12.xlsx]

## Sheet: Sheet1
ProteinID	ModifiedSequence	0.0_1	0.0_2	0.1_1	0.1_2	1.0_1	1.0_2	10.0_1	10.0_2	100.0_1	100.0_2	1000.0_1	1000.0_2	10000.0_1	10000.0_2	50000.0_1	50000.0_2	Correlation coefficient (r)	EC50	Kinase	Log2.FC.100.0_vs_0.0	Log2.FC.10000.0_vs_0.0	Log2.FC.50000.0_vs_0.0	Log2.FC.0.1_vs_0.0	Log2.FC.10.0_vs_0.0	Log2.FC.1000.0_vs_0.0	Log2.FC.1.0_vs_0.0	Precursor.Charge	Probability	Assigned.Modifications
A0A024RBG1	GIFEQNQDRK	6.19508e+06	6.20668e+06	6.06834e+06	6.31832e+06	6.53683e+06	6.35396e+06	6.23609e+06	6.32395e+06	6.16403e+06	6.37053e+06	6.04178e+06	6.28097e+06	5.67459e+06	6.28375e+06	6.27768e+06	6.03156e+06			FALSE	0.01537	-0.05253	-0.0108	-0.00176	0.01829	-0.00922	0.0558	4	0.9957	10K(304.2072),N-term(304.2072)
A0A024RBG1	LLGIFEQNQDR	3.51276e+06	4.10799e+06	3.75878e+06	3.58734e+06	3.74274e+06	3.82888e+06	3.52081e+06	3.9277e+06	3.24178e+06	3.34117e+06	3.44087e+06	3.63898e+06	3.52869e+06	3.63563e+06	3.61262e+06	3.52498e+06			FALSE	-0.2112	-0.0891	-0.0945	-0.05295	-0.03298	-0.10621	-0.00933	3	1	N-term(304.2072)
A0A024RBG1	LLGIFEQNQDRK	3.17959e+07	3.21975e+07	3.07933e+07	3.09136e+07	2.78753e+07	3.12387e+07	3.10108e+07	3.09144e+07	3.18466e+07	3.18578e+07	3.07664e+07	2.81115e+07	3.30611e+07	2.81233e+07	3.17631e+07	2.88533e+07			FALSE	-0.00653	-0.06476	-0.07821	-0.05249	-0.0474	-0.12019	-0.11442	4	1	12K(304.2072),N-term(304.2072)
A0A0B4J2D5	AANHDAAIFPGGFGAAK	1.99801e+07	2.20255e+07	1.99212e+07	2.1373e+07	2.19833e+07	1.81437e+07	2.08653e+07	2.05024e+07	1.85619e+07	1.9125e+07	1.9947e+07	2.08076e+07	1.92804e+07	3.28957e+07	2.04673e+07	2.1631e+07			FALSE	-0.15652	0.3128	0.00318	-0.02464	-0.02208	-0.04362	-0.06601	4	1	17K(304.2072),N-term(304.2072)
A0A0B4J2D5	APDVPQMHVIDHTK	6.19442e+07	7.70815e+07	6.37074e+07	6.98768e+07	6.94947e+07	6.1e+07	6.28672e+07	6.11828e+07	5.99077e+07	7.02992e+07	6.34924e+07	7.44147e+07	6.2264e+07	1.24578e+08	5.95721e+07	6.01708e+07			FALSE	-0.09455	0.42647	-0.21541	-0.0576	-0.16443	-0.01165	-0.09136	4	1	14K(304.2072),N-term(304.2072)
A0A0B4J2D5	CIAPVLAAK	4.57546e+06	9.83769e+06	4.632e+06	1.15375e+07	5.36163e+06	4.99085e+06	5.32304e+06	6.14687e+06	4.79479e+06	5.7199e+06	5.39603e+06	6.63833e+06	5.83218e+06	3.66947e+07	5.43478e+06	8.18031e+06			FALSE	-0.45498	1.56099	-0.08218	0.16589	-0.32953	-0.26023	-0.47741	3	0.9994	1C(57.0215),9K(304.2072),N-term(304.2072)
A0A0B4J2D5	EFHQAGKPIGLC	7.60565e+07	9.14533e+07	7.79948e+07	8.93642e+07	8.19558e+07	7.49349e+07	8.50902e+07	8.49012e+07	8.72262e+07	8.38243e+07	8.70589e+07	9.35216e+07	8.38683e+07	1.47151e+08	8.87044e+07	8.45506e+07			FALSE	0.03018	0.46377	0.04865	-0.0013	0.02122	0.1084	-0.09449	3	1	12C(57.0215),7K(304.2072),N-term(304.2072)
A0A0B4J2D5	EFHQAGKPIGLCCIAPVLAAK	4.29484e+08	4.1452e+08	4.14863e+08	3.83272e+08	3.87736e+08	4.11338e+08	3.73299e+08	4.18484e+08	4.0186e+08	3.7656e+08	3.642e+08	3.33064e+08	4.43448e+08	2.53334e+08	4.07417e+08	3.75601e+08			FALSE	-0.1167	-0.27654	-0.1082	-0.08062	-0.09215	-0.27554	-0.07892	5	1	12C(57.0215),13C(57.0215),21K(304.2072),7K(304.2072),N-term(304.2072)
A0A0B4J2D5	EVVEAHVDQK	3.70649e+08	3.60851e+08	3.68912e+08	3.62442e+08	3.584e+08	3.3057e+08	3.66629e+08	3.47555e+08	3.45906e+08	3.51988e+08	4.01059e+08	3.62533e+08	3.93985e+08	3.55159e+08	3.9091e+08	3.44933e+08			FALSE	-0.06785	0.03439	0.00854	-0.00029	-0.03456	0.06195	-0.08642	34	1	10K(304.2072),N-term(304.2072)
A0A0B4J2D5	GGAEVQIFAPDVPQMHVIDHTK	1.14069e+08	1.09746e+08	1.07672e+08	9.35385e+07	1.12752e+08	1.09835e+08	1.06499e+08	9.9077e+07	1.09313e+08	9.98756e+07	1.02456e+08	1.04061e+08	1.11545e+08	9.26351e+07	9.59808e+07	9.68094e+07			FALSE	-0.0975	-0.13246	-0.21527	-0.1536	-0.12263	-0.11604	-0.00794	5	1	15M(15.9949),22K(304.2072),N-term(304.2072)
A0A0B4J2D5	GKITDLANLSAANHDAAIFPGGFGAAK	5.67437e+07	4.42365e+07	6.59171e+07	4.51195e+07	5.63263e+07	6.08727e+07	5.64978e+07	5.35664e+07	6.82078e+07	5.42016e+07	6.60071e+07	5.23779e+07	6.68925e+07	4.43347e+07	5.49439e+07	6.08832e+07			FALSE	0.27764	0.13944	0.1979	0.13696	0.12427	0.22941	0.21489	5	1	27K(304.2072),2K(304.2072),N-term(304.2072)
A0A0B4J2D5	GQPSEGESR	4.84551e+07	5.49171e+07	5.07551e+07	3.84327e+07	4.75114e+07	5.68529e+07	4.8508e+07	5.51916e+07	8.30552e+07	4.79117e+07	4.03556e+07	5.33919e+07	4.69458e+07	5.61949e+07	4.25437e+07	5.35754e+07			FALSE	0.34136	-0.00323	-0.10495	-0.21293	0.00456	-0.141	0.01378	2	1	N-term(304.2072)
A0A0B4J2D5	GQPSEGESRNVLTESAR	8.84707e+06	6.24484e+06	8.31528e+06	6.50837e+06	9.13273e+06	8.41422e+06	1.0664e+07	6.65174e+06	1.25298e+07	8.5915e+06	1.11547e+07	8.74772e+06	9.7558e+06	6.51882e+06	6.5066e+06	6.86768e+06			FALSE	0.48493	0.10885	-0.17431	-0.02587	0.19831	0.39917	0.21745	3	1	N-term(304.2072)
A0A0B4J2D5	GVEVTVGHEQEEGGK	8.3678e+06	8.74617e+06	8.27039e+06	7.57523e+06	9.27415e+06	7.26657e+06	8.1631e+06	8.1939e+06	8.39913e+06	8.67755e+06	9.52496e+06	9.25177e+06	7.67977e+06	9.68695e+06	8.54404e+06	8.22085e+06			FALSE	-0.00315	0.02115	-0.02973	-0.11109	-0.06527	0.13377	-0.04915	3	1	15K(304.2072),N-term(304.2072)
A0A0B4J2D5	GVEVTVGHEQEEGGKWPYAGTA	1.11472e+07	1.31494e+07	1.0697e+07	1.40087e+07	1.27855e+07	1.02159e+07	1.26279e+07	1.27708e+07	1.22272e+07	1.21324e+07	1.15392e+07	1.34368e+07	1.16139e+07	3.05999e+07	1.08487e+07	1.39333e+07			FALSE	0.00374	0.79696	0.02854	0.02409	0.064	0.03979	-0.07903	4	1	15K(304.2072),N-term(304.2072)
A0A0B4J2D5	GVEVTVGHEQEEGGKWPYAGTAEAIK	5.00602e+08	4.85848e+08	4.75291e+08	4.95331e+08	4.86861e+08	5.24657e+08	5.01571e+08	4.60579e+08	5.0573e+08	5.05552e+08	5.10224e+08	4.84088e+08	5.02969e+08	4.32e+08	4.436e+08	4.81515e+08			FALSE	0.03587	-0.07733	-0.09261	-0.02334	-0.03598	0.01145	0.0362	345	1	15K(304.2072),26K(304.2072),N-term(304.2072)
A0A0B4J2D5	GVYDGTEIHEASAILVHLSR	4.35567e+07	4.7012e+07	4.94e+07	4.4237e+07	4.49416e+07	3.77084e+07	4.37347e+07	4.24254e+07	4.5373e+07	3.60498e+07	4.56854e+07	4.43983e+07	3.84373e+07	5.52261e+07	5.06728e+07	5.05524e+07			FALSE	-0.15358	0.04847	0.16048	0.04807	-0.07199	-0.00775	-0.132	4	1	N-term(304.2072)
A0A0B4J2D5	IFAPDVPQMHVIDHTK	4.9073e+07	5.89687e+07	4.58851e+07	5.4352e+07	5.14448e+07	5.0996e+07	5.11252e+07	5.14997e+07	5.13305e+07	4.9083e+07	4.83547e+07	5.29457e+07	5.01518e+07	9.5488e+07	4.6987e+07	5.29824e+07			FALSE	-0.10564	0.43082	-0.11203	-0.10817	-0.07421	-0.09295	-0.0768	45	1	16K(304.2072),9M(15.9949),N-term(304.2072)
A0A0B4J2D5	ITDLANLSAA	2.71604e+07	3.63164e+07	2.94262e+07	3.34781e+07	3.19087e+07	2.82748e+07	3.52293e+07	2.77774e+07	3.25169e+07	2.94277e+07	3.19838e+07	2.95197e+07	3.36386e+07	5.98625e+07	2.48905e+07	2.93514e+07			FALSE	-0.03525	0.55875	-0.22682	-0.01307	-0.01073	-0.04556	-0.07686	2	0.9987	N-term(304.2072)
A0A0B4J2D5	ITDLANLSAANHDAAIFPGGFGAAK	3.96626e+08	3.60014e+08	3.81927e+08	3.846e+08	4.18828e+08	3.46843e+08	3.97872e+08	3.78342e+08	4.33837e+08	4.03406e+08	3.81688e+08	3.40906e+08	3.46289e+08	2.27977e+08	3.22437e+08	3.95711e+08			FALSE	0.14604	-0.39789	-0.07533	0.01873	0.03685	-0.06642	0.01712	4	1	25K(304.2072),N-term(304.2072)
A0A0B4J2D5	NHDAAIFPGGFGAAK	2.0348e+07	2.08026e+07	2.07275e+07	2.11381e+07	2.06623e+07	1.92385e+07	2.04298e+07	2.0791e+07	2.09166e+07	2.003e+07	2.06802e+07	2.13719e+07	2.08879e+07	2.76241e+07	2.14145e+07	2.08935e+07			FALSE	-0.00717	0.23743	0.04002	0.02485	0.00246	0.03126	-0.04449	3	1	15K(304.2072),N-term(304.2072)
A0A0B4J2D5	NLSTFAVDGK	2.23154e+08	2.01428e+08	2.10738e+08	1.99795e+08	2.06072e+08	2.05933e+08	2.2325e+08	2.21928e+08	2.22313e+08	2.08727e+08	2.30152e+08	2.0412e+08	2.36484e+08	1.1706e+08	2.27216e+08	2.05648e+08			FALSE	0.02178	-0.26416	0.02787	-0.04855	0.06834	0.03255	-0.04338	23	1	10K(304.2072),N-term(304.2072)
A0A0B4J2D5	NLSTFAVDGKDCK	3.78233e+06	3.34238e+06	4.50763e+06	3.623e+06	4.99897e+06	4.77408e+06	4.24741e+06	3.67814e+06	5.03227e+06	4.149e+06	5.656e+06	3.96128e+06	5.11114e+06	3.52438e+06	4.11735e+06	4.30745e+06			FALSE	0.36586	0.27745	0.24181	0.19054	0.15368	0.4328	0.45598	3	1	10K(304.2072),12C(57.0215),13K(304.2072),N-term(304.2072)
A0A0B4J2D5	NVLTESAR	6.93215e+07	7.00357e+07	6.84283e+07	7.80316e+07	7.1066e+07	6.65171e+07	7.09714e+07	7.04025e+07	7.25777e+07	6.65587e+07	7.8671e+07	6.76164e+07	7.61068e+07	7.1959e+07	7.34938e+07	7.35696e+07			FALSE	-0.00229	0.08745	0.07765	0.07172	0.02073	0.07002	-0.01848	2	1	N-term(304.2072)
A0A0B4J2D5	PIGLCCIAPVLAAK	7.90424e+06	7.64816e+06	7.51496e+06	8.42735e+06	7.91436e+06	8.74297e+06	7.95027e+06	8.77818e+06	7.17314e+06	7.92601e+06	6.89475e+06	6.91027e+06	6.99021e+06	6.35995e+06	6.90502e+06	6.88322e+06			FALSE	-0.04267	-0.22028	-0.1737	0.03572	0.10517	-0.17194	0.09902	3	1	14K(304.2072),5C(57.0215),6C(57.0215),N-term(304.2072)
A0A0B4J2D5	SAILVHLSR	5.96982e+06	6.25062e+06	5.35084e+06	5.93377e+06	5.41484e+06	5.56103e+06	5.738e+06	5.86039e+06	5.26433e+06	5.99848e+06	6.13029e+06	5.59489e+06	5.82641e+06	6.48407e+06	5.38444e+06	5.76325e+06			FALSE	-0.11773	0.01059	-0.13255	-0.11494	-0.07537	-0.05969	-0.15496	3	0.9988	N-term(304.2072)
A0A0B4J2D5	SGCGVYDGTEIHEASAILVHLSR	1.28538e+07	1.65019e+07	1.27411e+07	1.68424e+07	1.19999e+07	1.23573e+07	1.27823e+07	1.42974e+07	1.35363e+07	12829044	1.27494e+07	1.36375e+07	1.23275e+07	2.81863e+07	1.4522e+07	1.36528e+07			FALSE	-0.155	0.46477	-0.05924	0.01115	-0.11643	-0.15382	-0.26929	4	1	3C(57.0215),N-term(304.2072)
A0A0B4J2D5	SRGGAEVQIFAPDVPQMHVIDHTK	6.72236e+06	5.6263e+06	6.67187e+06	5.98778e+06	6.25503e+06	6.36357e+06	6.00869e+06	6.25946e+06	6.29035e+06	5.83904e+06	6.06069e+06	5.34842e+06	6.05873e+06	5.43057e+06	6.07079e+06	5.1644e+06			FALSE	-0.02585	-0.10406	-0.13633	0.03588	-0.00944	-0.11417	0.0312	5	1	24K(304.2072),N-term(304.2072)
A0A0B4J2D5	VLELTGK	5.47229e+08	6.09005e+08	5.12204e+08	5.35099e+08	4.82708e+08	4.52472e+08	5.45275e+08	5.48369e+08	5.40921e+08	5.46738e+08	6.00115e+08	5.08582e+08	5.95724e+08	6.38936e+08	5.6844e+08	5.38531e+08			FALSE	-0.08821	0.09468	-0.06282	-0.14276	-0.08029	-0.06057	-0.30612	2	0.9935	7K(304.2072),N-term(304.2072)
A0A0B4J2D5	VVTTPAFMCE	3.77169e+06	4.09032e+06	3.76273e+06	3.17977e+06	3.6506e+06	3.69702e+06	3.53259e+06	3.30569e+06	3.35399e+06	3.64122e+06	4.26023e+06	3.53605e+06	3.53697e+06	4.19985e+06	3.65588e+06	3.57639e+06			FALSE	-0.16853	-0.02316	-0.12045	-0.17944	-0.20126	-0.01211	-0.09762	2	0.9906	9C(57.0215),N-term(304.2072)
A0A0B4J2D5	VVTTPAFMCETA	6.54106e+06	6.36816e+06	6.61314e+06	5.65644e+06	5.84374e+06	6.02321e+06	5.48029e+06	6.44729e+06	6.33627e+06	5.88806e+06	5.96281e+06	5.91984e+06	6.07742e+06	5.75712e+06	6.92184e+06	5.21183e+06			FALSE	-0.07865	-0.1254	-0.08939	-0.07331	-0.1141	-0.11955	-0.12145	2	1	9C(57.0215),N-term(304.2072)
A0A0B4J2D5	VVTTPAFMCETALHYIHDGIGAMVR	8.15361e+06	8.51647e+06	8.786e+06	7.72454e+06	8.78952e+06	8.19517e+06	8.92456e+06	7.98024e+06	8.56702e+06	8.06897e+06	8.36263e+06	7.6215e+06	8.5397e+06	7.09712e+06	8.37041e+06	8.73581e+06			FALSE	-0.00295	-0.09231	0.03726	-0.01387	0.02017	-0.06062	0.02697	4	1	23M(15.9949),8M(15.9949),9C(57.0215),N-term(304.2072)
A0A0B4J2D5	VVTTPAFMCETALHYIHDGIGAMVRK	6.95349e+06	4.29934e+06	6.19145e+06	4.09714e+06	5.54042e+06	5.96401e+06	5.1538e+06	4.28219e+06	6.97854e+06	4.70779e+06	5.16868e+06	4.36093e+06	4.51361e+06	3.84117e+06	5.24674e+06	4.87781e+06			FALSE	0.05453	-0.42961	-0.15243	-0.12924	-0.25404	-0.2398	0.0319	5	1	26K(304.2072),9C(57.0215),N-term(304.2072)
A0A0B4J2D5	WPYAGTAEAIK	8.4334e+06	9.62005e+06	9.63383e+06	9.46927e+06	8.80023e+06	9.94808e+06	9.48215e+06	1.01876e+07	8.45656e+06	9.32225e+06	8.58392e+06	8.62511e+06	9.27958e+06	7.73221e+06	8.2972e+06	9.24009e+06			FALSE	-0.02212	-0.08574	-0.04185	0.08153	0.1237	-0.06911	0.05449	2	1	11K(304.2072),N-term(304.2072)
A0A0U1RRE5	SHPPPPEK	2.57579e+06	2.97174e+06	2.83603e+06	2.65469e+06	3.07117e+06	3.50375e+06	2.79116e+06	3.48351e+06	4.33996e+06	3.22981e+06	2.68203e+06	3.26169e+06	3.15446e+06	3.52611e+06	2.57251e+06	3.24681e+06			FALSE	0.4484	0.26812	0.06901	-0.01485	0.1777	0.09952	0.24513	3	0.9997	8K(304.2072),N-term(304.2072)
A0A0U1RRE5	TLPSAPPPASAGLK	4.77517e+06	5.01082e+06	5.27359e+06	4.50309e+06	5.5855e+06	5.23786e+06	4.7955e+06	4.56497e+06	4.48494e+06	5.28394e+06	5.32725e+06	5.19368e+06	4.86354e+06	4.88633e+06	5.45731e+06	4.84435e+06			FALSE	-0.00252	-0.00533	0.07409	-0.00137	-0.06414	0.10447	0.14536	3	1	14K(304.2072),N-term(304.2072)
A0A0U1RRE5	WDYPEGTPNGGSTTLPSAPPPASA	649651	658958	680858	658814	756252	680334	651714	662609	677182	645615	622968	646936	618186	695510	637025	637832			FALSE	0.01556	0.0056	-0.0377	0.03385	0.00629	-0.04332	0.13461	3	0.9999	N-term(304.2072)
A0A1B0GTU1	DAVVLLDSEDK	1.77327e+07	1.56284e+07	1.75702e+07	1.50937e+07	1.56763e+07	1.81145e+07	1.60252e+07	1.60058e+07	1.7593e+07	1.49984e+07	1.54011e+07	1.36734e+07	1.42304e+07	1.50564e+07	1.58948e+07	1.60951e+07			FALSE	-0.03367	-0.18792	-0.06055	-0.03047	-0.05869	-0.19841	0.01846	3	0.9999	11K(304.2072),N-term(304.2072)
A0A1B0GUS4	IEINFPAEYPFKPPR	1.63211e+07	1.58828e+07	1.70594e+07	1.65991e+07	1.22505e+07	1.48626e+07	1.44531e+07	1.45115e+07	1.40914e+07	1.66622e+07	1.43963e+07	1.41225e+07	1.60607e+07	1.61132e+07	1.58092e+07	1.53562e+07			FALSE	-0.06648	-0.00135	-0.04729	0.06374	-0.15295	-0.17532	-0.24825	3	0.9993	12K(304.2072),N-term(304.2072)
A0AVK6	ILIGEDHVEDLDK	8.09503e+06	8.0685e+06	7.40896e+06	7.48932e+06	7.27906e+06	8.50891e+06	7.02334e+06	7.59504e+06	8.03026e+06	7.00097e+06	7.52452e+06	7.20927e+06	7.29619e+06	8.31407e+06	7.61662e+06	8.17532e+06			FALSE	-0.10478	-0.05025	-0.03355	-0.1176	-0.14496	-0.13361	-0.03392	3	1	13K(304.2072),N-term(304.2072)
A0AVT1	AAAVGGVASQEVLK	1.02757e+07	1.21788e+07	9.78459e+06	1.1931e+07	1.1555e+07	9.92662e+06	1.08819e+07	1.00755e+07	1.0818e+07	1.02989e+07	1.16858e+07	1.17678e+07	1.08599e+07	1.99375e+07	1.11601e+07	1.09737e+07			FALSE	-0.08861	0.4558	-0.02076	-0.04828	-0.09954	0.0628	-0.0639	3	1	14K(304.2072),N-term(304.2072)
A0AVT1	ACIGDTLCQK	1.6941e+08	2.0009e+08	1.4929e+08	1.72851e+08	1.79228e+08	1.51149e+08	1.8948e+08	1.95672e+08	1.57171e+08	1.7086e+08	1.70697e+08	1.39321e+08	1.72763e+08	1.29076e+08	1.72451e+08	1.58516e+08			FALSE	-0.17174	-0.2918	-0.15889	-0.19788	0.05985	-0.25322	-0.16146	3	1	10K(304.2072),2C(57.0215),8C(57.0215),N-term(304.2072)
A0AVT1	AILSNEATK	2.17856e+08	2.11528e+08	2.18551e+08	2.31386e+08	2.14854e+08	2.13016e+08	2.09685e+08	2.25305e+08	2.16935e+08	2.23517e+08	2.2465e+08	2.26405e+08	2.46979e+08	2.13738e+08	2.38007e+08	2.16448e+08			FALSE	0.03672	0.10161	0.08187	0.06746	0.01871	0.07104	-0.0051	23	1	9K(304.2072),N-term(304.2072)
A0AVT1	AILSNEATKS	3.96796e+07	4.04861e+07	4.3542e+07	4.06909e+07	4.34912e+07	3.85024e+07	4.08026e+07	4.01387e+07	4.18205e+07	4.22216e+07	4.33076e+07	4.43718e+07	4.17392e+07	4.10053e+07	4.28875e+07	4.39e+07			FALSE	0.06813	0.04568	0.1145	0.0714	0.01389	0.12925	0.03253	23	1	9K(304.2072),N-term(304.2072)
A0AVT1	AILSNEATKSDLQMAVLSFEK	3.79814e+06	3.75431e+06	4.1028e+06	3.70312e+06	3.76709e+06	3.67865e+06	3.74137e+06	3.95759e+06	4.14853e+06	3.80131e+06	4.06938e+06	3.62002e+06	4.34075e+06	3.09902e+06	4.17343e+06	3.9356e+06			FALSE	0.07398	-0.02169	0.10259	0.04762	0.02772	0.02593	-0.02053	4	1	21K(304.2072),9K(304.2072),N-term(304.2072)
A0AVT1	ALDNVEARR	2.13428e+07	2.17319e+07	2.03988e+07	2.03466e+07	2.10261e+07	2.16501e+07	2.29362e+07	1.7675e+07	2.32004e+07	2.06312e+07	2.31581e+07	2.12748e+07	2.30299e+07	2.43179e+07	2.082e+07	2.05027e+07			FALSE	0.02513	0.13646	-0.05991	-0.0802	-0.08496	0.04479	-0.01341	3	0.9989	N-term(304.2072)
A0AVT1	ALDQFQEK	7.07171e+06	8.01664e+06	7.49253e+06	7.01234e+06	7.52741e+06	7.103e+06	6.89544e+06	6.74262e+06	7.38412e+06	7.01338e+06	6.967e+06	8.50982e+06	6.42086e+06	1.02469e+07	7.11582e+06	6.8349e+06			FALSE	-0.06762	0.14363	-0.1131	-0.0569	-0.1458	0.03667	-0.04446	2	0.9965	8K(304.2072),N-term(304.2072)
A0AVT1	ALLGVGTSK	3.19125e+06	3.39179e+06	3.27244e+06	2.97973e+06	3.2965e+06	3.27035e+06	3.39095e+06	3.4538e+06	3.19044e+06	3.33606e+06	3.28557e+06	3.43366e+06	3.35394e+06	3.28339e+06	3.22752e+06	3.22329e+06			FALSE	-0.01244	0.01185	-0.02927	-0.0744	0.05625	0.02954	-0.00355	2	0.9966	9K(304.2072),N-term(304.2072)
A0AVT1	ALQLLHCFPLDIR	2.03553e+07	2.05312e+07	1.76239e+07	1.70056e+07	1.85614e+07	1.94759e+07	1.88758e+07	2.10223e+07	1.87638e+07	2.01478e+07	1.66954e+07	1.53431e+07	1.67046e+07	1.90213e+07	1.96531e+07	1.90811e+07			FALSE	-0.07142	-0.19465	-0.07802	-0.23962	-0.0353	-0.35182	-0.10421	34	1	7C(57.0215),N-term(304.2072)
A0AVT1	ANLRPLLDSGTMGTK	8.66149e+06	8.69009e+06	8.53642e+06	8.63661e+06	9161187	8.61249e+06	8.57808e+06	8.26349e+06	8.27594e+06	8.71434e+06	8.86325e+06	8.78772e+06	8.24956e+06	8.54673e+06	8.55997e+06	8.59545e+06			FALSE	-0.03036	-0.04693	-0.0164	-0.01492	-0.04304	0.02468	0.03467	3	1	15K(304.2072),N-term(304.2072)
A0AVT1	ASVEIDDALYSR	1.10768e+07	1.07981e+07	1.1031e+07	1.13139e+07	1.11283e+07	1.06451e+07	1.04064e+07	1.12036e+07	1.05769e+07	1.06265e+07	1.12594e+07	1.0532e+07	1e+07	1.06881e+07	1.14974e+07	1.09839e+07			FALSE	-0.04498	-0.08047	0.03944	0.03067	-0.01758	-0.00551	-0.00671	2	1	N-term(304.2072)
A0AVT1	ATVSGLVALEMIK	2.30311e+06	2.23554e+06	2.58217e+06	2.53693e+06	2.56575e+06	2.7334e+06	2.23963e+06	2.32809e+06	2.53851e+06	2.37594e+06	2.86973e+06	2.382e+06	2.4257e+06	3.66996e+06	2.3333e+06	2.43716e+06			FALSE	0.11477	0.42552	0.07187	0.17363	0.00921	0.21053	0.2235	3	0.9999	13K(304.2072),N-term(304.2072)
A0AVT1	AVGGVASQEVLK	1.87672e+07	2.52414e+07	1.87742e+07	2.32875e+07	2.10943e+07	2.02991e+07	1.93064e+07	1.96955e+07	2.02957e+07	2.04408e+07	1.93589e+07	2.15337e+07	1.94057e+07	3.5993e+07	1.68777e+07	2.18683e+07			FALSE	-0.11146	0.33206	-0.18374	-0.06528	-0.17424	-0.10595	-0.08839	3	1	12K(304.2072),N-term(304.2072)
A0AVT1	CDFGDEFEVLDTTGEEPK	9.61875e+06	1.01178e+07	1.08526e+07	9.27568e+06	1.04145e+07	9.60856e+06	9.5907e+06	9.44869e+06	9.83249e+06	9.38312e+06	1.13245e+07	1.05286e+07	9.43081e+06	1.04887e+07	9.39439e+06	9.64718e+06			FALSE	-0.03859	0.01332	-0.05171	0.02836	-0.05188	0.14697	0.02079	3	1	18K(304.2072),1C(57.0215),N-term(304.2072)
A0AVT1	CLANLRPLLDSGTMGTK	4.00654e+08	4.02286e+08	4.00087e+08	3.874e+08	3.88447e+08	4.15343e+08	4.02341e+08	3.79345e+08	3.94309e+08	3.7877e+08	3.91301e+08	3.44425e+08	4.11921e+08	3.54284e+08	4.35977e+08	3.78756e+08			FALSE	-0.05468	-0.06756	0.02103	-0.02804	-0.0387	-0.12612	0.00153	4	1	14M(15.9949),17K(304.2072),1C(57.0215),N-term(304.2072)
A0AVT1	CLIVDFSNPEAPLEIHTA	7.83386e+06	8.40323e+06	7.11295e+06	9.09453e+06	9.40968e+06	7.79357e+06	7.59497e+06	6.54201e+06	7.88419e+06	7.4633e+06	8.17571e+06	6.81178e+06	8.38678e+06	9.20382e+06	6.5926e+06	7.01875e+06			FALSE	-0.08129	0.11551	-0.25448	-0.00263	-0.19982	-0.11553	0.08339	3	1	1C(57.0215),N-term(304.2072)
A0AVT1	CQAWDLGTNFFLSEDDVVNK	4.51361e+06	3.30202e+06	3.95175e+06	3.1847e+06	3.37677e+06	3.63803e+06	3.85482e+06	4.12762e+06	3.73804e+06	3.38234e+06	3.41313e+06	2.78661e+06	3.59493e+06	3.21878e+06	3.63791e+06	3.38907e+06			FALSE	-0.13441	-0.19792	-0.15346	-0.13116	0.03047	-0.33415	-0.15596	3	1	1C(57.0215),20K(304.2072),N-term(304.2072)
A0AVT1	CQAWDLGTNFFLSEDDVVNKR	1.49246e+07	1.21963e+07	1.52427e+07	1.29799e+07	1.49975e+07	1.41275e+07	1.46486e+07	1.24247e+07	1.36811e+07	1.29072e+07	1.44235e+07	1.0969e+07	1.45649e+07	1.19221e+07	1.24735e+07	1.31939e+07			FALSE	-0.02861	-0.03412	-0.07946	0.05745	-0.00253	-0.095	0.10285	45	1	1C(57.0215),20K(304.2072),N-term(304.2072)
A0AVT1	DDDHNGHIDFITA	5.71011e+07	5.82132e+07	5.57392e+07	4.95744e+07	5.34864e+07	4.9895e+07	5.98113e+07	5.52732e+07	5.0201e+07	5.44524e+07	5.38735e+07	5.06759e+07	5.29993e+07	5.89975e+07	5.68976e+07	5.52322e+07			FALSE	-0.13995	-0.04211	-0.0404	-0.13088	-0.00288	-0.14139	-0.15759	3	1	N-term(304.2072)
A0AVT1	DDDHNGHIDFITAA	1.3656e+08	1.29752e+08	1.26736e+08	1.25937e+08	1.16894e+08	1.10461e+08	1.22184e+08	1.28887e+08	1.137e+08	1.27934e+08	1.20547e+08	1.33524e+08	1.28987e+08	1.20921e+08	1.08771e+08	1.23909e+08			FALSE	-0.14029	-0.09171	-0.19476	-0.07584	-0.08501	-0.06788	-0.22816	3	1	N-term(304.2072)
A0AVT1	DDDHNGHIDFITAASNLR	600792	536346	483611	653629	459402	552325	559013	579395	542065	604276	464869	519067	469625	476608	530861	591955			FALSE	0.01163	-0.26514	-0.01829	0.00013	0.00161	-0.20877	-0.16859	4	1	N-term(304.2072)
A0AVT1	DGSLFWQSPK	4.17215e+07	4.58305e+07	4.54434e+07	4.42612e+07	4.66104e+07	4.39235e+07	4.32829e+07	3.94684e+07	4.27957e+07	4.55103e+07	4.11421e+07	4.14998e+07	3.99987e+07	5.02962e+07	4.26321e+07	4.31173e+07			FALSE	0.01237	0.04451	-0.03001	0.03504	-0.08136	-0.08327	0.04832	3	1	10K(304.2072),N-term(304.2072)
A0AVT1	DIVESLGKPECEEFLPR	6.11481e+06	7.47181e+06	6.12171e+06	7.73749e+06	6.4683e+06	6.25402e+06	6.34195e+06	6.82391e+06	6.09742e+06	6.41001e+06	5.79003e+06	6.88237e+06	6.05763e+06	1.23018e+07	6.22562e+06	6.503e+06			FALSE	-0.1194	0.43433	-0.09411	0.02866	-0.04539	-0.1005	-0.09483	4	1	11C(57.0215),8K(304.2072),N-term(304.2072)
A0AVT1	DKFESSFSHKPSLFNK	2.60265e+08	2.31117e+08	2.13571e+08	2.05621e+08	1.88381e+08	2.58582e+08	2.06333e+08	2.5755e+08	2.49232e+08	2.18913e+08	1.9917e+08	1.76903e+08	2.09711e+08	1.94407e+08	2.58681e+08	244404887			FALSE	-0.06989	-0.28207	0.03396	-0.22923	-0.08308	-0.38583	-0.13669	5	1	10K(304.2072),16K(304.2072),2K(304.2072),N-term(304.2072)
A0AVT1	DLGTNFFLSEDDVVNK	7.83667e+07	8.02326e+07	7.73053e+07	7.47616e+07	8.58476e+07	6.99063e+07	8.03154e+07	7.5157e+07	7.8146e+07	7.66641e+07	7.27026e+07	7.96392e+07	8.20051e+07	6.70238e+07	6.68569e+07	7.24112e+07			FALSE	-0.03489	-0.08979	-0.18752	-0.06068	-0.02873	-0.05807	-0.02612	3	1	16K(304.2072),N-term(304.2072)
A0AVT1	DLGTNFFLSEDDVVNKR	3.368e+07	3.2879e+07	3.98141e+07	3.64778e+07	3.96312e+07	3.55137e+07	3.84741e+07	3.40292e+07	3.78137e+07	3.76078e+07	4.69036e+07	3.77237e+07	4.05545e+07	5.10094e+07	3.86558e+07	4.00151e+07			FALSE	0.18034	0.46015	0.2412	0.1969	0.12341	0.34649	0.17504	4	1	16K(304.2072),N-term(304.2072)
A0AVT1	DTTGEEPK	1.02568e+06	1.31493e+06	824158	907539	1.22345e+06	1.14753e+06	874303	1.14719e+06	1.23625e+06	914439	974040	1.05766e+06	963159	1.72447e+06	763067	1.12541e+06			FALSE	-0.12209	0.19945	-0.30966	-0.4347	-0.21147	-0.2042	0.0186	3	0.9905	8K(304.2072),N-term(304.2072)
A0AVT1	DVIITALDNVEAR	1.41095e+07	1.42306e+07	1.39628e+07	1.44428e+07	1.35795e+07	1.52317e+07	1.33648e+07	1.40161e+07	1.37681e+07	1.31407e+07	1.40998e+07	1.33135e+07	1.41572e+07	1.18412e+07	1.30943e+07	1.30713e+07			FALSE	-0.07477	-0.12443	-0.11517	0.00333	-0.04968	-0.04797	0.02378	2	1	N-term(304.2072)
A0AVT1	DVIITALDNVEARR	9.85076e+06	8.40935e+06	9.71664e+06	9.72456e+06	9.63914e+06	1.02455e+07	8.97142e+06	1.03771e+07	9.65017e+06	9.35387e+06	9.22026e+06	1.00338e+07	1.02052e+07	9.93382e+06	9.24826e+06	9.46582e+06			FALSE	0.05761	0.1413	0.03543	0.09042	0.08353	0.07647	0.12296	3	1	N-term(304.2072)
A0AVT1	EIFISNIT	6.02983e+06	7.36313e+06	5.96061e+06	8.17003e+06	6.64531e+06	6.82022e+06	6.18257e+06	7.18479e+06	6.50602e+06	6.53978e+06	6.57699e+06	7.37371e+06	6.32202e+06	8.59429e+06	6.90502e+06	6.54531e+06			FALSE	-0.03789	0.15542	0.00617	0.07735	-0.00276	0.05886	0.0078	2	0.9431	N-term(304.2072)
A0AVT1	EIFISNITQANPGIVTC	3.65316e+06	3.29549e+06	4.042e+06	3.72671e+06	3.91831e+06	3.53812e+06	3.4982e+06	3.95878e+06	3.56088e+06	3.45116e+06	3.10536e+06	3.48109e+06	3.66797e+06	3.37498e+06	3.53471e+06	3.49438e+06			FALSE	0.0131	0.01945	0.0166	0.16094	0.10186	-0.07723	0.10175	3	1	17C(57.0215),N-term(304.2072)
A0AVT1	EIFISNITQANPGIVTCL	7.05529e+06	6.30728e+06	6.48652e+06	6.56479e+06	6.70248e+06	6.51057e+06	6.44952e+06	6.60089e+06	5.93475e+06	5.68136e+06	6.17682e+06	3.96477e+06	5.5995e+06	5.83274e+06	6.24731e+06	5.68798e+06			FALSE	-0.20207	-0.22509	-0.16296	-0.034	-0.0341	-0.39791	-0.01623	3	1	17C(57.0215),N-term(304.2072)
A0AVT1	EIFISNITQANPGIVTCLENHPHK	6.20294e+06	5.86825e+06	5.88199e+06	6.17808e+06	6.11456e+06	5.84405e+06	5.75389e+06	5.91235e+06	6.1155e+06	6.10506e+06	5.76772e+06	4.93169e+06	6.05173e+06	5.33417e+06	6.25393e+06	5.36339e+06			FALSE	0.01774	-0.08432	-0.05529	-0.00133	-0.04923	-0.17404	-0.01352	5	1	17C(57.0215),24K(304.2072),N-term(304.2072)
A0AVT1	EINGMTGLNGSIQ	2.12089e+06	2.17579e+06	2.34929e+06	2.53655e+06	2.33778e+06	2.21296e+06	2.42696e+06	2.28167e+06	2.17078e+06	2.46037e+06	2.47853e+06	2.50783e+06	2.51507e+06	2.58578e+06	2.40867e+06	2.503e+06			FALSE	0.10815	0.24751	0.19299	0.18538	0.13208	0.21476	0.08288	2	1	N-term(304.2072)
A0AVT1	EKYGIEPTMVVQGVK	2.76902e+06	6.84988e+06	2.90992e+06	2.66564e+06	4.21371e+06	3.36387e+06	4.53388e+06	3.16286e+06	3.22606e+06	5.9973e+06	2.32464e+06	2.49204e+06	2.73177e+06	6.19123e+06	2.53624e+06	4.58505e+06			FALSE	-0.06058	-0.10834	-0.43373	-0.78675	-0.32162	-0.99783	-0.34413	3	1	15K(304.2072),2K(304.2072),N-term(304.2072)
A0AVT1	ENHPHKLETGQFLTFR	1.30508e+07	1.33104e+07	1.3425e+07	1.26619e+07	1.29413e+07	1.27667e+07	1.3862e+07	1.24157e+07	1.24412e+07	1.29635e+07	1.42764e+07	1.3508e+07	1.53844e+07	1.34326e+07	1.42538e+07	1.46182e+07			FALSE	-0.05332	0.1285	0.13126	-0.01509	-0.00458	0.07586	-0.0362	5	1	6K(304.2072),N-term(304.2072)
A0AVT1	FAPDIDGDEDLPGPPVR	5.00708e+07	6.15383e+07	5.74669e+07	5.02354e+07	5.11438e+07	5.09917e+07	5.02476e+07	4.51742e+07	5.05414e+07	5.37699e+07	5.29047e+07	5.179e+07	4.91722e+07	6.64944e+07	5.32701e+07	5.5237e+07			FALSE	-0.09756	0.05152	-0.04066	-0.0514	-0.22606	-0.09226	-0.12797	3	1	N-term(304.2072)
A0AVT1	FDLNEPLHLSFLQNAAK	1.19476e+07	1.2227e+07	1.12933e+07	1.07544e+07	1.06595e+07	1.01276e+07	1.03188e+07	1.11224e+07	9.16767e+06	1.00969e+07	8.77065e+06	8.91995e+06	9.07006e+06	8.60936e+06	9.73595e+06	9.63221e+06			FALSE	-0.32754	-0.45142	-0.3198	-0.13286	-0.1731	-0.45051	-0.2178	4	1	17K(304.2072),N-term(304.2072)
A0AVT1	FFLSEDDVVNK	1.61523e+07	1.95085e+07	1.62612e+07	1.67091e+07	1.77418e+07	1.60194e+07	1.70487e+07	1.63573e+07	1.5449e+07	1.77008e+07	1.41361e+07	1.64298e+07	1.42749e+07	2.24107e+07	1.63535e+07	1.68789e+07			FALSE	-0.10534	0.04087	-0.10175	-0.11317	-0.09423	-0.22241	-0.07897	3	0.9998	11K(304.2072),N-term(304.2072)
A0AVT1	FFLSEDDVVNKR	9.35666e+06	1.04812e+07	9.90823e+06	1.13155e+07	1.0409e+07	9.71011e+06	1.03547e+07	9.4407e+06	9.651e+06	9.33614e+06	9.87331e+06	9.95072e+06	1.00134e+07	2.25247e+07	9.47332e+06	1.04321e+07			FALSE	-0.06323	0.71388	0.00491	0.09742	-0.00309	-0.001	0.02031	3	1	11K(304.2072),N-term(304.2072)
A0AVT1	FISADVHGIWSR	2.66156e+08	3.19668e+08	2.78699e+08	2.25012e+08	2.11911e+08	2.81782e+08	2.46852e+08	2.64104e+08	2.87623e+08	2.29887e+08	2.39397e+08	2.37264e+08	2.5486e+08	2.4848e+08	3.07839e+08	2.57366e+08			FALSE	-0.17888	-0.21894	-0.05169	-0.21787	-0.19727	-0.2975	-0.24685	3	1	N-term(304.2072)
A0AVT1	FLSEDDVVNK	3.88953e+07	4.49258e+07	3.72668e+07	3.81852e+07	3.91806e+07	3.59094e+07	3.87163e+07	4.01828e+07	3.85231e+07	4.09607e+07	4.05195e+07	4.42431e+07	4.0008e+07	4.84084e+07	3.78164e+07	3.97069e+07			FALSE	-0.07665	0.077	-0.11268	-0.15175	-0.0873	0.01611	-0.15869	23	1	10K(304.2072),N-term(304.2072)
A0AVT1	FWQTYSSAEEVLQK	4.872e+08	5.1576e+08	4.97394e+08	4.75361e+08	4.85528e+08	5.21531e+08	5.06769e+08	4.67641e+08	4.49088e+08	4.68422e+08	4.73147e+08	4.65931e+08	5.2656e+08	4.14013e+08	4.63999e+08	5.13516e+08			FALSE	-0.12847	-0.09265	-0.03707	-0.04411	-0.04166	-0.09495	0.00588	3	1	14K(304.2072),N-term(304.2072)
A0AVT1	GAIGCEMLK	8.33298e+06	9.52921e+06	8.09431e+06	8.59692e+06	8.45097e+06	8.32617e+06	8.57652e+06	8.13021e+06	7.67161e+06	8.10052e+06	8.47295e+06	9.20911e+06	7.96021e+06	1.00769e+07	8.28159e+06	9.15861e+06			FALSE	-0.17953	0.01406	-0.03449	-0.09782	-0.09648	-0.01462	-0.09041	3	0.9936	5C(57.0215),9K(304.2072),N-term(304.2072)
A0AVT1	GDRYDALR	4.52624e+08	4.48821e+08	4.31541e+08	4.47317e+08	4.44568e+08	4.17076e+08	4.76135e+08	4.56994e+08	4.40486e+08	4.39716e+08	4.43179e+08	4.18558e+08	4.61588e+08	4.097e+08	4.59621e+08	4.56318e+08			FALSE	-0.0344	-0.04909	0.02301	-0.03661	0.04984	-0.06499	-0.06515	3	0.9991	N-term(304.2072)
A0AVT1	GFLSPLAAAVGGVASQEVLK	1.84062e+07	1.91223e+07	1.96793e+07	1.92347e+07	1.94974e+07	1.80505e+07	2.12092e+07	1.90393e+07	1.96171e+07	1.76469e+07	2.04112e+07	1.80081e+07	1.96019e+07	1.86533e+07	1.79424e+07	1.77448e+07			FALSE	-0.0102	0.02767	-0.07258	0.0523	0.10095	0.03385	0.00075	3	1	20K(304.2072),N-term(304.2072)
A0AVT1	GHTEVIVPH	3.4252e+07	3.47351e+07	3.12086e+07	2.8827e+07	3.154e+07	3.26378e+07	3.07079e+07	3.30084e+07	3.45299e+07	3.19068e+07	3.37898e+07	3.42982e+07	3.09964e+07	3.90538e+07	3.03667e+07	3.62768e+07			FALSE	-0.05435	0.02206	-0.04986	-0.20051	-0.11467	-0.01893	-0.10425	3	1	N-term(304.2072)
A0AVT1	GHTEVIVPHLTESYNSHRDPPEEEIPFCTLK	3.15378e+06	3.18765e+06	3.49609e+06	3.50993e+06	2.92755e+06	3.36057e+06	3.63499e+06	2.97146e+06	2.52031e+06	3.14919e+06	3.61634e+06	3.20966e+06	3.08746e+06	3.59868e+06	3.27151e+06	3.33527e+06			FALSE	-0.16159	0.07637	0.05914	0.14379	0.05907	0.10623	-0.01218	5	1	28C(57.0215),31K(304.2072),N-term(304.2072)
A0AVT1	GKPECEEFLPR	3.34607e+07	4.35454e+07	3.25679e+07	3.70458e+07	4.01341e+07	3.28617e+07	3.17244e+07	3.65977e+07	3.09967e+07	3.6222e+07	3.16769e+07	4.13076e+07	3.30611e+07	7.2883e+07	3.65715e+07	3.66264e+07			FALSE	-0.19611	0.46026	-0.07317	-0.1456	-0.17262	-0.07738	-0.07716	3	1	2K(304.2072),5C(57.0215),N-term(304.2072)
A0AVT1	GLVALEMIK	4.49436e+06	8.45238e+06	4.10156e+06	6.76779e+06	4.70751e+06	4.59422e+06	4.22149e+06	4.45241e+06	4.90776e+06	4.46222e+06	4.17596e+06	5.73805e+06	4.92489e+06	1.96555e+07	4.83229e+06	5.73318e+06			FALSE	-0.46647	0.92492	-0.29323	-0.25232	-0.57784	-0.38505	-0.47702	3	0.9978	9K(304.2072),N-term(304.2072)
A0AVT1	GMITVTDPDLIEK	2.18116e+08	2.22379e+08	2.34673e+08	2.07434e+08	2.34313e+08	2.38881e+08	2.27081e+08	2.08816e+08	2.00382e+08	2.21759e+08	2.1378e+08	2.17391e+08	2.14771e+08	2.26769e+08	2.02913e+08	2.28153e+08			FALSE	-0.0614	0.00342	-0.03122	0.00527	-0.01514	-0.03087	0.10331	234	1	13K(304.2072),2M(15.9949),N-term(304.2072)
A0AVT1	GTNFFLSEDDVVNK	7.15172e+06	7.52572e+06	7.49981e+06	7.9488e+06	7.45908e+06	7.48205e+06	7.47121e+06	7.75422e+06	7.52496e+06	7.70724e+06	7.6325e+06	7.92853e+06	7.78513e+06	8.59298e+06	7.27091e+06	7.04016e+06			FALSE	0.05352	0.15817	-0.03647	0.07388	0.05288	0.08434	0.02569	3	1	14K(304.2072),N-term(304.2072)
A0AVT1	HIAELNPYVHVT	4.05027e+07	4.53134e+07	4.04046e+07	3.84444e+07	4.09331e+07	3.80299e+07	3.34212e+07	3.78389e+07	4.04925e+07	3.5644e+07	4.22717e+07	3.54469e+07	3.91639e+07	4.13264e+07	3.37062e+07	3.56742e+07			FALSE	-0.17266	-0.09243	-0.30672	-0.12216	-0.26815	-0.14299	-0.12007	3	1	N-term(304.2072)
A0AVT1	IDAHLNK	2.20852e+08	2.003e+08	2.05758e+08	2.09896e+08	2.10203e+08	1.95113e+08	2.01423e+08	2.08494e+08	1.93918e+08	2.17567e+08	2.12909e+08	1.98129e+08	1.99469e+08	1.95724e+08	2.08094e+08	2.14741e+08			FALSE	-0.0335	-0.09178	0.00576	-0.01895	-0.03901	-0.03507	-0.05529	3	0.9997	7K(304.2072),N-term(304.2072)
A0AVT1	IGDTLCQK	1.8183e+07	1.951e+07	1.91649e+07	1.80365e+07	2.10442e+07	1.67599e+07	1.9469e+07	1.72305e+07	1.87797e+07	1.722e+07	1.97294e+07	2.00382e+07	1.8838e+07	1.77885e+07	1.76861e+07	1.7955e+07			FALSE	-0.06631	-0.04141	-0.08076	-0.01894	-0.03854	0.0773	0.00424	3	0.9853	6C(57.0215),8K(304.2072),N-term(304.2072)
A0AVT1	IQEFKPSNK	4.22565e+08	4.30805e+08	4.11137e+08	4.29251e+08	3.64923e+08	3.79395e+08	4.59251e+08	4.19234e+08	3.50769e+08	4.24745e+08	3.82303e+08	3.60155e+08	4.55952e+08	4.1888e+08	4.32504e+08	4.51897e+08			FALSE	-0.13802	0.03583	0.05153	-0.02212	0.04185	-0.20086	-0.19725	3	0.9998	5K(304.2072),9K(304.2072),N-term(304.2072)
A0AVT1	IQSGHSLEGCFQVIK	3.06832e+08	3.00047e+08	2.80289e+08	2.89315e+08	2.79579e+08	2.6635e+08	2.90336e+08	2.87513e+08	2.81346e+08	2.79718e+08	2.53073e+08	2.50368e+08	2.80693e+08	2.40916e+08	2.67215e+08	2.78114e+08			FALSE	-0.11324	-0.21844	-0.15428	-0.09145	-0.07072	-0.26959	-0.1527	34	1	10C(57.0215),15K(304.2072),N-term(304.2072)
A0AVT1	KINDFCR	3.33007e+07	3.47493e+07	3.59742e+07	3.40649e+07	3.55904e+07	3.48988e+07	3.52439e+07	3.24821e+07	3.41208e+07	3.38728e+07	3.66779e+07	2.97857e+07	3.4686e+07	2.94292e+07	3.75432e+07	3.42097e+07			FALSE	-0.00119	-0.08593	0.07644	0.04157	-0.00689	-0.03403	0.05081	2	0.9992	1K(304.2072),6C(57.0215),N-term(304.2072)
A0AVT1	KPDHVPISSEDER	1.17733e+08	1.25926e+08	1.14873e+08	1.20673e+08	1.22951e+08	1.17282e+08	1.16984e+08	1.22546e+08	1.05718e+08	1.15865e+08	1.08896e+08	1.19604e+08	1.16329e+08	1.3145e+08	1.25327e+08	1.34686e+08			FALSE	-0.13702	0.02419	0.09372	-0.04886	-0.02466	-0.09267	-0.02042	34	1	1K(304.2072),N-term(304.2072)
A0AVT1	KPDHVPISSEDERNAIFQ	1.52401e+07	1.6356e+07	1.62378e+07	1.67326e+07	1.64067e+07	1.53601e+07	1.63829e+07	1.56989e+07	1.59316e+07	1.6673e+07	1.67593e+07	1.60963e+07	1.60205e+07	1.68234e+07	1.57708e+07	1.58579e+07			FALSE	0.04533	0.05588	0.00149	0.06143	0.02201	0.05639	0.00777	4	1	1K(304.2072),N-term(304.2072)
A0AVT1	KPDHVPISSEDERNAIFQLEK	8.90503e+07	8.27573e+07	8.59033e+07	8.67853e+07	8.27593e+07	8.69974e+07	8.55021e+07	8.69798e+07	8.66527e+07	8.46034e+07	9.06185e+07	9.11921e+07	9.17862e+07	8.66005e+07	8.15749e+07	8.59576e+07			FALSE	-0.00464	0.05421	-0.03635	0.00738	0.00565	0.08164	-0.01733	5	1	1K(304.2072),21K(304.2072),N-term(304.2072)
A0AVT1	KPNVGCQQDSEELLK	2.00989e+08	1.9564e+08	2.03679e+08	2.0125e+08	1.99759e+08	1.97179e+08	2.01246e+08	2.0354e+08	1.91904e+08	2.12156e+08	1.96242e+08	1.90697e+08	2.05505e+08	1.93495e+08	1.90836e+08	1.98218e+08			FALSE	0.02678	0.0086	-0.02782	0.02988	0.02937	-0.03569	0.00112	34	1	15K(304.2072),1K(304.2072),6C(57.0215),N-term(304.2072)
A0AVT1	KYVDLTVSFAPDIDGDEDLPGPPVR	1.21217e+07	1.10536e+07	1.23876e+07	1.078e+07	1.22583e+07	1.07773e+07	1.147e+07	1.07448e+07	1.13748e+07	1.0384e+07	1.35454e+07	1.03581e+07	1.08281e+07	1.12054e+07	1.16331e+07	1.09076e+07			FALSE	-0.09099	-0.07289	-0.04005	-0.00048	-0.06106	0.04464	-0.00872	4	1	1K(304.2072),N-term(304.2072)
A0AVT1	LALDQFQEK	2.77177e+07	3.1254e+07	2.35832e+07	3.13196e+07	3.50245e+07	2.77226e+07	3.34854e+07	3.13474e+07	3.19256e+07	2.83481e+07	3.00448e+07	3.12239e+07	3.23541e+07	5.11387e+07	2.97645e+07	3.0881e+07			FALSE	0.0315	0.50163	0.04038	-0.10314	0.1367	0.05513	0.08952	23	0.9996	9K(304.2072),N-term(304.2072)
A0AVT1	LENHPHKLETGQFLTFR	1.04272e+07	9.99578e+06	1.1408e+07	1.01895e+07	1.10538e+07	1.07197e+07	1.01462e+07	1.00808e+07	1.09865e+07	1.02489e+07	1.05462e+07	1.06338e+07	1.0839e+07	1.30862e+07	1.0729e+07	1.22146e+07			FALSE	0.05628	0.22834	0.1679	0.08067	-0.01391	0.0525	0.09238	5	1	7K(304.2072),N-term(304.2072)
A0AVT1	LETGQFLTF	8.99e+07	8.00006e+07	8.35974e+07	7.39398e+07	7.71064e+07	6.85597e+07	8.32796e+07	8.30649e+07	8.40874e+07	7.75707e+07	7.92957e+07	8.21655e+07	6.71242e+07	7.52191e+07	7.71527e+07	8.35226e+07			FALSE	-0.07175	-0.25532	-0.08054	-0.109	-0.03052	-0.0735	-0.22203	2	0.9989	N-term(304.2072)
A0AVT1	LETGQFLTFR	7.48025e+07	8.49979e+07	7.78716e+07	8.48447e+07	7.18091e+07	8.13741e+07	8.08396e+07	8.47426e+07	7.40824e+07	7.90282e+07	8.59223e+07	6.51048e+07	7.6461e+07	7.80344e+07	8.62298e+07	8.22663e+07			FALSE	-0.0617	-0.04871	0.07644	0.02609	0.05128	-0.08146	-0.06101	3	1	N-term(304.2072)
A0AVT1	LFCDFGDEFEVLDTTGEEPK	1.12038e+07	1.08032e+07	1.08843e+07	1.05712e+07	1.19318e+07	8.95816e+06	1.12857e+07	9.46547e+06	1.07434e+07	1.08413e+07	1.03425e+07	8.22784e+06	9.84108e+06	9.8311e+06	1.00233e+07	9.8243e+06			FALSE	-0.02795	-0.16181	-0.149	-0.03662	-0.08477	-0.24496	-0.07516	34	1	20K(304.2072),3C(57.0215),N-term(304.2072)
A0AVT1	LKDGSLFWQSPK	3.06496e+07	2.92333e+07	3.22866e+07	2.87851e+07	3.30038e+07	3.09403e+07	3.08657e+07	2.98785e+07	3.16039e+07	2.93582e+07	3.46433e+07	2.99971e+07	3.4963e+07	3.15075e+07	3.16977e+07	3.23396e+07			FALSE	0.02577	0.15057	0.09677	0.02836	0.0206	0.11029	0.09467	34	1	12K(304.2072),2K(304.2072),N-term(304.2072)
A0AVT1	LNILSEVK	2.12753e+07	2.38328e+07	2.1062e+07	2.41628e+07	2.09159e+07	2.05975e+07	2.09532e+07	2.19304e+07	2.18797e+07	2.18439e+07	2.32799e+07	2.13955e+07	2.31499e+07	3.26049e+07	2.26182e+07	2.26337e+07			FALSE	-0.04497	0.30571	0.00459	0.00373	-0.07296	-0.0139	-0.11981	3	0.9844	8K(304.2072),N-term(304.2072)
A0AVT1	LQNLNIF	2.05687e+07	3.69542e+07	1.81386e+07	2.4459e+07	2.0921e+07	2.02751e+07	2.66588e+07	2.11972e+07	2.07842e+07	2.72147e+07	2.51627e+07	2.65463e+07	2.10802e+07	6.91334e+07	2.1048e+07	2.49414e+07			FALSE	-0.26113	0.64921	-0.32283	-0.43336	-0.26544	-0.15372	-0.48163	2	0.9189	N-term(304.2072)
A0AVT1	LQNLNIFLVGC	1.6319e+06	1.95696e+06	1.61793e+06	1.62401e+06	1.58057e+06	1.53207e+06	1.51627e+06	1.56983e+06	1.34664e+06	1.39137e+06	1.34204e+06	1.22263e+06	1.62224e+06	1.83197e+06	1.58564e+06	1.55633e+06			FALSE	-0.3904	-0.05517	-0.19186	-0.14667	-0.21774	-0.48476	-0.20539	2	1	11C(57.0215),N-term(304.2072)
A0AVT1	LRPLLDSGTMGTK	370992	388153	363682	384863	403036	388339	361822	352111	361340	360912	351099	404417	347064	358757	337963	378789			FALSE	-0.07187	-0.10507	-0.0829	-0.02029	-0.08859	-0.00691	0.05999	3	1	13K(304.2072),N-term(304.2072)
A0AVT1	LSEDDVVNK	1.26667e+06	1.30603e+06	1.15456e+06	1.29613e+06	1.25359e+06	1.16942e+06	1.15184e+06	1.37343e+06	1.16317e+06	1.32072e+06	1.23563e+06	1.26873e+06	1.17486e+06	1.40997e+06	1.25632e+06	1.26917e+06			FALSE	-0.05068	0.00678	-0.02673	-0.07009	-0.02685	-0.03884	-0.08649	2	0.9985	9K(304.2072),N-term(304.2072)
A0AVT1	LSPLAAAVGGVASQEVLK	21987.9	24483.9	25234.1	25568.8	24085.6	22973.5	26106.2	24004.6	23923.3	23203.3	25789.8	24787.4	24940	31167.7	24352.6	25791.3			FALSE	0.02019	0.27184	0.10972	0.12855	0.10877	0.12213	0.01812	3	1	18K(304.2072),N-term(304.2072)
A0AVT1	LVGCGAIGCEMLK	6.3724e+06	9.10199e+06	6.28043e+06	8.31686e+06	7.50182e+06	5.98567e+06	6.44989e+06	6.59373e+06	6.2919e+06	6.4577e+06	6.82118e+06	7.13517e+06	6.62233e+06	1.55844e+07	6.36015e+06	7.4517e+06			FALSE	-0.27943	0.52111	-0.16398	-0.08418	-0.24654	-0.14896	-0.19826	3	1	13K(304.2072),4C(57.0215),9C(57.0215),N-term(304.2072)
A0AVT1	LVKPTTEK	1.34844e+07	1.26162e+07	1.28811e+07	1.34992e+07	1.36113e+07	1.29295e+07	1.3453e+07	1.26739e+07	1.38765e+07	1.33186e+07	1.33357e+07	1.37034e+07	1.29486e+07	1.29482e+07	1.2951e+07	1.31097e+07			FALSE	0.05926	-0.01131	-0.00221	0.01538	0.00145	0.05096	0.02413	23	0.9981	3K(304.2072),8K(304.2072),N-term(304.2072)
A0AVT1	LVKPTTEKK	4.68289e+07	4.74404e+07	4.94551e+07	4.34755e+07	4.87257e+07	5.12744e+07	5.02592e+07	5.57173e+07	6.7655e+07	4.82078e+07	4.33937e+07	4.61282e+07	5.10741e+07	5.21553e+07	4.65949e+07	4.99958e+07			FALSE	0.29756	0.13099	0.0351	-0.02063	0.16888	-0.07455	0.08514	4	0.9983	3K(304.2072),8K(304.2072),9K(304.2072),N-term(304.2072)
A0AVT1	LVLAGLK	6.90794e+07	7.18968e+07	6.89328e+07	7.00836e+07	7.63481e+07	7.44082e+07	7.20601e+07	7.24647e+07	6.53291e+07	7.11118e+07	6.57537e+07	6.55683e+07	6.35604e+07	6.60447e+07	7.11346e+07	6.68502e+07			FALSE	-0.04718	-0.12133	-0.03094	-0.0202	0.03587	-0.10234	0.09677	2	0.9526	7K(304.2072),N-term(304.2072)
A0AVT1	MLALDQFQEK	6.93396e+07	8.79692e+07	7.03615e+07	8.13248e+07	7.3449e+07	6.61474e+07	7.40947e+07	7.15709e+07	6.93412e+07	6.83981e+07	7.59532e+07	7.01861e+07	7.40322e+07	1.11911e+08	7.44134e+07	7.86321e+07			FALSE	-0.19166	0.24126	-0.03964	-0.05251	-0.11094	-0.10626	-0.17234	3	0.9999	10K(304.2072),N-term(304.2072)
A0AVT1	MLYVPVMPGHAK	1.83223e+08	1.99047e+08	1.78895e+08	1.83002e+08	1.80578e+08	1.76712e+08	1.77988e+08	1.94094e+08	1.8045e+08	1.79674e+08	1.61925e+08	1.84619e+08	1.76176e+08	1.85794e+08	1.92595e+08	1.92992e+08			FALSE	-0.08609	-0.07872	0.01247	-0.07901	-0.03897	-0.14155	-0.0975	34	1	12K(304.2072),1M(15.9949),7M(15.9949),N-term(304.2072)
A0AVT1	MYSIEPADRFK	1.91938e+08	1.78134e+08	1.85668e+08	1.91899e+08	1.71894e+08	1.77455e+08	1.90505e+08	1.80436e+08	1.76653e+08	1.85184e+08	1.85543e+08	1.9096e+08	1.89627e+08	1.86453e+08	1.82421e+08	1.87003e+08			FALSE	-0.03247	0.02323	-0.00253	0.02893	0.00338	0.02485	-0.08313	3	1	11K(304.2072),1M(15.9949),N-term(304.2072)
A0AVT1	NAIFQLE	3.24875e+07	3.2015e+07	2.96927e+07	2.77264e+07	3.25799e+07	3.02268e+07	2.74393e+07	2.99091e+07	2.80987e+07	3.01006e+07	2.47313e+07	3.1422e+07	2.96431e+07	3.17279e+07	3.00032e+07	3.37786e+07			FALSE	-0.14835	-0.0718	-0.01621	-0.16782	-0.1696	-0.19998	-0.03844	2	0.9239	N-term(304.2072)
A0AVT1	NAIFQLEK	8.80189e+06	7.93468e+06	8.97223e+06	9.15873e+06	9.43941e+06	9.44621e+06	8.65076e+06	8.92161e+06	8.30098e+06	8.62618e+06	8.13978e+06	8.70967e+06	7.78701e+06	8.47094e+06	9.51406e+06	8.93647e+06			FALSE	0.01634	-0.04186	0.14066	0.11545	0.0703	0.0097	0.17428	2	1	8K(304.2072),N-term(304.2072)
A0AVT1	NFALLGVGTSK	6.68772e+08	6.80301e+08	6.41669e+08	6.27034e+08	6.40781e+08	6.8731e+08	6.48855e+08	7.23052e+08	6.85945e+08	6.23899e+08	6.91185e+08	6.19526e+08	6.96243e+08	5.35923e+08	6.59454e+08	6.7049e+08			FALSE	-0.04257	-0.13077	-0.0206	-0.08861	0.02421	-0.04162	-0.02261	23	1	11K(304.2072),N-term(304.2072)
A0AVT1	NITQANPGIVTCLENHPHK	1.62574e+07	1.74727e+07	1.73615e+07	1.92535e+07	1.68118e+07	1.68531e+07	1.72917e+07	1.86432e+07	1.64625e+07	1.82904e+07	1.63128e+07	1.70408e+07	1.75275e+07	2.43188e+07	1.7901e+07	1.67683e+07			FALSE	0.04309	0.31106	0.03962	0.1184	0.09135	-0.01619	-0.00279	45	1	12C(57.0215),19K(304.2072),N-term(304.2072)
A0AVT1	NITQANPGIVTCLENHPHKLETGQFLTFR	3.19778e+06	2.81245e+06	3.5949e+06	3.27778e+06	2.96664e+06	3.05811e+06	3.08123e+06	3.03239e+06	3.72898e+06	2.81576e+06	3.05496e+06	2.55928e+06	3.25095e+06	3.52383e+06	2.82813e+06	2.68709e+06			FALSE	0.12292	0.17275	-0.124	0.19345	0.02461	-0.09833	0.00348	5	1	12C(57.0215),19K(304.2072),N-term(304.2072)
A0AVT1	NLVLAGIK	4.38873e+08	4.14503e+08	4.08347e+08	3.87798e+08	3.66696e+08	4.12049e+08	4.0407e+08	4.00453e+08	4.07232e+08	4.1829e+08	3.99796e+08	4.04563e+08	4.2328e+08	3.93421e+08	4.46904e+08	4.22714e+08			FALSE	-0.04787	-0.06337	0.0272	-0.10015	-0.08505	-0.08534	-0.13203	23	0.9973	8K(304.2072),N-term(304.2072)
A0AVT1	NRAEAVLK	2.81457e+07	2.54862e+07	2.94656e+07	2.96543e+07	2.93143e+07	2.95079e+07	2.88955e+07	2.56784e+07	2.92765e+07	2.93728e+07	3.08289e+07	2.6087e+07	3.01097e+07	2.8284e+07	3.26369e+07	3.14391e+07			FALSE	0.12902	0.12272	0.25669	0.14055	0.02512	0.08574	0.13327	2	0.9999	8K(304.2072),N-term(304.2072)
A0AVT1	NSHRDPPEEEIPFCTLK	2.35161e+07	2.5954e+07	2.33894e+07	2.69818e+07	2.54586e+07	2.45787e+07	2.446e+07	2.7349e+07	2.65247e+07	2.44045e+07	2.68807e+07	2.75569e+07	2.46722e+07	3.18575e+07	2.35109e+07	2.58003e+07			FALSE	0.04194	0.19245	-0.00464	0.02604	0.06665	0.13805	0.01645	4	1	14C(57.0215),17K(304.2072),N-term(304.2072)
A0AVT1	NWSQCVELAR	8.54655e+07	7.99964e+07	7.6628e+07	7.62141e+07	8.16273e+07	7.27889e+07	8.46728e+07	8.67602e+07	7.25662e+07	7.6185e+07	7.93968e+07	6.59877e+07	8.24379e+07	7.33389e+07	8.52635e+07	8.24272e+07			FALSE	-0.1536	-0.08702	0.0193	-0.11446	0.05115	-0.18663	-0.09967	2	1	5C(57.0215),N-term(304.2072)
A0AVT1	QDVIITALDNVEAR	5.7016e+07	5.2819e+07	5.50434e+07	5.64618e+07	5.22609e+07	5.97301e+07	5.70369e+07	5.76386e+07	5.30326e+07	6.14204e+07	5.55671e+07	5.03895e+07	5.7091e+07	4.06918e+07	5.97286e+07	5.44948e+07			FALSE	0.05942	-0.16769	0.05652	0.02177	0.06222	-0.05187	0.02804	2	1	N-term(304.2072)
A0AVT1	QDVIITALDNVEARR	4.18012e+07	3.41911e+07	3.97107e+07	3.48793e+07	3.34673e+07	4.10164e+07	3.80299e+07	3.80269e+07	3.92061e+07	3.68779e+07	3.88367e+07	3.65521e+07	3.91823e+07	3.14858e+07	3.65009e+07	3.49168e+07			FALSE	0.00174	-0.10479	-0.08957	-0.02687	0.00123	-0.0115	-0.02893	3	1	N-term(304.2072)
A0AVT1	QFLFRPH	2.10181e+07	2.50763e+07	2.03834e+07	1.96234e+07	2.10592e+07	2.16986e+07	1.83349e+07	2.42093e+07	2.03382e+07	1.93287e+07	1.86149e+07	2.38015e+07	2.00737e+07	2.68901e+07	2.39088e+07	2.34431e+07			FALSE	-0.21666	0.02696	0.03883	-0.20434	-0.11563	-0.11997	-0.1084	3	0.9997	N-term(304.2072)
A0AVT1	QFLFRPHHIQK	2.4571e+07	2.59627e+07	2.38749e+07	2.41264e+07	2.13244e+07	2.81721e+07	2.0638e+07	2.57114e+07	2.34843e+07	2.27422e+07	1.85161e+07	2.31392e+07	2.1273e+07	2.03312e+07	2.69687e+07	2.43067e+07			FALSE	-0.12853	-0.28051	0.02102	-0.07417	-0.1247	-0.27875	-0.02992	4	1	11K(304.2072),N-term(304.2072)
A0AVT1	QFLFRPHHIQKPK	3.47199e+07	3.26258e+07	3.65097e+07	3.23891e+07	3.00147e+07	4.14346e+07	2.85811e+07	3.45413e+07	3.81498e+07	2.77509e+07	3.05759e+07	2.87009e+07	3.36906e+07	3.0752e+07	3.725e+07	3.81146e+07			FALSE	-0.03129	-0.06357	0.1623	0.03289	-0.09343	-0.18412	0.08534	5	1	11K(304.2072),13K(304.2072),N-term(304.2072)
A0AVT1	QRYVLGDTAMQK	7.80517e+06	7.69672e+06	7.86564e+06	7.65907e+06	8.22868e+06	8.48662e+06	7.80668e+06	7.6594e+06	8.15597e+06	7.71088e+06	8.18534e+06	8.16086e+06	7.65999e+06	7.63626e+06	7.87763e+06	7.33139e+06			FALSE	0.03357	-0.01927	-0.02752	0.00212	-0.00334	0.07651	0.10872	3	1	12K(304.2072),N-term(304.2072)
A0AVT1	RPPSPIK	1.09087e+07	1.26239e+07	1.18022e+07	1.30508e+07	1.15688e+07	1.14473e+07	1.18589e+07	1.0981e+07	1.07356e+07	1.18152e+07	1.0317e+07	1.10247e+07	1.01296e+07	1.13769e+07	1.21135e+07	1.14085e+07			FALSE	-0.06149	-0.12989	-0.00065	0.07875	-0.04311	-0.14099	-0.03202	3	0.9816	7K(304.2072),N-term(304.2072)
A0AVT1	RPPSPIKFDLNEPLHL	1.03144e+07	1.1745e+07	1.06305e+07	1.06805e+07	1.18492e+07	1.12212e+07	1.12514e+07	1.03976e+07	1.08984e+07	1.0512e+07	1.06588e+07	1.18016e+07	1.06242e+07	1.47777e+07	1.08427e+07	1.19316e+07			FALSE	-0.04308	0.20355	0.04602	-0.04979	-0.02709	0.02599	0.06465	4	1	7K(304.2072),N-term(304.2072)
A0AVT1	RPPSPIKFDLNEPLHLSFLQNAAK	2.73317e+07	2.21737e+07	2.9207e+07	2.06729e+07	2.34203e+07	2.67487e+07	1.9491e+07	2.14197e+07	2.97978e+07	1.99426e+07	2.05438e+07	1.52347e+07	2.06762e+07	2.3377e+07	2.54165e+07	2.35313e+07			FALSE	0.00683	-0.16834	-0.01634	0.01087	-0.27511	-0.4685	0.01921	5	1	24K(304.2072),7K(304.2072),N-term(304.2072)
A0AVT1	RYVLGDTAMQK	7.27575e+07	7.37199e+07	6.91681e+07	6.88599e+07	6.74001e+07	7.15907e+07	7.13917e+07	7.15077e+07	6.99831e+07	7.13812e+07	7.10926e+07	7.35423e+07	7.52438e+07	6.90661e+07	7.32233e+07	7.72756e+07			FALSE	-0.05126	-0.02151	0.03907	-0.08572	-0.03568	-0.01826	-0.07569	3	1	11K(304.2072),N-term(304.2072)
A0AVT1	SDLQMAVLSFEK	6.44777e+07	5.15131e+07	5.7414e+07	5.7387e+07	4.94594e+07	5.70185e+07	6.1327e+07	6.29626e+07	5.71357e+07	6.58815e+07	5.86547e+07	5.55837e+07	5.36119e+07	2.68648e+07	5.93715e+07	5.10487e+07			FALSE	0.08485	-0.52737	-0.071	-0.01487	0.0997	-0.02196	-0.12346	3	1	12K(304.2072),N-term(304.2072)
A0AVT1	SFEKDDDHNGHIDFITAASNLR	2.69137e+07	2.10668e+07	2.49599e+07	2.9167e+07	2.96904e+07	2.57792e+07	2.35644e+07	2.61219e+07	2.86375e+07	2.56185e+07	2.61843e+07	2.49713e+07	2.75096e+07	2.74332e+07	2.52031e+07	2.51861e+07			FALSE	0.17734	0.19548	0.07067	0.1739	0.0504	0.09245	0.20925	5	1	4K(304.2072),N-term(304.2072)
A0AVT1	SFPAAIEHTIQ	5.66707e+07	6.22202e+07	5.97102e+07	5.95073e+07	6.22242e+07	5.68097e+07	5.8843e+07	5.97501e+07	5.72308e+07	5.97184e+07	6.1603e+07	6.09558e+07	5.6561e+07	7.55444e+07	5.88034e+07	6.16428e+07			FALSE	-0.02376	0.15205	0.01875	0.00396	-0.00362	0.04384	0.00173	2	1	N-term(304.2072)
A0AVT1	SFPAAIEHTIQWAR	8.06789e+08	7.56049e+08	8.08163e+08	7.40593e+08	7.236e+08	8.07815e+08	7.87222e+08	7.91285e+08	8.64279e+08	8.16324e+08	6.66755e+08	7.66497e+08	7.67513e+08	7.09896e+08	8.76833e+08	8.99311e+08			FALSE	0.10481	-0.0811	0.18458	-0.01306	0.01439	-0.12488	-0.0293	3	1	N-term(304.2072)
A0AVT1	SHVFLSGMGGL	3.60382e+06	3.30108e+06	3.80349e+06	3.51203e+06	3.68413e+06	3.9359e+06	3.61763e+06	3.22769e+06	4.25248e+06	3.05324e+06	3.70392e+06	3.08021e+06	3.47355e+06	3.38858e+06	3.53295e+06	3.71026e+06			FALSE	0.08141	-0.00896	0.06901	0.08334	-0.0125	-0.02546	0.14218	2	1	N-term(304.2072)
A0AVT1	SHVFLSGMGGLGLEIAK	2.83089e+07	2.62574e+07	2.67044e+07	2.38296e+07	2.55188e+07	3.005e+07	2.57992e+07	2.76427e+07	2.83959e+07	2.68034e+07	2.45687e+07	2.16558e+07	2.3777e+07	2.3009e+07	2.64436e+07	2.54063e+07			FALSE	0.01664	-0.22194	-0.07367	-0.11076	-0.03004	-0.23936	0.02627	4	1	17K(304.2072),N-term(304.2072)
A0AVT1	SQCPPIK	2.71982e+08	2.48335e+08	2.86135e+08	2.63322e+08	2.73625e+08	2.5704e+08	2.55768e+08	2.25469e+08	2.57347e+08	2.78656e+08	2.85325e+08	2.52588e+08	2.55126e+08	2.32885e+08	2.92991e+08	2.72664e+08			FALSE	0.04285	-0.09248	0.12053	0.07861	-0.11264	0.04798	0.02841	2	0.9997	3C(57.0215),7K(304.2072),N-term(304.2072)
A0AVT1	STASVEIDDALYSR	6.80457e+06	6.29898e+06	7.7916e+06	8.22573e+06	7.27395e+06	8.31146e+06	7.25122e+06	8.21082e+06	8.15459e+06	7.68776e+06	7.30089e+06	7.77472e+06	7.02683e+06	7.0125e+06	7.65518e+06	7.51322e+06			FALSE	0.27383	0.09952	0.21111	0.28968	0.23877	0.20226	0.25024	3	0.9999	N-term(304.2072)
A0AVT1	SVEIDDALYSR	6.21202e+07	5.47561e+07	6.20146e+07	6.15337e+07	5.93679e+07	6.31388e+07	6.37795e+07	6.10009e+07	6.25381e+07	6.05523e+07	6.75669e+07	6.36086e+07	6.40257e+07	6.26116e+07	6.2788e+07	5.99613e+07			FALSE	0.07474	0.11572	0.07073	0.08009	0.09441	0.16652	0.06788	2	1	N-term(304.2072)
A0AVT1	SVPFNETTDLSFLDK	7.26145e+06	7.29724e+06	6.52119e+06	6.1796e+06	6.34181e+06	6.27528e+06	7.20085e+06	6.49789e+06	6.58636e+06	6.63458e+06	6.4791e+06	5.68342e+06	6.14889e+06	7.46766e+06	6.77633e+06	6.10428e+06			FALSE	-0.13906	-0.09652	-0.17668	-0.19696	-0.08784	-0.25944	-0.2065	3	1	15K(304.2072),N-term(304.2072)
A0AVT1	SYTAADATLK	1.65666e+08	1.51902e+08	1.37769e+08	1.48153e+08	1.43148e+08	1.47777e+08	1.50762e+08	1.55188e+08	1.48935e+08	1.51029e+08	1.46858e+08	1.53877e+08	1.58459e+08	1.44341e+08	1.40159e+08	1.4634e+08			FALSE	-0.08228	-0.0687	-0.14853	-0.15144	-0.05377	-0.07857	-0.12642	23	1	10K(304.2072),N-term(304.2072)
A0AVT1	TAMLALDQFQEK	1.0268e+07	1.07497e+07	1.12933e+07	1.04643e+07	1.13887e+07	1.03235e+07	1.10889e+07	8.94516e+06	1.09405e+07	1.04343e+07	1.20596e+07	1.12972e+07	1.09278e+07	1.45725e+07	1.00434e+07	9.73131e+06			FALSE	0.0243	0.27891	-0.08795	0.04991	-0.06915	0.15223	0.0469	3	1	12K(304.2072),N-term(304.2072)
A0AVT1	TEMKLPLQK	2.8285e+07	3.22333e+07	3.27678e+07	2.61087e+07	3.24839e+07	2.80739e+07	3.09414e+07	2.88333e+07	3.59217e+07	2.9517e+07	3.94959e+07	3.81557e+07	3.65813e+07	4.80924e+07	3.17856e+07	3.64295e+07			FALSE	0.11277	0.48454	0.17272	-0.03968	-0.01784	0.35964	0.00094	3	1	4K(304.2072),9K(304.2072),N-term(304.2072)
A0AVT1	TVFFESLER	8.98943e+08	9.25131e+08	8.71655e+08	8.89567e+08	8.32723e+08	8.73218e+08	9.54554e+08	8.8081e+08	8.67278e+08	8.75843e+08	1.04619e+09	8.46107e+08	1.03012e+09	8.36341e+08	9.53089e+08	9.26863e+08			FALSE	-0.06549	0.03314	0.04353	-0.05059	0.0089	0.05298	-0.0966	2	1	N-term(304.2072)
A0AVT1	TVSFAPDIDGDEDLPGPPVR	8.39518e+06	8.57715e+06	9.17119e+06	9.13499e+06	8.16081e+06	8.35266e+06	9.10617e+06	8.92781e+06	9.52872e+06	8.35305e+06	8.88254e+06	7.8342e+06	8.97714e+06	1.10598e+07	9.28231e+06	9.21902e+06			FALSE	0.07531	0.23948	0.12444	0.10915	0.08753	-0.02189	-0.03954	3	1	N-term(304.2072)
A0AVT1	VCPTTETIYNDEFYTK	7.91898e+07	8.12384e+07	7.56722e+07	8.37055e+07	7.42474e+07	7.37942e+07	7.63417e+07	7.94995e+07	7.93744e+07	7.35519e+07	6.45061e+07	6.62266e+07	7.39964e+07	7.22419e+07	7.84614e+07	8.10877e+07			FALSE	-0.06909	-0.13361	-0.00793	-0.00948	-0.04185	-0.29531	-0.11593	4	1	16K(304.2072),2C(57.0215),N-term(304.2072)
A0AVT1	VCPTTETIYNDEFYTKQ	7.04592e+07	7.9169e+07	7.02128e+07	6.76619e+07	7.62518e+07	6.92646e+07	7.94648e+07	7.10769e+07	7.58795e+07	6.92079e+07	7.62832e+07	7.64722e+07	7.65486e+07	7.78505e+07	7.25325e+07	7.3649e+07			FALSE	-0.04446	0.04528	-0.03362	-0.11802	0.00878	0.02984	-0.0402	34	1	16K(304.2072),2C(57.0215),N-term(304.2072)
A0AVT1	VFLSGMGGLGLEIAK	1.76492e+06	1.96699e+06	1.89266e+06	1.51558e+06	1.90539e+06	1.74503e+06	1.86401e+06	1.80695e+06	2.09172e+06	1.52369e+06	1.58168e+06	1.555e+06	1.50677e+06	1.26268e+06	1.88022e+06	1.65777e+06			FALSE	-0.04576	-0.43032	-0.07699	-0.13089	-0.02376	-0.25068	-0.03186	3	1	15K(304.2072),N-term(304.2072)
A0AVT1	VSFAPDIDGDEDLPGPPVR	7.35461e+06	7.89648e+06	7.50951e+06	7.46895e+06	8.98052e+06	8.31569e+06	7.53344e+06	7.24854e+06	8.06656e+06	8.07549e+06	7.07677e+06	7.53807e+06	8.0556e+06	8.27457e+06	6.79312e+06	8.26998e+06			FALSE	0.08191	0.09863	-0.01789	-0.02602	-0.04507	-0.06148	0.18154	3	1	N-term(304.2072)
A0AVT1	VTGGYPFEAYK	5.81008e+08	6.21789e+08	5.56515e+08	5.92522e+08	5.40536e+08	5.30044e+08	5.66848e+08	6.08773e+08	4.86901e+08	5.57865e+08	5.49473e+08	4.67965e+08	5.56782e+08	5.30148e+08	5.32231e+08	5.67293e+08			FALSE	-0.20321	-0.14613	-0.12951	-0.06597	-0.03297	-0.24145	-0.168	23	1	11K(304.2072),N-term(304.2072)
A0AVT1	VVQTDETAR	1.59858e+08	1.59649e+08	1.61549e+08	1.79235e+08	1.61981e+08	1.59287e+08	1.62004e+08	1.57694e+08	1.60806e+08	1.67426e+08	1.81094e+08	1.53749e+08	1.55941e+08	1.59747e+08	1.79351e+08	1.62904e+08			FALSE	0.03887	-0.01735	0.09922	0.09301	0.00086	0.06764	0.00793	2	1	N-term(304.2072)
A0AVT1	VVQTDETARKPDHVPISSEDER	5.88797e+07	6.0948e+07	6.02847e+07	5.7059e+07	5.93806e+07	5.80871e+07	5.99736e+07	5.67241e+07	5.22386e+07	5.99827e+07	6.11621e+07	5.8307e+07	6.36759e+07	6.06002e+07	6.17022e+07	6.40734e+07			FALSE	-0.09462	0.05259	0.06989	-0.03022	-0.03819	-0.00432	-0.0287	4	1	10K(304.2072),N-term(304.2072)
A0AVT1	VVQTDETARKPDHVPISSEDERNAIFQ	4.5834e+07	4.63342e+07	4.56179e+07	3.93886e+07	4.63718e+07	4.39176e+07	4.77162e+07	4.09761e+07	4.9202e+07	4.26358e+07	5.27435e+07	4.94775e+07	4.83759e+07	4.71776e+07	4.21618e+07	4.36724e+07			FALSE	-0.00518	0.05204	-0.10272	-0.1167	-0.05546	0.14935	-0.02971	5	1	10K(304.2072),N-term(304.2072)
A0AVT1	VVQTDETARKPDHVPISSEDERNAIFQL	4.45188e+06	4.4459e+06	4.51287e+06	4.30404e+06	4.29581e+06	4.48386e+06	4.66174e+06	4.22152e+06	4.26855e+06	4.33151e+06	4.18671e+06	4.45771e+06	4.50395e+06	4.67901e+06	4.15195e+06	4.4528e+06			FALSE	-0.0491	0.04551	-0.04831	-0.01317	-0.00236	-0.04168	-0.01928	5	1	10K(304.2072),N-term(304.2072)
A0AVT1	VVQTDETARKPDHVPISSEDERNAIFQLE	1.61221e+07	1.48093e+07	1.47513e+07	1.40795e+07	1.68435e+07	1.57813e+07	1.70491e+07	1.48761e+07	1.55604e+07	1.50613e+07	1.60508e+07	1.62233e+07	1.59783e+07	1.55549e+07	1.40803e+07	1.52936e+07			FALSE	-0.01452	0.0278	-0.07454	-0.10146	0.04562	0.0613	0.07689	5	1	10K(304.2072),N-term(304.2072)
A0AVT1	VVQTDETARKPDHVPISSEDERNAIFQLEK	3.07816e+07	2.53515e+07	2.98815e+07	2.77362e+07	2.80538e+07	2.8433e+07	2.99656e+07	2.79876e+07	2.98368e+07	2.87498e+07	3.21609e+07	3.05658e+07	3.37218e+07	2.72957e+07	2.79377e+07	2.76756e+07			FALSE	0.06172	0.12037	-0.01342	0.03766	0.04604	0.16023	0.00906	5	1	10K(304.2072),30K(304.2072),N-term(304.2072)
A0AVT1	YGIEPTMVVQ	9.02994e+06	9.43196e+06	9.17359e+06	9.72393e+06	9.53474e+06	8.77444e+06	9.30929e+06	9.63056e+06	8.7902e+06	8.90832e+06	8.89086e+06	9.7298e+06	8.86085e+06	1.15263e+07	9.55612e+06	9.26178e+06			FALSE	-0.06092	0.14311	0.02756	0.03365	0.03687	0.01235	-0.01198	2	0.9697	N-term(304.2072)
A0AVT1	YGIEPTMVVQGVK	2.83201e+07	2.6187e+07	2.70825e+07	2.80235e+07	2.98862e+07	3.02879e+07	2.49941e+07	2.68987e+07	2.87973e+07	2.82102e+07	2.50236e+07	2.59223e+07	2.53479e+07	2.07973e+07	2.69129e+07	2.66313e+07			FALSE	0.06471	-0.24026	-0.02571	0.01576	-0.07091	-0.09748	0.1427	3	1	13K(304.2072),N-term(304.2072)
A0AVT1	YQCVVLTEMK	1.0097e+08	1.03334e+08	9.35907e+07	9.89853e+07	9.63796e+07	9.05562e+07	1.02844e+08	1.03659e+08	9.55795e+07	9.83464e+07	8.87839e+07	8.56521e+07	9.38622e+07	8.22268e+07	1.00568e+08	9.89121e+07			FALSE	-0.07521	-0.21441	-0.03447	-0.08529	0.01545	-0.22802	-0.12817	23	1	10K(304.2072),3C(57.0215),N-term(304.2072)
A0AVT1	YQCVVLTEMKLPLQK	5.00305e+07	4.68562e+07	5.09585e+07	4.47204e+07	4.67927e+07	5.12057e+07	5.01626e+07	4.88168e+07	5.2126e+07	4.74736e+07	5.11875e+07	4.03061e+07	4.99877e+07	4.00405e+07	4.627e+07	5.11917e+07			FALSE	0.03984	-0.10592	0.00854	-0.0181	0.03083	-0.08263	0.01646	34	1	10K(304.2072),15K(304.2072),3C(57.0215),N-term(304.2072)
A0AVT1	YQCVVLTEMKLPLQKK	9.21996e+06	8.20621e+06	1.01381e+07	8.4665e+06	9.39167e+06	9.95606e+06	9.03182e+06	9.02495e+06	1.05481e+07	8.37591e+06	8.9057e+06	7.17775e+06	8.77241e+06	8.17274e+06	9.31626e+06	9.52509e+06			FALSE	0.11896	-0.04038	0.11265	0.09441	0.05128	-0.11568	0.15091	5	1	10K(304.2072),15K(304.2072),16K(304.2072),3C(57.0215),N-term(304.2072)
A0AVT1	YSRKPNVGCQQDSEELLK	9.61913e+07	7.35718e+07	8.1363e+07	7.53806e+07	8.42071e+07	8.24015e+07	9.47932e+07	7.78728e+07	9.93586e+07	8.39783e+07	1.04564e+08	8.96396e+07	9.62347e+07	7.29044e+07	7.48976e+07	7.64204e+07			FALSE	0.11097	-0.00531	-0.16594	-0.11512	0.02446	0.19405	-0.02706	4	1	18K(304.2072),4K(304.2072),9C(57.0215),N-term(304.2072)
A0AVT1	YVLGDTAMQK	6.59007e+07	6.41468e+07	6.34286e+07	6.87895e+07	6.64675e+07	6.0807e+07	6.34857e+07	6.62853e+07	6.4019e+07	6.51148e+07	6.81991e+07	6.30817e+07	7.17569e+07	6.43918e+07	6.44776e+07	6.7774e+07			FALSE	-0.01017	0.06614	0.02425	0.02388	-0.00307	0.01362	-0.0311	23	0.9991	10K(304.2072),8M(15.9949),N-term(304.2072)
A0AVT1	YYFSHDTD	2.20987e+08	2.27598e+08	2.26102e+08	2.22978e+08	2.12984e+08	2.14207e+08	2.41818e+08	2.42894e+08	2.40516e+08	2.38485e+08	2.29632e+08	2.27365e+08	2.38934e+08	2.27492e+08	2.49181e+08	2.38148e+08			FALSE	0.09465	0.05627	0.11951	0.00159	0.11175	0.0268	-0.0705	2	1	N-term(304.2072)
A0FGR8	ALALLEDEER	1.36515e+07	1.35265e+07	1.3978e+07	1.41515e+07	1.51021e+07	1.42086e+07	1.438e+07	1.44914e+07	1.31453e+07	1.42767e+07	1.3169e+07	1.47926e+07	1.40207e+07	1.4391e+07	1.38639e+07	1.47708e+07			FALSE	0.0129	0.06404	0.07532	0.04964	0.0872	0.041	0.10898	2	1	N-term(304.2072)
A0FGR8	ALALLEDEERVVR	1.9501e+06	1.91516e+06	1.82345e+06	1.56271e+06	2.03966e+06	2.01323e+06	1.84095e+06	1.64933e+06	2.24479e+06	1.90896e+06	1.69537e+06	1.72864e+06	1.84941e+06	2.18423e+06	1.6692e+06	1.74815e+06			FALSE	0.10385	0.06151	-0.17769	-0.19092	-0.14723	-0.17488	0.06838	3	0.9949	N-term(304.2072)
A0FGR8	AQPPEAGPQ	1.10287e+07	1.17957e+07	1.01477e+07	1.11402e+07	1.10366e+07	1.09401e+07	1.08908e+07	1.24365e+07	1.09587e+07	1.15369e+07	1.16192e+07	1.13899e+07	1.16436e+07	9.65766e+06	1.10918e+07	1.19678e+07			FALSE	-0.02094	-0.09964	0.01479	-0.10054	0.03145	0.01162	-0.0546	2	0.9988	N-term(304.2072)
A0FGR8	DLPAWVHFPDTER	1.17812e+07	1.32587e+07	1.38363e+07	1.22247e+07	1.25714e+07	1.34088e+07	1.33393e+07	1.27584e+07	1.31416e+07	1.31054e+07	1.28166e+07	1.24305e+07	1.32053e+07	1.2732e+07	1.28235e+07	1.28236e+07			FALSE	0.06792	0.0508	0.03457	0.05766	0.05969	0.01189	0.05318	3	1	N-term(304.2072)
A0FGR8	DLPAWVHFPDTERAEWLNK	4.35092e+06	4.19576e+06	4.83398e+06	4.0777e+06	4.64083e+06	4.52683e+06	3.89374e+06	4.13005e+06	5.03774e+06	3.83854e+06	3.71214e+06	3.35023e+06	3.98092e+06	3.91732e+06	4.13748e+06	4.12043e+06			FALSE	0.05459	-0.11383	-0.04959	0.06033	-0.09108	-0.27521	0.10119	4	1	19K(304.2072),N-term(304.2072)
A0FGR8	FIEAQDLQGK	6.30746e+06	6.99146e+06	5.85865e+06	5.41918e+06	5.58839e+06	5.52537e+06	5.66185e+06	5.73006e+06	6.15608e+06	5.76409e+06	5.93745e+06	5.95308e+06	5.76785e+06	6.42151e+06	6.77867e+06	6.31671e+06			FALSE	-0.1579	-0.12569	-0.02225	-0.23782	-0.2233	-0.1615	-0.25896	3	0.9998	10K(304.2072),N-term(304.2072)
A0FGR8	FQLSNSGPNSTIK	2.53576e+07	2.45851e+07	2.58732e+07	2.5736e+07	2.79227e+07	2.72668e+07	2.52029e+07	2.77013e+07	2.65031e+07	2.59154e+07	2.6565e+07	2.62304e+07	2.55299e+07	2.44086e+07	2.61199e+07	2.49943e+07			FALSE	0.0698	-0.00012	0.03345	0.04735	0.08311	0.08014	0.14412	23	1	13K(304.2072),N-term(304.2072)
A0FGR8	GANTHLSTFSFTK	1.3487e+07	1.23436e+07	1.27841e+07	1.29704e+07	1.26476e+07	1.3775e+07	1.21019e+07	1.29039e+07	1.31899e+07	1.36283e+07	1.2925e+07	1.23518e+07	1.20447e+07	1.10962e+07	1.23983e+07	1.32575e+07			FALSE	0.05413	-0.15864	-0.00979	-0.00426	-0.04681	-0.03127	0.03269	3	1	13K(304.2072),N-term(304.2072)
A0FGR8	GQSPLGQIQLTIR	4.6044e+06	4.42601e+06	4.33239e+06	4.39982e+06	4.5507e+06	4.61604e+06	4.52614e+06	4.65617e+06	4.87038e+06	4.73665e+06	4.38161e+06	4.50753e+06	4.65506e+06	4.88201e+06	4.751e+06	4.77591e+06			FALSE	0.0893	0.07876	0.07722	-0.04844	0.02407	-0.02275	0.02162	2	1	N-term(304.2072)
A0FGR8	IHFIEAQDLQGK	2.0215e+07	1.96252e+07	2.05366e+07	2.25886e+07	2.16045e+07	2.30231e+07	1.90683e+07	2.018e+07	1.99442e+07	2.20674e+07	2.03214e+07	1.9102e+07	2.19388e+07	1.94744e+07	2.22743e+07	2.14768e+07			FALSE	0.07656	0.05586	0.1351	0.11431	-0.02159	-0.01517	0.16371	3	1	12K(304.2072),N-term(304.2072)
A0FGR8	IHFIEAQDLQGKDTYLK	1.26518e+07	1.15266e+07	1.42394e+07	1.25916e+07	1.3312e+07	1.39987e+07	1.30816e+07	1.15108e+07	1.36131e+07	1.24746e+07	1.30552e+07	1.36911e+07	1.3537e+07	1.19301e+07	1.32906e+07	1.2942e+07			FALSE	0.10966	0.07492	0.11765	0.15019	0.02449	0.14563	0.17575	4	1	12K(304.2072),17K(304.2072),N-term(304.2072)
A0FGR8	ITVPLVSEVQIAQLR	5.78168e+06	6.05701e+06	6.23491e+06	6.11686e+06	6.59162e+06	5.9997e+06	4.45149e+06	4.44211e+06	5.1969e+06	5.86756e+06	4.96857e+06	5.49273e+06	6.0882e+06	4.44994e+06	5.76847e+06	6.27369e+06			FALSE	-0.09758	-0.16789	0.02458	0.06121	-0.41267	-0.17845	0.08892	3	1	N-term(304.2072)
A0FGR8	KISSNPNPVVQMSVGHK	8.31853e+06	7.64935e+06	9.01602e+06	8.45186e+06	8.60833e+06	8.97195e+06	8.34413e+06	9.05531e+06	8.25536e+06	9.11354e+06	8.68671e+06	8.1885e+06	8.45404e+06	8.20531e+06	8.20107e+06	9.00758e+06			FALSE	0.12133	0.06116	0.10796	0.12953	0.12387	0.07973	0.13879	4	1	17K(304.2072),1K(304.2072),N-term(304.2072)
A0FGR8	LEWLTLMPNASNLDK	1.70214e+07	1.67278e+07	1.75215e+07	1.56475e+07	1.57777e+07	1.72096e+07	1.71253e+07	1.55446e+07	1.60925e+07	1.69767e+07	1.49753e+07	1.39208e+07	1.70651e+07	1.64522e+07	1.63174e+07	1.53867e+07			FALSE	-0.02937	-0.00995	-0.09018	-0.02502	-0.04689	-0.22397	-0.03294	34	1	15K(304.2072),N-term(304.2072)
A0FGR8	LFRETIEPAVR	1.64066e+07	1.41586e+07	1.49858e+07	1.64389e+07	1.66984e+07	1.46457e+07	1.47722e+07	1.58551e+07	1.59131e+07	1.50208e+07	1.37779e+07	1.71724e+07	1.2966e+07	1.54692e+07	1.44104e+07	1.61479e+07			FALSE	0.0173	-0.10421	-0.00033	0.04001	0.00294	0.01807	0.03631	3	1	N-term(304.2072)
A0FGR8	MIDLIEVEK	8.53757e+06	9.38073e+06	8.45705e+06	9.1134e+06	8.9825e+06	7.8637e+06	8.53757e+06	8.74662e+06	8.36279e+06	8.51726e+06	8.5878e+06	8.64734e+06	8.18613e+06	1.29807e+07	8.06135e+06	9.29607e+06			FALSE	-0.08611	0.24037	-0.04588	-0.02828	-0.05198	-0.05608	-0.08901	23	1	9K(304.2072),N-term(304.2072)
A0FGR8	MYLLPDK	3.96614e+07	3.91582e+07	4.40398e+07	3.99688e+07	4.21376e+07	4.24514e+07	4.03059e+07	4.05306e+07	3.66887e+07	4.13829e+07	4.03522e+07	3.92538e+07	3.99147e+07	3.85462e+07	4.19604e+07	4.39403e+07			FALSE	-0.01376	-0.00658	0.12412	0.09198	0.03645	0.01432	0.10192	23	0.9976	7K(304.2072),N-term(304.2072)
A0FGR8	NLIAFSEDGSDPYVR	2.4768e+07	2.2554e+07	2.14957e+07	1.93588e+07	2.34637e+07	2.06842e+07	2.24652e+07	2.45917e+07	2.25858e+07	2.02097e+07	2.16446e+07	2.04779e+07	2.27992e+07	1.95959e+07	1.92701e+07	2.25868e+07			FALSE	-0.14505	-0.15861	-0.17705	-0.21202	-0.0081	-0.16792	-0.10017	3	1	N-term(304.2072)
A0FGR8	RERPPDHQHSAQVK	5.73386e+06	5.05563e+06	6.61344e+06	4.93469e+06	6.2217e+06	7.19793e+06	6.77815e+06	5.16608e+06	5.66206e+06	6.94994e+06	5.12492e+06	6.71982e+06	5.79532e+06	6.51254e+06	5.39386e+06	4.99626e+06			FALSE	0.22517	0.18995	-0.05441	0.09803	0.14669	0.13462	0.31472	5	0.9999	14K(304.2072),N-term(304.2072)
A0FGR8	RQDLEVEVRDEQHQCSLGNLK	3.95241e+07	4.11073e+07	4.14453e+07	4.261e+07	3.90156e+07	4.64253e+07	3.91638e+07	4.0107e+07	4.20213e+07	4.26988e+07	3.83208e+07	4.176e+07	4.40605e+07	4.25855e+07	3.45779e+07	4.18856e+07			FALSE	0.07136	0.10379	-0.07657	0.06	-0.02455	-0.00988	0.08359	5	1	15C(57.0215),21K(304.2072),N-term(304.2072)
A0FGR8	RTLDVAVK	1.36888e+07	1.19163e+07	1.29384e+07	1.3287e+07	1.40141e+07	1.3475e+07	1.36311e+07	1.23833e+07	1.29133e+07	1.34333e+07	1.29541e+07	1.33374e+07	1.33284e+07	1.16681e+07	1.38059e+07	1.38169e+07			FALSE	0.04119	-0.0347	0.10943	0.03453	0.02288	0.03816	0.10243	3	0.9953	8K(304.2072),N-term(304.2072)
A0FGR8	SDPYGIIR	1.11236e+07	1.17138e+07	1.11725e+07	1.13794e+07	1.20622e+07	1.07526e+07	1.14231e+07	1.12302e+07	1.06426e+07	1.15695e+07	1.09069e+07	1.07777e+07	1.04556e+07	1.12056e+07	1.13492e+07	1.05912e+07			FALSE	-0.04005	-0.07629	-0.05781	-0.01815	-0.01168	-0.07473	-0.00143	2	0.9993	N-term(304.2072)
A0FGR8	SVELPGLLAQLAR	2.35056e+06	2.23507e+06	2.45013e+06	2.29139e+06	2.31469e+06	2.35087e+06	2.33985e+06	2.27863e+06	2.43711e+06	2.34408e+06	2.34954e+06	1.96693e+06	2.25622e+06	2.38119e+06	2.34708e+06	2.38634e+06			FALSE	0.06025	0.0162	0.04576	0.04823	0.0103	-0.08727	0.02493	23	1	N-term(304.2072)
A0FGR8	TAPSTPVIGGSDKPGMEEK	1.07381e+07	1.07216e+07	1.06604e+07	1.03318e+07	9.7171e+06	1.13743e+07	9.96052e+06	1.07854e+07	9.90111e+06	1.16921e+07	1.08309e+07	1.14924e+07	1.07475e+07	1.04796e+07	1.09879e+07	1.09746e+07			FALSE	0.00894	-0.01572	0.03341	-0.03178	-0.0488	0.05692	-0.02498	4	1	13K(304.2072),19K(304.2072),N-term(304.2072)
A0FGR8	VALASEELAK	6.79034e+06	6.72854e+06	6.83714e+06	7.66573e+06	6.9804e+06	6.62052e+06	7.27729e+06	6.76656e+06	6.74474e+06	6.62907e+06	6.83645e+06	6.98392e+06	6.96309e+06	7.52575e+06	6.94332e+06	6.88858e+06			FALSE	-0.01556	0.09997	0.03302	0.10136	0.05496	0.03182	0.00873	2	0.9997	10K(304.2072),N-term(304.2072)
A0FGR8	VDVGQQPLR	2.992e+07	3.15159e+07	3.23185e+07	3.21337e+07	3.13901e+07	3.10999e+07	3.14952e+07	3.04082e+07	2.94541e+07	3.08009e+07	3.08698e+07	3.08131e+07	2.93325e+07	3.07148e+07	3.41731e+07	3.04898e+07			FALSE	-0.028	-0.03298	0.07386	0.06915	0.01094	0.00579	0.02454	2	0.9998	N-term(304.2072)
A0FGR8	VGNQIFQSR	5.96245e+07	5.39411e+07	5.66421e+07	5.39423e+07	5.35062e+07	5.53351e+07	5.04497e+07	5.40543e+07	5.63996e+07	5.13913e+07	5.67471e+07	5.30073e+07	5.2939e+07	5.02636e+07	5.5144e+07	5.24007e+07			FALSE	-0.07529	-0.13805	-0.07859	-0.03838	-0.11997	-0.04925	-0.0613	2	1	N-term(304.2072)
A0FGR8	VLTDIKADK	8.80696e+06	8.45076e+06	9.15377e+06	9.07532e+06	9.25203e+06	9.35545e+06	8.90055e+06	8.56372e+06	8.37845e+06	9.52925e+06	9.22428e+06	8.89667e+06	8.51616e+06	8.80289e+06	8.61198e+06	8.69279e+06			FALSE	0.05334	0.00512	0.00393	0.079	0.01716	0.07042	0.10864	3	1	6K(304.2072),9K(304.2072),N-term(304.2072)
A0FGR8	VLVALASEELAK	2.13168e+07	1.9664e+07	2.0313e+07	1.9363e+07	1.92791e+07	2.07758e+07	1.8294e+07	1.92792e+07	1.88542e+07	1.88919e+07	1.98681e+07	1.80025e+07	2.10868e+07	1.77605e+07	1.79341e+07	2.14893e+07			FALSE	-0.11862	-0.07714	-0.0559	-0.04668	-0.12525	-0.11387	-0.03297	23	1	12K(304.2072),N-term(304.2072)
A0FGR8	VPLSQLLTSEDMTVSQR	1.14247e+07	1.28394e+07	1.20047e+07	1.29324e+07	1.23454e+07	1.32749e+07	1.02004e+07	1.11364e+07	1.28262e+07	1.11911e+07	1.08749e+07	1.29314e+07	1.13181e+07	1.51489e+07	1.15667e+07	1.18992e+07			FALSE	-0.01475	0.12537	-0.04826	0.03948	-0.18548	-0.02748	0.07846	3	1	12M(15.9949),N-term(304.2072)
A0FGR8	WYDLTEDGTRPQAMT	7.06364e+06	6.17887e+06	6.78935e+06	6.59246e+06	6.51835e+06	6.94224e+06	6.98012e+06	6.40121e+06	6.96745e+06	6.50029e+06	7.19882e+06	6.8473e+06	7.15863e+06	6.89588e+06	6.56098e+06	7.21338e+06			FALSE	0.02433	0.08586	0.05681	0.0151	0.01505	0.085	0.02357	3	1	N-term(304.2072)
A0JLT2	ELPGSTELTGSTN	1.33043e+07	1.25844e+07	1.17987e+07	1.19745e+07	1.32375e+07	1.34252e+07	1.27005e+07	1.30877e+07	1.23327e+07	1.26352e+07	1.22857e+07	1.3964e+07	1.23979e+07	1.19821e+07	1.15037e+07	1.1542e+07			FALSE	-0.05225	-0.08663	-0.16782	-0.12298	-0.00561	0.01998	0.0425	2	1	N-term(304.2072)
A0JLT2	ELPGSTELTGSTNLITHY	6.39626e+06	6.90659e+06	5.56148e+06	6.8499e+06	6.06436e+06	7.22847e+06	6.9009e+06	6.36794e+06	6.12464e+06	6.74937e+06	7.21852e+06	6.21255e+06	6.5061e+06	6.55333e+06	6.825e+06	6.18072e+06			FALSE	-0.04727	-0.02664	-0.03259	-0.10007	-0.00369	0.01384	-0.00109	3	1	N-term(304.2072)
A0JLT2	ELPGSTELTGSTNLITHYNLEQAYNK	7.85657e+06	7.15994e+06	7.74056e+06	8.38608e+06	6.84597e+06	7.69267e+06	7.83228e+06	7.918e+06	7.45258e+06	7.17291e+06	8.10363e+06	7.5155e+06	7.79518e+06	6.58789e+06	7.70171e+06	6.95765e+06			FALSE	-0.03806	-0.06218	-0.03473	0.1029	0.06883	0.05676	-0.04666	4	1	26K(304.2072),N-term(304.2072)
A0JLT2	HIQPPKK	8.37159e+06	7.81065e+06	8.20439e+06	7.2246e+06	7.34737e+06	8.19608e+06	7.96864e+06	7.9659e+06	1.05897e+07	8.08471e+06	7.00405e+06	7.65468e+06	7.9457e+06	8.34358e+06	7.59117e+06	8.65864e+06			FALSE	0.20665	0.00951	0.00601	-0.06877	-0.02225	-0.14265	-0.0581	4	0.9028	6K(304.2072),7K(304.2072),N-term(304.2072)
A0JLT2	LHTGPLPEQC	1.13736e+07	1.203e+07	1.12167e+07	1.13297e+07	1.13648e+07	1.06861e+07	1.23225e+07	1.11787e+07	1.12486e+07	1.1726e+07	1.07794e+07	1.33271e+07	1.13797e+07	1.38639e+07	1.1477e+07	1.15491e+07			FALSE	-0.02669	0.10918	-0.02347	-0.05384	0.006	0.04269	-0.08589	2	1	10C(57.0215),N-term(304.2072)
A0JLT2	LITHYNLEQAYNK	1.56997e+07	1.56408e+07	1.59097e+07	1.58653e+07	1.55609e+07	1.56961e+07	1.61582e+07	1.52714e+07	1.5563e+07	1.56309e+07	1.56447e+07	1.53594e+07	1.54379e+07	1.53939e+07	1.57162e+07	1.53851e+07			FALSE	-0.00676	-0.02361	-0.01105	0.01986	0.0041	-0.01557	-0.00385	3	1	13K(304.2072),N-term(304.2072)
A0JLT2	LSNFLPDLPGMIDLPGSHDNSSLR	1.12825e+07	1.09247e+07	1.07169e+07	9.56062e+06	9.98478e+06	1.00786e+07	1.15546e+07	1.02809e+07	9.78847e+06	1.11506e+07	1.07644e+07	1.00773e+07	9.16009e+06	1.08014e+07	1.01895e+07	1.07913e+07			FALSE	-0.08483	-0.15381	-0.08196	-0.13115	-0.02435	-0.09156	-0.14647	3	1	11M(15.9949),N-term(304.2072)
A0JLT2	RELPGSTELTGSTNLITHYNLEQAYNK	1.38148e+07	1.33774e+07	1.36154e+07	1.39586e+07	1.26363e+07	1.42394e+07	1.50241e+07	1.23138e+07	1.24484e+07	1.206e+07	1.28381e+07	1.22176e+07	1.39559e+07	1.27652e+07	1.19793e+07	1.36603e+07			FALSE	-0.14991	-0.02521	-0.08482	0.02012	0.00771	-0.11806	-0.01689	5	1	27K(304.2072),N-term(304.2072)
A0JLT2	SGAGCGPF	3.40815e+07	3.05536e+07	3.17571e+07	3.20917e+07	3.13544e+07	2.93143e+07	3.20511e+07	3.11291e+07	3.1292e+07	2.96067e+07	3.3524e+07	3.38925e+07	2.94921e+07	3.00188e+07	3.39913e+07	3.06273e+07			FALSE	-0.08591	-0.11916	-0.00037	-0.01766	-0.03285	0.06079	-0.09137	2	0.9955	5C(57.0215),N-term(304.2072)
A0JLT2	YNLEQAYNK	2.05157e+06	2.13769e+06	1.97208e+06	2.12446e+06	2.29298e+06	2.18091e+06	2.01514e+06	1.99442e+06	1.9818e+06	2.15915e+06	2.13935e+06	2.08023e+06	2.02492e+06	2.10317e+06	1.95995e+06	2.03456e+06			FALSE	-0.01673	-0.02122	-0.06868	-0.03229	-0.06325	0.0104	0.09483	3	0.9986	9K(304.2072),N-term(304.2072)
A0JNW5	DCNVIATK	4.6424e+06	4.27857e+06	5.11096e+06	4.98532e+06	4.58952e+06	5.12301e+06	5.11241e+06	4.86954e+06	5.04951e+06	4.87031e+06	4.86795e+06	4.82796e+06	4.93305e+06	5.36115e+06	5.21136e+06	4.79932e+06			FALSE	0.15311	0.20656	0.16627	0.17855	0.16212	0.12018	0.12265	2	0.9968	2C(57.0215),8K(304.2072),N-term(304.2072)
A0JNW5	EINWQMIR	5.59802e+06	5.74129e+06	5.55622e+06	5.90256e+06	5.74699e+06	5.57546e+06	5.86821e+06	5.75693e+06	5.67562e+06	5.90727e+06	5.3614e+06	5.37498e+06	5.50262e+06	5.70434e+06	5.84619e+06	5.54379e+06			FALSE	0.03066	-0.01694	0.00643	0.01512	0.03591	-0.07883	-0.00215	2	0.9991	N-term(304.2072)
A0JNW5	FVIPSEVK	1.44484e+07	1.46489e+07	1.51562e+07	1.43908e+07	1.45018e+07	1.48075e+07	1.44714e+07	1.48982e+07	1.4523e+07	1.53231e+07	1.51867e+07	1.50984e+07	1.45082e+07	1.43589e+07	1.40556e+07	1.48495e+07			FALSE	0.03666	-0.01146	-0.00956	0.02213	0.01344	0.05772	0.01047	2	0.9997	8K(304.2072),N-term(304.2072)
A0JNW5	GNETIESIF	7.15394e+06	6.41236e+06	6.93631e+06	6.81679e+06	6.01295e+06	7.07118e+06	6.60142e+06	6.48014e+06	6.57834e+06	6.60802e+06	6.86741e+06	6.86735e+06	6.23041e+06	6.97946e+06	6.28672e+06	6.46569e+06			FALSE	-0.04098	-0.03841	-0.08926	0.01973	-0.05249	0.0178	-0.05221	2	0.9959	N-term(304.2072)
A0JNW5	GNITPQLNK	8.21034e+06	7.22665e+06	7.51273e+06	7.71712e+06	7.53204e+06	7.60856e+06	7.55848e+06	7.07668e+06	7.82831e+06	7.45303e+06	7.63305e+06	7.27631e+06	7.85921e+06	7.52953e+06	7.88575e+06	7.87329e+06			FALSE	-0.01462	-0.00452	0.02979	-0.01949	-0.07695	-0.05017	-0.02797	2	1	9K(304.2072),N-term(304.2072)
A0JNW5	HSDLEALFQDFK	1.22446e+07	1.12488e+07	1.27226e+07	1.17401e+07	1.12893e+07	1.13466e+07	1.28029e+07	1.00609e+07	1.17865e+07	1.09181e+07	1.1457e+07	1.11794e+07	1.14266e+07	1.07024e+07	1.14349e+07	1.12505e+07			FALSE	-0.04926	-0.08631	-0.05048	0.05833	-0.03918	-0.05361	-0.05364	3	1	12K(304.2072),N-term(304.2072)
A0JNW5	HYLCNRPVGSDQK	653087	694923	642631	711708	672294	660261	663289	749838	661691	733067	702294	780273	680143	711943	760684	644341			FALSE	0.04918	0.04642	0.05977	0.00676	0.06806	0.13727	-0.01664	4	0.9282	13K(304.2072),4C(57.0215),N-term(304.2072)
A0JNW5	LFNDFDVK	1.01672e+07	1.04597e+07	9.98861e+06	9.13156e+06	8.58428e+06	9.71502e+06	9.78055e+06	1.01093e+07	1.00612e+07	9.44603e+06	1.02655e+07	9.71826e+06	9.67299e+06	1.00725e+07	1.01511e+07	1.00346e+07			FALSE	-0.08052	-0.06301	-0.03119	-0.10943	-0.0525	-0.0457	-0.17274	3	0.9999	8K(304.2072),N-term(304.2072)
A0JNW5	SVDLSHIPLKDPLLFK	1.10631e+07	1.02317e+07	1.13302e+07	1.04521e+07	1.17075e+07	1.14574e+07	1.07208e+07	1.07629e+07	1.19639e+07	1.05818e+07	1.13356e+07	1.04194e+07	1.10417e+07	1.00064e+07	1.14985e+07	1.07174e+07			FALSE	0.08235	-0.01681	0.06109	0.03265	0.01274	0.03085	0.12144	4	1	10K(304.2072),16K(304.2072),N-term(304.2072)
A0JNW5	THPICLSLDK	2.37722e+07	2.47231e+07	2.13107e+07	2.37201e+07	2.63771e+07	2.50315e+07	2.39224e+07	2.70216e+07	2.59107e+07	2.43794e+07	2.34222e+07	2.12383e+07	2.37507e+07	2.07669e+07	2.63983e+07	2.31854e+07			FALSE	0.05243	-0.12347	0.03202	-0.10693	0.07107	-0.11885	0.08417	3	1	10K(304.2072),5C(57.0215),N-term(304.2072)
A0JNW5	VDGLMLK	2.55852e+06	2.61722e+06	2.65638e+06	2.69903e+06	2.77674e+06	2.64726e+06	2.49719e+06	2.39932e+06	2.35938e+06	2.61579e+06	2.57325e+06	2.38889e+06	2.52028e+06	2.70018e+06	2.56309e+06	2.58341e+06			FALSE	-0.05702	0.01241	-0.00818	0.04923	-0.08001	-0.06081	0.06759	2	0.9988	7K(304.2072),N-term(304.2072)
A0MZ66	AEPVVVLDPVSTHEPQTK	6.30694e+06	6.68747e+06	5.94104e+06	5.60458e+06	6.09682e+06	6.351e+06	5.41986e+06	6.18437e+06	5.13326e+06	6.32765e+06	4.53219e+06	5.80627e+06	5.73566e+06	6.28027e+06	5.66542e+06	5.34767e+06			FALSE	-0.18117	-0.11294	-0.23867	-0.17055	-0.16324	-0.32987	-0.062	4	1	18K(304.2072),N-term(304.2072)
A0MZ66	ATQPETTEEVTDL	3.49155e+07	3.56386e+07	3.08544e+07	3.54748e+07	3.23809e+07	3.26141e+07	3.91605e+07	3.96416e+07	3.81083e+07	3.56612e+07	3.36049e+07	4.06272e+07	3.32823e+07	3.5854e+07	3.53745e+07	3.93522e+07			FALSE	0.06429	-0.02928	0.0829	-0.08908	0.1595	0.07332	-0.1184	2	1	N-term(304.2072)
A0MZ66	ATQPETTEEVTDLK	1.23677e+08	1.23043e+08	1.22597e+08	1.26734e+08	1.26167e+08	1.11151e+08	1.17026e+08	1.24123e+08	1.44215e+08	1.28697e+08	1.27225e+08	1.19026e+08	1.37713e+08	1.32515e+08	1.31668e+08	1.16644e+08			FALSE	0.14556	0.1313	0.00927	0.01518	-0.03295	-0.00274	-0.05606	3	1	14K(304.2072),N-term(304.2072)
A0MZ66	AVEEMMDR	1.39113e+07	1.4826e+07	1.37632e+07	1.38318e+07	1.40679e+07	1.31359e+07	1.36984e+07	1.33089e+07	1.38014e+07	1.41765e+07	1.36915e+07	1.45167e+07	1.45378e+07	1.43447e+07	1.33054e+07	1.39418e+07			FALSE	-0.03863	0.00727	-0.07682	-0.05851	-0.08957	-0.02681	-0.07911	2	0.9997	N-term(304.2072)
A0MZ66	DQVAEKDPTQHK	1.3681e+07	1.23398e+07	1.29342e+07	1.35968e+07	1.23591e+07	1.26744e+07	1.33098e+07	1.43786e+07	1.42542e+07	1.40682e+07	1.37721e+07	1.27991e+07	1.40032e+07	1.44004e+07	1.42125e+07	1.36609e+07			FALSE	0.12228	0.1264	0.09922	0.02801	0.08961	0.0302	-0.05581	4	1	12K(304.2072),6K(304.2072),N-term(304.2072)
A0MZ66	EAEFNSPSPPTPEPGEGPR	1.33032e+07	1.28535e+07	1.28631e+07	1.35022e+07	1.38002e+07	1.39433e+07	1.29087e+07	1.3476e+07	1.42328e+07	1.22223e+07	1.34501e+07	1.49293e+07	1.35586e+07	1.85479e+07	1.27338e+07	1.25513e+07			FALSE	0.01636	0.29568	-0.0489	0.01145	0.01252	0.11766	0.08496	3	1	N-term(304.2072)
A0MZ66	ELEEQLENETLHK	2.81651e+08	2.78837e+08	2.54362e+08	2.54345e+08	2.66902e+08	2.61699e+08	2.85619e+08	2.87485e+08	2.755e+08	2.75415e+08	2.98085e+08	2.6692e+08	2.84068e+08	2.66294e+08	2.72626e+08	2.81201e+08			FALSE	-0.02485	-0.0263	-0.01725	-0.13985	0.03211	0.01158	-0.0845	3	1	13K(304.2072),N-term(304.2072)
A0MZ66	ELRDQIVSVQ	3.86654e+07	4.33454e+07	3.98476e+07	4.0357e+07	3.82789e+07	3.97702e+07	3.95967e+07	4.05063e+07	3.74622e+07	3.87561e+07	4.05057e+07	4.35801e+07	4.04572e+07	4.60365e+07	3.83696e+07	3.87031e+07			FALSE	-0.10568	0.07678	-0.08959	-0.03213	-0.03396	0.03605	-0.07143	2	1	N-term(304.2072)
A0MZ66	ENSVPPPPPPPPPLPPPPPNPIR	3.01732e+07	2.94619e+07	2.57585e+07	2.88844e+07	2.37625e+07	2.33999e+07	2.83824e+07	2.70679e+07	2.45049e+07	2.53679e+07	2.85739e+07	2.58612e+07	2.78777e+07	2.28299e+07	2.52943e+07	2.39147e+07			FALSE	-0.25791	-0.23396	-0.27724	-0.12613	-0.10497	-0.13162	-0.33852	4	0.9762	N-term(304.2072)
A0MZ66	ESAVDELK	1.25759e+07	1.26639e+07	1.24653e+07	1.34184e+07	12475948	1.32112e+07	1.21299e+07	1.27738e+07	1.3079e+07	1.33529e+07	1.33389e+07	1.33557e+07	1.24722e+07	1.29696e+07	1.29698e+07	1.2628e+07			FALSE	0.06658	0.0115	0.02032	0.03634	-0.01934	0.08085	0.02534	2	0.9964	8K(304.2072),N-term(304.2072)
A0MZ66	FNSPSPPTPEPGEGPR	7.04355e+06	7.63347e+06	7.86859e+06	7.89805e+06	7.8981e+06	8.49543e+06	8.44177e+06	8.73406e+06	7.92187e+06	8.19074e+06	8.65609e+06	7.75293e+06	7.94757e+06	8.43804e+06	7.71577e+06	7.9102e+06			FALSE	0.13463	0.15887	0.09039	0.10332	0.22682	0.16093	0.15957	2	1	N-term(304.2072)
A0MZ66	GCESAVDELK	8.85847e+06	8.63866e+06	9.13567e+06	1.002e+07	8.68377e+06	8.66939e+06	9.01867e+06	8.97147e+06	9.26526e+06	8.63197e+06	8.76208e+06	8.10464e+06	8.75357e+06	8.01374e+06	8.85455e+06	7.90675e+06			FALSE	0.03262	-0.06147	-0.06198	0.13065	0.04009	-0.05294	-0.01192	3	1	10K(304.2072),2C(57.0215),N-term(304.2072)
A0MZ66	GVHLRPVNQ	6.88333e+06	6.16286e+06	6.28414e+06	6.31932e+06	6.47828e+06	6.71713e+06	6.53414e+06	6.15724e+06	6.91417e+06	5.79942e+06	5.97836e+06	6.70796e+06	6.72097e+06	6.74625e+06	6.20659e+06	6.23011e+06			FALSE	-0.03726	0.04582	-0.06902	-0.04981	-0.03978	-0.04035	0.01641	3	0.9996	N-term(304.2072)
A0MZ66	GVHLRPVNQTARPK	192048	173258	200297	188011	193480	178344	175964	193020	182749	190719	192071	203844	200799	173693	193659	196077			FALSE	0.03188	0.03583	0.09339	0.08809	0.01445	0.11608	0.02551	5	1	14K(304.2072),N-term(304.2072)
A0MZ66	ILAIELENLK	6.08965e+07	5.70171e+07	5.81074e+07	6.30814e+07	5.83285e+07	5.96827e+07	6.37553e+07	6.41143e+07	5.66491e+07	6.15395e+07	5.83658e+07	6.02044e+07	5.96941e+07	6.03664e+07	5.96871e+07	5.88343e+07			FALSE	0.00336	0.02603	0.00742	0.03953	0.11694	0.00801	0.00119	23	1	10K(304.2072),N-term(304.2072)
A0MZ66	IRQERDEAVK	6.25274e+07	6.06763e+07	6.45227e+07	6.75482e+07	6.28193e+07	5.97275e+07	7.26328e+07	7.1124e+07	7.68614e+07	6.67727e+07	7.80192e+07	6.85917e+07	7.45e+07	6.48474e+07	7.19529e+07	6.55785e+07			FALSE	0.22135	0.17764	0.15872	0.10027	0.22259	0.25095	-0.00771	4	0.9976	10K(304.2072),N-term(304.2072)
A0MZ66	KGVHLRPVNQTAR	5.30636e+06	5.98273e+06	5.64119e+06	6.34123e+06	5.47785e+06	6.34988e+06	5.52744e+06	6.45588e+06	5.50087e+06	6.02603e+06	5.81145e+06	5.73944e+06	5.64152e+06	6.01839e+06	6.5259e+06	6.59224e+06			FALSE	0.03007	0.04663	0.21663	0.08599	0.0861	0.03307	0.06724	5	1	1K(304.2072),N-term(304.2072)
A0MZ66	KHSVDELQK	6.23369e+07	5.94365e+07	6.38048e+07	6.5215e+07	6.91352e+07	6.00184e+07	6.94042e+07	6.30901e+07	6.18303e+07	6.86061e+07	6.29026e+07	7.08503e+07	6.5144e+07	5.93143e+07	6.65017e+07	6.76349e+07			FALSE	0.09915	0.03146	0.1395	0.08339	0.12173	0.13537	0.08489	4	0.9994	1K(304.2072),9K(304.2072),N-term(304.2072)
A0MZ66	KILAIELENLK	1.5129e+07	1.4859e+07	1.72392e+07	1.48267e+07	1.60512e+07	1.72989e+07	1.55219e+07	1.61741e+07	1.74108e+07	1.56817e+07	1.81057e+07	1.75453e+07	1.75363e+07	1.55389e+07	1.65451e+07	1.65546e+07			FALSE	0.14212	0.14136	0.14243	0.09665	0.07992	0.24956	0.1533	34	1	11K(304.2072),1K(304.2072),N-term(304.2072)
A0MZ66	KSLDPENSETELER	5.65907e+06	5.81561e+06	7.59391e+06	5.66421e+06	7.32832e+06	7.42405e+06	6.74516e+06	6.73597e+06	8.09235e+06	7.43614e+06	8.38075e+06	8.3951e+06	8.1408e+06	8.04234e+06	6.96324e+06	7.90687e+06	0.790517	0.369225	FALSE	0.43646	0.49604	0.37396	0.20842	0.23249	0.54793	0.36249	3	1	1K(304.2072),N-term(304.2072)
A0MZ66	LELLEEDKK	1.82101e+07	1.891e+07	1.75113e+07	1.87612e+07	1.90146e+07	1.88705e+07	1.84423e+07	1.97378e+07	1.84587e+07	2.00957e+07	1.80835e+07	2.0247e+07	1.72022e+07	1.91374e+07	1.81437e+07	1.96435e+07			FALSE	0.0547	-0.03066	0.0257	-0.03332	0.04062	0.04629	0.02943	3	0.9998	8K(304.2072),9K(304.2072),N-term(304.2072)
A0MZ66	LTQQLEEERIQHQQK	8.45483e+06	5.72244e+06	8.33159e+06	9.32913e+06	7.71057e+06	8.92024e+06	7.41e+06	8.28817e+06	8.99481e+06	8.12858e+06	8.73354e+06	9.76605e+06	9.58548e+06	7.44611e+06	7.76972e+06	5.60712e+06			FALSE	0.27239	0.26463	-0.08384	0.31696	0.14702	0.38391	0.23028	4	1	15K(304.2072),N-term(304.2072)
A0MZ66	LVEVIEEVNK	2.9832e+08	3.17855e+08	2.90344e+08	3.08216e+08	2.8017e+08	2.92912e+08	2.96092e+08	3.21827e+08	2.97856e+08	2.99269e+08	3.07279e+08	2.81705e+08	3.27468e+08	3.06344e+08	3.07391e+08	2.87387e+08			FALSE	-0.04531	0.04072	-0.05099	-0.04184	0.00408	-0.06511	-0.1046	3	0.9999	10K(304.2072),N-term(304.2072)
A0MZ66	QAEPVVVLDPVSTHEPQTK	4.06984e+07	3.63879e+07	3.80806e+07	3.60048e+07	3.76972e+07	3.91094e+07	4.25314e+07	4.18119e+07	3.86358e+07	3.97925e+07	3.64193e+07	4.52362e+07	4.02173e+07	3.94011e+07	3.44255e+07	3.974e+07			FALSE	0.0249	0.04663	-0.05572	-0.05728	0.1298	0.08308	-0.00524	4	1	19K(304.2072),N-term(304.2072)
A0MZ66	QAVEEMMDR	5.62955e+07	5.61837e+07	5.2726e+07	5.63939e+07	5.40887e+07	5.26305e+07	5.45752e+07	5.90807e+07	5.83849e+07	5.52935e+07	6.00701e+07	5.89235e+07	5.54227e+07	5.50281e+07	5.64592e+07	5.41681e+07			FALSE	0.0153	-0.02626	-0.02395	-0.04374	0.01501	0.08123	-0.07584	2	0.998	N-term(304.2072)
A0MZ66	QLEEERIQHQQK	2.45922e+07	2.13251e+07	2.22475e+07	2.19599e+07	2.03364e+07	2.18232e+07	2.42401e+07	2.08705e+07	2.46374e+07	2.29838e+07	2.65143e+07	2.34972e+07	2.63588e+07	2.1533e+07	2.28212e+07	2.09504e+07			FALSE	0.05256	0.06074	-0.06905	-0.05475	-0.02558	0.12322	-0.12318	4	1	12K(304.2072),N-term(304.2072)
A0MZ66	QLELLEEDKK	1.42783e+07	1.42101e+07	1.488e+07	1.4322e+07	1.67782e+07	1.4382e+07	1.44414e+07	1.48205e+07	1.47147e+07	1.50196e+07	1.51659e+07	1.50276e+07	1.53663e+07	1.50758e+07	1.52674e+07	1.63244e+07			FALSE	0.06176	0.09569	0.14918	0.0357	0.03865	0.08386	0.12933	4	1	10K(304.2072),9K(304.2072),N-term(304.2072)
A0MZ66	QQLEEERIQHQQK	1.14034e+07	1.15328e+07	1.17366e+07	1.16119e+07	1.1031e+07	1.20598e+07	1.2231e+07	1.11245e+07	1.23579e+07	1.20048e+07	1.31939e+07	1.19517e+07	1.27776e+07	1.02664e+07	1.18935e+07	1.17735e+07			FALSE	0.08705	0.00677	0.04525	0.02571	0.02614	0.13269	0.00969	4	1	13K(304.2072),N-term(304.2072)
A0MZ66	QQLELLEEDKK	4.78668e+07	4.7732e+07	4.96383e+07	4.8936e+07	4.76856e+07	4.79475e+07	4.56657e+07	4.77338e+07	4.76541e+07	4.79888e+07	5.00202e+07	4.8465e+07	5.06484e+07	4.68277e+07	5.07479e+07	4.53173e+07			FALSE	0.00067	0.02806	0.00702	0.04422	-0.03358	0.04291	0.00052	3	1	10K(304.2072),11K(304.2072),N-term(304.2072)
A0MZ66	QSSIPDQQLLK	2.26853e+07	2.22592e+07	2.34725e+07	2.10762e+07	2.33177e+07	2.36823e+07	2.22365e+07	2.17093e+07	2.20936e+07	2.2895e+07	2.04418e+07	2.20582e+07	2.157e+07	2.31037e+07	2.17526e+07	2.20826e+07			FALSE	0.00141	-0.00872	-0.03606	-0.01276	-0.03242	-0.08069	0.06451	3	0.9994	11K(304.2072),N-term(304.2072)
A0MZ66	QVNLELEK	4.50655e+06	4.89883e+06	4.26736e+06	4.48818e+06	4.77449e+06	4.74083e+06	4.55819e+06	4.47248e+06	4.14992e+06	4.87311e+06	4.0455e+06	4.32825e+06	4.30187e+06	4.47824e+06	4.3411e+06	4.70423e+06			FALSE	-0.05988	-0.09925	-0.05631	-0.10329	-0.05865	-0.16761	0.01676	2	0.9744	8K(304.2072),N-term(304.2072)
A0MZ66	RVNQSENSVPPPPPPPPPLPPPPPNPIR	2.18099e+07	2.17266e+07	1.77676e+07	2.30454e+07	1.96076e+07	2.02911e+07	1.80344e+07	1.95633e+07	1.89822e+07	1.9055e+07	2.00484e+07	2.04875e+07	2.38942e+07	2.06138e+07	2.11141e+07	2.42183e+07			FALSE	-0.19481	0.03184	0.05832	-0.09319	-0.21158	-0.10303	-0.12588	5	1	N-term(304.2072)
A0MZ66	SIPDQQLLK	3.106e+07	3.09948e+07	3.165e+07	3.42567e+07	3.09473e+07	3.27131e+07	3.1545e+07	3.1028e+07	3.26379e+07	3.24249e+07	3.34392e+07	3.19721e+07	3.12545e+07	3.3278e+07	3.34742e+07	3.08718e+07			FALSE	0.06829	0.05649	0.05231	0.08688	0.012	0.076	0.03686	23	1	9K(304.2072),N-term(304.2072)
A0MZ66	SKLVEVIEEVNK	8.36419e+06	7.7585e+06	1.02494e+07	7.55589e+06	9.64924e+06	9.01366e+06	9.49617e+06	8.79022e+06	1.06488e+07	9.28358e+06	1.12511e+07	1.02817e+07	1.14491e+07	9.42978e+06	8.76481e+06	1.08727e+07			FALSE	0.30602	0.37295	0.28452	0.14321	0.18168	0.41745	0.21108	4	1	12K(304.2072),2K(304.2072),N-term(304.2072)
A0MZ66	SLDPENSETELER	8.37584e+07	7.95119e+07	7.82591e+07	8.04139e+07	7.79239e+07	7.99861e+07	8.20851e+07	8.81636e+07	8.14369e+07	7.8871e+07	7.79683e+07	8.15116e+07	8.00764e+07	8.80305e+07	8.90134e+07	8.11475e+07			FALSE	-0.02642	0.04212	0.05964	-0.04121	0.06038	-0.03389	-0.04816	23	1	N-term(304.2072)
A0MZ66	SSIPDQQLLK	2.19038e+07	2.1973e+07	2.10127e+07	2.26571e+07	2.22646e+07	2.15115e+07	2.265e+07	2.5295e+07	2.19475e+07	2.21373e+07	2.08403e+07	2.14494e+07	2.10695e+07	2.35597e+07	2.05218e+07	2.09899e+07			FALSE	0.00683	0.02453	-0.07994	-0.00682	0.12792	-0.05315	-0.00331	3	0.9999	10K(304.2072),N-term(304.2072)
A0MZ66	TVLNSEVL	6.59625e+06	6.6583e+06	7.05123e+06	7.34583e+06	7.26885e+06	6.82558e+06	7.02995e+06	6.82149e+06	6.98959e+06	6.80056e+06	6.95249e+06	6.42542e+06	6.77501e+06	7.07597e+06	6241403	6.99043e+06			FALSE	0.05715	0.0635	-0.00248	0.11929	0.06355	0.01336	0.08864	2	0.9747	N-term(304.2072)
A0MZ66	TVLNSEVLEQRK	2.3743e+07	2.12373e+07	2.18268e+07	2.20931e+07	2.39112e+07	2.33731e+07	2.30233e+07	2.30121e+07	2.44004e+07	2.29761e+07	2.44551e+07	2.17846e+07	2.57909e+07	2.11048e+07	2.28014e+07	2.08241e+07			FALSE	0.07488	0.06016	-0.04412	-0.03442	0.03345	0.03984	0.07207	34	1	12K(304.2072),N-term(304.2072)
A1A4S6	AHEAELER	1.22415e+06	1.00966e+06	1.15771e+06	1.05563e+06	1.23782e+06	1.28064e+06	1.18558e+06	1.06478e+06	1.21286e+06	1.29031e+06	1.06661e+06	1.26181e+06	992464	1.1553e+06	1.12238e+06	1.17203e+06			FALSE	0.16424	-0.05668	0.03862	-0.01329	0.01064	0.05985	0.17303	3	0.9998	N-term(304.2072)
A1A4S6	AVPGPPGPDK	2.42345e+07	2.06627e+07	2.38981e+07	2.26309e+07	2.49771e+07	2.3887e+07	2.1725e+07	2.39075e+07	2.49789e+07	2.43528e+07	2.32417e+07	2.59161e+07	2.42711e+07	2.29972e+07	2.0279e+07	2.36978e+07			FALSE	0.13589	0.07425	-0.02988	0.0515	0.02344	0.1308	0.12215	3	0.9999	10K(304.2072),N-term(304.2072)
A1A4S6	DSHLQEADIQVEQNR	5.99534e+06	5.6065e+06	5.76374e+06	5.98639e+06	5.99054e+06	5.56709e+06	6.1437e+06	5.9918e+06	6.55658e+06	6.03788e+06	5.35065e+06	6.45913e+06	6.02681e+06	6.61727e+06	5.96218e+06	5.78659e+06			FALSE	0.11844	0.12411	0.01816	0.01832	0.06488	0.02563	-0.00551	3	0.9993	N-term(304.2072)
A1A4S6	EMLDILVK	4.04922e+06	4.132e+06	4.1312e+06	4.29819e+06	3.97568e+06	4.3746e+06	4.2e+06	3.6627e+06	3.46694e+06	4.31689e+06	2.99862e+06	3.50374e+06	3.25919e+06	3.5696e+06	3.68769e+06	3.67163e+06			FALSE	-0.07184	-0.26069	-0.15274	0.04311	-0.05729	-0.33135	0.02951	23	0.9997	8K(304.2072),N-term(304.2072)
A1A4S6	GINDQGLYR	1.79279e+06	1.71053e+06	1.70655e+06	1.73503e+06	1.82603e+06	1.71632e+06	1.74378e+06	1.76097e+06	1.80907e+06	1.74713e+06	1.7728e+06	1.80913e+06	1.69525e+06	1.96192e+06	1.67152e+06	1.77162e+06			FALSE	0.02161	0.06201	-0.025	-0.02565	0.00059	0.03201	0.01598	2	1	N-term(304.2072)
A1A4S6	HLNLSAK	3.52808e+07	3.60533e+07	3.54067e+07	3.59889e+07	3.78962e+07	3.5991e+07	3.47524e+07	3.19068e+07	3.67936e+07	3.49193e+07	3.68199e+07	3.47465e+07	3.39876e+07	3.29513e+07	3.69361e+07	3.74882e+07			FALSE	0.00764	-0.09175	0.06118	0.00124	-0.09779	0.00469	0.05073	3	0.9938	7K(304.2072),N-term(304.2072)
A1A4S6	KFNMIPFEHR	1.04297e+07	1.1134e+07	1.22655e+07	1.25853e+07	1.21689e+07	1.23607e+07	1.21977e+07	1.00592e+07	1.28132e+07	1.17269e+07	1.11338e+07	1.17112e+07	1.12815e+07	1.18904e+07	1.15098e+07	1.19332e+07			FALSE	0.18654	0.10378	0.12055	0.20469	0.04565	0.08328	0.18592	4	1	1K(304.2072),N-term(304.2072)
A1A4S6	LGDGEVFFLK	1.04113e+07	9.38098e+06	9.83871e+06	1.02192e+07	1.0247e+07	1.00103e+07	9.66672e+06	9.84066e+06	9.9494e+06	1.00475e+07	1.02404e+07	9.62323e+06	9.82136e+06	8.71911e+06	1.05939e+07	1.00003e+07			FALSE	0.01483	-0.09426	0.0573	0.01923	-0.02092	0.00519	0.0335	2	1	10K(304.2072),N-term(304.2072)
A1A4S6	RGLIPQNYVK	8.33645e+06	7.47211e+06	7.61186e+06	7.81706e+06	7.3321e+06	8.103e+06	7.86145e+06	8.13159e+06	7.91195e+06	8.11863e+06	8.52001e+06	7.6724e+06	8.12962e+06	8.29629e+06	8.05982e+06	7.7818e+06			FALSE	0.02012	0.05527	0.00301	-0.03507	0.01674	0.03461	-0.03449	3	0.9981	10K(304.2072),N-term(304.2072)
A1A4S6	SLPEPLMTYELHGDFIVPAK	4.00368e+06	4.1238e+06	4.38693e+06	3.97534e+06	4.45684e+06	4.04143e+06	4.45135e+06	3.83848e+06	4.65477e+06	4.19171e+06	3.77575e+06	3.57024e+06	4.46588e+06	4.20415e+06	3.73104e+06	3.62511e+06			FALSE	0.1223	0.09323	-0.14386	0.04109	0.02854	-0.14585	0.06436	3	1	20K(304.2072),N-term(304.2072)
A1A4S6	SVTETLIKPLEK	6.23264e+06	6.45511e+06	6.7769e+06	6.53785e+06	6.43441e+06	6.12814e+06	7.09676e+06	6.63181e+06	6.73908e+06	6.00012e+06	6.60666e+06	7.01933e+06	6.5415e+06	8.74005e+06	6.63437e+06	6.91332e+06			FALSE	0.00584	0.26835	0.09461	0.06959	0.11374	0.10292	-0.01431	3	1	12K(304.2072),8K(304.2072),N-term(304.2072)
A1A4S6	TITSALK	1.97715e+07	1.9411e+07	2.10039e+07	1.97902e+07	2.01066e+07	2.03579e+07	2.08712e+07	1.96567e+07	2.04713e+07	1.968e+07	1.93852e+07	1.99993e+07	1.99571e+07	1.9298e+07	2.22153e+07	2.03086e+07			FALSE	0.03524	0.00267	0.11806	0.05815	0.0487	0.00742	0.04645	2	0.9886	7K(304.2072),N-term(304.2072)
A1A4S6	TPPDTTFPEPTCL	7.37773e+06	7.44451e+06	7.82571e+06	8.12347e+06	8.02454e+06	7.55295e+06	8.14016e+06	6.86452e+06	8.21352e+06	8.10269e+06	7.09426e+06	7.50092e+06	7.86133e+06	7.15052e+06	6.81464e+06	7.30109e+06			FALSE	0.13854	0.01834	-0.07046	0.10572	0.01765	-0.02227	0.0717	2	0.9069	12C(57.0215),N-term(304.2072)
A1A4S6	VNAIHFLVHKLPEK	1.2694e+07	1.12686e+07	1.14986e+07	1.09683e+07	1.12908e+07	1.22594e+07	9.98382e+06	1.19835e+07	1.37582e+07	1.05572e+07	8.96738e+06	1.04077e+07	9.69953e+06	1.00105e+07	1.10543e+07	1.08567e+07			FALSE	0.02108	-0.28186	-0.12913	-0.09299	-0.12543	-0.30659	-0.02505	5	1	10K(304.2072),14K(304.2072),N-term(304.2072)
A1KXE4	FQTGYTPGTPYK	2.48951e+07	2.54755e+07	2.4378e+07	2.3275e+07	2.34834e+07	2.3188e+07	2.44506e+07	2.58917e+07	2.46814e+07	2.36542e+07	2.51921e+07	2.58506e+07	2.55974e+07	2.45247e+07	2.36585e+07	2.40029e+07			FALSE	-0.0595	-0.00714	-0.07976	-0.08001	-0.00081	0.01912	-0.11004	23	1	12K(304.2072),N-term(304.2072)
A1KXE4	GMPATVYPAPIPPPR	3.94153e+07	3.55791e+07	3.06293e+07	3.21806e+07	3.43153e+07	3.29138e+07	3.93234e+07	3.38834e+07	3.82206e+07	3.51738e+07	3.57542e+07	3.28283e+07	2.9995e+07	3.69042e+07	3.56713e+07	3.13424e+07			FALSE	-0.03111	-0.16479	-0.16233	-0.25579	-0.0348	-0.12894	-0.1577	3	1	N-term(304.2072)
A1KXE4	GYTPGTPYK	2.67993e+07	2.45578e+07	2.60017e+07	2.61639e+07	2.58187e+07	2.71718e+07	2.4631e+07	2.62912e+07	2.55522e+07	2.69227e+07	2.59407e+07	2.8352e+07	2.51072e+07	2.5508e+07	2.71357e+07	2.49864e+07			FALSE	0.03106	-0.02099	0.02133	0.02254	-0.01227	0.08019	0.04517	2	0.9999	9K(304.2072),N-term(304.2072)
A1KXE4	TVYPAPIPPPR	1.91125e+06	2.19885e+06	2.17419e+06	2.21528e+06	2.3243e+06	2.17438e+06	2.40413e+06	2.2897e+06	2.37312e+06	2.27368e+06	2.11622e+06	2.14743e+06	2.46825e+06	2.31807e+06	2.14591e+06	2.15906e+06			FALSE	0.17706	0.21974	0.06683	0.09487	0.19159	0.05291	0.13032	23	1	N-term(304.2072)
A1L020	DRDPVFEIT	7.98211e+06	9.09965e+06	8.39421e+06	8.04909e+06	7.9071e+06	8.32805e+06	7.95841e+06	7.50801e+06	7.5216e+06	8.11753e+06	8.11498e+06	8.36577e+06	8.00605e+06	1.12582e+07	7.33163e+06	7.93247e+06			FALSE	-0.1273	0.17347	-0.16231	-0.05496	-0.14332	-0.05167	-0.07334	2	0.9016	N-term(304.2072)
A1L020	DRGLLEDER	1.38038e+07	1.34246e+07	1.35015e+07	1.40841e+07	1.25924e+07	1.32392e+07	1.22313e+07	1.28897e+07	1.27038e+07	1.26614e+07	1.28649e+07	1.29396e+07	1.24262e+07	1.44711e+07	1.22337e+07	1.2283e+07			FALSE	-0.10226	-0.01765	-0.15135	0.0188	-0.11622	-0.07749	-0.07598	3	0.9999	N-term(304.2072)
A1L020	SPATSAGPELAGLPR	3073.66	3004.78	2924.88	2867.35	3190.13	2975.15	3231.61	3115.23	3148.91	3194.31	3379.15	3157.33	3150.02	3475.5	2897.07	3131.7			FALSE	0.06152	0.12433	-0.01184	-0.06958	0.06234	0.10481	0.02047	2	1	N-term(304.2072)
A1L020	TPVRGEEPVFMVT	1.42124e+07	1.29699e+07	1.32697e+07	1.31317e+07	1.19342e+07	1.28971e+07	1.27793e+07	1.34682e+07	1.38152e+07	1.30828e+07	1.32802e+07	1.32093e+07	1.2501e+07	1.53366e+07	1.38693e+07	1.30894e+07			FALSE	-0.01516	0.03437	-0.01191	-0.04205	-0.05048	-0.03724	-0.13051	2	1	N-term(304.2072)
A1L020	VVGLVVGPK	1.14861e+07	1.20183e+07	1.18087e+07	1.15226e+07	1.25629e+07	1.25429e+07	1.21982e+07	1.20776e+07	1.16546e+07	1.18463e+07	1.30258e+07	1.24509e+07	1.2551e+07	1.10701e+07	1.23888e+07	1.20366e+07			FALSE	-0.00022	0.00714	0.05545	-0.01067	0.04658	0.11624	0.09509	2	1	9K(304.2072),N-term(304.2072)
A1L0T0	AAVETLGVPCFLGGMAR	2.63569e+07	2.48951e+07	2.95824e+07	3.14498e+07	2.87045e+07	2.82753e+07	3.18598e+07	3.10235e+07	3.08706e+07	3.2684e+07	3.42463e+07	2.89317e+07	2.74806e+07	2.46454e+07	2.91994e+07	2.55201e+07			FALSE	0.31039	0.0244	0.09445	0.25196	0.29507	0.30181	0.15284	3	1	10C(57.0215),N-term(304.2072)
A1L0T0	AKRPLMVLGSQALLTPTSADK	7.36022e+06	7.07106e+06	6.87024e+06	7.0288e+06	7.39928e+06	7.38085e+06	7.01873e+06	7.23009e+06	7.54939e+06	7.10349e+06	7.02712e+06	6.60678e+06	7.08295e+06	5.67405e+06	7.2027e+06	6.92684e+06			FALSE	0.02199	-0.17791	-0.03048	-0.05421	-0.01836	-0.082	0.03446	4	1	21K(304.2072),2K(304.2072),N-term(304.2072)
A1L0T0	AVTAGPGLTNTVTAVK	1.60961e+06	3.40977e+06	2.30432e+06	1.64473e+06	1.61797e+06	1.82514e+06	1.47713e+06	1.25141e+06	2.14895e+06	1.88599e+06	1.65703e+06	1.49356e+06	1.38649e+06	1.8196e+06	5.05327e+06	1.57864e+06			FALSE	-0.31496	-0.6467	0.40191	-0.34601	-0.87938	-0.67189	-0.5438	3	1	16K(304.2072),N-term(304.2072)
A1L0T0	DGHPVVVNILIGR	1.08662e+07	1.1743e+07	1.17399e+07	1.1206e+07	1.09209e+07	1.10166e+07	1.1235e+07	1.16889e+07	1.1688e+07	1.23858e+07	1.13329e+07	1.10047e+07	1.1259e+07	1.18637e+07	1.16273e+07	1.05812e+07			FALSE	0.09056	0.0324	-0.02579	0.02133	0.01994	-0.01743	-0.04351	3	1	N-term(304.2072)
A1L0T0	EQVPSLGSNVACGLAYTDYHK	1.69336e+07	1.71916e+07	1.69713e+07	1.67409e+07	1.58571e+07	1.61406e+07	1.65563e+07	1.5817e+07	1.51853e+07	1.56228e+07	1.45319e+07	1.57676e+07	1.78287e+07	1.6705e+07	1.52618e+07	1.71068e+07			FALSE	-0.14753	0.01717	-0.07624	-0.01757	-0.07604	-0.17154	-0.09287	4	1	12C(57.0215),21K(304.2072),N-term(304.2072)
A1L0T0	GALQAVDQLSLFRPLCK	2.74896e+06	2.65994e+06	2.7259e+06	2.66555e+06	2.8303e+06	2.72672e+06	2.78818e+06	2.48656e+06	2.77799e+06	2.50067e+06	2.62284e+06	2.32395e+06	2.5818e+06	2.33751e+06	2.51747e+06	2.84799e+06			FALSE	-0.03516	-0.13688	-0.01163	-0.00466	-0.03624	-0.12884	0.03898	3	1	16C(57.0215),17K(304.2072),N-term(304.2072)
A1L0T0	IPVMALVGNDAGWTQISR	5.16193e+06	5.08089e+06	5.04903e+06	5.0422e+06	4.94985e+06	4.93613e+06	4.98262e+06	4.11804e+06	4.77012e+06	4.83897e+06	5.03311e+06	4.34552e+06	5.22573e+06	4.22371e+06	4.19783e+06	4.67414e+06			FALSE	-0.09214	-0.11631	-0.20729	-0.02151	-0.17057	-0.12716	-0.05116	3	1	N-term(304.2072)
A1L0T0	LSGTVGVAAVTAGPGLTNTVTAVK	5.13419e+06	5.09953e+06	5.08929e+06	4.81566e+06	5.44976e+06	5.20397e+06	5.20712e+06	5.06725e+06	5.51846e+06	5.02882e+06	5.36947e+06	4.93744e+06	5.45826e+06	5.47575e+06	5.30966e+06	5.72558e+06			FALSE	0.04354	0.09549	0.10879	-0.04711	0.00572	0.01028	0.05803	4	1	24K(304.2072),N-term(304.2072)
A1L0T0	VLHDAQQQCR	1.3734e+07	1.07321e+07	1.28284e+07	1.21936e+07	1.22106e+07	1.43071e+07	1.33993e+07	1.27562e+07	1.36738e+07	1.42771e+07	1.28217e+07	1.26149e+07	1.35237e+07	1.19434e+07	1.4781e+07	1.33955e+07			FALSE	0.19211	0.05785	0.20371	0.03241	0.09633	0.05612	0.11618	3	1	9C(57.0215),N-term(304.2072)
A1L0T0	VRDIVPTLR	3.44717e+07	3.47599e+07	3.23854e+07	3.21012e+07	3.473e+07	3.46987e+07	3.30895e+07	3.39107e+07	3.51614e+07	3.22311e+07	3.04082e+07	3.65876e+07	3.34878e+07	3.40614e+07	3.72005e+07	3.5872e+07			FALSE	-0.03884	-0.03549	0.0779	-0.10243	-0.04727	-0.04736	0.0041	3	1	N-term(304.2072)
A1L188	LAACGAEAAAYGR	1.95023e+06	2.23183e+06	1.88847e+06	1.73014e+06	2.02626e+06	1.94793e+06	1.91761e+06	2.11063e+06	1.90058e+06	2.15547e+06	1.88855e+06	1.86975e+06	1.75961e+06	1.95117e+06	1.83975e+06	1.66287e+06			FALSE	-0.04414	-0.17249	-0.25578	-0.20878	-0.05407	-0.15413	-0.07355	3	1	4C(57.0215),N-term(304.2072)
A2A3K4	AHAVTLPQYLIR	3.74739e+06	3.80374e+06	3.69419e+06	3.71999e+06	3.72619e+06	3.65361e+06	3.79177e+06	3.79548e+06	4.03007e+06	3.73673e+06	4.02606e+06	4.01952e+06	3.9937e+06	3.45833e+06	3.65264e+06	3.79089e+06			FALSE	0.04063	-0.01906	-0.02071	-0.02641	0.00688	0.0915	-0.03311	3	1	N-term(304.2072)
A2A3K4	EFTQFLTPLR	4.42589e+06	4.85726e+06	4.61925e+06	4.55955e+06	4.53229e+06	4.75668e+06	4.47881e+06	4.39208e+06	4.4889e+06	4.67903e+06	4.57125e+06	4.21243e+06	4.22028e+06	4.81662e+06	4.91301e+06	4.54036e+06			FALSE	-0.01802	-0.03879	0.02621	-0.01631	-0.06554	-0.07979	0.0009	2	0.9998	N-term(304.2072)
A2A3N6	AMESIQGEAR	8.84667e+06	8.18388e+06	8.44475e+06	8.61269e+06	8.46841e+06	8.90234e+06	8.89595e+06	8.76903e+06	8.6981e+06	9.00273e+06	9.63154e+06	9.21994e+06	9.0712e+06	8.94983e+06	8.60849e+06	8.51413e+06			FALSE	0.05569	0.08156	0.00778	0.00228	0.05277	0.14655	0.02854	2	1	N-term(304.2072)
A2A3N6	DCLVLQSFK	6.52992e+06	5.50024e+06	6.22088e+06	5.77681e+06	6.70698e+06	5.75016e+06	6.12976e+06	6.56942e+06	6.05532e+06	5.99545e+06	5.85144e+06	5.09462e+06	6.14309e+06	4.59608e+06	6.13317e+06	6.00898e+06			FALSE	0.00247	-0.16377	0.01337	-0.0039	0.07808	-0.13624	0.05032	2	1	2C(57.0215),9K(304.2072),N-term(304.2072)
A2A3N6	IIAFVGNPVEDNEK	394928	337582	389184	386783	408405	405048	382118	346665	358767	345087	403148	352097	389486	346244	398686	415801			FALSE	-0.05757	0.00633	0.15304	0.08315	-0.00736	0.0441	0.15121	3	1	14K(304.2072),N-term(304.2072)
A2RRD8	IPFGDNCFK	1.1617e+07	1.04834e+07	1.15639e+07	1.163e+07	1.20059e+07	1.25036e+07	1.16223e+07	1.07061e+07	1.20847e+07	1.08588e+07	1.2078e+07	1.17723e+07	1.14071e+07	1.10105e+07	1.11031e+07	1.11919e+07			FALSE	0.05401	0.02056	0.01264	0.06968	0.0148	0.10994	0.14927	3	1	7C(57.0215),9K(304.2072),N-term(304.2072)
A2RRP1	AEEIEHYAR	4.10417e+07	3.69609e+07	3.9139e+07	4.75133e+07	4.25334e+07	4.49176e+07	4.43904e+07	4.44001e+07	39740090	3.90663e+07	3.99779e+07	4.22698e+07	4.1097e+07	4.03576e+07	4.79047e+07	4.13092e+07			FALSE	0.01479	0.06247	0.19374	0.15171	0.18688	0.07645	0.16495	3	1	N-term(304.2072)
A2RRP1	AQDLHLFETLK	1.49298e+07	1.69183e+07	1.46278e+07	1.61761e+07	1.34692e+07	1.54693e+07	1.45042e+07	1.37896e+07	1.36778e+07	1.3971e+07	1.32268e+07	1.36574e+07	1.79405e+07	1.42373e+07	1.57578e+07	1.54659e+07			FALSE	-0.20399	0.01486	-0.02857	-0.0481	-0.17072	-0.24445	-0.13822	3	1	11K(304.2072),N-term(304.2072)
A2RRP1	AVQEDEVGVPGSN	9.64435e+06	1.08231e+07	9.95481e+06	9.90626e+06	1.03536e+07	9.47238e+06	9.65414e+06	1.05091e+07	1.07838e+07	1.0594e+07	1.15811e+07	10921333	9.94233e+06	1.01986e+07	9.38877e+06	1.03018e+07			FALSE	0.06278	-0.0232	-0.05583	-0.04339	-0.02161	0.13675	-0.04594	2	1	N-term(304.2072)
A2RRP1	DGQMLSPSSLYTIWLQK	2.5584e+06	2.29504e+06	2.60401e+06	2.49129e+06	2.30843e+06	2.59483e+06	2.64066e+06	2.46647e+06	2.52724e+06	2.07186e+06	2.42402e+06	2.04675e+06	2.41458e+06	2.53812e+06	2.4729e+06	2.30524e+06			FALSE	-0.07765	0.02921	-0.02256	0.07016	0.07351	-0.11848	0.01474	3	1	17K(304.2072),N-term(304.2072)
A2RRP1	DWCEELACR	7.89091e+06	8.19219e+06	9.18547e+06	8.53493e+06	8.97411e+06	8.45269e+06	8.50016e+06	8.52056e+06	8.4365e+06	8.45706e+06	7.769e+06	7.47484e+06	7.69122e+06	8.04437e+06	8.36725e+06	8.51715e+06			FALSE	0.07093	-0.03151	0.07015	0.13987	0.08175	-0.07732	0.11576	2	1	3C(57.0215),8C(57.0215),N-term(304.2072)
A2RRP1	EGLGNEVLK	8.5784e+06	8.9755e+06	8.29547e+06	8.50278e+06	8.42385e+06	8.93006e+06	8.81276e+06	8.45574e+06	8.44658e+06	7.94024e+06	8.8096e+06	8.68543e+06	8.08507e+06	8.01948e+06	8.32877e+06	8.45611e+06			FALSE	-0.09926	-0.12432	-0.06463	-0.06348	-0.02365	-0.00485	-0.01653	3	0.9994	9K(304.2072),N-term(304.2072)
A2RRP1	ELLQYGLK	1.47596e+07	1.41051e+07	1.53229e+07	1.43847e+07	1.52061e+07	1.55622e+07	1.49333e+07	1.51885e+07	1.49255e+07	1.36237e+07	1.48235e+07	1.45896e+07	1.46204e+07	1.51506e+07	1.56898e+07	1.43295e+07			FALSE	-0.01585	0.0446	0.05658	0.04153	0.0615	0.02715	0.09213	3	0.9972	8K(304.2072),N-term(304.2072)
A2RRP1	EYLVTLAK	7.20772e+06	6.93304e+06	6.88868e+06	6.95934e+06	7.03308e+06	6.91684e+06	6.93588e+06	7.85213e+06	7.09422e+06	6.83726e+06	6.58677e+06	6.74402e+06	6.9092e+06	5.95576e+06	6.8931e+06	6.8505e+06			FALSE	-0.02151	-0.13641	-0.0411	-0.03018	0.06457	-0.0851	-0.0196	3	0.9994	8K(304.2072),N-term(304.2072)
A2RRP1	FRNQNIVLSAR	1.30658e+07	1.326e+07	1.30487e+07	1.31193e+07	1.2713e+07	1.38717e+07	1.51569e+07	1.42192e+07	1.34073e+07	1.40336e+07	1.32983e+07	1.1974e+07	1.32216e+07	1.2781e+07	1.51099e+07	1.33797e+07			FALSE	0.05985	-0.01782	0.11396	-0.00867	0.15817	-0.05892	0.01412	3	1	N-term(304.2072)
A2RRP1	FTADDQYKR	3.23123e+07	3.02687e+07	3.34045e+07	3.18868e+07	3.26828e+07	3.14005e+07	2.97588e+07	2.94935e+07	2.99658e+07	3.23669e+07	3.1383e+07	2.99026e+07	2.93729e+07	3.1156e+07	3.27425e+07	3.00984e+07			FALSE	-0.00573	-0.0481	0.00598	0.06117	-0.07885	-0.03017	0.03423	3	1	8K(304.2072),N-term(304.2072)
A2RRP1	GADDGRFTLPGEIDID	1.4112e+07	1.31355e+07	1.43955e+07	1.23059e+07	1.31487e+07	1.39452e+07	1.35499e+07	1.30891e+07	1.4748e+07	1.38377e+07	1.37977e+07	1.31422e+07	1.38256e+07	1.27691e+07	1.34801e+07	1.40561e+07			FALSE	0.06917	-0.03499	0.0152	-0.02921	-0.03259	-0.01638	-0.00816	2	1	N-term(304.2072)
A2RRP1	GTDLEALLAIGK	1.12859e+07	1.0319e+07	1.36879e+07	1.14803e+07	1.10279e+07	1.3132e+07	1.29953e+07	1.17884e+07	1.22555e+07	1.16245e+07	1.11331e+07	1.30462e+07	1.21879e+07	1.15543e+07	1.07658e+07	1.14331e+07			FALSE	0.14445	0.1361	0.03913	0.22024	0.19803	0.16241	0.16125	3	0.9999	12K(304.2072),N-term(304.2072)
A2RRP1	HGASFIITK	9.83384e+06	1.09696e+07	1.05858e+07	1.0416e+07	1.04214e+07	9.77037e+06	9.86635e+06	1.08449e+07	9.85718e+06	9.36427e+06	8.56996e+06	1.03254e+07	9.84083e+06	1.04542e+07	9.89167e+06	9.88061e+06			FALSE	-0.1141	-0.03569	-0.07334	0.01369	-0.00641	-0.13879	-0.04305	3	0.9993	9K(304.2072),N-term(304.2072)
A2RRP1	HGLEKPISFVK	2.83091e+07	2.65286e+07	2.92263e+07	2.66837e+07	2.94487e+07	3.01231e+07	2.96113e+07	2.70551e+07	3.08029e+07	2.88846e+07	2.60439e+07	3.02897e+07	2.85782e+07	3.12473e+07	2.69601e+07	2.89116e+07			FALSE	0.12226	0.12559	0.02695	0.02794	0.04733	0.03883	0.11946	4	1	11K(304.2072),5K(304.2072),N-term(304.2072)
A2RRP1	IFQHSKPDLQQK	4.77092e+06	4.82931e+06	5138321	4.56985e+06	5.31156e+06	4.92408e+06	4.32298e+06	4.88238e+06	5.03544e+06	5.11253e+06	4.67717e+06	4.52088e+06	4.5047e+06	4.97255e+06	4.77318e+06	4.28592e+06			FALSE	0.08005	-0.0186	-0.0837	0.01613	-0.0606	-0.06174	0.09246	5	0.9515	12K(304.2072),6K(304.2072),N-term(304.2072)
A2RRP1	IISALSGGSADLGGPRDPLK	5.59641e+06	5.97906e+06	5.0749e+06	6018501	5.83005e+06	5.80587e+06	5.86031e+06	5.86274e+06	5.21284e+06	5.97678e+06	4.79839e+06	5.13164e+06	5.49932e+06	4.73409e+06	5.74256e+06	5.42746e+06			FALSE	-0.04891	-0.17778	-0.05144	-0.06137	0.01828	-0.2212	0.00751	3	1	20K(304.2072),N-term(304.2072)
A2RRP1	ILPLQVR	1.11461e+07	9.58678e+06	1.00167e+07	1.04653e+07	9.76307e+06	1.06428e+07	1.09938e+07	9.88297e+06	1.12392e+07	1.0747e+07	1.10551e+07	1.04187e+07	1.05454e+07	9.7753e+06	1.04476e+07	1.0831e+07			FALSE	0.08468	-0.02898	0.03748	-0.01756	0.00997	0.05066	-0.02294	2	0.9788	N-term(304.2072)
A2RRP1	IVDHLLASLQQGR	2.29193e+07	2.66872e+07	2.42876e+07	2.14297e+07	2.55457e+07	2.9617e+07	2.37253e+07	2.67719e+07	2.43151e+07	2.47985e+07	2.2624e+07	1.85858e+07	2.2774e+07	2.14444e+07	2.90131e+07	2.72488e+07			FALSE	-0.0144	-0.16588	0.18163	-0.11779	0.02567	-0.26754	0.15316	3	1	N-term(304.2072)
A2RRP1	KIESEEYEEALSL	2.50414e+07	2.5228e+07	2.49875e+07	2.60092e+07	2.63599e+07	2.74517e+07	2.6346e+07	2.40844e+07	2.40495e+07	2.30386e+07	2.22363e+07	2.4854e+07	2.40443e+07	2.77463e+07	2.38372e+07	2.48762e+07			FALSE	-0.09432	0.04301	-0.04536	0.02072	0.00462	-0.09425	0.09824	3	0.9994	1K(304.2072),N-term(304.2072)
A2RRP1	KLLTYLDR	8.62671e+06	9.64522e+06	9.0789e+06	9.38519e+06	9.34528e+06	9.35034e+06	9.14091e+06	9.00326e+06	7.37965e+06	8.51666e+06	8.25718e+06	8.00185e+06	9.24625e+06	9.1407e+06	9.71587e+06	8.74118e+06			FALSE	-0.20094	0.00905	0.01454	0.01509	-0.01012	-0.16839	0.03307	3	1	1K(304.2072),N-term(304.2072)
A2RRP1	KLTDENMSPLEALEPVLSSQ	1.4413e+07	1.70619e+07	1.36545e+07	1.55482e+07	1.40366e+07	1.46721e+07	1.67629e+07	1.49048e+07	1.50179e+07	1.59111e+07	1.54519e+07	1.41157e+07	1.59201e+07	1.78024e+07	1.49621e+07	1.67349e+07			FALSE	-0.02524	0.0995	0.01014	-0.1081	0.00881	-0.09019	-0.13272	3	1	1K(304.2072),N-term(304.2072)
A2RRP1	KQPPVSESHWR	1.00044e+07	1.05457e+07	1.05269e+07	1.0261e+07	9.58588e+06	1.04917e+07	1.00263e+07	1.03341e+07	1.03537e+07	1.09735e+07	9.74609e+06	1.09751e+07	1.04469e+07	1.06652e+07	1.04896e+07	1.01989e+07			FALSE	0.05355	0.03893	0.00969	0.0166	-0.01338	0.01196	-0.03356	4	1	1K(304.2072),N-term(304.2072)
A2RRP1	LATYEEILGVPHASEQR	9.04027e+06	8.32159e+06	8.32382e+06	7.51641e+06	8.49455e+06	9.21236e+06	8.09519e+06	8.52292e+06	8.53978e+06	8.49858e+06	7.88863e+06	8.78091e+06	8.92151e+06	7.33442e+06	8.13541e+06	8.36997e+06			FALSE	-0.02714	-0.09496	-0.07299	-0.13233	-0.06317	-0.05871	0.02839	3	1	N-term(304.2072)
A2RRP1	LFWTGDPHLIK	7.97548e+07	8.61815e+07	8.44692e+07	8.28911e+07	8.38476e+07	8.77686e+07	7.57845e+07	8.09926e+07	7.9712e+07	7.99704e+07	7.66177e+07	7.66106e+07	7.85673e+07	7.92873e+07	8.58347e+07	7.97035e+07			FALSE	-0.05542	-0.07203	-0.00347	0.01233	-0.08191	-0.11495	0.04856	3	1	11K(304.2072),N-term(304.2072)
A2RRP1	LLAAVQDQCVEIR	960747	750218	837808	1.02408e+06	838008	829338	943267	913687	796990	842623	739194	862975	846511	845701	936567	793684			FALSE	-0.06145	-0.0159	0.01617	0.12196	0.11813	-0.09478	-0.03726	3	1	9C(57.0215),N-term(304.2072)
A2RRP1	LLDFTQAQIL	4.4352e+06	4.05371e+06	4.35711e+06	4.51045e+06	4.15573e+06	3.15234e+06	3.85796e+06	3.46641e+06	3.45985e+06	3.90735e+06	3.66185e+06	4.1699e+06	3.89158e+06	3.4608e+06	3.9719e+06	4.0664e+06			FALSE	-0.20446	-0.20737	-0.07869	0.06296	-0.21288	-0.11625	-0.21609	2	0.9983	N-term(304.2072)
A2RRP1	LLDFTQAQILQGLRK	9.3004e+06	7.78303e+06	9.41163e+06	8.88148e+06	8.19175e+06	9.53404e+06	8.20796e+06	8.42327e+06	9.65463e+06	7.28394e+06	8.15149e+06	8.05191e+06	8.66175e+06	7.63647e+06	9.26035e+06	8.67815e+06			FALSE	-0.01228	-0.06788	0.07046	0.0987	-0.0387	-0.0763	0.05325	4	1	15K(304.2072),N-term(304.2072)
A2RRP1	LLGLAELLR	3.26331e+07	3.34102e+07	3.31575e+07	3.2426e+07	3.14735e+07	3.28083e+07	3.16583e+07	3.30414e+07	2.92734e+07	3.05846e+07	3.31016e+07	3.0414e+07	3.39046e+07	3.13896e+07	3.62057e+07	3.15866e+07			FALSE	-0.14187	-0.01646	0.03771	-0.01008	-0.02965	-0.0563	-0.039	2	0.9997	N-term(304.2072)
A2RRP1	LLLVGGCETAEVGMSK	7.6669e+06	7.03788e+06	8.28131e+06	7.32092e+06	8.53453e+06	8.00967e+06	8.76168e+06	7.68651e+06	7.58108e+06	8.10123e+06	7.49796e+06	6.82297e+06	8.04128e+06	7.28404e+06	6.90691e+06	6.98744e+06			FALSE	0.09285	0.05963	-0.08179	0.08547	0.16164	-0.03816	0.17004	3	1	16K(304.2072),7C(57.0215),N-term(304.2072)
A2RRP1	LLMNSCSEDK	9.55181e+06	9.50978e+06	8.37652e+06	8.40847e+06	9.18141e+06	8.56768e+06	8.91642e+06	8.68731e+06	8.46262e+06	8.36351e+06	8.69161e+06	8.72905e+06	8.36724e+06	8.34611e+06	8.35941e+06	8.5974e+06			FALSE	-0.17996	-0.18967	-0.1688	-0.1835	-0.11479	-0.12987	-0.10292	3	1	10K(304.2072),6C(57.0215),N-term(304.2072)
A2RRP1	LLTYLDR	1.4195e+07	1.58834e+07	1.42935e+07	1.44273e+07	1.39513e+07	1.39935e+07	1.41928e+07	1.51989e+07	1.28654e+07	1.38989e+07	1.35277e+07	1.23388e+07	1.4424e+07	1.47078e+07	1.39069e+07	1.44949e+07			FALSE	-0.16841	-0.04613	-0.08274	-0.06663	-0.03332	-0.21765	-0.10615	2	0.9992	N-term(304.2072)
A2RRP1	LLTYLDRL	577292	598696	603228	548129	679747	608616	625501	601651	611366	627454	494900	704340	546144	664570	623930	638336			FALSE	0.07509	0.04198	0.10214	-0.03054	0.06144	0.02825	0.13166	2	0.9188	N-term(304.2072)
A2RRP1	QMLPAEGVK	1.21406e+07	1.29493e+07	1.34687e+07	1.30984e+07	1.27358e+07	1.3406e+07	1.19134e+07	1.21315e+07	1.44698e+07	1.37849e+07	1.26849e+07	1.23081e+07	1.19655e+07	1.41849e+07	1.31114e+07	1.24859e+07			FALSE	0.17139	0.05973	0.02889	0.08254	-0.06137	-0.00558	0.05926	3	1	9K(304.2072),N-term(304.2072)
A2RRP1	QPPVSESHWR	4.78329e+06	4.46332e+06	4.48876e+06	4.54108e+06	4.51864e+06	4.96332e+06	4.63694e+06	5.45789e+06	5.37788e+06	4.1349e+06	4.27464e+06	4.8091e+06	4.66065e+06	5.10067e+06	4.85035e+06	4.6507e+06			FALSE	0.04094	0.07815	0.03916	-0.03423	0.12662	-0.02564	0.03626	3	1	N-term(304.2072)
A2RRP1	QSPGVANELLK	9.74319e+06	1.04584e+07	1.05263e+07	1.12483e+07	1.06604e+07	1.13141e+07	1.00099e+07	1.05998e+07	1.08632e+07	9.84589e+06	1.07988e+07	1.06728e+07	1.02867e+07	1.04186e+07	1.04348e+07	1.02288e+07			FALSE	0.03579	0.03553	0.03262	0.10818	0.02886	0.08796	0.12136	3	1	11K(304.2072),N-term(304.2072)
A2RRP1	QVDCALSLIR	1.77013e+07	1.77234e+07	1.77375e+07	1.794e+07	1.93737e+07	1.69766e+07	1.71974e+07	1.68706e+07	1.77674e+07	1.76427e+07	1.70842e+07	1.50683e+07	18235243	1.62311e+07	1.72472e+07	1.77872e+07			FALSE	-0.00059	-0.03956	-0.01598	0.01026	-0.05633	-0.13982	0.03721	2	1	4C(57.0215),N-term(304.2072)
A2RRP1	QVTNGGDGVTAVPK	1.01861e+06	882056	1.02769e+06	983535	967871	955783	957225	1.0172e+06	941553	934140	911572	895262	1.14179e+06	998067	922967	965282			FALSE	-0.01908	0.17101	-0.00946	0.08157	0.05493	-0.07304	0.01734	2	0.9951	14K(304.2072),N-term(304.2072)
A2RRP1	RVAGENPEER	1.19394e+07	1.34252e+07	1.11764e+07	1.26513e+07	1.23047e+07	1.14447e+07	1.31441e+07	1.16138e+07	1.24029e+07	1.33048e+07	1.22852e+07	1.26402e+07	1.19394e+07	1.38048e+07	1.37032e+07	1.25302e+07			FALSE	0.01939	0.02143	0.0486	-0.09018	-0.03493	-0.02519	-0.09492	3	1	N-term(304.2072)
A2RRP1	SAKDDFTSIIGK	4.23577e+07	4.08966e+07	4.20848e+07	4.02118e+07	4.30579e+07	4.37241e+07	4.25517e+07	3.96085e+07	4.06707e+07	4.09782e+07	4.13682e+07	4.10312e+07	4.24728e+07	4.23511e+07	4.2742e+07	4.31818e+07			FALSE	-0.02809	0.02695	0.04554	-0.01669	-0.01908	-0.01489	0.05987	3	1	12K(304.2072),3K(304.2072),N-term(304.2072)
A2RRP1	SAVNVASIQNYLSK	1.06095e+07	8.63482e+06	9.45943e+06	9.94674e+06	9.16401e+06	1.02705e+07	9.43111e+06	1.0821e+07	1.07536e+07	9.9924e+06	9.53461e+06	8.83268e+06	1.03948e+07	6.64449e+06	1.00491e+07	9.50013e+06			FALSE	0.10841	-0.17556	0.02268	0.01209	0.07364	-0.06729	0.01419	3	1	14K(304.2072),N-term(304.2072)
A2RRP1	SEYVITNNPWVR	9.36708e+06	1.76757e+07	1.18271e+07	7.62469e+06	8.77022e+06	1.10413e+07	7.37998e+06	6.6016e+06	1.2661e+07	9.85565e+06	1.13416e+07	7.08571e+06	8.30637e+06	7.99415e+06	2.6719e+07	9.28791e+06			FALSE	-0.26425	-0.73033	0.41303	-0.47534	-0.95172	-0.5534	-0.44891	2	1	N-term(304.2072)
A2RRP1	SIQNYLSK	6.03851e+06	6.13294e+06	5.85141e+06	6.76739e+06	4.85109e+06	5.61585e+06	5.92111e+06	6.51639e+06	5.05344e+06	6.069e+06	7.12885e+06	6.68061e+06	5.83953e+06	6.36438e+06	6.17132e+06	6.0989e+06			FALSE	-0.13003	0.00384	0.01166	0.05207	0.0312	0.18216	-0.21766	3	0.9831	8K(304.2072),N-term(304.2072)
A2RRP1	SISYEELSPPDEEPAK	2.47457e+07	2.49053e+07	2.55922e+07	2.25018e+07	2.48487e+07	2.39044e+07	2.52654e+07	2.54508e+07	2.32854e+07	2.37347e+07	2.65027e+07	2.64284e+07	2.5989e+07	2.50943e+07	2.62471e+07	2.20732e+07			FALSE	-0.07854	0.04103	-0.03919	-0.04596	0.03063	0.09229	-0.02633	3	1	16K(304.2072),N-term(304.2072)
A2RRP1	STTPEELYQR	1.5904e+07	1.60248e+07	1.51114e+07	1.55874e+07	1.60792e+07	1.68391e+07	1.51126e+07	1.65059e+07	1.59499e+07	1.66176e+07	1.58538e+07	1.7459e+07	1.64698e+07	1.68501e+07	1.58455e+07	1.53192e+07			FALSE	0.02858	0.06153	-0.03494	-0.05667	-0.01409	0.06122	0.04404	2	1	N-term(304.2072)
A2RRP1	SWVLHECLERVPENVDAAK	6.42511e+06	6.24469e+06	6.74327e+06	6.56739e+06	6.91599e+06	6.64628e+06	6.55207e+06	6.55606e+06	6.54113e+06	6.68343e+06	6.35755e+06	6.29233e+06	6.2108e+06	6.31897e+06	6.18815e+06	6.66174e+06			FALSE	0.06183	-0.01603	0.02036	0.07119	0.04907	-0.00227	0.0982	4	1	19K(304.2072),7C(57.0215),N-term(304.2072)
A2RRP1	TDPEAFHQHMVK	2.52167e+07	2.31825e+07	2.44557e+07	2.56426e+07	2.27943e+07	2.51348e+07	2.38103e+07	2.34459e+07	2.70691e+07	2.49163e+07	2.28001e+07	2.21203e+07	2.42192e+07	2.03011e+07	2.46361e+07	2.46353e+07			FALSE	0.10312	-0.12052	0.02577	0.04978	-0.03448	-0.10761	-0.01408	4	1	12K(304.2072),N-term(304.2072)
A2RRP1	TFSTALR	1.63481e+07	1.55128e+07	1.53774e+07	1.75079e+07	1.57853e+07	1.59751e+07	1.54038e+07	1.54939e+07	1.71809e+07	1.57432e+07	1.68891e+07	1.50111e+07	1.56038e+07	1.48569e+07	1.67271e+07	1.67135e+07			FALSE	0.04736	-0.06483	0.06981	0.04566	-0.04429	0.00178	-0.00456	2	0.9977	N-term(304.2072)
A2RRP1	TLLQDMLTM	2.94573e+06	2.77555e+06	3.26618e+06	3.13531e+06	3.27624e+06	3.10252e+06	3.34611e+06	3.68111e+06	2.77351e+06	2.64499e+06	2.97736e+06	3.66932e+06	2.88331e+06	3.69133e+06	3.56764e+06	3.07125e+06			FALSE	-0.07844	0.20057	0.2146	0.16207	0.29662	0.2163	0.15694	2	0.999	9M(15.9949),N-term(304.2072)
A2RRP1	TLLQDMLTMQ	1.08147e+07	9.07111e+06	9.11252e+06	9.92407e+06	1.05137e+07	1.00774e+07	9.98611e+06	9.53612e+06	1.15607e+07	8.56598e+06	9.41355e+06	1.04789e+07	8.56466e+06	1.04673e+07	9.83656e+06	1.01668e+07			FALSE	0.01737	-0.06332	0.00851	-0.06296	-0.02662	0.00048	0.05028	2	0.9998	N-term(304.2072)
A2RRP1	VLSGSPYYK	2.01534e+07	1.99065e+07	1.74585e+07	2.00293e+07	1.95885e+07	2.00315e+07	2.1508e+07	2.16458e+07	1.92476e+07	1.8995e+07	1.77893e+07	2.19108e+07	2.13278e+07	2.33378e+07	1.85245e+07	1.92407e+07			FALSE	-0.06698	0.157	-0.0851	-0.09574	0.10733	-0.01301	-0.01593	3	0.9991	9K(304.2072),N-term(304.2072)
A2RRP1	VMDWYQTR	1.36497e+07	1.49001e+07	1.3996e+07	1.36757e+07	1.30562e+07	1.32365e+07	1.43605e+07	1.38097e+07	1.27474e+07	1.34036e+07	1.22461e+07	1.21887e+07	1.26289e+07	1.41751e+07	1.35959e+07	1.34303e+07			FALSE	-0.12662	-0.09104	-0.07912	-0.04507	-0.01931	-0.22454	-0.11882	2	1	N-term(304.2072)
A2RRP1	VTYADTLNHLEK	5.07659e+07	5.19915e+07	5.31235e+07	4.6418e+07	5.39306e+07	4.89197e+07	4.82873e+07	4.92274e+07	5.17633e+07	5.31654e+07	5.22013e+07	4.96129e+07	4.76427e+07	4.9929e+07	4.62433e+07	4.95606e+07			FALSE	0.03017	-0.07471	-0.10109	-0.04587	-0.07555	-0.0133	0.0013	3	1	12K(304.2072),N-term(304.2072)
A2RRP1	VVASGLNYK	4.16021e+06	4.24286e+06	4.34179e+06	4.40189e+06	4.56756e+06	4.71271e+06	4.11921e+06	4.57144e+06	3.85843e+06	4.23991e+06	3.73828e+06	4.57833e+06	4.0727e+06	3.60573e+06	4.24658e+06	4.08634e+06			FALSE	-0.05329	-0.13011	-0.01209	0.05732	0.04855	-0.01492	0.14325	2	1	9K(304.2072),N-term(304.2072)
A2RRP1	WDAEELGR	1.27379e+07	1.04054e+07	1.24996e+07	1.20737e+07	1.16037e+07	1.0692e+07	1.26675e+07	1.24892e+07	1.22557e+07	1.27505e+07	1.59586e+07	1.16865e+07	1.51848e+07	1.20778e+07	1.40345e+07	1.38724e+07			FALSE	0.1117	0.23633	0.27003	0.0865	0.12035	0.25643	-0.05382	2	0.9994	N-term(304.2072)
A2RRP1	YADTLNHLEK	5.27491e+06	6.15637e+06	6.88582e+06	4.07831e+06	4.67625e+06	6.05573e+06	3.87975e+06	4.24148e+06	5.5124e+06	5.76145e+06	5.15724e+06	4.83031e+06	3.98309e+06	4.06898e+06	7.14784e+06	4.60884e+06	0.221168	1.6696e+07	FALSE	-0.02001	-0.50556	0.04049	-0.0602	-0.49322	-0.19478	-0.09107	3	0.9972	10K(304.2072),N-term(304.2072)
A2RRP1	YDAEFFKK	1.62492e+07	1.66047e+07	1.68712e+07	1.74782e+07	1.65647e+07	1.7141e+07	1.66132e+07	1.67649e+07	1.58116e+07	1.75814e+07	1.48699e+07	1.64576e+07	1.58269e+07	1.69205e+07	1.57235e+07	1.71968e+07			FALSE	0.02348	-0.00468	0.00291	0.06422	0.02284	-0.06864	0.03693	3	1	7K(304.2072),8K(304.2072),N-term(304.2072)
A2RRP1	YIYPTIGGFDHER	8.1457e+06	8.13667e+06	7.5005e+06	6.65815e+06	7.47269e+06	7.46135e+06	8.89801e+06	8.58884e+06	7.72631e+06	7.55698e+06	7.02173e+06	8.15866e+06	6.53609e+06	8.22534e+06	7.16806e+06	8.41889e+06			FALSE	-0.09136	-0.14148	-0.06297	-0.20163	0.10296	-0.1011	-0.12471	3	1	N-term(304.2072)
A2RTX5	AEISQELAESTVIAK	4.18317e+06	5.3924e+06	5.35488e+06	4.06169e+06	4.39463e+06	4.58228e+06	4.63976e+06	4.57065e+06	3.96614e+06	4.37299e+06	4.13855e+06	4.51357e+06	5.08718e+06	4.70081e+06	4.96836e+06	5.09911e+06			FALSE	-0.19946	0.03165	0.07227	-0.02416	-0.05609	-0.1463	-0.09314	4	1	15K(304.2072),N-term(304.2072)
A2RTX5	AVSSTELSALENICK	2.2189e+07	2.0735e+07	2.35139e+07	2.26818e+07	2.30301e+07	2.27428e+07	2.36128e+07	2.34042e+07	2.19562e+07	2.20042e+07	2.18842e+07	2.11232e+07	2.28819e+07	2.12894e+07	2.30827e+07	2.30342e+07			FALSE	0.03442	0.04133	0.10351	0.10598	0.1314	0.0028	0.09271	3	1	14C(57.0215),15K(304.2072),N-term(304.2072)
A2RTX5	DFTEVLSPNMYNSK	2.06407e+07	2.0726e+07	1.99941e+07	2.0686e+07	2.04661e+07	2.12338e+07	2.17023e+07	1.93207e+07	2.11718e+07	2.06957e+07	2.13925e+07	1.98713e+07	2.05659e+07	2.09485e+07	2.07034e+07	2.13715e+07			FALSE	0.01736	0.00514	0.02449	-0.02414	-0.01204	-0.00359	0.01158	3	1	14K(304.2072),N-term(304.2072)
A2RTX5	EILLEMFK	2.26668e+06	2.3581e+06	2.06985e+06	2.23624e+06	2.41282e+06	2.26231e+06	2.01455e+06	2.2022e+06	2.20061e+06	2.12925e+06	1.8612e+06	1.95723e+06	2.14316e+06	2.05637e+06	2.1976e+06	1.97656e+06			FALSE	-0.09506	-0.13916	-0.1479	-0.10301	-0.13325	-0.27641	0.01562	23	0.9999	8K(304.2072),N-term(304.2072)
A2RTX5	EKIDNAVNVR	4.00312e+07	3.60927e+07	3.96468e+07	3.51123e+07	3.85837e+07	3.89341e+07	3.6398e+07	3.4715e+07	3.88454e+07	3.54856e+07	3.87336e+07	3.905e+07	4.24126e+07	3.87941e+07	3.80471e+07	3.93065e+07			FALSE	-0.03439	0.09325	0.02312	-0.0261	-0.09824	0.03112	0.02618	3	1	2K(304.2072),N-term(304.2072)
A2RTX5	FADFGVLHR	9.29722e+06	1.10901e+07	8.80281e+06	9.8222e+06	9.21093e+06	9.64502e+06	9.33788e+06	1.03649e+07	9.64852e+06	8.78741e+06	8.91804e+06	9.30164e+06	9.01265e+06	9.05131e+06	9.42559e+06	9.82187e+06			FALSE	-0.14515	-0.17456	-0.08301	-0.13043	-0.04928	-0.16218	-0.11266	3	1	N-term(304.2072)
A2RTX5	FNLTYVSK	2.44074e+07	2.72964e+07	2.59515e+07	2.67768e+07	2.81661e+07	2.7408e+07	2.38649e+07	2.80563e+07	2.54423e+07	2.75039e+07	2.38819e+07	2.73347e+07	2.48891e+07	2.47537e+07	2.45579e+07	2.71311e+07			FALSE	0.03426	-0.05869	-0.00041	0.02831	0.00605	-0.01366	0.10414	3	0.9713	8K(304.2072),N-term(304.2072)
A2RTX5	FQQDDAHIFCTV	2.17054e+07	2.36378e+07	2.10729e+07	2.50417e+07	2.19892e+07	2.07032e+07	2.19671e+07	2.28361e+07	2.15423e+07	2.16054e+07	2.02145e+07	2.48077e+07	2.37803e+07	3.69209e+07	2.18372e+07	2.3164e+07			FALSE	-0.0716	0.42084	-0.01092	0.02434	-0.01728	-0.01025	-0.08691	3	0.9986	10C(57.0215),N-term(304.2072)
A2RTX5	HQPIFIK	1.79424e+07	1.71446e+07	1.60896e+07	1.63814e+07	1.73912e+07	1.76244e+07	1.68892e+07	1.66337e+07	1.45433e+07	1.75738e+07	1.55883e+07	1.84312e+07	1.58668e+07	1.71493e+07	1.64768e+07	1.789e+07			FALSE	-0.12759	-0.08777	-0.02992	-0.11178	-0.06579	-0.04457	-0.00294	3	0.9755	7K(304.2072),N-term(304.2072)
A2RTX5	IHGEILVTSAIDK	3.21408e+06	3.03966e+06	3.11545e+06	3.51378e+06	3.49916e+06	3.39148e+06	3.32666e+06	3.18687e+06	3.25967e+06	2.96688e+06	2.96751e+06	3.4128e+06	3.384e+06	2.59927e+06	2.84731e+06	3.42844e+06			FALSE	-0.00629	-0.06379	0.00507	0.08412	0.05872	0.0289	0.13992	4	1	13K(304.2072),N-term(304.2072)
A2RTX5	IYGISFPDNK	4.46456e+06	4.06346e+06	4.65051e+06	4.35941e+06	4.35333e+06	4.60251e+06	4.12424e+06	4.43327e+06	4.51356e+06	4.20324e+06	3.79521e+06	4.25622e+06	4.16479e+06	5.21844e+06	3.509e+06	4.07655e+06			FALSE	0.03159	0.13787	-0.16896	0.0793	0.00498	-0.08297	0.07062	2	1	10K(304.2072),N-term(304.2072)
A2RTX5	KGDTSNIITVR	5.83152e+07	5.10414e+07	5.07863e+07	5.60123e+07	5.31984e+07	5.67568e+07	5.30432e+07	5.58461e+07	5.5073e+07	5.55623e+07	5.23676e+07	5.49249e+07	5.13669e+07	5.53899e+07	5.57966e+07	5.46286e+07			FALSE	0.01677	-0.03471	0.01403	-0.03415	-0.00618	-0.02749	0.00787	3	1	1K(304.2072),N-term(304.2072)
A2RTX5	LERQEEDIR	1.28587e+07	1.27402e+07	1.20315e+07	1.3759e+07	1.21016e+07	1.42798e+07	1.20948e+07	1.44868e+07	1.19283e+07	1.35749e+07	1.30141e+07	1.48877e+07	1.3574e+07	1.2498e+07	1.3152e+07	1.28177e+07			FALSE	-0.0054	0.02642	0.02075	0.01076	0.05435	0.12428	0.04345	3	1	N-term(304.2072)
A2RTX5	LRDEQLNAPY	1.74455e+07	1.61229e+07	1.62891e+07	1.71219e+07	1.65234e+07	1.66742e+07	1.65569e+07	1.88637e+07	1.68592e+07	1.69203e+07	1.66981e+07	1.71672e+07	1.59289e+07	2.02103e+07	1.59529e+07	1.77862e+07			FALSE	0.00904	0.10646	0.00732	-0.00678	0.07748	0.0127	-0.01602	2	1	N-term(304.2072)
A2RTX5	MFAHRPR	4.378e+06	4.80435e+06	4.49175e+06	4.15255e+06	4.59518e+06	4.41499e+06	4.02102e+06	4.28558e+06	4.17189e+06	4.52436e+06	4.0948e+06	4.58328e+06	3.91905e+06	4.85675e+06	4.70628e+06	4.76064e+06			FALSE	-0.07847	-0.06533	0.04403	-0.08711	-0.1446	-0.08148	-0.02731	3	0.9195	N-term(304.2072)
A2RTX5	MNPGDGAFYGPK	6.01624e+06	6.49497e+06	6.2089e+06	6.42825e+06	6.68402e+06	6.69639e+06	6.45739e+06	5.90534e+06	6.18871e+06	6.21984e+06	6.20308e+06	6.00151e+06	6.44805e+06	6.44308e+06	6.80309e+06	6.10891e+06			FALSE	-0.01189	0.04316	0.04549	0.01445	-0.01722	-0.0358	0.0969	23	1	12K(304.2072),N-term(304.2072)
A2RTX5	NELSGTLSGLTR	7.05279e+06	7.4192e+06	6.61269e+06	7.55183e+06	7.08261e+06	6.53839e+06	7.15538e+06	7.10129e+06	6.88483e+06	6.75931e+06	6.97013e+06	6.91569e+06	6.90223e+06	6.72045e+06	7.24739e+06	7.06993e+06			FALSE	-0.08498	-0.08725	-0.0155	-0.03098	-0.02163	-0.05965	-0.08743	2	1	N-term(304.2072)
A2RTX5	QLQNSLMDFGEPWK	3.80684e+06	4.62516e+06	3.80283e+06	3.83962e+06	3.85273e+06	4.18464e+06	4.04102e+06	3.26275e+06	3.57395e+06	3.65253e+06	3.84655e+06	3.46555e+06	3.75627e+06	3.93597e+06	4.27486e+06	3.65938e+06			FALSE	-0.22258	-0.13247	-0.08778	-0.14184	-0.20724	-0.20559	-0.06915	4	1	14K(304.2072),N-term(304.2072)
A2RTX5	QLQNSLMDFGEPWKMNPGDGAFYGPK	210538	187141	249571	182500	246212	191861	229594	183867	234652	236158	234598	232791	232572	193871	225138	198760			FALSE	0.24354	0.10075	0.09211	0.11966	0.05615	0.23302	0.13957	4	0.999	14K(304.2072),15M(15.9949),26K(304.2072),7M(15.9949),N-term(304.2072)
A2RTX5	QVMVIPVGPTCEK	7.83594e+06	7.02218e+06	7.15809e+06	6.89335e+06	7.46016e+06	7.72746e+06	7.10647e+06	7.32755e+06	6.32658e+06	6.93572e+06	7.37459e+06	6.09513e+06	7.38166e+06	6.90225e+06	7.75313e+06	7.06977e+06			FALSE	-0.16392	-0.05686	-0.00342	-0.08053	-0.04178	-0.14153	0.03164	3	1	11C(57.0215),13K(304.2072),N-term(304.2072)
A2RTX5	RLERQEEDIR	9.76544e+06	1.02865e+07	9.03337e+06	9.53585e+06	1.01202e+07	9.23509e+06	1.01934e+07	9.96836e+06	9.78342e+06	9.97964e+06	9.79272e+06	1.01987e+07	9.40733e+06	9.49024e+06	9.80715e+06	9.86641e+06			FALSE	-0.02093	-0.08554	-0.02748	-0.11083	0.00788	-0.00436	-0.05101	4	0.9996	N-term(304.2072)
A2RTX5	VADGQTVQGEVWK	4.13813e+06	3.74158e+06	4.04831e+06	3.72198e+06	4.72021e+06	4.3626e+06	4.21863e+06	4.34421e+06	4.2458e+06	4.53892e+06	4.36249e+06	4.14445e+06	4.10677e+06	3.99632e+06	4.21554e+06	4.4676e+06			FALSE	0.15685	0.04033	0.14007	-0.02017	0.11995	0.1105	0.205	2	1	13K(304.2072),N-term(304.2072)
A2RTX5	VNTATTTVYR	1.91056e+07	1.68076e+07	1.81495e+07	1.75651e+07	1.68882e+07	1.90558e+07	1.67509e+07	1.74238e+07	1.72571e+07	1.87747e+07	1.75883e+07	1.77064e+07	1.8519e+07	1.50086e+07	1.92194e+07	1.70152e+07			FALSE	0.00476	-0.09916	0.01286	-0.008	-0.07159	-0.02506	0.00124	2	1	N-term(304.2072)
A2RTX5	WLWSEVER	3.7828e+06	3.86187e+06	4.03001e+06	4.27736e+06	3.74892e+06	3.88163e+06	3.93292e+06	4.22861e+06	3.83679e+06	4.04684e+06	4.06878e+06	4.07677e+06	3.77098e+06	3.90144e+06	4.11015e+06	3.90334e+06			FALSE	0.04441	0.00523	0.06798	0.11994	0.09439	0.09156	-0.00267	2	0.9999	N-term(304.2072)
A2RUC4	DAQYLYLK	1.78828e+07	1.86791e+07	1.75767e+07	1.9409e+07	1.96522e+07	1.81117e+07	1.78714e+07	1.94996e+07	1.99556e+07	1.69722e+07	1.58633e+07	1.78395e+07	1.96621e+07	2.07357e+07	1.99981e+07	1.75429e+07			FALSE	0.01437	0.14393	0.03813	0.01663	0.03158	-0.11747	0.04667	3	0.9997	8K(304.2072),N-term(304.2072)
A2RUC4	EEQFFSSVFR	4.06366e+06	4.03205e+06	4.3253e+06	4.255e+06	4.13212e+06	4.13498e+06	4.1292e+06	4.21213e+06	3.6588e+06	4.29941e+06	3.70356e+06	3.48571e+06	3.91099e+06	3.73019e+06	4.23246e+06	4.11957e+06			FALSE	-0.02471	-0.08337	0.04497	0.08387	0.04312	-0.17131	0.03022	2	1	N-term(304.2072)
A2RUC4	EFFVSEDEK	1.7408e+07	1.69278e+07	1.63757e+07	1.68685e+07	1.67593e+07	1.72634e+07	1.67086e+07	1.78825e+07	1.72447e+07	1.74834e+07	1.77354e+07	1.73932e+07	1.82492e+07	1.71081e+07	1.83302e+07	1.69685e+07			FALSE	0.01639	0.04229	0.03991	-0.04661	0.01069	0.03293	-0.01321	2	1	9K(304.2072),N-term(304.2072)
A2RUC4	EQFMQHLYPQR	2.21512e+07	2.32724e+07	2.37185e+07	2.32073e+07	2.58284e+07	2.52802e+07	2.4739e+07	2.27821e+07	2.19665e+07	2.27637e+07	2.13693e+07	2.24264e+07	2.3825e+07	2.17402e+07	2.38898e+07	2.4258e+07			FALSE	-0.02219	0.00449	0.08403	0.04694	0.06513	-0.05266	0.17012	3	1	N-term(304.2072)
A2RUC4	GDIKFPEFFK	1.08609e+07	1.14195e+07	1.07517e+07	1.16577e+07	1.06637e+07	1.05041e+07	1.00683e+07	1.02627e+07	9.06188e+06	1.00711e+07	9.42336e+06	9.02395e+06	9.33046e+06	1.08461e+07	1.06601e+07	1.07323e+07			FALSE	-0.21972	-0.1431	-0.05868	0.00833	-0.1321	-0.27237	-0.07391	3	1	10K(304.2072),4K(304.2072),N-term(304.2072)
A2RUC4	HLPSECYDK	2.64301e+07	2.72218e+07	2.56618e+07	2.63758e+07	2.71138e+07	2.57015e+07	2.67284e+07	2.42986e+07	2.40623e+07	2.47883e+07	2.25806e+07	2.31565e+07	2.48414e+07	2.34962e+07	2.80125e+07	2.47307e+07			FALSE	-0.13525	-0.15049	-0.02464	-0.04408	-0.07237	-0.23027	-0.02267	3	1	6C(57.0215),9K(304.2072),N-term(304.2072)
A2RUC4	HLPSECYDKTDTYGNKDPTAASR	1.70747e+07	1.71986e+07	1.95826e+07	1.68231e+07	1.90796e+07	1.90495e+07	1.79776e+07	1.71337e+07	1.83938e+07	1.74171e+07	1.89339e+07	1.73387e+07	1.88312e+07	1.76326e+07	1.83607e+07	1.92134e+07			FALSE	0.06331	0.08938	0.13265	0.08708	0.03485	0.08179	0.15381	5	1	16K(304.2072),6C(57.0215),9K(304.2072),N-term(304.2072)
A2RUC4	KPLVLEGIDLGPCTSK	1.9913e+07	2.00595e+07	1.75879e+07	1.88014e+07	1.90899e+07	1.80373e+07	1.87451e+07	1.95739e+07	1.75242e+07	1.84334e+07	1.73769e+07	1.75339e+07	1.75427e+07	1.84441e+07	1.91494e+07	1.84732e+07			FALSE	-0.15271	-0.15154	-0.08741	-0.13549	-0.06095	-0.19534	-0.10653	3	1	13C(57.0215),16K(304.2072),1K(304.2072),N-term(304.2072)
A2RUC4	MVLHIQDK	1.29776e+06	1.26369e+06	1.27077e+06	1.29108e+06	1.38664e+06	1.27509e+06	1.17874e+06	1.34961e+06	1.26933e+06	1.33134e+06	1.39682e+06	1.23466e+06	1.28703e+06	1.25564e+06	1.35091e+06	1.31602e+06			FALSE	0.02193	-0.01061	0.05822	0.00023	-0.01876	0.03892	0.05541	2	1	8K(304.2072),N-term(304.2072)
A2RUC4	SEVLNIDNPDLAK	3.48679e+07	3.91175e+07	3.628e+07	3.6102e+07	3.66033e+07	3.5613e+07	3.75345e+07	3.53322e+07	3.89677e+07	3.72719e+07	3.46867e+07	3.90766e+07	3.62301e+07	4.0187e+07	3.51405e+07	3.66049e+07			FALSE	0.0433	0.04666	-0.04436	-0.03161	-0.02198	-0.00434	-0.03491	3	1	13K(304.2072),N-term(304.2072)
A2RUC4	TLAELPEEYRDFYAR	5.15041e+07	5.26444e+07	5.14094e+07	5.07339e+07	4.84633e+07	5.1745e+07	5.52891e+07	4.66156e+07	4.69861e+07	4.92007e+07	5.53405e+07	4.34675e+07	4.84426e+07	5.10603e+07	5.4027e+07	4.80854e+07			FALSE	-0.11473	-0.06583	-0.02848	-0.02805	-0.03142	-0.07594	-0.05564	3	1	N-term(304.2072)
A2RUC4	TLAELPEEYRDFYARR	6.74168e+06	6.23104e+06	7.41642e+06	6.22382e+06	7.64549e+06	6.74442e+06	6.8704e+06	6.26571e+06	7.31934e+06	6.91711e+06	7.04731e+06	7.15082e+06	6.7291e+06	7.45401e+06	6.43791e+06	7.02633e+06			FALSE	0.13411	0.12869	0.05365	0.07239	0.01806	0.13022	0.14958	4	1	N-term(304.2072)
A2RUC4	TLPFDQLVQR	2.31448e+07	2.30139e+07	2.38291e+07	2.29364e+07	2.29519e+07	2.19732e+07	2.42668e+07	2.192e+07	2.31927e+07	2.2721e+07	2.38968e+07	2.262e+07	2.52285e+07	2.43908e+07	2.46316e+07	2.35998e+07			FALSE	-0.00768	0.1043	0.06337	0.01884	0.00088	0.01115	-0.03908	2	1	N-term(304.2072)
A2RUC4	WTVDYLSQVGGKK	1.59494e+07	1.65992e+07	1.58973e+07	1.57741e+07	1.54243e+07	1.69566e+07	1.47831e+07	1.63641e+07	1.4839e+07	1.62023e+07	1.50645e+07	1.48965e+07	1.36693e+07	1.54386e+07	1.48346e+07	1.58797e+07			FALSE	-0.06841	-0.16118	-0.08369	-0.03941	-0.06349	-0.11951	-0.00745	4	1	12K(304.2072),13K(304.2072),N-term(304.2072)
A2VDF0	GLQTPVWTEYESILR	2.01127e+06	1.97774e+06	1.85617e+06	1.90014e+06	1.88094e+06	1.84029e+06	1.82176e+06	2.15743e+06	1.97181e+06	2.03862e+06	2.08133e+06	1.9545e+06	2.00603e+06	2.84362e+06	2.03636e+06	1.92469e+06			FALSE	0.00772	0.28185	-0.01015	-0.08671	-0.00356	0.01683	-0.10025	3	1	N-term(304.2072)
A2VDF0	KGVLALNPLL	2.84464e+06	2.78765e+06	2.992e+06	3.34775e+06	3.32248e+06	3.11989e+06	3.35069e+06	3.34019e+06	2.72766e+06	3.06179e+06	3.54573e+06	2.53343e+06	3.04988e+06	3.24705e+06	3.41633e+06	2.88329e+06			FALSE	0.0397	0.16092	0.16154	0.1707	0.24847	0.11015	0.19387	3	0.9996	1K(304.2072),N-term(304.2072)
A3KMH1	DFLLGEHLLLVGNQGVGK	2.40801e+06	2.25972e+06	2.30925e+06	2.17967e+06	2.85644e+06	2.23845e+06	2.52716e+06	2.16414e+06	2.59075e+06	1.46763e+06	2.1917e+06	2.1303e+06	2.21726e+06	2.03027e+06	2.34108e+06	1.97342e+06			FALSE	-0.20182	-0.1361	-0.11353	-0.05635	0.00727	-0.11102	0.12633	4	1	18K(304.2072),N-term(304.2072)
A3KMH1	FLPSLAR	5.82159e+06	6.13635e+06	6.01439e+06	6.09753e+06	6.72726e+06	5.81326e+06	6.33844e+06	6.2516e+06	6.33808e+06	6.41994e+06	6.73874e+06	6.59248e+06	6.19169e+06	6.55152e+06	7.38613e+06	6.15564e+06			FALSE	0.09344	0.09176	0.17945	0.01846	0.07431	0.15684	0.06863	2	0.9854	N-term(304.2072)
A3KMH1	FPTEGLSSVVR	9.9429e+06	1.03365e+07	9.66331e+06	1.00236e+07	9.68043e+06	1.10295e+07	9.31884e+06	9.55335e+06	1.07272e+07	1.04937e+07	1.01835e+07	1.00836e+07	1.02379e+07	1.01416e+07	1.02263e+07	1.07047e+07			FALSE	0.06547	0.00711	0.04562	-0.04278	-0.10375	-0.00088	0.0303	2	1	N-term(304.2072)
A3KMH1	LVLLDGIHR	6.0949e+06	6.56532e+06	6.1513e+06	6.97838e+06	6.5896e+06	6.65988e+06	6.55725e+06	7.16231e+06	6.57254e+06	6.12544e+06	7.11302e+06	4.96001e+06	7.1776e+06	4.61744e+06	6.55547e+06	6.24205e+06			FALSE	0.0043	-0.10212	0.01556	0.05253	0.11593	-0.06851	0.06563	3	1	N-term(304.2072)
A3KMH1	MAVEGVLK	4.27982e+07	4.14401e+07	3.92656e+07	3.86586e+07	3.825e+07	3.69234e+07	4.09908e+07	4.20632e+07	4.06346e+07	4.05934e+07	4.07956e+07	3.86279e+07	3.92632e+07	3.76048e+07	3.87031e+07	4.00659e+07			FALSE	-0.0525	-0.13209	-0.09685	-0.11241	-0.02043	-0.08491	-0.16426	2	0.9981	8K(304.2072),N-term(304.2072)
A3KMH1	NVLPVLNNLLENR	1.07576e+07	1.06932e+07	9.3116e+06	1.05286e+07	1.05837e+07	1.28251e+07	1.05573e+07	9.27065e+06	1.13983e+07	9.22814e+06	1.0465e+07	9.87808e+06	9.53926e+06	9.22971e+06	1.02063e+07	1.13515e+07			FALSE	-0.05654	-0.19268	0.00717	-0.1126	-0.1135	-0.0765	0.12602	3	1	N-term(304.2072)
A3KMH1	SIFPIHPSFR	8.18377e+06	8.85645e+06	8.27199e+06	8.14748e+06	7.46877e+06	9.77501e+06	6.86924e+06	8.06129e+06	8.48108e+06	7.12125e+06	7.23962e+06	8.11839e+06	8.23585e+06	7.18375e+06	1.00899e+07	7.6942e+06			FALSE	-0.12718	-0.14418	0.06165	-0.05354	-0.19068	-0.14995	0.01713	3	1	N-term(304.2072)
A3KMH1	VIALGLPVPR	3.19776e+06	3.1878e+06	2.82529e+06	3.22577e+06	3.08096e+06	3.05229e+06	2.92651e+06	3.35018e+06	3.12384e+06	3.1978e+06	3.18545e+06	3.02127e+06	3.0231e+06	2.77982e+06	3.07497e+06	3.32122e+06			FALSE	-0.01452	-0.13803	0.0024	-0.07763	-0.02481	-0.04098	-0.05816	2	1	N-term(304.2072)
A3KMH1	YGIHPAK	2.37802e+06	2.35596e+06	2.46861e+06	2.70847e+06	2.64361e+06	2.54642e+06	2.43965e+06	2.33248e+06	2.6073e+06	2.55361e+06	2.60871e+06	2.36118e+06	2.46558e+06	2.51201e+06	2.59515e+06	2.42699e+06			FALSE	0.12458	0.0724	0.08525	0.12909	0.01158	0.07016	0.13269	3	0.9957	7K(304.2072),N-term(304.2072)
A3KMH1	YGIPIGAKPTSVQLAK	6.02165e+06	5.78613e+06	6.35052e+06	6.00154e+06	5.58878e+06	5.55297e+06	5.54131e+06	6.16641e+06	6.14882e+06	5.82422e+06	5.56694e+06	5.75782e+06	5.87528e+06	5.23478e+06	5.23868e+06	6.09852e+06			FALSE	0.02005	-0.08787	-0.05867	0.06501	-0.01228	-0.06026	-0.08376	4	0.9263	16K(304.2072),8K(304.2072),N-term(304.2072)
A3KN83	AATDVSNGTVK	3025.92	3288.22	3249.38	3073.61	3159.63	3718.78	3088.33	2789.85	2794.4	3170.93	3010.93	3275.32	2860.09	2952.99	3469.05	3004.92			FALSE	-0.08199	-0.11928	0.03607	0.00202	-0.10322	-0.00639	0.12349	2	0.9976	11K(304.2072),N-term(304.2072)
A3KN83	AEYMPIK	7.77667e+07	7.74774e+07	8.05773e+07	7.58068e+07	8.06358e+07	8.32014e+07	7.7642e+07	7.84205e+07	8.86042e+07	8.05945e+07	8.66442e+07	8.32279e+07	7.83436e+07	8.96969e+07	7.98826e+07	8.37016e+07			FALSE	0.12418	0.11427	0.0755	0.01055	0.00759	0.12991	0.07772	2	0.9983	7K(304.2072),N-term(304.2072)
A3KN83	AGFLIGDGAGVGK	2.86532e+07	3.02739e+07	3.04604e+07	2.87663e+07	3.21533e+07	2.91492e+07	3.1583e+07	2.77953e+07	2.99246e+07	3.09876e+07	2.87963e+07	2.94333e+07	3.10811e+07	3.31722e+07	3.123e+07	3.117e+07			FALSE	0.0478	0.12484	0.08261	0.00732	0.011	-0.01718	0.05702	23	1	13K(304.2072),N-term(304.2072)
A3KN83	ATYSSLIGESQSGGK	3.5016e+06	3.98096e+06	3.62384e+06	4.10541e+06	4.06432e+06	3.20014e+06	3.76481e+06	3.94358e+06	3.69488e+06	3.5727e+06	3.89507e+06	4.13443e+06	3.61424e+06	6.88415e+06	3.58576e+06	4.11077e+06			FALSE	-0.04206	0.48856	0.04068	0.0468	0.0429	0.10178	-0.04268	3	1	15K(304.2072),N-term(304.2072)
A3KN83	DDGSISYESR	2.3167e+06	2.41335e+06	2.8808e+06	2.11314e+06	2.61808e+06	2.52775e+06	2.56921e+06	2.3574e+06	2.80123e+06	2.52835e+06	2.90847e+06	2.75783e+06	2.55414e+06	2.81433e+06	3.06549e+06	2.67777e+06			FALSE	0.17217	0.18266	0.28001	0.07832	0.05874	0.26055	0.12155	2	0.931	N-term(304.2072)
A3KN83	DLLDKLEK	1.10773e+07	1.05876e+07	1.16364e+07	1.12632e+07	1.11968e+07	1.10684e+07	1.15638e+07	1.10068e+07	1.17317e+07	1.14569e+07	1.19766e+07	1.1888e+07	1.1886e+07	1.16758e+07	1.21634e+07	1.12471e+07			FALSE	0.09805	0.12109	0.11179	0.07996	0.05908	0.13951	0.03942	3	0.9993	5K(304.2072),8K(304.2072),N-term(304.2072)
A3KN83	DLLDKLEKL	5.15448e+07	5.05741e+07	5.47415e+07	4.83219e+07	5.41837e+07	4.81085e+07	5.45143e+07	5.31235e+07	5.96767e+07	5.3173e+07	6.15964e+07	6.02716e+07	6.058e+07	5.8156e+07	5.29379e+07	6.15905e+07			FALSE	0.14415	0.21751	0.16546	0.01328	0.07594	0.25507	0.00245	3	0.9995	5K(304.2072),8K(304.2072),N-term(304.2072)
A3KN83	DLSRFNFDNK	2.2284e+07	1.76195e+07	2.12654e+07	1.93561e+07	2.15969e+07	2.401e+07	2.37188e+07	1.9036e+07	2.58123e+07	2.09789e+07	2.40482e+07	2.29411e+07	2.25971e+07	1.91126e+07	1.79823e+07	1.8719e+07			FALSE	0.22972	0.06387	-0.12068	0.02573	0.09957	0.23582	0.19274	3	0.9999	10K(304.2072),N-term(304.2072)
A3KN83	DVRQGLIGVGLINVEDR	3.67069e+06	3.0816e+06	3.51383e+06	3.00202e+06	3.5238e+06	3.67167e+06	3.48927e+06	2.94845e+06	3.84479e+06	3.17329e+06	3.89302e+06	2.84594e+06	3.55713e+06	3.11875e+06	2.86595e+06	3.15032e+06			FALSE	0.0557	-0.01642	-0.16651	-0.05142	-0.06883	-0.00285	0.09171	3	1	N-term(304.2072)
A3KN83	DYNNIGK	1.08199e+08	1.06319e+08	9.70921e+07	1.06591e+08	9.7838e+07	9.427e+07	1.046e+08	9.74066e+07	1.0123e+08	9.89708e+07	1.06904e+08	9.69987e+07	1.02587e+08	1.00569e+08	1.07881e+08	1.04058e+08			FALSE	-0.09965	-0.07851	-0.01744	-0.07477	-0.0867	-0.07321	-0.15918	2	0.999	7K(304.2072),N-term(304.2072)
A3KN83	EAASSGISLQADRR	3.80077e+07	4.66684e+07	3.49885e+07	3.39159e+07	3.89533e+07	3.53731e+07	5.0201e+07	3.55405e+07	3.73797e+07	3.71944e+07	3.4261e+07	3.35908e+07	3.86929e+07	4.49153e+07	3.63053e+07	4.45258e+07			FALSE	-0.18328	-0.01831	-0.06704	-0.29736	0.01804	-0.31957	-0.18808	3	1	N-term(304.2072)
A3KN83	EALEEGGGELNDFVSTAK	2.29591e+06	2.12778e+06	2.23435e+06	2.31079e+06	2.02596e+06	2.2985e+06	2.36128e+06	2.30685e+06	2.15671e+06	2.17092e+06	1.98792e+06	2.23442e+06	2.14184e+06	2.14672e+06	1.99255e+06	2.10727e+06			FALSE	-0.03167	-0.04476	-0.10969	0.03908	0.0776	-0.06721	-0.03273	3	1	18K(304.2072),N-term(304.2072)
A3KN83	EEGGGELNDFVSTAK	1.0043e+07	1.01305e+07	9.67271e+06	9.19649e+06	8.83233e+06	9.77176e+06	9.46471e+06	9.25124e+06	8.5402e+06	9.35067e+06	9.03693e+06	9.34036e+06	9.13877e+06	9.20156e+06	8.52768e+06	9.03006e+06			FALSE	-0.17324	-0.13745	-0.20036	-0.09643	-0.1082	-0.13454	-0.11685	3	1	15K(304.2072),N-term(304.2072)
A3KN83	EFSDFIQAVER	3.83131e+06	4.14402e+06	3.93056e+06	4.26094e+06	3.77845e+06	3.99558e+06	3.3521e+06	3.98308e+06	3.63069e+06	3.71615e+06	3.2899e+06	3.64425e+06	3.3092e+06	3.68206e+06	4.29607e+06	4.09359e+06			FALSE	-0.11842	-0.18999	0.07307	0.03858	-0.12071	-0.20182	-0.03688	2	1	N-term(304.2072)
A3KN83	EFSDFIQAVERR	1.08496e+07	1.11413e+07	1.20018e+07	1.15298e+07	1.04063e+07	1.08646e+07	1.0503e+07	1.17397e+07	9.88678e+06	1.1256e+07	9.30363e+06	1.05232e+07	1.01254e+07	1.11967e+07	1.23118e+07	1.10658e+07			FALSE	-0.05675	-0.04455	0.08822	0.09769	0.01642	-0.14945	-0.04803	3	1	N-term(304.2072)
A3KN83	ELGLETEAAVPVK	4.89451e+07	4.85415e+07	5.01968e+07	4.97378e+07	4.67188e+07	4.71844e+07	4.827e+07	4.79515e+07	4.5319e+07	4.8506e+07	4.55528e+07	5.23939e+07	4.93911e+07	4.99805e+07	4.72743e+07	4.51557e+07			FALSE	-0.05523	0.02763	-0.07684	0.03578	-0.01885	0.00679	-0.05403	3	1	13K(304.2072),N-term(304.2072)
A3KN83	ERFQQAADLIDAEQR	4.10574e+06	3.50109e+06	3.5358e+06	3.77979e+06	3.71934e+06	3.91882e+06	3.41979e+06	3.8224e+06	3.42573e+06	3.57232e+06	3.25104e+06	3.25576e+06	3.77844e+06	3.42072e+06	3.48992e+06	3.43023e+06			FALSE	-0.12034	-0.07947	-0.13649	-0.05632	-0.07087	-0.22535	0.00593	34	1	N-term(304.2072)
A3KN83	FASIVAK	4.46887e+07	4.7059e+07	4.24837e+07	4.03275e+07	4.50817e+07	4.25768e+07	4.4777e+07	4.41484e+07	4.49878e+07	4.27244e+07	4.48669e+07	4.6573e+07	4.71876e+07	4.78348e+07	4.53127e+07	4.46258e+07			FALSE	-0.06489	0.0506	-0.02873	-0.14785	-0.04508	-0.00485	-0.06578	2	0.9794	7K(304.2072),N-term(304.2072)
A3KN83	FQQAADLIDAEQR	3.66942e+07	3.70583e+07	3.54815e+07	3.66515e+07	3.8444e+07	3.93152e+07	3.51418e+07	3.97287e+07	3.34159e+07	3.57839e+07	3.66152e+07	3.27509e+07	3.8836e+07	3.71966e+07	3.95333e+07	4.00571e+07			FALSE	-0.09193	0.04392	0.1099	-0.03203	0.02171	-0.08846	0.07632	23	1	N-term(304.2072)
A3KN83	GIDLTAPSNNSSPR	5.41581e+07	5.34508e+07	5.19299e+07	5.38494e+07	5.34207e+07	5.24113e+07	5.33557e+07	5.49716e+07	5.57775e+07	5.56905e+07	5.35917e+07	6.04197e+07	5.56245e+07	5.77014e+07	5.557e+07	5.51911e+07			FALSE	0.05083	0.07468	0.04165	-0.02474	0.0096	0.08338	-0.02402	2	1	N-term(304.2072)
A3KN83	GISLQADRR	6.86155e+06	6.53625e+06	7.04019e+06	7.916e+06	6.77659e+06	6.52139e+06	6.01785e+06	6.72066e+06	6.00205e+06	6.80764e+06	7.16185e+06	6.68057e+06	6.16566e+06	7.12329e+06	7.53236e+06	6.4587e+06			FALSE	-0.06476	-0.01177	0.06251	0.15875	-0.0728	0.0471	-0.01079	3	0.9812	N-term(304.2072)
A3KN83	GMSWEEATK	1.57164e+07	1.56594e+07	1.63923e+07	1.62137e+07	1.6941e+07	1.59033e+07	1.50963e+07	1.49628e+07	1.6012e+07	1.65014e+07	1.7225e+07	1.53092e+07	1.57784e+07	1.57424e+07	1.70969e+07	1.55749e+07			FALSE	0.05138	0.00665	0.05839	0.05549	-0.06185	0.05231	0.06599	3	0.9989	9K(304.2072),N-term(304.2072)
A3KN83	GRVVSNDDGSISYESR	5.4766e+07	5.39465e+07	5.51412e+07	5.43306e+07	5.09766e+07	5.38297e+07	5.59722e+07	5.64301e+07	5.06447e+07	5.23595e+07	6.19624e+07	5.55895e+07	5.69458e+07	5.31901e+07	5.90647e+07	5.38937e+07			FALSE	-0.07781	0.01877	0.05527	0.01004	0.04815	0.11278	-0.05279	3	1	N-term(304.2072)
A3KN83	GVGAMEIVAMDMK	4.07737e+06	4.06649e+06	3.97022e+06	4.20455e+06	4.43173e+06	4.5158e+06	4.41064e+06	4.34951e+06	4.0188e+06	3.83908e+06	3.67008e+06	3.67012e+06	3.91396e+06	3.92895e+06	3.97451e+06	3.68021e+06			FALSE	-0.05157	-0.05432	-0.08936	0.00547	0.10524	-0.14989	0.13578	2	1	13K(304.2072),N-term(304.2072)
A3KN83	GVIFATYSSLIGESQSGGK	1.01032e+07	8.18766e+06	9.00308e+06	7.35618e+06	8.52661e+06	9.88864e+06	8.96742e+06	8.58806e+06	1.00461e+07	8.12868e+06	9.4258e+06	8.42314e+06	8.43483e+06	6.90214e+06	8.12252e+06	9.44722e+06			FALSE	-0.00919	-0.25411	-0.05803	-0.16102	-0.05921	-0.03529	0.00977	4	1	19K(304.2072),N-term(304.2072)
A3KN83	GVLQSLIEK	7.84623e+07	8.36575e+07	85578965	8.00702e+07	7.84593e+07	7.78218e+07	7.95991e+07	7.80104e+07	8.27589e+07	7.69881e+07	7.72437e+07	7.93187e+07	8.42315e+07	8.09692e+07	8.52849e+07	8.02893e+07			FALSE	-0.02127	0.02716	0.03042	0.03107	-0.04071	-0.05032	-0.05292	23	1	9K(304.2072),N-term(304.2072)
A3KN83	HPDAVVE	4.82771e+06	4.92222e+06	5.32138e+06	5.13478e+06	4.93175e+06	5.07662e+06	5.03161e+06	4.93457e+06	4.79072e+06	4.99713e+06	4.94208e+06	5.29079e+06	5.17658e+06	5.27708e+06	5.29554e+06	5.54709e+06			FALSE	0.0056	0.10054	0.15325	0.10089	0.03165	0.06975	0.03774	2	0.9644	N-term(304.2072)
A3KN83	HPDAVVETS	23417977	2.31554e+07	2.4241e+07	2.45363e+07	2.49221e+07	2.25294e+07	2.41531e+07	2.34335e+07	2.0904e+07	2.33827e+07	2.34145e+07	2.24189e+07	2.38104e+07	2.6574e+07	2.54854e+07	2.44845e+07			FALSE	-0.07263	0.11347	0.10155	0.0667	0.03105	-0.02311	0.02695	2	0.9971	N-term(304.2072)
A3KN83	HPDAVVETSSLSSVTPPDVWYK	3.37344e+07	3.15479e+07	3.3277e+07	3.32092e+07	3.24007e+07	3.36963e+07	3.32324e+07	3.29853e+07	3.39695e+07	3.35496e+07	3.39178e+07	3.05253e+07	3.21279e+07	2.64279e+07	3.40742e+07	3.24337e+07			FALSE	0.0486	-0.15688	0.02683	0.02636	0.02052	-0.01867	0.01789	4	1	22K(304.2072),N-term(304.2072)
A3KN83	IEEVLLSQSYVK	1.32019e+07	1.43901e+07	1.2768e+07	1.5447e+07	1.33219e+07	1.2758e+07	1.27476e+07	1.42616e+07	1.14198e+07	1.27957e+07	9.96579e+06	1.16884e+07	1.06236e+07	1.15919e+07	1.32514e+07	1.33754e+07			FALSE	-0.18831	-0.31268	-0.05137	0.03222	-0.0308	-0.3496	-0.08131	3	1	12K(304.2072),N-term(304.2072)
A3KN83	IGLRHPDAVVE	6.18723e+06	8.51178e+06	7.02483e+06	7.45232e+06	7.64922e+06	7.70539e+06	7.18931e+06	8.16896e+06	6.79033e+06	8.00567e+06	7.12074e+06	7.33069e+06	7.77252e+06	1.06672e+07	7.23554e+06	7.27118e+06			FALSE	0.00949	0.32709	-0.019	-0.02194	0.0633	-0.02451	0.06295	3	0.9938	N-term(304.2072)
A3KN83	IGLRHPDAVVETS	1.74461e+07	1.77268e+07	1.67792e+07	1.58525e+07	1.64762e+07	1.70611e+07	1.80811e+07	1.84188e+07	1.94508e+07	1.80618e+07	1.77515e+07	1.9171e+07	1.66142e+07	1.91949e+07	1.79582e+07	1.79085e+07			FALSE	0.09291	0.02586	0.02818	-0.10819	0.05343	0.07003	-0.0687	2	1	N-term(304.2072)
A3KN83	IGLRHPDAVVETSSLSSVTPPDVWYK	2.6402e+07	2.27512e+07	2.8799e+07	2.54163e+07	2.65953e+07	2.66035e+07	2.48986e+07	2.28308e+07	2.72522e+07	2.37942e+07	2.95232e+07	2.38323e+07	3.02439e+07	2.35146e+07	2.59866e+07	2.43808e+07			FALSE	0.05452	0.12921	0.0352	0.14141	-0.04241	0.11835	0.11411	4	1	26K(304.2072),N-term(304.2072)
A3KN83	KASLGLVCEIGLR	2993.51	3321.05	3331.78	3425.96	3194.32	3346.13	3136.9	3341.72	3284.43	3335.81	2583.63	2872.04	2817.43	2953.12	3070.18	2892.55			FALSE	0.0682	-0.12997	-0.08271	0.09786	0.03701	-0.21093	0.05071	3	1	1K(304.2072),8C(57.0215),N-term(304.2072)
A3KN83	KFIQTTASTRPSVSAPTVR	1.0953e+07	1.07907e+07	1.15934e+07	1.22008e+07	1.15548e+07	1.2006e+07	1.08682e+07	1.18626e+07	1.15844e+07	1.17649e+07	1.20241e+07	1.16252e+07	1.1196e+07	1.19591e+07	1.14799e+07	1.1578e+07			FALSE	0.10278	0.09073	0.08467	0.13001	0.06405	0.1212	0.11579	4	1	1K(304.2072),N-term(304.2072)
A3KN83	KGVIFATYSSLIGESQSGGK	6.85335e+06	7.06302e+06	8.22724e+06	6.64849e+06	7.43614e+06	7.61251e+06	7.43583e+06	7.23046e+06	7.1307e+06	6.64561e+06	7.38692e+06	6.58174e+06	6.93646e+06	8.16069e+06	7.85089e+06	8.45979e+06			FALSE	-0.01459	0.11749	0.22903	0.09618	0.07572	0.00541	0.11285	5	1	1K(304.2072),20K(304.2072),N-term(304.2072)
A3KN83	KNGRYDMGILDLGSGDEK	123933	129153	126673	118062	125808	124222	121458	120640	124777	127807	117306	128137	108510	120634	124088	120674			FALSE	-0.00286	-0.14338	-0.04824	-0.0484	-0.06404	-0.04424	-0.01753	4	1	18K(304.2072),1K(304.2072),N-term(304.2072)
A3KN83	LDESNEDDENDPWLIRK	9.80493e+06	9.9853e+06	9.39337e+06	9.30938e+06	1.00925e+07	1.01992e+07	8.81646e+06	9.6959e+06	9.68315e+06	9.66032e+06	9.42882e+06	1.02043e+07	8.65235e+06	9.74798e+06	8.83097e+06	9.99106e+06			FALSE	-0.03294	-0.10506	-0.07237	-0.08154	-0.0963	-0.0115	0.0361	3	1	17K(304.2072),N-term(304.2072)
A3KN83	LEIYADLK	6.47764e+06	6.61939e+06	6.83499e+06	6.95541e+06	6.39024e+06	6.16659e+06	7.44379e+06	6.91234e+06	6.07805e+06	7.32622e+06	5.28045e+06	7.54066e+06	6.33638e+06	6.71516e+06	6.3667e+06	7.45978e+06			FALSE	0.03345	-0.00502	0.07819	0.07443	0.13243	-0.03072	-0.06077	3	0.9892	8K(304.2072),N-term(304.2072)
A3KN83	LEIYADLKK	1.70229e+07	1.86827e+07	1.64742e+07	1.79285e+07	1.7231e+07	1.62884e+07	1.68541e+07	1.68375e+07	1.58579e+07	1.72635e+07	1.61845e+07	1.58037e+07	1.63979e+07	1.62576e+07	1.71369e+07	1.63015e+07			FALSE	-0.10838	-0.12882	-0.09464	-0.05363	-0.08376	-0.1586	-0.09115	3	1	8K(304.2072),9K(304.2072),N-term(304.2072)
A3KN83	LELPWSADR	5.42772e+07	5.82501e+07	4.78574e+07	5.02689e+07	5.02776e+07	4.90883e+07	5.39309e+07	4.97687e+07	5.29337e+07	5.39069e+07	5.06883e+07	5.39299e+07	5.12929e+07	6.23728e+07	4.65939e+07	5.59641e+07			FALSE	-0.07482	0.01452	-0.13384	-0.19756	-0.11787	-0.10514	-0.17945	2	1	N-term(304.2072)
A3KN83	LGIDLTAPSNNSSPR	3192.73	3089.36	3005.96	3041.91	3151.43	3126.5	3227.6	3195.25	3071.02	3035.03	3296.58	3210.96	3176.1	2791.45	3120.38	3149.53			FALSE	-0.04101	-0.07411	-0.0028	-0.05482	0.03197	0.05087	-0.00096	2	0.9997	N-term(304.2072)
A3KN83	LGIWGEGTPFR	2.4876e+07	2.64087e+07	2.60322e+07	2.55282e+07	2.58686e+07	2.4518e+07	2.57328e+07	2.48566e+07	2.51541e+07	2.46037e+07	2.44495e+07	2.47407e+07	2.52026e+07	2.32784e+07	2.68492e+07	2.60176e+07			FALSE	-0.0436	-0.08111	0.04383	0.00774	-0.01969	-0.06016	-0.02549	2	1	N-term(304.2072)
A3KN83	LKPPANIAQPV	3.87248e+07	3.75661e+07	3.82966e+07	3.90425e+07	3.85148e+07	3.938e+07	3.72854e+07	4.0148e+07	3.71048e+07	4.0344e+07	3.59209e+07	4.15708e+07	3.6866e+07	3.90729e+07	3.31903e+07	3.97009e+07			FALSE	0.02173	-0.00667	-0.06577	0.01969	0.02144	0.02253	0.03001	23	0.9995	2K(304.2072),N-term(304.2072)
A3KN83	LKPPANIAQPVAT	6.80297e+07	7.25484e+07	6.64354e+07	6.43717e+07	6.91841e+07	6.59159e+07	6.92853e+07	7.16674e+07	6.60508e+07	7.15669e+07	6.99181e+07	6.54737e+07	6.98898e+07	7.41351e+07	6.64082e+07	6.77876e+07			FALSE	-0.03071	0.03495	-0.06703	-0.10393	0.00384	-0.05423	-0.05734	23	0.9999	2K(304.2072),N-term(304.2072)
A3KN83	LKPPANIAQPVATA	1.67721e+07	1.77826e+07	1.77058e+07	1.94833e+07	1.91259e+07	1.74642e+07	1.65976e+07	2.02621e+07	1.7418e+07	1.88733e+07	1.94876e+07	1.87448e+07	2.02134e+07	1.76375e+07	2.0244e+07	1.73802e+07			FALSE	0.07074	0.13144	0.12278	0.106	0.09316	0.14591	0.08257	3	1	2K(304.2072),N-term(304.2072)
A3KN83	NALEIVMK	1.37953e+08	1.36949e+08	1.32814e+08	1.39583e+08	1.43127e+08	1.33205e+08	1.4184e+08	1.33159e+08	1.41196e+08	1.30299e+08	1.43705e+08	1.34509e+08	1.47342e+08	1.39002e+08	1.46494e+08	1.39877e+08			FALSE	-0.01799	0.05883	0.05897	-0.01321	0.00051	0.01728	0.00749	2	1	7M(15.9949),8K(304.2072),N-term(304.2072)
A3KN83	NGRYDMGILDLGSGDEK	3.50855e+07	3.35541e+07	3.54039e+07	3.78156e+07	3.38285e+07	3.47607e+07	3.5713e+07	3.19734e+07	3.50016e+07	3.33421e+07	4.47512e+07	3.44396e+07	3.59206e+07	3.18781e+07	3.81512e+07	3.53743e+07			FALSE	-0.00623	-0.01778	0.0992	0.09319	-0.02017	0.20629	-0.00106	3	1	17K(304.2072),N-term(304.2072)
A3KN83	NIAIISEAASSGISLQADRR	1.85519e+07	1.72298e+07	1.97654e+07	1.7931e+07	1.80564e+07	1.54766e+07	1.77074e+07	2.03321e+07	1.81198e+07	1.80996e+07	1.61086e+07	1.81085e+07	1.92487e+07	2.00369e+07	2.05203e+07	1.94033e+07			FALSE	0.01754	0.13478	0.15802	0.0752	0.08827	-0.0645	-0.09364	4	1	N-term(304.2072)
A3KN83	NLCPVGSSKPTK	1.46496e+08	1.41122e+08	1.35465e+08	1.39798e+08	1.41587e+08	1.33749e+08	1.46342e+08	1.35957e+08	1.44317e+08	1.44771e+08	1.40716e+08	1.34757e+08	1.45851e+08	1.32066e+08	1.34245e+08	1.48057e+08			FALSE	0.00735	-0.0495	-0.02692	-0.06335	-0.02693	-0.06225	-0.06296	4	1	12K(304.2072),3C(57.0215),9K(304.2072),N-term(304.2072)
A3KN83	NMAYMNR	8.73878e+07	8.3393e+07	8.65984e+07	8.63491e+07	8.37065e+07	8.77954e+07	9.02381e+07	8.41537e+07	9.13178e+07	9.09715e+07	9.53273e+07	9.26199e+07	9.35917e+07	8.29217e+07	9.14848e+07	8.79213e+07			FALSE	0.09408	0.04763	0.07108	0.01819	0.03019	0.13818	0.00608	2	0.9968	2M(15.9949),N-term(304.2072)
A3KN83	QEPETVPTPALL	6.56511e+07	6.46895e+07	6.9287e+07	6.92222e+07	5.82846e+07	6.82214e+07	6.56814e+07	6.48587e+07	6.29826e+07	6.90351e+07	6.04613e+07	7.04114e+07	6.91372e+07	6.16741e+07	5.85505e+07	6.24221e+07			FALSE	0.01844	0.0052	-0.10761	0.0877	0.00221	0.00588	-0.04308	2	0.9998	N-term(304.2072)
A3KN83	QGLIGVGLINVEDR	1.11754e+08	1.12138e+08	1.23045e+08	1.13936e+08	1.11132e+08	1.11679e+08	1.17031e+08	1.17884e+08	9.3033e+07	1.21569e+08	1.02289e+08	9.96342e+07	1.04829e+08	1.15465e+08	1.00395e+08	1.13085e+08			FALSE	-0.06114	-0.02338	-0.0687	0.08197	0.06934	-0.149	-0.00698	3	1	N-term(304.2072)
A3KN83	QLLHWCGDDFDGVIVFDECHK	3.16634e+06	3.34227e+06	3.41367e+06	2.84586e+06	3.27311e+06	3.44265e+06	3.5506e+06	3.1707e+06	3.10743e+06	3.45362e+06	3.64544e+06	2.57118e+06	3.37418e+06	3.07487e+06	3.27134e+06	3.25281e+06			FALSE	0.01158	-0.01326	0.00344	-0.05629	0.04639	-0.06622	0.0452	4	1	19C(57.0215),21K(304.2072),6C(57.0215),N-term(304.2072)
A3KN83	QLSFTGVTFK	330673	378973	360854	380546	334848	373898	350255	363763	307918	346611	293109	319789	313952	475215	320980	362926			FALSE	-0.11664	0.15323	-0.0533	0.06315	0.00886	-0.21145	-0.00183	3	0.9994	10K(304.2072),N-term(304.2072)
A3KN83	QQPPSTT	2.37802e+07	2.66406e+07	2.68208e+07	2.44571e+07	2.48102e+07	2.93462e+07	2.61567e+07	2.75468e+07	3.01145e+07	2.61538e+07	2.58286e+07	2.52899e+07	2.50095e+07	2.53801e+07	2.69247e+07	2.46936e+07			FALSE	0.1583	-0.00089	0.03386	0.02431	0.091	0.01982	0.10311	2	0.9852	N-term(304.2072)
A3KN83	QRFMDGDK	2.54977e+07	2.29783e+07	2.50199e+07	2.45347e+07	2.53131e+07	2.34402e+07	2.60799e+07	2.35754e+07	2.58789e+07	2.57201e+07	2.74197e+07	2.71416e+07	2.7358e+07	2.47088e+07	2.55076e+07	2.40595e+07			FALSE	0.09007	0.1031	0.03211	0.03175	0.03468	0.17061	0.00823	3	0.9999	8K(304.2072),N-term(304.2072)
A3KN83	RGVGAMEIVAMDMK	1.83975e+07	1.9242e+07	1.92086e+07	1.8931e+07	1.82825e+07	1.86506e+07	1.85417e+07	1.86395e+07	1.78095e+07	1.73983e+07	1.73061e+07	1.81738e+07	1.81016e+07	1.70768e+07	1.95787e+07	1.97364e+07			FALSE	-0.09635	-0.09756	0.06284	0.01904	-0.01767	-0.08524	-0.02733	3	1	14K(304.2072),N-term(304.2072)
A3KN83	RKGEEITR	8.20395e+06	8.28784e+06	7.74197e+06	6.11579e+06	7.60856e+06	9.43571e+06	8.50444e+06	9.23987e+06	1.2745e+07	8.25632e+06	6.38835e+06	8.79827e+06	7.58193e+06	9.13224e+06	6.89462e+06	8.33689e+06			FALSE	0.34873	0.01932	-0.11469	-0.25105	0.10561	-0.11895	0.04754	4	0.9987	2K(304.2072),N-term(304.2072)
A3KN83	RLESLGALTHGDR	4.32711e+07	3.93659e+07	4.57654e+07	3.57023e+07	4.98539e+07	4.65459e+07	4.18859e+07	4.72164e+07	4.34974e+07	4.48307e+07	4.36318e+07	4.29348e+07	4.1813e+07	3.6756e+07	3.68567e+07	4.03679e+07			FALSE	0.09608	-0.07283	-0.09773	-0.02056	0.10867	0.06702	0.22224	4	1	N-term(304.2072)
A3KN83	RLESLGALTHGDRR	4.82821e+07	4.61275e+07	4.21493e+07	4.45203e+07	4.31204e+07	4.89956e+07	4.2268e+07	4.51313e+07	4.53883e+07	4.52031e+07	4.32186e+07	4.0621e+07	4.7526e+07	3.56901e+07	5.06959e+07	4.50715e+07			FALSE	-0.05956	-0.18207	0.0206	-0.12341	-0.11131	-0.1713	-0.03548	4	1	N-term(304.2072)
A3KN83	RPSFSSTPVISPAPN	9.34024e+06	9.64793e+06	9.67516e+06	9.61034e+06	9.8118e+06	1.02083e+07	9.59838e+06	1.15797e+07	1.16076e+07	9.46391e+06	7.4952e+06	1.01056e+07	9.3566e+06	1.00017e+07	1.0464e+07	1.15772e+07			FALSE	0.15019	0.02785	0.21511	0.02242	0.15747	-0.10946	0.07635	2	0.9997	N-term(304.2072)
A3KN83	RPSFSSTPVISPAPNSTPANSN	5.99879e+06	6.49825e+06	6.22873e+06	6.50051e+06	5.97798e+06	6.18191e+06	6.45129e+06	5.94904e+06	5.59565e+06	5.8087e+06	6.11781e+06	5.87963e+06	5.74554e+06	5.98215e+06	6.62396e+06	6.03283e+06			FALSE	-0.132	-0.09167	0.01833	0.02656	-0.01121	-0.05886	-0.03946	3	1	N-term(304.2072)
A3KN83	RVVQLAREEIK	1.24779e+07	1.12801e+07	1.18582e+07	1.18588e+07	1.20139e+07	1.12794e+07	1.2069e+07	1.14759e+07	1.1565e+07	1.13493e+07	1.13381e+07	1.0644e+07	1.10377e+07	1.17777e+07	1.16024e+07	1.07765e+07			FALSE	-0.05216	-0.0584	-0.08627	-0.00249	-0.013	-0.11209	-0.0285	4	1	11K(304.2072),N-term(304.2072)
A3KN83	SALELGLETEAAVPVK	2.29869e+06	2.25146e+06	2.18623e+06	2.08645e+06	2.30362e+06	2.08762e+06	2.21715e+06	2.15623e+06	2.15199e+06	2.19551e+06	2.00163e+06	2.03986e+06	2.06244e+06	2.14502e+06	1.96507e+06	1.9503e+06			FALSE	-0.06573	-0.11296	-0.21677	-0.09077	-0.05716	-0.17103	-0.05129	3	0.9999	16K(304.2072),N-term(304.2072)
A3KN83	SELDVPVEIL	1.72328e+08	1.54824e+08	1.41912e+08	1.4054e+08	1.6072e+08	1.38846e+08	1.30427e+08	1.76777e+08	1.51784e+08	1.43921e+08	1.46079e+08	1.58125e+08	1.48108e+08	1.66345e+08	1.52419e+08	1.3338e+08			FALSE	-0.1458	-0.05712	-0.19496	-0.21196	-0.09076	-0.10493	-0.12709	2	0.9974	N-term(304.2072)
A3KN83	SGILTLDK	1.59269e+08	1.82591e+08	1.57685e+08	1.64403e+08	1.58072e+08	1.59818e+08	1.77836e+08	1.68601e+08	1.6918e+08	1.73937e+08	1.71698e+08	1.66959e+08	1.71721e+08	1.65563e+08	1.8845e+08	1.68574e+08			FALSE	0.00529	-0.01944	0.06262	-0.08595	0.01919	-0.01358	-0.10488	2	0.9996	8K(304.2072),N-term(304.2072)
A3KN83	SIVNLDSPMVSPPPDYPGEFFK	7.78828e+07	7.38925e+07	8.05224e+07	7.01234e+07	7.96964e+07	7.33322e+07	8.26308e+07	6.85168e+07	7.42113e+07	7.18291e+07	7.80162e+07	6.62771e+07	7.71641e+07	7.29752e+07	7.36183e+07	7.23434e+07			FALSE	-0.05557	-0.01564	-0.05635	-0.01078	-0.00598	-0.07293	0.01186	345	1	22K(304.2072),9M(15.9949),N-term(304.2072)
A3KN83	SLNELMK	3.4881e+07	3.39731e+07	3.37659e+07	3.24501e+07	3.46668e+07	2.96027e+07	3.58568e+07	3.84495e+07	3.68687e+07	3.62435e+07	3.61999e+07	3.58998e+07	3.75908e+07	3.67028e+07	3.35161e+07	3.64192e+07			FALSE	0.08657	0.1097	0.02248	-0.05636	0.10994	0.06645	-0.09941	3	0.9612	7K(304.2072),N-term(304.2072)
A3KN83	SLSSVTPPDVWYK	1.68948e+07	1.76075e+07	1.81506e+07	1.74717e+07	1.9798e+07	1.85476e+07	1.79211e+07	1.80295e+07	1.67798e+07	1.67866e+07	1.85358e+07	1.90375e+07	1.74875e+07	2.35975e+07	1.64024e+07	1.77004e+07			FALSE	-0.03968	0.25192	-0.0168	0.04609	0.05932	0.12301	0.15237	4	1	13K(304.2072),N-term(304.2072)
A3KN83	SNQVTAPEYVFLIS	1.55889e+07	1.48696e+07	1.67942e+07	1.32381e+07	1.6474e+07	1.42739e+07	1.66905e+07	1.56148e+07	1.59429e+07	1.6427e+07	1.54735e+07	1.39391e+07	1.52606e+07	1.98481e+07	1.60229e+07	1.3761e+07			FALSE	0.08781	0.20498	-0.03231	-0.02033	0.08492	-0.05041	0.01364	2	0.9999	N-term(304.2072)
A3KN83	SNQVTAPEYVFLISELAGEQR	5.72435e+06	6.04307e+06	6.11667e+06	5.25231e+06	5.61741e+06	5.80345e+06	6.02192e+06	6.01012e+06	5.82258e+06	6.42987e+06	5.48382e+06	5.26122e+06	4.68303e+06	6.88577e+06	5.38883e+06	6.39237e+06			FALSE	0.05827	-0.02456	0.00169	-0.04969	0.03208	-0.13113	-0.04313	3	1	N-term(304.2072)
A3KN83	SSVTPPDVWYK	1.99913e+07	2.12146e+07	2.16212e+07	2.11176e+07	2.25884e+07	2.02034e+07	2.03341e+07	2.07895e+07	2.03386e+07	2.08285e+07	2.08061e+07	2.04663e+07	2.06415e+07	2.26248e+07	1.96375e+07	2.19624e+07			FALSE	-0.00136	0.07039	0.01373	0.0527	-0.00288	0.00233	0.05448	3	1	11K(304.2072),N-term(304.2072)
A3KN83	TGLAVLELQ	3.81987e+06	4.20574e+06	3.30027e+06	2.9339e+06	3.91773e+06	3.44333e+06	3.36531e+06	3.18021e+06	3.53434e+06	3.17614e+06	3.16257e+06	3.01117e+06	3.42346e+06	4.49173e+06	3.55616e+06	3.24753e+06			FALSE	-0.2582	-0.01999	-0.23829	-0.36441	-0.2941	-0.37847	-0.1247	2	0.9979	N-term(304.2072)
A3KN83	TGLAVLELQNK	7.14007e+06	7.30521e+06	7.27281e+06	7.22733e+06	7.7145e+06	7.66984e+06	7.06177e+06	7.08901e+06	7.28372e+06	7.26191e+06	6.83539e+06	6.97988e+06	6.69408e+06	7.01374e+06	7.14738e+06	7.23969e+06			FALSE	0.00999	-0.0756	-0.00583	0.00547	-0.02972	-0.06433	0.09086	23	1	11K(304.2072),N-term(304.2072)
A3KN83	TGLAVLELQNKLPK	2.90852e+07	2.43515e+07	2.76104e+07	2.62377e+07	2.92698e+07	2.62777e+07	2.89438e+07	2.63535e+07	3.22965e+07	2.6873e+07	3.15279e+07	2.9703e+07	3.13951e+07	2.51817e+07	2.70115e+07	2.70453e+07			FALSE	0.14702	0.08238	0.01665	0.01107	0.04938	0.19643	0.05589	3	1	11K(304.2072),14K(304.2072),N-term(304.2072)
A3KN83	TIAGIIYENY	2.99679e+06	3.0486e+06	3.24659e+06	3.49766e+06	2.68181e+06	3.17299e+06	2.97616e+06	2.762e+06	3.1731e+06	3.09516e+06	2.92227e+06	3.43239e+06	3.48325e+06	3.14508e+06	3.0246e+06	3.30489e+06			FALSE	0.05223	0.13281	0.06625	0.15782	-0.07525	0.07198	-0.04622	2	0.9999	N-term(304.2072)
A3KN83	TIAGIIYENYLLSR	4.46594e+07	4.38037e+07	4.91548e+07	4.43084e+07	5.17539e+07	4.64218e+07	3.95366e+07	4.14544e+07	3.81274e+07	4.28965e+07	3.93359e+07	3.75123e+07	3.92975e+07	3.7984e+07	4.19212e+07	4.83341e+07			FALSE	-0.12673	-0.19495	0.02893	0.07932	-0.12731	-0.20307	0.15029	3	1	N-term(304.2072)
A3KN83	TLEALEEGGGELNDFVSTAK	1.20402e+08	1.19923e+08	1.14989e+08	1.19063e+08	1.22581e+08	1.23288e+08	1.17884e+08	1.10797e+08	1.29364e+08	1.16648e+08	1.18886e+08	1.14975e+08	1.20741e+08	1.1987e+08	1.15899e+08	1.14971e+08			FALSE	0.03374	0.00171	-0.05791	-0.03816	-0.07165	-0.03934	0.0329	34	1	20K(304.2072),N-term(304.2072)
A3KN83	TYAEYMPIK	1.56331e+07	1.49403e+07	1.61105e+07	1.59216e+07	1.63582e+07	1.55792e+07	1.66805e+07	1.64615e+07	1.5238e+07	1.64054e+07	1.56332e+07	1.69846e+07	1.60157e+07	1.91259e+07	1.52373e+07	1.67109e+07			FALSE	0.04963	0.2009	0.06345	0.06724	0.11638	0.09338	0.06297	2	1	9K(304.2072),N-term(304.2072)
A3KN83	VPVVKEDDEPEEEDEEEMGHAE	5.98607e+07	6.31501e+07	5.70926e+07	5.79547e+07	5.82989e+07	5.18421e+07	5.83901e+07	5.84676e+07	5.69777e+07	5.86333e+07	5.82254e+07	6.23483e+07	6.26767e+07	6.32604e+07	5.80983e+07	6.11695e+07			FALSE	-0.08951	0.03392	-0.04458	-0.09656	-0.07403	-0.02887	-0.15943	3	1	5K(304.2072),N-term(304.2072)
A3KN83	VPVVKEDDEPEEEDEEEMGHAETY	2.83799e+07	2.49236e+07	2.68923e+07	2.75912e+07	2.85089e+07	2.89248e+07	2.68483e+07	2.87918e+07	3.01327e+07	2.96763e+07	2.60307e+07	2.74605e+07	2.62331e+07	2.96104e+07	2.63802e+07	2.5889e+07			FALSE	0.16613	0.06716	-0.02827	0.03159	0.0619	0.00507	0.10767	34	1	18M(15.9949),5K(304.2072),N-term(304.2072)
A3KN83	VPVVKEDDEPEEEDEEEMGHAETYAEYMPIK	4.55451e+07	3.49308e+07	4.4001e+07	3.96627e+07	4.19276e+07	3.97414e+07	3.96571e+07	4.21826e+07	4.01201e+07	4.22794e+07	4.39486e+07	3.86298e+07	4.19353e+07	3.27367e+07	3.90719e+07	3.7219e+07			FALSE	0.03408	-0.10799	-0.07704	0.05605	0.02425	0.03721	0.02123	45	1	18M(15.9949),31K(304.2072),5K(304.2072),N-term(304.2072)
A3KN83	VVQLAREEIK	2.04746e+07	2.07037e+07	1.98381e+07	2.10943e+07	2.10555e+07	2.04557e+07	2.00221e+07	2.02445e+07	2.02431e+07	1.99979e+07	1.75818e+07	1.79547e+07	1.92522e+07	1.79735e+07	1.69278e+07	1.86746e+07			FALSE	-0.03322	-0.14559	-0.20991	-0.00864	-0.0323	-0.21258	0.01162	3	0.9996	10K(304.2072),N-term(304.2072)
A3KN83	VVYASATGASEPR	1.25855e+08	1.1157e+08	1.23145e+08	1.20147e+08	1.29733e+08	1.3896e+08	1.39768e+08	1.27588e+08	1.2028e+08	1.27652e+08	1.35115e+08	1.26114e+08	1.28071e+08	9.61009e+07	1.32778e+08	1.16838e+08			FALSE	0.06247	-0.08287	0.07224	0.03522	0.17129	0.13785	0.17848	23	1	N-term(304.2072)
A3KN83	YDAERDLR	1.84076e+07	2.03083e+07	1.78679e+07	2.3847e+07	1.95302e+07	1.77859e+07	2.0068e+07	1.9235e+07	1.88967e+07	1.82128e+07	1.81913e+07	1.63296e+07	1.78423e+07	1.85824e+07	1.88741e+07	2.03724e+07			FALSE	-0.06114	-0.08801	0.01964	0.10764	0.02171	-0.16546	-0.05313	3	0.9992	N-term(304.2072)
A3KN83	YDMGILDLGSGDEK	6.79342e+06	6.8736e+06	7.09062e+06	7.03705e+06	6.80163e+06	7.09539e+06	7.10852e+06	6.62125e+06	6.33508e+06	7.02414e+06	6.35501e+06	6.71063e+06	6.90121e+06	7.22759e+06	6.9924e+06	6.8466e+06			FALSE	-0.03286	0.04794	0.01804	0.04783	0.00661	-0.06492	0.02408	3	1	14K(304.2072),3M(15.9949),N-term(304.2072)
A3KN83	YLCIASK	1.60696e+07	1.78565e+07	1.66242e+07	1.80405e+07	1.76159e+07	1.72261e+07	1.57992e+07	1.71542e+07	1.58205e+07	1.72966e+07	1.29826e+07	1.3923e+07	1.40593e+07	1.46002e+07	1.7107e+07	1.75024e+07			FALSE	-0.03482	-0.24338	0.02876	0.03107	-0.04197	-0.33449	0.03843	2	0.9974	3C(57.0215),7K(304.2072),N-term(304.2072)
A4D0V7	AAVPQIK	3.00327e+06	3.2258e+06	3.19646e+06	3.25077e+06	3.17382e+06	3.17824e+06	3.02202e+06	3.03898e+06	3.1505e+06	3.23675e+06	3.01054e+06	3.09494e+06	3.19545e+06	3.18212e+06	3.369e+06	3.13233e+06			FALSE	0.03618	0.03399	0.06172	0.04966	-0.03946	-0.02891	0.02821	2	0.9921	7K(304.2072),N-term(304.2072)
A4D0V7	NIEKPQVPFDAIENK	1.15306e+07	1.14785e+07	1.18404e+07	1.08546e+07	1.15597e+07	1.13135e+07	1.14456e+07	1.17165e+07	1.19748e+07	1.17579e+07	1.17115e+07	1.22265e+07	1.29199e+07	1.197e+07	1.11931e+07	1.16239e+07			FALSE	0.04467	0.11335	-0.0121	-0.01983	0.00956	0.0571	-0.00855	4	1	15K(304.2072),4K(304.2072),N-term(304.2072)
A4D0V7	QIFTHPHLELNPDFHPK	1.02874e+07	1.07862e+07	1.04093e+07	1.09962e+07	1.08104e+07	9.69588e+06	1.12875e+07	1.14051e+07	1.01362e+07	1.05152e+07	1.13937e+07	1.03741e+07	1.06202e+07	1.04897e+07	1.10261e+07	1.08459e+07			FALSE	-0.02921	0.00248	0.05364	0.02254	0.10679	0.04676	-0.03938	5	1	17K(304.2072),N-term(304.2072)
A4D126	ALAEDQINSK	4.36615e+06	4.31626e+06	4.3343e+06	4.14298e+06	4.92355e+06	5.0877e+06	4.28534e+06	4.15065e+06	4.23475e+06	4.47839e+06	4.41842e+06	4.48949e+06	4.29776e+06	4.14501e+06	4.37455e+06	5.23788e+06			FALSE	0.0051	-0.04038	0.1468	-0.03449	-0.04154	0.03699	0.20546	23	1	10K(304.2072),N-term(304.2072)
A4D126	DLYAAESIIK	7.16752e+06	6.76849e+06	7.21211e+06	7.12762e+06	7.59382e+06	7.81411e+06	6.65903e+06	6.90724e+06	7.0767e+06	7.1812e+06	6.68306e+06	7.51666e+06	6.82643e+06	7.11845e+06	7.23263e+06	7.00362e+06			FALSE	0.03294	0.00092	0.03075	0.0412	-0.03879	0.02704	0.14486	3	1	10K(304.2072),N-term(304.2072)
A4D126	LSKPEVVIIHDAVRPFVEEGVLLK	2.86734e+06	2.31615e+06	3.16819e+06	2.85089e+06	3.35232e+06	2.81075e+06	3.36174e+06	2.35537e+06	3.17203e+06	2.64961e+06	2.98301e+06	3.00727e+06	2.82166e+06	2.82023e+06	2.98384e+06	2.94543e+06			FALSE	0.1675	0.12226	0.19393	0.21562	0.14137	0.2087	0.24973	5	1	24K(304.2072),3K(304.2072),N-term(304.2072)
A4D126	LVEGSPDLWK	1.27635e+07	1.28803e+07	1.32145e+07	1.3696e+07	1.28797e+07	1.46197e+07	1.25689e+07	1.18245e+07	1.25982e+07	1.20453e+07	1.15164e+07	1.38141e+07	1.35535e+07	1.16022e+07	1.47127e+07	1.22052e+07			FALSE	-0.0574	-0.02772	0.06996	0.06956	-0.07212	-0.01773	0.10079	3	1	10K(304.2072),N-term(304.2072)
A4D126	QGAIIIASLIK	3.15398e+06	2.95045e+06	2.91365e+06	3.12379e+06	3.27754e+06	2.8179e+06	2.71666e+06	3.32021e+06	2.86627e+06	3.21123e+06	2.81362e+06	2.84307e+06	3.08036e+06	2.89844e+06	2.79545e+06	3.44714e+06			FALSE	-0.00638	-0.03	0.03229	-0.01592	-0.01606	-0.1099	-0.00213	3	1	11K(304.2072),N-term(304.2072)
A4D126	SIFNGLK	4.24479e+06	4.30654e+06	4.7666e+06	4.5229e+06	4.68177e+06	4.70211e+06	4.236e+06	4.32518e+06	4.39062e+06	4.22309e+06	4.3043e+06	4.50021e+06	4.28713e+06	4.57273e+06	4.4516e+06	4.71105e+06			FALSE	0.01049	0.05113	0.09962	0.11945	0.00166	0.04209	0.13404	2	0.9481	7K(304.2072),N-term(304.2072)
A4D126	VTSEALGHAGR	4.88073e+06	4.87701e+06	4.77089e+06	5.20106e+06	5.21275e+06	4.98753e+06	5.00785e+06	5.53685e+06	4.93158e+06	4.91495e+06	4.61738e+06	5.21898e+06	5.09633e+06	5.30039e+06	4.69434e+06	4.73161e+06			FALSE	0.01307	0.09151	-0.04991	0.03133	0.1119	0.01158	0.06399	3	1	N-term(304.2072)
A4D1E9	DCEIPVPVGISVTDENGK	294679	279477	296340	272402	281556	293071	303839	270332	292244	281724	272845	296632	287558	268710	270830	277294			FALSE	-0.00047	-0.04566	-0.06694	-0.01367	4e-05	-0.0118	0.00118	3	1	18K(304.2072),2C(57.0215),N-term(304.2072)
A4D1E9	DFLHLFEK	1.05203e+07	9.00881e+06	9.8241e+06	8.84334e+06	9.31008e+06	1.06692e+07	7.74522e+06	1.02406e+07	1.17816e+07	8.41111e+06	8.89742e+06	7.86132e+06	8.55656e+06	8.26619e+06	9.57504e+06	9.02217e+06			FALSE	0.04821	-0.21521	-0.07054	-0.0651	-0.11876	-0.22071	0.03288	3	0.9997	8K(304.2072),N-term(304.2072)
A4D1E9	DLPDAQDK	6.69305e+06	7.08126e+06	7.11586e+06	6.99853e+06	7.30925e+06	6.5996e+06	6.55653e+06	6.92208e+06	6.941e+06	6.72305e+06	6.87199e+06	7.42375e+06	6.65788e+06	6.88332e+06	6.75883e+06	6.94186e+06			FALSE	-0.01159	-0.02462	-0.00773	0.03519	-0.03131	0.0536	0.01402	2	0.9996	8K(304.2072),N-term(304.2072)
A4D1E9	FVAGVGANSK	2.34252e+06	2.18265e+06	2.46355e+06	2.32073e+06	2.12849e+06	2.33834e+06	2.17783e+06	2.17822e+06	2.46416e+06	2.21318e+06	2.3882e+06	2.17183e+06	2.20993e+06	2.0525e+06	2.23593e+06	2.3444e+06			FALSE	0.04772	-0.08629	0.01748	0.08033	-0.05495	0.01107	-0.01872	2	1	10K(304.2072),N-term(304.2072)
A4D1E9	GGDVWVVAQNR	3.83547e+07	3.58168e+07	3.77984e+07	3.8813e+07	3.65302e+07	3.85389e+07	3.73229e+07	3.86655e+07	3.59869e+07	3.74695e+07	3.85627e+07	3.77388e+07	3.85205e+07	3.45305e+07	3.94193e+07	3.75546e+07			FALSE	-0.01398	-0.02196	0.0535	0.04669	0.03491	0.04085	0.01735	2	1	N-term(304.2072)
A4D1E9	GGSGGMGYPR	1.44616e+07	1.28546e+07	1.34524e+07	1.40043e+07	1.3696e+07	1.3876e+07	1.36627e+07	1.34913e+07	1.3426e+07	1.37848e+07	1.44199e+07	1.40729e+07	1.34383e+07	1.2914e+07	1.35033e+07	1.31006e+07			FALSE	-0.00558	-0.05183	-0.03812	0.00741	-0.00859	0.06084	0.01345	2	1	N-term(304.2072)
A4D1E9	GKDCEIPVPVGISVTDENGK	1.46559e+07	1.41644e+07	1.58082e+07	1.39389e+07	1.53765e+07	1.60306e+07	1.44753e+07	1.37116e+07	1.4859e+07	1.53221e+07	1.55197e+07	1.40832e+07	1.53227e+07	1.44402e+07	1.44553e+07	1.64731e+07			FALSE	0.06656	0.04643	0.10185	0.04566	-0.03206	0.03865	0.12401	34	1	20K(304.2072),2K(304.2072),4C(57.0215),N-term(304.2072)
A4D1E9	ILVAQGGLGGK	1.64028e+07	1.6222e+07	1.6372e+07	1.8449e+07	1.70294e+07	1.78766e+07	1.62726e+07	1.65775e+07	1.52488e+07	1.83521e+07	1.58477e+07	1.68459e+07	1.65546e+07	1.45361e+07	1.73549e+07	1.63336e+07			FALSE	0.04254	-0.06948	0.04629	0.09399	0.00993	0.00304	0.09751	3	1	11K(304.2072),N-term(304.2072)
A4D1E9	IMYSDFK	1.91051e+07	1.80462e+07	1.87424e+07	1.96792e+07	1.98185e+07	1.9813e+07	1.83507e+07	1.80121e+07	1.84776e+07	1.78565e+07	1.71333e+07	1.78242e+07	1.7979e+07	1.89328e+07	1.84164e+07	1.80084e+07			FALSE	-0.03209	-0.00933	-0.02849	0.04851	-0.03095	-0.08781	0.09324	2	0.9797	7K(304.2072),N-term(304.2072)
A4D1E9	LIADVGLVGFPNAGK	1.74044e+07	1.75001e+07	1.82523e+07	1.84544e+07	1.70726e+07	1.92073e+07	1.86827e+07	1.90491e+07	1.76413e+07	1.77867e+07	1.7444e+07	1.99493e+07	1.7054e+07	1.76472e+07	1.7807e+07	1.83288e+07			FALSE	0.02147	-0.00842	0.05001	0.07263	0.11237	0.09937	0.05576	3	1	15K(304.2072),N-term(304.2072)
A4D1E9	QISVADLPGLIEGA	1.81706e+06	2.18724e+06	1.96895e+06	1.80056e+06	2.09322e+06	1.91409e+06	1.74302e+06	2.2516e+06	1.92106e+06	2.00718e+06	2.33487e+06	1.90043e+06	1.99586e+06	2.33497e+06	2.24225e+06	1.86905e+06			FALSE	-0.02767	0.11309	0.03805	-0.08717	-0.00349	0.08092	0.00108	2	0.9992	N-term(304.2072)
A4D1E9	QISVADLPGLIEGAHMNK	2.07804e+07	1.93544e+07	1.9188e+07	1.88662e+07	1.80031e+07	1.80798e+07	1.93569e+07	1.6919e+07	1.91363e+07	1.67175e+07	1.99266e+07	1.63241e+07	1.739e+07	1.63876e+07	1.91215e+07	1.68794e+07			FALSE	-0.16273	-0.24879	-0.15683	-0.0768	-0.14585	-0.14684	-0.15354	4	1	18K(304.2072),N-term(304.2072)
A4D1E9	SLDEQANQENDALHKK	2.50945e+06	2.63015e+06	2.66299e+06	2.64846e+06	2.71882e+06	2.70325e+06	2.45977e+06	2.6109e+06	2.56074e+06	2.69047e+06	2.81324e+06	3.08822e+06	2.77245e+06	2.81973e+06	2.56533e+06	2.74969e+06			FALSE	0.03099	0.12176	0.04842	0.04745	-0.01948	0.19941	0.07719	4	1	15K(304.2072),16K(304.2072),N-term(304.2072)
A4D1E9	SSLLSCVSHAKPA	1.3059e+06	1.61479e+06	1.52205e+06	1.50908e+06	1.68335e+06	1.61996e+06	1.39006e+06	1.55491e+06	1.55495e+06	1.39044e+06	1.43172e+06	1.46762e+06	1.37757e+06	1.72625e+06	1.48322e+06	1.44209e+06			FALSE	0.01215	0.08774	0.00228	0.05354	0.01194	-0.01058	0.1776	3	1	11K(304.2072),6C(57.0215),N-term(304.2072)
A4D1E9	TVEFQHIIPISAVTGEGIEELK	5.20054e+07	4.86262e+07	4.88653e+07	4.80124e+07	4.93365e+07	4.86028e+07	5.07161e+07	4.29473e+07	4.96594e+07	5.12945e+07	4.96218e+07	4.82162e+07	4.62383e+07	4.49588e+07	4.86482e+07	4.88298e+07			FALSE	0.00461	-0.14202	-0.04593	-0.05485	-0.10352	-0.04062	-0.03912	4	1	22K(304.2072),N-term(304.2072)
A4D1E9	YGNFIDK	1.10627e+07	1.06181e+07	1.07338e+07	1.09192e+07	1.04276e+07	1.07444e+07	1.02595e+07	1.0987e+07	1.08409e+07	1.03156e+07	1.04416e+07	1.04385e+07	1.01604e+07	1.00486e+07	1.08359e+07	9.74681e+06			FALSE	-0.03531	-0.10141	-0.07498	-0.00185	-0.02919	-0.05429	-0.03425	2	0.9992	7K(304.2072),N-term(304.2072)
A4D1P6	AQEFFAK	3.28839e+07	3.29692e+07	3.15855e+07	3.37577e+07	3.20275e+07	3.12746e+07	2.99879e+07	3.21167e+07	2.91714e+07	3.12716e+07	2.99177e+07	3.05674e+07	2.88576e+07	3.09542e+07	3.26109e+07	3.00748e+07			FALSE	-0.12367	-0.13882	-0.07111	-0.01121	-0.08455	-0.12267	-0.057	2	0.9985	7K(304.2072),N-term(304.2072)
A4D1P6	ATGGVIYK	1.32166e+06	1.37597e+06	1.35354e+06	1.28422e+06	1.41193e+06	1.42822e+06	1.36027e+06	1.35745e+06	1.27405e+06	1.39874e+06	1.31365e+06	1.31749e+06	1.40124e+06	1.54869e+06	1.375e+06	1.35054e+06			FALSE	-0.01335	0.12899	0.01484	-0.03238	0.0107	-0.03601	0.07428	2	0.9626	8K(304.2072),N-term(304.2072)
A4D1P6	DFSAPDIGSK	7.96306e+06	8.18922e+06	8.72823e+06	8.64542e+06	8.86101e+06	8.27624e+06	8.13559e+06	7.59044e+06	7.90207e+06	7.88817e+06	8.40192e+06	7.98205e+06	7.90385e+06	7.0368e+06	8.32179e+06	7.90274e+06			FALSE	-0.0327	-0.11249	0.00644	0.10516	-0.03858	0.02055	0.0854	3	0.9992	10K(304.2072),N-term(304.2072)
A4D1P6	DRLLLLGSGVGTVR	2.33621e+07	2.23339e+07	2.44619e+07	2.35452e+07	2.56865e+07	2.64247e+07	2.48564e+07	2.65681e+07	2.4196e+07	2.33998e+07	2.45483e+07	2.39106e+07	2.62849e+07	2.34326e+07	2.53539e+07	2.47952e+07			FALSE	0.05877	0.12169	0.13416	0.07118	0.17039	0.08469	0.18953	3	1	N-term(304.2072)
A4D1P6	EKKPEASGPEAEPCPELHTEPVEPLTR	1.16167e+07	1.19664e+07	1.24993e+07	1.24261e+07	1.23354e+07	1.26781e+07	1.27216e+07	1.29972e+07	1.30874e+07	1.28274e+07	1.3159e+07	1.33521e+07	1.34664e+07	1.34021e+07	1.23311e+07	1.36161e+07			FALSE	0.13602	0.18817	0.13783	0.07987	0.12507	0.16884	0.08496	5	1	14C(57.0215),2K(304.2072),3K(304.2072),N-term(304.2072)
A4D1P6	GMNQVPGR	3.0871e+07	3.35013e+07	3.21797e+07	3.11212e+07	3.0439e+07	3.41308e+07	3.15591e+07	3.32962e+07	3.51228e+07	3.29584e+07	3.08862e+07	3.3616e+07	3.27788e+07	3.39094e+07	3.16402e+07	3.36868e+07			FALSE	0.08082	0.05099	0.02124	-0.02421	0.01078	0.00291	0.00442	2	0.9993	2M(15.9949),N-term(304.2072)
A4D1P6	ILSLACSPNGASFVCSAAAPSLTS	1.56795e+06	1.59356e+06	1.76377e+06	1.63638e+06	1.54571e+06	1.85117e+06	1.54945e+06	1.19765e+06	1.32304e+06	1.35838e+06	1.39212e+06	1.66508e+06	1.62692e+06	1.30407e+06	1.41952e+06	1.47511e+06			FALSE	-0.23761	-0.10922	-0.12724	0.10499	-0.2027	-0.0484	0.1036	3	1	15C(57.0215),6C(57.0215),N-term(304.2072)
A4D1P6	KEEQQPEEEEALVQ	1.47857e+07	1.5275e+07	1.51502e+07	1.60893e+07	1.65124e+07	1.56235e+07	1.64384e+07	1.4902e+07	1.69398e+07	1.61323e+07	1.61328e+07	1.48695e+07	1.5576e+07	1.81095e+07	1.49866e+07	1.61641e+07			FALSE	0.13773	0.16425	0.05138	0.05549	0.06014	0.04449	0.0963	3	1	1K(304.2072),N-term(304.2072)
A4D1P6	KNLCEININDNMPR	3.12926e+06	2.96529e+06	3.42429e+06	3.20046e+06	3.87477e+06	3.54726e+06	3.1396e+06	3.24478e+06	3.35027e+06	3.1256e+06	3.08978e+06	3.13196e+06	3.01323e+06	3.23429e+06	3.18519e+06	3.45744e+06			FALSE	0.08755	0.03576	0.12424	0.12035	0.06703	0.0298	0.28429	4	1	1K(304.2072),4C(57.0215),N-term(304.2072)
A4D1P6	KPEASGPEAEPCPELHTEPVEPL	1.74794e+07	1.68058e+07	1.66799e+07	1.77655e+07	1.74306e+07	1.6852e+07	1.71013e+07	1.66834e+07	1.6836e+07	1.73293e+07	1.67392e+07	1.7839e+07	1.59904e+07	1.73203e+07	1.66873e+07	1.62974e+07			FALSE	-0.00505	-0.0416	-0.05579	0.00673	-0.02121	0.01228	-0.0001	4	1	12C(57.0215),1K(304.2072),N-term(304.2072)
A4D1P6	KPEASGPEAEPCPELHTEPVEPLTR	5.26709e+07	5.17505e+07	4.96271e+07	5.33001e+07	5.00434e+07	5.06252e+07	5.02869e+07	5.34069e+07	5.11404e+07	5.25133e+07	4.9766e+07	5.4722e+07	5.22263e+07	5.32437e+07	5.07166e+07	5.09586e+07			FALSE	-0.01064	0.01442	-0.03845	-0.02079	-0.01009	0.00092	-0.0528	4	1	12C(57.0215),1K(304.2072),N-term(304.2072)
A4D1P6	LFALQAEIHR	7.99016e+06	7.63661e+06	8.49655e+06	8.27213e+06	7.73692e+06	7.89192e+06	7.61746e+06	7.57927e+06	7.27054e+06	8.01723e+06	8.12812e+06	8.01986e+06	8.15466e+06	7.52877e+06	8.46865e+06	7.58255e+06			FALSE	-0.03164	0.00522	0.03866	0.10175	-0.04026	0.04733	0.00019	3	1	N-term(304.2072)
A4D1P6	LFDMQQHECAMSWR	1.16524e+07	1.04638e+07	1.14801e+07	1.08503e+07	1.10225e+07	9.59342e+06	1.23762e+07	1.01876e+07	1.01313e+07	1.15468e+07	1.01585e+07	9.19299e+06	1.11678e+07	1.01749e+07	1.11553e+07	1.12822e+07			FALSE	-0.02886	-0.05136	0.02081	0.01391	0.02891	-0.19265	-0.10134	3	1	9C(57.0215),N-term(304.2072)
A4D1P6	LLLLGSGVGTVR	5.18372e+07	5.55362e+07	5.1035e+07	4.98703e+07	4.40376e+07	5.26651e+07	4.72824e+07	5.32622e+07	5.07638e+07	4.9764e+07	4.70845e+07	5.03255e+07	5.32876e+07	4.86812e+07	5.76581e+07	5.56758e+07			FALSE	-0.09504	-0.07451	0.07794	-0.08963	-0.0948	-0.14049	-0.15101	2	1	N-term(304.2072)
A4D1P6	LLLWDTK	6.55934e+07	6.61571e+07	6.37181e+07	6.55272e+07	6.65155e+07	6.4198e+07	6.67989e+07	6.79969e+07	6.52201e+07	6.45379e+07	6.74971e+07	6.34884e+07	6.5258e+07	6.1326e+07	6.60273e+07	6.81451e+07			FALSE	-0.02198	-0.05771	0.02628	-0.0277	0.03297	-0.0084	-0.0114	2	0.9957	7K(304.2072),N-term(304.2072)
A4D1P6	LSPAQGPPQPQ	8.09381e+06	7.78687e+06	8.04263e+06	7.70277e+06	7.99785e+06	8.16456e+06	7.25138e+06	7.22765e+06	8.44002e+06	7.46724e+06	6.91846e+06	7.88321e+06	6.82928e+06	7.29343e+06	7.6398e+06	8.06617e+06			FALSE	0.00241	-0.16926	-0.01596	-0.01234	-0.13331	-0.10151	0.02537	2	1	N-term(304.2072)
A4D1P6	LSPAQGPPQPQSS	1.39707e+07	1.37966e+07	1.50323e+07	1.5942e+07	1.23085e+07	1.46637e+07	1.36009e+07	1.50863e+07	1.31836e+07	1.48966e+07	1.61368e+07	1.51441e+07	1.73545e+07	1.59115e+07	1.3748e+07	1.41229e+07			FALSE	0.01617	0.26066	0.00538	0.15768	0.04702	0.1719	-0.04191	2	1	N-term(304.2072)
A4D1P6	LSPAQGPPQPQSSAK	2.97993e+07	2.69686e+07	2.84199e+07	2.82476e+07	2.84558e+07	2.54094e+07	2.55202e+07	3.14136e+07	2.491e+07	2.46125e+07	2.52175e+07	2.59955e+07	3.25613e+07	2.33338e+07	2.4131e+07	2.88163e+07			FALSE	-0.19699	-0.02235	-0.10051	-0.00255	0.00421	-0.14856	-0.07572	3	1	15K(304.2072),N-term(304.2072)
A4D1P6	LTTLLAHKA	1.18845e+07	1.23018e+07	1.05321e+07	1.06307e+07	1.05841e+07	1.0505e+07	1.06846e+07	1.17493e+07	1.09728e+07	1.14849e+07	1.09079e+07	1.04578e+07	1.12449e+07	9.44557e+06	1.16869e+07	1.1756e+07			FALSE	-0.10698	-0.22522	-0.04504	-0.19266	-0.10851	-0.1789	-0.19769	3	1	8K(304.2072),N-term(304.2072)
A4D1P6	NLCEININDNMPR	6.04275e+07	6.06717e+07	6.09136e+07	6.11931e+07	5.97186e+07	6.49982e+07	6.07344e+07	5.96706e+07	5.9981e+07	5.85161e+07	6.06136e+07	5.61934e+07	6.00561e+07	5.59726e+07	6.09364e+07	5.7469e+07			FALSE	-0.03134	-0.06171	-0.03245	0.01195	-0.00829	-0.05206	0.04247	23	1	11M(15.9949),3C(57.0215),N-term(304.2072)
A4D1P6	QATELQNQAEWK	2.64508e+06	3.27442e+06	2.71472e+06	3.39771e+06	2.72387e+06	2.80761e+06	2.89828e+06	3.42865e+06	2.80427e+06	2.92453e+06	2.39075e+06	2.42925e+06	2.84514e+06	2.75488e+06	2.83456e+06	2.87686e+06			FALSE	-0.04724	-0.08005	-0.05163	0.04627	0.09603	-0.29644	-0.09781	3	1	12K(304.2072),N-term(304.2072)
A4D1P6	QLDAEIKADK	1.34535e+07	1.29748e+07	1.42165e+07	1.36085e+07	1.4063e+07	1.37337e+07	1.39036e+07	1.33577e+07	1.34362e+07	1.36856e+07	1.48336e+07	1.34553e+07	1.37843e+07	1.42463e+07	1.44015e+07	1.45949e+07			FALSE	0.03737	0.08492	0.13379	0.07429	0.04477	0.09815	0.07283	3	1	10K(304.2072),7K(304.2072),N-term(304.2072)
A4D1P6	RVASLDVDGVIK	1.22104e+07	1.24975e+07	1.30185e+07	1.34173e+07	1.35017e+07	1.36749e+07	1.26166e+07	1.2512e+07	1.37289e+07	1.30372e+07	1.33971e+07	1.23935e+07	1.33371e+07	1.28367e+07	1.25431e+07	1.25516e+07			FALSE	0.11543	0.08315	0.02241	0.09752	0.02436	0.06187	0.1374	3	0.9999	12K(304.2072),N-term(304.2072)
A4D1P6	SPLLSLEWATK	6.71735e+06	5.95332e+06	5.92539e+06	6.91961e+06	6.5941e+06	6.10985e+06	5.8685e+06	6.68687e+06	6.59908e+06	6.33902e+06	6.36626e+06	5.82729e+06	5.89321e+06	5.14956e+06	6.41371e+06	6.07761e+06			FALSE	0.03013	-0.19839	-0.02057	0.01971	-0.01319	-0.05537	0.00378	23	1	11K(304.2072),N-term(304.2072)
A4D1P6	TNQVQEENEVLR	1.64204e+07	1.97373e+07	2.51077e+07	2.56724e+07	2.38019e+07	1.66632e+07	2.23907e+07	2.06464e+07	2.42739e+07	2.25276e+07	1.87242e+07	2.18412e+07	2.13716e+07	2.8599e+07	2.98631e+07	2.49756e+07	0.535501	1948.24	FALSE	0.37225	0.46678	0.60089	0.48996	0.25128	0.16595	0.16238	3	1	N-term(304.2072)
A4D1P6	VASLDVDGVIK	4.58675e+07	4.82545e+07	4.4005e+07	4.925e+07	4.40472e+07	4.48679e+07	5.13867e+07	5.04077e+07	4.59356e+07	4.99113e+07	4.98563e+07	5.20859e+07	5.49571e+07	4.73724e+07	4.87893e+07	4.92059e+07			FALSE	0.0262	0.12062	0.05818	-0.01335	0.11305	0.11515	-0.0821	3	0.9997	11K(304.2072),N-term(304.2072)
A4D1P6	VDFSAPDIGSK	5.00544e+07	4.77179e+07	5.18877e+07	4.9129e+07	4.77524e+07	4.9532e+07	4.49472e+07	4.9077e+07	5.07234e+07	5.24723e+07	4.51105e+07	5.59905e+07	4.68918e+07	4.93811e+07	4.14447e+07	4.8975e+07			FALSE	0.07789	-0.0223	-0.11279	0.0471	-0.05639	0.0483	-0.00722	3	0.9997	11K(304.2072),N-term(304.2072)
A4D1P6	VGFLSSLLPQSK	165203	154743	158305	157842	151376	171790	147401	159553	140523	138446	139672	123999	140958	153646	176905	150810			FALSE	-0.19773	-0.11905	0.03462	-0.01724	-0.0598	-0.27909	0.01444	3	0.9997	12K(304.2072),N-term(304.2072)
A4D1P6	VLESCLSLGGHR	8.1932e+06	8.05978e+06	8.56766e+06	9.04433e+06	7.48898e+06	9.4443e+06	7.8581e+06	8.91563e+06	7.31002e+06	9.3592e+06	8.24647e+06	7.33306e+06	8.4737e+06	7.26688e+06	7.92384e+06	8.35631e+06			FALSE	0.03648	-0.04622	0.00241	0.11585	0.0455	-0.06105	0.05916	3	1	5C(57.0215),N-term(304.2072)
A4D1P6	VSEYSLPSDATGPFVLS	4.03817e+06	3.29443e+06	3.89635e+06	3.66858e+06	3.85894e+06	4.2038e+06	3.51671e+06	3.76536e+06	3.97968e+06	3.94776e+06	3.51585e+06	3.93087e+06	3.61179e+06	4.94137e+06	3.36881e+06	3.45442e+06			FALSE	0.11253	0.22213	-0.10387	0.045	-0.00998	0.02228	0.13695	3	0.9977	N-term(304.2072)
A4D1P6	VSEYSLPSDATGPFVLSGYSGYK	1.0934e+07	1.04202e+07	1.2319e+07	9.8948e+06	1.24133e+07	9.44534e+06	1.33093e+07	9.24524e+06	1.04288e+07	1.00853e+07	1.02817e+07	8.4566e+06	1.11957e+07	9.90859e+06	1.1659e+07	1.00001e+07			FALSE	-0.0579	-0.01699	0.02045	0.05694	0.0789	-0.18853	0.03368	3	1	23K(304.2072),N-term(304.2072)
A4D1P6	VWSFNPIMQTK	2.83748e+07	2.7537e+07	2.91582e+07	2.71024e+07	2.64858e+07	2.99389e+07	2.75297e+07	2.83933e+07	3.05178e+07	3.04631e+07	2.86317e+07	2.92873e+07	2.93672e+07	2.80103e+07	2.95425e+07	2.93082e+07			FALSE	0.1252	0.03733	0.0739	0.00897	0.00029	0.05088	0.01317	23	1	11K(304.2072),N-term(304.2072)
A4D1U4	SVGILSPSYTLLYR	1.3734e+06	1.48713e+06	1.35113e+06	1.41265e+06	1.44016e+06	1.25004e+06	1.35192e+06	1.4301e+06	1.30174e+06	1.35652e+06	1.34976e+06	1.21172e+06	1.2253e+06	1.04795e+06	1.49998e+06	1.43436e+06			FALSE	-0.1058	-0.33153	0.03675	-0.04964	-0.04015	-0.15931	-0.08857	3	1	N-term(304.2072)
A4D1U4	TLTAEHAR	1.9556e+06	2.45427e+06	1.8773e+06	1.77263e+06	2.13711e+06	2.3205e+06	1.94659e+06	2.79971e+06	3.08035e+06	1.92867e+06	1.6912e+06	2.46607e+06	2.31781e+06	2.56348e+06	1.93155e+06	2.17289e+06			FALSE	0.18379	0.14653	-0.10355	-0.27287	0.10607	-0.0851	0.01554	3	0.9718	N-term(304.2072)
A4D2B0	GPILVDTGGPWAR	3.95996e+06	4.21727e+06	4.05196e+06	4.16004e+06	3.64817e+06	3.67102e+06	3.75284e+06	3.69518e+06	3.92172e+06	4.02134e+06	3.85754e+06	4.03149e+06	3.67807e+06	3.84353e+06	3.67251e+06	4.08555e+06			FALSE	-0.04192	-0.12057	-0.07592	0.00612	-0.13475	-0.05177	-0.15993	2	1	N-term(304.2072)
A5A3E0	ATVASSSSLEKSYELPDGQVITIGNER	4.02325e+07	4.20845e+07	4.35967e+07	4.05741e+07	4.05168e+07	4.06772e+07	4.28369e+07	3.80109e+07	4.05249e+07	3.89963e+07	4.28022e+07	4.50866e+07	4.22126e+07	4.23786e+07	4.12782e+07	4.26988e+07			FALSE	-0.04985	0.03932	0.0288	0.03213	-0.02598	0.09449	-0.01982	4	1	11K(304.2072),N-term(304.2072)
A5A3E0	DFEQEMATVASSSSLEK	2917.72	3297.28	2996.66	3681.27	2930.01	2972.34	3106.25	3072.8	2944.08	3107.71	2851.31	2987.6	2902.97	4257.81	2817.26	3125.22			FALSE	-0.03839	0.20436	-0.06469	0.10365	-0.00837	-0.09005	-0.07446	3	1	17K(304.2072),N-term(304.2072)
A5A3E0	FEQEMATVASSSSLEK	140596	132302	149069	172654	142779	131630	129403	125924	148454	162290	175816	112175	142596	107462	140193	125701			FALSE	0.18737	-0.1261	-0.0375	0.23746	-0.09601	0.07767	0.00797	3	0.9848	16K(304.2072),5M(15.9949),N-term(304.2072)
A5A3E0	LCYVALDFEQEMATVASSSSLEK	2.52384e+07	2.3406e+07	2.76284e+07	2.67837e+07	2.55892e+07	2.48069e+07	2.91653e+07	2.59697e+07	3.00254e+07	2.42901e+07	2.26693e+07	1.58663e+07	2.11461e+07	1.58446e+07	2.47009e+07	2.44075e+07			FALSE	0.15909	-0.39511	0.0137	0.16166	0.1807	-0.33608	0.05104	4	1	12M(15.9949),23K(304.2072),2C(57.0215),N-term(304.2072)
A5A3E0	MATVASSSSLEKSYELPDGQVITIGNER	6.00628e+06	5.65083e+06	6.3503e+06	5.94772e+06	6.01325e+06	5.68271e+06	5.82286e+06	5.68914e+06	5.84974e+06	5.82706e+06	5.45211e+06	5.43644e+06	5.5857e+06	5.60522e+06	5.64711e+06	5.78397e+06			FALSE	0.00243	-0.05888	-0.02825	0.07722	-0.01807	-0.0984	0.0048	4	1	12K(304.2072),N-term(304.2072)
A5A3E0	QEMATVASSSSLEKSYELPDGQVITIGNER	3046.32	3047.66	3007.67	2975.75	3027.41	3181.65	3212.9	3153.05	3227.85	3183.86	3232.49	3131.78	3157.66	3062.75	3089.83	3153.93			FALSE	0.07332	0.02962	0.03503	-0.02642	0.06299	0.06261	0.02699	4	1	14K(304.2072),N-term(304.2072)
A5A3E0	TTGIVMDSGDGVTHTVPIYEGNA	322926	398109	349235	359851	340369	343154	355320	364711	346054	345309	330120	354438	350120	535335	325393	369203			FALSE	-0.06063	0.29635	-0.0539	-0.02411	-0.00201	-0.0749	-0.07708	3	1	N-term(304.2072)
A5A3E0	TTGIVMDSGDGVTHTVPIYEGNALPHA	2534.58	3600.29	2920.04	3589.7	2774.49	2549.83	2933.79	2667.29	2742.9	2636.34	2783.74	2451.41	2585.5	7056.83	2530.64	3729.01			FALSE	-0.18963	0.65235	0.02905	0.08557	-0.13133	-0.2288	-0.20443	4	1	N-term(304.2072)
A5A3E0	VALDFEQEMATVASSSSLEK	8.98528e+06	8.63151e+06	8.40946e+06	7.90963e+06	9.07365e+06	8.47025e+06	9.18259e+06	8.31144e+06	9.25105e+06	7.90151e+06	8.6391e+06	8.33814e+06	9.36937e+06	6.40655e+06	8.41289e+06	8.8111e+06			FALSE	-0.03853	-0.15923	-0.03253	-0.11039	-0.01009	-0.05335	-0.00598	4	0.9668	20K(304.2072),N-term(304.2072)
A5A3E0	VAPEEHPVLLTEATLNPKA	3.11876e+07	2.36525e+07	4.69934e+07	4.61899e+07	2.44721e+07	3.30697e+07	2.09851e+07	3.02067e+07	2.36573e+07	4.23445e+07	2.10086e+07	2.16004e+07	5.46488e+07	2.30851e+07	2.55878e+07	4.52787e+07			FALSE	0.26727	0.50331	0.36987	0.76484	-0.09932	-0.36408	0.06938	4	0.9986	18K(304.2072),N-term(304.2072)
A5A3E0	VASSSSLEKSYELPDGQVITIGNER	393720	442570	431385	404267	430950	370944	407057	425656	383716	402089	393427	435827	396913	419323	388719	379635			FALSE	-0.08983	-0.03502	-0.12223	-0.0011	-0.00619	-0.01219	-0.06059	4	1	9K(304.2072),N-term(304.2072)
A5D8V6	ALESPEVQDLQLER	3.78988e+06	4.30212e+06	4.56944e+06	5.38165e+06	4.86045e+06	4.60896e+06	4.29613e+06	4.46258e+06	4.91604e+06	4.11304e+06	4.51344e+06	4.42594e+06	4.2915e+06	5.16633e+06	4.81575e+06	4.87005e+06			FALSE	0.15808	0.22501	0.25937	0.29836	0.11422	0.14368	0.22678	2	1	N-term(304.2072)
A5D8V6	FLEGEVPLETF	1.70722e+07	1.62648e+07	1.93658e+07	1.5448e+07	1.52145e+07	1.90455e+07	1.75213e+07	1.77404e+07	1.89438e+07	1.80263e+07	1.5818e+07	1.66446e+07	1.67206e+07	1.71648e+07	1.77226e+07	1.68423e+07			FALSE	0.14923	0.02354	0.05218	0.06253	0.08098	-0.03835	0.0394	2	1	N-term(304.2072)
A5D8V6	IEEESEAMAEK	6.1115e+06	6.28358e+06	5.32574e+06	6.02357e+06	6.15677e+06	6.35658e+06	5.87989e+06	6.48645e+06	6.02683e+06	5.91165e+06	6.16434e+06	6.44942e+06	6.14241e+06	5.76425e+06	5.80837e+06	5.68577e+06			FALSE	-0.05415	-0.058	-0.10887	-0.12716	-0.00335	0.02523	0.0137	3	0.9997	11K(304.2072),N-term(304.2072)
A5D8V6	KIEEESEAMAEK	1.34293e+07	1.41655e+07	1.32094e+07	1.35071e+07	1.39351e+07	1.43786e+07	1.2909e+07	1.30387e+07	1.39403e+07	1.37461e+07	1.26137e+07	1.33002e+07	1.228e+07	1.42597e+07	1.30669e+07	1.29449e+07			FALSE	0.00479	-0.05625	-0.08523	-0.04666	-0.08879	-0.09066	0.03711	3	1	12K(304.2072),1K(304.2072),N-term(304.2072)
A5D8V6	LENFSSMR	5.48747e+06	4.89365e+06	5.07543e+06	6.5594e+06	5.46683e+06	5.27679e+06	6.01377e+06	5.29179e+06	5.25134e+06	5.36824e+06	5.42176e+06	5.99571e+06	5.80781e+06	5.44834e+06	5.09856e+06	5.71112e+06			FALSE	0.03276	0.11675	0.05836	0.16449	0.12307	0.13728	0.04952	2	0.9997	N-term(304.2072)
A5D8V6	NLEFQGPLEIS	5.41332e+07	5.82086e+07	5.05239e+07	5.40349e+07	4.76838e+07	5.15461e+07	5.6171e+07	6.04655e+07	4.98823e+07	5.46503e+07	56735254	5.2343e+07	5.98987e+07	5.34212e+07	6.29783e+07	5.47368e+07			FALSE	-0.10394	0.01251	0.0674	-0.10358	0.05412	-0.04253	-0.17905	2	0.9999	N-term(304.2072)
A5D8V6	NLEFQGPLEISR	1.15519e+08	1.11835e+08	1.08984e+08	1.1174e+08	1.13634e+08	1.15698e+08	1.08919e+08	1.16508e+08	1.12486e+08	1.08817e+08	1.0792e+08	1.14443e+08	1.11345e+08	1.08626e+08	1.10438e+08	1.10801e+08			FALSE	-0.03892	-0.04762	-0.03933	-0.0427	-0.01228	-0.03203	0.0125	23	1	N-term(304.2072)
A5D8V6	NLSDRYQELRK	1.15969e+07	1.11822e+07	1.17974e+07	1.12534e+07	1.16992e+07	1.12497e+07	1.08604e+07	1.07677e+07	1.08377e+07	1.16475e+07	1.31762e+07	1.22647e+07	1.20194e+07	1.10949e+07	1.23142e+07	1.19288e+07			FALSE	-0.01874	0.02107	0.08985	0.01711	-0.07481	0.15944	0.01071	4	0.9198	11K(304.2072),N-term(304.2072)
A5D8V6	TLQELEELQNDSEAIDQ	7.56514e+06	6.57911e+06	7.79601e+06	8.34859e+06	8.14142e+06	7.90659e+06	7.17223e+06	7.10084e+06	6.34638e+06	7.74711e+06	8.30236e+06	7.08731e+06	7.56444e+06	7.69521e+06	7.29107e+06	7.98627e+06			FALSE	-0.00519	0.10951	0.11118	0.19084	0.01308	0.12175	0.18218	3	1	N-term(304.2072)
A5D8V6	TLQELEELQNDSEAIDQL	8.31967e+07	8.48732e+07	7.36231e+07	6.82424e+07	7.314e+07	7.05522e+07	7.23322e+07	8.00997e+07	7.18761e+07	7.43976e+07	8.43801e+07	7.63973e+07	7.95664e+07	7.92891e+07	7.01672e+07	7.95982e+07			FALSE	-0.20039	-0.08135	-0.16636	-0.24454	-0.1409	-0.064	-0.22608	3	1	N-term(304.2072)
A5LHX3	DAYSGGSVDLFHVR	1.79531e+07	1.84003e+07	2.10306e+07	1.87003e+07	1.85123e+07	2.1226e+07	1.54965e+07	2.05595e+07	1.91112e+07	1.99156e+07	1.73515e+07	1.72105e+07	1.68331e+07	1.54652e+07	2.07144e+07	1.75218e+07			FALSE	0.10238	-0.17063	0.07285	0.12817	-0.01185	-0.0729	0.12844	3	1	N-term(304.2072)
A5PL33	AREPCPLR	3.7341e+06	3.60508e+06	3.53641e+06	3.99539e+06	3.84629e+06	3.80993e+06	3.92312e+06	3.88582e+06	3.57577e+06	3.92604e+06	3.71797e+06	4.0986e+06	3.6425e+06	3.79467e+06	3.63097e+06	3.76913e+06			FALSE	0.03162	0.01913	0.01193	0.03738	0.08951	0.09092	0.06101	3	0.9998	5C(57.0215),N-term(304.2072)
A5PL33	DGPSRPLAPR	5.89397e+06	4.73273e+06	4.8811e+06	5.13516e+06	5.04969e+06	5.81066e+06	5.40013e+06	5.61551e+06	6.5858e+06	4.79457e+06	4.33624e+06	5.91324e+06	5.30293e+06	6.41774e+06	4.93437e+06	5.23931e+06			FALSE	0.09885	0.14136	-0.06285	-0.08535	0.05186	-0.05214	0.03138	3	0.9735	N-term(304.2072)
A5PL33	EIPEFLFGEVK	1.11675e+07	1.10412e+07	1.15375e+07	1.02164e+07	1.0945e+07	1.22149e+07	1.11729e+07	1.09684e+07	1.04288e+07	1.08232e+07	1.08482e+07	1.03974e+07	1.08658e+07	9.95182e+06	9.72603e+06	1.0895e+07			FALSE	-0.06353	-0.09332	-0.10701	-0.02985	-0.00438	-0.06396	0.0605	3	1	11K(304.2072),N-term(304.2072)
A5PL33	EIPVPVLRPAWPC	1.01787e+07	1.1093e+07	9.60001e+06	9.9073e+06	9.98865e+06	9.31949e+06	1.04283e+07	8.66848e+06	8.44738e+06	8.42787e+06	1.07128e+07	9.05349e+06	9.57695e+06	1.03148e+07	1.00779e+07	9.71952e+06			FALSE	-0.33403	-0.09676	-0.10362	-0.12492	-0.1556	-0.10589	-0.13972	3	1	13C(57.0215),N-term(304.2072)
A5PL33	QDPCPVSQLEK	3.12548e+06	3.82064e+06	2.62351e+06	2.97882e+06	3.03849e+06	3.02548e+06	3.27759e+06	3.18575e+06	2.73849e+06	3.35246e+06	3.04702e+06	2.76323e+06	2.64985e+06	3.78047e+06	2.83979e+06	3.18323e+06			FALSE	-0.18954	-0.11132	-0.20572	-0.31018	-0.10393	-0.25761	-0.19594	3	0.9691	11K(304.2072),4C(57.0215),N-term(304.2072)
A5PL33	REPCPLR	5.44928e+06	4.75833e+06	5.53248e+06	5.09167e+06	5.36072e+06	5.59609e+06	5.22714e+06	4.95136e+06	5.24453e+06	5.56648e+06	5.40248e+06	5.51282e+06	5.23281e+06	4.7884e+06	5.61027e+06	5.02696e+06			FALSE	0.08286	-0.02659	0.05948	0.0577	-0.00412	0.09671	0.10218	3	0.9199	4C(57.0215),N-term(304.2072)
A5PLL7	RLEDLIQGLTGEKPR	9.31298e+06	9.80376e+06	8.75812e+06	9.84722e+06	9.03895e+06	9.36988e+06	8.7485e+06	9.05446e+06	8.18105e+06	7.9926e+06	8.02326e+06	7.497e+06	8.1697e+06	8.7005e+06	9.05677e+06	8.39565e+06			FALSE	-0.24119	-0.18036	-0.13141	-0.03912	-0.10272	-0.30068	-0.05444	4	1	13K(304.2072),N-term(304.2072)
A5PLN9	ADLQTSSQR	5.49907e+07	4.87648e+07	5.73948e+07	5.84624e+07	5.2637e+07	5.02347e+07	4.90777e+07	4.99608e+07	5.26734e+07	5.35193e+07	6.04339e+07	5.78954e+07	5.54631e+07	4.72929e+07	5.79431e+07	5.25275e+07			FALSE	0.0335	-0.01396	0.09047	0.15916	-0.06713	0.18962	-0.01234	2	1	N-term(304.2072)
A5PLN9	AVAELKPDCCIDDVIHHEVK	2.61918e+07	2.81669e+07	2.50801e+07	2.45641e+07	2.75589e+07	2.34472e+07	2.65286e+07	2.29502e+07	2.91297e+07	2.6126e+07	2.54663e+07	2.47069e+07	2.55811e+07	3.22228e+07	2.31893e+07	2.65257e+07			FALSE	0.02361	0.08866	-0.12883	-0.13088	-0.1357	-0.11559	-0.09184	5	1	10C(57.0215),20K(304.2072),6K(304.2072),9C(57.0215),N-term(304.2072)
A5PLN9	AYLQPMDTR	6.91992e+07	6.80788e+07	6.93448e+07	6.53002e+07	6.53186e+07	6.32736e+07	6.41171e+07	6.51796e+07	6.48898e+07	6.49747e+07	7.19425e+07	6.17634e+07	6.76552e+07	6.229e+07	6.5714e+07	6.48777e+07			FALSE	-0.08009	-0.0792	-0.07204	-0.02794	-0.08642	-0.03804	-0.0943	2	1	N-term(304.2072)
A5PLN9	DLPGDLFNQ	9.82705e+06	7.5984e+06	8.94749e+06	8.96869e+06	8.51355e+06	8.58938e+06	8.63327e+06	9.34139e+06	8.67239e+06	9.21948e+06	9.22724e+06	8.79474e+06	8.20513e+06	1.05239e+07	9.5008e+06	8.62864e+06			FALSE	0.03811	0.10408	0.05714	0.04007	0.04477	0.04856	-0.02695	2	0.9996	N-term(304.2072)
A5PLN9	DLPGDLFNQL	4.31262e+06	4.3631e+06	3.93573e+06	4.21874e+06	4.15362e+06	4.36238e+06	4.11864e+06	4.42955e+06	4.39005e+06	4.12161e+06	4.60152e+06	3.91724e+06	4.20359e+06	3.81822e+06	3.90302e+06	4.2485e+06			FALSE	-0.02754	-0.11306	-0.08991	-0.08939	-0.02136	-0.02634	-0.02681	2	0.9959	N-term(304.2072)
A5PLN9	DLPGDLFNQLMR	1.05881e+07	1.05058e+07	9.96545e+06	1.1219e+07	9.41175e+06	1.05008e+07	1.06642e+07	9.85332e+06	9.45705e+06	1.07098e+07	8.22894e+06	1.01875e+07	1.06052e+07	8.81608e+06	9.24165e+06	9.30894e+06			FALSE	-0.06484	-0.11919	-0.18536	0.00618	-0.03997	-0.19583	-0.08315	2	0.9976	N-term(304.2072)
A5PLN9	DLQTSSQR	6.53278e+06	6.37385e+06	6.6671e+06	6.181e+06	6.66211e+06	6.14661e+06	6.59456e+06	6.31983e+06	7.01266e+06	6.7426e+06	6.71005e+06	6.61397e+06	6.29546e+06	6.01677e+06	6.3231e+06	6.54967e+06			FALSE	0.09187	-0.06802	-0.00379	-0.00656	0.00087	0.04592	-0.01099	2	0.9994	N-term(304.2072)
A5PLN9	EIGTHILVC	1.23745e+07	1.25072e+07	1.26072e+07	1.23486e+07	1.17221e+07	1.16971e+07	1.24156e+07	1.26578e+07	1.22098e+07	1.3133e+07	1.10157e+07	1.17123e+07	1.27396e+07	1.19815e+07	1.14591e+07	1.40108e+07			FALSE	0.02649	-0.00935	0.03371	0.00429	0.01107	-0.13061	-0.08739	2	0.9967	9C(57.0215),N-term(304.2072)
A5PLN9	EIGTHILVCAVSYTTQAGEK	1.96069e+07	1.95042e+07	2.03942e+07	2.11768e+07	2.03169e+07	2.06036e+07	1.9409e+07	2.06586e+07	2.04561e+07	1.91765e+07	1.79466e+07	1.89122e+07	1.89915e+07	1.9325e+07	2.0423e+07	1.93298e+07			FALSE	0.01911	-0.02961	0.02348	0.088	0.03486	-0.08557	0.06525	4	1	20K(304.2072),9C(57.0215),N-term(304.2072)
A5PLN9	ELKPDCCIDDVIHHEVK	1.34204e+07	1.40081e+07	1.39366e+07	1.2832e+07	1.50858e+07	1.36827e+07	1.3848e+07	1.4847e+07	1.32105e+07	1.30301e+07	1.22457e+07	1.43045e+07	1.09531e+07	1.63948e+07	1.20107e+07	1.37933e+07			FALSE	-0.06387	-0.00424	-0.08808	-0.03513	0.06513	-0.04695	0.06881	5	1	17K(304.2072),3K(304.2072),6C(57.0215),7C(57.0215),N-term(304.2072)
A5PLN9	ELNSVSQAGECVSTFGSR	7.07382e+06	7.60771e+06	7.49973e+06	7.04052e+06	7.52253e+06	7.66166e+06	6.2396e+06	7.45447e+06	7.20901e+06	6.88181e+06	7.27383e+06	7.36285e+06	6.54849e+06	7.39478e+06	6.86847e+06	6.57348e+06			FALSE	-0.05925	-0.07443	-0.12726	-0.01395	-0.10045	-0.00441	0.04857	3	1	11C(57.0215),N-term(304.2072)
A5PLN9	FQVLKPLDVK	1.726e+08	1.71701e+08	1.73098e+08	1.81047e+08	1.70067e+08	1.65804e+08	1.71618e+08	1.87595e+08	1.65702e+08	1.80358e+08	1.76948e+08	1.68937e+08	1.74463e+08	1.74191e+08	1.80087e+08	1.8465e+08			FALSE	0.00735	0.01812	0.08318	0.04067	0.06117	0.00662	-0.03576	34	1	10K(304.2072),5K(304.2072),N-term(304.2072)
A5PLN9	GVTVIGK	8.14432e+07	7.92544e+07	8.71008e+07	9.0459e+07	8.97847e+07	9.25224e+07	8.0418e+07	7.34189e+07	7.64797e+07	8.39968e+07	7.3563e+07	8.08615e+07	7.45098e+07	7.88043e+07	8.80676e+07	8.22039e+07			FALSE	-0.00199	-0.06786	0.08349	0.14396	-0.06295	-0.05745	0.18202	2	0.9868	7K(304.2072),N-term(304.2072)
A5PLN9	GVTVIGKL	8.50258e+06	8.30182e+06	8.19144e+06	8.91306e+06	7.79695e+06	8.68218e+06	8.40203e+06	7.92249e+06	8.49071e+06	8.32449e+06	8.14265e+06	8.62961e+06	9.2005e+06	1.05621e+07	8.25031e+06	8.78507e+06			FALSE	0.00093	0.23393	0.0197	0.02554	-0.0418	-0.00276	-0.0282	2	0.9672	7K(304.2072),N-term(304.2072)
A5PLN9	LNLSASNAAVAELKPDCCIDDVIHHEVK	3.41439e+07	3.10417e+07	3.16223e+07	3.41697e+07	3.59278e+07	3.66425e+07	3.38577e+07	3.22571e+07	3.22181e+07	3.34338e+07	3.33843e+07	2.68598e+07	3.16275e+07	1.97742e+07	3.15976e+07	3.08743e+07			FALSE	0.01028	-0.34274	-0.06135	0.01336	0.02042	-0.11373	0.15483	5	1	14K(304.2072),17C(57.0215),18C(57.0215),28K(304.2072),N-term(304.2072)
A5PLN9	LQTSQLQR	2.63089e+07	2.4265e+07	2.62135e+07	2.6515e+07	2.58269e+07	2.8452e+07	2.68621e+07	2.56211e+07	2.56393e+07	2.8253e+07	2.78259e+07	2.59078e+07	2.57767e+07	2.46715e+07	2.70924e+07	2.58925e+07			FALSE	0.09169	-0.00359	0.06719	0.06019	0.05346	0.08743	0.102	2	0.9974	N-term(304.2072)
A5PLN9	LSLEAIPDTVNLEEPFHIT	7.73395e+06	8.80302e+06	9.90171e+06	8.94672e+06	8.67558e+06	1.02459e+07	9.02033e+06	7.54249e+06	8.49717e+06	9.34542e+06	8.84028e+06	1.01545e+07	7.81931e+06	1.32036e+07	7.77683e+06	8.7056e+06			FALSE	0.10963	0.34627	-0.00477	0.18875	0.00225	0.19991	0.19433	3	1	N-term(304.2072)
A5PLN9	LSLEAIPDTVNLEEPFHITCK	3.50136e+06	3.09801e+06	3.75479e+06	2.819e+06	2.94268e+06	3.75611e+06	3.50221e+06	3.08319e+06	3.2975e+06	3.6974e+06	2.93645e+06	2.49158e+06	3.60036e+06	2.4705e+06	3.24446e+06	3.47122e+06			FALSE	0.08397	-0.12043	0.02521	-0.0056	-0.00306	-0.2819	0.02157	5	1	20C(57.0215),21K(304.2072),N-term(304.2072)
A5PLN9	LTDTFLK	3.85614e+07	3.9345e+07	3.82264e+07	3.98319e+07	3.90432e+07	3.74747e+07	3.91297e+07	4.02967e+07	3.90762e+07	3.82546e+07	4.03289e+07	3.70938e+07	3.98703e+07	3.71409e+07	4.08723e+07	3.68453e+07			FALSE	-0.0107	-0.01667	-0.0035	0.00281	0.02788	-0.00898	-0.02594	2	0.9982	7K(304.2072),N-term(304.2072)
A5PLN9	LTKPTLFTNIPVTC	1.18239e+07	1.2767e+07	1.20578e+07	1.15038e+07	1.27532e+07	1.20389e+07	1.15169e+07	1.26288e+07	1.26593e+07	1.21535e+07	1.1667e+07	1.25723e+07	1.15101e+07	1.3015e+07	1.25841e+07	1.2596e+07			FALSE	0.01295	-0.00387	0.03416	-0.06169	-0.02636	-0.02078	0.01175	3	1	14C(57.0215),3K(304.2072),N-term(304.2072)
A5PLN9	LTKPTLFTNIPVTCEEK	1.06374e+08	8.67694e+07	9.60047e+07	1.14737e+08	9.50763e+07	9.97469e+07	9.71211e+07	1.13296e+08	1.05883e+08	1.09046e+08	1.03435e+08	9.90118e+07	1.01424e+08	9.71718e+07	1.10129e+08	1.03587e+08			FALSE	0.15419	0.04016	0.14602	0.1258	0.12358	0.06787	0.01249	4	1	14C(57.0215),17K(304.2072),3K(304.2072),N-term(304.2072)
A5PLN9	MAPGYGDVR	5.66493e+07	5.54644e+07	5.55871e+07	5.29075e+07	5.38385e+07	5.67858e+07	5.57349e+07	5.59812e+07	5.33679e+07	5.33743e+07	5.71698e+07	5.3027e+07	5.58347e+07	5.71523e+07	5.65246e+07	5.77433e+07			FALSE	-0.07083	0.01119	0.02746	-0.04734	-0.00513	-0.02488	-0.01929	2	1	1M(15.9949),N-term(304.2072)
A5PLN9	NAAVAELKPDCCIDDVIHHEVK	2.40706e+07	2.61976e+07	2.59967e+07	2.53265e+07	2.52554e+07	2.60667e+07	2.86322e+07	2.39548e+07	2.80743e+07	2.57474e+07	2.65182e+07	2.28522e+07	2.36498e+07	2.81062e+07	2.49075e+07	2.54416e+07			FALSE	0.09854	0.04208	0.00232	0.02996	0.06506	-0.026	0.02993	5	1	11C(57.0215),12C(57.0215),22K(304.2072),8K(304.2072),N-term(304.2072)
A5PLN9	NMTTSPMFMEK	5.65514e+06	6.23698e+06	5.61294e+06	5.8378e+06	5.48687e+06	5.86398e+06	5.8191e+06	5.42306e+06	5.85858e+06	6.20365e+06	5.51663e+06	6.14974e+06	5.65364e+06	5.76673e+06	5.14921e+06	5.38113e+06			FALSE	0.02049	-0.0584	-0.17545	-0.05457	-0.08109	-0.02765	-0.06721	2	1	11K(304.2072),N-term(304.2072)
A5PLN9	QEHLLALK	2.17696e+07	1.8838e+07	1.92727e+07	2.1033e+07	1.79623e+07	2.28954e+07	1.97206e+07	2.21926e+07	2.01616e+07	2.19712e+07	1.76812e+07	2.19553e+07	1.99986e+07	2.22405e+07	2.13151e+07	1.68473e+07			FALSE	0.05319	0.05683	-0.0896	-0.01077	0.04565	-0.03492	0.00886	3	0.9997	8K(304.2072),N-term(304.2072)
A5PLN9	QYLYCLKPK	5.73199e+07	5.33576e+07	5.71485e+07	5.71503e+07	5.46836e+07	5.75873e+07	5.50336e+07	5.88589e+07	5.41531e+07	5.30553e+07	5.75247e+07	4.59325e+07	5.61327e+07	5.17278e+07	5.98171e+07	5.45068e+07			FALSE	-0.04594	-0.0372	0.04676	0.04645	0.04131	-0.09733	0.02062	3	0.9999	5C(57.0215),7K(304.2072),9K(304.2072),N-term(304.2072)
A5PLN9	RLTKPTLFTNIPVTCEEK	4.12454e+07	3.66463e+07	3.66894e+07	3.43567e+07	3.68593e+07	3.70341e+07	3.91436e+07	3.55942e+07	3.96265e+07	3.73952e+07	3.57047e+07	3.57527e+07	3.73346e+07	3.03571e+07	3.91795e+07	3.69749e+07			FALSE	-0.01621	-0.20249	-0.03254	-0.13272	-0.05963	-0.12439	-0.07602	5	1	15C(57.0215),18K(304.2072),4K(304.2072),N-term(304.2072)
A5PLN9	RTYEYDDIAQVC	5.28732e+06	5.5772e+06	5.39838e+06	4.95725e+06	5.81291e+06	6.30051e+06	6.04464e+06	5.49997e+06	5.97497e+06	5.39996e+06	6.22971e+06	5.56464e+06	5.59141e+06	5.46873e+06	5.3823e+06	5.25231e+06			FALSE	0.06623	0.02575	-0.03086	-0.06921	0.0876	0.11847	0.15698	2	1	12C(57.0215),N-term(304.2072)
A5PLN9	TLLSSVQGLQSISGLR	6.93253e+06	5.92074e+06	7.04774e+06	5.71056e+06	6.25123e+06	6.79856e+06	6.63408e+06	7.21027e+06	6.7346e+06	5.34171e+06	5.52444e+06	7.13494e+06	7.6064e+06	5.59464e+06	4.89006e+06	5.78977e+06			FALSE	-0.08996	0.03852	-0.26725	-0.0107	0.10716	-0.02193	0.02189	3	1	N-term(304.2072)
A5PLN9	VSLEPSIM	3.04391e+07	2.97745e+07	2.75558e+07	2.90059e+07	2.7575e+07	2.38593e+07	2.84885e+07	2.78552e+07	2.66364e+07	2.5248e+07	2.78853e+07	2.62239e+07	2.69155e+07	4.42673e+07	2.72934e+07	2.5637e+07			FALSE	-0.21479	0.24144	-0.18599	-0.09026	-0.09584	-0.15421	-0.22736	2	0.9821	N-term(304.2072)
A5PLN9	VSLEPSIMYNVTELNSVSQAGECVSTFGSR	1.37448e+06	1.17434e+06	1.40982e+06	1.3211e+06	1.07146e+06	1.4795e+06	1.21778e+06	1.52305e+06	1.33706e+06	1.38287e+06	1.36577e+06	1.3631e+06	1.30164e+06	1.01873e+06	1.30354e+06	1.18074e+06			FALSE	0.09374	-0.13547	-0.037	0.09955	0.10478	0.09847	0.00121	3	1	23C(57.0215),N-term(304.2072)
A5PLN9	VVSSAIKVES	2.83598e+06	3.11462e+06	2.87449e+06	2.86909e+06	2.99554e+06	2.97171e+06	2.77673e+06	2.75828e+06	2.94702e+06	2.79253e+06	3.04448e+06	3.14732e+06	2.98399e+06	3.46311e+06	2.79748e+06	3.02558e+06			FALSE	-0.0521	0.11562	-0.03126	-0.05108	-0.10445	0.05732	0.00403	2	0.9939	7K(304.2072),N-term(304.2072)
A5YKK6	ADYPCHTVATDILK	3.88415e+07	4.81859e+07	3.72905e+07	4.29866e+07	4.08245e+07	3.82986e+07	4.3725e+07	3.95912e+07	3.69019e+07	4.07056e+07	4.46135e+07	3.98731e+07	4.16004e+07	6.82323e+07	3.89673e+07	4.12885e+07			FALSE	-0.16527	0.33577	-0.11686	-0.11648	-0.06287	-0.04275	-0.13737	3	1	14K(304.2072),5C(57.0215),N-term(304.2072)
A5YKK6	AFPPLSTPNQTT	4.80965e+06	5.5597e+06	4.6775e+06	5.59785e+06	4.92583e+06	5.11389e+06	4.79116e+06	5.52899e+06	4.82513e+06	5.51959e+06	4.4982e+06	4.99579e+06	5.04793e+06	7.46503e+06	4.76515e+06	5.4378e+06			FALSE	-0.00343	0.2711	-0.02334	-0.01314	-0.00686	-0.12724	-0.04661	2	0.9999	N-term(304.2072)
A5YKK6	AFPPLSTPNQTTAF	1.04428e+08	9.70642e+07	1.07646e+08	9.74449e+07	9.43967e+07	9.93196e+07	1.06581e+08	9.82122e+07	9.62061e+07	9.73446e+07	1.15818e+08	1.05354e+08	1.02917e+08	1.08624e+08	1.17146e+08	9.39559e+07			FALSE	-0.05801	0.07022	0.06722	0.02554	0.02345	0.13445	-0.05678	2	1	N-term(304.2072)
A5YKK6	AFSAFVGQMHQQGILK	4.28913e+07	4.56224e+07	4.09184e+07	4.10911e+07	3.6202e+07	4.39438e+07	3.91811e+07	4.53084e+07	4.15545e+07	3.85396e+07	3.6038e+07	3.6956e+07	3.82834e+07	3.33711e+07	4.66072e+07	4.25554e+07			FALSE	-0.1442	-0.30484	0.01054	-0.11011	-0.06713	-0.27812	-0.14327	34	1	16K(304.2072),N-term(304.2072)
A5YKK6	AGPEMDK	1.14905e+07	1.19951e+07	1.14742e+07	9.79378e+06	1.22814e+07	1.10841e+07	1.10139e+07	1.09951e+07	1.28761e+07	1.18536e+07	1.16197e+07	1.25545e+07	1.12486e+07	1.06185e+07	1.1459e+07	1.16114e+07			FALSE	0.07447	-0.10301	-0.02574	-0.1431	-0.09369	0.04169	-0.0074	2	0.9996	5M(15.9949),7K(304.2072),N-term(304.2072)
A5YKK6	AGPEMDKR	1.82402e+07	1.58635e+07	1.85816e+07	1.73017e+07	1.71255e+07	1.95915e+07	1.6978e+07	1.72916e+07	1.99033e+07	1.93568e+07	1.92643e+07	1.73129e+07	1.95716e+07	1.81547e+07	1.95137e+07	2.0105e+07			FALSE	0.20314	0.14564	0.21625	0.07338	0.007	0.10102	0.10652	3	0.9988	7K(304.2072),N-term(304.2072)
A5YKK6	AHGGPNFM	3.23992e+07	3.24852e+07	3.56e+07	2.97179e+07	3.0339e+07	3.28643e+07	3.24399e+07	3.29235e+07	3.20494e+07	3.50161e+07	3.19178e+07	3.62031e+07	3.40287e+07	3.45844e+07	3.38789e+07	3.41571e+07			FALSE	0.0477	0.08061	0.06843	0.00961	0.01061	0.07023	-0.03787	2	1	8M(15.9949),N-term(304.2072)
A5YKK6	ALDINELKPGNLLK	1.65018e+07	1.58168e+07	1.59409e+07	1.42989e+07	1.51305e+07	1.54428e+07	1.73257e+07	1.6229e+07	1.62514e+07	1.57872e+07	1.51157e+07	1.69034e+07	1.48999e+07	1.60572e+07	1.45404e+07	1.51831e+07			FALSE	-0.01255	-0.06209	-0.12076	-0.09591	0.05415	-0.01343	-0.08009	4	1	14K(304.2072),8K(304.2072),N-term(304.2072)
A5YKK6	APLAGQV	1.02542e+07	9.53898e+06	1.16727e+07	1.0299e+07	1.14676e+07	1.05903e+07	1.09018e+07	1.11483e+07	1.17344e+07	1.12985e+07	1.07605e+07	1.1479e+07	1.03951e+07	1.26242e+07	1.0961e+07	9.51286e+06			FALSE	0.2187	0.21784	0.04878	0.15065	0.15578	0.16812	0.1563	2	0.9901	N-term(304.2072)
A5YKK6	AQAEQQHNPAANPTMIR	1.0941e+08	1.22433e+08	1.16393e+08	1.14243e+08	1.23534e+08	1.19548e+08	1.29666e+08	1.1565e+08	1.16413e+08	1.18432e+08	1.0714e+08	1.09296e+08	1.18012e+08	1.1779e+08	1.13736e+08	1.25081e+08			FALSE	0.01856	0.02443	0.04276	-0.00753	0.0815	-0.0992	0.0683	3	1	N-term(304.2072)
A5YKK6	ASQQEIQHIVNR	3.52998e+07	3.51034e+07	3.89004e+07	3.53046e+07	3.18306e+07	3.23738e+07	3.38416e+07	3.53441e+07	3.45948e+07	3.31845e+07	3.57705e+07	3.47882e+07	4.15216e+07	3.61168e+07	3.44302e+07	3.6519e+07			FALSE	-0.05479	0.14113	0.01115	0.07588	-0.02517	0.00318	-0.13297	3	1	N-term(304.2072)
A5YKK6	ATDDVAQIYDK	4.24306e+07	3.53584e+07	3.89583e+07	4.12492e+07	3.96068e+07	4.09838e+07	3.94487e+07	4.2979e+07	4.20535e+07	4.11452e+07	3.21935e+07	4.66435e+07	3.75295e+07	3.86628e+07	3.38816e+07	4.05096e+07			FALSE	0.09699	-0.02992	-0.06444	0.04417	0.08356	0.01931	0.05105	3	1	11K(304.2072),N-term(304.2072)
A5YKK6	AVEGLLDATSGADADLLLR	4.03606e+06	4.74588e+06	4.91742e+06	4.19683e+06	4.30478e+06	4.48253e+06	3.90461e+06	4.25989e+06	3.89378e+06	4.2607e+06	3.63491e+06	4.17098e+06	3.92202e+06	5.56374e+06	4.69175e+06	4.22311e+06			FALSE	-0.10695	0.11122	0.02167	0.05358	-0.10518	-0.16998	0.00088	3	1	N-term(304.2072)
A5YKK6	AVQELVHPVVDR	3.74097e+08	4.16898e+08	3.56478e+08	4.12498e+08	3.85971e+08	3.70043e+08	3.59396e+08	3.6611e+08	3.36522e+08	3.70024e+08	3.88389e+08	3.71496e+08	3.87299e+08	3.42028e+08	3.66741e+08	4.01392e+08			FALSE	-0.16289	-0.1171	-0.04231	-0.04073	-0.12468	-0.05789	-0.06526	3	1	N-term(304.2072)
A5YKK6	AWATDDVAQIYDK	4.19456e+06	3.71506e+06	4.01707e+06	4.36589e+06	3.9708e+06	4.7387e+06	4.27504e+06	4.19402e+06	3.94125e+06	4.02643e+06	3.99728e+06	4.06519e+06	4.03912e+06	3.71446e+06	3.85579e+06	3.95295e+06			FALSE	0.01055	-0.02875	-0.01852	0.08385	0.09859	0.02761	0.13898	2	1	13K(304.2072),N-term(304.2072)
A5YKK6	AYGSPWCNK	2.1577e+07	2.1328e+07	2.08293e+07	2.1129e+07	2.2404e+07	2.22979e+07	2.12384e+07	2.10056e+07	2.09251e+07	2.1906e+07	2.0345e+07	1.89965e+07	2.00366e+07	1.96594e+07	2.23436e+07	2.30405e+07			FALSE	-0.00249	-0.11216	0.08104	-0.03219	-0.0224	-0.1251	0.05919	2	1	7C(57.0215),9K(304.2072),N-term(304.2072)
A5YKK6	CASIEECR	8.62895e+06	8.72131e+06	9.15144e+06	8.88166e+06	8.6477e+06	8.6064e+06	8.64793e+06	8.9418e+06	9.20921e+06	8.46922e+06	9.24173e+06	9.62218e+06	8.98465e+06	8.92462e+06	9.77828e+06	9.85771e+06			FALSE	0.02703	0.04575	0.17854	0.05569	0.01978	0.12067	-0.00802	2	0.9995	1C(57.0215),7C(57.0215),N-term(304.2072)
A5YKK6	CITELEQHLHAIPPTLAMNPQAQALR	6.53175e+07	7.00473e+07	7.48838e+07	6.82483e+07	7.27262e+07	7.0007e+07	7.36299e+07	6.95884e+07	6.81355e+07	7.11169e+07	7.03498e+07	6.42747e+07	6.79447e+07	6.86063e+07	6.19258e+07	6.77677e+07			FALSE	0.04085	0.01259	-0.06175	0.08049	0.08136	-0.00791	0.07647	4	1	18M(15.9949),1C(57.0215),N-term(304.2072)
A5YKK6	CLFSHVDFSGDGK	2.02154e+07	1.97086e+07	1.93202e+07	2.02722e+07	2.07386e+07	1.9831e+07	2.01592e+07	1.91024e+07	2.01556e+07	2.01686e+07	1.9352e+07	1.88744e+07	2.05011e+07	1.85243e+07	2.01815e+07	1.96723e+07			FALSE	0.01439	-0.03284	-0.00254	-0.01203	-0.02413	-0.06269	0.02314	3	1	13K(304.2072),1C(57.0215),N-term(304.2072)
A5YKK6	CLIECRDEYK	1.31745e+07	1.37602e+07	1.26167e+07	1.36812e+07	1.29297e+07	1.28972e+07	1.24163e+07	1.27707e+07	1.25303e+07	1.246e+07	1.16558e+07	9.92411e+06	1.11697e+07	1.10962e+07	1.30018e+07	1.3336e+07			FALSE	-0.1081	-0.27463	-0.03233	-0.03452	-0.09679	-0.31978	-0.06059	3	1	10K(304.2072),1C(57.0215),5C(57.0215),N-term(304.2072)
A5YKK6	CPSILGGLAPEK	9.2413e+07	8.98026e+07	9.13509e+07	9.05045e+07	9.64201e+07	8.63995e+07	1.02254e+08	9.0362e+07	9.77683e+07	8.93565e+07	8.89538e+07	8.67863e+07	9.21916e+07	8.58681e+07	9.08638e+07	9.22894e+07			FALSE	0.03835	-0.03329	0.0074	-0.00285	0.08008	-0.0522	0.00477	3	1	12K(304.2072),1C(57.0215),N-term(304.2072)
A5YKK6	CPSILGGLAPEKDQPK	2.0745e+07	1.83019e+07	2.3899e+07	1.94948e+07	2.42014e+07	2.40067e+07	2.5114e+07	2.19975e+07	2.90609e+07	2.3933e+07	2.90406e+07	2.36681e+07	2.68921e+07	2.11451e+07	2.14475e+07	2.28002e+07			FALSE	0.44062	0.29894	0.18039	0.15228	0.27087	0.43283	0.30407	4	1	12K(304.2072),16K(304.2072),1C(57.0215),N-term(304.2072)
A5YKK6	CPVVLAPLLYPEK	2.25947e+07	2.24741e+07	2.51161e+07	2.41111e+07	2.31711e+07	2.39312e+07	2.31768e+07	2.31243e+07	2.26733e+07	2.3217e+07	2.32694e+07	2.49876e+07	2.267e+07	2.46624e+07	2.34471e+07	2.31572e+07			FALSE	0.02606	0.0707	0.04833	0.12733	0.03892	0.09861	0.06367	3	1	13K(304.2072),1C(57.0215),N-term(304.2072)
A5YKK6	CPVVLAPLLYPEKR	3.42349e+07	2.73982e+07	3.27634e+07	2.77565e+07	3.22903e+07	3.17392e+07	3.23554e+07	3.28592e+07	3.54872e+07	3.28834e+07	3.63411e+07	3.02283e+07	3.66663e+07	2.98897e+07	3.36604e+07	3.51454e+07			FALSE	0.14967	0.11086	0.15883	-0.02629	0.08149	0.11116	0.05503	3	1	13K(304.2072),1C(57.0215),N-term(304.2072)
A5YKK6	DAIAALGLLQK	1.0391e+08	1.1448e+08	1.13592e+08	1.19266e+08	1.1128e+08	1.00994e+08	1.03987e+08	1.08813e+08	1.04939e+08	1.07038e+08	1.00759e+08	9.63693e+07	1.08043e+08	9.42367e+07	1.23142e+08	1.27307e+08			FALSE	-0.043	-0.11055	0.19761	0.09255	-0.03741	-0.14777	-0.04098	3	1	11K(304.2072),N-term(304.2072)
A5YKK6	DDVAQIYDK	7.70004e+07	8.11146e+07	8.25756e+07	8.37974e+07	8.41705e+07	7.92004e+07	8.57651e+07	8.25623e+07	8.03936e+07	8.13355e+07	8.09401e+07	8.49246e+07	7.67865e+07	8.5061e+07	8.04394e+07	7.84164e+07			FALSE	0.03261	0.03366	0.00674	0.07345	0.0903	0.06903	0.04718	23	1	9K(304.2072),N-term(304.2072)
A5YKK6	DFALDSEESR	1.70214e+08	1.71256e+08	1.6537e+08	1.59142e+08	1.55748e+08	1.66552e+08	1.65235e+08	1.73701e+08	1.779e+08	1.68905e+08	1.83435e+08	1.74458e+08	1.83995e+08	1.64668e+08	1.86808e+08	1.64383e+08			FALSE	0.02237	0.03008	0.0405	-0.07348	-0.01075	0.06777	-0.08336	2	1	N-term(304.2072)
A5YKK6	DLDSYLK	2.2596e+08	2.20662e+08	2.17657e+08	2.11952e+08	2.36779e+08	2.1037e+08	2.40806e+08	2.30035e+08	2.54722e+08	2.22116e+08	2.5072e+08	2.31483e+08	2.50899e+08	2.28059e+08	2.28635e+08	2.34436e+08			FALSE	0.09444	0.10084	0.05218	-0.05603	0.07619	0.11059	0.0017	2	0.9987	7K(304.2072),N-term(304.2072)
A5YKK6	DLSQVWPEANQHFSK	3.89888e+07	3.68704e+07	3.44323e+07	3.48743e+07	3.62601e+07	3.84634e+07	4.05085e+07	3.5929e+07	3.98075e+07	3.91269e+07	3.60751e+07	3.77746e+07	3.92798e+07	3.91833e+07	3.64295e+07	3.79799e+07			FALSE	0.05733	0.04869	-0.02784	-0.13033	0.01096	-0.03873	-0.02176	34	1	15K(304.2072),N-term(304.2072)
A5YKK6	DVKQPEELPPITTT	3.41879e+07	3.37101e+07	3.35588e+07	3.36347e+07	3.45017e+07	3.54559e+07	3.63247e+07	3.40571e+07	3.6055e+07	3.37031e+07	3.94155e+07	3.4868e+07	3.71213e+07	3.50449e+07	3.42211e+07	3.3672e+07			FALSE	0.03899	0.08795	-0.0001	-0.01505	0.05183	0.12967	0.04311	3	1	3K(304.2072),N-term(304.2072)
A5YKK6	DVKQPEELPPITTTTT	1.13661e+07	1.13569e+07	1.13124e+07	1.18547e+07	1.15122e+07	1.24855e+07	1.12197e+07	1.22557e+07	1.30799e+07	1.23282e+07	1.27132e+07	1.24021e+07	1.1611e+07	1.37119e+07	1.25893e+07	1.30314e+07			FALSE	0.16114	0.15629	0.17316	0.02793	0.04699	0.14442	0.07875	3	1	3K(304.2072),N-term(304.2072)
A5YKK6	DYPQYCQHLA	2.78763e+06	3.39811e+06	2.91857e+06	3.0044e+06	2.82817e+06	3.03526e+06	3.54536e+06	3.08877e+06	3.08799e+06	2.73987e+06	2.87932e+06	3.00546e+06	2.95314e+06	3.3384e+06	3.53589e+06	3.23274e+06			FALSE	-0.08598	0.02447	0.12992	-0.06262	0.10096	-0.07196	-0.0772	2	0.9925	6C(57.0215),N-term(304.2072)
A5YKK6	EADLFHTIETLMR	4.34371e+06	4.77438e+06	4.98655e+06	4.6439e+06	4.79884e+06	4.49087e+06	4.34884e+06	4.24878e+06	4.58705e+06	3.93559e+06	4.45272e+06	3.76612e+06	4.77156e+06	5.74462e+06	3.81102e+06	4.23341e+06			FALSE	-0.09743	0.20581	-0.18074	0.07887	-0.08479	-0.1498	0.0269	3	1	N-term(304.2072)
A5YKK6	ECHLLVLK	1.08103e+07	1.21952e+07	1.17228e+07	1.1633e+07	1.14127e+07	1.03008e+07	1.00673e+07	1.13804e+07	1.05121e+07	1.01344e+07	9.6216e+06	1.09167e+07	1.03976e+07	1.23751e+07	8.97194e+06	1.12605e+07			FALSE	-0.15609	-0.01468	-0.18531	0.0218	-0.10116	-0.16366	-0.08339	3	0.993	2C(57.0215),8K(304.2072),N-term(304.2072)
A5YKK6	EIDDEANSY	1.37694e+07	1.32205e+07	1.33437e+07	1.36485e+07	1.29355e+07	1.19219e+07	1.36286e+07	1.36863e+07	1.34143e+07	1.23699e+07	1.36766e+07	1.30243e+07	1.33733e+07	1.49843e+07	1.48216e+07	1.34328e+07			FALSE	-0.06594	0.07131	0.06605	0.00012	0.01727	-0.01553	-0.11875	2	0.9991	N-term(304.2072)
A5YKK6	EIDDEANSYFQR	9.83749e+07	9.83081e+07	9.38356e+07	9.87493e+07	1.00252e+08	1.01819e+08	1.00865e+08	9.64688e+07	1.03626e+08	1.03936e+08	1.14801e+08	1.01196e+08	1.03718e+08	9.64833e+07	9.95684e+07	1.00659e+08			FALSE	0.07767	0.02558	0.02576	-0.03038	0.00477	0.13514	0.03899	2	1	N-term(304.2072)
A5YKK6	ELNPSLNFK	4.37719e+08	5.27779e+08	4.1521e+08	4.30874e+08	5.02687e+08	4.36093e+08	4.99353e+08	5.05032e+08	4.78453e+08	4.93041e+08	4.62419e+08	4.61786e+08	5.39779e+08	4.34175e+08	4.75403e+08	4.83637e+08			FALSE	0.00893	0.01258	-0.00968	-0.19047	0.05697	-0.06306	-0.04049	3	0.9997	9K(304.2072),N-term(304.2072)
A5YKK6	EMMDQAAAQ	6.45691e+07	7.80495e+07	7.40334e+07	6.6508e+07	6.55678e+07	7.21991e+07	8.34735e+07	6.32895e+07	7.03376e+07	7.63827e+07	6.72747e+07	7.22735e+07	6.61729e+07	8.51019e+07	7.15666e+07	8.12564e+07			FALSE	0.04091	0.08501	0.0997	-0.02117	0.04133	-0.0314	-0.04993	2	0.9999	2M(15.9949),3M(15.9949),N-term(304.2072)
A5YKK6	EMMDQAAAQL	4.588e+06	5.22446e+06	5.12728e+06	5.20311e+06	4.7342e+06	5.67954e+06	4.77907e+06	4.81216e+06	5.48077e+06	4.64522e+06	4.2048e+06	5.15133e+06	4.81315e+06	5.10196e+06	4.67349e+06	5.39004e+06			FALSE	0.04538	0.01501	0.03645	0.07421	-0.0329	-0.0687	0.0858	2	0.9998	N-term(304.2072)
A5YKK6	EMMDQAAAQLAQDNCELACCFIQK	3.65248e+06	2.99652e+06	3.54859e+06	3.46564e+06	3.46451e+06	2.96447e+06	3.05529e+06	3.48066e+06	2.83973e+06	3.20789e+06	3.19506e+06	3.15094e+06	2.95342e+06	2.80901e+06	3.47894e+06	2.97424e+06			FALSE	-0.13677	-0.20646	-0.04313	0.07715	-0.02474	-0.06729	-0.04855	4	1	15C(57.0215),19C(57.0215),20C(57.0215),24K(304.2072),N-term(304.2072)
A5YKK6	EPLLMSISTNLK	6.94151e+06	6.95034e+06	6.9795e+06	7.48057e+06	6.67029e+06	6.92804e+06	7.15917e+06	7.8647e+06	7.03301e+06	7.35127e+06	6.28764e+06	6.96421e+06	7.61354e+06	5.4588e+06	7.20329e+06	6.7575e+06			FALSE	0.05025	-0.08772	0.00714	0.05784	0.11302	-0.06805	-0.03081	3	1	12K(304.2072),N-term(304.2072)
A5YKK6	EREVFNCMLR	9.7242e+07	1.01385e+08	1.03285e+08	1.01533e+08	1.06456e+08	1.04879e+08	8.95815e+07	9.31493e+07	9.73354e+07	9.70739e+07	1.041e+08	9.09789e+07	9.17512e+07	8.46338e+07	1.31783e+08	9.3893e+07			FALSE	-0.03096	-0.17133	0.18419	0.04429	-0.12034	-0.026	0.08947	3	1	7C(57.0215),N-term(304.2072)
A5YKK6	ETVKEEFMPWVSQ	4.40343e+06	4.70902e+06	4.52986e+06	4.12373e+06	4.55112e+06	4.47499e+06	4.54918e+06	4.33583e+06	4.37505e+06	4.72411e+06	4.42597e+06	4.53504e+06	4.37731e+06	4.73215e+06	4.46513e+06	4.59609e+06			FALSE	-0.00211	-0.00048	-0.00813	-0.07454	-0.03647	-0.02418	-0.01374	3	1	4K(304.2072),N-term(304.2072)
A5YKK6	ETVKEEFMPWVSQY	6.23169e+06	6.84678e+06	6.81684e+06	6.82141e+06	6.80785e+06	6.88034e+06	6.83996e+06	6.79275e+06	7.00529e+06	6.91978e+06	7.32154e+06	6.42392e+06	7.29853e+06	8.63115e+06	6.46679e+06	7.10957e+06			FALSE	0.09049	0.28452	0.0539	0.06046	0.05988	0.07176	0.06574	3	1	4K(304.2072),N-term(304.2072)
A5YKK6	EVFNCMLR	1.24189e+08	1.18696e+08	1.21088e+08	1.15007e+08	1.28772e+08	1.18824e+08	1.3138e+08	1.2446e+08	1.17353e+08	1.24636e+08	1.25782e+08	1.05408e+08	1.24626e+08	8.51072e+07	1.29436e+08	1.21346e+08			FALSE	-0.00533	-0.21172	0.04616	-0.04091	0.07497	-0.0712	0.02771	2	1	5C(57.0215),N-term(304.2072)
A5YKK6	EVTYELDHPGFQIR	1.5916e+08	1.65769e+08	1.58564e+08	1.52228e+08	1.46955e+08	1.59173e+08	1.68924e+08	1.54307e+08	1.56288e+08	1.61178e+08	1.45894e+08	1.54744e+08	1.64928e+08	1.51313e+08	1.49056e+08	1.62207e+08			FALSE	-0.03352	-0.0391	-0.06199	-0.06417	-0.00756	-0.11209	-0.08599	3	1	N-term(304.2072)
A5YKK6	EWVNLYHSAAAGR	1.38207e+07	1.64438e+07	1.4404e+07	1.69266e+07	1.4186e+07	1.5229e+07	1.3629e+07	1.50565e+07	1.36139e+07	1.5072e+07	1.3613e+07	1.48283e+07	1.31202e+07	1.52298e+07	1.47625e+07	1.45914e+07			FALSE	-0.07728	-0.09428	-0.04408	0.04994	-0.0773	-0.08964	-0.04107	3	1	N-term(304.2072)
A5YKK6	FEIEVLCK	6.56279e+06	7.2142e+06	6.59519e+06	6.78785e+06	7.12966e+06	6.79912e+06	6.13802e+06	7.33039e+06	6.32399e+06	6.70239e+06	6.01463e+06	6.07235e+06	5.82294e+06	5.49079e+06	6.9251e+06	6.62744e+06			FALSE	-0.08082	-0.28419	-0.0237	-0.04186	-0.03268	-0.18881	0.01581	3	0.9974	7C(57.0215),8K(304.2072),N-term(304.2072)
A5YKK6	FFPQYPDK	9.88455e+06	1.10243e+07	9.87436e+06	1.08383e+07	9.24617e+06	9.95718e+06	1.12383e+07	1.06192e+07	9.59904e+06	1.00725e+07	1.00367e+07	9.52981e+06	9.05044e+06	1.03597e+07	1.08266e+07	1.05805e+07			FALSE	-0.088	-0.10731	0.03397	-0.01361	0.06402	-0.09573	-0.12276	3	0.935	8K(304.2072),N-term(304.2072)
A5YKK6	FWNHEFVHCAPEIEK	4.70508e+07	4.79509e+07	4.60418e+07	4.62667e+07	4.55858e+07	4.45814e+07	4.52374e+07	4.92182e+07	4.43282e+07	4.92327e+07	4.1873e+07	4.14038e+07	4.448e+07	4.08674e+07	4.69929e+07	4.55087e+07			FALSE	-0.02205	-0.15461	-0.03848	-0.04149	-0.00832	-0.19004	-0.07535	4	1	15K(304.2072),9C(57.0215),N-term(304.2072)
A5YKK6	GAFGVGQEQIDAFLK	2.35901e+08	2.41165e+08	2.17678e+08	2.22846e+08	2.19068e+08	2.10422e+08	2.30721e+08	2.39117e+08	2.3118e+08	2.13792e+08	2.37739e+08	2.3066e+08	2.49223e+08	2.10367e+08	2.06249e+08	2.3082e+08			FALSE	-0.10047	-0.05384	-0.12633	-0.11497	-0.02203	-0.02645	-0.15157	3	1	15K(304.2072),N-term(304.2072)
A5YKK6	GALGLPAVNNDPFVQR	6.42472e+07	6.53016e+07	6.45423e+07	5.46623e+07	5.70691e+07	6.22388e+07	5.86402e+07	5.88622e+07	6.10221e+07	5.7929e+07	6.13644e+07	6.43803e+07	6.25386e+07	5.8896e+07	5.26021e+07	5.57197e+07			FALSE	-0.12313	-0.09332	-0.25817	-0.12006	-0.14081	-0.043	-0.11881	3	0.9994	N-term(304.2072)
A5YKK6	GEQYDQAK	6.7835e+06	7.26311e+06	7.9733e+06	6.86793e+06	7.60823e+06	7.07348e+06	7.79272e+06	7.03448e+06	6.95789e+06	7.92176e+06	7.23383e+06	6.47481e+06	6.80373e+06	7.90442e+06	6.40038e+06	7.24793e+06			FALSE	0.08312	0.06639	-0.0415	0.07939	0.07802	-0.03514	0.0638	3	0.9992	8K(304.2072),N-term(304.2072)
A5YKK6	GLAPHITLNPTIPLFQAHPQLK	1.26794e+07	1.2076e+07	1.3526e+07	1.06517e+07	1.17303e+07	1.20009e+07	1.08685e+07	1.24106e+07	1.30228e+07	1.05467e+07	1.20136e+07	9.3518e+06	1.05346e+07	1.44016e+07	1.11527e+07	1.26277e+07			FALSE	-0.07082	0.01051	-0.05797	-0.03406	-0.08871	-0.21246	-0.06095	5	1	22K(304.2072),N-term(304.2072)
A5YKK6	GLHNVVYGIQ	7.60884e+06	8.25469e+06	7.62118e+06	7.5365e+06	7.1425e+06	7.23995e+06	7.73683e+06	7.61541e+06	7.55175e+06	8.14315e+06	6.89008e+06	7.63832e+06	7.73069e+06	7.96254e+06	7.68581e+06	7.73071e+06			FALSE	-0.01542	-0.01557	-0.04124	-0.06567	-0.04726	-0.12684	-0.1414	2	1	N-term(304.2072)
A5YKK6	GLHNVVYGIQR	2.75036e+08	2.89719e+08	2.70317e+08	2.89703e+08	2.75255e+08	2.93153e+08	2.72375e+08	2.56366e+08	2.7727e+08	2.71201e+08	2.69081e+08	2.65052e+08	2.78679e+08	2.62896e+08	3.01781e+08	2.77469e+08			FALSE	-0.04221	-0.06046	0.03656	-0.01215	-0.09506	-0.08043	0.0093	23	1	N-term(304.2072)
A5YKK6	GLPAVNNDPFVQR	1.43269e+07	1.65137e+07	1.5449e+07	1.65591e+07	1.60121e+07	1.4781e+07	1.54444e+07	1.55416e+07	1.53664e+07	1.40308e+07	1.55285e+07	1.52253e+07	1.64549e+07	1.59374e+07	1.6327e+07	1.67587e+07			FALSE	-0.06915	0.07082	0.10138	0.0536	0.00678	-0.00406	-0.00222	3	1	N-term(304.2072)
A5YKK6	GLPAVNNDPFVQRK	2.21496e+07	1.92381e+07	1.98551e+07	1.90758e+07	2.04933e+07	2.08879e+07	1.86903e+07	1.84813e+07	2.28046e+07	1.93742e+07	2.12413e+07	2.0171e+07	2.22743e+07	2.04985e+07	2.35533e+07	2.05832e+07			FALSE	0.02732	0.04749	0.09277	-0.08828	-0.155	0.00086	-0.00023	4	1	14K(304.2072),N-term(304.2072)
A5YKK6	GNAPEGLPQLMEVV	2.60589e+06	3.34549e+06	3.10624e+06	2.49934e+06	2.55008e+06	2.75454e+06	3.06639e+06	2.40384e+06	2.0566e+06	2.6363e+06	2.68961e+06	2.57218e+06	2.57481e+06	2.46203e+06	2.92368e+06	2.01707e+06			FALSE	-0.34274	-0.2407	-0.26849	-0.08636	-0.12162	-0.17767	-0.16597	2	0.9998	N-term(304.2072)
A5YKK6	GNAPEGLPQLMEVVR	3.31096e+08	3.51143e+08	3.53977e+08	3.15511e+08	3.67577e+08	2.9306e+08	3.1099e+08	3.4741e+08	3.42566e+08	3.41832e+08	3.1918e+08	3.26083e+08	3.32037e+08	3.25628e+08	3.29002e+08	3.59202e+08			FALSE	0.00456	-0.05293	0.01256	-0.02722	-0.05131	-0.08039	-0.04642	23	1	N-term(304.2072)
A5YKK6	GNAPEGLPQLMEVVRS	1.75016e+07	1.45831e+07	1.75621e+07	1.57426e+07	1.6268e+07	1.58475e+07	1.75079e+07	1.72237e+07	1.64038e+07	1.61966e+07	1.70003e+07	1.53351e+07	1.63302e+07	1.49804e+07	1.62283e+07	1.75465e+07			FALSE	0.02301	-0.03523	0.07407	0.05384	0.11437	0.01123	0.00139	3	1	N-term(304.2072)
A5YKK6	GQQELLYVVPF	2.45172e+06	2.25624e+06	2.05513e+06	1.90411e+06	1.80682e+06	1.8979e+06	1.88417e+06	1.69387e+06	1.91717e+06	2.1167e+06	1.88557e+06	1.73776e+06	1.90936e+06	2.02013e+06	1.91057e+06	1.83861e+06			FALSE	-0.22294	-0.26076	-0.32853	-0.24988	-0.39593	-0.37778	-0.34574	2	1	N-term(304.2072)
A5YKK6	GQQELLYVVPFVAK	2.97355e+07	2.6648e+07	2.79035e+07	2.57923e+07	2.7587e+07	2.6171e+07	2.50059e+07	2.33192e+07	2.62541e+07	2.43298e+07	2.2282e+07	2.61733e+07	2.31607e+07	2.21454e+07	2.35634e+07	2.28316e+07			FALSE	-0.1566	-0.31557	-0.2813	-0.07047	-0.2225	-0.21862	-0.0688	4	1	14K(304.2072),N-term(304.2072)
A5YKK6	HGPEADRHLLR	2.32989e+07	2.1691e+07	2.33736e+07	2.30723e+07	2.32442e+07	2.30995e+07	2.283e+07	2.434e+07	2.23576e+07	2.23217e+07	2.34863e+07	2.27583e+07	2.58472e+07	2.15126e+07	2.51577e+07	2.19146e+07			FALSE	-0.01	0.07406	0.06528	0.04595	0.06827	0.03968	0.04277	3	1	N-term(304.2072)
A5YKK6	IAAHHMMR	1.57868e+06	1.70313e+06	1.69028e+06	1.89705e+06	1.59461e+06	2.09926e+06	1.85931e+06	1.86044e+06	1.97727e+06	1.7605e+06	1.54009e+06	2.02359e+06	1.76884e+06	1.70417e+06	2.07152e+06	1.80697e+06			FALSE	0.18769	0.0817	0.241	0.12842	0.18072	0.11888	0.17065	3	1	6M(15.9949),N-term(304.2072)
A5YKK6	IAMTTCEQIVR	4.36235e+06	4.42098e+06	4.09041e+06	3.92699e+06	4.55283e+06	4.29427e+06	4.14274e+06	4.41089e+06	3.82935e+06	4.64784e+06	3.8909e+06	4.42107e+06	4.10528e+06	3.76957e+06	4.07028e+06	4.03927e+06			FALSE	-0.05118	-0.15751	-0.11514	-0.13163	-0.03823	-0.07958	0.01044	2	1	6C(57.0215),N-term(304.2072)
A5YKK6	IAMTTCEQIVRK	1.58429e+07	1.53541e+07	1.74946e+07	1.64097e+07	1.80794e+07	1.72349e+07	1.65102e+07	1.56306e+07	1.59834e+07	1.61755e+07	1.61495e+07	1.6548e+07	1.66845e+07	1.50384e+07	1.49212e+07	1.55511e+07			FALSE	0.04381	0.02412	-0.03391	0.12006	0.04299	0.06777	0.17884	3	1	12K(304.2072),6C(57.0215),N-term(304.2072)
A5YKK6	ILDVAQDLK	7.9751e+07	7.84245e+07	7.18911e+07	7.55561e+07	7.21467e+07	7.40272e+07	7.71475e+07	7.2491e+07	8.01842e+07	7.17577e+07	7.65403e+07	7.3866e+07	7.48139e+07	7.79149e+07	7.34997e+07	7.725e+07			FALSE	-0.05801	-0.05055	-0.06937	-0.10133	-0.08004	-0.07266	-0.11384	3	0.9999	9K(304.2072),N-term(304.2072)
A5YKK6	ILPDSGGVA	5.15921e+07	5.22861e+07	4.91288e+07	4.79789e+07	4.57269e+07	4.83245e+07	4.76167e+07	4.73618e+07	4.89316e+07	4.79642e+07	5.04242e+07	4.47326e+07	48633542	4.79709e+07	4.9145e+07	4.62695e+07			FALSE	-0.10039	-0.10473	-0.12261	-0.09723	-0.12922	-0.12651	-0.14337	2	0.9365	N-term(304.2072)
A5YKK6	ILPDSGGVAK	9.27443e+06	8.392e+06	9.05916e+06	9.09352e+06	8.89314e+06	9.1306e+06	8.94405e+06	8.64214e+06	8.75679e+06	9.0954e+06	9.87645e+06	9.2307e+06	9.2023e+06	8.47771e+06	8.77288e+06	8.63365e+06			FALSE	0.01509	0.00111	-0.02138	0.03917	-0.00657	0.1131	0.02889	2	1	10K(304.2072),N-term(304.2072)
A5YKK6	ILTNFTGVMPPQFK	9.3796e+07	1.05256e+08	9.36314e+07	9.93809e+07	9.16096e+07	1.0285e+08	9.22198e+07	9.77918e+07	9.41721e+07	9.30402e+07	9.32688e+07	9.14946e+07	9.28861e+07	9.7688e+07	9.79619e+07	9.75011e+07			FALSE	-0.08847	-0.06279	-0.02625	-0.04445	-0.06705	-0.10746	-0.03367	34	1	14K(304.2072),9M(15.9949),N-term(304.2072)
A5YKK6	ILTNFTGVMPPQFKK	1.83501e+08	1.5138e+08	1.74518e+08	1.44727e+08	1.46446e+08	1.79863e+08	1.48368e+08	1.69634e+08	1.89467e+08	1.49672e+08	1.52395e+08	1.47449e+08	1.58566e+08	1.4916e+08	1.673e+08	1.63508e+08			FALSE	0.01822	-0.12201	-0.01766	-0.06899	-0.07461	-0.15944	-0.03741	34	1	14K(304.2072),15K(304.2072),9M(15.9949),N-term(304.2072)
A5YKK6	ISYLVDNLTK	4.6402e+06	4.45994e+06	4.46713e+06	4.37385e+06	5.22999e+06	4.50428e+06	4.5189e+06	4.70713e+06	4.56499e+06	4.67194e+06	4.31629e+06	4.31589e+06	4.69893e+06	4.83072e+06	4.62489e+06	4.71105e+06			FALSE	0.02153	0.06654	0.03691	-0.04168	0.01982	-0.07616	0.09719	23	0.9999	10K(304.2072),N-term(304.2072)
A5YKK6	IVEPPENIQEK	2.60086e+08	2.51879e+08	2.51635e+08	2.53185e+08	2.55251e+08	2.48987e+08	2.58952e+08	2.40108e+08	2.45993e+08	2.59366e+08	2.62295e+08	2.57912e+08	2.57875e+08	2.54831e+08	2.63923e+08	2.5478e+08			FALSE	-0.01874	0.00208	0.01886	-0.02028	-0.03683	0.02304	-0.02194	23	1	11K(304.2072),N-term(304.2072)
A5YKK6	KDLDSYLK	6.01336e+07	6.46449e+07	5.76574e+07	5.81605e+07	6.04e+07	5.80343e+07	6.07774e+07	6.70876e+07	6.2832e+07	6.00908e+07	6.15627e+07	6.10166e+07	6.41391e+07	5.80047e+07	5.97151e+07	6.22117e+07			FALSE	-0.02162	-0.03079	-0.03335	-0.10751	0.03525	-0.02565	-0.07528	3	0.9998	1K(304.2072),8K(304.2072),N-term(304.2072)
A5YKK6	LAEVGQYEQVK	2.0586e+08	1.96833e+08	1.91631e+08	2.04127e+08	1.98476e+08	1.81215e+08	1.98444e+08	2.03605e+08	1.98439e+08	2.01246e+08	2.01785e+08	1.95254e+08	2.13171e+08	2.00861e+08	1.96162e+08	2.05597e+08			FALSE	-0.01082	0.04006	-0.00335	-0.02506	-0.00231	-0.0204	-0.08485	234	1	11K(304.2072),N-term(304.2072)
A5YKK6	LFQSVAQC	8.18503e+06	8.49821e+06	8.42758e+06	9.77803e+06	7.70395e+06	8.47889e+06	8.21689e+06	8.25933e+06	8.10326e+06	8.29073e+06	8.08817e+06	7.12909e+06	1.05127e+07	8.19147e+06	8.1125e+06	8.57823e+06			FALSE	-0.02523	0.16496	0.00065	0.12598	-0.01801	-0.13269	-0.04393	2	0.9875	8C(57.0215),N-term(304.2072)
A5YKK6	LFQSVAQCC	5.22841e+06	5.33248e+06	5.21394e+06	5.27916e+06	4.928e+06	5.24094e+06	5.10445e+06	5.49962e+06	5.59276e+06	5.32499e+06	5.53745e+06	5.33415e+06	5.2664e+06	5.40525e+06	5.06524e+06	5.46302e+06			FALSE	0.04794	0.01505	-0.00446	-0.00929	0.00589	0.04183	-0.05456	2	0.9957	8C(57.0215),9C(57.0215),N-term(304.2072)
A5YKK6	LFQSVAQCCMGQ	2.71139e+07	2.26462e+07	2.23917e+07	2.52627e+07	2.3101e+07	2.33772e+07	2.54839e+07	2.38889e+07	2.4193e+07	2.41616e+07	2.19621e+07	2.12024e+07	2.40629e+07	2.07292e+07	2.40229e+07	2.28685e+07			FALSE	-0.04133	-0.15174	-0.08567	-0.06238	-0.01127	-0.20514	-0.09843	2	1	8C(57.0215),9C(57.0215),N-term(304.2072)
A5YKK6	LFQSVAQCCMGQK	5.70209e+07	5.15379e+07	5.29429e+07	5.34946e+07	5.65567e+07	5.40293e+07	5.57127e+07	5.12534e+07	5.52684e+07	4.57114e+07	5.61845e+07	4.53668e+07	5.28533e+07	4.07221e+07	5.604e+07	5.42601e+07			FALSE	-0.10441	-0.21428	0.02296	-0.02847	-0.02132	-0.09627	0.02669	3	1	13K(304.2072),8C(57.0215),9C(57.0215),N-term(304.2072)
A5YKK6	LFQSVAQCCMGQKQ	7.88689e+06	7.98537e+06	7.53232e+06	7.27251e+06	6.83515e+06	7.92935e+06	6.86682e+06	6.74236e+06	6.91238e+06	6.82836e+06	6.48665e+06	6.73555e+06	6.49017e+06	5.45815e+06	7.03514e+06	6.6141e+06			FALSE	-0.20805	-0.4097	-0.21769	-0.10044	-0.22193	-0.26354	-0.10437	3	1	13K(304.2072),8C(57.0215),9C(57.0215),N-term(304.2072)
A5YKK6	LNPTIPLFQAHPQLK	1.68102e+07	1.89123e+07	1.74948e+07	1.61826e+07	1.81614e+07	1.72966e+07	1.65026e+07	1.70783e+07	1.79312e+07	1.67459e+07	1.7516e+07	1.88366e+07	1.69309e+07	2.34012e+07	1.8157e+07	1.67456e+07			FALSE	-0.04285	0.17509	-0.0335	-0.08506	-0.08919	0.02523	-0.01072	4	1	15K(304.2072),N-term(304.2072)
A5YKK6	LPDPFTPNLK	4.36586e+07	4.78097e+07	4.8986e+07	5.09943e+07	4.96178e+07	4.35692e+07	4.88132e+07	5.40108e+07	4.68285e+07	5.04212e+07	4.6369e+07	4.41868e+07	5.04227e+07	5.02622e+07	5.2573e+07	4.80916e+07			FALSE	0.08842	0.13851	0.13821	0.12837	0.16884	-0.01446	0.02686	3	1	10K(304.2072),N-term(304.2072)
A5YKK6	LPDPFTPNLKVD	1.53408e+07	1.61173e+07	1.45167e+07	1.5723e+07	1.55219e+07	1.52229e+07	1.54008e+07	1.5202e+07	1.58508e+07	1.51404e+07	1.45931e+07	1.64771e+07	1.61584e+07	1.70014e+07	1.45194e+07	1.6107e+07			FALSE	-0.02157	0.076	-0.03866	-0.05699	-0.03977	-0.0179	-0.03309	3	0.9981	10K(304.2072),N-term(304.2072)
A5YKK6	LVATDQTER	1.16092e+07	1.10095e+07	1.17656e+07	1.16316e+07	1.25134e+07	1.08226e+07	1.14895e+07	1.1465e+07	1.16935e+07	1.17538e+07	1.30001e+07	1.19238e+07	1.17341e+07	1.20785e+07	1.19968e+07	1.14959e+07			FALSE	0.0519	0.07421	0.0547	0.04882	0.02126	0.14001	0.04504	2	1	N-term(304.2072)
A5YKK6	MKPSDLSQVWPE	1.87292e+07	1.88953e+07	1.79582e+07	1.8805e+07	1.72998e+07	1.85966e+07	1.89032e+07	1.94031e+07	1.89861e+07	1.72312e+07	1.72206e+07	1.84526e+07	1.69768e+07	1.94695e+07	1.8311e+07	1.82962e+07			FALSE	-0.05499	-0.0459	-0.03955	-0.03341	0.02591	-0.07683	-0.06784	3	0.9996	2K(304.2072),N-term(304.2072)
A5YKK6	MTTCEQIVR	4.9187e+07	5.52367e+07	5.07225e+07	5.22899e+07	5.23247e+07	5.40933e+07	5.40828e+07	5.33057e+07	5.09435e+07	5.35516e+07	5.41526e+07	5.32682e+07	4.9302e+07	5.30796e+07	5.48417e+07	5.03628e+07			FALSE	0.00099	-0.02849	0.01075	-0.01963	0.04039	0.04082	0.02729	2	1	1M(15.9949),4C(57.0215),N-term(304.2072)
A5YKK6	MTTCEQIVRK	7.31958e+06	6.11244e+06	6.41613e+06	6.1679e+06	7.15173e+06	6.36163e+06	6.32686e+06	6.47869e+06	6.93671e+06	6.39366e+06	6.38939e+06	6.95547e+06	6.19553e+06	6.18219e+06	6.45137e+06	6.42433e+06			FALSE	-0.01096	-0.11793	-0.06102	-0.09408	-0.06891	-0.00939	0.00871	4	1	10K(304.2072),4C(57.0215),N-term(304.2072)
A5YKK6	MVLNETYR	1.91093e+08	1.89729e+08	1.8174e+08	1.92221e+08	1.90074e+08	1.95393e+08	1.9051e+08	2.04282e+08	1.83125e+08	1.80541e+08	1.91103e+08	1.79147e+08	1.82021e+08	1.756e+08	1.92745e+08	1.82106e+08			FALSE	-0.0665	-0.09069	-0.0228	-0.02623	0.05198	-0.04062	0.01749	23	1	N-term(304.2072)
A5YKK6	MYYFGIAALDR	1.36064e+07	1.40856e+07	1.5282e+07	1.31121e+07	1.19544e+07	1.43911e+07	1.41315e+07	1.55341e+07	1.44653e+07	1.27543e+07	1.25267e+07	1.24695e+07	1.37256e+07	8.58926e+06	1.6747e+07	1.48158e+07			FALSE	-0.02482	-0.31146	0.18876	0.03612	0.09932	-0.14776	-0.07191	2	1	N-term(304.2072)
A5YKK6	MYYFGIAALDRFK	2.52509e+06	2.14813e+06	2.59043e+06	2.61847e+06	2.37459e+06	3.04322e+06	2.34143e+06	2.38814e+06	2.95674e+06	2.46749e+06	2.17082e+06	2.13949e+06	2.31156e+06	2.12979e+06	2.74397e+06	2.13134e+06			FALSE	0.215	-0.07342	0.06108	0.15656	0.0173	-0.11662	0.2133	3	0.9998	13K(304.2072),N-term(304.2072)
A5YKK6	NKPILHTDLDVK	3.54359e+07	3.25632e+07	3.5752e+07	3.58003e+07	3.47105e+07	3.70052e+07	3.36922e+07	3.29774e+07	3.23858e+07	3.41905e+07	3.21107e+07	3.4335e+07	3.10465e+07	3.41634e+07	3.31608e+07	3.34396e+07			FALSE	-0.03051	-0.06042	-0.02999	0.07348	-0.02849	-0.03334	0.07677	34	1	12K(304.2072),2K(304.2072),N-term(304.2072)
A5YKK6	NLALDINELK	853148	859016	869837	889855	798315	869803	781620	811219	775467	840562	669530	801220	770910	786183	736146	825510			FALSE	-0.08337	-0.13697	-0.13274	0.0395	-0.10422	-0.21927	-0.0376	3	0.9993	10K(304.2072),N-term(304.2072)
A5YKK6	NLALDINELKPGNLLK	2.06753e+08	1.92e+08	1.92341e+08	1.83531e+08	1.82568e+08	1.72985e+08	1.91843e+08	1.74353e+08	1.94113e+08	1.86369e+08	1.90977e+08	1.794e+08	1.99761e+08	1.86948e+08	1.8429e+08	1.88638e+08			FALSE	-0.06767	-0.04425	-0.0966	-0.08526	-0.12288	-0.1065	-0.16543	4	1	10K(304.2072),16K(304.2072),N-term(304.2072)
A5YKK6	NLDEQLSAPK	3.26715e+07	3.25291e+07	3.16072e+07	3.41668e+07	3.3541e+07	3.30266e+07	3.2844e+07	3.30242e+07	3.19552e+07	3.26178e+07	3.3865e+07	3.46068e+07	3.21251e+07	3.53549e+07	3.44812e+07	3.46019e+07			FALSE	-0.01395	0.04958	0.08345	0.01263	0.0147	0.07063	0.02994	2	1	10K(304.2072),N-term(304.2072)
A5YKK6	NLDEQLSAPKK	1.01839e+08	1.03696e+08	1.0187e+08	9.82808e+07	1.03898e+08	1.02272e+08	1.07748e+08	9.79402e+07	1.02554e+08	1.05877e+08	1.08683e+08	1.14148e+08	1.09699e+08	1.09632e+08	1.02775e+08	9.77606e+07			FALSE	0.02018	0.09372	-0.03553	-0.0383	0.00107	0.11656	0.00444	3	1	10K(304.2072),11K(304.2072),N-term(304.2072)
A5YKK6	NLFEEYR	1.90105e+08	2.32982e+08	2.14844e+08	2.2003e+08	2.16189e+08	2.0245e+08	2.16551e+08	2.03555e+08	2.02623e+08	2.12207e+08	2.04601e+08	2.05474e+08	2.21723e+08	2.18481e+08	2.42932e+08	2.16932e+08			FALSE	-0.02843	0.05722	0.12026	0.03964	-0.0102	-0.04507	-0.01525	2	0.999	N-term(304.2072)
A5YKK6	NLFEEYRFFPQYPDK	5.67454e+06	4.56687e+06	6.36245e+06	4.59171e+06	6.00972e+06	5.58836e+06	6.21849e+06	4.06088e+06	5.97088e+06	5.0397e+06	5.47821e+06	5.00372e+06	5.442e+06	5.27502e+06	5.48216e+06	4.80293e+06			FALSE	0.10448	0.06549	0.00614	0.09707	0.00534	0.03349	0.17947	3	1	15K(304.2072),N-term(304.2072)
A5YKK6	NLGHWLGMITLAK	2.62125e+06	3.36721e+06	3.28851e+06	5.86892e+06	3.11799e+06	2.89869e+06	5.69715e+06	2.61217e+06	2.85138e+06	2.36427e+06	2.54713e+06	2.48448e+06	4.9379e+06	2.62449e+06	2.61493e+06	4.71724e+06			FALSE	-0.19934	0.33666	0.29205	0.61276	0.47255	-0.25116	0.00678	3	1	13K(304.2072),8M(15.9949),N-term(304.2072)
A5YKK6	NLILSAFPR	1.03835e+08	1.04617e+08	1.10729e+08	1.01353e+08	1.05577e+08	1.21406e+08	1.01426e+08	1.03336e+08	1.04227e+08	1.01126e+08	9.8554e+07	9.82278e+07	1.11354e+08	8.9506e+07	1.1043e+08	1.05567e+08			FALSE	-0.02161	-0.05353	0.0513	0.02491	-0.02576	-0.08312	0.12287	2	0.9991	N-term(304.2072)
A5YKK6	NLTAGMAMIT	5.16462e+06	5.61177e+06	5.80607e+06	5.61727e+06	5.17749e+06	5.8842e+06	4.48857e+06	5.26606e+06	5.5659e+06	5.0375e+06	5.48777e+06	5.8591e+06	4.96517e+06	6.21122e+06	5.286e+06	5.21178e+06			FALSE	-0.02335	0.05258	-0.03779	0.08411	-0.14371	0.07442	0.0377	2	0.9999	N-term(304.2072)
A5YKK6	NLTAGMAMITCR	5.2466e+06	4.99124e+06	4.81621e+06	4.66181e+06	4.5338e+06	4.60816e+06	4.56132e+06	5.39868e+06	5.00723e+06	4.75349e+06	4.02282e+06	4.99512e+06	4.92845e+06	4.53485e+06	4.93006e+06	5.06091e+06			FALSE	-0.06885	-0.1135	-0.03521	-0.11125	-0.03969	-0.18304	-0.16334	3	1	11C(57.0215),N-term(304.2072)
A5YKK6	NLTAGMAMITCREPLLM	1.61849e+06	2.08133e+06	1.8896e+06	1.84535e+06	1.83416e+06	1.521e+06	1.77796e+06	1.58849e+06	1.7498e+06	1.58926e+06	1.75245e+06	1.81518e+06	1.58448e+06	1.63627e+06	1.8723e+06	1.53605e+06			FALSE	-0.14801	-0.20006	-0.11838	0.01363	-0.13623	-0.05249	-0.14107	3	1	11C(57.0215),N-term(304.2072)
A5YKK6	NMRLPDPFTPNLK	3.40342e+07	3.08544e+07	3.40039e+07	2.98121e+07	3.26985e+07	3.26323e+07	3.26943e+07	2.98003e+07	3.50119e+07	3.21994e+07	3.44629e+07	3.07795e+07	3.3202e+07	2.99488e+07	2.92514e+07	2.94985e+07			FALSE	0.05074	-0.03916	-0.14338	-0.02405	-0.05424	0.00784	0.0098	3	1	13K(304.2072),N-term(304.2072)
A5YKK6	NNLSQSNMTQK	6.67835e+07	8.62601e+07	8.66953e+07	9.11807e+07	7.95793e+07	6.11152e+07	8.40726e+07	6.1585e+07	7.38933e+07	7.60941e+07	8.21406e+07	7.69239e+07	1.02144e+08	8.85493e+07	9.01617e+07	8.59223e+07			FALSE	-0.0291	0.31731	0.20232	0.21693	-0.07136	0.05567	-0.12138	23	1	11K(304.2072),8M(15.9949),N-term(304.2072)
A5YKK6	NNLSQSNMTQKVEELK	8.22881e+06	7.559e+06	7.9156e+06	7.84158e+06	9.25529e+06	8.57535e+06	8.53531e+06	7.50211e+06	8.76642e+06	7.69325e+06	7.80314e+06	8.64936e+06	8.30003e+06	9.23119e+06	7.43121e+06	8.10955e+06			FALSE	0.06013	0.15112	-0.02275	-0.0028	0.02263	0.0595	0.17555	3	1	11K(304.2072),16K(304.2072),N-term(304.2072)
A5YKK6	NSFASAL	1.21186e+07	1.33523e+07	1.29847e+07	1.19236e+07	1.27173e+07	1.38828e+07	1.24807e+07	1.2817e+07	1.19607e+07	1.30231e+07	1.28132e+07	1.27931e+07	1.2199e+07	1.0824e+07	1.23699e+07	1.2584e+07			FALSE	-0.02786	-0.14578	-0.02959	-0.03223	-0.00985	0.00765	0.06258	2	0.9766	N-term(304.2072)
A5YKK6	NSFASALR	945696	889244	908001	1.04733e+06	945662	1.06605e+06	1.00121e+06	1.05849e+06	988212	1.07575e+06	945585	1.002e+06	896722	961347	996873	917225			FALSE	0.16968	0.01807	0.06093	0.09168	0.1667	0.08596	0.13269	2	0.9992	N-term(304.2072)
A5YKK6	NSRDAIAALGLLQK	5.038e+07	5.23411e+07	5.22906e+07	53929884	5.1685e+07	5.2352e+07	5.34908e+07	5.31638e+07	5.10988e+07	5.16946e+07	4.83961e+07	5.05201e+07	5.26048e+07	4.85672e+07	4.95731e+07	5.1465e+07			FALSE	0.00101	-0.02192	-0.02383	0.04833	0.05421	-0.05445	0.01836	3	1	14K(304.2072),N-term(304.2072)
A5YKK6	NVELTKPMQILYK	8.43134e+06	1.01842e+07	9.07651e+06	9.9672e+06	8.50195e+06	8.70135e+06	7.78285e+06	9.17387e+06	6.8448e+06	8.88856e+06	6.69289e+06	7.22698e+06	7.74447e+06	8.51518e+06	9.04347e+06	8.35946e+06			FALSE	-0.24268	-0.19521	-0.09718	0.03281	-0.13465	-0.41936	-0.11382	34	1	13K(304.2072),6K(304.2072),N-term(304.2072)
A5YKK6	NVEVLIDVLK	3.11151e+06	3.34776e+06	3.35003e+06	2.92848e+06	3.139e+06	3.24426e+06	3.2798e+06	3.16303e+06	3.03374e+06	2.98291e+06	3.17969e+06	2.78796e+06	3.36242e+06	3.99171e+06	3.36046e+06	2.64452e+06			FALSE	-0.10241	0.18718	-0.10521	-0.04095	-0.00368	-0.11421	-0.01708	3	1	10K(304.2072),N-term(304.2072)
A5YKK6	NVLAELHQEHDLK	2.57636e+07	2.83091e+07	2.4481e+07	2.70127e+07	2.95382e+07	2.70946e+07	2.60709e+07	2.65565e+07	2.55983e+07	2.80791e+07	2.44961e+07	2.89422e+07	2.52785e+07	2.90858e+07	2.31273e+07	2.52178e+07			FALSE	-0.01058	0.00776	-0.16153	-0.0705	-0.03908	-0.01702	0.06674	4	0.9999	13K(304.2072),N-term(304.2072)
A5YKK6	NVPGFLPTNDLSQPT	9.31573e+07	9.26946e+07	9.62077e+07	1.00568e+08	9.54305e+07	1.00725e+08	9.23966e+07	8.98275e+07	8.83387e+07	8.98271e+07	8.86339e+07	9.74481e+07	1.02254e+08	8.95622e+07	8.87366e+07	9.7908e+07			FALSE	-0.06093	0.04557	0.00614	0.0824	-0.02844	0.00178	0.07784	23	1	N-term(304.2072)
A5YKK6	NVPGFLPTNDLSQPTGF	7.72539e+07	6.82176e+07	8.77591e+07	7.84761e+07	7.73935e+07	8.05091e+07	8.8539e+07	8.14457e+07	7.39753e+07	8.65077e+07	8.62956e+07	7.98247e+07	8.83488e+07	7.64091e+07	8.61367e+07	8.86906e+07			FALSE	0.14168	0.17961	0.26519	0.19249	0.22467	0.19149	0.1183	3	1	N-term(304.2072)
A5YKK6	NVPGFLPTNDLSQPTGFLAQPMK	794614	933700	962280	1.0128e+06	764524	847555	856717	742494	937951	910926	743787	873584	868792	1.11738e+06	692946	877238			FALSE	0.09728	0.20063	-0.13843	0.19254	-0.11201	-0.09571	-0.10044	4	1	23K(304.2072),N-term(304.2072)
A5YKK6	PAPHLFAQLSK	1.67977e+07	1.34047e+07	1.50927e+07	1.71272e+07	1.5928e+07	1.63511e+07	1.38635e+07	1.69053e+07	1.40588e+07	1.55914e+07	1.30292e+07	1.44295e+07	1.39248e+07	1.35318e+07	1.30589e+07	1.61194e+07			FALSE	-0.02662	-0.13751	-0.04977	0.09329	0.0268	-0.1374	0.09593	3	1	11K(304.2072),N-term(304.2072)
A5YKK6	QLAVYEEFAR	8.63793e+07	8.74052e+07	8.42814e+07	8.77494e+07	8.08145e+07	8.64852e+07	8.65925e+07	8.81241e+07	9.31111e+07	8.94158e+07	8.99583e+07	8.49913e+07	9.04497e+07	8.59445e+07	8.58789e+07	8.8099e+07			FALSE	0.07081	0.0215	0.0016	-0.01463	0.00772	0.00964	-0.05486	2	1	N-term(304.2072)
A5YKK6	QLFSFPIK	1.50635e+07	1.56545e+07	1.45859e+07	1.68535e+07	1.44891e+07	1.41139e+07	1.5093e+07	1.51823e+07	1.48322e+07	1.36888e+07	1.33633e+07	1.35182e+07	1.34857e+07	1.44724e+07	1.53304e+07	1.45876e+07			FALSE	-0.10706	-0.13582	-0.03807	0.03349	-0.02095	-0.19247	-0.10292	2	0.9997	8K(304.2072),N-term(304.2072)
A5YKK6	QPEELPPITTTTT	3115.17	3394.36	3107.62	3203.26	3415.46	2977.46	2838.19	2826.69	2856.55	3473.75	2975.54	3284.08	3219.23	3803.43	2447.55	3009.66			FALSE	-0.04028	0.10946	-0.25439	-0.04471	-0.20051	-0.05648	-0.02608	2	1	N-term(304.2072)
A5YKK6	QPPPGVMPK	4.00196e+06	4.04223e+06	4.20167e+06	4.39988e+06	4.15445e+06	4.31261e+06	3.72626e+06	4.04563e+06	3.59005e+06	4.28583e+06	3.57175e+06	3.88674e+06	3.65093e+06	5.2842e+06	3.6101e+06	4.21976e+06			FALSE	-0.03051	0.15154	-0.03896	0.09665	-0.04968	-0.10906	0.07391	23	1	9K(304.2072),N-term(304.2072)
A5YKK6	RCPSILGGLAPEK	1.23569e+07	1.15413e+07	1.24628e+07	1.2568e+07	1.21267e+07	1.20616e+07	1.19121e+07	1.17998e+07	1.18719e+07	1.21772e+07	1.1151e+07	1.09794e+07	1.14355e+07	1.04213e+07	1.17914e+07	1.24167e+07			FALSE	0.00908	-0.12881	0.01859	0.06681	-0.01128	-0.11086	0.01741	3	1	13K(304.2072),2C(57.0215),N-term(304.2072)
A5YKK6	RDFPQER	2.50843e+07	2.59278e+07	2.68814e+07	2.57461e+07	2.4304e+07	2.51498e+07	2.83327e+07	2.48366e+07	2.31617e+07	2.54562e+07	2.61809e+07	2.52757e+07	2.35286e+07	2.36716e+07	2.51195e+07	2.16672e+07			FALSE	-0.06935	-0.11205	-0.12474	0.04498	0.05975	0.01251	-0.04476	3	0.999	N-term(304.2072)
A5YKK6	RLATEFELRK	2.6085e+07	2.62746e+07	2.50207e+07	2.30907e+07	2.54752e+07	2.66963e+07	2.26654e+07	2.48099e+07	2.56591e+07	2.78077e+07	2.52597e+07	2.68872e+07	2.61799e+07	2.41293e+07	2.44707e+07	2.53312e+07			FALSE	0.03019	-0.05763	-0.07225	-0.12207	-0.14127	-0.00587	-0.00519	4	0.99	10K(304.2072),N-term(304.2072)
A5YKK6	RMPEQIR	5.04324e+07	4.94141e+07	5.58367e+07	4.52031e+07	5.15229e+07	4.60271e+07	5.2115e+07	5.61962e+07	4.77221e+07	4.583e+07	5.83532e+07	5.01605e+07	4.96853e+07	5.4885e+07	5.46924e+07	5.27867e+07			FALSE	-0.09394	0.06669	0.10627	0.01714	0.1174	0.12009	-0.03357	3	0.9655	N-term(304.2072)
A5YKK6	RYCDPVVL	6.43372e+06	6.67664e+06	6.45393e+06	6.32513e+06	6.69845e+06	6.05418e+06	6.48305e+06	6.13155e+06	6.44211e+06	6.36762e+06	6.30922e+06	7.09675e+06	6.28051e+06	7.11738e+06	6.57788e+06	6.71751e+06			FALSE	-0.03347	0.0313	0.02022	-0.03693	-0.05561	0.03217	-0.03991	2	0.981	3C(57.0215),N-term(304.2072)
A5YKK6	RYCDPVVLTY	6.85681e+06	7.38821e+06	7.48314e+06	7.76082e+06	7.20396e+06	7.43922e+06	7.5518e+06	7.51099e+06	7.38871e+06	7.42305e+06	7.55688e+06	7.87696e+06	7.56831e+06	7.53378e+06	7.50439e+06	7.47462e+06			FALSE	0.05629	0.08429	0.07248	0.09778	0.08053	0.11564	0.03977	2	0.9869	3C(57.0215),N-term(304.2072)
A5YKK6	RYCDPVVLTYQ	7.70968e+06	7.72636e+06	7.74741e+06	9.06168e+06	7.92564e+06	8.01662e+06	7.81879e+06	7.33681e+06	8.8142e+06	9.00617e+06	7.43658e+06	7.70057e+06	7.22373e+06	7.79251e+06	7.69676e+06	7.67301e+06			FALSE	0.20723	-0.03978	-0.00621	0.12294	-0.02645	-0.02821	0.04655	2	0.9995	3C(57.0215),N-term(304.2072)
A5YKK6	SAQLPPETLATML	6.22506e+06	6.39932e+06	5.65354e+06	6.89505e+06	6.80369e+06	5.5121e+06	6.42192e+06	6.74543e+06	5.51336e+06	6.74028e+06	7.61303e+06	6.6615e+06	7.06385e+06	4.71315e+06	5.28134e+06	6.148e+06			FALSE	-0.043	-0.10024	-0.14347	-0.00869	0.06075	0.17723	-0.0357	2	0.9988	N-term(304.2072)
A5YKK6	SEINIAPR	2.13763e+07	2.4183e+07	2.24014e+07	2.23005e+07	2.39904e+07	2.34167e+07	2.23789e+07	2.71223e+07	2.1015e+07	2.09462e+07	2.11219e+07	2.13431e+07	2.02326e+07	3.3042e+07	2.12908e+07	2.20936e+07			FALSE	-0.11869	0.2257	-0.07057	-0.02741	0.11972	-0.10147	0.05736	2	0.9949	N-term(304.2072)
A5YKK6	SEYDDPPGLREK	3.86257e+07	3.61589e+07	3.65608e+07	3.67231e+07	3.91876e+07	3.77139e+07	3.65288e+07	3.69043e+07	3.80402e+07	3.52197e+07	3.67658e+07	3.98716e+07	3.79117e+07	3.66385e+07	3.64623e+07	3.5148e+07			FALSE	-0.02972	-0.00453	-0.06257	-0.02924	-0.02631	0.03531	0.04027	3	0.9999	12K(304.2072),N-term(304.2072)
A5YKK6	SISAPGSGIWSDGK	2.1388e+07	1.92678e+07	2.10693e+07	2.06764e+07	2.04938e+07	1.95093e+07	2.33039e+07	2.16571e+07	2.17633e+07	1.93807e+07	2.5099e+07	2.12478e+07	2.26981e+07	2.14124e+07	2.11238e+07	2.06121e+07			FALSE	0.01722	0.11766	0.03783	0.03816	0.14521	0.18901	-0.02335	3	1	14K(304.2072),N-term(304.2072)
A5YKK6	SLAGLAPHITLNPTIPLFQAHPQLK	7.08963e+06	7.53066e+06	8.08161e+06	5.97439e+06	7.44848e+06	6.91448e+06	6.93782e+06	6.56657e+06	8.99479e+06	6.24373e+06	6.90561e+06	5.24956e+06	6.52343e+06	5.68808e+06	6.2237e+06	7.46199e+06			FALSE	0.05975	-0.25973	-0.0953	-0.05679	-0.11454	-0.2664	-0.02562	5	1	25K(304.2072),N-term(304.2072)
A5YKK6	SLDLIESLLR	1.24821e+07	1.23497e+07	1.2025e+07	1.22087e+07	1.17544e+07	1.09224e+07	1.11662e+07	1.20542e+07	1.071e+07	1.16643e+07	1.12967e+07	1.08734e+07	1.14045e+07	1.25076e+07	1.16993e+07	1.22017e+07			FALSE	-0.15034	-0.05445	-0.05512	-0.03517	-0.0968	-0.16357	-0.13097	23	1	N-term(304.2072)
A5YKK6	SLKPAPHLFAQLSK	7.98189e+07	7.84881e+07	7.82874e+07	7.60086e+07	7.26693e+07	8.79085e+07	6.71991e+07	8.73835e+07	8.36428e+07	6.77788e+07	7.32684e+07	6.89825e+07	7.93101e+07	6.39842e+07	9.56409e+07	9.3797e+07			FALSE	-0.06415	-0.14374	0.259	-0.03702	-0.03435	-0.15429	0.02055	4	1	14K(304.2072),3K(304.2072),N-term(304.2072)
A5YKK6	SLLLEAYVK	1.57323e+07	1.47566e+07	1.413e+07	1.50699e+07	1.57256e+07	1.58747e+07	1.64272e+07	1.47808e+07	1.53014e+07	1.5161e+07	1.38471e+07	1.46176e+07	1.33948e+07	1.37317e+07	1.53861e+07	1.54681e+07			FALSE	-0.00126	-0.16858	0.01718	-0.06232	0.03363	-0.09911	0.05165	3	0.9995	9K(304.2072),N-term(304.2072)
A5YKK6	SNYEAMIDR	4.97042e+07	3.8776e+07	6.42261e+07	6.74098e+07	6.18504e+07	6.853e+07	3.62294e+07	4.68319e+07	3.48157e+07	3.00642e+07	7.96993e+07	3.65619e+07	4.5431e+07	3.61267e+07	8.31045e+07	4.5878e+07			FALSE	-0.44758	-0.11753	0.54375	0.57313	-0.09118	0.39394	0.5593	2	1	N-term(304.2072)
A5YKK6	SPVTFLSDLR	7.78254e+07	8.14359e+07	8.02625e+07	8.01469e+07	8.05209e+07	7.94055e+07	7.73696e+07	8.0791e+07	8.42181e+07	7.90742e+07	7.62329e+07	7.62315e+07	7.74766e+07	8.10401e+07	8.34482e+07	8.40935e+07			FALSE	0.03606	-0.00676	0.07313	0.01036	-0.01001	-0.06292	0.00601	2	1	N-term(304.2072)
A5YKK6	SQISYLVDNLTK	3.27756e+06	2.78251e+06	3.16393e+06	3.00518e+06	2.97254e+06	3.29428e+06	3.22108e+06	3.06475e+06	3.02959e+06	2.95722e+06	3.10432e+06	2.93875e+06	3.05216e+06	2.68472e+06	3.01241e+06	3.23625e+06			FALSE	-0.01755	-0.07907	0.04421	0.02573	0.05277	-0.00405	0.0484	3	1	12K(304.2072),N-term(304.2072)
A5YKK6	SQISYLVDNLTKK	139536	142392	152175	134899	133475	149465	155638	142203	155487	151106	147955	148284	147577	152333	156338	144434			FALSE	0.121	0.0892	0.09334	0.0261	0.07921	0.07143	0.00517	3	1	12K(304.2072),13K(304.2072),N-term(304.2072)
A5YKK6	SRDPPVK	5.92724e+06	6.82949e+06	5.87861e+06	4.39962e+06	5.83915e+06	6.17967e+06	6.04727e+06	7.04112e+06	9.80075e+06	5.95264e+06	4.72144e+06	6.83768e+06	6.05919e+06	8.48691e+06	5.443e+06	6.54555e+06			FALSE	0.3044	0.18937	-0.0896	-0.31167	0.03703	-0.14223	-0.08596	3	0.9963	7K(304.2072),N-term(304.2072)
A5YKK6	STPQSPAK	1.86703e+07	1.87883e+07	1.81861e+07	1.61004e+07	1.76169e+07	1.87678e+07	1.93879e+07	1.98754e+07	2.4686e+07	1.81837e+07	1.80503e+07	2.03668e+07	1.99089e+07	1.88796e+07	1.84943e+07	1.87977e+07			FALSE	0.19466	0.05033	-0.00643	-0.12766	0.06789	0.03645	-0.04197	2	0.9649	8K(304.2072),N-term(304.2072)
A5YKK6	SYAIDNPLHYQK	2.9417e+07	3.47186e+07	3.04072e+07	3.30991e+07	3.05109e+07	3.0582e+07	3.05394e+07	2.9195e+07	3.07843e+07	3.13188e+07	2.80218e+07	3.16176e+07	3.00829e+07	4.30307e+07	3.17181e+07	3.17157e+07			FALSE	-0.04646	0.18902	-0.01587	-0.01423	-0.10256	-0.10486	-0.07012	3	1	12K(304.2072),N-term(304.2072)
A5YKK6	SYIDADVSGN	2.48558e+07	2.99395e+07	2.4695e+07	2.75176e+07	2.67221e+07	2.66314e+07	3.14364e+07	2.46182e+07	2.48451e+07	2.81941e+07	2.62022e+07	2.57295e+07	2.7436e+07	2.65689e+07	2.67076e+07	2.66362e+07			FALSE	-0.04699	-0.02096	-0.03873	-0.06966	0.03278	-0.07744	-0.03847	2	1	N-term(304.2072)
A5YKK6	THSGLTDGIPLQ	2.4489e+07	2.73106e+07	2.76965e+07	2.54073e+07	2.46468e+07	2.56773e+07	2.616e+07	2.591e+07	2.42345e+07	3.07403e+07	2.73005e+07	3.05463e+07	2.37265e+07	3.45328e+07	2.47883e+07	2.65815e+07			FALSE	0.08583	0.16955	-0.01202	0.03588	0.00751	0.1593	-0.04169	2	1	N-term(304.2072)
A5YKK6	THSGLTDGIPLQSISAPGSGIWSDGK	7.35257e+06	7.37036e+06	8.75003e+06	8.1807e+06	7.97792e+06	7.93429e+06	8.41273e+06	6.86682e+06	8.38052e+06	6.69868e+06	7.81312e+06	7.34097e+06	7.80675e+06	7.62382e+06	8.23141e+06	7.69327e+06			FALSE	0.0345	0.06773	0.1132	0.20158	0.05354	0.04164	0.11207	4	1	26K(304.2072),N-term(304.2072)
A5YKK6	TMMESSLADFM	2.47726e+06	2.44423e+06	2.39893e+06	2.27344e+06	2.41593e+06	2.53251e+06	2.32134e+06	2.44587e+06	2.48182e+06	2.40771e+06	2.16419e+06	2.51436e+06	2.33391e+06	2.58349e+06	2.19297e+06	2.47181e+06			FALSE	-0.0094	-0.0012	-0.07729	-0.07494	-0.04595	-0.07304	0.00788	2	1	N-term(304.2072)
A5YKK6	TRSPVTFLSDLR	4.33125e+07	4.05841e+07	4.56672e+07	4.48085e+07	4.08043e+07	4.43862e+07	4.35433e+07	4.48674e+07	4.06354e+07	4.02869e+07	4.38692e+07	3.87711e+07	4.389e+07	3.86703e+07	4.58298e+07	4.2065e+07			FALSE	-0.05208	-0.02317	0.06716	0.10892	0.07561	-0.02177	0.02208	3	1	N-term(304.2072)
A5YKK6	TTNIDTLLVATDQTER	6.81522e+06	6.60794e+06	6.27955e+06	6.76902e+06	7.33634e+06	5.93303e+06	6.51521e+06	6.59668e+06	5.85868e+06	5.98553e+06	6.76876e+06	6.06328e+06	6.9511e+06	7.36004e+06	6.15244e+06	5.81628e+06			FALSE	-0.18054	0.09241	-0.16546	-0.04083	-0.03385	-0.06497	-0.01662	3	1	N-term(304.2072)
A5YKK6	TVTRPTGVSFKK	2.82505e+07	2.69086e+07	3.1235e+07	2.99719e+07	2.91572e+07	3.16379e+07	2.60583e+07	2.88728e+07	3.02255e+07	2.80903e+07	2.92535e+07	2.88137e+07	2.9535e+07	2.69264e+07	3.25026e+07	2.62404e+07			FALSE	0.08029	0.03367	0.09082	0.1501	-0.00598	0.07412	0.14036	4	0.9971	11K(304.2072),12K(304.2072),N-term(304.2072)
A5YKK6	TVTVTRPTGVSF	1.06071e+07	1.02608e+07	9.9916e+06	1.03478e+07	1.00319e+07	1.07719e+07	1.0224e+07	1.05181e+07	9.87149e+06	1.04948e+07	1.00505e+07	1.05592e+07	1.09094e+07	1.07033e+07	1.02598e+07	1.01188e+07			FALSE	-0.0351	0.0506	-0.03423	-0.037	-0.00872	-0.01796	-0.00444	2	0.9996	N-term(304.2072)
A5YKK6	VDMLSEINIAPR	2.23585e+08	2.13151e+08	2.14918e+08	2.28881e+08	2.09024e+08	2.08696e+08	2.21115e+08	2.13196e+08	2.18619e+08	2.04915e+08	2.05787e+08	2.13863e+08	2.23401e+08	2.03063e+08	2.15777e+08	2.18367e+08			FALSE	-0.04428	-0.03434	-0.00859	0.02314	-0.00803	-0.05757	-0.06422	23	1	3M(15.9949),N-term(304.2072)
A5YKK6	VGGVDPK	6.27831e+06	5.90892e+06	6.02338e+06	5.94665e+06	5.938e+06	5.73389e+06	6.11438e+06	5.80198e+06	7.05654e+06	6.02981e+06	6.48455e+06	6.66058e+06	6.16986e+06	6.11767e+06	6.30055e+06	6.07019e+06			FALSE	0.10269	0.01182	0.02156	-0.02594	-0.03243	0.10916	-0.06233	2	0.998	7K(304.2072),N-term(304.2072)
A5YKK6	VLLTSDK	2.18868e+08	2.29359e+08	2.24785e+08	2.39799e+08	2.23044e+08	2.20765e+08	2.39706e+08	2.13617e+08	2.20027e+08	2.24713e+08	2.49701e+08	2.24613e+08	2.42859e+08	2.23711e+08	2.57583e+08	2.45524e+08			FALSE	-0.01127	0.05786	0.16664	0.05171	0.01631	0.08161	-0.01429	2	0.9958	7K(304.2072),N-term(304.2072)
A5YKK6	VSIEPNFHSLYSNFLDTLK	1.60386e+06	1.43449e+06	1.75447e+06	1.45332e+06	1.61269e+06	1.51195e+06	1.56953e+06	1.47693e+06	1.54141e+06	1.29268e+06	1.29755e+06	1.29251e+06	1.37238e+06	1.3689e+06	1.4467e+06	1.58695e+06			FALSE	-0.1004	-0.14844	-0.00223	0.07829	0.00384	-0.2303	0.0404	4	1	19K(304.2072),N-term(304.2072)
A5YKK6	WATDDVAQIYDK	8.33e+07	8.18292e+07	7.70954e+07	8.0429e+07	7.43304e+07	7.61834e+07	7.79412e+07	8.53482e+07	8.02143e+07	8.02855e+07	8.56457e+07	7.57979e+07	8.39912e+07	8.08132e+07	7.56145e+07	7.90505e+07			FALSE	-0.04102	-0.00284	-0.09445	-0.06802	-0.01616	-0.03256	-0.1337	3	1	12K(304.2072),N-term(304.2072)
A5YKK6	YCDPVVLTY	1.20907e+07	1.28959e+07	1.10197e+07	1.13258e+07	1.22794e+07	1.16952e+07	1.3131e+07	1.25609e+07	1.14841e+07	1.14403e+07	1.27126e+07	1.21414e+07	1.20219e+07	1.35937e+07	1.09692e+07	1.15025e+07			FALSE	-0.12427	0.03587	-0.15304	-0.16117	0.04016	-0.00768	-0.05965	2	0.9998	2C(57.0215),N-term(304.2072)
A5YKK6	YNVEAVELLIR	2.48222e+06	2.83066e+06	2.57435e+06	2.83801e+06	2.78979e+06	2.43775e+06	2.56878e+06	2.58532e+06	2.51194e+06	2.35228e+06	2.17385e+06	2.16612e+06	2.20602e+06	2.56808e+06	2.22675e+06	2.5661e+06			FALSE	-0.12729	-0.15427	-0.14861	0.02676	-0.04377	-0.29181	-0.02336	2	1	N-term(304.2072)
A5YKK6	YRECHLLVLK	6.5232e+07	8.02277e+07	6.45308e+07	6.69738e+07	6.64462e+07	6.85062e+07	6.02265e+07	7.36077e+07	5.92954e+07	6.1976e+07	4.99981e+07	5.47203e+07	5.46942e+07	6.07474e+07	6.66338e+07	7.64934e+07			FALSE	-0.26238	-0.33346	-0.02332	-0.14551	-0.12017	-0.4741	-0.10817	4	0.9993	10K(304.2072),4C(57.0215),N-term(304.2072)
A5YKK6	YSNFLDTLK	4.13288e+06	3.99948e+06	3.80399e+06	4.28758e+06	4.82846e+06	3.69359e+06	4.12427e+06	3.77649e+06	4.16894e+06	3.32643e+06	4.01883e+06	4.75036e+06	4.30372e+06	7.13269e+06	3.8549e+06	4.22417e+06			FALSE	-0.11767	0.49189	-0.00948	-0.00725	-0.04168	0.10877	0.06753	3	0.9999	9K(304.2072),N-term(304.2072)
A6H8Y1	DFEEEDVILQPEK	5.98471e+06	5.84235e+06	5.90723e+06	6.2547e+06	6.17799e+06	6.15763e+06	5.93938e+06	6.35094e+06	6.00512e+06	5.83777e+06	6.28938e+06	5.53e+06	5.67182e+06	6.35083e+06	5.15836e+06	5.2551e+06			FALSE	0.00193	0.02366	-0.18364	0.04028	0.05543	-0.00094	0.06074	3	1	13K(304.2072),N-term(304.2072)
A6H8Y1	EISPEENGPEEVKPVDEMETDLK	7.27237e+06	7.40864e+06	7.0745e+06	7.24558e+06	7.76786e+06	7.97078e+06	7.41327e+06	7.6397e+06	6.99103e+06	7.99064e+06	7.89092e+06	7.49666e+06	7.66706e+06	7.30424e+06	8.03004e+06	7.74807e+06			FALSE	0.02925	0.02825	0.10397	-0.03591	0.0361	0.06782	0.10036	4	1	13K(304.2072),23K(304.2072),N-term(304.2072)
A6H8Y1	FMPNPLLPAPILVK	3.24986e+06	3.1558e+06	4.00725e+06	3.88661e+06	2.56541e+06	3.27778e+06	3.4751e+06	2.88277e+06	3.31762e+06	3.36447e+06	2.95011e+06	3.34087e+06	3.14954e+06	3.53698e+06	3.56812e+06	3.49415e+06			FALSE	0.06095	0.06191	0.14078	0.30138	-0.01081	-0.02607	-0.13259	4	1	14K(304.2072),N-term(304.2072)
A6H8Y1	KPPDNLDLVSRK	1.90674e+07	1.89225e+07	1.96724e+07	2.03612e+07	2.00804e+07	1.87604e+07	1.92756e+07	1.85005e+07	1.84773e+07	2.00482e+07	2.03417e+07	2.04417e+07	2.0216e+07	2.00339e+07	1.8059e+07	1.9533e+07			FALSE	0.0202	0.08337	-0.01519	0.0756	-0.00814	0.10237	0.03196	4	1	12K(304.2072),1K(304.2072),N-term(304.2072)
A6H8Y1	KTEKPSTPVQTR	1.22905e+07	1.19208e+07	1.23883e+07	1.22847e+07	1.20402e+07	1.20021e+07	1.17138e+07	1.19356e+07	1.18781e+07	1.22711e+07	1.29398e+07	1.29487e+07	1.18875e+07	1.19981e+07	1.2405e+07	1.22806e+07			FALSE	-0.0037	-0.01954	0.02799	0.02725	-0.03387	0.09663	-0.01011	4	1	1K(304.2072),4K(304.2072),N-term(304.2072)
A6H8Y1	SLPQEQKPLEIKPAPFVR	4.29889e+06	3.8787e+06	4.24152e+06	4.1915e+06	4.37885e+06	4.42234e+06	4.36982e+06	4.16947e+06	4.23487e+06	4.10424e+06	4.27034e+06	4.32952e+06	4.34131e+06	4.16716e+06	4.34555e+06	4.17416e+06			FALSE	0.02822	0.05722	0.05913	0.04437	0.06244	0.07264	0.10602	4	1	12K(304.2072),7K(304.2072),N-term(304.2072)
A6H8Y1	VVEEMEADLK	4.37084e+06	4.19569e+06	4.35127e+06	3.98833e+06	4.16987e+06	4.13428e+06	3.92541e+06	3.9185e+06	4.10241e+06	3.91945e+06	3.90237e+06	4.31495e+06	4.01625e+06	4.13903e+06	4.36243e+06	4.21669e+06			FALSE	-0.09477	-0.07098	0.00212	-0.03873	-0.12714	-0.06004	-0.04488	3	0.9999	10K(304.2072),N-term(304.2072)
A6NCE7	EQHPTKIPVIIER	3.93631e+06	3.80966e+06	5.07575e+06	4.31474e+06	5.01358e+06	4.78292e+06	4.73167e+06	4.33217e+06	5.30925e+06	5.12947e+06	5.39906e+06	4.76718e+06	5.593e+06	4.57437e+06	5.01316e+06	4.7235e+06			FALSE	0.43043	0.39243	0.32998	0.27776	0.22668	0.39227	0.33882	4	1	6K(304.2072),N-term(304.2072)
A6NCE7	FLVPDHVNMSELIK	1.23919e+08	1.29687e+08	1.27046e+08	1.26696e+08	1.20688e+08	1.20128e+08	1.23892e+08	1.27601e+08	1.30191e+08	1.22149e+08	1.26344e+08	1.17145e+08	1.21881e+08	1.2371e+08	1.27221e+08	1.23469e+08			FALSE	-0.00722	-0.04632	-0.01668	0.00078	-0.01207	-0.05873	-0.07465	34	1	14K(304.2072),9M(15.9949),N-term(304.2072)
A6NCE7	IPVIIER	8.57078e+07	8.08306e+07	8.05313e+07	8.56042e+07	8.43009e+07	7.84044e+07	8.4775e+07	7.85858e+07	8.58358e+07	8.34778e+07	8.86095e+07	8.01546e+07	8.71442e+07	8.27043e+07	8.16266e+07	8.24349e+07			FALSE	0.02384	0.02839	-0.02162	-0.00349	-0.02779	0.01915	-0.03359	2	0.9868	N-term(304.2072)
A6NCE7	QLPVLDK	2.31464e+08	2.25671e+08	2.15668e+08	2.33565e+08	2.13463e+08	2.11382e+08	2.37959e+08	2.32133e+08	2.23214e+08	2.24465e+08	2.44381e+08	1.96964e+08	2.46753e+08	2.28771e+08	2.30273e+08	2.3556e+08			FALSE	-0.03015	0.0569	0.0272	-0.02516	0.04032	-0.05071	-0.10568	2	0.9858	7K(304.2072),N-term(304.2072)
A6NCE7	RTFEQRVEDVR	1.72878e+07	1.30284e+07	1.68936e+07	1.47681e+07	1.64563e+07	1.73236e+07	1.75221e+07	1.55144e+07	1.86845e+07	1.73137e+07	1.73887e+07	1.57242e+07	1.92219e+07	1.74906e+07	1.76316e+07	1.58546e+07			FALSE	0.24784	0.27618	0.14347	0.06265	0.12397	0.1273	0.15607	4	1	N-term(304.2072)
A6NCE7	TFEQRVEDVR	3.82306e+07	3.54119e+07	4.03786e+07	4.15283e+07	4.00264e+07	3.99353e+07	3.92077e+07	3.71038e+07	3.88658e+07	3.74828e+07	4.21731e+07	3.66973e+07	3.8686e+07	3.91789e+07	3.54911e+07	3.69063e+07			FALSE	0.05206	0.08043	-0.0246	0.15345	0.05136	0.09895	0.11877	3	1	N-term(304.2072)
A6NDG6	AVEMAAQ	3.54857e+06	3.42213e+06	3.54337e+06	2.75991e+06	3.35235e+06	3.59726e+06	3.01353e+06	3.69168e+06	3.31347e+06	3.62973e+06	3.47594e+06	3.49244e+06	3.65811e+06	3.01994e+06	3.25444e+06	3.41155e+06			FALSE	-0.0057	-0.06187	-0.06448	-0.1452	-0.05602	-0.00048	-0.00437	2	0.9439	N-term(304.2072)
A6NDG6	AVEMAAQR	8.02314e+07	7.18273e+07	7.71624e+07	8.31664e+07	7.41668e+07	7.93464e+07	7.84845e+07	6.83206e+07	7.46998e+07	7.4467e+07	8.30242e+07	7.64035e+07	7.46816e+07	6.27976e+07	8.09801e+07	7.5333e+07			FALSE	-0.0277	-0.14541	0.03981	0.0764	-0.05073	0.06827	0.01373	2	1	4M(15.9949),N-term(304.2072)
A6NDG6	AVVVGFDPHFSYMK	1.1568e+08	1.07303e+08	1.05101e+08	9.82492e+07	1.10685e+08	1.1556e+08	1.12851e+08	1.13143e+08	1.17057e+08	1.05933e+08	1.05034e+08	1.04264e+08	1.02572e+08	1.03355e+08	1.08088e+08	1.09028e+08			FALSE	4e-05	-0.1148	-0.03846	-0.13296	0.01935	-0.09137	0.02095	3	1	13M(15.9949),14K(304.2072),N-term(304.2072)
A6NDG6	AYVLGSPALAAELEAVGVA	3.34486e+07	4.30361e+07	3.43491e+07	4.72704e+07	3.62145e+07	2.90913e+07	3.34764e+07	3.14351e+07	3.51799e+07	3.10843e+07	2.68254e+07	4.10784e+07	3.337e+07	8.36807e+07	2.60634e+07	3.19424e+07			FALSE	-0.20694	0.61389	-0.39898	0.09374	-0.2367	-0.17168	-0.22796	3	1	N-term(304.2072)
A6NDG6	EYGINPER	1.06521e+08	1.26221e+08	1.16049e+08	1.02589e+08	1.22454e+08	1.06984e+08	1.16433e+08	1.22564e+08	1.16912e+08	1.14199e+08	1.28935e+08	1.3368e+08	1.08817e+08	1.40958e+08	1.16597e+08	1.19261e+08			FALSE	-0.01015	0.1019	0.01918	-0.0902	0.03825	0.17421	-0.02064	2	0.9998	N-term(304.2072)
A6NDG6	FIAGTGCLVR	4.93159e+08	4.69744e+08	4.87924e+08	4.86814e+08	4.80012e+08	4.78484e+08	5.21577e+08	4.8643e+08	4.75889e+08	4.63475e+08	4.93119e+08	4.33082e+08	5.25885e+08	4.17778e+08	5.07731e+08	4.93105e+08			FALSE	-0.0357	-0.02912	0.05574	0.01762	0.06604	-0.05607	-0.00662	2	1	7C(57.0215),N-term(304.2072)
A6NDG6	FIFDCVSQ	9.97516e+06	1.08104e+07	1.01302e+07	9.28042e+06	1.13222e+07	1.02183e+07	1.04044e+07	1.11871e+07	1.02729e+07	1.02568e+07	1.12362e+07	9.97993e+06	1.08675e+07	1.04906e+07	1.05305e+07	1.07657e+07			FALSE	-0.01787	0.0392	0.03501	-0.09873	0.05488	0.02958	0.05147	2	0.9989	5C(57.0215),N-term(304.2072)
A6NDG6	FIFDCVSQEYGINPER	2.79183e+08	2.67535e+08	2.89166e+08	2.80018e+08	2.86571e+08	2.55469e+08	2.83973e+08	2.87972e+08	2.84052e+08	3.13108e+08	2.71002e+08	1.92772e+08	2.88013e+08	2.28611e+08	3.25669e+08	2.65452e+08			FALSE	0.12732	-0.08168	0.11266	0.0581	0.06508	-0.23737	-0.0124	3	1	5C(57.0215),N-term(304.2072)
A6NDG6	GETAVPGAPEAL	3.80053e+07	3.68047e+07	3.67114e+07	3.77948e+07	3.90347e+07	3.71499e+07	3.87311e+07	4.1155e+07	3.67482e+07	4.1774e+07	3.73612e+07	3.90049e+07	3.8447e+07	4.67142e+07	3.88627e+07	3.77781e+07			FALSE	0.06987	0.18696	0.03488	-0.00587	0.09471	0.0297	0.02627	2	0.9999	N-term(304.2072)
A6NDG6	GETAVPGAPEALR	1.18888e+08	1.24799e+08	1.17495e+08	1.22665e+08	1.24653e+08	1.20125e+08	1.2112e+08	1.267e+08	1.16514e+08	1.22233e+08	1.18011e+08	1.23048e+08	1.22804e+08	1.29913e+08	1.27621e+08	1.25517e+08			FALSE	-0.02955	0.0525	0.05489	-0.02104	0.02426	-0.01564	0.00644	2	1	N-term(304.2072)
A6NDG6	KMVPDFYVD	5.93292e+06	6.48285e+06	5.88928e+06	5.59345e+06	5.69309e+06	5.72123e+06	5.39063e+06	6.41719e+06	5.58775e+06	6.03303e+06	6.01148e+06	6.13797e+06	6.18659e+06	6.47844e+06	5.84478e+06	6.08995e+06			FALSE	-0.09547	0.02868	-0.05701	-0.11271	-0.07243	-0.03128	-0.12133	3	0.9899	1K(304.2072),N-term(304.2072)
A6NDG6	LADVDTLLFDCDGVLWR	3.62289e+06	2.94619e+06	2.94323e+06	3.93896e+06	4.02596e+06	3.1606e+06	2.87339e+06	3.01446e+06	2.89278e+06	3.1052e+06	3.14213e+06	2.98845e+06	3.01778e+06	5.39166e+06	2.97883e+06	2.83383e+06			FALSE	-0.13121	0.35632	-0.17649	0.06718	-0.15795	-0.09967	0.12961	3	1	11C(57.0215),N-term(304.2072)
A6NDG6	LAGAPAPK	1.86699e+08	2.02375e+08	1.95735e+08	1.9482e+08	2.04177e+08	1.62526e+08	2.11615e+08	1.86053e+08	1.88844e+08	1.9035e+08	2.01736e+08	1.87897e+08	2.1446e+08	1.80719e+08	2.08938e+08	2.08198e+08			FALSE	-0.03711	0.02246	0.10048	0.00548	0.03152	0.00207	-0.08543	23	0.9971	8K(304.2072),N-term(304.2072)
A6NDG6	LDTDILLGATCGLK	3.92248e+06	5.06445e+06	4.65587e+06	4.96048e+06	4.5818e+06	5.13036e+06	4.71708e+06	4.59251e+06	4.38085e+06	4.49796e+06	4.48426e+06	4.27303e+06	4.29996e+06	3.8174e+06	4.56916e+06	4.44604e+06			FALSE	-0.01746	-0.14682	0.00453	0.09766	0.05089	-0.03734	0.11196	3	1	11C(57.0215),14K(304.2072),N-term(304.2072)
A6NDG6	LFDCDGVLWR	2.61243e+06	2.72415e+06	2.28335e+06	2.17042e+06	2.74211e+06	2.53481e+06	2.49293e+06	2.53432e+06	2.22717e+06	2.4874e+06	2.59475e+06	2.34247e+06	2.59353e+06	3.65849e+06	2.45277e+06	2.55883e+06			FALSE	-0.17879	0.22841	-0.09064	-0.26089	-0.08615	-0.11222	-0.01622	2	1	4C(57.0215),N-term(304.2072)
A6NDG6	LFDCDGVLWRGETAVPGAPEALR	2.52145e+06	3.20376e+06	2.82143e+06	2.72103e+06	3.17401e+06	3.16834e+06	2.78482e+06	2.9625e+06	2.57915e+06	2.78659e+06	3.18433e+06	2.79529e+06	2.9048e+06	4.40815e+06	2.07605e+06	2.62173e+06			FALSE	-0.09355	0.35312	-0.28535	-0.0468	0.00556	0.06272	0.14769	4	1	4C(57.0215),N-term(304.2072)
A6NDG6	LGFGGPAGPGASLEVF	3.26774e+06	3.42833e+06	2.86477e+06	3.23078e+06	3.48121e+06	2.52947e+06	2.8939e+06	3.41631e+06	2.69926e+06	3.49599e+06	2.55131e+06	3.67355e+06	3.08159e+06	5.01079e+06	3.09999e+06	3.18691e+06			FALSE	-0.11215	0.27325	-0.09097	-0.13556	-0.08563	-0.10527	-0.15578	23	1	N-term(304.2072)
A6NDG6	LGFGGPAGPGASLEVFGT	7.63283e+06	9.58803e+06	6.77322e+06	7.98161e+06	7.6296e+06	8.23829e+06	7.28894e+06	6.40528e+06	5.67633e+06	6.9946e+06	6.89705e+06	6.31663e+06	7.34634e+06	1.09852e+07	6.50128e+06	6.758e+06			FALSE	-0.44263	0.09017	-0.37715	-0.22297	-0.33059	-0.38212	-0.11805	3	1	N-term(304.2072)
A6NDG6	LGFITNNSSK	8.07073e+06	8.07866e+06	7.9294e+06	7.79229e+06	8.87027e+06	8.58621e+06	8.35812e+06	7.9605e+06	8.76603e+06	8.39875e+06	8.28251e+06	7.53446e+06	8.58181e+06	6.82133e+06	8.6117e+06	8.42901e+06			FALSE	0.08797	-0.06826	0.07751	-0.03872	0.01504	-0.03001	0.11228	34	1	10K(304.2072),N-term(304.2072)
A6NDG6	LPLENGR	2.34412e+07	2.27963e+07	2.09773e+07	2.33801e+07	2.362e+07	2.34809e+07	2.26992e+07	2.46641e+07	2.21439e+07	2.12633e+07	2.18582e+07	2.46653e+07	2.19101e+07	2.2499e+07	2.1887e+07	2.30667e+07			FALSE	-0.09113	-0.05821	-0.04062	-0.05989	0.03471	0.00889	0.02669	2	0.991	N-term(304.2072)
A6NDG6	NNQESDCVSK	7.99829e+06	8.22184e+06	7.85441e+06	7.34752e+06	7.81284e+06	7.2582e+06	8.38565e+06	8.03149e+06	8.8884e+06	8.29847e+06	8.05737e+06	7.48878e+06	7.4786e+06	7.52816e+06	8.31913e+06	7.66505e+06			FALSE	0.08352	-0.11217	-0.02114	-0.09353	0.01742	-0.06123	-0.10601	23	0.9999	10K(304.2072),7C(57.0215),N-term(304.2072)
A6NDG6	QADIIGK	2.48343e+07	2.36035e+07	2.35569e+07	2.4775e+07	23085489	2.37172e+07	2.45152e+07	2.23219e+07	2.29064e+07	2.42772e+07	2.38377e+07	2.1894e+07	2.44019e+07	2.10915e+07	2.35236e+07	2.19208e+07			FALSE	-0.03785	-0.09048	-0.09203	-0.00316	-0.04848	-0.08294	-0.04954	2	0.9762	7K(304.2072),N-term(304.2072)
A6NDG6	QADIIGKPSR	1.84243e+07	1.83196e+07	1.82007e+07	1.88651e+07	1.90295e+07	1.8358e+07	1.87101e+07	1.72433e+07	1.89708e+07	1.93209e+07	2.04316e+07	1.86143e+07	1.95491e+07	1.96703e+07	1.83464e+07	1.87115e+07			FALSE	0.05953	0.09406	0.01228	0.01258	-0.03138	0.08767	0.02505	23	0.9998	7K(304.2072),N-term(304.2072)
A6NDG6	QRLAGAPAPK	2.46564e+06	2.43687e+06	2.51304e+06	2.33844e+06	2.44002e+06	2.39932e+06	2.45934e+06	2.12823e+06	2.50418e+06	2.51914e+06	2.49508e+06	2.5886e+06	2.25168e+06	2.2871e+06	2.2988e+06	2.37242e+06			FALSE	0.03512	-0.11122	-0.06972	-0.0151	-0.09579	0.05235	-0.01871	3	0.9998	10K(304.2072),N-term(304.2072)
A6NDG6	SIADLLPALQG	2.08279e+07	2.2621e+07	2.19659e+07	2.27166e+07	2.03396e+07	1.94416e+07	2.07038e+07	2.04597e+07	2.08263e+07	2.05898e+07	1.95946e+07	2.45343e+07	2.1644e+07	2.93429e+07	1.90897e+07	1.85789e+07			FALSE	-0.06912	0.23081	-0.20596	0.04039	-0.07795	0.02241	-0.12723	23	1	N-term(304.2072)
A6NDG6	SVGVGPEPLQGEGPGDWLHAPLEPDVR	1.24191e+08	1.42542e+08	1.38276e+08	1.31355e+08	1.39795e+08	1.20767e+08	1.43837e+08	1.23009e+08	1.24362e+08	1.25333e+08	1.33733e+08	1.30473e+08	1.30035e+08	2.0641e+08	1.21084e+08	1.30238e+08			FALSE	-0.09523	0.33498	-0.08586	0.01559	0.00062	-0.01373	-0.03377	34	1	N-term(304.2072)
A6NDG6	TRAAYAEK	1.58407e+07	1.35551e+07	1.49983e+07	1.05326e+07	1.45536e+07	1.6165e+07	1.61663e+07	1.50009e+07	2.48881e+07	1.53556e+07	1.22955e+07	1.48282e+07	1.44458e+07	1.43968e+07	1.11728e+07	1.24759e+07			FALSE	0.45315	-0.02741	-0.31385	-0.20337	0.08442	-0.11606	0.0635	3	1	8K(304.2072),N-term(304.2072)
A6NDG6	TVMVGDRLDTDILLGATC	4.24212e+06	5.14037e+06	5.15617e+06	4.78746e+06	4.71659e+06	4.92972e+06	5.19847e+06	4.67118e+06	4.85913e+06	5.01011e+06	5.24455e+06	5.49957e+06	5.14513e+06	5.20032e+06	4.81289e+06	5.2082e+06			FALSE	0.07297	0.14095	0.095	0.0838	0.07303	0.1955	0.04001	3	1	18C(57.0215),N-term(304.2072)
A6NDG6	TVMVGDRLDTDILLGATCGLK	1.10461e+08	1.01402e+08	1.04308e+08	1.13176e+08	1.10436e+08	1.02175e+08	1.15005e+08	1.03109e+08	1.06687e+08	9.81353e+07	9.8227e+07	9.14653e+07	1.10476e+08	1.08037e+08	9.81989e+07	1.1002e+08			FALSE	-0.04875	0.04459	-0.02503	0.03778	0.04196	-0.15947	0.00509	4	1	18C(57.0215),21K(304.2072),3M(15.9949),N-term(304.2072)
A6NDG6	VGVGPEPLQGEGPGDWLHAPLEPDVR	3.2739e+06	3.62372e+06	3.77913e+06	3.69271e+06	3.5036e+06	3.70717e+06	3.63504e+06	3.19021e+06	3.75803e+06	3.3625e+06	3.91699e+06	3.50957e+06	3.43164e+06	4.56508e+06	3.5218e+06	3.06474e+06			FALSE	0.04588	0.21331	-0.06658	0.11536	-0.01522	0.1066	0.06405	4	1	N-term(304.2072)
A6NDG6	VVGFDPHFSYMK	5.96828e+06	6.31217e+06	6.51816e+06	6.76245e+06	6.74956e+06	6.64267e+06	6.24308e+06	5.69908e+06	6.65078e+06	5.84945e+06	5.66351e+06	6.76487e+06	5.8744e+06	7.1173e+06	5.99456e+06	6.54156e+06			FALSE	0.02559	0.08123	0.02973	0.11296	-0.0403	0.01728	0.12503	3	1	11M(15.9949),12K(304.2072),N-term(304.2072)
A6NDG6	YLQQPGCLLVGT	7.71056e+06	8.54594e+06	8.34411e+06	7.74934e+06	7.70824e+06	7.11562e+06	8.20405e+06	7.10159e+06	7.37771e+06	7.17181e+06	6.2428e+06	8.0574e+06	7.51239e+06	1.2829e+07	6.81626e+06	7.3705e+06			FALSE	-0.16004	0.3234	-0.19647	-0.01454	-0.08695	-0.18498	-0.13309	2	0.9992	7C(57.0215),N-term(304.2072)
A6NDG6	YLQQPGCLLVGTN	7.02375e+06	1.03679e+07	7.0895e+06	8.40018e+06	7.51812e+06	7.73656e+06	6.02021e+06	8.40228e+06	7.05937e+06	8.24276e+06	8.02665e+06	7.73199e+06	8.9589e+06	1.28736e+07	6.78682e+06	6.87839e+06			FALSE	-0.18467	0.32808	-0.34789	-0.16709	-0.27008	-0.14225	-0.18915	2	1	7C(57.0215),N-term(304.2072)
A6NDG6	YLQQPGCLLVGTNM	2.44179e+06	2.0808e+06	2.0741e+06	2.9123e+06	2.48812e+06	2.05973e+06	2.42347e+06	2.3251e+06	1.9967e+06	2.0488e+06	2.05848e+06	2.21168e+06	2.31102e+06	3.0176e+06	2.19775e+06	2.43883e+06			FALSE	-0.16083	0.23661	0.03591	0.14085	0.07034	-0.08286	0.00804	3	1	7C(57.0215),N-term(304.2072)
A6NDG6	YLQQPGCLLVGTNMDNR	7.94909e+07	8.40833e+07	7.98926e+07	7.67252e+07	7.4684e+07	7.44774e+07	7.86234e+07	7.44344e+07	7.94185e+07	8.09063e+07	73170673	7.14403e+07	8.02835e+07	7.20068e+07	8.12747e+07	7.94267e+07			FALSE	-0.02895	-0.10312	-0.02556	-0.0627	-0.09587	-0.17777	-0.13307	3	1	14M(15.9949),7C(57.0215),N-term(304.2072)
A6NDG6	YLQQPGCLLVGTNMDNRLPLENGR	4.99506e+07	4.97653e+07	5.32032e+07	5.01947e+07	5.07013e+07	5.05993e+07	5.22184e+07	4.84885e+07	5.1014e+07	4.96787e+07	4.78528e+07	4.71488e+07	5.1417e+07	4.73839e+07	4.78269e+07	4.86734e+07			FALSE	0.01406	-0.0133	-0.04729	0.05231	0.01427	-0.06987	0.02275	34	1	14M(15.9949),7C(57.0215),N-term(304.2072)
A6NDU8	AGEDDHFLIR	1.8516e+07	1.86488e+07	1.97997e+07	1.89242e+07	2.04347e+07	1.94906e+07	1.86744e+07	1.90289e+07	1.89131e+07	1.9919e+07	1.8873e+07	2.07943e+07	1.81831e+07	2.06669e+07	1.96615e+07	2.01815e+07			FALSE	0.06331	0.06398	0.10039	0.05929	0.02076	0.09401	0.10336	3	1	N-term(304.2072)
A6NDU8	CPIQLNEGVSF	2.11947e+07	2.35038e+07	1.91178e+07	1.89946e+07	1.89039e+07	2.12499e+07	2.23695e+07	2.03585e+07	2.38541e+07	2.12263e+07	1.937e+07	2.44856e+07	2.45062e+07	2.33582e+07	2.00447e+07	2.31133e+07			FALSE	0.01227	0.09872	-0.0506	-0.22997	-0.06504	-0.02747	-0.15469	2	0.9998	1C(57.0215),N-term(304.2072)
A6NDU8	ECSNPSNLL	7.38182e+06	7.13842e+06	6.50721e+06	6.79429e+06	6.70608e+06	7.11571e+06	6.98996e+06	7.64143e+06	6.9077e+06	7.33396e+06	7.02439e+06	7.06147e+06	7.06107e+06	8.14618e+06	6.35844e+06	7.68531e+06			FALSE	-0.02795	0.06669	-0.04814	-0.12648	0.011	-0.04382	-0.07112	2	0.9859	2C(57.0215),N-term(304.2072)
A6NDU8	ECSNPSNLLELYTQ	3.61733e+07	3.3778e+07	3.37123e+07	3.08668e+07	3.27686e+07	3.1777e+07	3.48299e+07	3.1715e+07	2.9821e+07	2.95175e+07	3.45988e+07	3.10376e+07	3.31311e+07	3.55602e+07	3.07327e+07	3.21719e+07			FALSE	-0.23738	-0.02622	-0.15319	-0.11528	-0.07202	-0.09185	-0.11603	23	1	2C(57.0215),N-term(304.2072)
A6NDU8	ELISFLSEPEILVK	2.93361e+07	2.31052e+07	2.64074e+07	2.40267e+07	2.86118e+07	2.28939e+07	2.69159e+07	2.26769e+07	2.40159e+07	2.59182e+07	2.75823e+07	2.28074e+07	2.76616e+07	1.88117e+07	2.62981e+07	2.58409e+07			FALSE	-0.07068	-0.1743	-0.00834	-0.0563	-0.08057	-0.05757	-0.02597	3	1	14K(304.2072),N-term(304.2072)
A6NDU8	EQEWNTT	7.71205e+07	7.51548e+07	8.63112e+07	9.09228e+07	8.32467e+07	8.41911e+07	8.34108e+07	8.23747e+07	8.5419e+07	7.5441e+07	9.60359e+07	8.50222e+07	8.32932e+07	7.46247e+07	8.30333e+07	8.20671e+07			FALSE	0.07912	0.05249	0.11666	0.21897	0.12264	0.24977	0.13694	2	0.9715	N-term(304.2072)
A6NDU8	GALLYMYCHSLTK	1.41926e+06	1.33126e+06	1.27674e+06	1.245e+06	1.26093e+06	1.45304e+06	1.07143e+06	1.33363e+06	1.4231e+06	1.16683e+06	963618	1.12365e+06	1.0554e+06	1.00564e+06	1.21318e+06	1.27961e+06			FALSE	-0.08679	-0.41633	-0.14194	-0.12528	-0.19363	-0.39809	-0.0193	3	1	13K(304.2072),8C(57.0215),N-term(304.2072)
A6NDU8	GEDDHFLIR	2.3542e+08	2.33923e+08	2.15808e+08	2.25668e+08	2.247e+08	2.1956e+08	2.21835e+08	2.69188e+08	2.30824e+08	2.60322e+08	2.28391e+08	2.48956e+08	2.18104e+08	2.39697e+08	2.24948e+08	2.3203e+08			FALSE	0.06551	-0.03592	-0.03852	-0.08831	0.06515	0.02439	-0.07924	3	1	N-term(304.2072)
A6NDU8	IQQLSEAAGEDDHFLIR	2.37535e+07	2.30486e+07	2.4751e+07	2.36843e+07	2.2226e+07	2.24854e+07	2.13673e+07	2.21631e+07	2.21129e+07	2.13195e+07	2.21671e+07	2.09447e+07	2.18112e+07	2.11691e+07	2.33215e+07	2.08965e+07			FALSE	-0.1078	-0.1229	-0.08194	0.04948	-0.10455	-0.11849	-0.06593	3	1	N-term(304.2072)
A6NDU8	ISFLSEPEILVK	2.45572e+06	2.60048e+06	2.91023e+06	2.40369e+06	2.20498e+06	2.41915e+06	2.7129e+06	2.23249e+06	2.39438e+06	2.44351e+06	2.52449e+06	2.40302e+06	2.62258e+06	2.29676e+06	2.33935e+06	2.53942e+06			FALSE	-0.06368	-0.03959	-0.05154	0.07172	-0.03197	-0.0372	-0.12887	3	1	12K(304.2072),N-term(304.2072)
A6NDU8	KEPLDFR	3.40077e+08	3.64322e+08	3.17486e+08	3.23955e+08	3.29441e+08	3.12091e+08	3.35675e+08	3.50836e+08	3.26627e+08	3.3034e+08	3.14541e+08	3.48528e+08	3.40637e+08	3.46623e+08	3.34765e+08	3.40582e+08			FALSE	-0.10057	-0.03554	-0.06077	-0.13508	-0.03711	-0.08723	-0.13487	3	0.9242	1K(304.2072),N-term(304.2072)
A6NDU8	KEPLDFREVGEK	1.04757e+08	9.68084e+07	1.14833e+08	1.13793e+08	1.32101e+08	1.32641e+08	1.21687e+08	1.0441e+08	1.11689e+08	1.13806e+08	1.20021e+08	1.12774e+08	1.10969e+08	1.14647e+08	1.05212e+08	9.57899e+07			FALSE	0.16185	0.16263	-0.00404	0.18174	0.1657	0.20781	0.39334	4	0.9993	12K(304.2072),1K(304.2072),N-term(304.2072)
A6NDU8	LLCGEEK	4.87482e+07	4.39002e+07	4.73306e+07	4.51368e+07	4.57107e+07	4.09643e+07	4.92191e+07	4.37717e+07	4.59731e+07	4.70375e+07	5.26401e+07	4.18215e+07	5.07207e+07	4.32966e+07	5.30712e+07	4.51131e+07			FALSE	0.00563	0.02116	0.08373	-0.00282	0.00532	0.02796	-0.09615	2	0.9978	3C(57.0215),7K(304.2072),N-term(304.2072)
A6NDU8	LSEPEILVK	2.27624e+07	2.08586e+07	2.29759e+07	2.16652e+07	2.26399e+07	2.17937e+07	2.21919e+07	2.27869e+07	2.1887e+07	2.22313e+07	2.2767e+07	2.34193e+07	2.17476e+07	2.10128e+07	2.27489e+07	2.22283e+07			FALSE	0.01635	-0.02875	0.04417	0.03335	0.04422	0.08244	0.02663	23	0.9995	9K(304.2072),N-term(304.2072)
A6NDU8	LVDEDFPEDSSSQ	3.75695e+07	4.22405e+07	3.78474e+07	4.2669e+07	4.14083e+07	4.04127e+07	3.98713e+07	4.15421e+07	3.87772e+07	4.45872e+07	3.61972e+07	4.15479e+07	3.84967e+07	4.91394e+07	3.57294e+07	3.89896e+07			FALSE	0.06286	0.13496	-0.0951	0.01271	0.0287	-0.03782	0.0359	23	1	N-term(304.2072)
A6NDU8	LVDEDFPEDSSSQK	4.37516e+07	4.19487e+07	4.48946e+07	4.36474e+07	4.27226e+07	4.62886e+07	4.14273e+07	4.1733e+07	4.49252e+07	4.17141e+07	4.22868e+07	4.74346e+07	4.06431e+07	4.74137e+07	4.90288e+07	4.0503e+07			FALSE	0.01572	0.03913	0.0631	0.04706	-0.04341	0.06615	0.05469	3	1	14K(304.2072),N-term(304.2072)
A6NDU8	QLSEAAGEDDHFLIR	6.67154e+07	7.05804e+07	6.70004e+07	6.62035e+07	6.83013e+07	7.05356e+07	7.43727e+07	7.13815e+07	7.3283e+07	6.91686e+07	6.93661e+07	7.39638e+07	6.98082e+07	8.30701e+07	7.30013e+07	6.67972e+07			FALSE	0.05318	0.1551	0.02606	-0.04365	0.08625	0.06205	0.0161	3	1	N-term(304.2072)
A6NDU8	REWLLRK	8.87192e+06	8.39413e+06	9.08685e+06	8.54066e+06	9.17766e+06	1.0119e+07	8.25939e+06	8.75519e+06	9.27044e+06	8.48016e+06	7.88887e+06	9.1021e+06	8.53136e+06	8.85962e+06	9.6654e+06	8.897e+06			FALSE	0.03993	0.0104	0.10444	0.02989	-0.02117	-0.02317	0.16041	4	0.9282	7K(304.2072),N-term(304.2072)
A6NDU8	RREWLLR	8.70914e+06	9.80125e+06	9.00371e+06	9.70934e+06	8.8568e+06	1.05116e+07	8.95071e+06	9.3861e+06	8.07011e+06	8.05559e+06	8.25461e+06	7.71747e+06	8.7274e+06	9.9874e+06	1.0576e+07	8.858e+06			FALSE	-0.19897	0.01584	0.07025	0.01571	-0.01359	-0.21278	0.06537	3	0.9481	N-term(304.2072)
A6NDU8	RVEELGDL	9.63508e+06	1.05242e+07	9.62023e+06	9.5126e+06	9.78316e+06	1.09164e+07	9.5568e+06	1.0881e+07	9.81781e+06	1.04116e+07	1.06349e+07	1.07181e+07	9.67886e+06	1.03428e+07	1.00973e+07	1.0122e+07			FALSE	0.00501	-0.00988	0.00429	-0.07539	0.0198	0.08299	0.03816	2	0.9489	N-term(304.2072)
A6NDU8	RVEELGDLAQ	5.98896e+07	5.52575e+07	5.21141e+07	5.44939e+07	6.12969e+07	6.30301e+07	6.01195e+07	5.83551e+07	5.87093e+07	6.16756e+07	5.89998e+07	5.97645e+07	5.68525e+07	5.79209e+07	6.53046e+07	5.92002e+07			FALSE	0.06418	-0.00469	0.11272	-0.11116	0.0411	0.04462	0.11066	2	0.9999	N-term(304.2072)
A6NDU8	RVEELGDLAQAHIQ	7.82179e+06	8.72751e+06	7.60686e+06	8.7606e+06	7.59729e+06	8.29451e+06	8.74216e+06	7.82459e+06	8.64482e+06	8.68846e+06	8.87402e+06	7.51297e+06	8.2579e+06	7.60027e+06	8.93249e+06	6.82249e+06			FALSE	0.06677	-0.06154	-0.07096	-0.01594	0.00152	-0.01422	-0.05849	3	1	N-term(304.2072)
A6NDU8	SEAAGEDDHFLIR	7.6957e+07	7.53513e+07	6.94404e+07	7.88639e+07	7.48298e+07	7.02697e+07	6.90345e+07	7.66283e+07	7.15145e+07	8.14303e+07	7.93702e+07	7.0928e+07	7.91453e+07	6.96197e+07	7.59199e+07	7.92276e+07			FALSE	0.00602	-0.03396	0.02665	-0.03843	-0.06436	-0.01917	-0.06995	3	1	N-term(304.2072)
A6NDU8	SEPEILVK	6.29583e+07	6.14092e+07	6.35589e+07	6.31293e+07	6.68558e+07	6.31099e+07	6.47956e+07	6.61409e+07	6.24288e+07	6.52105e+07	6.72221e+07	6.3052e+07	6.79007e+07	6.61023e+07	6.62425e+07	6.30941e+07			FALSE	0.03746	0.10766	0.05652	0.02667	0.07426	0.06694	0.06352	2	0.9996	8K(304.2072),N-term(304.2072)
A6NDU8	TYKEPLDFR	3.34891e+07	3.32704e+07	3.15668e+07	3.18054e+07	3.09516e+07	3.20341e+07	3.18668e+07	3.23052e+07	3.13467e+07	3.38638e+07	3.24384e+07	3.37151e+07	3.25828e+07	3.26259e+07	3.29878e+07	3.39237e+07			FALSE	-0.03387	-0.03391	0.00328	-0.07513	-0.05703	-0.01316	-0.08395	3	0.9743	3K(304.2072),N-term(304.2072)
A6NDU8	TYKEPLDFREVGEK	1.03171e+07	8.62062e+06	9.69943e+06	9.21134e+06	1.03019e+07	1.01752e+07	1.06364e+07	9.01518e+06	1.1029e+07	9.96626e+06	1.09072e+07	1.11497e+07	1.13772e+07	9.39967e+06	9.25016e+06	8.91996e+06			FALSE	0.1488	0.13372	-0.05969	-0.00205	0.05339	0.21997	0.11275	4	1	14K(304.2072),3K(304.2072),N-term(304.2072)
A6NDU8	VCEGPLK	2.1921e+07	2.10043e+07	2.02748e+07	2.26545e+07	2.06372e+07	2.14157e+07	2.08782e+07	2.19409e+07	2.01408e+07	2.10696e+07	2.28222e+07	2.33815e+07	2.17089e+07	2.05881e+07	2.15599e+07	2.08182e+07			FALSE	-0.05882	-0.02128	-0.01851	0.00013	-0.00358	0.10618	-0.02962	2	0.9728	2C(57.0215),7K(304.2072),N-term(304.2072)
A6NDU8	YCADQQPENHEVDTS	2.02396e+07	1.88213e+07	2.14753e+07	1.9706e+07	2.07244e+07	2.09475e+07	2.06805e+07	2.16455e+07	2.15095e+07	2.10049e+07	2.04161e+07	2.105e+07	2.03424e+07	2.02156e+07	2.21528e+07	2.04945e+07			FALSE	0.12223	0.05426	0.12673	0.07626	0.11582	0.08621	0.09335	23	1	2C(57.0215),N-term(304.2072)
A6NDU8	YFEENKLVDEDFPEDSSSQK	4.13111e+07	4.30286e+07	5.12072e+07	3.87213e+07	4.65816e+07	4.44457e+07	4.68962e+07	4.35691e+07	4.47467e+07	4.30551e+07	5.25982e+07	4.92459e+07	5.19086e+07	5.13711e+07	5.11177e+07	4.9947e+07			FALSE	0.05804	0.29227	0.261	0.09257	0.10115	0.27208	0.11009	4	1	20K(304.2072),6K(304.2072),N-term(304.2072)
A6NDU8	YKEPLDFREVGEK	1.35915e+07	1.12215e+07	1.3603e+07	1.25266e+07	1.26546e+07	1.33361e+07	1.40474e+07	1.23233e+07	1.42262e+07	1.39107e+07	1.69044e+07	1.42655e+07	1.59489e+07	1.31324e+07	1.18623e+07	1.22784e+07			FALSE	0.18137	0.229	-0.03963	0.07459	0.08784	0.32905	0.0669	4	1	13K(304.2072),2K(304.2072),N-term(304.2072)
A6NEC2	LPADVSPINCS	523895	534050	505268	494938	510504	516615	507753	507758	522796	510619	532521	515333	505614	605165	531886	517446			FALSE	-0.03385	0.07031	-0.01179	-0.08097	-0.05906	-0.01383	-0.04266	2	0.9902	10C(57.0215),N-term(304.2072)
A6NEC2	LPADVSPINCSL	1.41724e+06	1.74732e+06	1.54171e+06	1.47969e+06	1.51877e+06	1.42964e+06	1.46469e+06	1.90485e+06	1.63058e+06	1.59644e+06	1.52706e+06	1.726e+06	1.61959e+06	1.71315e+06	1.73584e+06	1.53881e+06			FALSE	0.0282	0.0747	0.04934	-0.06679	0.09055	0.03979	-0.10207	2	0.9994	10C(57.0215),N-term(304.2072)
A6NED2	APFYRPLAPELR	2.82514e+07	2.82056e+07	2.76788e+07	2.63358e+07	3.00287e+07	2.82627e+07	3.02121e+07	2.97086e+07	2.90793e+07	2.65804e+07	2.58233e+07	2.81895e+07	2.66315e+07	2.69543e+07	3.13253e+07	2.71005e+07			FALSE	-0.02052	-0.0753	0.04945	-0.0638	0.0859	-0.06385	0.04613	3	1	N-term(304.2072)
A6NED2	AVTCGPWNTYVYAVEK	3.59546e+07	3.2933e+07	3.63943e+07	3.33754e+07	3.49232e+07	3.57551e+07	3.42951e+07	3.39458e+07	3.64784e+07	3.67171e+07	3.65576e+07	3.2675e+07	3.63567e+07	3.07165e+07	3.59246e+07	3.28044e+07			FALSE	0.08751	-0.03851	-0.00333	0.01836	-0.01361	0.00721	0.03702	3	1	16K(304.2072),4C(57.0215),N-term(304.2072)
A6NED2	DAWASEGLLAVLR	1.8452e+07	1.69568e+07	1.73443e+07	1.70711e+07	1.69455e+07	1.72144e+07	1.84734e+07	1.60285e+07	1.65249e+07	1.63596e+07	1.83163e+07	1.62916e+07	1.71592e+07	1.59541e+07	1.73445e+07	1.78068e+07			FALSE	-0.1067	-0.0967	-0.01053	-0.04105	-0.03744	-0.03301	-0.05181	2	1	N-term(304.2072)
A6NED2	GFGQELGSGR	5.18916e+06	5.95462e+06	4.80895e+06	5.45783e+06	5.3001e+06	4.63008e+06	4.98175e+06	5.27494e+06	4.8456e+06	5.57053e+06	4.91958e+06	5.63487e+06	4.80454e+06	1.00283e+07	4.8058e+06	5.5705e+06			FALSE	-0.09742	0.41255	-0.10295	-0.11825	-0.11967	-0.07839	-0.16635	2	1	N-term(304.2072)
A6NED2	GGRLELSGSASGAAGR	2.43633e+07	2.54987e+07	2.44553e+07	2.23566e+07	2.95852e+07	3.08111e+07	2.50482e+07	2.42662e+07	2.54634e+07	2.48677e+07	2.41528e+07	2.71872e+07	2.37629e+07	2.33565e+07	2.31364e+07	2.31714e+07			FALSE	0.01351	-0.08162	-0.10668	-0.09107	-0.01593	0.04214	0.27652	3	1	N-term(304.2072)
A6NED2	NLAEDGETVAR	4.91759e+07	4.73908e+07	4.5441e+07	4.7545e+07	4.85224e+07	4.88593e+07	4.88578e+07	5.03867e+07	4.86044e+07	4.80333e+07	5.16561e+07	4.90544e+07	4.85613e+07	5.03474e+07	5.25644e+07	4.83018e+07			FALSE	0.00106	0.03457	0.06285	-0.05451	0.03946	0.06062	0.01212	2	1	N-term(304.2072)
A6NED2	RVEYFVDK	2.07229e+07	2.00491e+07	2.14896e+07	2.06707e+07	2.32071e+07	2.20974e+07	2.10024e+07	2.13986e+07	2.09406e+07	2.1159e+07	2.03549e+07	2.17804e+07	2.12879e+07	2.06695e+07	2.06541e+07	2.23296e+07			FALSE	0.04623	0.04135	0.07621	0.04831	0.05652	0.04745	0.15208	23	0.9995	8K(304.2072),N-term(304.2072)
A6NED2	TGELYTWGWGK	4.53007e+06	4.37514e+06	4.8916e+06	4.24675e+06	4.57377e+06	5.20188e+06	4.96575e+06	4.34508e+06	4.29978e+06	4.23255e+06	4.28456e+06	4.78646e+06	4.36613e+06	4.40721e+06	4.15777e+06	4.60709e+06			FALSE	-0.06171	-0.02152	-0.02292	0.03728	0.06426	0.02662	0.13454	2	1	11K(304.2072),N-term(304.2072)
A6NFI3	ADVEEEDVK	3327.75	3213.38	3184.57	3174.7	3321.62	3299.08	2900.27	3226.72	2863.34	3353.38	2938.93	3475.65	2667.66	3161.32	2793.01	3022.6			FALSE	-0.07339	-0.1663	-0.16961	-0.04068	-0.09436	-0.02819	0.01744	23	1	9K(304.2072),N-term(304.2072)
A6NFI3	AHTGERPYAC	3.14234e+06	4.68433e+06	3.04359e+06	3.48976e+06	4.58982e+06	3.73463e+06	4.24341e+06	4.09115e+06	4.74426e+06	4.63629e+06	3.44063e+06	4.48997e+06	4.18576e+06	4.85272e+06	3.34793e+06	3.861e+06			FALSE	0.26127	0.20768	-0.11861	-0.26057	0.09071	0.01903	0.08896	3	1	10C(57.0215),N-term(304.2072)
A6NFI3	AHTGERPYACGECGRR	7.93335e+06	1.09522e+07	9.62574e+06	7.0552e+06	9.14504e+06	8.37298e+06	1.06859e+07	9.80502e+06	9.29445e+06	1.01855e+07	7.17214e+06	8.53253e+06	8.40469e+06	9.31372e+06	9.69628e+06	7.49525e+06			FALSE	0.04471	-0.09203	-0.13558	-0.17908	0.1177	-0.26609	-0.10844	5	1	10C(57.0215),13C(57.0215),N-term(304.2072)
A6NFI3	CAFCGAGFGRR	3.43401e+06	3.56632e+06	3.68963e+06	3.5648e+06	3.57191e+06	3.36586e+06	3.60162e+06	3.68855e+06	3.41518e+06	3.56905e+06	3.22889e+06	3.58041e+06	3.5386e+06	3.5015e+06	3.43092e+06	3.62082e+06			FALSE	-0.00332	0.00817	0.01056	0.05144	0.05853	-0.03992	-0.01295	3	1	1C(57.0215),4C(57.0215),N-term(304.2072)
A6NFI3	ERLPVDGRPLPAPL	3.13614e+07	3.3549e+07	3.32564e+07	3.50366e+07	3.25399e+07	3.14188e+07	3.08485e+07	3.28459e+07	2.88518e+07	3.07798e+07	3.41345e+07	3.26761e+07	3.04795e+07	3.8354e+07	3.31557e+07	3.04419e+07			FALSE	-0.12237	0.08466	-0.02948	0.07329	-0.02728	0.04163	-0.02131	3	1	N-term(304.2072)
A6NFI3	ERLPVDGRPLPAPLGGPL	2.67891e+07	3.02212e+07	3.04916e+07	3.05559e+07	3.26116e+07	3.08413e+07	2.79755e+07	3.05754e+07	2.92011e+07	2.8046e+07	2.78605e+07	3.04236e+07	2.9174e+07	3.0801e+07	3.04273e+07	2.94319e+07			FALSE	0.00598	0.07314	0.07035	0.09871	0.03847	0.03188	0.15447	3	1	N-term(304.2072)
A6NFI3	EVLAEEECPAL	2.12362e+07	2.20834e+07	2.0977e+07	2.21779e+07	2.10346e+07	2.17499e+07	2.12575e+07	2.12067e+07	2.05928e+07	2.09997e+07	1.99838e+07	2.05858e+07	1.95764e+07	2.13671e+07	2.09938e+07	2.04066e+07			FALSE	-0.05869	-0.08138	-0.06537	-0.0055	-0.02877	-0.09462	-0.01793	2	1	8C(57.0215),N-term(304.2072)
A6NFI3	FGQSAALTR	4.9119e+07	4.43502e+07	4.75277e+07	4.53586e+07	4.27164e+07	4.55295e+07	4.52202e+07	4.96971e+07	4.80746e+07	4.73492e+07	4.79863e+07	4.79798e+07	4.59008e+07	3.89701e+07	4.92241e+07	4.37712e+07			FALSE	0.02986	-0.13922	-0.00733	-0.00903	0.02218	0.03803	-0.08296	2	1	N-term(304.2072)
A6NFI3	FLELGNGL	1.44956e+07	1.38743e+07	1.54813e+07	1.42253e+07	1.53424e+07	1.54248e+07	1.61188e+07	1.52979e+07	1.62928e+07	1.34743e+07	1.56449e+07	1.58472e+07	1.6269e+07	1.57327e+07	1.47188e+07	1.62407e+07			FALSE	0.06936	0.17378	0.12602	0.06642	0.14717	0.15063	0.11703	2	0.9961	N-term(304.2072)
A6NFI3	FLELGNGLGEGEGPSSHPL	1.46668e+06	1.51081e+06	1.91858e+06	1.44452e+06	1.52387e+06	1.63816e+06	1.69987e+06	1.62346e+06	1.67623e+06	1.55924e+06	1.48647e+06	1.4358e+06	1.72581e+06	1.79105e+06	1.70761e+06	1.59207e+06			FALSE	0.11988	0.24019	0.14823	0.17569	0.15853	-0.02701	0.08676	3	1	N-term(304.2072)
A6NFI3	FSLEEWERLEADQR	8.6468e+06	8.00271e+06	7.97859e+06	7.45729e+06	7.76801e+06	8.18068e+06	8.73672e+06	8.72103e+06	8.91155e+06	8.86049e+06	8.72127e+06	7.77806e+06	7.7745e+06	8.84822e+06	8.07715e+06	7.87164e+06			FALSE	0.09413	-0.00232	-0.06203	-0.10919	0.06839	-0.01307	-0.06204	3	1	N-term(304.2072)
A6NFI3	FSQSSHLLTHMK	2.98809e+06	2.94484e+06	3.05476e+06	3.18652e+06	3.07881e+06	2.97266e+06	2.88748e+06	3.12581e+06	2.95818e+06	2.60958e+06	2.92505e+06	2.05836e+06	3.06008e+06	2.80816e+06	2.95059e+06	2.83648e+06			FALSE	-0.09165	-0.01582	-0.03591	0.0731	0.01941	-0.25161	0.02854	4	1	12K(304.2072),N-term(304.2072)
A6NFI3	GATAAPGSGSAPAPAPKPEAA	3.92864e+06	4.46631e+06	3.65759e+06	4.46465e+06	4.78126e+06	4.13364e+06	4.05932e+06	4.69562e+06	3.56719e+06	4.68704e+06	4.36487e+06	4.47164e+06	4.08771e+06	4.41262e+06	4.57827e+06	4.12842e+06			FALSE	-0.02439	0.018	0.0526	-0.04765	0.06058	0.07396	0.0867	3	1	17K(304.2072),N-term(304.2072)
A6NFI3	GFGHSSDFK	3.80791e+06	3.4245e+06	3.54032e+06	3.70332e+06	4.05874e+06	3.80276e+06	3.71355e+06	3.46965e+06	3.80131e+06	3.85347e+06	3.69208e+06	3.50377e+06	3.67114e+06	3.08426e+06	3.83117e+06	3.25416e+06			FALSE	0.08188	-0.09843	-0.02964	0.00224	-0.00985	-0.00731	0.12033	2	1	9K(304.2072),N-term(304.2072)
A6NFI3	GFHFPVHPK	6.53845e+07	6.81486e+07	6.07156e+07	7.13702e+07	6.25842e+07	6.52491e+07	6.20208e+07	6.85109e+07	6.0854e+07	6.18994e+07	5.52705e+07	6.67356e+07	6.29994e+07	6.54749e+07	6.04496e+07	6.50569e+07			FALSE	-0.12143	-0.05572	-0.08943	-0.01572	-0.0328	-0.13024	-0.06293	4	0.9996	9K(304.2072),N-term(304.2072)
A6NFI3	GGGCAEAGGDGPR	4.1341e+06	4.37187e+06	4.51626e+06	4.9433e+06	4.3799e+06	4.26803e+06	4.08603e+06	4.24289e+06	4.07335e+06	4.63919e+06	3.75146e+06	4.09866e+06	3.91171e+06	4.19579e+06	4.94317e+06	4.54689e+06			FALSE	0.03462	-0.06922	0.15794	0.1533	-0.03035	-0.11576	0.02388	2	1	4C(57.0215),N-term(304.2072)
A6NFI3	GGGCAEAGGDGPRREPGETA	8.84728e+06	8.70818e+06	8.35787e+06	9.12185e+06	7.49375e+06	8.66415e+06	8.94598e+06	9.50627e+06	8.91752e+06	1.04298e+07	8.6519e+06	8.90133e+06	8.66295e+06	8.33513e+06	8.70685e+06	8.26042e+06			FALSE	0.14022	-0.04655	-0.04916	-0.00624	0.07188	-0.00018	-0.11968	3	1	4C(57.0215),N-term(304.2072)
A6NFI3	GHTGERPFPCPECGK	8.34057e+06	8.96677e+06	7.70328e+06	9.17576e+06	8.43586e+06	6.97597e+06	8.4203e+06	8.01922e+06	7.72875e+06	7.44412e+06	6.79128e+06	8.54753e+06	7.8199e+06	8.02383e+06	7.30684e+06	7.7535e+06			FALSE	-0.18989	-0.12747	-0.20063	-0.03615	-0.07422	-0.1742	-0.16735	5	0.9999	10C(57.0215),13C(57.0215),15K(304.2072),N-term(304.2072)
A6NFI3	GLPDFRER	1.06758e+07	1.07671e+07	1.07903e+07	1.05802e+07	1.05345e+07	1.08579e+07	1.01293e+07	1.08294e+07	1.14482e+07	1.10166e+07	1.05489e+07	1.16752e+07	1.04123e+07	1.04777e+07	9.94657e+06	1.04734e+07			FALSE	0.06716	-0.03769	-0.07052	-0.00488	-0.03295	0.05163	-0.00341	3	0.999	N-term(304.2072)
A6NFI3	GLYQEVMQENYGIL	4.16615e+06	3.66212e+06	3.79521e+06	3.87175e+06	3.34278e+06	3.92789e+06	3.94568e+06	3.9427e+06	4.00333e+06	3.63325e+06	3.41595e+06	3.91602e+06	4.03147e+06	3.31348e+06	3.11903e+06	3.83482e+06			FALSE	-0.03577	-0.09194	-0.17088	-0.03004	0.01104	-0.09449	-0.1066	23	1	N-term(304.2072)
A6NFI3	GPSSAGPGER	2.81971e+07	2.81788e+07	2.84682e+07	2.52154e+07	2.77382e+07	2.80472e+07	2.81578e+07	2.97882e+07	3.40679e+07	2.81511e+07	2.90758e+07	3.10219e+07	2.67844e+07	2.5918e+07	2.88588e+07	2.76803e+07			FALSE	0.14228	-0.09721	0.00417	-0.0706	0.03963	0.09223	-0.01519	2	1	N-term(304.2072)
A6NFI3	GSHLAAHVR	8.01575e+06	8.90163e+06	7.76632e+06	8.06974e+06	8.23711e+06	8.48768e+06	7.84353e+06	9.97561e+06	9.97161e+06	8.00351e+06	7.03462e+06	7.15398e+06	8.30828e+06	9.51345e+06	8.63632e+06	8.36734e+06			FALSE	0.0875	0.07513	0.00734	-0.09529	0.07492	-0.25377	-0.01652	3	1	N-term(304.2072)
A6NFI3	GYPIPKPDLIFR	4.83345e+07	4.53681e+07	4.06994e+07	4.68274e+07	4.34215e+07	4.45621e+07	4.38403e+07	4.83141e+07	4.41002e+07	4.71818e+07	4.67549e+07	4.4491e+07	4.33694e+07	4.16645e+07	4.54314e+07	4.6158e+07			FALSE	-0.03776	-0.14005	-0.03291	-0.09837	-0.02404	-0.03833	-0.09086	3	0.9998	6K(304.2072),N-term(304.2072)
A6NFI3	HQAVHTADRPHCCPDCGQAFR	2.08797e+07	1.68223e+07	1.73224e+07	1.81695e+07	1.62123e+07	1.97128e+07	1.66964e+07	1.94946e+07	1.67141e+07	1.77321e+07	1.63992e+07	1.61031e+07	1.57847e+07	1.68581e+07	2.09271e+07	1.64651e+07			FALSE	-0.1303	-0.20788	-0.0119	-0.08715	-0.05901	-0.2141	-0.06965	5	1	12C(57.0215),13C(57.0215),16C(57.0215),N-term(304.2072)
A6NFI3	IHTGERPYR	5.68066e+06	5.61001e+06	5.77493e+06	6.2323e+06	6.75328e+06	5.69987e+06	4.92832e+06	5.55419e+06	5.94687e+06	6.37349e+06	5.59935e+06	5.8239e+06	5.8618e+06	5.56689e+06	5.98581e+06	5.9744e+06			FALSE	0.12591	0.01753	0.08311	0.08877	-0.10715	0.01684	0.14138	3	1	N-term(304.2072)
A6NFI3	LEQGEEPWVPDSPRPEEGDIVTG	1.00104e+07	1.03116e+07	1.13022e+07	9.64284e+06	1.0201e+07	1.05654e+07	1.01492e+07	9.96274e+06	9.64005e+06	1.05407e+07	9.97858e+06	1.01614e+07	1.02408e+07	9.21959e+06	9.55413e+06	9.8334e+06			FALSE	-0.01006	-0.0625	-0.06791	0.04357	-0.01499	-0.01298	0.03121	3	1	N-term(304.2072)
A6NFI3	LGYPIPKPDLIFR	5.10642e+06	5.20702e+06	5.25233e+06	4.60454e+06	4.96319e+06	4.78818e+06	5.05824e+06	5.08503e+06	5.51821e+06	4.97483e+06	4.63393e+06	4.9383e+06	5.15463e+06	4.54758e+06	4.88339e+06	5.01595e+06			FALSE	0.02491	-0.08814	-0.05912	-0.06532	-0.024	-0.1076	-0.08085	3	0.9479	7K(304.2072),N-term(304.2072)
A6NFI3	LHPDSFPILGLPDFR	1.83717e+06	1.60074e+06	1.93942e+06	1.82915e+06	1.77559e+06	1.82487e+06	1.86273e+06	1.75511e+06	1.85149e+06	1.42932e+06	1.47112e+06	1.80855e+06	1.87841e+06	1.60546e+06	1.65813e+06	1.7153e+06			FALSE	-0.06748	0.01916	-0.02731	0.13249	0.0736	-0.06798	0.06665	3	1	N-term(304.2072)
A6NFI3	LPVDGRPLPAPL	2.0248e+07	1.9259e+07	2.08603e+07	1.90927e+07	2.01423e+07	2.11765e+07	1.96725e+07	1.94369e+07	2.1813e+07	2.25059e+07	2.13454e+07	2.12905e+07	2.12454e+07	2.01299e+07	2.03855e+07	2.00245e+07			FALSE	0.16581	0.06666	0.0326	0.01619	-0.0146	0.10996	0.06469	2	0.9998	N-term(304.2072)
A6NFI3	LPVDGRPLPAPLGGPL	1.46397e+07	1.37269e+07	1.50259e+07	1.57372e+07	1.46357e+07	1.39296e+07	1.4591e+07	1.43985e+07	1.46685e+07	1.48212e+07	1.49949e+07	1.53413e+07	1.48788e+07	1.43323e+07	1.45534e+07	1.43729e+07			FALSE	0.05601	0.04232	0.02819	0.117	0.03133	0.09685	0.01007	3	1	N-term(304.2072)
A6NFI3	RSYLVTHQR	4.2152e+06	4.18452e+06	4.21958e+06	4.15548e+06	4.1497e+06	4.72631e+06	3.71489e+06	4.49864e+06	4.02213e+06	4.14363e+06	3.79404e+06	4.33543e+06	4.378e+06	4.3104e+06	4.29555e+06	3.95783e+06			FALSE	-0.04075	0.04875	-0.02535	-0.00424	-0.03234	-0.04718	0.07957	3	1	N-term(304.2072)
A6NFI3	SFPILGLPDFR	7.90974e+06	7.89786e+06	8.34255e+06	7.74552e+06	8.16269e+06	7.81969e+06	8.13379e+06	7.34222e+06	7.99891e+06	7.79332e+06	7.71747e+06	7.97919e+06	8.22804e+06	8.51669e+06	8.00168e+06	7.90092e+06			FALSE	-0.0014	0.08309	0.00864	0.02537	-0.03058	-0.01016	0.01586	2	1	N-term(304.2072)
A6NFI3	SFVYGSHLAR	5.80114e+07	5.7264e+07	6.68563e+07	6.1933e+07	5.06716e+07	5.83093e+07	5.15436e+07	7.26492e+07	6.48856e+07	5.53359e+07	4.77956e+07	5.59582e+07	5.06507e+07	5.32991e+07	6.57475e+07	6.17348e+07			FALSE	0.06061	-0.1492	0.14521	0.15993	0.1075	-0.15192	-0.08101	3	1	N-term(304.2072)
A6NFI3	SLEEWERLEADQR	5.06886e+06	4.74146e+06	4.89774e+06	5.17736e+06	5.23954e+06	4.92324e+06	4.9112e+06	4.77909e+06	4.73706e+06	5.05567e+06	5.28465e+06	5.21547e+06	4.6263e+06	4.89283e+06	4.78013e+06	4.63602e+06			FALSE	-0.00259	-0.04347	-0.05916	0.03842	-0.01776	0.09804	0.05092	3	1	N-term(304.2072)
A6NFI3	SVLVTHQR	9.21598e+07	8.04894e+07	7.4964e+07	1.03926e+08	8.75875e+07	8.9037e+07	7.98345e+07	9.22146e+07	9.38194e+07	9.13652e+07	9.3567e+07	8.74107e+07	9.98097e+07	8.30622e+07	8.7239e+07	9.47408e+07			FALSE	0.10112	0.08299	0.07593	0.05123	-0.00502	0.06797	0.03284	3	0.9992	N-term(304.2072)
A6NFI3	SYLVTHQR	5.0925e+07	5.33316e+07	4.73674e+07	5.08348e+07	4.71387e+07	4.67973e+07	4.97731e+07	4.85766e+07	4.92637e+07	5.03355e+07	3.73974e+07	5.78021e+07	4.69425e+07	5.30362e+07	5.2511e+07	5.06688e+07			FALSE	-0.06593	-0.06045	-0.01498	-0.08631	-0.08415	-0.13111	-0.15039	3	0.9993	N-term(304.2072)
A6NFI3	THTGERPFPCPECGAR	5.48913e+07	6.05706e+07	6.41533e+07	5.88636e+07	5.99649e+07	5.45134e+07	6.25892e+07	5.60069e+07	5.3529e+07	5.37813e+07	5.44277e+07	6.41875e+07	5.9173e+07	5.98657e+07	5.58236e+07	5.71486e+07			FALSE	-0.10563	0.04401	-0.03145	0.09144	0.03864	0.03887	-0.01234	4	1	10C(57.0215),13C(57.0215),N-term(304.2072)
A6NFI3	THTGERPYAC	1.4645e+06	1.71565e+06	1.57971e+06	1.78519e+06	1.82558e+06	1.55777e+06	1.75591e+06	1.72168e+06	1.96919e+06	1.82249e+06	1.68232e+06	2.08637e+06	1.83365e+06	1.88327e+06	1.46892e+06	1.90127e+06			FALSE	0.25375	0.22501	0.08374	0.08147	0.12899	0.24497	0.08936	2	0.9758	10C(57.0215),N-term(304.2072)
A6NFI3	THTGERPYACANCGRR	2.43516e+06	2.42783e+06	2.3554e+06	2.65204e+06	2.58043e+06	2.47138e+06	2.34045e+06	2.3994e+06	2.45474e+06	2.48367e+06	2.37015e+06	1.94335e+06	2.18583e+06	2.17101e+06	2.40463e+06	2.34247e+06			FALSE	0.0222	-0.15856	-0.0348	0.04223	-0.037	-0.17299	0.05496	4	1	10C(57.0215),13C(57.0215),N-term(304.2072)
A6NFI3	THTGERPYPCSHCGR	5.48842e+06	5.30361e+06	5.54953e+06	5.60725e+06	5.36224e+06	5.19241e+06	4.82852e+06	4.51184e+06	5.39848e+06	5.26506e+06	4.71993e+06	5.54449e+06	5.83673e+06	5.01149e+06	5.15669e+06	5.66995e+06			FALSE	-0.01728	0.00749	0.00462	0.04795	-0.20842	-0.07231	-0.03209	4	1	10C(57.0215),13C(57.0215),N-term(304.2072)
A6NFI3	VDPAPERR	2.66242e+07	2.88305e+07	3.11019e+07	2.92107e+07	3.03314e+07	2.98886e+07	3.04137e+07	3.23196e+07	3.07539e+07	2.89979e+07	3.25742e+07	3.2029e+07	2.86278e+07	2.91218e+07	3.23412e+07	2.93249e+07			FALSE	0.10767	0.0585	0.15317	0.12115	0.17792	0.22029	0.11893	3	1	N-term(304.2072)
A6NFI3	VEVEADVEEEDVK	654497	662080	591550	615093	652104	560237	613508	623173	646859	661007	710628	618293	685925	574261	657576	504906			FALSE	-0.00958	-0.06315	-0.17958	-0.12579	-0.09032	0.01346	-0.119	3	0.995	13K(304.2072),N-term(304.2072)
A6NFI3	VSLGYPIPKPDLIFR	1.29852e+06	1.38802e+06	1.327e+06	1.28669e+06	1.23408e+06	1.54651e+06	1.22185e+06	1.38942e+06	1.43782e+06	1.18139e+06	1.31137e+06	1.19868e+06	1.23256e+06	1.34868e+06	1.34431e+06	1.15424e+06			FALSE	-0.03662	-0.05768	-0.10466	-0.03966	-0.041	-0.09804	0.04964	3	1	9K(304.2072),N-term(304.2072)
A6NFI3	VYGSHLAR	8.93264e+06	7.59072e+06	7.76931e+06	6.23792e+06	9.7321e+06	9.50958e+06	8.13145e+06	7.72073e+06	8.47458e+06	8.79244e+06	8.81343e+06	7.10605e+06	7.42712e+06	9.16935e+06	7.32099e+06	8.39996e+06			FALSE	0.06351	0.00637	-0.07182	-0.23834	-0.05983	-0.05371	0.21973	3	0.9954	N-term(304.2072)
A6NFI3	YHAAVKPFGCEECGK	9.28595e+06	8.83808e+06	9.47672e+06	9.12049e+06	8.96886e+06	9.15923e+06	9.29797e+06	9.6485e+06	1.01943e+07	9.4509e+06	9.7011e+06	9.88414e+06	1.04353e+07	9.21177e+06	9.96912e+06	1.02139e+07			FALSE	0.11627	0.11641	0.15524	0.03718	0.06403	0.11186	0.00032	4	1	10C(57.0215),13C(57.0215),15K(304.2072),6K(304.2072),N-term(304.2072)
A6NFQ2	AGCFPVPTPEMR	3.86439e+07	3.78169e+07	3.72356e+07	3.75978e+07	3.56947e+07	3.59745e+07	3.40968e+07	3.73203e+07	3.98687e+07	3.76641e+07	3.34967e+07	4.00034e+07	4.29028e+07	4.12039e+07	3.44096e+07	3.98968e+07			FALSE	0.02009	0.1375	-0.04123	-0.03104	-0.09845	-0.05698	-0.09337	3	1	3C(57.0215),N-term(304.2072)
A6NFQ2	AHEALSPPERER	6.75526e+06	7.44863e+06	6.7748e+06	5.29686e+06	7.73286e+06	6.78505e+06	7.0213e+06	8.52913e+06	1.08053e+07	6.96247e+06	6.09413e+06	7.41208e+06	7.01805e+06	9.04538e+06	6.36626e+06	7.42678e+06			FALSE	0.32297	0.17749	-0.04235	-0.23466	0.13067	-0.07266	0.03155	4	1	N-term(304.2072)
A6NFQ2	ALSQFQAILNHENGNLEK	1.29113e+07	1.19932e+07	1.3192e+07	1.33924e+07	1.27033e+07	1.21879e+07	1.2764e+07	1.29397e+07	1.30418e+07	1.25094e+07	1.20486e+07	1.19006e+07	1.23438e+07	1.16087e+07	1.29764e+07	1.29657e+07			FALSE	0.03698	-0.05623	0.05889	0.09417	0.04557	-0.05643	-0.00077	34	1	18K(304.2072),N-term(304.2072)
A6NFQ2	APVVTHQ	9.89392e+06	1.00109e+07	1.15683e+07	1.08637e+07	9.90579e+06	9.98528e+06	1.11325e+07	9.33845e+06	1.13483e+07	1.04418e+07	1.1896e+07	1.14962e+07	1.14768e+07	9.62954e+06	1.14885e+07	1.08014e+07			FALSE	0.13056	0.08456	0.16327	0.17244	0.04046	0.23291	-0.001	2	0.9996	N-term(304.2072)
A6NFQ2	AQAHEALSPPER	1.28627e+08	1.29843e+08	1.19396e+08	124117941	1.3418e+08	1.36941e+08	1.23205e+08	1.40189e+08	1.41613e+08	1.18166e+08	1.19184e+08	1.26389e+08	1.30382e+08	1.40703e+08	1.29009e+08	1.27484e+08			FALSE	0.00729	0.06875	-0.01107	-0.08599	0.02723	-0.07384	0.06894	3	1	N-term(304.2072)
A6NFQ2	AQAHEALSPPERER	1.58587e+07	1.51797e+07	1.64293e+07	1.50704e+07	1.66472e+07	1.72821e+07	1.49118e+07	1.48394e+07	1.59161e+07	1.56224e+07	1.48634e+07	1.49443e+07	1.75801e+07	1.61335e+07	1.45752e+07	1.54385e+07			FALSE	0.02306	0.11928	-0.04843	0.02128	-0.06111	-0.05837	0.12848	34	1	N-term(304.2072)
A6NFQ2	AYNDTLTATLIQFVK	1.13225e+06	1.17999e+06	1.11846e+06	881520	1.24601e+06	1.13948e+06	1.24286e+06	922799	1.18039e+06	824888	1.32889e+06	1.03759e+06	1.1609e+06	1.6201e+06	965429	1.22894e+06			FALSE	-0.20549	0.26631	-0.07549	-0.20931	-0.09449	0.03345	0.04499	3	1	15K(304.2072),N-term(304.2072)
A6NFQ2	EIINEMDMR	1.83861e+07	1.78562e+07	1.73428e+07	1.7062e+07	1.75182e+07	1.74656e+07	1.75713e+07	1.73975e+07	1.71855e+07	1.76084e+07	1.7022e+07	1.75893e+07	1.76552e+07	1.69116e+07	1.78274e+07	1.77775e+07			FALSE	-0.05884	-0.06829	-0.0256	-0.07506	-0.0516	-0.06643	-0.05098	2	1	8M(15.9949),N-term(304.2072)
A6NFQ2	FTDTYGDRDR	3.99659e+07	4.10289e+07	4.02458e+07	4.2863e+07	4.21771e+07	3.92202e+07	4.18534e+07	3.74362e+07	3.61647e+07	3.71836e+07	3.839e+07	3.80354e+07	3.79292e+07	5.47006e+07	4.22282e+07	3.96835e+07			FALSE	-0.14307	0.19365	0.01624	0.03717	-0.0307	-0.08378	0.00715	3	1	N-term(304.2072)
A6NFQ2	GAVPAPYYK	1.07537e+08	1.06139e+08	1.02761e+08	1.03851e+08	1.05265e+08	1.02152e+08	1.11367e+08	1.0535e+08	1.07488e+08	1.01716e+08	1.11923e+08	1.05969e+08	1.11793e+08	1.01782e+08	1.09017e+08	1.07868e+08			FALSE	-0.03052	-0.00069	0.0215	-0.04851	0.02039	0.02819	-0.04289	2	1	9K(304.2072),N-term(304.2072)
A6NFQ2	GLSILPQTLK	3.41782e+06	4.40006e+06	3.83307e+06	4.0945e+06	3.37059e+06	3.39003e+06	3.84034e+06	3.58771e+06	3.33002e+06	3.88275e+06	3.47183e+06	3.63564e+06	3.57289e+06	6.68092e+06	3.59642e+06	3.79418e+06			FALSE	-0.11622	0.39131	-0.08108	0.0201	-0.07379	-0.13744	-0.20962	3	0.9983	10K(304.2072),N-term(304.2072)
A6NFQ2	GPIPSELLLIGE	2.07223e+06	1.74378e+06	1.99202e+06	1.79352e+06	1.79872e+06	2.03007e+06	1.55894e+06	1.75406e+06	1.79647e+06	2.04177e+06	1.56186e+06	1.79923e+06	1.65356e+06	1.56348e+06	1.77994e+06	1.63843e+06			FALSE	0.00838	-0.24633	-0.15876	-0.01156	-0.20393	-0.18314	0.00482	2	1	N-term(304.2072)
A6NFQ2	GRVVLAAHECLLCAPK	1.21317e+07	1.40732e+07	1.40813e+07	1.47579e+07	1.55778e+07	1.42202e+07	1.46208e+07	1.27841e+07	1.48766e+07	1.33181e+07	1.26057e+07	1.19424e+07	1.38716e+07	1.36596e+07	1.40832e+07	1.32314e+07			FALSE	0.10559	0.07123	0.05984	0.1382	0.0646	-0.09423	0.18538	4	1	10C(57.0215),13C(57.0215),16K(304.2072),N-term(304.2072)
A6NFQ2	GSQLGPVPVTIR	2.79223e+07	2.66952e+07	2.64638e+07	2.8416e+07	2.63373e+07	2.73102e+07	2.59034e+07	2.5984e+07	2.83745e+07	2.64789e+07	2.50468e+07	2.71547e+07	2.63384e+07	2.41384e+07	2.80371e+07	2.56864e+07			FALSE	0.00622	-0.11374	-0.02381	0.00691	-0.07398	-0.06527	-0.02585	2	1	N-term(304.2072)
A6NFQ2	GVWGPIHELGHNQQR	2.25878e+08	2.43827e+08	2.7422e+08	2.53245e+08	2.4002e+08	2.62987e+08	2.39167e+08	2.63554e+08	2.38432e+08	2.18243e+08	2.15768e+08	2.53548e+08	2.4849e+08	2.19895e+08	2.55498e+08	2.55166e+08			FALSE	-0.04059	-0.00406	0.12062	0.16732	0.098	-0.0012	0.09882	4	1	N-term(304.2072)
A6NFQ2	HPITVEIN	3.39863e+07	3.53137e+07	2.98846e+07	3.44039e+07	3.32003e+07	3.31536e+07	3.07847e+07	3.46041e+07	3.37022e+07	3.44379e+07	3.38376e+07	3.37666e+07	3.58816e+07	3.19988e+07	3.11911e+07	3.25029e+07			FALSE	-0.02435	-0.02986	-0.1217	-0.1083	-0.08381	-0.03574	-0.06268	2	0.9987	N-term(304.2072)
A6NFQ2	KALSQFQAILNHENGNLEK	2.10689e+06	2.23999e+06	2.14154e+06	2.37455e+06	2.75195e+06	2.53388e+06	2.24505e+06	2.61511e+06	2.02339e+06	2.30395e+06	2.2589e+06	2.23561e+06	2.15136e+06	2.19214e+06	1.88261e+06	2.55306e+06			FALSE	-0.0065	-0.00112	0.02917	0.05509	0.16102	0.04818	0.28215	4	1	19K(304.2072),1K(304.2072),N-term(304.2072)
A6NFQ2	LAAEPFPFR	7.56268e+07	8.54018e+07	8.00967e+07	8.35135e+07	8.04048e+07	7.75614e+07	8.52306e+07	8.48296e+07	7.35784e+07	8.22775e+07	8.86461e+07	7.4466e+07	8.44426e+07	8.69461e+07	8.78819e+07	8.74467e+07			FALSE	-0.0471	0.08996	0.12274	0.02295	0.07873	0.01855	-0.0277	2	0.9999	N-term(304.2072)
A6NFQ2	LAAEPFPFRRPER	1.43251e+08	1.15727e+08	1.41359e+08	1.30503e+08	1.29828e+08	1.49593e+08	1.52132e+08	1.56554e+08	1.55226e+08	1.53075e+08	1.61297e+08	1.59463e+08	1.61009e+08	1.37478e+08	1.48861e+08	1.39098e+08			FALSE	0.25151	0.20484	0.15304	0.07004	0.25331	0.30866	0.10961	4	0.999	N-term(304.2072)
A6NFQ2	LWDEMMQAVAR	4.09455e+07	3.88371e+07	4.06474e+07	3.78829e+07	4.18913e+07	4.01519e+07	3.93786e+07	3.94212e+07	3.89789e+07	3.87978e+07	4.01551e+07	3.80185e+07	3.66204e+07	3.77896e+07	3.89723e+07	4.00399e+07			FALSE	-0.03674	-0.10058	-0.014	-0.02282	-0.01788	-0.02939	0.04031	23	1	N-term(304.2072)
A6NFQ2	MDGVTCWDVPR	1.70088e+07	1.86396e+07	1.67447e+07	1.93654e+07	1.80769e+07	1.75041e+07	1.8047e+07	1.79104e+07	1.73138e+07	1.75266e+07	1.77959e+07	1.51826e+07	1.84709e+07	1.92856e+07	1.7906e+07	1.71262e+07			FALSE	-0.03307	0.08289	-0.02515	0.01857	0.01245	-0.11231	-0.00273	2	1	6C(57.0215),N-term(304.2072)
A6NFQ2	MGPFLLNAVR	8.41327e+07	8.70311e+07	7.78583e+07	8.52839e+07	7.68227e+07	8.26463e+07	8.07049e+07	9.559e+07	7.40774e+07	7.84886e+07	8.08064e+07	7.16583e+07	7.84033e+07	7.0665e+07	8.92666e+07	8.16102e+07			FALSE	-0.16594	-0.1994	-0.00242	-0.06925	0.04261	-0.1669	-0.1021	2	1	N-term(304.2072)
A6NFQ2	MNLWVKK	5.13732e+06	5.54303e+06	5.38569e+06	5.06969e+06	5.27852e+06	5.73762e+06	5.01472e+06	5.09822e+06	5.1566e+06	5.09023e+06	5.48307e+06	4.59908e+06	5.48777e+06	5.26595e+06	5.39411e+06	5.19207e+06			FALSE	-0.05978	0.00988	-0.01278	-0.03071	-0.07875	-0.08315	0.04466	3	0.9998	6K(304.2072),7K(304.2072),N-term(304.2072)
A6NFQ2	NAEVSLSEAAASAGLR	8.33534e+06	6.63397e+06	8.86457e+06	8.96314e+06	8.94592e+06	9.72825e+06	9.11668e+06	7.83592e+06	9.1009e+06	9.13797e+06	6.92471e+06	8.68624e+06	8.24846e+06	9.73477e+06	8.48787e+06	7.98051e+06			FALSE	0.28501	0.26464	0.13769	0.25211	0.1795	0.06055	0.31904	3	1	N-term(304.2072)
A6NFQ2	SSSLYPSK	1.91617e+07	1.94969e+07	2.07628e+07	2.07297e+07	2.2339e+07	2.13329e+07	2.12411e+07	2.06838e+07	2.13398e+07	2.16766e+07	2.125e+07	2.0855e+07	2.05977e+07	2.17758e+07	2.1052e+07	2.05686e+07			FALSE	0.1541	0.13237	0.10651	0.10206	0.11702	0.1232	0.17592	2	0.9995	8K(304.2072),N-term(304.2072)
A6NFQ2	VGVNTNLK	7.41162e+07	7.02278e+07	7.08199e+07	6.98726e+07	6.94694e+07	7.03995e+07	7.29372e+07	7.28732e+07	6.68787e+07	7.34688e+07	6.9197e+07	6.88475e+07	7.4121e+07	6.34145e+07	6.96859e+07	6.90377e+07			FALSE	-0.04051	-0.06971	-0.0573	-0.03697	0.01458	-0.06438	-0.04544	23	0.9998	8K(304.2072),N-term(304.2072)
A6NFQ2	VLSRFPGNK	4.14232e+07	4.31354e+07	4.12106e+07	4.37789e+07	3.8258e+07	4.09406e+07	4.27525e+07	4.34193e+07	3.94972e+07	3.88451e+07	3.93156e+07	3.88479e+07	4.19062e+07	4.056e+07	4.05513e+07	3.99098e+07			FALSE	-0.11016	-0.03615	-0.07166	0.00733	0.02726	-0.11346	-0.09448	3	0.9998	9K(304.2072),N-term(304.2072)
A6NFQ2	VQIGCHTDDLTK	1.02548e+08	9.85445e+07	9.84811e+07	1.03808e+08	1.01617e+08	1.02378e+08	1.04401e+08	1.0651e+08	1.025e+08	1.0274e+08	1.05482e+08	1.04172e+08	1.08152e+08	9.87619e+07	9.70233e+07	1.00673e+08			FALSE	0.02946	0.04117	-0.02457	0.00856	0.06878	0.06015	0.02067	3	1	12K(304.2072),5C(57.0215),N-term(304.2072)
A6NFQ2	VTSVAGVYFTDTYGDRDR	5.6162e+07	5.55912e+07	5.46376e+07	5.6443e+07	5.30991e+07	5.97644e+07	5.24386e+07	5.94907e+07	5.04733e+07	5.84075e+07	5.30992e+07	4.84709e+07	5.31024e+07	4.54287e+07	5.97152e+07	5.79885e+07			FALSE	-0.03757	-0.18167	0.07484	-0.00871	0.00227	-0.13784	0.01426	3	1	N-term(304.2072)
A6NFQ2	VTSVAGVYFTDTYGDRDRFK	8.45824e+06	8.84655e+06	8.92896e+06	8.78847e+06	1.00069e+07	9.45834e+06	8.88755e+06	8.394e+06	8.44961e+06	9.00534e+06	8.64065e+06	7.33095e+06	8.67235e+06	8.93217e+06	7.78409e+06	8.13333e+06			FALSE	0.01246	0.02477	-0.12056	0.034	-0.00194	-0.11566	0.16973	4	1	20K(304.2072),N-term(304.2072)
A6NFQ2	YGEDVRQDQQQLLEGISELDIR	1.34681e+07	1.39859e+07	1.46548e+07	1.39363e+07	1.51637e+07	1.47116e+07	1.43866e+07	1.22074e+07	1.44242e+07	1.48794e+07	1.54882e+07	1.2294e+07	1.46855e+07	1.51955e+07	1.40036e+07	1.37364e+07			FALSE	0.09406	0.12221	0.01495	0.05855	-0.04592	0.01715	0.12194	4	1	N-term(304.2072)
A6NGB9	ALPAPPAPPGSQPFLQK	4.03642e+06	4.14643e+06	3.94706e+06	4.30598e+06	3.81906e+06	4.53802e+06	3.86631e+06	4.0496e+06	4.0722e+06	4.41398e+06	3.77092e+06	4.3612e+06	3.99306e+06	4.2401e+06	3.91722e+06	3.62301e+06			FALSE	0.05251	0.00884	-0.11799	0.01232	-0.04785	-0.00897	0.0304	3	1	17K(304.2072),N-term(304.2072)
A6NGB9	LNPPPAPPAR	3.38703e+06	3.30931e+06	3.19888e+06	3.25202e+06	3.44491e+06	3.5237e+06	3.1865e+06	3.41482e+06	3.51132e+06	3.3482e+06	3.42963e+06	3.24549e+06	3.17378e+06	3.33523e+06	3.38421e+06	3.03862e+06			FALSE	0.03473	-0.04094	-0.06016	-0.05387	-0.02062	-0.00458	0.0575	3	0.9999	N-term(304.2072)
A6NGB9	VTQINDR	1.66755e+07	1.60015e+07	1.71094e+07	1.63127e+07	1.74428e+07	1.65241e+07	1.66901e+07	1.59182e+07	1.81476e+07	1.6119e+07	1.69955e+07	1.65457e+07	1.71885e+07	1.53286e+07	1.79803e+07	1.62277e+07			FALSE	0.06853	-0.00708	0.06605	0.03252	-0.00304	0.03766	0.05585	2	0.9707	N-term(304.2072)
A6NGK3	MLPEQFSDEVEPATPEEGEPATQR	2676.96	2876.31	2839.92	2754.35	2895.44	3469.39	2875.59	3051.84	2725.46	2853.81	2825.81	2890.01	3077.11	3357.91	4151.26	4527.38	0.929059	15320.1	FALSE	0.00674	0.21261	0.64413	0.01061	0.09407	0.04162	0.19678	4	1	N-term(304.2072)
A6NHC0	NYPATYWTNPQFK	91095.2	77311.6	87170.9	83333.9	82027.5	91516.6	85440.6	77313.4	88177.2	83812	86172	71269.2	88381.1	79025.8	79324.3	79254.8			FALSE	0.03037	-0.00859	-0.08675	0.01786	-0.04926	-0.09714	0.04335	3	0.9947	13K(304.2072),N-term(304.2072)
A6NHL2	SFGGGTGS	4.03242e+08	4.12702e+08	4.05856e+08	4.52001e+08	3.86482e+08	3.77128e+08	4.22202e+08	4.10157e+08	4.64744e+08	4.69417e+08	4.54414e+08	4.57427e+08	4.34667e+08	4.38491e+08	3.76682e+08	3.64857e+08			FALSE	0.1952	0.09777	-0.13795	0.07227	0.02874	0.16031	-0.09563	2	0.988	N-term(304.2072)
A6NHL2	SFGGGTGSGF	2.2558e+09	2.23459e+09	2.28713e+09	2.28506e+09	2.35052e+09	2.24779e+09	2.19651e+09	2.07665e+09	2.29239e+09	2.35782e+09	2.33956e+09	2.42045e+09	2.06969e+09	2.40066e+09	2.32572e+09	2.26711e+09			FALSE	0.05046	-0.00645	0.03254	0.02604	-0.07154	0.08412	0.03426	2	1	N-term(304.2072)
A6NHL2	SFGGGTGSGFT	5.57471e+06	6.26754e+06	6.02334e+06	6.31388e+06	6.01758e+06	5.6313e+06	5.78055e+06	5.82613e+06	5.91065e+06	6.17495e+06	6.16041e+06	5.68019e+06	5.72058e+06	6.47669e+06	6.47572e+06	5.99769e+06			FALSE	0.02935	0.04262	0.07491	0.05908	-0.02899	-0.0002	-0.02375	2	1	N-term(304.2072)
A6NHL2	SFGGGTGSGFTS	5.64464e+07	6.30375e+07	5.86286e+07	6.16701e+07	5.89926e+07	5.31058e+07	5.96337e+07	5.92311e+07	5.91528e+07	6.07657e+07	6.11551e+07	5.79668e+07	6.13587e+07	7.64328e+07	6.40706e+07	6.26452e+07			FALSE	0.00524	0.20567	0.08478	0.0098	-0.00749	-0.00438	-0.09205	2	1	N-term(304.2072)
A6NHL2	SFGGGTGSGFTSL	1.36213e+08	1.39226e+08	1.39333e+08	1.11964e+08	1.44757e+08	1.30586e+08	1.41556e+08	1.20333e+08	1.4391e+08	1.33986e+08	1.35841e+08	1.37357e+08	1.24869e+08	1.85265e+08	1.42891e+08	1.4001e+08			FALSE	0.01281	0.17116	0.03857	-0.13234	-0.07278	-0.01179	-0.0005	2	1	N-term(304.2072)
A6NHL2	SFGGGTGSGFTSLL	6.30995e+07	6.5362e+07	6.41621e+07	6.00402e+07	6.56395e+07	6.09821e+07	6.138e+07	6.2563e+07	6.29031e+07	6.03473e+07	6.06507e+07	6.76359e+07	6.3914e+07	7.74495e+07	5.94456e+07	6.67164e+07			FALSE	-0.05974	0.13807	-0.02606	-0.04864	-0.05166	-0.00197	-0.02081	2	1	N-term(304.2072)
A6NHL2	SFGGGTGSGFTSLLM	3.84898e+06	4.17165e+06	3.79683e+06	2.81612e+06	3.65747e+06	3.94706e+06	3.41969e+06	5.12396e+06	4.8778e+06	3.43961e+06	3.46462e+06	3.15045e+06	3.1261e+06	4.21635e+06	3.27987e+06	3.28623e+06			FALSE	0.05242	-0.12745	-0.28868	-0.27842	0.09114	-0.27796	-0.07686	3	0.99	N-term(304.2072)
A6NHL2	SFGGGTGSGFTSLLMERL	3.46264e+07	3.32071e+07	3.6784e+07	3.07102e+07	3.28668e+07	3.38257e+07	3.25078e+07	3.21663e+07	3.5422e+07	3.60477e+07	3.55313e+07	3.39286e+07	3.45952e+07	3.26993e+07	3.38815e+07	3.30202e+07			FALSE	0.07533	-0.01151	-0.01996	-0.00723	-0.06881	0.03418	-0.02447	3	1	15M(15.9949),N-term(304.2072)
A6NHL2	VGINNRPPTVMPGGDLAK	623896	565928	584909	605448	540880	655180	537626	663868	635686	555093	635678	509258	620285	434856	657599	592074			FALSE	0.00116	-0.17331	0.0708	0.00065	0.01408	-0.05548	0.00754	3	0.9967	18K(304.2072),N-term(304.2072)
A6NHR9	ADSFEFK	2.38176e+07	2.38839e+07	2.37259e+07	2.44488e+07	2.4079e+07	2.435e+07	2.35882e+07	2.34731e+07	2.27404e+07	2.40718e+07	2.55125e+07	2.40281e+07	2.34745e+07	2.44999e+07	2.4572e+07	2.36141e+07			FALSE	-0.02715	0.00823	0.01458	0.01424	-0.01949	0.05458	0.02184	2	0.9981	7K(304.2072),N-term(304.2072)
A6NHR9	AELIDNSLSATSR	2.38396e+06	2.6171e+06	2.51941e+06	2.69467e+06	2.57172e+06	2.61836e+06	2.47398e+06	2.86613e+06	2.45392e+06	2.5547e+06	2.64668e+06	2.68337e+06	2.41931e+06	2.53476e+06	2.26743e+06	2.44437e+06			FALSE	0.00218	-0.01362	-0.08596	0.06018	0.09463	0.09192	0.05352	2	1	N-term(304.2072)
A6NHR9	AHVEGDGVVEGIIR	2.6557e+07	2.61189e+07	2.4499e+07	2.66807e+07	2.60607e+07	2.87509e+07	2.60979e+07	2.73129e+07	2.62213e+07	2.51741e+07	2.45247e+07	2.54432e+07	2.64292e+07	2.54053e+07	2.68005e+07	2.4514e+07			FALSE	-0.03551	-0.02323	-0.03778	-0.04157	0.01999	-0.07614	0.05734	23	1	N-term(304.2072)
A6NHR9	ALAELIDNSLSATSR	9.31314e+06	8.76368e+06	9.32745e+06	8.48177e+06	9.31864e+06	9.02516e+06	9.1912e+06	1.01082e+07	8.97289e+06	8.29226e+06	9.01457e+06	9.02862e+06	8.89089e+06	1.03155e+07	1.00019e+07	8.08715e+06			FALSE	-0.06628	0.08745	0.00097	-0.02152	0.09442	-0.00269	0.02115	3	1	N-term(304.2072)
A6NHR9	ALYDEVR	1.01641e+07	1.16698e+07	9.60873e+06	1.02992e+07	1.09782e+07	8.96056e+06	1.05228e+07	9.42414e+06	1.03193e+07	9.38647e+06	9.76083e+06	1.10693e+07	9.88339e+06	1.983e+07	1.0079e+07	1.15212e+07			FALSE	-0.14795	0.44455	-0.01552	-0.13322	-0.1304	-0.0679	-0.13099	2	0.9747	N-term(304.2072)
A6NHR9	ANLGVFSVFAPR	1.08133e+08	1.03035e+08	1.07929e+08	9.52533e+07	1.03016e+08	1.06319e+08	9.84156e+07	1.12789e+08	1.02629e+08	9.34844e+07	1.02227e+08	9.57297e+07	9.64592e+07	7.21914e+07	1.1699e+08	1.08726e+08			FALSE	-0.1067	-0.32435	0.09612	-0.05562	0.00025	-0.09321	-0.01258	2	1	N-term(304.2072)
A6NHR9	ARIEIPSCK	4.46289e+07	4.3492e+07	4.63772e+07	4.29878e+07	4.4686e+07	4.6241e+07	4.15795e+07	4.32177e+07	4.5018e+07	4.03865e+07	4.20434e+07	4.12122e+07	4.12935e+07	3.8524e+07	4.3589e+07	3.78208e+07			FALSE	-0.04517	-0.14278	-0.11428	0.02023	-0.05547	-0.08194	0.04523	3	0.975	8C(57.0215),9K(304.2072),N-term(304.2072)
A6NHR9	CQVEEAR	4.63824e+06	3.74363e+06	4.42091e+06	4.40888e+06	4.28038e+06	4.86e+06	4.5933e+06	3.95186e+06	4.74267e+06	4.59338e+06	4.61624e+06	4.18843e+06	4.5912e+06	3.72741e+06	4.76711e+06	4.15409e+06			FALSE	0.15554	-0.01093	0.08997	0.07511	0.02783	0.071	0.12498	2	0.992	1C(57.0215),N-term(304.2072)
A6NHR9	DASFLAGGL	3.34929e+06	3.85951e+06	3.34057e+06	3.37538e+06	3.55514e+06	3.44412e+06	3.40864e+06	3.38556e+06	3.41326e+06	3.53372e+06	3.2842e+06	3.31924e+06	3.47054e+06	4.40805e+06	3.33166e+06	3.16387e+06			FALSE	-0.05337	0.12818	-0.15031	-0.10217	-0.08545	-0.12654	-0.04256	2	0.9962	N-term(304.2072)
A6NHR9	DCPVPPK	8.2149e+07	8.04925e+07	8.40662e+07	8.18217e+07	8.21475e+07	8.32916e+07	8.66828e+07	8.57899e+07	8.2013e+07	8.26556e+07	9.10418e+07	8.59719e+07	8.62872e+07	8.33873e+07	8.5279e+07	8.11839e+07			FALSE	0.01787	0.06107	0.03351	0.02851	0.08467	0.12217	0.02461	23	0.9986	2C(57.0215),7K(304.2072),N-term(304.2072)
A6NHR9	DLLTFPDNVEHCETVFGM	3.07184e+06	2.75788e+06	3.06205e+06	2.72364e+06	3.23844e+06	3.04746e+06	2.80459e+06	3.00081e+06	2.90128e+06	2.83252e+06	2.78026e+06	2.54303e+06	2.89244e+06	4.19964e+06	2.50293e+06	3.29755e+06			FALSE	-0.02393	0.28278	-0.00725	-0.01094	-0.00603	-0.13111	0.10869	3	1	12C(57.0215),N-term(304.2072)
A6NHR9	DLNSQLEYL	5.59666e+07	6.13819e+07	6.65892e+07	5.58349e+07	6.10962e+07	5.49628e+07	5.81357e+07	6.78742e+07	6.75851e+07	5.36445e+07	5.22734e+07	6.09627e+07	5.41396e+07	5.15878e+07	6.16931e+07	5.80465e+07			FALSE	0.04694	-0.15045	0.0291	0.06109	0.10274	-0.05147	-0.01594	2	0.9994	N-term(304.2072)
A6NHR9	DLNSQLEYLR	5.11951e+07	4.75541e+07	5.44459e+07	5.43509e+07	5.56553e+07	5.59439e+07	5.58486e+07	5.77266e+07	5.66641e+07	5.59937e+07	6.6696e+07	6.36308e+07	6.4711e+07	6.11099e+07	6.48082e+07	6.2412e+07			FALSE	0.19011	0.34953	0.36549	0.13979	0.20181	0.40029	0.17649	23	1	N-term(304.2072)
A6NHR9	DLQNPIIVQLCDQWDNPAPVQHVK	5.20992e+07	4.83407e+07	5.16027e+07	4.88997e+07	5.01589e+07	5.50432e+07	4.6904e+07	5.16325e+07	4.73872e+07	4.41083e+07	4.86632e+07	4.49269e+07	4.58192e+07	4.35197e+07	5.02073e+07	4.47621e+07			FALSE	-0.13456	-0.16897	-0.0808	0.0009	-0.0276	-0.10191	0.06683	45	1	11C(57.0215),24K(304.2072),N-term(304.2072)
A6NHR9	DNDKEDGCFYFR	7.9797e+07	8.76509e+07	7.78921e+07	7.98069e+07	8.34387e+07	7.94726e+07	8.21275e+07	8.35303e+07	8.11001e+07	8.4318e+07	8.16144e+07	7.58381e+07	7.62051e+07	7.61502e+07	8.35064e+07	8.38639e+07			FALSE	-0.01759	-0.13627	-0.00067	-0.08654	-0.01551	-0.0888	-0.03963	3	1	4K(304.2072),8C(57.0215),N-term(304.2072)
A6NHR9	DQLSQSIVMYK	2.79692e+06	2.44447e+06	2.88806e+06	2.45237e+06	2.78767e+06	2.582e+06	2.59771e+06	2.41669e+06	2.76462e+06	2.72826e+06	2.93365e+06	2.85886e+06	2.60414e+06	2.72503e+06	2.85007e+06	2.13115e+06			FALSE	0.06761	0.02397	-0.07345	0.02701	-0.06387	0.14424	0.03489	2	1	11K(304.2072),N-term(304.2072)
A6NHR9	DSTEYFIVFEPR	2.01735e+07	2.17612e+07	2.43668e+07	2.22337e+07	2.55424e+07	2.20129e+07	2.64953e+07	2.37569e+07	2.13421e+07	2.18701e+07	2.54809e+07	2.00627e+07	2.626e+07	2.43783e+07	2.39093e+07	2.07334e+07			FALSE	0.0433	0.27209	0.09028	0.1522	0.26105	0.11911	0.18146	3	1	N-term(304.2072)
A6NHR9	DVAPVEK	1.52887e+08	1.472e+08	1.57649e+08	1.4781e+08	1.54958e+08	1.45092e+08	1.54646e+08	1.28537e+08	1.62893e+08	1.53676e+08	1.69799e+08	1.59697e+08	1.6054e+08	1.39176e+08	1.74286e+08	1.58478e+08			FALSE	0.07714	-0.00178	0.14912	0.0256	-0.08365	0.13488	-0.00018	2	0.9995	7K(304.2072),N-term(304.2072)
A6NHR9	EAIYSGYIR	4.14158e+07	4.00404e+07	4.74488e+07	4.48769e+07	4.33077e+07	4.38533e+07	4.09865e+07	4.22335e+07	4.25495e+07	3.88585e+07	4.49158e+07	4.1624e+07	4.18993e+07	4.27782e+07	4.21143e+07	4.01563e+07			FALSE	-0.00086	0.05595	0.01435	0.18071	0.0309	0.08734	0.09766	2	1	N-term(304.2072)
A6NHR9	EDSQILK	6.1881e+07	5.74564e+07	6.29605e+07	6.60698e+07	6.04788e+07	5.89165e+07	6.00511e+07	5.39759e+07	5.29431e+07	6.35445e+07	6.27538e+07	6.29034e+07	5.47324e+07	5.67006e+07	6.55175e+07	5.72344e+07			FALSE	-0.03487	-0.09887	0.0407	0.11266	-0.06567	0.07445	0.0007	2	0.9874	7K(304.2072),N-term(304.2072)
A6NHR9	EFSDFIR	9.46538e+07	1.02581e+08	9.77466e+07	1.01008e+08	1.00914e+08	9.36379e+07	1.01735e+08	1.05813e+08	9.00232e+07	9.76361e+07	9.10544e+07	9.09747e+07	9.47981e+07	1.03489e+08	1.02451e+08	1.02136e+08			FALSE	-0.0718	0.00767	0.05279	0.01107	0.07353	-0.11575	-0.01976	2	0.9948	N-term(304.2072)
A6NHR9	EHLLQGLLPDVQVPTSVK	1.78904e+08	1.671e+08	1.74872e+08	1.76945e+08	1.76694e+08	1.76017e+08	1.87487e+08	1.65551e+08	1.84917e+08	1.8342e+08	1.7383e+08	1.91617e+08	1.752e+08	1.56146e+08	1.64807e+08	1.65176e+08			FALSE	0.09024	-0.06245	-0.0684	0.02403	0.02903	0.07887	0.0277	34	1	18K(304.2072),N-term(304.2072)
A6NHR9	EIISHISQHGGK	5.24479e+06	5.82608e+06	5.34049e+06	5.85006e+06	5.08091e+06	4.91931e+06	5.4485e+06	5.14005e+06	4.56465e+06	5.23023e+06	3.88218e+06	4.13545e+06	4.22314e+06	4.64239e+06	5.46989e+06	5.10901e+06	0.541198	1828.51	FALSE	-0.17667	-0.32049	-0.06558	0.01551	-0.06426	-0.46552	-0.14674	4	1	12K(304.2072),N-term(304.2072)
A6NHR9	EIQDDMQTL	4.59352e+06	4.93186e+06	5.06602e+06	5.10835e+06	4.6665e+06	4.88618e+06	4.8339e+06	4.92318e+06	5.19362e+06	5.07791e+06	4.60275e+06	5.22882e+06	4.69256e+06	5.3359e+06	4.61532e+06	5.09115e+06			FALSE	0.1088	0.07425	0.02717	0.09509	0.03467	0.04565	0.00413	2	0.9936	N-term(304.2072)
A6NHR9	EIQDDMQTLYVN	1.12705e+07	1.17131e+07	1.15589e+07	1.15598e+07	1.29806e+07	1.11491e+07	1.12117e+07	1.30249e+07	1.18877e+07	1.30874e+07	1.29026e+07	1.21709e+07	1.19513e+07	1.26306e+07	1.2298e+07	1.11191e+07			FALSE	0.11989	0.09699	0.02696	0.00846	0.07658	0.12556	0.0702	2	1	N-term(304.2072)
A6NHR9	EKDSFTAVVIT	4.82877e+06	5.18453e+06	4.51795e+06	4.98009e+06	5.38052e+06	5.31126e+06	5.02038e+06	5.2866e+06	4.65944e+06	5.14533e+06	5.2721e+06	5.10424e+06	5.32227e+06	6.27778e+06	5.03196e+06	5.55996e+06			FALSE	-0.03036	0.21221	0.08105	-0.07622	0.0417	0.05138	0.09458	3	0.9997	2K(304.2072),N-term(304.2072)
A6NHR9	ERIDFLPH	1.13543e+07	1.27186e+07	1.08433e+07	1.19117e+07	1.22565e+07	1.40898e+07	1.14868e+07	1.43977e+07	1.10178e+07	1.2167e+07	1.17901e+07	1.26524e+07	1.18592e+07	1.26686e+07	1.19932e+07	1.24666e+07			FALSE	-0.05423	0.02701	0.023	-0.08123	0.10467	0.02198	0.13019	3	0.9994	N-term(304.2072)
A6NHR9	ERIDFLPHYDTL	1.37158e+08	1.54573e+08	1.41588e+08	1.3567e+08	1.3584e+08	1.32058e+08	1.48789e+08	1.29078e+08	1.37712e+08	1.32704e+08	1.3354e+08	1.49834e+08	1.37075e+08	1.43752e+08	1.1793e+08	1.39169e+08			FALSE	-0.10946	-0.05496	-0.18232	-0.07341	-0.07024	-0.04193	-0.12295	3	1	N-term(304.2072)
A6NHR9	ERIDFLPHYDTLVK	8.36668e+07	7.64623e+07	8.47121e+07	7.26114e+07	7.83254e+07	7.34999e+07	7.90525e+07	7.03293e+07	7.81804e+07	7.25198e+07	8.30128e+07	7.51478e+07	7.9317e+07	7.62326e+07	7.84528e+07	7.27455e+07			FALSE	-0.08755	-0.04186	-0.08279	-0.0255	-0.10023	-0.01784	-0.07682	34	1	14K(304.2072),N-term(304.2072)
A6NHR9	ESELGDRPLQVGER	2.02549e+08	2.02161e+08	2.03326e+08	2.11135e+08	1.96675e+08	1.98522e+08	2.09316e+08	2.20842e+08	2.12896e+08	2.2101e+08	1.92157e+08	1.98912e+08	2.03355e+08	1.9633e+08	2.28417e+08	2.09619e+08			FALSE	0.10049	-0.01803	0.11416	0.03435	0.08798	-0.04946	-0.03432	23	1	N-term(304.2072)
A6NHR9	ESELGDRPLQVGERS	1.0047e+07	1.07626e+07	1.02413e+07	9.84657e+06	1.00141e+07	1.07086e+07	9.53867e+06	9.85448e+06	1.00217e+07	8.90921e+06	1.05114e+07	1.0236e+07	9.25919e+06	1.17816e+07	1.04461e+07	9.94581e+06			FALSE	-0.13651	0.01594	-0.02925	-0.05092	-0.1017	-0.00432	-0.00604	3	1	N-term(304.2072)
A6NHR9	ESIPVINGR	1.81418e+07	1.70582e+07	1.76937e+07	1.79793e+07	1.83753e+07	1.81914e+07	1.85803e+07	1.74632e+07	1.70653e+07	1.81595e+07	1.81795e+07	1.82792e+07	1.87338e+07	1.8237e+07	1.78793e+07	1.75027e+07			FALSE	0.00101	0.07081	0.00744	0.01926	0.03416	0.05069	0.05495	2	0.9999	N-term(304.2072)
A6NHR9	ETYPDDPCFPSK	3.2975e+06	3.30826e+06	3.38054e+06	3.48791e+06	3.38219e+06	3.26855e+06	3.23385e+06	3.39462e+06	3.08303e+06	3.31531e+06	3.4661e+06	3.20447e+06	3.44865e+06	3.3653e+06	3.36449e+06	3.29902e+06			FALSE	-0.04602	0.04477	0.01256	0.05626	0.00495	0.01409	0.00979	3	0.9993	12K(304.2072),8C(57.0215),N-term(304.2072)
A6NHR9	FDETQGKPAVAVIDNGR	3.2125e+06	3.31861e+06	3.23207e+06	3.39204e+06	3.41448e+06	3.57407e+06	3.46521e+06	3.4524e+06	3.23811e+06	3.50348e+06	3.25343e+06	3.5959e+06	3.19935e+06	3.27069e+06	3.25372e+06	3.68735e+06			FALSE	0.04576	-0.01356	0.08783	0.0204	0.08294	0.06863	0.09766	3	1	7K(304.2072),N-term(304.2072)
A6NHR9	FEASQQLLNEMK	4.63441e+06	4.17594e+06	4.64656e+06	4.43521e+06	4.70056e+06	4.99302e+06	4.24224e+06	4.12097e+06	4.60967e+06	4.22171e+06	4.45223e+06	4.88095e+06	4.66759e+06	3.64859e+06	4.45951e+06	4.46548e+06			FALSE	0.00344	-0.08328	0.01865	0.04377	-0.07514	0.08317	0.13783	3	1	12K(304.2072),N-term(304.2072)
A6NHR9	FFLYGDHDGEVYAT	3.00922e+06	3.32698e+06	2.9146e+06	2.98846e+06	3.19097e+06	3.10251e+06	3.16635e+06	2.85033e+06	2.77555e+06	3.28782e+06	2.90383e+06	2.89219e+06	3.01833e+06	4.77269e+06	2.74132e+06	3.11843e+06			FALSE	-0.0635	0.29819	-0.11278	-0.10215	-0.07465	-0.12856	-0.00976	2	0.9643	N-term(304.2072)
A6NHR9	FIPGPPGNK	1.022e+08	1.05406e+08	1.00918e+08	1.05989e+08	1.10871e+08	1.00385e+08	1.1092e+08	1.03991e+08	1.02554e+08	1.06221e+08	1.01449e+08	9.92657e+07	9.53896e+07	1.02361e+08	1.06844e+08	1.04112e+08			FALSE	0.0081	-0.07017	0.0231	-0.00487	0.04989	-0.0487	0.02514	23	0.9997	9K(304.2072),N-term(304.2072)
A6NHR9	FLHHLIIEEK	3.10468e+07	3.01848e+07	2.97891e+07	3.10316e+07	2.68357e+07	2.91919e+07	2.59988e+07	2.97958e+07	2.46933e+07	2.72917e+07	2.62599e+07	2.70916e+07	2.77218e+07	2.68982e+07	3.26254e+07	3.04136e+07			FALSE	-0.23618	-0.16485	0.04197	-0.00971	-0.13415	-0.19875	-0.12814	34	1	10K(304.2072),N-term(304.2072)
A6NHR9	FQVSTNK	4.68724e+07	5.07726e+07	4.47104e+07	4.91472e+07	4.41196e+07	4.26209e+07	4.60969e+07	4.45221e+07	4.3993e+07	4.6201e+07	4.39764e+07	4.23082e+07	4.67346e+07	4.24337e+07	4.97724e+07	4.60209e+07			FALSE	-0.11451	-0.13101	-0.02762	-0.05707	-0.10773	-0.17844	-0.17084	2	0.9993	7K(304.2072),N-term(304.2072)
A6NHR9	FQVSTNKLTFMDLELK	2.89105e+06	3.07348e+06	2.5274e+06	2.5931e+06	2.65002e+06	2.59906e+06	3.08693e+06	2.74077e+06	2.97404e+06	3.0626e+06	2.75641e+06	2.69855e+06	2.68914e+06	2.6233e+06	2.65287e+06	2.40634e+06			FALSE	0.01734	-0.16704	-0.2375	-0.22012	-0.03348	-0.12884	-0.18434	4	0.9992	16K(304.2072),7K(304.2072),N-term(304.2072)
A6NHR9	FSGAPNLPVYVVDCSSSGTSILTGSAIQVQNIKK	9.93572e+06	7.38019e+06	1.1629e+07	7.94933e+06	1.10179e+07	1.00336e+07	1.0919e+07	8.2455e+06	1.04602e+07	9.25777e+06	1.10182e+07	7.09255e+06	9.49962e+06	6.10764e+06	8.56504e+06	8.83129e+06			FALSE	0.18741	-0.14988	0.00669	0.17716	0.14634	0.06475	0.28183	4	1	14C(57.0215),33K(304.2072),34K(304.2072),N-term(304.2072)
A6NHR9	GDFESDHSGYVRPVPVPR	8.40293e+06	9.02451e+06	8.03077e+06	7.35721e+06	7.6557e+06	7.93439e+06	8.8769e+06	7.41547e+06	8.18652e+06	8.86729e+06	7.86886e+06	1.0795e+07	6.86448e+06	7.58511e+06	7.34689e+06	6.88313e+06			FALSE	-0.03127	-0.27033	-0.29242	-0.17956	-0.09716	0.09889	-0.16073	4	1	N-term(304.2072)
A6NHR9	GEHTLQVK	1.85489e+07	1.90549e+07	1.77047e+07	1.83032e+07	1.91976e+07	17588578	1.84826e+07	1.76783e+07	1.88677e+07	2.00459e+07	2.00828e+07	1.85661e+07	1.89777e+07	1.80546e+07	1.96818e+07	1.9095e+07			FALSE	0.04939	-0.0221	0.04432	-0.06256	-0.05645	0.03955	-0.03172	23	1	8K(304.2072),N-term(304.2072)
A6NHR9	GEQIDLLQQYR	1.05414e+07	1.00761e+07	1.01706e+07	1.12548e+07	9.7456e+06	1.07486e+07	9.9358e+06	1.09705e+07	1.02686e+07	1.10287e+07	1.12757e+07	1.01817e+07	1.03372e+07	1.14782e+07	1.076e+07	9.68079e+06			FALSE	0.0468	0.08147	-0.01242	0.05545	0.02007	0.0576	-0.00866	2	1	N-term(304.2072)
A6NHR9	GKRPIFECFWNGR	1.72063e+07	1.51579e+07	1.79543e+07	1.6964e+07	1.58881e+07	1.92031e+07	1.57182e+07	1.61729e+07	1.80404e+07	1.55928e+07	1.77753e+07	1.35507e+07	1.8812e+07	1.29921e+07	2.09376e+07	1.66517e+07			FALSE	0.05549	-0.02519	0.21592	0.10959	-0.02124	-0.04704	0.11671	4	1	2K(304.2072),8C(57.0215),N-term(304.2072)
A6NHR9	GLAPIECYNR	5.4147e+07	4.83409e+07	5.28171e+07	5.66513e+07	5.34516e+07	5.1257e+07	5.77394e+07	5.15422e+07	5.63065e+07	5.49045e+07	5.69988e+07	4.72607e+07	5.51713e+07	4.67621e+07	5.67816e+07	5.21181e+07			FALSE	0.11785	-0.00783	0.08755	0.09506	0.0926	0.02473	0.03093	2	1	7C(57.0215),N-term(304.2072)
A6NHR9	GLLPDVQVPTSVK	1.54401e+07	1.72643e+07	1.59462e+07	1.5871e+07	1.72948e+07	1.53562e+07	1.65866e+07	1.70724e+07	1.6532e+07	1.61224e+07	1.69144e+07	1.79582e+07	1.52919e+07	2.06219e+07	1.6673e+07	1.71218e+07			FALSE	-0.0022	0.13506	0.04732	-0.03968	0.04151	0.09261	-0.00236	3	1	13K(304.2072),N-term(304.2072)
A6NHR9	GLSLHYEEITK	7.47782e+06	1.02053e+07	7.79533e+06	9.27779e+06	8.77496e+06	8.22192e+06	8.27943e+06	7.95109e+06	8.10415e+06	8.36885e+06	8.52115e+06	8.73941e+06	7.9172e+06	1.54868e+07	8.38391e+06	9.13085e+06			FALSE	-0.10227	0.40438	-0.0138	-0.05064	-0.12366	-0.03489	-0.0571	3	1	11K(304.2072),N-term(304.2072)
A6NHR9	GMVFGAPVPK	5.04174e+07	4.83354e+07	4.8465e+07	4.96782e+07	4.68435e+07	4.82888e+07	4.89093e+07	4.78667e+07	4.93188e+07	4.88255e+07	5.20928e+07	4.87359e+07	5.00824e+07	4.7246e+07	5.34103e+07	5.09945e+07			FALSE	-0.00892	-0.02096	0.08029	-0.00893	-0.02917	0.03001	-0.05389	2	1	10K(304.2072),N-term(304.2072)
A6NHR9	GPVNSCQGK	2.53962e+07	2.5749e+07	2.58912e+07	2.29458e+07	2.46861e+07	2.50973e+07	2.49784e+07	2.49846e+07	2.71809e+07	2.3648e+07	2.38348e+07	2.36892e+07	2.36106e+07	2.46742e+07	2.5804e+07	2.34349e+07			FALSE	-0.00895	-0.08303	-0.0548	-0.06662	-0.03374	-0.10594	-0.03894	3	1	6C(57.0215),9K(304.2072),N-term(304.2072)
A6NHR9	GRANLGVFSVFAPR	3.81337e+07	3.77391e+07	3.72597e+07	3.66008e+07	3.18989e+07	4.134e+07	3.24712e+07	3.5531e+07	4.29369e+07	3.45524e+07	3.25903e+07	3.32356e+07	3.56939e+07	2.78254e+07	3.4288e+07	3.4971e+07			FALSE	0.03041	-0.25639	-0.13158	-0.03878	-0.158	-0.20493	-0.05097	3	1	N-term(304.2072)
A6NHR9	GSGDVLGK	1.39138e+08	1.31235e+08	1.40218e+08	1.35719e+08	1.3514e+08	1.23952e+08	1.47428e+08	1.25263e+08	1.51149e+08	1.33726e+08	1.5468e+08	1.4078e+08	1.50907e+08	1.26717e+08	1.48454e+08	1.4264e+08			FALSE	0.07538	0.03818	0.10653	0.02939	0.01232	0.12801	-0.06149	2	0.9998	8K(304.2072),N-term(304.2072)
A6NHR9	GSNEEDTDTPLFIGK	2.56482e+07	2.65213e+07	2.61754e+07	2.66319e+07	2.73374e+07	2.75291e+07	2.75926e+07	2.76422e+07	2.82488e+07	2.63677e+07	2.69882e+07	2.63606e+07	2.87258e+07	2.59927e+07	2.85177e+07	2.84649e+07			FALSE	0.06613	0.06883	0.12732	0.01753	0.08237	0.03225	0.07272	2	1	15K(304.2072),N-term(304.2072)
A6NHR9	GTEEDGGGVGHR	7.38441e+06	6.54343e+06	7.05019e+06	6.63877e+06	6.51207e+06	8.13365e+06	6.73949e+06	7.16014e+06	7.82328e+06	7.878e+06	7.73355e+06	7.91289e+06	6.86169e+06	7.00597e+06	6.64054e+06	6.85053e+06			FALSE	0.17291	-0.00625	-0.04597	-0.02496	-0.00293	0.16786	0.07251	3	1	N-term(304.2072)
A6NHR9	GVGLDSSNLK	8.50811e+06	1.04444e+07	8.35154e+06	9.46961e+06	8.5947e+06	7.67927e+06	9.26585e+06	9.04445e+06	9.08691e+06	9.01624e+06	9.36139e+06	9.42026e+06	9.56081e+06	1.65213e+07	9.35269e+06	1.01776e+07			FALSE	-0.06615	0.46067	0.04333	-0.0888	-0.04973	-0.01306	-0.21982	2	1	10K(304.2072),N-term(304.2072)
A6NHR9	GVITRPDLPSK	5.43107e+07	6.03467e+07	5.36762e+07	5.64821e+07	5.93684e+07	5.26796e+07	5.80945e+07	5.55102e+07	5.16323e+07	5.48151e+07	5.38998e+07	5.08591e+07	5.68506e+07	5.84592e+07	5.72583e+07	5.67404e+07			FALSE	-0.10719	0.00819	-0.00831	-0.05775	-0.01331	-0.13026	-0.03321	3	1	11K(304.2072),N-term(304.2072)
A6NHR9	GVITRPDLPSKK	6.19683e+08	6.31367e+08	5.87857e+08	6.09878e+08	6.13785e+08	5.9393e+08	5.67601e+08	6.00702e+08	6.00926e+08	6.18747e+08	5.91225e+08	5.65395e+08	6.66452e+08	6.45484e+08	6.13168e+08	6.64524e+08			FALSE	-0.03664	0.06856	0.0304	-0.06283	-0.09872	-0.11322	-0.05086	4	1	11K(304.2072),12K(304.2072),N-term(304.2072)
A6NHR9	GVQPEHIQYLK	1.29854e+08	1.3485e+08	1.2716e+08	1.28079e+08	1.27832e+08	1.25192e+08	1.29407e+08	1.36579e+08	1.31443e+08	1.38755e+08	1.36058e+08	1.31131e+08	1.27558e+08	1.32012e+08	1.22385e+08	1.32655e+08			FALSE	0.02964	-0.02826	-0.05366	-0.05254	0.00697	0.01348	-0.0651	3	1	11K(304.2072),N-term(304.2072)
A6NHR9	HCPTLLTR	2.50473e+07	2.33521e+07	2.50272e+07	2.56295e+07	2.75769e+07	2.54025e+07	2.44433e+07	2.68573e+07	2.8056e+07	2.56351e+07	2.40676e+07	2.39038e+07	2.62192e+07	2.507e+07	2.71134e+07	2.4103e+07			FALSE	0.14969	0.08366	0.08162	0.06576	0.08398	-0.01282	0.13044	3	0.999	2C(57.0215),N-term(304.2072)
A6NHR9	HQDEVNWIA	6.3231e+06	5.9154e+06	5.79987e+06	5.82412e+06	5.56354e+06	6.26322e+06	6.25526e+06	6.06019e+06	6.11602e+06	6.62284e+06	5.41317e+06	6.0988e+06	6.11752e+06	7.70112e+06	5.71672e+06	6.21207e+06			FALSE	0.05781	0.17519	-0.03698	-0.07432	0.00904	-0.08829	-0.04937	2	0.9862	N-term(304.2072)
A6NHR9	HQDEVNWIAGDIMHNL	6.4761e+06	5.7589e+06	5.86766e+06	5.70479e+06	5.621e+06	6.32714e+06	5.75199e+06	5.44985e+06	5.97046e+06	6.07121e+06	5.40324e+06	4.90256e+06	5.64758e+06	4.58836e+06	5.54711e+06	6.19642e+06			FALSE	-0.02298	-0.25737	-0.05915	-0.08032	-0.12728	-0.24756	-0.03423	3	1	N-term(304.2072)
A6NHR9	HSGYVRPVPVPR	2.04135e+07	2.44881e+07	2.47356e+07	2.62858e+07	2.42329e+07	2.57395e+07	2.44137e+07	2.69302e+07	2.35976e+07	2.67966e+07	2.28218e+07	2.97485e+07	2.09984e+07	3.07548e+07	2.35217e+07	2.75748e+07			FALSE	0.16649	0.20488	0.18646	0.18433	0.19342	0.22748	0.15436	4	1	N-term(304.2072)
A6NHR9	HYYIHGPK	7.18771e+06	8.60359e+06	7.69393e+06	7.8336e+06	7.57395e+06	7.99484e+06	8.44114e+06	8.40013e+06	8.35138e+06	7.10036e+06	7.07017e+06	7.81821e+06	7.35513e+06	8.01802e+06	6.83425e+06	8.04538e+06			FALSE	-0.03136	-0.03872	-0.08579	-0.0243	0.09287	-0.08494	-0.02047	4	0.9996	8K(304.2072),N-term(304.2072)
A6NHR9	IDFLPHYDTL	8.25431e+07	8.08818e+07	8.36264e+07	8.58198e+07	8.06819e+07	7.84542e+07	8.77017e+07	7.96179e+07	8.33349e+07	8.44749e+07	8.50126e+07	7.85005e+07	7.87256e+07	8.33082e+07	8.90171e+07	8.50356e+07			FALSE	0.0382	-0.01233	0.0909	0.0522	0.03398	0.00078	-0.03837	2	1	N-term(304.2072)
A6NHR9	IDFLPHYDTLVK	1.36623e+07	1.18501e+07	1.3725e+07	1.18288e+07	1.25282e+07	1.18781e+07	1.33979e+07	1.18756e+07	1.26827e+07	1.18923e+07	1.3367e+07	1.20313e+07	1.42257e+07	1.17765e+07	1.39746e+07	1.20106e+07			FALSE	-0.05401	0.02743	0.02649	0.00234	-0.01357	-0.00647	-0.06395	3	1	12K(304.2072),N-term(304.2072)
A6NHR9	IDREFALWLK	1.50053e+07	1.73797e+07	1.51041e+07	1.59026e+07	1.48873e+07	1.57855e+07	1.46166e+07	1.58341e+07	1.47659e+07	1.50323e+07	1.32183e+07	1.3639e+07	1.38577e+07	1.524e+07	1.49217e+07	1.44017e+07			FALSE	-0.1201	-0.15442	-0.14327	-0.06274	-0.08885	-0.27001	-0.07837	3	1	10K(304.2072),N-term(304.2072)
A6NHR9	IEIPSCK	3.66591e+07	3.56888e+07	3.67483e+07	3.92419e+07	3.70809e+07	3.84912e+07	3.59449e+07	3.8438e+07	3.6761e+07	3.75581e+07	3.74696e+07	3.65625e+07	3.89725e+07	3.82219e+07	3.99472e+07	3.59248e+07			FALSE	0.03878	0.09355	0.06862	0.07086	0.04002	0.0332	0.0629	3	0.9928	6C(57.0215),7K(304.2072),N-term(304.2072)
A6NHR9	IHNIDIPTTQQVPHIE	1.67424e+06	1.68804e+06	1.69353e+06	1.72798e+06	1.5914e+06	1.73623e+06	1.60249e+06	1.57742e+06	1.64269e+06	1.77676e+06	1.67767e+06	1.69235e+06	1.70027e+06	1.68612e+06	1.58715e+06	1.78915e+06			FALSE	0.02433	0.01031	0.006	0.0252	-0.08045	0.00332	-0.01494	3	1	N-term(304.2072)
A6NHR9	IHNIDIPTTQQVPHIEALLK	1.11369e+07	1.05053e+07	1.14183e+07	1.11763e+07	1.08099e+07	1.06662e+07	1.10092e+07	1.05303e+07	1.05216e+07	1.0562e+07	1.16865e+07	1.10655e+07	1.06275e+07	1.04994e+07	1.10888e+07	1.05797e+07			FALSE	-0.03772	-0.03477	0.00176	0.06213	-0.00686	0.07215	-0.01111	45	1	20K(304.2072),N-term(304.2072)
A6NHR9	IHNIDIPTTQQVPHIEALLKR	2.67203e+07	2.92084e+07	2.92933e+07	27676710	2.58732e+07	2.78546e+07	2.8691e+07	2.57733e+07	2.73359e+07	2.63928e+07	2.83921e+07	2.52805e+07	2.90583e+07	2.64187e+07	2.9602e+07	2.46179e+07			FALSE	-0.0579	-0.0117	-0.04477	0.02661	-0.03828	-0.0594	-0.05792	5	1	20K(304.2072),N-term(304.2072)
A6NHR9	IKDNDKEDGCFYFR	2.77436e+07	2.72938e+07	2.8875e+07	2.94285e+07	2.85668e+07	2.82422e+07	2.85521e+07	2.75455e+07	2.8359e+07	2.68581e+07	3.09065e+07	2.52687e+07	2.98033e+07	2.57693e+07	2.91415e+07	3.00283e+07			FALSE	0.0047	0.01396	0.10445	0.08317	0.02753	0.02952	0.04571	4	1	10C(57.0215),2K(304.2072),6K(304.2072),N-term(304.2072)
A6NHR9	IKPPTPAVSNVR	4.42933e+08	4.38104e+08	4.06512e+08	4.54391e+08	4.47151e+08	4.34342e+08	4.25559e+08	4.30325e+08	4.23793e+08	4.72793e+08	4.46296e+08	4.14237e+08	4.29305e+08	4.29959e+08	4.4499e+08	4.44817e+08			FALSE	0.02524	-0.0361	0.01429	-0.03335	-0.04179	-0.03397	0.00075	23	1	2K(304.2072),N-term(304.2072)
A6NHR9	IKVNWTPEINK	5.58433e+06	5.84258e+06	6.10332e+06	5.33156e+06	5.78293e+06	5.93856e+06	6.36229e+06	5.74911e+06	5.87597e+06	5.63149e+06	6.35083e+06	5.66184e+06	6.35714e+06	6.02317e+06	5.93667e+06	5.69624e+06			FALSE	0.01013	0.11561	0.02578	0.00101	0.08393	0.07212	0.03672	3	1	11K(304.2072),2K(304.2072),N-term(304.2072)
A6NHR9	ILNGQEQR	8.36782e+07	8.7838e+07	8.68055e+07	8.65051e+07	8.12153e+07	8.39914e+07	9.0398e+07	7.92826e+07	7.97098e+07	8.60936e+07	8.94819e+07	8.39745e+07	8.70008e+07	8.17818e+07	9.14186e+07	8.07293e+07			FALSE	-0.04887	-0.02318	0.0053	0.01502	-0.01552	0.01623	-0.05407	2	0.9992	N-term(304.2072)
A6NHR9	ISGALFTNDK	3163	3312.42	2820.71	3001.36	3314.41	3288.29	3013.56	3198.81	3192.66	3287.39	2729.08	3377.37	2654.36	3565	2886.54	3162.57			FALSE	0.00103	-0.05821	-0.09825	-0.15344	-0.05983	-0.08464	0.02808	2	1	10K(304.2072),N-term(304.2072)
A6NHR9	ISGALFTNDKFQVSTNK	1.1863e+07	1.21045e+07	1.33867e+07	1.15014e+07	1.27033e+07	1.35527e+07	1.24989e+07	1.2978e+07	1.34018e+07	1.25494e+07	1.21762e+07	1.25424e+07	1.3292e+07	1.22506e+07	1.27598e+07	1.29351e+07			FALSE	0.11472	0.09182	0.10041	0.05438	0.08812	0.04452	0.13157	4	1	10K(304.2072),17K(304.2072),N-term(304.2072)
A6NHR9	ITHCPTLLTR	2.87983e+08	3.16242e+08	2.93391e+08	2.822e+08	2.643e+08	2.69204e+08	3.01645e+08	3.32323e+08	2.68158e+08	2.9855e+08	2.58784e+08	2.46881e+08	2.81787e+08	2.56266e+08	2.68413e+08	2.93411e+08			FALSE	-0.09248	-0.16734	-0.10497	-0.07004	0.06932	-0.25691	-0.17959	3	1	4C(57.0215),N-term(304.2072)
A6NHR9	IVNLREIQDDMQTL	1.369e+07	1.32262e+07	1.56436e+07	1.24882e+07	1.35575e+07	1.47051e+07	1.38766e+07	1.25889e+07	1.366e+07	1.1672e+07	1.56914e+07	1.42534e+07	1.44384e+07	1.30975e+07	1.16479e+07	1.1725e+07			FALSE	-0.08751	0.03284	-0.20364	0.06373	-0.02436	0.15383	0.07042	3	1	N-term(304.2072)
A6NHR9	KKQELDEHEK	3.61777e+07	3.81973e+07	3.61285e+07	2.53326e+07	3.13597e+07	3.98901e+07	3.86904e+07	4.48244e+07	5.8303e+07	3.4397e+07	2.8109e+07	3.74384e+07	3.87669e+07	4.20378e+07	3.3278e+07	3.90336e+07			FALSE	0.31775	0.11962	-0.04059	-0.27514	0.16722	-0.18228	-0.06193	5	1	10K(304.2072),1K(304.2072),2K(304.2072),N-term(304.2072)
A6NHR9	KLLVELK	2.82833e+06	2.76406e+06	3.09739e+06	2.96136e+06	2.91371e+06	2.83524e+06	2.82388e+06	2.88924e+06	2.89367e+06	2.80942e+06	2.45843e+06	3.22268e+06	2.39849e+06	3.01932e+06	2.59487e+06	2.79959e+06			FALSE	0.02828	-0.04575	-0.05199	0.11556	0.03082	0.02271	0.03984	2	0.9993	1K(304.2072),7K(304.2072),N-term(304.2072)
A6NHR9	KLSEQEELK	3.46267e+07	3.44575e+07	3.3667e+07	3.82287e+07	3.40315e+07	3.32714e+07	3.67942e+07	3.49092e+07	3.49078e+07	3.56661e+07	4.07751e+07	3.38806e+07	3.91778e+07	3.71485e+07	3.83773e+07	3.83546e+07			FALSE	0.03078	0.14383	0.15147	0.05755	0.05368	0.1119	-0.03769	3	0.9998	1K(304.2072),9K(304.2072),N-term(304.2072)
A6NHR9	KLTFMDLELK	1.55336e+07	1.61649e+07	1.59727e+07	1.60758e+07	1.67871e+07	1.6298e+07	1.64818e+07	1.52281e+07	1.64705e+07	1.70848e+07	1.49776e+07	1.61399e+07	1.48971e+07	1.91952e+07	1.45678e+07	1.91293e+07			FALSE	0.08213	0.10504	0.08821	0.01585	0.00052	-0.02669	0.06177	3	1	10K(304.2072),1K(304.2072),N-term(304.2072)
A6NHR9	KMENIQK	2.15466e+07	2.16058e+07	2.16145e+07	2.12734e+07	2.08191e+07	2.21068e+07	2.15922e+07	2.08228e+07	2.40613e+07	2.24426e+07	1.71905e+07	2.16242e+07	2.08754e+07	2.11787e+07	1.94695e+07	2.18671e+07			FALSE	0.10791	-0.0372	-0.06202	-0.00887	-0.02487	-0.15283	-0.00759	3	0.9997	1K(304.2072),7K(304.2072),N-term(304.2072)
A6NHR9	KQGPWATYAAIEWDGK	1.03266e+07	9.35964e+06	1.04655e+07	9.24947e+06	1.0282e+07	1.05824e+07	1.06862e+07	1.0475e+07	1.04852e+07	9.58469e+06	9.55307e+06	8.53799e+06	9.34303e+06	7.75009e+06	9.76341e+06	9.32692e+06			FALSE	0.02784	-0.20377	-0.04435	0.0021	0.10423	-0.12191	0.08386	4	1	16K(304.2072),1K(304.2072),N-term(304.2072)
A6NHR9	KYVEDEMARLPDR	1.6235e+07	1.60234e+07	1.56808e+07	1.5291e+07	1.60859e+07	1.57054e+07	1.70721e+07	1.49986e+07	1.69733e+07	1.64008e+07	1.71668e+07	1.58458e+07	1.56905e+07	1.6212e+07	1.43835e+07	1.56971e+07			FALSE	0.04905	-0.016	-0.10084	-0.05872	-0.00842	0.03334	-0.02104	4	1	1K(304.2072),N-term(304.2072)
A6NHR9	LFEASQQLLNEMK	1.78753e+07	1.3681e+07	1.66795e+07	1.58103e+07	1.55955e+07	1.76637e+07	1.71492e+07	1.52004e+07	1.91968e+07	1.45829e+07	1.62382e+07	1.62299e+07	1.76664e+07	1.43177e+07	1.77822e+07	1.55057e+07			FALSE	0.09822	0.01942	0.07707	0.04206	0.03582	0.04109	0.07582	3	1	13K(304.2072),N-term(304.2072)
A6NHR9	LGMTPIRK	7.13394e+06	7.63791e+06	7.38765e+06	7.71429e+06	7.59917e+06	7.77702e+06	6.88332e+06	7.37509e+06	7.25243e+06	6.95124e+06	7.31424e+06	7.39739e+06	7.46718e+06	7.39775e+06	7.81135e+06	7.80833e+06			FALSE	-0.05659	0.00906	0.08051	0.03188	-0.05104	-0.00589	0.05785	2	0.9978	8K(304.2072),N-term(304.2072)
A6NHR9	LGNYTLK	9.59241e+07	9.72836e+07	1.01521e+08	1.04524e+08	1.03028e+08	9.86802e+07	9.84759e+07	9.49947e+07	9.61601e+07	9.47156e+07	9.13016e+07	9.83743e+07	9.49599e+07	1.03253e+08	1.0236e+08	9.9348e+07			FALSE	-0.01752	0.0369	0.06211	0.09281	0.00196	-0.02662	0.06212	2	0.986	7K(304.2072),N-term(304.2072)
A6NHR9	LIPYTSVEDFDWCTPPK	5.80461e+07	4.74754e+07	5.44701e+07	4.44192e+07	5.15149e+07	4.65814e+07	5.84405e+07	5.01304e+07	5.36875e+07	4.95406e+07	5.95196e+07	4.03361e+07	5.44986e+07	4.65988e+07	4.7589e+07	4.64837e+07			FALSE	-0.0317	-0.06179	-0.16569	-0.09365	0.0411	-0.07962	-0.10526	4	1	13C(57.0215),17K(304.2072),N-term(304.2072)
A6NHR9	LIPYTSVEDFDWCTPPKK	2.15401e+07	1.77212e+07	2.21017e+07	1.99392e+07	2.1743e+07	2.00579e+07	1.95522e+07	1.78149e+07	1.92697e+07	2.06447e+07	1.89679e+07	1.72838e+07	1.77069e+07	1.80384e+07	1.72144e+07	1.91476e+07			FALSE	0.0238	-0.13535	-0.11067	0.09869	-0.07134	-0.11505	0.09043	4	1	13C(57.0215),17K(304.2072),18K(304.2072),N-term(304.2072)
A6NHR9	LISGPPAK	1.02323e+07	1.08612e+07	1.03734e+07	1.11882e+07	1.13168e+07	1.07571e+07	1.22711e+07	1.08346e+07	1.07609e+07	1.08038e+07	1.08865e+07	1.06329e+07	1.04888e+07	1.11296e+07	1.06502e+07	1.15334e+07			FALSE	0.03187	0.03546	0.07269	0.03166	0.13145	0.02884	0.06554	2	0.9932	8K(304.2072),N-term(304.2072)
A6NHR9	LKDEDDEDDCFIL	6.33317e+07	7.18325e+07	7.15212e+07	6.83453e+07	6.85331e+07	6.6343e+07	7.00874e+07	6.4056e+07	7.22853e+07	6.19489e+07	6.83132e+07	6.67836e+07	6.49575e+07	7.05066e+07	8.00272e+07	7.00965e+07			FALSE	-0.00996	0.0032	0.15144	0.04934	-0.01094	-0.00072	-0.00308	3	1	10C(57.0215),2K(304.2072),N-term(304.2072)
A6NHR9	LKDEDDEDDCFILEK	2.01238e+07	1.71825e+07	1.98166e+07	1.90812e+07	1.9568e+07	1.9669e+07	1.94946e+07	1.8359e+07	1.70047e+07	1.81598e+07	2.0358e+07	1.65974e+07	1.9469e+07	1.84571e+07	2.01678e+07	1.74616e+07			FALSE	-0.0853	0.02377	0.01244	0.06027	0.02101	-0.01364	0.0728	34	1	10C(57.0215),15K(304.2072),2K(304.2072),N-term(304.2072)
A6NHR9	LLFDETQGK	2.81708e+07	2.92582e+07	2.70757e+07	2.68003e+07	2.53718e+07	2.64265e+07	2.65993e+07	2.90197e+07	2.70487e+07	2.92575e+07	2.51855e+07	2.7411e+07	2.58908e+07	2.69331e+07	2.82182e+07	2.59779e+07			FALSE	-0.02848	-0.12058	-0.08359	-0.09213	-0.0462	-0.12681	-0.14887	23	0.9999	9K(304.2072),N-term(304.2072)
A6NHR9	LLFDETQGKPA	1.23809e+07	1.28419e+07	1.15306e+07	1.23021e+07	1.26441e+07	1.30159e+07	1.13417e+07	1.2735e+07	1.1775e+07	1.28157e+07	1.34689e+07	1.25446e+07	1.13872e+07	1.40252e+07	1.24642e+07	1.27838e+07			FALSE	-0.03662	0.0108	0.00144	-0.08178	-0.06709	0.04453	0.02479	3	0.9991	9K(304.2072),N-term(304.2072)
A6NHR9	LLFDETQGKPAVA	4.07003e+06	4.45365e+06	4.22162e+06	4.25876e+06	4.55686e+06	4.06624e+06	4.24819e+06	4.30636e+06	3.95404e+06	4.10348e+06	4.41348e+06	3.96576e+06	4.11778e+06	5.12616e+06	4.34107e+06	4.31677e+06			FALSE	-0.08114	0.11703	0.02253	-0.00735	0.00522	-0.02466	0.01673	2	1	9K(304.2072),N-term(304.2072)
A6NHR9	LLFDETQGKPAVAVIDNGR	9.93317e+07	9.50759e+07	9.3332e+07	1.02388e+08	9.85781e+07	9.02678e+07	9.63018e+07	9.73971e+07	9.79554e+07	9.46103e+07	9.83983e+07	9.01748e+07	9.25785e+07	9.31226e+07	9.29146e+07	9.37624e+07			FALSE	-0.01373	-0.0661	-0.05854	0.00971	-0.00527	-0.04396	-0.04187	34	1	9K(304.2072),N-term(304.2072)
A6NHR9	LLGDTIILDNLDAANHYRK	1.35643e+07	1.1868e+07	1.32335e+07	1.13664e+07	1.35188e+07	1.27457e+07	1.27185e+07	1.4325e+07	1.35291e+07	1.4168e+07	1.28608e+07	1.18668e+07	1.32894e+07	1.13588e+07	1.26919e+07	1.26942e+07			FALSE	0.12307	-0.04517	-0.00262	-0.04801	0.08862	-0.04054	0.04645	4	0.9232	19K(304.2072),N-term(304.2072)
A6NHR9	LLLIDWPELK	1.62534e+07	1.55915e+07	1.56697e+07	1.57155e+07	1.43815e+07	1.5137e+07	1.55087e+07	1.4562e+07	1.55023e+07	1.5359e+07	1.44868e+07	1.26565e+07	1.56205e+07	1.45426e+07	1.40329e+07	1.52069e+07			FALSE	-0.04526	-0.07828	-0.12313	-0.02098	-0.0827	-0.23047	-0.10944	23	1	10K(304.2072),N-term(304.2072)
A6NHR9	LLPSSHVAR	8.56377e+07	8.31024e+07	8.61878e+07	9.11808e+07	8.48258e+07	8.71885e+07	7.68133e+07	8.59332e+07	7.86822e+07	9.18461e+07	7.0364e+07	8.72305e+07	1.00443e+08	9.61412e+07	8.97942e+07	8.70864e+07			FALSE	0.01521	0.22034	0.06797	0.07195	-0.05218	-0.09859	0.02773	3	1	N-term(304.2072)
A6NHR9	LMILPDPEKPVR	1.34394e+07	1.45514e+07	1.38885e+07	1.48425e+07	1.34268e+07	1.34904e+07	1.34607e+07	1.46678e+07	1.261e+07	1.34323e+07	1.44527e+07	1.28553e+07	1.33499e+07	1.36695e+07	1.52812e+07	1.37016e+07			FALSE	-0.10409	-0.05096	0.05024	0.03766	0.00708	-0.03563	-0.05642	3	0.9998	9K(304.2072),N-term(304.2072)
A6NHR9	LMILPDPEKPVRLNVK	1.08723e+07	9.67998e+06	1.00805e+07	1.05856e+07	9.93088e+06	1.04305e+07	1.18658e+07	9.81558e+06	1.143e+07	1.02149e+07	1.10415e+07	1.01704e+07	1.14013e+07	1.08515e+07	9.90767e+06	1.03216e+07			FALSE	0.07473	0.11469	-0.02285	0.00796	0.07716	0.04558	-0.01346	4	0.9999	16K(304.2072),9K(304.2072),N-term(304.2072)
A6NHR9	LMILPDPEKPVRLNVKYDK	6.82455e+06	5.68074e+06	6.91848e+06	5.7917e+06	6.2605e+06	7.20621e+06	6.46879e+06	5.80733e+06	8.43777e+06	6.39122e+06	7.42111e+06	7.34185e+06	6.89152e+06	6.39806e+06	5.81469e+06	5.91076e+06			FALSE	0.24588	0.08776	-0.0929	0.02345	-0.02668	0.23944	0.10686	5	1	16K(304.2072),19K(304.2072),9K(304.2072),N-term(304.2072)
A6NHR9	LMPSNQQHK	3.55843e+06	2.82414e+06	3.46917e+06	3.22472e+06	3.93928e+06	3.0948e+06	3.35001e+06	3.15678e+06	3.6086e+06	3.61686e+06	2.90547e+06	3.39862e+06	3.26681e+06	3.80009e+06	3.13863e+06	3.35462e+06			FALSE	0.17895	0.14694	0.0248	0.06871	0.02781	-0.01785	0.14022	2	1	9K(304.2072),N-term(304.2072)
A6NHR9	LQIFSVEGQK	1.13401e+08	1.10098e+08	1.098e+08	1.05415e+08	1.15366e+08	1.18079e+08	1.09786e+08	1.08416e+08	1.10601e+08	1.1741e+08	1.04893e+08	1.11971e+08	1.14219e+08	8.32608e+07	1.15506e+08	1.12007e+08			FALSE	0.02883	-0.17857	0.02568	-0.0545	-0.0346	-0.04348	0.06281	23	1	10K(304.2072),N-term(304.2072)
A6NHR9	LQVVLNESNADTYAGRPLPSK	5.29381e+07	5.21144e+07	5.25827e+07	5.3235e+07	5.40666e+07	5.15796e+07	5.03949e+07	5.23677e+07	5.20691e+07	5.44816e+07	4.71748e+07	5.10713e+07	5.33184e+07	4.78961e+07	5.28213e+07	5.47567e+07			FALSE	0.02043	-0.05369	0.03427	0.01047	-0.0318	-0.09664	0.00813	34	1	21K(304.2072),N-term(304.2072)
A6NHR9	LRGMVFGAPVPK	1.25951e+07	1.07983e+07	1.1292e+07	1.1135e+07	1.11902e+07	1.3306e+07	1.12373e+07	1.17224e+07	1.25631e+07	1.14634e+07	1.11014e+07	1.17914e+07	1.17122e+07	9.93118e+06	1.17272e+07	1.10385e+07			FALSE	0.03852	-0.11218	-0.03924	-0.06087	-0.027	-0.03121	0.06645	3	1	12K(304.2072),N-term(304.2072)
A6NHR9	LSEQEELK	6.37117e+07	6.13016e+07	6.29109e+07	6.33001e+07	6.59106e+07	6.31431e+07	5.9583e+07	6.08963e+07	5.99054e+07	6.38211e+07	6.14763e+07	5.86591e+07	5.64217e+07	6.17007e+07	6.19753e+07	5.76478e+07			FALSE	-0.01493	-0.0818	-0.06359	0.01376	-0.0533	-0.05742	0.04589	2	0.9997	8K(304.2072),N-term(304.2072)
A6NHR9	LSEQEELKK	9.34199e+07	8.73929e+07	8.56145e+07	9.27312e+07	8.49641e+07	7.98985e+07	9.41579e+07	9.4969e+07	9.14256e+07	8.86201e+07	9.51075e+07	9.19495e+07	9.34365e+07	9.05218e+07	9.31996e+07	8.83892e+07			FALSE	-0.00613	0.02488	0.00618	-0.01982	0.06486	0.04898	-0.13323	3	1	8K(304.2072),9K(304.2072),N-term(304.2072)
A6NHR9	LSTSGNRPPANAETF	2.77656e+07	3.01438e+07	2.56644e+07	2.61845e+07	2.77757e+07	2.69668e+07	2.83011e+07	2.80292e+07	2.81333e+07	2.76512e+07	2.93629e+07	2.80294e+07	2.84086e+07	3.14616e+07	2.96235e+07	2.87214e+07			FALSE	-0.05394	0.04804	0.01081	-0.15949	-0.03989	-0.01294	-0.08114	23	1	N-term(304.2072)
A6NHR9	LSTSGNRPPANAETFSCN	2.17719e+07	2.30488e+07	2.33777e+07	2.30885e+07	2.2373e+07	2.34108e+07	2.19299e+07	2.1516e+07	2.19962e+07	2.19192e+07	2.1716e+07	2.2952e+07	2.26989e+07	2.01187e+07	2.17473e+07	2.20292e+07			FALSE	-0.02944	-0.06596	-0.03401	0.05202	-0.04495	-0.00492	0.03067	3	1	17C(57.0215),N-term(304.2072)
A6NHR9	LSTSGNRPPANAETFSCNK	9.80469e+07	8.8612e+07	9.65072e+07	9.6586e+07	9.43243e+07	1.01471e+08	9.95474e+07	1.02305e+08	1.00018e+08	1.00517e+08	1.00428e+08	8.86979e+07	1.03786e+08	8.05937e+07	9.62136e+07	9.15709e+07			FALSE	0.10345	-0.01772	0.00867	0.04889	0.1129	0.01894	0.06894	4	1	17C(57.0215),19K(304.2072),N-term(304.2072)
A6NHR9	LTFMDLELK	5.7391e+07	6.06306e+07	5.84537e+07	6.10742e+07	6.36903e+07	5.86489e+07	5.6828e+07	6.11638e+07	5.23143e+07	5.83131e+07	5.67237e+07	5.29183e+07	5.29492e+07	5.47155e+07	5.54896e+07	5.41038e+07			FALSE	-0.09334	-0.13251	-0.10689	0.0183	-0.00036	-0.10625	0.05184	23	1	4M(15.9949),9K(304.2072),N-term(304.2072)
A6NHR9	LYDRETYPDDPCFPSK	1.76332e+07	1.82806e+07	1.8285e+07	1.79482e+07	1.80956e+07	1.72657e+07	1.80608e+07	1.74715e+07	1.84446e+07	1.88989e+07	1.83423e+07	1.79202e+07	1.86517e+07	1.78704e+07	1.73991e+07	1.73713e+07			FALSE	0.05632	0.02423	-0.04668	0.01277	-0.01541	0.01394	-0.02237	4	1	12C(57.0215),16K(304.2072),N-term(304.2072)
A6NHR9	LYFKPIGDPVFAR	6.47934e+07	6.16966e+07	6.58053e+07	6.21345e+07	6.01832e+07	6.13552e+07	5.81244e+07	6.4119e+07	6.69954e+07	6.2028e+07	5.95769e+07	6.02471e+07	6.07597e+07	5.83205e+07	6.73527e+07	6.14191e+07			FALSE	0.02861	-0.08709	0.02579	0.01644	-0.04927	-0.07811	-0.05761	34	1	4K(304.2072),N-term(304.2072)
A6NHR9	MEPQALYDEVR	8.43424e+06	1.18581e+07	8.79568e+06	1.20467e+07	9.33185e+06	8.84231e+06	9.60633e+06	9.41451e+06	9.14771e+06	9.03661e+06	9.50399e+06	9.51854e+06	8.85169e+06	2.17988e+07	9.06701e+06	1.06179e+07			FALSE	-0.15824	0.59498	-0.04384	0.03859	-0.09335	-0.09322	-0.15904	2	1	N-term(304.2072)
A6NHR9	MFYNDVK	1.86444e+07	2.0624e+07	1.8176e+07	2.02554e+07	1.9546e+07	1.88623e+07	1.76628e+07	1.91709e+07	1.81258e+07	1.95222e+07	1.76403e+07	2.12345e+07	1.78661e+07	3.42126e+07	1.75398e+07	2.11867e+07			FALSE	-0.0608	0.40733	-0.02004	-0.03108	-0.09234	-0.01453	-0.03195	2	0.9995	7K(304.2072),N-term(304.2072)
A6NHR9	MFYNDVKK	2.18846e+07	2.73517e+07	2.1852e+07	2.53232e+07	2.49821e+07	2.09043e+07	2.2661e+07	2.34637e+07	2.17351e+07	2.49893e+07	2.28351e+07	2.42194e+07	2.23872e+07	4.71935e+07	2.34778e+07	2.70758e+07			FALSE	-0.07555	0.49897	0.03809	-0.06169	-0.09418	-0.06539	-0.10166	3	1	7K(304.2072),8K(304.2072),N-term(304.2072)
A6NHR9	MISKPADSQDVHELVLSK	1.87082e+07	1.70245e+07	1.94713e+07	1.85118e+07	1.99281e+07	1.86258e+07	1.81885e+07	1.76927e+07	1.92624e+07	1.76763e+07	1.99518e+07	1.87473e+07	1.79669e+07	1.69454e+07	1.98399e+07	1.87043e+07			FALSE	0.04789	-0.03351	0.10927	0.08811	0.00598	0.11506	0.10963	5	1	18K(304.2072),4K(304.2072),N-term(304.2072)
A6NHR9	MISKPADSQDVHELVLSKE	3.43877e+06	3.97196e+06	3.52865e+06	4.05896e+06	3.91269e+06	3.72381e+06	3.4598e+06	3.39995e+06	3.23513e+06	3.49598e+06	4.02435e+06	4.01336e+06	3.98656e+06	5.62496e+06	3.78346e+06	3.9921e+06			FALSE	-0.13877	0.37515	0.06933	0.03403	-0.11146	0.11717	0.0433	5	1	18K(304.2072),4K(304.2072),N-term(304.2072)
A6NHR9	MISKPADSQDVHELVLSKEDFEK	4.66325e+06	4.81423e+06	5.04392e+06	4.74682e+06	4.74896e+06	5.28302e+06	4.79675e+06	4.49008e+06	4.78088e+06	4.66927e+06	4.31179e+06	4.67835e+06	4.5703e+06	4.67125e+06	4.88324e+06	4.89114e+06			FALSE	-0.00417	-0.03637	0.0445	0.04692	-0.02932	-0.07616	0.08203	4	1	18K(304.2072),23K(304.2072),4K(304.2072),N-term(304.2072)
A6NHR9	MISVISEDDSIIK	9.88733e+06	1.02363e+07	9.93069e+06	1.05548e+07	9.93955e+06	9.27756e+06	9.46713e+06	9.61788e+06	9.29944e+06	9.79373e+06	9.89208e+06	1.01516e+07	1.00258e+07	1.24339e+07	9.05975e+06	9.65193e+06			FALSE	-0.07584	0.15844	-0.10495	0.02571	-0.07645	-0.00575	-0.0665	3	1	13K(304.2072),N-term(304.2072)
A6NHR9	MKIDREFALWLK	1.09952e+07	9.69443e+06	1.20624e+07	9.41202e+06	9.73345e+06	1.1136e+07	9.14466e+06	9.2389e+06	1.04431e+07	8.85215e+06	9.3519e+06	8.81268e+06	9.64389e+06	9.03521e+06	1.19571e+07	1.06833e+07			FALSE	-0.10067	-0.14749	0.12998	0.05371	-0.17049	-0.18778	0.01248	4	1	12K(304.2072),2K(304.2072),N-term(304.2072)
A6NHR9	MRYCQVSFQDDHVSLESAFTVRPLPDEPK	3329.88	2992.47	3553.73	3238.85	3047.21	3172.57	3299.82	2878.47	3218.38	3056.78	2967.5	2784.57	3171.77	3163.21	2688.38	3219.64			FALSE	-0.01081	0.00288	-0.09779	0.1035	-0.03326	-0.13638	-0.0236	5	1	1M(15.9949),29K(304.2072),4C(57.0215),N-term(304.2072)
A6NHR9	NFDETVK	4.55231e+07	4.61347e+07	4.39648e+07	4.59209e+07	4.51682e+07	4.17468e+07	4.7102e+07	4.7299e+07	5.05254e+07	4.94104e+07	5.07584e+07	4.86491e+07	4.54476e+07	4.80192e+07	4.53921e+07	4.72484e+07			FALSE	0.12474	0.0282	0.01538	-0.02817	0.04254	0.1171	-0.07665	2	0.9926	7K(304.2072),N-term(304.2072)
A6NHR9	NIDIPTTQQVPHIEALLK	3.86295e+07	3.99688e+07	4.12829e+07	3.8396e+07	4.10235e+07	4.03376e+07	4.1717e+07	3.85177e+07	3.86458e+07	4.02451e+07	3.986e+07	3.90002e+07	4.07688e+07	3.72873e+07	3.90065e+07	3.77033e+07			FALSE	0.00536	-0.00999	-0.03509	0.0197	0.02973	0.0048	0.04984	34	1	18K(304.2072),N-term(304.2072)
A6NHR9	PADSQDVHELVLSK	9.21855e+06	7.01187e+06	7.8569e+06	8.76233e+06	8.42706e+06	8.82926e+06	7.93506e+06	9.02213e+06	8.21794e+06	9.31095e+06	6.66206e+06	9.06834e+06	8.40497e+06	8.2426e+06	7.58046e+06	7.68741e+06			FALSE	0.11103	0.03661	-0.0882	0.03415	0.0632	-0.04514	0.08843	3	1	14K(304.2072),N-term(304.2072)
A6NHR9	PIGDPVFAR	6.71243e+06	6.1533e+06	6.26197e+06	6.94981e+06	6.95206e+06	6.26989e+06	6.20099e+06	6.51258e+06	6.12228e+06	6.78823e+06	5.69046e+06	7.14423e+06	6.37929e+06	7.20795e+06	5.78279e+06	6.52925e+06			FALSE	0.00501	0.07872	-0.06346	0.03829	-0.01716	-0.00349	0.0394	2	0.9998	N-term(304.2072)
A6NHR9	QAVFFVGQSAR	1.73379e+07	1.80866e+07	1.65403e+07	1.79352e+07	1.67176e+07	1.63913e+07	1.70745e+07	1.57767e+07	1.75955e+07	1.5714e+07	1.68682e+07	1.74926e+07	1.63986e+07	1.65353e+07	1.6421e+07	1.42334e+07			FALSE	-0.08882	-0.10518	-0.20865	-0.03918	-0.1088	-0.04398	-0.09753	3	1	N-term(304.2072)
A6NHR9	QGDFESDHSGYVRPVPVPR	4.79233e+07	4.29125e+07	4.45624e+07	4.89299e+07	4.70123e+07	4.88894e+07	4.82319e+07	4.40693e+07	4.9532e+07	4.56833e+07	4.53981e+07	4.83711e+07	4.53816e+07	4.19449e+07	5.01709e+07	4.16549e+07			FALSE	0.06793	-0.05684	0.01564	0.04159	0.02309	0.04585	0.0783	4	1	N-term(304.2072)
A6NHR9	QGPWATYAAIEWDGK	5.40854e+06	5.07386e+06	5.48561e+06	5.0084e+06	5.46276e+06	5.48776e+06	5.78942e+06	4.73075e+06	5.28332e+06	5.01682e+06	4.96632e+06	4.95959e+06	4.92464e+06	4.89292e+06	4.80685e+06	4.95994e+06			FALSE	-0.02531	-0.09453	-0.10201	0.0016	0.00519	-0.0787	0.06303	3	1	15K(304.2072),N-term(304.2072)
A6NHR9	QLNNWAVYR	7.15795e+07	7.19378e+07	7.25549e+07	7.5981e+07	7.27399e+07	7.33526e+07	6.84536e+07	7.33874e+07	7.64135e+07	6.65984e+07	7.31303e+07	7.20003e+07	7.99654e+07	7.07092e+07	8.26295e+07	7.17436e+07			FALSE	-0.00509	0.07021	0.1052	0.04959	-0.01695	0.01613	0.02566	2	1	N-term(304.2072)
A6NHR9	QQVLPLDSIYK	3.43205e+07	3.14543e+07	3.17831e+07	3.48406e+07	2.97334e+07	3.27504e+07	3.39439e+07	3.34606e+07	3.41591e+07	3.28999e+07	3.09705e+07	3.26719e+07	3.26686e+07	3.4433e+07	3.15872e+07	3.31277e+07			FALSE	0.0279	0.02881	-0.02344	0.0185	0.03531	-0.04755	-0.07405	3	1	11K(304.2072),N-term(304.2072)
A6NHR9	QQVLPLDSIYKK	1.75908e+08	1.64077e+08	1.69086e+08	1.70617e+08	1.74671e+08	1.74166e+08	1.69998e+08	1.75702e+08	1.77025e+08	1.67584e+08	1.79304e+08	1.61845e+08	1.84125e+08	1.66229e+08	1.74943e+08	1.76997e+08			FALSE	0.0195	0.04334	0.04986	-0.0012	0.02405	0.00493	0.03709	34	1	11K(304.2072),12K(304.2072),N-term(304.2072)
A6NHR9	QTLGISPEEK	2.00614e+07	2.05189e+07	1.94114e+07	1.97574e+07	2.05112e+07	2.04111e+07	1.99966e+07	2.15712e+07	1.94964e+07	1.99001e+07	1.93573e+07	2.11065e+07	1.92779e+07	2.00302e+07	2e+07	1.97427e+07			FALSE	-0.04271	-0.04595	-0.03009	-0.05107	0.03468	-0.00415	0.01211	23	0.9999	10K(304.2072),N-term(304.2072)
A6NHR9	QVEVLDESDNITAQPK	7.54793e+06	9.35589e+06	6.1708e+06	8.36193e+06	7.97851e+06	5.9976e+06	7.14585e+06	7.72276e+06	6.76874e+06	7.40578e+06	7.00674e+06	8.01915e+06	6.36711e+06	2.27093e+07	6.99769e+06	8.25017e+06			FALSE	-0.25405	0.7825	-0.14874	-0.21804	-0.18508	-0.1699	-0.27439	3	1	16K(304.2072),N-term(304.2072)
A6NHR9	QVPHIEALLK	8.4007e+06	1.00772e+07	8.80226e+06	8.66259e+06	8.06832e+06	8.61157e+06	8.83161e+06	7.83829e+06	7.69867e+06	8.69998e+06	8.24786e+06	7.75613e+06	7.08635e+06	9.72641e+06	8.57687e+06	8.92717e+06			FALSE	-0.17223	-0.13625	-0.07811	-0.08135	-0.14856	-0.20737	-0.14769	3	1	10K(304.2072),N-term(304.2072)
A6NHR9	REFSDFIR	9.47077e+06	9.01432e+06	9.0547e+06	8.34607e+06	1.02432e+07	8.63408e+06	9.24385e+06	8.92183e+06	9.32806e+06	9.30734e+06	8.31094e+06	9.369e+06	8.82945e+06	9.63723e+06	8.57822e+06	9.51882e+06			FALSE	0.01168	-0.00144	-0.03061	-0.08721	-0.02515	-0.06425	0.03029	3	0.9979	N-term(304.2072)
A6NHR9	RGLAPIECY	1.112e+07	1.06878e+07	1.05524e+07	1.08445e+07	1.16926e+07	1.04553e+07	1.08719e+07	1.04462e+07	1.05769e+07	1.11552e+07	1.10798e+07	1.05891e+07	1.05918e+07	1.17684e+07	9.72436e+06	1.11619e+07			FALSE	-0.00502	0.03608	-0.0623	-0.02745	-0.03277	-0.00922	0.02232	2	1	8C(57.0215),N-term(304.2072)
A6NHR9	RIYDETQGR	1.53416e+07	1.58981e+07	1.64897e+07	1.55188e+07	1.6724e+07	1.72217e+07	1.80034e+07	1.51624e+07	1.74184e+07	1.60887e+07	1.60628e+07	1.67737e+07	1.6028e+07	1.63384e+07	1.636e+07	1.50772e+07			FALSE	0.10108	0.05112	0.00909	0.03508	0.08631	0.07192	0.11985	23	1	N-term(304.2072)
A6NHR9	RKLSEQEELK	1.01561e+08	8.74233e+07	1.01845e+08	8.96518e+07	8.5892e+07	9.78632e+07	1.02501e+08	9.26037e+07	1.04754e+08	1.03895e+08	1.29959e+08	1.07981e+08	1.2079e+08	9.45868e+07	9.52256e+07	9.55057e+07			FALSE	0.14282	0.1886	0.01328	0.01906	0.04599	0.33233	-0.04048	4	0.9983	10K(304.2072),2K(304.2072),N-term(304.2072)
A6NHR9	RPIFECF	6.92003e+06	7.56665e+06	6.68217e+06	6.76354e+06	6.74094e+06	7.26888e+06	7.06709e+06	6.80359e+06	6.9767e+06	7.31697e+06	7.61836e+06	6.72435e+06	6.59657e+06	7.20275e+06	6.68941e+06	6.33622e+06			FALSE	-0.01935	-0.07013	-0.15337	-0.10758	-0.06269	-0.01441	-0.04829	2	0.9871	6C(57.0215),N-term(304.2072)
A6NHR9	SFGLLDLPFR	5.75163e+06	5.96287e+06	5.60023e+06	4.44585e+06	5.70778e+06	4.78578e+06	5.1047e+06	4.78164e+06	5.11706e+06	5.42611e+06	5.2874e+06	6.07295e+06	4.90299e+06	5.61648e+06	5.88917e+06	5.8926e+06			FALSE	-0.15199	-0.15523	0.00826	-0.22166	-0.24479	-0.04429	-0.15879	2	1	N-term(304.2072)
A6NHR9	SIAGVGLDSSNLK	2.02787e+07	2.64491e+07	2.03674e+07	2.58821e+07	2.25721e+07	1.90096e+07	2.27077e+07	2.08753e+07	2.15542e+07	2.29181e+07	1.93313e+07	2.83492e+07	2.32115e+07	3.96933e+07	2.26695e+07	2.57146e+07			FALSE	-0.07137	0.42889	0.05025	-0.01484	-0.10051	0.02912	-0.16833	3	1	13K(304.2072),N-term(304.2072)
A6NHR9	SIIEGPIIK	1.95759e+08	1.89985e+08	1.98981e+08	1.94056e+08	1.91425e+08	2.00224e+08	1.98535e+08	1.82746e+08	1.90858e+08	1.91023e+08	1.94683e+08	1.7691e+08	1.99104e+08	1.94798e+08	2.00266e+08	1.97736e+08			FALSE	-0.01452	0.03019	0.04513	0.02702	-0.01679	-0.05392	0.02192	23	1	9K(304.2072),N-term(304.2072)
A6NHR9	SIIEGPIIKL	3.80533e+06	3.98098e+06	3.77341e+06	3.32385e+06	4.09017e+06	3.65321e+06	3.62829e+06	3.62582e+06	3.47131e+06	3.90616e+06	3.60773e+06	3.93788e+06	3.27716e+06	3.77881e+06	3.77374e+06	4.05731e+06			FALSE	-0.07781	-0.1421	0.00827	-0.13368	-0.10214	-0.0453	-0.00797	2	0.9999	9K(304.2072),N-term(304.2072)
A6NHR9	SLFEASQQLLNEMK	3.67361e+07	2.90891e+07	3.65218e+07	3.20288e+07	2.93511e+07	3.34604e+07	3.23615e+07	3.34782e+07	3.85584e+07	3.12208e+07	3.55189e+07	3.11862e+07	3.54961e+07	2.63799e+07	3.39416e+07	3.0295e+07			FALSE	0.08416	-0.08926	-0.03524	0.05853	0.00032	0.01916	-0.06761	3	1	13M(15.9949),14K(304.2072),N-term(304.2072)
A6NHR9	SLHYEEITK	1.71796e+07	1.78767e+07	1.83721e+07	1.92578e+07	1.85526e+07	2.04657e+07	1.77448e+07	1.82719e+07	1.74723e+07	1.77365e+07	1.54127e+07	1.74519e+07	1.7355e+07	2.51171e+07	1.66057e+07	1.81744e+07			FALSE	0.00626	0.27684	-0.01142	0.1022	0.03899	-0.09314	0.15447	3	0.9947	9K(304.2072),N-term(304.2072)
A6NHR9	SLNSDISYF	7.59888e+06	7.19263e+06	6.75151e+06	7.01045e+06	7.29427e+06	6.84263e+06	7.27842e+06	6.47687e+06	6.91367e+06	7.1443e+06	7.29197e+06	7.03532e+06	6.59537e+06	8.55199e+06	7.83308e+06	6.92961e+06			FALSE	-0.07338	0.0343	-0.00281	-0.10408	-0.10478	-0.046	-0.0653	2	0.9984	N-term(304.2072)
A6NHR9	SLNSDISYFGVGGK	1.7642e+07	1.65814e+07	1.91041e+07	1.74524e+07	1.72692e+07	1.8188e+07	1.78686e+07	1.62214e+07	1.7377e+07	1.7137e+07	1.67179e+07	1.72625e+07	1.70515e+07	1.53322e+07	1.72866e+07	1.5747e+07			FALSE	0.0122	-0.07972	-0.05105	0.09515	-0.00564	-0.01028	0.0511	2	1	14K(304.2072),N-term(304.2072)
A6NHR9	SLNSDISYFGVGGKQ	555819	532799	574688	533397	540172	604479	550819	561746	570008	566618	544477	543836	552999	541706	599665	553391			FALSE	0.06226	0.00804	0.08296	0.02557	0.03139	-0.0004	0.07241	3	0.9248	14K(304.2072),N-term(304.2072)
A6NHR9	TEEDGGGVGHR	2.43711e+06	2.48607e+06	2.11442e+06	1.95399e+06	2.33591e+06	2.6211e+06	2.27363e+06	2.7759e+06	3.43336e+06	2.86278e+06	2.14653e+06	2.50183e+06	2.41095e+06	2.43592e+06	2.6045e+06	2.35317e+06			FALSE	0.35488	-0.02254	0.01007	-0.27512	0.03656	-0.08287	0.00988	3	1	N-term(304.2072)
A6NHR9	TLEPYILPF	3.79131e+07	3.92491e+07	3.07122e+07	4.08862e+07	3.74077e+07	3.28801e+07	4.07047e+07	3.54723e+07	3.72938e+07	3.30803e+07	3.53713e+07	3.62294e+07	3.22403e+07	7.67012e+07	3.36824e+07	3.52058e+07			FALSE	-0.13285	0.49759	-0.16364	-0.10797	-0.01854	-0.10792	-0.13462	2	0.9992	N-term(304.2072)
A6NHR9	TLEPYILPFMFYNDVKK	5.46644e+06	4.43333e+06	5.7099e+06	3.93943e+06	4.5566e+06	5.35414e+06	4.58356e+06	4.01476e+06	5.18597e+06	4.38995e+06	4.80287e+06	3.81282e+06	5.05826e+06	3.34303e+06	5.13233e+06	3.79719e+06			FALSE	-0.04798	-0.23678	-0.14881	-0.03697	-0.20334	-0.20043	0.0016	4	1	16K(304.2072),17K(304.2072),N-term(304.2072)
A6NHR9	TLGISPEEK	9.77113e+06	9.16388e+06	9.33069e+06	9.7104e+06	9.04626e+06	9.77791e+06	9.98244e+06	1.01153e+07	9.77304e+06	9.7135e+06	1.02056e+07	1.01538e+07	9.76228e+06	9.59178e+06	9.92527e+06	9.57909e+06			FALSE	0.04142	0.03158	0.04274	0.00806	0.08598	0.10464	-0.00847	2	0.9995	9K(304.2072),N-term(304.2072)
A6NHR9	TLPDWKR	7.49948e+06	7.10674e+06	7.41216e+06	7.09883e+06	7.40507e+06	8.00076e+06	7.38803e+06	7.20482e+06	7.64382e+06	7.51816e+06	7.27185e+06	7.53103e+06	7.35848e+06	7.16945e+06	7.44923e+06	7.44337e+06			FALSE	0.05388	-0.00775	0.02801	-0.00944	-0.00132	0.01929	0.07689	3	0.9983	6K(304.2072),N-term(304.2072)
A6NHR9	TLPLFYGSIVR	8.56387e+07	9.44375e+07	8.55226e+07	1.00236e+08	8.54028e+07	9.01343e+07	9.08962e+07	7.84243e+07	9.21389e+07	8.69723e+07	7.5917e+07	7.98903e+07	8.37133e+07	8.75167e+07	9.06125e+07	9.0283e+07			FALSE	-0.00775	-0.07267	0.00655	0.04482	-0.08885	-0.20884	-0.03683	23	1	N-term(304.2072)
A6NHR9	TNILNSEQVIVEVLPNQPVK	4.25314e+07	4.25164e+07	4.06487e+07	4.29711e+07	4.40536e+07	4.04046e+07	4.33384e+07	4.27847e+07	4.26726e+07	3.88146e+07	3.94547e+07	3.87269e+07	4.07021e+07	4.0556e+07	3.82549e+07	3.81165e+07			FALSE	-0.0617	-0.06576	-0.15524	-0.02443	0.01813	-0.12144	-0.01004	3	1	20K(304.2072),N-term(304.2072)
A6NHR9	TRQGDFESDHSGYVRPVPVPR	1.16572e+07	1.18619e+07	1.14605e+07	1.20306e+07	1.20477e+07	1.42515e+07	1.18577e+07	1.20328e+07	1.24147e+07	1.14588e+07	1.21247e+07	1.398e+07	1.28852e+07	1.22323e+07	1.17633e+07	1.09145e+07			FALSE	0.02158	0.09487	-0.05255	-0.00172	0.02261	0.15048	0.16119	5	1	N-term(304.2072)
A6NHR9	TSVEDFDWCTPPK	6.60323e+06	7.35788e+06	6.78509e+06	6.57919e+06	7.0363e+06	6.56902e+06	7.0467e+06	6.78346e+06	7.05293e+06	6.80979e+06	7.15944e+06	7.39827e+06	6.83765e+06	7.06897e+06	7.33844e+06	7.26923e+06			FALSE	-0.0102	-0.00564	0.06531	-0.06303	-0.0136	0.06037	-0.03724	3	1	13K(304.2072),9C(57.0215),N-term(304.2072)
A6NHR9	TTFQENTQSISVR	2.43249e+07	2.85595e+07	2.8766e+07	2.61997e+07	2.90971e+07	2.65962e+07	2.85115e+07	2.70052e+07	2.58741e+07	2.58536e+07	2.40567e+07	2.73607e+07	2.31471e+07	2.83849e+07	2.64776e+07	2.57733e+07			FALSE	-0.03191	-0.03738	-0.01739	0.05569	0.07008	-0.04059	0.07466	3	1	N-term(304.2072)
A6NHR9	TVYLFDRR	9.73381e+07	8.85621e+07	9.35097e+07	1.02677e+08	8.93818e+07	9.90583e+07	8.64902e+07	1.06935e+08	9.19986e+07	9.74083e+07	9.10442e+07	1.00882e+08	1.02833e+08	9.13908e+07	1.03544e+08	8.1766e+07			FALSE	0.02696	0.06319	-0.00459	0.0777	0.05725	0.04602	0.01958	3	1	N-term(304.2072)
A6NHR9	VEGDGVVEGIIR	1.17792e+08	1.22458e+08	1.22747e+08	1.17734e+08	1.17093e+08	1.12529e+08	1.17611e+08	1.20258e+08	1.21754e+08	1.20706e+08	1.21976e+08	1.21898e+08	1.2542e+08	1.19157e+08	1.21248e+08	1.21071e+08			FALSE	0.01321	0.02575	0.01237	0.00138	-0.01437	0.0216	-0.06528	2	1	N-term(304.2072)
A6NHR9	VISEDDSIIK	2.1301e+07	2.43996e+07	2.09509e+07	2.26297e+07	2.19285e+07	2.17495e+07	2.13987e+07	2.24448e+07	2.30062e+07	2.34038e+07	2.08572e+07	2.34111e+07	2.18194e+07	3.7604e+07	2.03327e+07	2.4522e+07			FALSE	0.02222	0.37882	-0.02695	-0.06852	-0.05985	-0.04594	-0.0653	23	1	10K(304.2072),N-term(304.2072)
A6NHR9	VKPDSEILVIENGTAFPF	1.89558e+06	2.84807e+06	2.32943e+06	2.64803e+06	2.38102e+06	1.60686e+06	2.2036e+06	2.18363e+06	2.08384e+06	2.1167e+06	2.12532e+06	2.54812e+06	2.14327e+06	5.22056e+06	1.82233e+06	1.52237e+06			FALSE	-0.17543	0.63446	-0.50413	0.06941	-0.11269	-0.02151	-0.25038	3	1	2K(304.2072),N-term(304.2072)
A6NHR9	VNWTPEINK	1.93219e+08	1.85843e+08	1.85179e+08	2.22536e+08	1.90413e+08	1.99295e+08	1.93459e+08	1.94353e+08	1.78655e+08	1.76605e+08	1.64805e+08	1.66893e+08	1.73342e+08	1.91894e+08	1.77862e+08	1.83392e+08			FALSE	-0.09356	-0.0536	-0.06942	0.10513	0.03292	-0.19257	0.03996	3	0.9785	9K(304.2072),N-term(304.2072)
A6NHR9	VQLISGPPAK	3.97266e+07	4.38494e+07	3.97709e+07	4.07085e+07	3.99515e+07	4.12747e+07	3.7454e+07	4.16684e+07	4.0721e+07	4.06978e+07	3.50324e+07	3.79278e+07	3.7903e+07	3.88856e+07	4.02055e+07	4.0031e+07			FALSE	-0.03773	-0.1222	-0.05883	-0.05447	-0.079	-0.19598	-0.04114	23	0.9997	10K(304.2072),N-term(304.2072)
A6NHR9	VRPVPVPR	1.24322e+07	1.39754e+07	1.27931e+07	1.40022e+07	1.39482e+07	1.23064e+07	1.26274e+07	1.41571e+07	1.24014e+07	1.3801e+07	1.21057e+07	1.48538e+07	1.19099e+07	1.44082e+07	1.42462e+07	1.44698e+07			FALSE	-0.01126	-0.0049	0.1209	0.02103	0.02045	0.02984	-0.00838	3	0.9984	N-term(304.2072)
A6NHR9	VTLPGLK	1.14669e+08	1.21768e+08	1.04929e+08	1.14638e+08	1.00849e+08	1.04168e+08	1.06809e+08	1.07438e+08	1.08896e+08	1.15124e+08	9.59536e+07	1.13805e+08	1.11728e+08	1.23673e+08	1.12288e+08	1.13051e+08			FALSE	-0.07782	-0.00633	-0.06936	-0.10679	-0.14218	-0.17273	-0.20571	23	0.9672	7K(304.2072),N-term(304.2072)
A6NHR9	VTLPGLKEDSQILK	1.30799e+08	1.33006e+08	1.33946e+08	1.28217e+08	1.32362e+08	1.3026e+08	1.394e+08	1.28586e+08	1.51373e+08	1.36796e+08	1.63506e+08	1.37664e+08	1.50043e+08	1.33187e+08	1.35401e+08	1.4359e+08			FALSE	0.12744	0.1025	0.08075	-0.00901	0.02269	0.1911	-0.00649	3	1	14K(304.2072),7K(304.2072),N-term(304.2072)
A6NHR9	VYLFDRR	6.59145e+07	7.33822e+07	6.74963e+07	6.65591e+07	6.8647e+07	7.34341e+07	6.67166e+07	7.26446e+07	6.91241e+07	6.60645e+07	7.16371e+07	7.32813e+07	7.04209e+07	6.81158e+07	7.32058e+07	7.41277e+07			FALSE	-0.04319	-0.00789	0.08092	-0.05533	0.00067	0.05708	0.02855	3	0.9957	N-term(304.2072)
A6NHR9	WTPEINK	7.5545e+06	7.8088e+06	7.38193e+06	6.26307e+06	7.65738e+06	7.14264e+06	7.65458e+06	7.19019e+06	6.82374e+06	7.18508e+06	7.29739e+06	6.99909e+06	6.65851e+06	7.58941e+06	7.18391e+06	8.02696e+06			FALSE	-0.13315	-0.10874	-0.01439	-0.17112	-0.04953	-0.10383	-0.05389	3	0.9887	7K(304.2072),N-term(304.2072)
A6NHR9	YHPFLYDR	4.63175e+06	3.7394e+06	4.80008e+06	4.42169e+06	5.03321e+06	4.90304e+06	3.94869e+06	4.56905e+06	4.85618e+06	4.64915e+06	4.12993e+06	5.42144e+06	5.115e+06	4.34783e+06	4.08214e+06	4.81383e+06			FALSE	0.18331	0.17685	0.08773	0.13962	0.02504	0.19028	0.24728	3	0.9998	N-term(304.2072)
A6NHR9	YVEDEMAR	3.94043e+07	3.84994e+07	3.62297e+07	3.77918e+07	3.87729e+07	4.05624e+07	3.76133e+07	3.65808e+07	3.83038e+07	3.85079e+07	3.62535e+07	4.00875e+07	3.76043e+07	3.93048e+07	3.76072e+07	3.93474e+07			FALSE	-0.02037	-0.01854	-0.01768	-0.07375	-0.07039	-0.02923	0.02627	2	0.9998	6M(15.9949),N-term(304.2072)
A6NHR9	YVEDEMARLPDR	1.69108e+07	1.6495e+07	1.76286e+07	1.72148e+07	1.78877e+07	1.83121e+07	1.86342e+07	1.71507e+07	1.80425e+07	1.79542e+07	1.80961e+07	1.91685e+07	1.89465e+07	1.82692e+07	1.76363e+07	1.74806e+07			FALSE	0.10777	0.15581	0.07207	0.06079	0.09925	0.15771	0.11588	3	1	N-term(304.2072)
A6NHT5	AATPGAEDWKK	1.54041e+07	1.41103e+07	1.41673e+07	1.3614e+07	1.42625e+07	1.43302e+07	1.39164e+07	1.39047e+07	1.48604e+07	1.48423e+07	1.50629e+07	1.51856e+07	1.4004e+07	1.40775e+07	1.39611e+07	1.49392e+07			FALSE	0.00918	-0.0718	-0.03033	-0.08731	-0.08524	0.03545	-0.04577	3	1	10K(304.2072),11K(304.2072),N-term(304.2072)
A6NHT5	EGEAAPGAA	624920	520677	670094	696724	674644	670730	537146	664970	633716	531765	691865	563077	646875	581693	731429	678954			FALSE	0.02483	0.10088	0.29999	0.25472	0.06948	0.13152	0.23191	2	0.9465	N-term(304.2072)
A6NHT5	ESPFSIK	6.80588e+06	5.68337e+06	6.34496e+06	5.7695e+06	5.97794e+06	6.52451e+06	6.5166e+06	5.85841e+06	6.36448e+06	5.44809e+06	5.88082e+06	6.54195e+06	6.75853e+06	5.36083e+06	5.4138e+06	6.01847e+06			FALSE	-0.08036	-0.04337	-0.12758	-0.04396	-0.01326	-0.0077	0.00152	3	0.9556	7K(304.2072),N-term(304.2072)
A6NHX0	DLPFVTH	9.40949e+06	1.17669e+07	1.0289e+07	9.95523e+06	1.13905e+07	1.1117e+07	1.08181e+07	1.21027e+07	1.12953e+07	1.16338e+07	1.04847e+07	1.14526e+07	1.14932e+07	1.2083e+07	1.15311e+07	1.15864e+07			FALSE	0.11472	0.15487	0.12653	-0.06495	0.1142	0.05092	0.08795	2	0.9876	N-term(304.2072)
A6NHX0	ESIPLFTY	2.02092e+06	2.09273e+06	2.05417e+06	2.36674e+06	1.96147e+06	2.24664e+06	2.20861e+06	2.3075e+06	2.15602e+06	2.04146e+06	2.05582e+06	2.29152e+06	2.21214e+06	2.84588e+06	2.08155e+06	2.26951e+06			FALSE	0.02911	0.29815	0.08095	0.10392	0.13466	0.07971	0.03275	2	0.9968	N-term(304.2072)
A6NHX0	ESIPLFTYGLIK	3.11831e+07	3.16278e+07	3.09773e+07	3.34713e+07	3.20394e+07	3.07934e+07	3.10704e+07	2.86221e+07	2.86855e+07	2.85829e+07	2.93563e+07	2.77791e+07	2.8619e+07	3.50958e+07	3.10246e+07	2.93811e+07			FALSE	-0.13328	0.02061	-0.05633	0.03713	-0.07347	-0.13663	0.0005	3	1	12K(304.2072),N-term(304.2072)
A6NHX0	IGGQPLGFDEC	7.20062e+06	7.11157e+06	6.65951e+06	6.99766e+06	6.97027e+06	7.40322e+06	6.62257e+06	7.26701e+06	7.79857e+06	6.88299e+06	7.31632e+06	6.34248e+06	7.41227e+06	7.00006e+06	6.53013e+06	7.1041e+06			FALSE	0.03676	0.01006	-0.07001	-0.06759	-0.04324	-0.06741	0.00617	2	1	11C(57.0215),N-term(304.2072)
A6NHX0	IGGQPLGFDECGIV	474856	461846	420107	431533	409312	446161	360583	411120	430173	422679	415399	444670	409626	435417	424869	450045			FALSE	-0.13529	-0.14856	-0.09845	-0.13735	-0.27954	-0.12314	-0.13087	2	1	11C(57.0215),N-term(304.2072)
A6NHX0	IGGQPLGFDECGIVAQ	8.53789e+06	8.06252e+06	8.88575e+06	8.54887e+06	8.44052e+06	9.02584e+06	8.71333e+06	8.28034e+06	8.62511e+06	8.47865e+06	8.45787e+06	8.9627e+06	8.33624e+06	8.79843e+06	7.96505e+06	8.17095e+06			FALSE	0.04309	0.0457	-0.04094	0.07074	0.03378	0.06957	0.07336	3	1	11C(57.0215),N-term(304.2072)
A6NHX0	LAFLSSK	2.00716e+07	2.23416e+07	2.06842e+07	2.29441e+07	2.14122e+07	2.05233e+07	2.07497e+07	2.17419e+07	1.95863e+07	2.04463e+07	2.06091e+07	1.8988e+07	2.13517e+07	1.96155e+07	2.28241e+07	2.08804e+07			FALSE	-0.08334	-0.05004	0.04327	0.04075	0.00266	-0.09912	-0.01634	2	0.9978	7K(304.2072),N-term(304.2072)
A6NHX0	LQVASVAK	2.3162e+07	2.26697e+07	2.35374e+07	2.34035e+07	2.2177e+07	2.30218e+07	2.19942e+07	2.31314e+07	2.20513e+07	2.33981e+07	2.22035e+07	2.30482e+07	2.2251e+07	2.11679e+07	2.36563e+07	2.38834e+07			FALSE	-0.01209	-0.07802	0.05279	0.0345	-0.0224	-0.01837	-0.02006	2	0.9902	8K(304.2072),N-term(304.2072)
A6NHX0	QTDFILVR	1.34886e+07	1.34842e+07	1.32292e+07	1.50618e+07	1.342e+07	1.47459e+07	1.34762e+07	1.40194e+07	1.34986e+07	1.31546e+07	1.30967e+07	1.3831e+07	1.31184e+07	1.5388e+07	1.32059e+07	1.31956e+07			FALSE	-0.0172	0.07979	-0.03088	0.06884	0.0277	-0.00241	0.06245	2	0.9835	N-term(304.2072)
A6NHX0	SSSQPIGVTK	8.87062e+06	8.00501e+06	8.3578e+06	8.41271e+06	8.37917e+06	8.54609e+06	8.53114e+06	8.21799e+06	8.8881e+06	9.36175e+06	9.54114e+06	9.4163e+06	8.64034e+06	8.81231e+06	9.38688e+06	7.35079e+06			FALSE	0.11294	0.04851	-0.01184	-0.00901	-0.01085	0.16782	0.00424	2	1	10K(304.2072),N-term(304.2072)
A6NHX0	STYQTDFILVR	4.42548e+06	4.55569e+06	4.07785e+06	4.30414e+06	4.91147e+06	4.46568e+06	4.49076e+06	5.02318e+06	4.15196e+06	4.0133e+06	4.28658e+06	4.48574e+06	4.2187e+06	4.68621e+06	4.92743e+06	4.1678e+06			FALSE	-0.1374	-0.0123	0.01821	-0.09961	0.08314	-0.03394	0.06225	3	1	N-term(304.2072)
A6NHX0	SVIAPLADQNISVF	3.73093e+07	3.55561e+07	3.43199e+07	3.84592e+07	3.80154e+07	3.63334e+07	2.99987e+07	3.50611e+07	3.34651e+07	3.24611e+07	3.32142e+07	3.15331e+07	3.10448e+07	3.51958e+07	3.29298e+07	3.22895e+07			FALSE	-0.14438	-0.13752	-0.15993	-0.00171	-0.16347	-0.17041	0.02908	2	1	N-term(304.2072)
A6NI28	ENVGSPKPVSSGR	5.78521e+06	5.57516e+06	6.6798e+06	5.84776e+06	6.07577e+06	6.12188e+06	5.76321e+06	5.40066e+06	5.61356e+06	5.74681e+06	5.74461e+06	6.18074e+06	5.93505e+06	5.89421e+06	6.44531e+06	5.39028e+06			FALSE	0	0.05835	0.05912	0.1411	-0.02517	0.07002	0.10259	3	1	7K(304.2072),N-term(304.2072)
A6NI28	LIQNANDVLIAPLEK	5.94662e+06	5.70798e+06	6.00369e+06	5.14684e+06	6.29856e+06	6.27101e+06	4.63041e+06	5.64889e+06	6.90531e+06	4.91744e+06	4.8919e+06	4.4472e+06	5.20634e+06	5.02483e+06	5.69622e+06	5.38233e+06			FALSE	0.02067	-0.18793	-0.07313	-0.06379	-0.18116	-0.31954	0.10904	3	1	15K(304.2072),N-term(304.2072)
A6NIH7	AAGPGGLVAGKEEK	1.43995e+07	1.31847e+07	1.53884e+07	1.39091e+07	1.47175e+07	1.50058e+07	1.41246e+07	1.35519e+07	1.42682e+07	1.37108e+07	1.49473e+07	1.37382e+07	1.57338e+07	1.36646e+07	1.60619e+07	1.40812e+07			FALSE	0.0205	0.09189	0.12799	0.08693	0.00482	0.05648	0.10775	3	1	11K(304.2072),14K(304.2072),N-term(304.2072)
A6NIH7	ADYAYNGGQ	3098.08	3211.15	2997.92	3182.39	3109.98	3451.12	3093.5	3110.37	3111.59	3270.08	2911.87	3126	2943.06	3209.96	2912.17	3170.27			FALSE	0.01647	-0.03617	-0.05281	-0.02979	-0.0243	-0.06343	0.05647	2	0.9998	N-term(304.2072)
A6NIH7	AVTEQELLALDTIRPEHVLR	1.47181e+07	1.31991e+07	1.53951e+07	1.43415e+07	1.4462e+07	1.33196e+07	1.25945e+07	1.37105e+07	1.2839e+07	1.38362e+07	1.30424e+07	1.52037e+07	1.3027e+07	1.26604e+07	1.33951e+07	1.34478e+07			FALSE	-0.06565	-0.12009	-0.05661	0.09109	-0.08581	0.0169	-0.00703	4	1	N-term(304.2072)
A6NIH7	DTIRPEHVLR	1.20996e+07	1.24461e+07	1.1318e+07	1.10575e+07	1.25297e+07	1.2024e+07	1.18281e+07	1.11737e+07	1.18234e+07	1.17367e+07	1.182e+07	1.24185e+07	1.06007e+07	1.44116e+07	1.1867e+07	1.23174e+07			FALSE	-0.05912	0.02717	-0.02139	-0.13355	-0.09372	-0.01817	0.00048	3	1	N-term(304.2072)
A6NIH7	IRDLETGTVL	1.79827e+07	2.01386e+07	1.80251e+07	1.94795e+07	2.05151e+07	1.8369e+07	1.82528e+07	2.01037e+07	1.9193e+07	1.84363e+07	1.78078e+07	1.95278e+07	1.89835e+07	2.42414e+07	1.77751e+07	1.96624e+07			FALSE	-0.01874	0.18127	-0.02611	-0.02353	0.00887	-0.03005	0.02859	2	0.9984	N-term(304.2072)
A6NIH7	IRDLETGTVLFEIAKPC	6.26259e+06	5.55778e+06	6.39381e+06	6.37792e+06	6.20031e+06	5.80359e+06	5.81877e+06	6.55634e+06	5.54088e+06	6.73147e+06	6.31735e+06	6.04691e+06	6.31264e+06	5.57812e+06	6.20861e+06	5.98977e+06			FALSE	0.05414	0.00857	0.04541	0.11168	0.06617	0.0649	0.02223	3	1	15K(304.2072),17C(57.0215),N-term(304.2072)
A6NIH7	LMIENPYETR	4.47416e+07	4.04958e+07	4.18066e+07	4.05482e+07	4.15476e+07	4.26149e+07	4.28108e+07	4.49588e+07	4.32467e+07	4.15485e+07	4.29915e+07	4.01532e+07	3.98457e+07	3.97165e+07	4.34342e+07	4.61509e+07			FALSE	-0.0075	-0.0994	0.07177	-0.04963	0.04224	-0.03586	-0.01831	3	0.9999	N-term(304.2072)
A6NIH7	NTCEHIYEFPQLSEDVIR	3.96486e+07	3.84699e+07	3.62167e+07	3.61803e+07	3.43395e+07	3.43596e+07	4.43185e+07	3.24053e+07	4.06934e+07	3.58627e+07	3.78677e+07	3.54644e+07	3.92284e+07	3.54646e+07	3.58564e+07	3.45712e+07			FALSE	-0.02915	-0.06469	-0.14952	-0.10973	-0.02599	-0.09122	-0.18537	3	1	3C(57.0215),N-term(304.2072)
A6NIH7	RQAPHHAADDGVGA	2.50606e+06	3.04463e+06	3.08571e+06	3.55884e+06	2.73029e+06	2.9923e+06	3.10749e+06	3.62937e+06	2.85433e+06	3.39294e+06	3.28327e+06	3.46314e+06	3.06397e+06	2.91252e+06	2.85621e+06	3.00666e+06			FALSE	0.17056	0.10663	0.07894	0.2595	0.27941	0.28145	0.044	3	1	N-term(304.2072)
A6NIH7	SAAGPGGLVAGKEEK	6.40671e+06	6.04258e+06	6.53571e+06	5.85081e+06	6.07805e+06	6.21094e+06	6.16334e+06	6.09095e+06	6.67971e+06	6.3487e+06	6.93102e+06	6.32831e+06	6.5384e+06	6.06536e+06	6.779e+06	5.98417e+06			FALSE	0.0656	0.01779	0.03592	-0.00729	-0.02278	0.09094	-0.0187	3	1	12K(304.2072),15K(304.2072),N-term(304.2072)
A6NIH7	SDSFYFVDNK	1.68701e+07	1.74884e+07	1.66466e+07	1.75e+07	1.70768e+07	1.81141e+07	1.63649e+07	1.72013e+07	1.63906e+07	1.65217e+07	1.84963e+07	1.654e+07	1.72742e+07	1.7054e+07	1.6998e+07	1.71822e+07			FALSE	-0.06205	-0.00128	-0.00751	-0.00893	-0.03366	0.02818	0.03453	3	1	10K(304.2072),N-term(304.2072)
A6NIH7	TVGATVEFTVGDKPVSNFR	2.31406e+07	2.44601e+07	2.121e+07	2.2546e+07	2.32293e+07	2.27545e+07	2.25523e+07	2.30309e+07	2.29283e+07	2.274e+07	2.28839e+07	2.0601e+07	2.25072e+07	2.73765e+07	2.29857e+07	2.39379e+07			FALSE	-0.05979	0.06758	-0.02067	-0.1215	-0.06248	-0.13047	-0.04986	3	1	13K(304.2072),N-term(304.2072)
A6NIH7	VSDQEEDEEEGGGDVDISAGR	1.67758e+07	1.77958e+07	1.8097e+07	1.85779e+07	1.59825e+07	1.92902e+07	1.83383e+07	1.85463e+07	1.90156e+07	1.93776e+07	1.76113e+07	1.92614e+07	1.74652e+07	2.13858e+07	1.86001e+07	1.79974e+07			FALSE	0.15127	0.16836	0.08216	0.08521	0.09343	0.09297	0.02896	3	1	N-term(304.2072)
A6NIH7	VTENYLCKPEDNIYSIDFTR	7.26299e+07	6.51196e+07	7.57093e+07	6.71908e+07	6.92596e+07	6.49594e+07	7.22841e+07	6.41105e+07	6.98318e+07	6.82435e+07	7.52676e+07	5.95829e+07	7.21524e+07	6.32385e+07	7.00193e+07	6.76516e+07			FALSE	0.00341	-0.02492	-0.00082	0.05296	-0.01426	-0.03069	-0.03746	34	1	7C(57.0215),8K(304.2072),N-term(304.2072)
A6NIH7	VTEQELLALDTIRPEHVLR	1.92917e+07	1.69902e+07	1.79227e+07	1.72611e+07	1.85361e+07	1.70959e+07	1.72817e+07	1.75922e+07	1.80719e+07	1.99952e+07	1.81177e+07	1.83655e+07	1.78915e+07	1.71108e+07	1.66013e+07	1.87256e+07			FALSE	0.06929	-0.0518	-0.03848	-0.04434	-0.0571	0.00798	-0.02608	4	1	N-term(304.2072)
A6NIH7	YQFTPAFLR	1.25529e+08	1.28824e+08	1.27417e+08	1.29127e+08	1.25078e+08	1.25345e+08	1.24896e+08	1.27997e+08	1.26894e+08	1.23346e+08	1.24306e+08	1.24423e+08	1.29278e+08	1.24855e+08	1.40172e+08	1.33667e+08			FALSE	-0.02352	-0.00125	0.10649	0.01237	-0.00831	-0.03226	-0.02247	2	1	N-term(304.2072)
A6NJ46	NTPLAQFPEMK	1.09245e+07	1.28954e+07	1.35409e+07	2.32814e+07	1.40726e+07	1.07794e+07	2.20682e+07	1.2061e+07	1.27961e+07	1.09265e+07	1.20895e+07	1.18534e+07	1.92643e+07	1.27019e+07	1.14676e+07	1.74361e+07			FALSE	-0.00591	0.42438	0.27909	0.62842	0.51885	0.00743	0.0612	3	0.9989	11K(304.2072),N-term(304.2072)
A6NJ78	DGPLDMR	1.00444e+07	9.52727e+06	1.00517e+07	1.02821e+07	9.68072e+06	9.78977e+06	9.52344e+06	9.61256e+06	9.44932e+06	1.02144e+07	1.03206e+07	9.65305e+06	9.50845e+06	9.63543e+06	1.05442e+07	9.20379e+06			FALSE	0.00677	-0.03188	0.01294	0.05511	-0.03248	0.02933	-0.00748	2	0.9189	N-term(304.2072)
A6NJ78	LDMTFGSGGHTK	8.06357e+06	7.93084e+06	7.71112e+06	7.93313e+06	7.89287e+06	7.74719e+06	7.64425e+06	7.81564e+06	7.64153e+06	8.24735e+06	6.78468e+06	8.23746e+06	7.81466e+06	8.27812e+06	9.16902e+06	8.90961e+06			FALSE	-0.00955	0.00885	0.17672	-0.03193	-0.04904	-0.09048	-0.03232	3	1	12K(304.2072),N-term(304.2072)
A6NJ78	LHIPVMVDEVVH	3.55737e+06	3.42968e+06	3.19021e+06	3.35591e+06	2.92631e+06	3.47653e+06	3.22784e+06	3.66384e+06	3.42778e+06	3.3077e+06	3.4573e+06	3.28943e+06	2.9668e+06	3.29373e+06	3.92588e+06	3.32438e+06			FALSE	-0.0529	-0.1584	0.05335	-0.09404	-0.01983	-0.0505	-0.12597	3	1	N-term(304.2072)
A6NJ78	LHIPVMVDEVVHCL	1.95992e+07	2.09557e+07	2.43175e+07	1.7461e+07	2.16867e+07	2.61594e+07	2.15569e+07	2.46429e+07	2.54495e+07	2.06339e+07	1.93598e+07	1.94047e+07	2.07761e+07	2.64979e+07	2.03041e+07	2.06818e+07			FALSE	0.18437	0.22117	0.01525	0.04289	0.18801	-0.06514	0.23853	3	1	13C(57.0215),N-term(304.2072)
A6NJ78	LVALSFHSLEDR	3.50009e+06	3.50427e+06	3.71109e+06	3.83842e+06	3.49517e+06	3.44721e+06	3.5489e+06	3.75252e+06	3.69435e+06	3.54527e+06	3.81764e+06	3.81936e+06	3.61443e+06	4.24881e+06	3.67391e+06	3.8548e+06			FALSE	0.04766	0.16687	0.10415	0.10813	0.05993	0.12475	-0.01282	3	1	N-term(304.2072)
A6NJ78	QLGSDHENTEEVSMR	1.3112e+07	1.31187e+07	1.24985e+07	1.35611e+07	1.46284e+07	1.47489e+07	1.41965e+07	1.48418e+07	1.75809e+07	1.36483e+07	1.20323e+07	1.41145e+07	1.27543e+07	1.36522e+07	1.26521e+07	1.42019e+07			FALSE	0.25165	0.00964	0.03389	-0.00944	0.1467	-0.00462	0.16345	3	1	N-term(304.2072)
A6NJ78	TQQLASIVAGAFPPSAIYTR	3.31445e+06	3.00651e+06	3.58588e+06	3.50834e+06	2.97514e+06	4.07386e+06	3.92908e+06	3.08319e+06	3.26424e+06	3.30468e+06	2.69069e+06	3.1024e+06	3.03808e+06	4.095e+06	3.39124e+06	3.44552e+06			FALSE	0.05552	0.17438	0.11317	0.1665	0.14974	-0.12581	0.15728	3	1	N-term(304.2072)
A6NJ78	VLSPQDQDVQDNPR	1.20767e+07	1.23304e+07	1.08647e+07	1.13805e+07	1.26703e+07	1.37973e+07	1.26017e+07	1.25711e+07	1.1857e+07	1.19202e+07	1.47702e+07	1.25302e+07	1.29826e+07	1.23983e+07	1.25188e+07	1.19173e+07			FALSE	-0.03773	0.05644	0.00171	-0.13381	0.04456	0.16162	0.11692	3	1	N-term(304.2072)
A6NK58	GGLTPEETAR	897574	970942	916555	912338	917031	906177	932453	1.02745e+06	1.01337e+06	998706	864821	957317	896772	1.016e+06	967382	972054			FALSE	0.10679	0.03377	0.05374	-0.03092	0.06889	-0.03626	-0.03541	2	1	N-term(304.2072)
A6NKD9	AASEELSQVPDEELLR	3.77535e+07	4.2133e+07	3.91444e+07	4.475e+07	4.06795e+07	3.74094e+07	3.88594e+07	4.20873e+07	3.91213e+07	4.06888e+07	4.09686e+07	3.64421e+07	3.78096e+07	3.58418e+07	4.2126e+07	3.58925e+07			FALSE	-0.00138	-0.11724	-0.03414	0.07062	0.01902	-0.04542	-0.03284	3	1	N-term(304.2072)
A6NKD9	ALLRENLELK	3.00235e+07	2.82752e+07	2.85977e+07	2.88443e+07	2.76097e+07	2.95117e+07	3.08844e+07	3.01535e+07	3.03272e+07	2.92469e+07	3.16719e+07	3.28693e+07	3.00563e+07	2.94274e+07	3.14676e+07	2.95295e+07			FALSE	0.03122	0.02903	0.06528	-0.02136	0.06624	0.14676	-0.02943	3	0.9863	10K(304.2072),N-term(304.2072)
A6NKD9	ASLSGPLSGGAPGAGAR	1.00953e+07	1.07868e+07	1.03827e+07	1.05013e+07	1.06366e+07	1.17947e+07	1.08065e+07	1.05011e+07	1.12554e+07	1.08882e+07	1.04372e+07	1.11437e+07	1.07371e+07	1.08116e+07	1.08127e+07	1.03208e+07			FALSE	0.08462	0.04534	0.01726	0.00013	0.02909	0.04748	0.10325	2	1	N-term(304.2072)
A6NKD9	EVHENLDR	2.12609e+07	1.41819e+07	2.08156e+07	1.40337e+07	1.53103e+07	1.747e+07	2.66129e+07	3.04123e+07	3.20383e+07	1.61151e+07	1.91222e+07	1.32296e+07	1.51486e+07	1.77554e+07	2.79639e+07	4.47647e+07			FALSE	0.44214	-0.10723	1.03703	-0.02436	0.68611	-0.13165	-0.11266	3	0.9999	N-term(304.2072)
A6NKD9	GGGGGGGGAGSR	231319	244511	187324	270481	243493	224247	239708	260935	169043	286513	191736	298316	214327	200032	213921	242174			FALSE	-0.06282	-0.19957	-0.06111	-0.05571	0.07334	0.04249	-0.02474	2	0.9994	N-term(304.2072)
A6NKD9	LGDAASSKPSIR	1.58567e+07	1.37137e+07	1.57374e+07	1.59433e+07	1.53557e+07	1.57287e+07	1.50254e+07	1.59895e+07	1.63956e+07	1.45598e+07	1.75e+07	1.59682e+07	1.66307e+07	1.45365e+07	1.73436e+07	1.51096e+07			FALSE	0.06604	0.07588	0.13421	0.09946	0.06881	0.17864	0.07204	3	1	8K(304.2072),N-term(304.2072)
A6NKD9	LQDDNQELR	2.41959e+06	2.07729e+06	1.85083e+06	2.1314e+06	1.9223e+06	2.19715e+06	2.02804e+06	2.45551e+06	2.47782e+06	2.06659e+06	1.88511e+06	2.23613e+06	2.14057e+06	2.26189e+06	2.51873e+06	2.42881e+06			FALSE	0.01517	-0.03061	0.13779	-0.17535	-0.00428	-0.12584	-0.12647	2	0.9996	N-term(304.2072)
A6NKD9	LQDDNQELREL	4.71562e+07	4.75903e+07	4.7392e+07	4.87515e+07	4.57855e+07	4.57918e+07	4.75088e+07	4.79172e+07	4.60835e+07	4.65606e+07	4.43052e+07	4.86258e+07	4.63726e+07	4.78312e+07	4.38422e+07	4.3226e+07			FALSE	-0.03237	-0.00829	-0.12193	0.02112	0.01031	-0.02791	-0.04908	2	0.9998	N-term(304.2072)
A6NKD9	RLQQHLLEIR	1.13514e+07	1.11173e+07	1.16488e+07	1.1607e+07	1.18017e+07	1.36567e+07	1.12057e+07	1.22167e+07	1.22518e+07	9.63303e+06	1.23523e+07	1.3161e+07	1.05642e+07	1.29424e+07	1.37766e+07	1.10759e+07			FALSE	-0.03798	0.06515	0.14547	0.04967	0.05997	0.18333	0.18023	4	0.9998	N-term(304.2072)
A6NKD9	VLEVHENLDR	1.33249e+07	1.26992e+07	1.0984e+07	1.14934e+07	1.21863e+07	1.25513e+07	1.19482e+07	1.21619e+07	1.11089e+07	1.12225e+07	1.14375e+07	1.08131e+07	1.14729e+07	1.17901e+07	1.17545e+07	1.11089e+07			FALSE	-0.22077	-0.16181	-0.1868	-0.21137	-0.11021	-0.226	-0.07314	3	1	N-term(304.2072)
A6NKD9	VLLLDEER	3.53706e+06	3.30633e+06	3.08785e+06	2.79985e+06	3.00293e+06	3.33684e+06	3.23001e+06	2.96566e+06	3.02281e+06	2.96486e+06	3.00885e+06	3.05445e+06	3.22036e+06	2.99005e+06	3.22061e+06	3.05631e+06			FALSE	-0.19272	-0.14002	-0.12466	-0.21701	-0.14345	-0.17461	-0.11028	2	0.9993	N-term(304.2072)
A6NKF1	DAERPPSPR	2.49297e+06	2.34124e+06	2.34755e+06	2.24889e+06	2.35829e+06	2.58375e+06	2.5061e+06	2.24191e+06	2.48168e+06	2.2347e+06	2.52381e+06	2.18105e+06	2.18949e+06	2.39255e+06	2.59338e+06	3.23683e+06			FALSE	-0.0356	-0.07729	0.27027	-0.07276	-0.02596	-0.03913	0.03183	3	0.9995	N-term(304.2072)
A6NKF1	DLCQAHGLPLDGEER	4.46159e+07	4.24955e+07	4.16787e+07	4.39649e+07	4.30752e+07	4.54403e+07	4.65802e+07	4.23812e+07	4.67471e+07	4.42271e+07	4.19043e+07	4.41243e+07	4.21197e+07	4.5975e+07	4.0528e+07	4.08181e+07			FALSE	0.0626	0.01619	-0.09879	-0.02451	0.03032	-0.01804	0.02307	3	1	3C(57.0215),N-term(304.2072)
A6NKF1	GPADPVLLQAQVQEGFGSLR	3.18483e+06	3.68299e+06	3.81166e+06	3.70605e+06	3.82129e+06	3.9207e+06	3.66217e+06	3.46431e+06	3.62673e+06	3.62522e+06	3.42375e+06	3.19674e+06	3.73056e+06	3.5248e+06	3.56955e+06	3.63141e+06			FALSE	0.07852	0.0792	0.06834	0.13044	0.05334	-0.05291	0.17285	3	1	N-term(304.2072)
A6NKF1	GPADPVLLQAQVQEGFGSLRR	3.99098e+07	4.15609e+07	4.29974e+07	4.0398e+07	4.1999e+07	4.1441e+07	4.41247e+07	3.99257e+07	4.14505e+07	4.33921e+07	4.09824e+07	3.85039e+07	4.11683e+07	3.31978e+07	4.42913e+07	4.23187e+07			FALSE	0.05851	-0.13164	0.08825	0.03369	0.04497	-0.03558	0.03446	3	1	N-term(304.2072)
A6NKF1	KALAVDAAFR	4.82504e+06	4.87015e+06	5.79524e+06	6.08753e+06	6.23133e+06	5.74397e+06	5.26229e+06	5.25146e+06	5.92524e+06	5.41811e+06	5.4043e+06	5.33982e+06	5.60416e+06	5.49691e+06	5.61194e+06	5.65883e+06			FALSE	0.22651	0.19536	0.21725	0.29353	0.11694	0.14821	0.30472	3	1	1K(304.2072),N-term(304.2072)
A6NKF1	LEVVPGCR	4.839e+07	4.86601e+07	5.06579e+07	5.63777e+07	5.04566e+07	4.99638e+07	4.95464e+07	5.39539e+07	5.32704e+07	4.79904e+07	4.79907e+07	4.86764e+07	4.93956e+07	5.42345e+07	5.11239e+07	5.12732e+07			FALSE	0.06127	0.09464	0.07737	0.14129	0.09283	-0.00571	0.04925	2	0.9999	7C(57.0215),N-term(304.2072)
A6NKF1	LGPDAAR	2.44279e+07	2.57524e+07	2.6738e+07	2.75802e+07	2.59212e+07	2.46725e+07	2.48542e+07	2.43153e+07	2.42716e+07	2.72896e+07	2.48353e+07	2.3606e+07	2.32832e+07	2.4802e+07	2.72623e+07	2.65769e+07			FALSE	0.03917	-0.06153	0.10154	0.11431	-0.02936	-0.05088	0.01184	2	0.983	N-term(304.2072)
A6NKF1	LLQTLPYLPSCAVQ	1.06646e+06	1.15572e+06	1.10749e+06	1.14888e+06	1.17423e+06	949153	1.17424e+06	987736	1.53524e+06	1.3327e+06	1.71092e+06	1.68145e+06	1.54848e+06	1.83903e+06	1.51339e+06	1.6882e+06	0.941738	91.7994	FALSE	0.36804	0.60825	0.52681	0.02203	-0.03963	0.61032	-0.06561	3	0.9965	11C(57.0215),N-term(304.2072)
A6NKF1	LLQTLPYLPSCAVQCHVGHAR	7.11362e+06	6.0809e+06	6.20092e+06	5.96076e+06	6.30348e+06	7.09453e+06	6.21546e+06	7.26939e+06	6.99546e+06	6.46608e+06	6.14127e+06	5.89352e+06	6.41962e+06	4.56114e+06	5.64643e+06	6.37812e+06			FALSE	0.0289	-0.26496	-0.13396	-0.1176	0.0314	-0.13273	0.02208	4	1	11C(57.0215),15C(57.0215),N-term(304.2072)
A6NKF1	PGCELPVGTCPDMCPAAER	3.96225e+06	3.84485e+06	4.4063e+06	3.7575e+06	4.25523e+06	4.1821e+06	4.52285e+06	4.20442e+06	3.96541e+06	4.1615e+06	4.92501e+06	3.95036e+06	4.26156e+06	3.56185e+06	4.63316e+06	4.13144e+06			FALSE	0.05792	0.00301	0.1669	0.06445	0.16074	0.18502	0.112	3	1	10C(57.0215),14C(57.0215),3C(57.0215),N-term(304.2072)
A6NKF1	QDPPRADPQR	3.9369e+06	4.18888e+06	4.27317e+06	4.08059e+06	4.34476e+06	4.0702e+06	4.40233e+06	4.34783e+06	4.7038e+06	4.27597e+06	3.91133e+06	4.12697e+06	4.09158e+06	5.6701e+06	4.22202e+06	3.962e+06			FALSE	0.14417	0.26462	0.0103	0.03992	0.1068	-0.01561	0.05045	23	1	N-term(304.2072)
A6NKF1	TLEEVVMAEEEDEGTDRPGSPA	4.37281e+06	3.98211e+06	4.17793e+06	4.31568e+06	4.04318e+06	4.26118e+06	4.21602e+06	3.90902e+06	4.15327e+06	4.40522e+06	3.79357e+06	3.99858e+06	3.87667e+06	4.52221e+06	3.54654e+06	4.35545e+06			FALSE	0.03473	0.00757	-0.08041	0.02375	-0.04025	-0.1006	-0.00876	3	1	N-term(304.2072)
A6NKF1	VQEGFGSLR	4.97385e+06	5.88215e+06	5.42366e+06	5.60147e+06	5.65497e+06	5.05597e+06	5.17063e+06	4.73514e+06	5.42775e+06	5.01566e+06	5.21593e+06	5.40365e+06	5.19053e+06	8.13462e+06	5.3833e+06	5.6421e+06			FALSE	-0.0559	0.29566	0.02234	0.0223	-0.13215	-0.03176	-0.01941	2	0.9988	N-term(304.2072)
A6NKG5	AFGLELEEMK	5.34599e+06	4.77987e+06	5.21039e+06	5.18366e+06	5.19396e+06	5.22487e+06	4.93361e+06	5.20772e+06	4.41451e+06	5.13248e+06	4.99024e+06	4.43085e+06	5.30023e+06	4.81847e+06	4.95107e+06	4.65279e+06			FALSE	-0.08493	-0.00102	-0.07636	0.03771	0.0022	-0.10408	0.04115	3	0.9996	10K(304.2072),N-term(304.2072)
A6NKG5	ALPIPAWESQPR	1.38848e+07	2.24369e+07	1.79851e+07	1.72119e+07	1.84834e+07	1.49478e+07	1.30059e+07	1.66364e+07	1.35199e+07	1.62481e+07	1.65419e+07	1.62035e+07	1.66008e+07	1.53027e+07	1.77102e+07	1.52873e+07			FALSE	-0.28707	-0.18712	-0.13848	-0.04538	-0.29318	-0.14954	-0.11964	3	1	N-term(304.2072)
A6NKG5	ALPIPAWESQPREQ	3.21186e+06	2.96059e+06	2.96061e+06	2.2924e+06	2.40165e+06	2.52554e+06	2.17158e+06	2.5961e+06	2.95843e+06	2.53302e+06	1.97312e+06	2.57225e+06	2.6749e+06	2.654e+06	2.51684e+06	2.61462e+06			FALSE	-0.16866	-0.21201	-0.26647	-0.2327	-0.37256	-0.44144	-0.32508	3	1	N-term(304.2072)
A6NKG5	ARLEELPDEDEDANLD	3.56433e+06	3.682e+06	3.65457e+06	3.39594e+06	3.86838e+06	3.94996e+06	3.6667e+06	3.84837e+06	3.79879e+06	3.85383e+06	3.87902e+06	3.67492e+06	3.11379e+06	4.00275e+06	3.53336e+06	4.02463e+06			FALSE	0.0787	-0.02607	0.06075	-0.03952	0.05254	0.05998	0.10961	2	1	N-term(304.2072)
A6NKG5	FSIIAEPLVR	4.06897e+06	4.79319e+06	4.27192e+06	5.20144e+06	4.30532e+06	4.82569e+06	4.28711e+06	4.69753e+06	3.94417e+06	4.3922e+06	3.79211e+06	4.00192e+06	4.1349e+06	4.66476e+06	4.94524e+06	4.93749e+06			FALSE	-0.08824	-0.01021	0.15725	0.09622	0.0198	-0.18529	0.04311	2	1	N-term(304.2072)
A6NKG5	GINAGQLPAPK	1.01554e+07	1.06997e+07	1.17754e+07	1.02835e+07	1.1557e+07	1.14472e+07	1.17212e+07	1.1332e+07	1.11028e+07	1.11352e+07	1.0182e+07	1.17678e+07	1.16948e+07	1.06434e+07	1.15441e+07	1.05763e+07			FALSE	0.09262	0.0991	0.08498	0.08096	0.14456	0.07381	0.1415	3	1	11K(304.2072),N-term(304.2072)
A6NKG5	HLMDPQVLEFLGSR	3.24637e+06	3.39208e+06	3.42958e+06	2.95963e+06	3.06568e+06	3.20403e+06	3.43789e+06	3.28526e+06	3.7781e+06	3.15306e+06	3.83897e+06	3.32308e+06	3.34237e+06	2.90441e+06	3.54031e+06	3.86627e+06			FALSE	0.06225	-0.08773	0.15796	-0.05521	0.01829	0.10953	-0.08245	3	1	N-term(304.2072)
A6NKG5	VAEEAMFTIR	7.93981e+06	8.28052e+06	8.20587e+06	8.13016e+06	8.42537e+06	8.59222e+06	7.93664e+06	7.80817e+06	7.77115e+06	8.48682e+06	8.31286e+06	7.66544e+06	8.21872e+06	7.23735e+06	8.76212e+06	8.13594e+06			FALSE	0.00334	-0.06963	0.05905	0.01025	-0.04293	-0.02169	0.06922	2	1	N-term(304.2072)
A6NKG5	VHAPEVDWIK	1.78812e+07	1.96031e+07	1.84579e+07	1.76056e+07	2.0132e+07	1.92264e+07	1.78127e+07	2.05075e+07	1.9099e+07	1.88026e+07	2.06811e+07	1.97294e+07	2.06043e+07	2.07664e+07	2.00491e+07	2.14511e+07			FALSE	0.01597	0.14232	0.14683	-0.05575	0.03182	0.10844	0.07038	3	1	10K(304.2072),N-term(304.2072)
A6NKG5	VNPYHSVAVQALVDSGADGNFMDEK	4.00524e+06	3.70334e+06	3.6779e+06	3.64917e+06	4.08863e+06	3.47526e+06	3.49465e+06	3.77002e+06	3.48324e+06	3.30668e+06	3.40257e+06	3.12553e+06	3.52438e+06	2.65455e+06	3.66279e+06	3.99763e+06			FALSE	-0.18307	-0.31911	-0.00904	-0.07323	-0.08557	-0.2398	-0.02734	4	1	25K(304.2072),N-term(304.2072)
A6NKG5	VTPQEGHLPALR	1.69396e+07	1.69143e+07	1.67761e+07	1.73801e+07	1.68052e+07	1.75589e+07	1.7845e+07	1.73546e+07	1.58023e+07	1.72907e+07	1.78098e+07	1.66243e+07	1.66331e+07	1.87998e+07	1.67901e+07	1.6425e+07			FALSE	-0.0328	0.06577	-0.02748	0.01282	0.05624	0.02452	0.02158	3	1	N-term(304.2072)
A6NKT7	ELLESFDSALQSAK	2.17399e+06	2.31529e+06	2.00333e+06	2.01623e+06	2.07624e+06	2.32738e+06	2.30562e+06	1.97568e+06	1.80649e+06	1.61431e+06	2.19676e+06	1.78022e+06	1.79572e+06	2.04767e+06	2.38005e+06	1.94854e+06			FALSE	-0.39215	-0.22411	-0.05259	-0.15945	-0.06844	-0.17481	-0.02779	3	1	14K(304.2072),N-term(304.2072)
A6NNZ2	YTEGAEL	3.15178e+07	2.91801e+07	3.16777e+07	2.83338e+07	3.00978e+07	3.02476e+07	3.12013e+07	2.96754e+07	2.98183e+07	3.00945e+07	3.0761e+07	3.14736e+07	3.2393e+07	3.05529e+07	2.81435e+07	2.97889e+07			FALSE	-0.01878	0.05246	-0.06728	-0.01641	0.00424	0.03607	-0.0084	2	0.9252	N-term(304.2072)
A6NNZ2	YTEGAELTESVMDVVRKE	3212.07	2899.31	3027.48	2803.5	3288.33	3370.11	3193.92	2931.06	3045.76	3297.64	3320.56	3399.13	3139.34	3245.55	2639.18	3063.57			FALSE	0.05376	0.06316	-0.09984	-0.06776	0.00321	0.1369	0.12368	4	0.9892	12M(15.9949),17K(304.2072),N-term(304.2072)
A6ZKI3	ESPLLNDYR	1.30892e+07	1.46598e+07	1.36379e+07	1.40884e+07	1.35615e+07	1.29758e+07	1.3492e+07	1.38733e+07	1.31601e+07	1.3891e+07	1.37446e+07	1.3132e+07	1.30669e+07	1.28324e+07	1.33776e+07	1.40836e+07			FALSE	-0.03675	-0.09953	-0.01504	-0.00118	-0.02009	-0.04609	-0.06442	2	1	N-term(304.2072)
A6ZKI3	LALPIRPATR	6.60956e+06	7.41198e+06	7.49386e+06	7.83238e+06	7.48061e+06	7.85421e+06	8.60046e+06	8.13666e+06	8.24248e+06	7.89846e+06	7.39765e+06	7.41003e+06	7.53475e+06	7.37582e+06	7.73896e+06	7.51785e+06			FALSE	0.20308	0.08869	0.12181	0.12836	0.25541	0.0787	0.12917	3	0.9991	N-term(304.2072)
A6ZKI3	RVFGWEEDEDF	8.42827e+06	9.67905e+06	7.37081e+06	8.01382e+06	8.75328e+06	8.80057e+06	8.87173e+06	7.60778e+06	8.08348e+06	8.05403e+06	8.70984e+06	6.86579e+06	7.85108e+06	7.80822e+06	8.09211e+06	7.11525e+06			FALSE	-0.16615	-0.20955	-0.2518	-0.23508	-0.1359	-0.21728	-0.04478	2	0.9994	N-term(304.2072)
A7E2V4	AAAELALSCLPHAHALNPNEIQR	3.63546e+06	3.51529e+06	3.21093e+06	2.96721e+06	2.74884e+06	2.79414e+06	3.42581e+06	3.17604e+06	3.84844e+06	3.1469e+06	3.6754e+06	3.50892e+06	3.15956e+06	3.29647e+06	3.31451e+06	2.52799e+06			FALSE	-0.0317	-0.14745	-0.29151	-0.21092	-0.11522	0.00676	-0.36743	4	1	9C(57.0215),N-term(304.2072)
A7E2V4	ALELQRPPASTK	1.34062e+07	1.39159e+07	1.28169e+07	1.34496e+07	1.41779e+07	1.32666e+07	1.35206e+07	1.37952e+07	1.32483e+07	1.3619e+07	1.35587e+07	1.42248e+07	1.3635e+07	1.28584e+07	1.34957e+07	1.39832e+07			FALSE	-0.02422	-0.04444	0.00826	-0.05684	-0.00033	0.02416	0.00646	3	0.9998	12K(304.2072),N-term(304.2072)
A7E2V4	APAFHQLVQR	1.25943e+07	1.27388e+07	1.1784e+07	1.29039e+07	1.25503e+07	1.24226e+07	1.21413e+07	1.198e+07	1.21554e+07	1.24184e+07	1.0782e+07	1.24976e+07	1.17557e+07	1.24555e+07	1.24473e+07	1.24882e+07			FALSE	-0.0439	-0.06535	-0.02282	-0.03722	-0.07072	-0.12196	-0.02066	3	1	N-term(304.2072)
A7E2V4	DRPRPLPTEPAVRPK	1.04812e+07	1.09505e+07	1.13547e+07	1.20162e+07	1.1345e+07	1.11111e+07	1.06725e+07	1.1138e+07	1.21935e+07	1.24741e+07	1.05074e+07	1.09441e+07	1.13081e+07	1.1918e+07	1.06848e+07	1.13968e+07			FALSE	0.20287	0.116	0.0431	0.12496	0.02528	0.00133	0.06736	5	1	15K(304.2072),N-term(304.2072)
A7E2V4	EAAPAVGEEDDDYQAY	5.80397e+06	6.74059e+06	7.32088e+06	6.94174e+06	6.22706e+06	6.40739e+06	6.61531e+06	6.1158e+06	7.30068e+06	6.91711e+06	6.60668e+06	6.6604e+06	6.1726e+06	6.02286e+06	7.46617e+06	6.80802e+06			FALSE	0.18063	-0.04072	0.18635	0.18518	0.0213	0.08079	0.0103	2	1	N-term(304.2072)
A7E2V4	EQDNLMLEK	9.11471e+06	8.85623e+06	8.73913e+06	8.625e+06	8.32182e+06	9.15813e+06	8.50085e+06	8.21928e+06	8.07283e+06	8.7231e+06	8.08973e+06	8.38534e+06	8.07959e+06	8.62565e+06	8.45551e+06	7.80181e+06			FALSE	-0.09755	-0.10537	-0.14458	-0.04956	-0.10408	-0.12538	-0.03996	3	0.9979	9K(304.2072),N-term(304.2072)
A7E2V4	GAYNVAVMFDR	5.04316e+06	4.91141e+06	5.24366e+06	4.83278e+06	5.24837e+06	5.21148e+06	5.51361e+06	5.29476e+06	5.09067e+06	5.14255e+06	5.11762e+06	5.12193e+06	5.29789e+06	3.55487e+06	4.78308e+06	5.30602e+06			FALSE	0.03983	-0.16923	0.01937	0.01756	0.11872	0.04072	0.07143	2	1	N-term(304.2072)
A7E2V4	GGGGGGGSGGTRMR	3289.69	3426.36	2616.21	2648.13	3093.57	3061.83	2975.65	3102.31	3102.93	3188.92	2882.38	3401.92	2833.76	3798.12	3409.47	3182.25			FALSE	-0.09413	-0.01819	-0.02696	-0.35136	-0.14402	-0.09586	-0.12576	2	0.9623	N-term(304.2072)
A7E2V4	GLGEGVPSSQR	1.68265e+07	1.50778e+07	1.57667e+07	1.61166e+07	1.5236e+07	3.07656e+07	1.46297e+07	1.50756e+07	1.48568e+07	1.68526e+07	1.56682e+07	1.5758e+07	1.46344e+07	1.70701e+07	1.53429e+07	1.47499e+07			FALSE	-0.00884	-0.00906	-0.08434	-0.00095	-0.10303	-0.02178	0.52793	2	1	N-term(304.2072)
A7E2V4	LAVLDPALSPQR	5.73555e+06	6.94807e+06	5.6096e+06	5.62487e+06	6.40746e+06	6.18712e+06	5.97513e+06	6.17838e+06	5.63725e+06	5.95172e+06	6.18224e+06	6.20981e+06	6.11114e+06	6.85511e+06	5.80934e+06	5.98015e+06			FALSE	-0.13021	0.03179	-0.10547	-0.17503	-0.06159	-0.03355	-0.01016	3	1	N-term(304.2072)
A7E2V4	LFPGFRPA	5.2079e+06	5.62293e+06	5.21942e+06	5.33902e+06	4.63752e+06	5.84073e+06	5.11051e+06	5.82685e+06	5.39199e+06	5.24502e+06	5.58031e+06	5.23416e+06	5.23383e+06	5.66121e+06	5.37351e+06	5.35066e+06			FALSE	-0.02605	0.00853	-0.01428	-0.03675	0.01412	-0.00218	-0.04775	2	0.9747	N-term(304.2072)
A7E2V4	LIHLTPADYDDFVNAIR	1.56536e+06	1.88265e+06	1.71618e+06	1.73937e+06	1.68917e+06	1.75531e+06	1.66539e+06	1.81737e+06	1.66246e+06	1.56154e+06	1.65292e+06	1.62136e+06	1.60568e+06	1.79791e+06	1.73234e+06	1.76403e+06			FALSE	-0.09691	-0.0187	0.0201	0.00315	0.01447	-0.07459	-0.00148	3	1	N-term(304.2072)
A7E2V4	MRDGLVIPLVELSAK	3.65308e+06	2.89726e+06	3.73831e+06	3.00953e+06	3.34125e+06	3.56417e+06	3.33886e+06	3.12432e+06	3.56944e+06	3.06079e+06	3.21309e+06	2.97585e+06	3.01987e+06	2.05768e+06	3.07127e+06	3.19781e+06			FALSE	0.01749	-0.36744	-0.06332	0.04285	-0.01933	-0.08188	0.07616	3	1	15K(304.2072),N-term(304.2072)
A7E2V4	QVAFHIPFEVVEK	5.85396e+06	4.7697e+06	5.327e+06	4.95995e+06	4.96204e+06	5.46997e+06	5.68075e+06	5.18336e+06	5.27941e+06	5.91734e+06	5.49688e+06	4.81498e+06	5.12458e+06	5.55843e+06	5.51324e+06	5.53801e+06			FALSE	0.0758	0.00804	0.05693	-0.04647	0.03229	-0.04298	-0.02626	4	1	13K(304.2072),N-term(304.2072)
A7E2V4	STWYLDESTLTDNIK	938384	1.00373e+06	972913	1.05095e+06	1.01504e+06	1.01584e+06	1.06329e+06	1.00426e+06	896411	978452	975541	999917	922105	997327	957183	986080			FALSE	-0.05084	-0.01695	0.00086	0.05949	0.09029	0.02456	0.06447	3	1	15K(304.2072),N-term(304.2072)
A7E2V4	STWYLDESTLTDNIKK	1.25893e+07	1.07106e+07	1.2882e+07	1.12573e+07	1.1383e+07	1.1657e+07	1.17309e+07	1.11631e+07	1.19381e+07	1.18761e+07	1.12899e+07	1.19043e+07	1.18102e+07	1.04744e+07	1.10249e+07	1.15735e+07			FALSE	0.03151	-0.06427	-0.0441	0.05106	-0.02535	-0.00656	-0.01618	4	1	15K(304.2072),16K(304.2072),N-term(304.2072)
A7E2V4	TVELAQDLLANPPDLK	2.76468e+06	2.98956e+06	2.62301e+06	2.61193e+06	2.45689e+06	2.4106e+06	2.57593e+06	2.53554e+06	2.91631e+06	2.58847e+06	2.69592e+06	2.18011e+06	2.69094e+06	2.9127e+06	3.27651e+06	2.33926e+06			FALSE	-0.06394	-0.03826	-0.03514	-0.13646	-0.17089	-0.23892	-0.24145	4	1	16K(304.2072),N-term(304.2072)
A7MCY6	GSELYGPGRPLSPR	4.50413e+06	4.76829e+06	4.45224e+06	4.41982e+06	4.53877e+06	5.1976e+06	4.93512e+06	5.10455e+06	4.34117e+06	5.03098e+06	4.6911e+06	4.72754e+06	4.98283e+06	4.84366e+06	4.57533e+06	4.63795e+06			FALSE	0.01543	0.08373	-0.00923	-0.06368	0.11469	0.02257	0.07044	3	1	N-term(304.2072)
A7MCY6	RTLLQEQAR	6.108e+06	6.26524e+06	6.06442e+06	6.33325e+06	6.00829e+06	6.36496e+06	6.63506e+06	6.61443e+06	6.94462e+06	6.20813e+06	5.80951e+06	6.91737e+06	6.21126e+06	5.79666e+06	5.9825e+06	6.60315e+06			FALSE	0.08814	-0.04324	0.02456	0.00285	0.09871	0.04065	0	3	0.999	N-term(304.2072)
A7MCY6	SCPLCQLGFPVGYPDDALIK	2.62846e+06	2.50141e+06	2.80504e+06	2.46405e+06	2.88135e+06	2.73243e+06	2.58035e+06	2.43635e+06	2.44703e+06	3.03089e+06	2.3963e+06	2.08631e+06	2.37887e+06	2.54996e+06	2.55636e+06	2.52788e+06			FALSE	0.09471	-0.05767	-0.01289	0.03863	-0.03218	-0.19458	0.13005	3	1	20K(304.2072),2C(57.0215),5C(57.0215),N-term(304.2072)
A8CG34	AAPAPATAPTPAPASTIK	9.36304e+06	9.58458e+06	9.09613e+06	8.76445e+06	8.46026e+06	9.73161e+06	8.65255e+06	1.00121e+07	8.94438e+06	9.52881e+06	8.64449e+06	9.20346e+06	8.48037e+06	8.68879e+06	9.81613e+06	8.0549e+06			FALSE	-0.03658	-0.1422	-0.08439	-0.08524	-0.02171	-0.08626	-0.05872	3	1	18K(304.2072),N-term(304.2072)
A8CG34	IVPAHVPTPIQPTFGGAT	1.18111e+07	9.90698e+06	1.01405e+07	9.15933e+06	9.62828e+06	1.09915e+07	1.10876e+07	9.25588e+06	9.67565e+06	9.72707e+06	9.74793e+06	1.00915e+07	8.81039e+06	8.61029e+06	1.01061e+07	8.69858e+06			FALSE	-0.16264	-0.3181	-0.2078	-0.17031	-0.09433	-0.13053	-0.07486	3	1	N-term(304.2072)
A8K7I4	ADYVRPK	4.58328e+07	4.24785e+07	4.46143e+07	46761083	4.22095e+07	4.12486e+07	4.64472e+07	4.05804e+07	4.96012e+07	4.49011e+07	4.83558e+07	4.40243e+07	4.76663e+07	4.32284e+07	4.87319e+07	4.51858e+07			FALSE	0.09775	0.0416	0.0888	0.04921	-0.02112	0.06498	-0.08155	3	0.9993	7K(304.2072),N-term(304.2072)
A8K7I4	AFVHEWAHLR	1.91885e+07	1.80879e+07	1.66621e+07	1.71122e+07	1.70934e+07	1.89822e+07	1.69708e+07	1.79492e+07	1.78202e+07	1.86069e+07	1.5531e+07	1.78093e+07	1.70062e+07	1.77452e+07	1.74079e+07	1.84829e+07			FALSE	-0.03325	-0.10119	-0.05465	-0.14234	-0.09421	-0.161	-0.04724	3	1	N-term(304.2072)
A8K7I4	ASVTALIESVNGK	8.97456e+06	8.19003e+06	8.72836e+06	8.56622e+06	8.046e+06	8.95721e+06	9.20965e+06	8.22045e+06	8.159e+06	8.37776e+06	7.97841e+06	8.25893e+06	8.59749e+06	7.72099e+06	8.30698e+06	8.38616e+06			FALSE	-0.05376	-0.07293	-0.04018	0.01088	0.02215	-0.08012	-0.01363	3	0.9999	13K(304.2072),N-term(304.2072)
A8K7I4	AVDKVDLK	5.48257e+06	6.22674e+06	5.75549e+06	5.58039e+06	5.94614e+06	5.84509e+06	5.91269e+06	5.13289e+06	5.35376e+06	5.88424e+06	6.19472e+06	5.75792e+06	5.16479e+06	6.02806e+06	5.71593e+06	5.67782e+06			FALSE	-0.05927	-0.06508	-0.03941	-0.04676	-0.08419	0.02967	0.01006	3	0.9968	4K(304.2072),8K(304.2072),N-term(304.2072)
A8K7I4	CSAGITGTNVVKK	5.70546e+06	5.4276e+06	6.04927e+06	5.607e+06	6.34153e+06	5.87384e+06	5.52489e+06	5.46599e+06	5.88116e+06	5.64322e+06	6.02461e+06	5.20534e+06	5.38162e+06	4.54211e+06	5.69703e+06	5.59616e+06			FALSE	0.04984	-0.16589	0.0206	0.06626	-0.01854	0.0125	0.13385	3	1	12K(304.2072),13K(304.2072),1C(57.0215),N-term(304.2072)
A8K7I4	DTSKFPSPLVVY	8.27721e+06	8.48507e+06	8.48803e+06	8.52052e+06	7.96879e+06	8.50814e+06	8.46778e+06	8.74951e+06	8.51042e+06	8.60822e+06	8.93223e+06	8.05011e+06	8.5519e+06	9.90877e+06	8.3081e+06	8.9445e+06			FALSE	0.03035	0.13924	0.04159	0.02104	0.03864	0.01882	-0.02477	3	0.9988	4K(304.2072),N-term(304.2072)
A8K7I4	GALSSGNGAVSQR	27430.6	23951.4	24225.4	27992.5	23595.6	23822.5	21254.8	28030.3	27078.6	27569	22756.2	25026.6	28190.2	28165.2	25907.5	26668.7			FALSE	0.08889	0.13329	0.03315	0.02328	-0.06011	-0.10477	-0.11582	3	0.9999	N-term(304.2072)
A8K7I4	GCEFVLQSR	1.31811e+07	1.3261e+07	1.35428e+07	1.35042e+07	1.36835e+07	1.37729e+07	1.40303e+07	1.40293e+07	1.42314e+07	1.32894e+07	1.3753e+07	1.3095e+07	1.30355e+07	1.13361e+07	1.29124e+07	1.43029e+07			FALSE	0.05768	-0.11763	0.04158	0.03264	0.08566	0.02198	0.05431	2	1	2C(57.0215),N-term(304.2072)
A8K7I4	IHLTPDFIAGK	6.76189e+06	6.0928e+06	5.9319e+06	6.01062e+06	6.08658e+06	5.30206e+06	6.10095e+06	5.37181e+06	6.20215e+06	6.01776e+06	5.86164e+06	5.81272e+06	5.87123e+06	6.62591e+06	6.30943e+06	6.41497e+06			FALSE	-0.07306	-0.0407	-0.0147	-0.10619	-0.16408	-0.13895	-0.1747	3	1	11K(304.2072),N-term(304.2072)
A8K7I4	IHLTPDFIAGKK	1.76533e+07	1.88756e+07	1.99883e+07	1.94186e+07	1.81787e+07	2.19056e+07	1.85327e+07	1.96348e+07	1.93589e+07	1.79705e+07	1.83476e+07	1.76501e+07	1.87483e+07	1.74175e+07	1.95643e+07	1.99199e+07			FALSE	0.03127	-0.01441	0.11223	0.10941	0.06331	-0.02113	0.134	4	1	11K(304.2072),12K(304.2072),N-term(304.2072)
A8K7I4	IVCLVLDK	1.02314e+07	1.06459e+07	1.0889e+07	1.06258e+07	1.10446e+07	1.04834e+07	1.05484e+07	1.02351e+07	1.0101e+07	9.78088e+06	9.07674e+06	8.94926e+06	1.00076e+07	9.49962e+06	9.38679e+06	1.08892e+07			FALSE	-0.07048	-0.09793	-0.04216	0.04339	-0.0065	-0.21186	0.04428	3	0.9932	3C(57.0215),8K(304.2072),N-term(304.2072)
A8K7I4	KYPTDGSEIVLL	5.9284e+06	6.18461e+06	5.70683e+06	6.23335e+06	5.84768e+06	5.55901e+06	6.50982e+06	6.04702e+06	5.92045e+06	6.0797e+06	5.53105e+06	5.59035e+06	5.96969e+06	8.53727e+06	5.31002e+06	5.60986e+06			FALSE	-0.01351	0.26019	-0.1496	-0.02073	0.05192	-0.12322	-0.08668	3	0.9978	1K(304.2072),N-term(304.2072)
A8K7I4	KYPTDGSEIVLLTDGEDNTISGCFNEVK	1.59724e+07	1.54351e+07	1.68489e+07	1.47797e+07	1.66367e+07	1.54599e+07	1.70512e+07	1.42206e+07	1.56515e+07	1.65957e+07	1.60132e+07	1.40845e+07	1.42355e+07	1.23007e+07	1.3968e+07	1.44543e+07			FALSE	0.03806	-0.24315	-0.14409	0.01012	-0.00625	-0.06146	0.03131	45	1	1K(304.2072),23C(57.0215),28K(304.2072),N-term(304.2072)
A8K7I4	LNQAGQLFLL	2.44342e+06	2.46864e+06	2.29913e+06	2.48301e+06	2.07825e+06	2.67348e+06	2.08042e+06	2.12637e+06	2.38073e+06	2.68005e+06	2.0846e+06	2.6143e+06	2.06363e+06	2.85269e+06	2.33268e+06	2.41826e+06			FALSE	0.04303	0.00125	-0.04812	-0.03867	-0.22361	-0.06401	-0.04788	2	0.9996	N-term(304.2072)
A8K7I4	LWDPSGQK	5.10663e+06	5.87401e+06	5.25382e+06	5.61253e+06	5.50254e+06	5.34732e+06	5.53601e+06	5.24568e+06	5.49734e+06	5.28282e+06	5.17022e+06	5.48008e+06	5.5011e+06	6.1934e+06	5.06795e+06	5.14874e+06			FALSE	-0.02658	0.09087	-0.10403	-0.0151	-0.02638	-0.04407	-0.01729	2	0.996	8K(304.2072),N-term(304.2072)
A8K7I4	MAYLQIPGIAK	4.84432e+07	4.91634e+07	4.4103e+07	4.41632e+07	4.03275e+07	4.68259e+07	4.44253e+07	4.43314e+07	4.53371e+07	4.04414e+07	4.49111e+07	4.3617e+07	4.63067e+07	4.37795e+07	4.51646e+07	4.55564e+07			FALSE	-0.18636	-0.11567	-0.10554	-0.14512	-0.13712	-0.14084	-0.16342	3	1	11K(304.2072),N-term(304.2072)
A8K7I4	NADVLVAESTPPGNDEPYTEQMGNCGEK	2.28638e+07	2.0043e+07	2.03921e+07	2.23895e+07	2.15464e+07	2.26211e+07	2.33615e+07	2.2126e+07	20987554	2.17688e+07	2.10919e+07	2.01862e+07	2.10823e+07	1.72936e+07	2.0882e+07	2.03887e+07			FALSE	-0.00507	-0.16101	-0.05609	-0.00422	0.08426	-0.05583	0.04178	4	1	25C(57.0215),28K(304.2072),N-term(304.2072)
A8K7I4	NADVLVAESTPPGNDEPYTEQMGNCGEKGER	3.44109e+06	3.64934e+06	3.91262e+06	3.11214e+06	3.65225e+06	3.76252e+06	3.94766e+06	3.45477e+06	3.47996e+06	3.77697e+06	3.67124e+06	3.73637e+06	4.00914e+06	3.49605e+06	4.05514e+06	3.54689e+06			FALSE	0.03349	0.08202	0.10051	-0.01342	0.06213	0.06314	0.06453	4	1	25C(57.0215),28K(304.2072),N-term(304.2072)
A8K7I4	NVAILIPETWK	6.91435e+07	5.98041e+07	6.52728e+07	6.02547e+07	5.63395e+07	6.332e+07	6.8201e+07	6.01657e+07	6.81143e+07	6.25959e+07	6.39117e+07	5.65431e+07	5.75805e+07	6.39917e+07	6.12751e+07	6.1701e+07			FALSE	0.01959	-0.08497	-0.06841	-0.03878	-0.00651	-0.09829	-0.10785	34	1	11K(304.2072),N-term(304.2072)
A8K7I4	QGASPILR	1.98447e+07	1.70488e+07	1.88375e+07	1.95214e+07	1.89575e+07	1.89812e+07	1.96981e+07	1.8257e+07	2.05449e+07	1.84567e+07	2.0176e+07	1.9852e+07	1.92021e+07	1.95141e+07	2.00905e+07	1.8411e+07			FALSE	0.08016	0.06957	0.06154	0.0562	0.04093	0.11764	0.0403	2	0.9991	N-term(304.2072)
A8K7I4	QGGFVVDK	1.09682e+07	1.21651e+07	1.09347e+07	1.0817e+07	1.17108e+07	1.03768e+07	1.076e+07	1.10941e+07	1.00982e+07	1.114e+07	1.16148e+07	1.01047e+07	1.11477e+07	1.45679e+07	1.07015e+07	1.20664e+07			FALSE	-0.12331	0.15267	-0.02297	-0.08884	-0.08207	-0.09098	-0.06674	3	0.9741	8K(304.2072),N-term(304.2072)
A8K7I4	QSGAIIHTVALGPSAAQELEELSK	3.24155e+06	3.03472e+06	3.17758e+06	3.10287e+06	3.07858e+06	3.3402e+06	3.24981e+06	2.73674e+06	3.19514e+06	3.0386e+06	3.08487e+06	3.30575e+06	3.45367e+06	2.55857e+06	3.21402e+06	2.94593e+06			FALSE	-0.00981	-0.062	-0.02699	0.00096	-0.06818	0.02605	0.03239	4	1	24K(304.2072),N-term(304.2072)
A8K7I4	RLPAAASGGTSICSGLR	2.87669e+07	3.15896e+07	2.77498e+07	2.97141e+07	2.84118e+07	2.70975e+07	2.72269e+07	2.71803e+07	2.94208e+07	2.76843e+07	2.73557e+07	2.74191e+07	2.76133e+07	3.16068e+07	2.9595e+07	2.86469e+07			FALSE	-0.07989	-0.02742	-0.05145	-0.07085	-0.14971	-0.14	-0.12078	3	1	13C(57.0215),N-term(304.2072)
A8K7I4	RSIQLESK	1.40624e+07	1.31238e+07	1.41436e+07	1.53941e+07	1.51302e+07	1.32642e+07	1.54785e+07	1.33552e+07	1.5249e+07	1.59964e+07	1.42129e+07	1.57503e+07	1.48756e+07	1.55547e+07	1.47517e+07	1.44902e+07			FALSE	0.20077	0.16263	0.10516	0.11968	0.08488	0.14031	0.06273	3	0.9834	8K(304.2072),N-term(304.2072)
A8K7I4	SAFTVIR	1.8733e+07	1.93511e+07	1.93601e+07	1.92838e+07	1.90156e+07	2.05556e+07	1.90159e+07	1.85254e+07	1.89939e+07	2.07444e+07	2.10806e+07	2.02183e+07	1.96941e+07	1.94181e+07	2.04833e+07	2.01861e+07			FALSE	0.06134	0.03843	0.09476	0.02105	-0.02071	0.11692	0.05526	2	0.9931	N-term(304.2072)
A8K7I4	SAFTVIRK	9.63942e+06	9.55948e+06	9.74302e+06	1.00336e+07	9.9988e+06	1.0665e+07	8.83048e+06	1.0065e+07	1.02363e+07	9.19521e+06	9.65954e+06	1.04418e+07	9.89641e+06	1.06462e+07	1.02793e+07	9.56825e+06			FALSE	0.01738	0.0976	0.04794	0.04277	-0.02298	0.06627	0.10608	3	0.9981	8K(304.2072),N-term(304.2072)
A8K7I4	SEISNIAR	9.612e+06	9.4052e+06	9.59207e+06	9.29082e+06	9.81385e+06	1.04321e+07	1.04052e+07	1.04409e+07	1.00039e+07	1.01247e+07	1.01592e+07	1.01305e+07	9.60006e+06	9.959e+06	9.55645e+06	1.0003e+07			FALSE	0.08194	0.04053	0.04056	-0.01023	0.13247	0.09344	0.09033	2	0.9979	N-term(304.2072)
A8K7I4	SGSMATGNR	1.57456e+06	1.82255e+06	1.64959e+06	1.45262e+06	1.56182e+06	2.03575e+06	1.4924e+06	2.04307e+06	2.54174e+06	1.82714e+06	1.26456e+06	1.76791e+06	1.46144e+06	1.70328e+06	1.1655e+06	1.68459e+06			FALSE	0.36296	-0.10223	-0.2533	-0.13101	0.0576	-0.16382	0.08272	2	1	N-term(304.2072)
A8K7I4	SGSMATGNRLNR	1.69623e+06	1.37297e+06	2.02542e+06	1.49156e+06	1.79271e+06	1.81061e+06	1.72298e+06	1.55266e+06	1.78979e+06	1.60702e+06	1.69087e+06	1.65858e+06	2.07571e+06	1.5741e+06	1.53838e+06	1.55952e+06			FALSE	0.14632	0.24996	0.01343	0.19647	0.09392	0.12606	0.23146	3	1	N-term(304.2072)
A8K7I4	STWEVIRDSEDFK	5.66387e+06	5.00583e+06	5.34801e+06	5.27073e+06	5.15955e+06	5.60242e+06	5.25146e+06	4.8818e+06	5.3031e+06	5.745e+06	5.33398e+06	5.29799e+06	5.36947e+06	5.238e+06	5.45473e+06	5.33515e+06			FALSE	0.05028	-0.00844	0.01616	-0.00691	-0.07442	-0.00511	0.01242	3	1	13K(304.2072),N-term(304.2072)
A8K7I4	STWEVIRDSEDFKK	8.38581e+07	8.44479e+07	7.75722e+07	8.22773e+07	7.66249e+07	7.43307e+07	8.20494e+07	8.16333e+07	8.45205e+07	8.16483e+07	8.88229e+07	8.2249e+07	9.16757e+07	7.61463e+07	8.42603e+07	8.61848e+07			FALSE	-0.01844	-0.00415	0.01822	-0.07437	-0.04018	0.02352	-0.15696	4	1	13K(304.2072),14K(304.2072),N-term(304.2072)
A8K7I4	TSSGGSFVASDVPNAPIPDLFPPGQITDLK	1.3057e+07	8.88217e+06	1.23914e+07	1.21164e+07	1.20473e+07	9.70477e+06	1.34502e+07	9.64482e+06	1.29071e+07	8.86322e+06	1.25129e+07	1.01818e+07	1.18968e+07	7.56024e+06	1.06104e+07	9.88531e+06			FALSE	-0.01114	-0.17322	-0.09818	0.15973	0.07407	0.04885	-0.01235	4	1	30K(304.2072),N-term(304.2072)
A8K7I4	TTPMTTQPPNPTFSLL	1.63868e+07	1.25905e+07	1.5958e+07	1.60389e+07	1.51834e+07	1.77546e+07	1.44745e+07	1.3483e+07	1.78061e+07	1.37589e+07	1.51014e+07	1.37166e+07	1.40752e+07	1.80583e+07	1.56675e+07	1.71598e+07			FALSE	0.12341	0.14916	0.17998	0.14302	-0.05168	-0.00795	0.18483	3	1	N-term(304.2072)
A8K7I4	TTPMTTQPPNPTFSLLQIGQR	1.80059e+07	1.8006e+07	1.99207e+07	1.70946e+07	1.88389e+07	1.86401e+07	1.86404e+07	1.77331e+07	1.86424e+07	1.82831e+07	1.96104e+07	1.79518e+07	1.65489e+07	1.69244e+07	1.9191e+07	1.80125e+07			FALSE	0.03614	-0.10546	0.04697	0.03965	0.01442	0.06081	0.05761	34	1	N-term(304.2072)
[truncated: 219,497+ more rows]
