# Supplementary material for: Benchmarking of Quantitative Proteomics Workflows for Limited Proteolysis Mass Spectrometry
Source: Mol Cell Proteomics. 2025 Mar 13;24(4):100945. doi: 10.1016/j.mcpro.2025.100945 (PMC12022698; doi:10.1016/j.mcpro.2025.100945)
Supplement: S13_Koudelka_TURBO_TMT_LiP_FragPipe [file mmc13.xlsx]

## Sheet: Sheet1
ProteinID	ModifiedSequence	0.0_1	0.0_2	0.1_1	0.1_2	1.0_1	1.0_2	10.0_1	10.0_2	100.0_1	100.0_2	1000.0_1	1000.0_2	10000.0_1	10000.0_2	50000.0_1	50000.0_2	Correlation coefficient (r)	EC50	Kinase	Log2.FC.100.0_vs_0.0	Log2.FC.10000.0_vs_0.0	Log2.FC.50000.0_vs_0.0	Log2.FC.0.1_vs_0.0	Log2.FC.10.0_vs_0.0	Log2.FC.1000.0_vs_0.0	Log2.FC.1.0_vs_0.0	Precursor.Charge	Probability	Assigned.Modifications
A0A024RBG1	AQTSGLPSSVR	1.47144e+07	1.42549e+07	1.61303e+07	1.41831e+07	1.52544e+07	1.37745e+07	1.45743e+07	1.38075e+07	1.31406e+07	1.30253e+07	1.53246e+07	1.49225e+07	1.59075e+07	1.39352e+07	1.70897e+07	1.46091e+07			FALSE	-0.14684	0.04285	0.1299	0.06543	-0.02956	0.06227	0.00296	2	0.9997	N-term(304.2072)
A0A024RBG1	AVREVYEEAGVK	9.93748e+06	1.13455e+07	1.09765e+07	1.05717e+07	1.10268e+07	1.1472e+07	1.05905e+07	1.02415e+07	1.15091e+07	9.91734e+06	1.15609e+07	1.17256e+07	1.26357e+07	1.20326e+07	9.2865e+06	1.09521e+07			FALSE	0.00969	0.21296	-0.07259	0.01787	-0.0309	0.12979	0.08015	3	0.9975	12K(304.2072),N-term(304.2072)
A0A024RBG1	EILEDWEDSVNIGR	1.01721e+08	9.45488e+07	1.15711e+08	1.1622e+08	1.06049e+08	1.10303e+08	1.14571e+08	1.21796e+08	1.14011e+08	9.8106e+07	1.09416e+08	9.96016e+07	1.08115e+08	1.39425e+08	8.81789e+07	1.17067e+08			FALSE	0.11202	0.33483	0.06452	0.24086	0.26819	0.09078	0.14055	23	1	N-term(304.2072)
A0A024RBG1	EILEDWEDSVNIGRK	1.78544e+07	1.99927e+07	1.7347e+07	1.80904e+07	1.7774e+07	1.60224e+07	1.913e+07	1.83453e+07	1.62425e+07	1.90247e+07	1.68539e+07	1.55849e+07	1.85172e+07	2.01e+07	1.7822e+07	1.86678e+07			FALSE	-0.10186	0.02906	-0.05269	-0.09491	-0.01424	-0.22246	-0.16331	4	1	15K(304.2072),N-term(304.2072)
A0A024RBG1	EVYEEAGVK	6.17742e+08	6.24043e+08	7.33692e+08	6.91493e+08	6.97686e+08	6.65849e+08	6.25616e+08	5.88549e+08	5.91452e+08	6.92752e+08	6.42219e+08	5.78868e+08	6.27838e+08	6.72798e+08	7.02357e+08	6.13931e+08			FALSE	0.04846	0.0668	0.08406	0.19873	-0.03245	-0.02425	0.13494	23	1	9K(304.2072),N-term(304.2072)
A0A024RBG1	EWFKVEDAIK	1.05157e+08	9.46165e+07	1.06191e+08	9.64654e+07	9.70177e+07	1.00937e+08	1.01118e+08	9.5247e+07	9.90425e+07	9.84425e+07	1.06782e+08	1.01741e+08	1.0568e+08	1.02561e+08	1.0194e+08	1.02802e+08			FALSE	-0.01662	0.05988	0.03544	0.02067	-0.02483	0.06184	-0.0132	3	1	10K(304.2072),4K(304.2072),N-term(304.2072)
A0A024RBG1	FKPNQTR	4.53254e+07	4.56937e+07	5.08049e+07	4.98314e+07	4.74315e+07	4.89798e+07	5.13864e+07	4.97028e+07	6.3171e+07	4.75558e+07	5.09476e+07	3.86234e+07	5.16348e+07	5.06929e+07	5.06597e+07	5.38295e+07			FALSE	0.28276	0.16895	0.19911	0.14491	0.15139	-0.02314	0.08303	3	0.9988	2K(304.2072),N-term(304.2072)
A0A024RBG1	FRSEQEDEVLLVSSSR	3.33225e+06	4.10927e+06	3.8958e+06	3.3594e+06	3.69794e+06	4.19211e+06	3.59496e+06	3.82922e+06	3.78875e+06	3.44934e+06	2.548e+06	4.94014e+06	4.10164e+06	4.87079e+06	4.36169e+06	4.71288e+06			FALSE	-0.03999	0.2699	0.28623	-0.03658	-0.00337	0.00901	0.08444	3	1	N-term(304.2072)
A0A024RBG1	GIFEQNQDRK	7.5594e+07	7.62563e+07	6.91523e+07	7.61448e+07	7.7141e+07	7.55365e+07	7.55193e+07	7.53546e+07	7.69435e+07	7.17902e+07	7.42232e+07	8.11078e+07	7.54686e+07	7.64947e+07	6.78474e+07	7.87578e+07			FALSE	-0.02992	0.00107	-0.05071	-0.06364	-0.00931	0.0327	0.00784	34	0.9993	10K(304.2072),N-term(304.2072)
A0A024RBG1	GLPSSVR	1.37012e+08	1.40993e+08	1.42115e+08	1.37622e+08	1.38238e+08	1.49457e+08	1.29184e+08	1.23703e+08	1.34317e+08	1.29197e+08	1.41571e+08	1.39291e+08	1.43269e+08	1.31957e+08	1.4625e+08	1.26887e+08			FALSE	-0.07723	-0.01449	-0.02549	0.00896	-0.13662	0.01475	0.04943	2	0.988	N-term(304.2072)
A0A024RBG1	HKPVHAEYLEK	7.44246e+06	7.25554e+06	7.34916e+06	7.142e+06	6.57254e+06	7.36984e+06	7.58569e+06	7.07832e+06	6.9912e+06	6.84738e+06	6.87171e+06	7.67912e+06	6.73999e+06	6.70802e+06	7.22956e+06	7.19012e+06			FALSE	-0.08692	-0.12823	-0.02758	-0.02045	-0.00334	-0.01452	-0.07614	45	1	11K(304.2072),2K(304.2072),N-term(304.2072)
A0A024RBG1	LGCSPANGN	3.96248e+07	4.22345e+07	4.5035e+07	4.05716e+07	3.7523e+07	3.79265e+07	4.26099e+07	3.89074e+07	4.09849e+07	4.27553e+07	4.4512e+07	4.11657e+07	3.94231e+07	4.19175e+07	4.12051e+07	4.12012e+07			FALSE	0.03277	-0.00917	0.00961	0.06458	-0.00604	0.06577	-0.11763	2	0.9999	3C(57.0215),N-term(304.2072)
A0A024RBG1	LGCSPANGNSTVPSLPDNNAL	3.20685e+06	2.95583e+06	3.11388e+06	2.65987e+06	3.07467e+06	2.96347e+06	3.27208e+06	2.89115e+06	2.79747e+06	2.94716e+06	2.7539e+06	2.9542e+06	3.32659e+06	2.87047e+06	3.22423e+06	2.90886e+06			FALSE	-0.10135	0.00802	-0.00694	-0.09405	0.00013	-0.11055	-0.02945	3	1	3C(57.0215),N-term(304.2072)
A0A024RBG1	LLGIFEQNQDR	5.02847e+06	4.9156e+06	4.2093e+06	5.22348e+06	4.92069e+06	4.31931e+06	4.51418e+06	4.14012e+06	4.81942e+06	5.23171e+06	4.21248e+06	5.52193e+06	4.14715e+06	5.49468e+06	4.23695e+06	4.37111e+06			FALSE	0.01545	-0.04453	-0.20815	-0.07615	-0.20042	-0.03074	-0.10594	3	1	N-term(304.2072)
A0A024RBG1	LLGIFEQNQDRK	7.74741e+07	7.24278e+07	7.06731e+07	7.93672e+07	7.34913e+07	7.55056e+07	7.5759e+07	7.20512e+07	7.99974e+07	7.65698e+07	7.86411e+07	7.32097e+07	7.95062e+07	7.01891e+07	7.31461e+07	7.53611e+07			FALSE	0.06276	-0.00199	-0.01349	0.00133	-0.02027	0.01864	-0.00874	3	1	12K(304.2072),N-term(304.2072)
A0A024RBG1	PVHAEYLEK	1.8879e+07	1.635e+07	1.63991e+07	2.03305e+07	1.92151e+07	1.83777e+07	1.69907e+07	1.93309e+07	2.04372e+07	1.91751e+07	1.94781e+07	1.90384e+07	1.92211e+07	1.81913e+07	1.78688e+07	1.71306e+07			FALSE	0.16918	0.08675	-0.00943	0.06018	0.04406	0.12871	0.09369	3	0.9996	9K(304.2072),N-term(304.2072)
A0A024RBG1	QCHKPVHAEYLEK	1.61994e+08	1.6351e+08	1.81909e+08	1.8162e+08	1.92986e+08	1.74403e+08	1.80729e+08	1.90581e+08	1.79324e+08	1.76542e+08	1.75333e+08	1.98445e+08	2.00092e+08	1.6464e+08	1.79819e+08	1.68991e+08			FALSE	0.12866	0.16416	0.09977	0.1594	0.18995	0.19951	0.17463	34	1	13K(304.2072),2C(57.0215),4K(304.2072),N-term(304.2072)
A0A024RBG1	QTSGLPSSVR	7.45158e+07	7.74614e+07	7.40219e+07	7.1319e+07	7.61534e+07	7.85031e+07	7.73183e+07	7.96085e+07	7.63308e+07	7.63004e+07	8.93459e+07	8.03567e+07	8.35291e+07	6.76907e+07	8.69352e+07	6.76474e+07			FALSE	0.00619	-0.00721	0.02452	-0.06441	0.04624	0.15915	0.02521	2	1	N-term(304.2072)
A0A024RBG1	REWFKVEDAIK	1.68782e+07	1.55661e+07	1.55803e+07	1.38875e+07	1.52159e+07	1.73624e+07	1.69989e+07	1.67705e+07	1.58834e+07	1.60956e+07	1.73251e+07	1.4677e+07	1.68148e+07	1.6216e+07	1.68341e+07	1.4867e+07			FALSE	-0.02084	0.02584	-0.03343	-0.13882	0.05775	-0.0198	0.00595	4	0.9924	11K(304.2072),5K(304.2072),N-term(304.2072)
A0A024RBG1	RSEQEDEVLLVSSSR	2.09969e+07	2.13399e+07	2.20486e+07	1.95553e+07	1.96176e+07	2.22144e+07	2.1644e+07	2.12947e+07	2.24247e+07	2.22618e+07	2.177e+07	2.20598e+07	2.07694e+07	2.1276e+07	2.1958e+07	2.33765e+07			FALSE	0.07793	-0.00997	0.0987	-0.02519	0.02037	0.05	-0.01731	3	1	N-term(304.2072)
A0A024RBG1	RYPDQWIVPGGGMEPEEEPGGAAVR	8.52216e+07	8.77538e+07	8.36704e+07	8.6032e+07	9.53953e+07	7.44369e+07	8.40223e+07	7.34021e+07	8.74189e+07	8.12161e+07	8.57567e+07	9.82178e+07	9.22537e+07	8.44182e+07	7.4167e+07	8.26898e+07			FALSE	-0.03666	0.03051	-0.14112	-0.02756	-0.13591	0.08894	-0.02646	34	1	13M(15.9949),N-term(304.2072)
A0A024RBG1	SEQEDEVLLV	4.85876e+06	4.87269e+06	4.69209e+06	4.57981e+06	4.21775e+06	4.63696e+06	4.77463e+06	4.57827e+06	4.77256e+06	4.58225e+06	4.43845e+06	4.15897e+06	4.18457e+06	4.47776e+06	4.83686e+06	4.27129e+06			FALSE	-0.05695	-0.1679	-0.0955	-0.06979	-0.05724	-0.17875	-0.13621	2	0.9988	N-term(304.2072)
A0A024RBG1	SEQEDEVLLVS	1.10312e+08	1.77204e+08	1.27691e+08	1.47958e+08	1.39023e+08	1.24473e+08	1.34914e+08	1.37488e+08	1.12112e+08	1.16491e+08	1.4284e+08	1.39635e+08	1.16664e+08	1.1721e+08	1.40813e+08	1.29479e+08			FALSE	-0.3308	-0.29791	-0.08913	-0.06081	-0.0779	-0.02552	-0.12586	2	1	N-term(304.2072)
A0A024RBG1	SEQEDEVLLVSS	4.0822e+06	4.78488e+06	4.8617e+06	4.29329e+06	4.57596e+06	4.65432e+06	3.91667e+06	4.94634e+06	4.82156e+06	4.76719e+06	4.43751e+06	4.03035e+06	4.80375e+06	4.86019e+06	4.01665e+06	4.35756e+06			FALSE	0.11288	0.12415	-0.08251	0.0461	-0.00066	-0.06646	0.05792	2	0.9893	N-term(304.2072)
A0A024RBG1	SEQEDEVLLVSSSR	7.27785e+07	7.52763e+07	7.1376e+07	7.68155e+07	6.49097e+07	7.47724e+07	6.56503e+07	7.05974e+07	5.61425e+07	8.26027e+07	6.4883e+07	6.46505e+07	6.65191e+07	4.87878e+07	7.23948e+07	7.60425e+07			FALSE	-0.09369	-0.36065	0.00372	0.00133	-0.1199	-0.19281	-0.08398	23	1	N-term(304.2072)
A0A024RBG1	SEQEDEVLLVSSSRYPDQWIVPGGGMEPEEEPGGAAVR	4.46374e+06	2.87363e+06	6.70425e+06	3.32004e+06	3.15957e+06	4.25718e+06	4.92405e+06	4.11027e+06	3.73033e+06	5.8157e+06	4.84975e+06	3.74218e+06	4.50135e+06	3.18718e+06	4.07375e+06	3.76232e+06			FALSE	0.37964	0.06744	0.09487	0.45016	0.30015	0.22772	0.01552	4	1	N-term(304.2072)
A0A024RBG1	SRYPDQWIVPGGGMEPEEEPGGAAVR	2.78548e+07	2.48383e+07	2.60724e+07	2.79276e+07	3.30803e+07	2.70157e+07	2.40054e+07	3.00533e+07	2.92789e+07	2.52958e+07	2.71947e+07	3.14821e+07	2.47948e+07	2.3849e+07	2.08257e+07	2.53014e+07			FALSE	0.05062	-0.11536	-0.192	0.03535	0.03691	0.15517	0.18965	3	1	N-term(304.2072)
A0A024RBG1	SSRYPDQWIVPGGGMEPEEEPGGAAVR	1.38415e+08	1.52819e+08	1.6696e+08	1.48836e+08	1.48055e+08	1.47272e+08	1.46854e+08	1.4626e+08	1.45446e+08	1.45284e+08	1.68554e+08	1.3603e+08	1.65416e+08	1.61918e+08	1.3131e+08	1.44984e+08			FALSE	-0.0025	0.16859	-0.07597	0.11682	0.00928	0.06466	0.02014	34	1	15M(15.9949),N-term(304.2072)
A0A024RBG1	TVTEILEDWEDSVNIGRK	2.23769e+07	1.82564e+07	1.79983e+07	1.91432e+07	1.73174e+07	1.87739e+07	1.71309e+07	1.87515e+07	1.77818e+07	1.70602e+07	1.83489e+07	1.49389e+07	1.66644e+07	1.75104e+07	1.56078e+07	1.73209e+07			FALSE	-0.22184	-0.24973	-0.30331	-0.12963	-0.17939	-0.28767	-0.17101	4	1	18K(304.2072),N-term(304.2072)
A0A024RBG1	TYDREGFK	1.3188e+07	1.23591e+07	1.27702e+07	1.21282e+07	1.28524e+07	1.30555e+07	1.18967e+07	1.22219e+07	1.23214e+07	1.34941e+07	1.37013e+07	1.36089e+07	1.2868e+07	1.22247e+07	1.25091e+07	1.24723e+07			FALSE	0.01508	-0.02589	-0.03231	-0.03711	-0.08301	0.09627	0.02023	3	0.9962	8K(304.2072),N-term(304.2072)
A0A024RBG1	VLQCHKPVHAE	731010	877949	758623	856233	679617	685889	769615	671676	764796	737977	874516	801001	753300	1.07705e+06	796374	738060			FALSE	-0.0985	0.18599	-0.06842	0.00528	-0.15877	0.05848	-0.23669	4	1	4C(57.0215),6K(304.2072),N-term(304.2072)
A0A024RBG1	VLQCHKPVHAEYLEK	5.71604e+08	4.76848e+08	5.28336e+08	5.85321e+08	4.99218e+08	5.64301e+08	5.19034e+08	5.1931e+08	5.10095e+08	5.58031e+08	5.76811e+08	4.16775e+08	5.81263e+08	5.04173e+08	5.411e+08	5.34799e+08			FALSE	0.02682	0.05001	0.03728	0.08704	-0.01398	-0.07754	0.02059	35	1	15K(304.2072),4C(57.0215),6K(304.2072),N-term(304.2072)
A0A024RBG1	VYEEAGVK	7.37618e+06	8.04557e+06	7.36251e+06	7.06681e+06	6.91749e+06	6.68963e+06	6.75931e+06	7.12975e+06	7.05178e+06	7.83114e+06	6.26514e+06	7.41857e+06	7.26781e+06	7.63383e+06	6.52247e+06	7.11959e+06			FALSE	-0.05131	-0.0495	-0.1769	-0.09596	-0.15102	-0.17251	-0.1806	2	0.9641	8K(304.2072),N-term(304.2072)
A0A024RBG1	YPDQWIVPGGGMEPEEEPGGA	1.69173e+06	1.88041e+06	2.52381e+06	2.43237e+06	2.44911e+06	2.09432e+06	2.60322e+06	2.34965e+06	2.02647e+06	2.20673e+06	1.64036e+06	2.4625e+06	2.37527e+06	2.08572e+06	1.79682e+06	1.8949e+06	0.389451	46207	FALSE	0.24496	0.32058	0.0475	0.47244	0.47148	0.19984	0.34699	3	0.9974	N-term(304.2072)
A0A024RBG1	YPDQWIVPGGGMEPEEEPGGAAVR	1.67004e+08	1.56111e+08	1.6579e+08	1.62462e+08	1.75708e+08	1.44611e+08	1.87034e+08	1.68952e+08	1.82711e+08	1.64471e+08	1.66647e+08	1.70434e+08	1.62839e+08	1.44505e+08	1.43856e+08	1.68433e+08			FALSE	0.10364	-0.07219	-0.04917	0.02275	0.13977	0.06105	-0.01254	3	1	12M(15.9949),N-term(304.2072)
A0A0B4J2D5	AANHDAAIFPGGFGAAK	2.64214e+07	3.15928e+07	2.89757e+07	3.1256e+07	2.8974e+07	2.89235e+07	2.84121e+07	2.93373e+07	2.9627e+07	3.08654e+07	3.14457e+07	2.70547e+07	2.89392e+07	4.37882e+07	2.98366e+07	3.04102e+07			FALSE	0.06035	0.32609	0.05448	0.05412	-0.0066	0.01204	-0.0029	3	1	17K(304.2072),N-term(304.2072)
A0A0B4J2D5	APDVPQMHVIDHTK	5.08366e+07	5.60798e+07	4.93235e+07	5.37935e+07	5.00413e+07	5.17084e+07	5.1348e+07	5.2081e+07	5.32382e+07	5.26327e+07	5.43225e+07	5.03733e+07	4.86182e+07	1.10554e+08	4.99311e+07	4.83218e+07			FALSE	-0.01418	0.57411	-0.12191	-0.0522	-0.04784	-0.03028	-0.07146	4	1	14K(304.2072),N-term(304.2072)
A0A0B4J2D5	CIAPVLAAK	4.66519e+06	9.99487e+06	5.10407e+06	1.11686e+07	4.27939e+06	5.43351e+06	5.71927e+06	6.23277e+06	5.49091e+06	5.08257e+06	5.24394e+06	6.03444e+06	6.69564e+06	3.5324e+07	6.54978e+06	8.72358e+06			FALSE	-0.47144	1.51917	0.05913	0.15056	-0.29463	-0.37833	-0.59392	3	0.9998	1C(57.0215),9K(304.2072),N-term(304.2072)
A0A0B4J2D5	EFHQAGKPIGLC	8.50876e+07	1.07065e+08	9.47236e+07	1.03265e+08	1.03711e+08	9.67339e+07	1.02801e+08	9.60517e+07	9.82479e+07	1.01348e+08	1.05653e+08	1.0072e+08	9.5597e+07	1.46441e+08	8.53163e+07	9.92294e+07			FALSE	0.05483	0.33298	-0.05827	0.04316	0.04945	0.103	0.06096	34	1	12C(57.0215),7K(304.2072),N-term(304.2072)
A0A0B4J2D5	EFHQAGKPIGLCC	3.55154e+06	3.84283e+06	4.78091e+06	3.65414e+06	4.26136e+06	4.34446e+06	3.84449e+06	3.48458e+06	3.64e+06	3.7655e+06	3.74581e+06	3.68778e+06	3.31897e+06	3.31651e+06	4.00516e+06	3.83903e+06			FALSE	0.00217	-0.15622	0.0852	0.18997	-0.0128	0.00763	0.21889	34	0.9998	12C(57.0215),13C(57.0215),7K(304.2072),N-term(304.2072)
A0A0B4J2D5	EFHQAGKPIGLCCIAPVLAAK	1.02707e+09	9.43417e+08	9.9728e+08	8.9161e+08	9.56269e+08	9.88756e+08	9.79666e+08	9.31651e+08	9.30754e+08	9.42206e+08	9.42311e+08	9.38294e+08	9.88911e+08	5.86135e+08	9.5558e+08	9.75734e+08			FALSE	-0.07323	-0.32316	-0.02897	-0.06101	-0.04399	-0.06736	-0.01876	345	1	12C(57.0215),13C(57.0215),21K(304.2072),7K(304.2072),N-term(304.2072)
A0A0B4J2D5	ETALHYIHDGIGAMVR	4.71682e+06	4.88749e+06	4.92952e+06	5.45837e+06	4.66444e+06	4.46452e+06	4.24369e+06	4.36232e+06	5.36652e+06	4.74422e+06	4.53256e+06	5.76495e+06	5.12545e+06	5.30222e+06	4.9548e+06	4.25717e+06			FALSE	0.07413	0.11866	-0.06017	0.11315	-0.15834	0.10054	-0.07323	4	1	N-term(304.2072)
A0A0B4J2D5	EVVEAHVDQK	5.47001e+07	5.07526e+07	5.56213e+07	5.50931e+07	5.49922e+07	4.66635e+07	5.30225e+07	4.73684e+07	5.27227e+07	5.07961e+07	6.01045e+07	5.40515e+07	5.38298e+07	5.58857e+07	5.36804e+07	5.21168e+07			FALSE	-0.0267	0.05717	0.0047	0.07025	-0.07097	0.11441	-0.05291	23	1	10K(304.2072),N-term(304.2072)
A0A0B4J2D5	GGAEVQIFAPDVPQMHVIDHTK	7.08887e+08	6.87279e+08	7.18588e+08	6.3989e+08	7.1705e+08	7.32479e+08	7.116e+08	6.67382e+08	6.83188e+08	6.70008e+08	6.73136e+08	6.4298e+08	7.25128e+08	4.67312e+08	7.56809e+08	6.80291e+08			FALSE	-0.0451	-0.22755	0.04169	-0.03948	-0.01787	-0.08518	0.05411	45	1	15M(15.9949),22K(304.2072),N-term(304.2072)
A0A0B4J2D5	GKITDLANLSAANHDAAIFPGGFGAAK	4.78494e+07	4.22642e+07	6.00564e+07	4.50878e+07	5.38279e+07	5.63424e+07	5.54237e+07	4.57995e+07	5.87542e+07	4.69774e+07	5.97494e+07	4.12013e+07	5.39134e+07	3.78754e+07	4.93763e+07	5.19735e+07			FALSE	0.23059	0.02657	0.16953	0.22255	0.16772	0.16383	0.28992	45	1	27K(304.2072),2K(304.2072),N-term(304.2072)
A0A0B4J2D5	GQPSEGESR	6.98926e+07	8.32152e+07	7.6704e+07	5.81078e+07	7.41046e+07	9.1023e+07	7.59391e+07	9.35694e+07	1.23203e+08	7.57561e+07	6.23698e+07	6.72399e+07	7.18829e+07	9.13527e+07	6.11541e+07	7.80036e+07			FALSE	0.37792	0.09241	-0.13783	-0.1836	0.14681	-0.24037	0.10903	2	1	N-term(304.2072)
A0A0B4J2D5	GQPSEGESRNVLTESAR	9.91846e+06	5.40242e+06	9.1538e+06	6.78139e+06	8.1489e+06	8.15545e+06	1.0142e+07	6.22862e+06	1.22619e+07	9.44795e+06	9.84473e+06	7.12758e+06	9.21578e+06	8.27431e+06	5.97475e+06	5.8252e+06			FALSE	0.50285	0.19104	-0.37672	0.05672	0.09561	0.14768	0.08976	3	1	N-term(304.2072)
A0A0B4J2D5	GVEVTVGHEQEEGGK	8.25963e+06	7.28516e+06	7.27373e+06	7.04214e+06	7.96901e+06	6.71266e+06	6.6333e+06	6.28641e+06	7.63764e+06	6.40378e+06	7.18457e+06	7.75793e+06	6.24019e+06	7.24523e+06	7.28416e+06	6.95732e+06			FALSE	-0.14674	-0.20503	-0.12633	-0.11882	-0.26686	-0.05701	-0.08242	3	1	15K(304.2072),N-term(304.2072)
A0A0B4J2D5	GVEVTVGHEQEEGGKWPYAGTA	1.38993e+07	1.5805e+07	1.4283e+07	1.95396e+07	1.68799e+07	1.4473e+07	1.52758e+07	1.6811e+07	1.47477e+07	1.52571e+07	1.39166e+07	1.7197e+07	1.43399e+07	3.54549e+07	1.21857e+07	1.73704e+07			FALSE	0.01452	0.74532	-0.00721	0.18732	0.11131	0.06687	0.07793	4	1	15K(304.2072),N-term(304.2072)
A0A0B4J2D5	GVEVTVGHEQEEGGKWPYAGTAEAIK	3.53793e+08	3.01308e+08	3.30428e+08	3.29439e+08	3.66633e+08	3.32359e+08	3.4128e+08	3.60393e+08	3.52635e+08	3.36668e+08	3.4991e+08	3.44134e+08	3.64274e+08	2.84641e+08	3.37504e+08	3.63222e+08			FALSE	0.07342	-0.01369	0.09713	0.01046	0.09908	0.08331	0.09356	345	1	15K(304.2072),26K(304.2072),N-term(304.2072)
A0A0B4J2D5	GVYDGTEIHEASAILVHLSR	6.68084e+07	7.78653e+07	5.41796e+07	6.17203e+07	7.03464e+07	5.8617e+07	6.70242e+07	8.20972e+07	8.06927e+07	7.38278e+07	6.89855e+07	6.38572e+07	6.15963e+07	1.09731e+08	5.36862e+07	6.97531e+07			FALSE	0.09499	0.24395	-0.229	-0.31993	0.04368	-0.12308	-0.16584	4	1	N-term(304.2072)
A0A0B4J2D5	IAPVLAAK	1.16272e+07	1.15708e+07	1.16807e+07	1.1056e+07	1.17965e+07	1.16306e+07	1.18633e+07	1.20773e+07	1.15854e+07	1.26073e+07	1.29809e+07	1.1273e+07	1.28248e+07	1.39821e+07	1.21376e+07	1.11534e+07			FALSE	0.06057	0.2086	0.00578	-0.02898	0.04546	0.06421	0.01418	2	0.9999	8K(304.2072),N-term(304.2072)
A0A0B4J2D5	IFAPDVPQMHVIDHTK	1.6593e+08	2.12094e+08	1.47248e+08	2.19293e+08	1.43461e+08	1.49864e+08	1.59851e+08	1.60107e+08	1.6858e+08	1.57991e+08	1.54124e+08	1.56917e+08	1.62666e+08	3.96631e+08	1.57581e+08	1.84238e+08			FALSE	-0.21109	0.56513	-0.14525	-0.04451	-0.2406	-0.28137	-0.36598	4	1	16K(304.2072),9M(15.9949),N-term(304.2072)
A0A0B4J2D5	ITDLANLSAA	2.67892e+07	2.54921e+07	2.03463e+07	2.30951e+07	2.15105e+07	2.49785e+07	2.54696e+07	2.40312e+07	2.25716e+07	2.04429e+07	1.95406e+07	2.25095e+07	2.0808e+07	3.85092e+07	2.2358e+07	2.29442e+07			FALSE	-0.28147	0.18216	-0.20671	-0.26722	-0.07884	-0.31419	-0.16941	2	0.9997	N-term(304.2072)
A0A0B4J2D5	ITDLANLSAANHDAAIFPGGFGAAK	1.62001e+08	1.26938e+08	1.63473e+08	1.38276e+08	1.44459e+08	1.32963e+08	1.53384e+08	1.44272e+08	1.49915e+08	1.43151e+08	1.47975e+08	1.22975e+08	1.38526e+08	1.04396e+08	1.27286e+08	1.40044e+08			FALSE	0.02046	-0.25027	-0.11214	0.06258	0.04288	-0.09274	-0.05868	34	1	25K(304.2072),N-term(304.2072)
A0A0B4J2D5	KVLELTGK	9.96968e+07	9.44883e+07	9.60232e+07	9.55452e+07	9.80985e+07	1.01995e+08	9.69687e+07	9.47297e+07	9.10113e+07	9.83181e+07	1.04772e+08	9.96961e+07	9.81631e+07	9.83875e+07	9.98613e+07	9.60732e+07			FALSE	-0.03653	0.01747	0.01294	-0.01957	-0.01859	0.07444	0.04324	234	0.9997	1K(304.2072),8K(304.2072),N-term(304.2072)
A0A0B4J2D5	LHYIHDGIGAMVR	2.68934e+06	3.49462e+06	2.86901e+06	4.44738e+06	3.32725e+06	3.1814e+06	2.93107e+06	3.15762e+06	3.31831e+06	2.88756e+06	3.10706e+06	2.78267e+06	3.08794e+06	3.28846e+06	2.59121e+06	3.02218e+06			FALSE	0.0051	0.04421	-0.13966	0.2426	-0.0224	-0.07033	0.07383	3	0.9987	N-term(304.2072)
A0A0B4J2D5	NLSTFAVDGK	4.90318e+08	4.07879e+08	4.42817e+08	4.31122e+08	4.57831e+08	4.73058e+08	4.57399e+08	4.89611e+08	4.81329e+08	4.8901e+08	4.93686e+08	4.15722e+08	4.66657e+08	2.6177e+08	4.55704e+08	4.60453e+08			FALSE	0.11146	-0.30225	0.02856	-0.0395	0.07635	0.01789	0.05158	23	1	10K(304.2072),N-term(304.2072)
A0A0B4J2D5	NVLTESAR	7.87719e+07	7.54595e+07	8.63489e+07	9.1572e+07	8.61095e+07	7.56822e+07	9.26454e+07	9.06238e+07	8.51211e+07	7.74641e+07	9.53666e+07	7.83467e+07	9.45278e+07	8.65318e+07	8.10179e+07	8.32204e+07			FALSE	0.0761	0.23137	0.09069	0.20614	0.24887	0.17161	0.06904	2	1	N-term(304.2072)
A0A0B4J2D5	PIGLCCIAPVLAAK	7.00972e+06	7.37059e+06	7.80846e+06	8.65962e+06	7.50768e+06	7.67004e+06	7.85107e+06	7.84154e+06	7.40349e+06	7.69959e+06	5.7675e+06	4.92594e+06	6.05535e+06	5.60745e+06	6.10081e+06	7.68961e+06			FALSE	0.07075	-0.30218	-0.06043	0.19558	0.12599	-0.42737	0.07786	3	1	14K(304.2072),5C(57.0215),6C(57.0215),N-term(304.2072)
A0A0B4J2D5	SAILVHLSR	8.31668e+06	7.4429e+06	7.28742e+06	7.90579e+06	7.11457e+06	9.1643e+06	6.33688e+06	8.91426e+06	8.2911e+06	6.99157e+06	6.79343e+06	7.67056e+06	6.4794e+06	9.69121e+06	7.48004e+06	6.81831e+06			FALSE	-0.04433	0.03714	-0.14038	-0.0528	-0.04731	-0.12376	0.04677	3	0.9997	N-term(304.2072)
A0A0B4J2D5	SGCGVYDGTEIHEASAILVHLSR	1.08353e+07	1.40982e+07	1.08157e+07	1.41418e+07	1.25434e+07	1.67018e+07	1.22689e+07	9.8206e+06	1.21418e+07	1.43577e+07	1.04586e+07	1.83912e+07	1.37699e+07	2.51915e+07	1.55392e+07	1.23552e+07			FALSE	0.08788	0.64396	0.16189	0.00138	-0.17472	0.21048	0.23011	4	1	3C(57.0215),N-term(304.2072)
A0A0B4J2D5	SRGGAEVQIFAPDVPQMHVIDHTK	7.71203e+06	8.22281e+06	7.92871e+06	7.97799e+06	9.27959e+06	1.04433e+07	9.70344e+06	8.99707e+06	7.58394e+06	6.92099e+06	8.00793e+06	8.2691e+06	9.6454e+06	8.54568e+06	7.57812e+06	7.66403e+06			FALSE	-0.13564	0.19105	-0.06412	-0.00255	0.23089	0.03065	0.30768	5	1	24K(304.2072),N-term(304.2072)
A0A0B4J2D5	STFAVDGK	3.44733e+06	3.77287e+06	3.76929e+06	3.49786e+06	3.51162e+06	3.48865e+06	3.22363e+06	3.56931e+06	3.3548e+06	3.46554e+06	3.4504e+06	3.32755e+06	3.1825e+06	3.31329e+06	3.37815e+06	3.41447e+06			FALSE	-0.0822	-0.15254	-0.08807	0.00935	-0.088	-0.09119	-0.04463	2	0.9988	8K(304.2072),N-term(304.2072)
A0A0B4J2D5	VLELTGK	7.94185e+08	8.10815e+08	8.31581e+08	7.86942e+08	8.302e+08	7.98743e+08	8.32684e+08	7.41478e+08	7.78765e+08	7.95062e+08	7.87777e+08	7.78749e+08	6.966e+08	8.43743e+08	7.86323e+08	7.84698e+08			FALSE	-0.0283	-0.05932	-0.03087	0.0121	-0.02799	-0.035	0.02136	23	0.9974	7K(304.2072),N-term(304.2072)
A0A0B4J2D5	VVTTPAFMC	1.95755e+07	2.02327e+07	2.02743e+07	2.04743e+07	1.82899e+07	1.98896e+07	1.80184e+07	2.09102e+07	2.13309e+07	1.91106e+07	1.53702e+07	2.11614e+07	1.70152e+07	1.71405e+07	1.92512e+07	1.9746e+07			FALSE	0.02277	-0.22094	-0.0297	0.03369	-0.03223	-0.12392	-0.06027	2	0.9999	9C(57.0215),N-term(304.2072)
A0A0B4J2D5	VVTTPAFMCE	3.30887e+06	4.07821e+06	3.85002e+06	3.19889e+06	3.36712e+06	3.14912e+06	4.40917e+06	3.93774e+06	3.80603e+06	2.40496e+06	3.63463e+06	4.02764e+06	3.19895e+06	2.71851e+06	4.17268e+06	3.56784e+06			FALSE	-0.25018	-0.32003	0.06743	-0.0676	0.17624	0.05277	-0.18097	2	0.995	9C(57.0215),N-term(304.2072)
A0A0B4J2D5	VVTTPAFMCETA	7.81146e+06	1.01008e+07	7.44182e+06	8.42062e+06	8.29329e+06	6.43974e+06	9.49159e+06	7.70888e+06	8.18666e+06	6.83677e+06	7.61609e+06	6.76252e+06	7.4803e+06	8.08703e+06	8.87932e+06	8.54457e+06			FALSE	-0.25373	-0.20242	-0.03988	-0.17533	-0.0585	-0.31702	-0.28189	2	0.9856	9C(57.0215),N-term(304.2072)
A0A0B4J2D5	VVTTPAFMCETALHY	5.1683e+06	3.96538e+06	5.68297e+06	6.06331e+06	5.50685e+06	4.259e+06	3.81103e+06	4.42907e+06	4.46363e+06	5.0206e+06	4.9154e+06	5.2441e+06	5.07694e+06	6.27824e+06	5.57135e+06	4.88778e+06			FALSE	0.05433	0.31408	0.1955	0.36294	-0.14853	0.15356	0.09655	2	1	9C(57.0215),N-term(304.2072)
A0A0B4J2D5	VVTTPAFMCETALHYIHDGIGAMVR	1.29816e+07	1.14462e+07	1.26715e+07	1.28176e+07	1.22142e+07	1.24197e+07	1.27888e+07	1.17974e+07	1.3566e+07	1.18373e+07	1.36468e+07	1.12412e+07	1.32528e+07	1.22266e+07	1.29325e+07	1.24773e+07			FALSE	0.05649	0.06081	0.05686	0.06136	0.00932	0.02693	0.01212	4	1	23M(15.9949),8M(15.9949),9C(57.0215),N-term(304.2072)
A0A0B4J2D5	VVTTPAFMCETALHYIHDGIGAMVRK	5.14898e+06	5.00455e+06	4.81575e+06	3.07504e+06	4.24136e+06	5.73363e+06	4.61957e+06	3.91118e+06	5.89382e+06	3.22564e+06	3.45986e+06	3.44865e+06	4.33894e+06	2.77681e+06	4.80491e+06	4.70691e+06	0.313317	0.359865	FALSE	-0.15496	-0.51289	-0.09419	-0.36374	-0.25124	-0.55553	-0.02559	5	1	26K(304.2072),9C(57.0215),N-term(304.2072)
A0A0B4J2D5	WPYAGTAEAIK	2.16463e+07	2.27937e+07	1.77178e+07	2.25916e+07	2.02949e+07	2.15135e+07	1.86657e+07	2.19469e+07	1.73608e+07	1.70108e+07	1.96894e+07	1.81329e+07	1.84935e+07	1.6361e+07	1.84861e+07	1.78111e+07			FALSE	-0.37064	-0.35052	-0.292	-0.14074	-0.12993	-0.23262	-0.08807	3	1	11K(304.2072),N-term(304.2072)
A0A0U1RQI7	MDSSLLQAIEEIEK	7.35851e+07	7.79958e+07	7.18672e+07	7.88588e+07	6.1534e+07	7.43872e+07	7.7155e+07	7.98226e+07	7.25644e+07	8.01567e+07	7.65333e+07	8.35405e+07	6.6304e+07	8.06744e+07	8.11373e+07	7.51262e+07			FALSE	0.01081	-0.04448	0.04389	-0.00816	0.05047	0.07865	-0.15732	3	0.9962	14K(304.2072),N-term(304.2072)
A0A0U1RRE5	SHPPPPEK	5.61714e+06	5.41766e+06	5.71986e+06	4.72177e+06	5.08602e+06	6.42774e+06	5.94029e+06	6.12166e+06	7.74242e+06	4.88426e+06	3.75526e+06	5.23836e+06	4.72912e+06	5.39187e+06	4.76612e+06	5.18024e+06			FALSE	0.19442	-0.12471	-0.14982	-0.07971	0.1284	-0.29509	0.0613	3	0.9998	8K(304.2072),N-term(304.2072)
A0A0U1RRE5	STLPPGNAR	2.26167e+07	2.00346e+07	2.07814e+07	2.13987e+07	2.16418e+07	2.22834e+07	2.54275e+07	2.37331e+07	2.15464e+07	2.49293e+07	2.53258e+07	2.5467e+07	2.25226e+07	2.16276e+07	2.17905e+07	2.08224e+07			FALSE	0.12389	0.04983	-0.0013	-0.01603	0.20491	0.25203	0.04246	2	0.9974	N-term(304.2072)
A0A0U1RRE5	TLPSAPPPASAGLK	2.54223e+06	2.77536e+06	2.87856e+06	2.84718e+06	2.86061e+06	3.13263e+06	3.06252e+06	3.33702e+06	2.79666e+06	2.53691e+06	3.06835e+06	2.8578e+06	3.05412e+06	2.71111e+06	3.16351e+06	2.9489e+06			FALSE	0.00433	0.11661	0.20097	0.10669	0.2672	0.15632	0.17256	3	1	14K(304.2072),N-term(304.2072)
A0A0U1RRE5	WDYPEGTPNGGSTTLPSAPPPASA	2.24404e+06	3.12141e+06	2.62629e+06	3.01329e+06	2.63712e+06	2.7048e+06	2.7388e+06	2.53477e+06	2.48456e+06	3.32924e+06	2.60097e+06	3.14539e+06	2.29915e+06	3.0964e+06	2.34421e+06	2.75936e+06			FALSE	0.11578	0.00807	-0.07219	0.07189	-0.02492	0.09895	-0.00634	3	0.9991	N-term(304.2072)
A0A1B0GUS4	IEINFPAEYPFKPPR	6.88837e+07	7.70761e+07	8.47821e+07	6.54966e+07	6.48695e+07	5.43548e+07	6.24562e+07	7.77521e+07	6.95547e+07	6.44451e+07	7.60542e+07	5.90459e+07	6.73361e+07	6.56832e+07	6.09725e+07	7.69492e+07			FALSE	-0.12334	-0.13394	-0.08172	0.04207	-0.058	-0.11154	-0.29189	3	1	12K(304.2072),N-term(304.2072)
A0A1B0GUS4	IEINFPAEYPFKPPRIT	601519	696159	372012	377852	376210	385058	592447	548472	657319	632843	209346	598471	536167	511436	224391	565119	0.40641	1.48779	FALSE	-0.00838	-0.30884	-0.7169	-0.79123	-0.18574	-0.68383	-0.76945	3	0.9969	12K(304.2072),N-term(304.2072)
A0A1B0GUS4	TWQGLIVPDNPPYNK	427476	1.27218e+06	448078	487320	275845	459478	900339	398780	383160	461659	724960	314473	386002	612540	733806	461154			FALSE	-1.00853	-0.76734	-0.50828	-0.86159	-0.38771	-0.70944	-1.20879	3	0.9965	15K(304.2072),N-term(304.2072)
A0A1B0GUW7	IFGTNENL	1.14464e+07	1.19429e+07	1.48703e+07	1.09686e+07	1.33312e+07	1.19933e+07	1.17384e+07	1.1034e+07	1.35374e+07	1.26645e+07	1.16587e+07	1.36829e+07	1.22079e+07	1.46116e+07	1.35164e+07	1.41845e+07			FALSE	0.16383	0.19744	0.24409	0.14369	-0.03856	0.11566	0.11469	2	0.9981	N-term(304.2072)
A0AVF1	AAEAELK	5.71861e+06	5.94055e+06	5.4831e+06	4.73245e+06	5.13289e+06	5.85988e+06	5.59897e+06	5.74745e+06	5.88957e+06	5.39498e+06	5.98302e+06	5.15932e+06	4.7404e+06	4.36796e+06	5.64885e+06	4.78829e+06			FALSE	-0.04711	-0.3562	-0.15974	-0.1907	-0.03923	-0.06541	-0.08491	2	0.9976	7K(304.2072),N-term(304.2072)
A0AVF1	DLEPTTPQEYILK	1.11345e+07	1.25091e+07	1.16716e+07	1.03148e+07	1.13448e+07	9.73791e+06	1.20803e+07	1.09065e+07	1.06921e+07	1.1065e+07	1.08891e+07	1.16522e+07	1.29042e+07	1.28069e+07	1.26317e+07	1.11362e+07			FALSE	-0.11996	0.12095	0.00757	-0.10484	-0.04064	-0.06888	-0.16539	3	1	13K(304.2072),N-term(304.2072)
A0AVF1	GGEGALQVLPPLVDVIPEAR	3.60603e+06	3.03925e+06	3.14162e+06	2.8858e+06	3.13845e+06	2.94684e+06	3.25465e+06	3.09433e+06	3.51063e+06	3.0645e+06	2.53486e+06	2.53033e+06	3.05064e+06	2.70796e+06	2.81859e+06	2.9049e+06			FALSE	-0.01531	-0.20661	-0.21544	-0.14079	-0.06581	-0.39172	-0.12701	3	1	N-term(304.2072)
A0AVF1	GVVNAALGQEMGSR	1.31046e+07	1.49375e+07	1.48259e+07	1.57212e+07	1.43647e+07	1.51641e+07	1.57064e+07	1.4089e+07	1.32339e+07	1.47064e+07	1.39369e+07	1.61692e+07	1.33054e+07	1.63334e+07	1.32923e+07	1.46167e+07			FALSE	-0.00525	0.07989	-0.00686	0.12344	0.0875	0.10246	0.07453	3	1	N-term(304.2072)
A0AVF1	SHYQEAIDIYK	1.30865e+07	2.75584e+07	5.1379e+06	7.18763e+06	6.6579e+06	5.39403e+06	2.91008e+07	1.10241e+07	2.9475e+07	2.91928e+07	4.67945e+06	2.49947e+07	1.43407e+07	2.58533e+07	4.87691e+06	1.21284e+07			FALSE	0.5295	-0.01609	-1.25708	-1.72142	-0.01858	-0.45387	-1.75381	2	0.9902	11K(304.2072),N-term(304.2072)
A0AVF1	SHYQEAIDIYKR	1.35957e+07	1.32468e+07	1.33906e+07	1.27545e+07	1.40839e+07	1.33551e+07	1.26211e+07	1.44194e+07	1.4305e+07	1.3311e+07	1.32553e+07	1.3697e+07	1.33878e+07	1.41108e+07	1.29386e+07	1.45658e+07			FALSE	0.04099	0.03484	0.03515	-0.03797	0.01061	0.00589	0.03171	4	1	11K(304.2072),N-term(304.2072)
A0AVF1	SLMDNASSSFEFAK	3.47407e+06	3.22136e+06	3.15579e+06	3.49061e+06	3.55714e+06	3.05068e+06	3.99523e+06	3.30661e+06	2.60587e+06	3.05692e+06	3.14274e+06	3.57098e+06	3.51387e+06	3.46565e+06	3.48723e+06	3.22395e+06			FALSE	-0.24167	0.05995	0.00339	-0.0106	0.12508	0.00393	-0.019	3	1	14K(304.2072),N-term(304.2072)
A0AVK6	ASPGSGIVPVSPR	1316.11	1363.72	1460.89	1475.06	1432.62	1395.38	1464.13	1381.24	1564.51	1468.32	1456.11	1496.81	1342.02	1533.43	1390.99	1489.02			FALSE	0.17853	0.10165	0.10394	0.13169	0.08648	0.14	0.07764	2	0.994	N-term(304.2072)
A0AVK6	ENLFCEPHK	1.37445e+07	1.35038e+07	1.46535e+07	1.4201e+07	1.38825e+07	1.27613e+07	1.2806e+07	1.34006e+07	1.34182e+07	1.44437e+07	1.59424e+07	1.46315e+07	1.48231e+07	1.54215e+07	1.25751e+07	1.40516e+07			FALSE	0.03212	0.15051	-0.03329	0.08263	-0.05624	0.16613	-0.03237	3	1	5C(57.0215),9K(304.2072),N-term(304.2072)
A0AVK6	ESLHMVSR	1.97408e+06	2.70313e+06	1.85282e+06	2.00388e+06	2.1193e+06	2.54823e+06	1.97298e+06	2.62419e+06	2.06086e+06	2.52233e+06	2.54116e+06	1.98082e+06	2.19992e+06	2.51753e+06	2.88667e+06	2.08664e+06			FALSE	-0.0293	0.01236	0.08856	-0.27828	-0.0249	-0.0487	-0.00299	3	0.9885	N-term(304.2072)
A0AVK6	EYEQEFDFIK	2.75363e+07	2.36314e+07	2.84414e+07	2.81856e+07	2.55278e+07	2.93819e+07	2.59027e+07	2.56624e+07	2.69461e+07	2.50916e+07	2.59134e+07	2.11587e+07	2.5933e+07	2.78191e+07	2.75965e+07	2.75169e+07			FALSE	0.02432	0.07109	0.10717	0.14626	0.01116	-0.12036	0.10183	3	0.9973	10K(304.2072),N-term(304.2072)
A0AVK6	FVELPGVEFR	1.27229e+07	1.24561e+07	1.10207e+07	1.37253e+07	1.1418e+07	1.34656e+07	1.42834e+07	1.26736e+07	1.08138e+07	1.35155e+07	1.2247e+07	1.36926e+07	1.34417e+07	1.40332e+07	1.31582e+07	1.17069e+07			FALSE	-0.04953	0.12589	-0.0181	-0.02503	0.09844	0.04293	-0.01703	23	0.9981	N-term(304.2072)
A0AVK6	ILIGEDHVEDLDK	8.12085e+06	8.13498e+06	8.19168e+06	8.20979e+06	8.51374e+06	7.70277e+06	7.5666e+06	7.60653e+06	7.88105e+06	7.35609e+06	7.52804e+06	8.80406e+06	7.59965e+06	7.57248e+06	7.58897e+06	7.94554e+06			FALSE	-0.09336	-0.09953	-0.06548	0.01287	-0.09944	0.00675	-0.00349	3	1	13K(304.2072),N-term(304.2072)
A0AVK6	LEEQSSESR	5.67088e+06	4.22975e+06	4.65694e+06	4.39291e+06	4.82949e+06	4.73e+06	5.40062e+06	4.85166e+06	4.76246e+06	4.86358e+06	5.68279e+06	4.6929e+06	5.31964e+06	5.05032e+06	5.5604e+06	4.81421e+06			FALSE	-0.04058	0.06682	0.06746	-0.12963	0.05035	0.06761	-0.05059	2	0.9889	N-term(304.2072)
A0AVK6	YAEQIMMIK	374989	467022	394032	390976	494700	513889	399724	473998	297981	421528	440481	445537	483404	399981	447458	360085			FALSE	-0.22683	0.0692	-0.0603	-0.10113	0.05334	0.0735	0.26043	3	0.9987	9K(304.2072),N-term(304.2072)
A0AVT1	AAAVGGVASQEVLK	1272.57	1661.47	1388.86	1520.08	1555.41	1277.58	1534.34	1436.82	1202.3	1744.34	1233.59	1281.87	1318.21	2006.17	1261.73	1394.56			FALSE	0.00618	0.18019	-0.14348	-0.01239	0.01813	-0.22207	-0.05057	3	1	14K(304.2072),N-term(304.2072)
A0AVT1	ACIGDTLCQK	1.92136e+08	2.15724e+08	1.8777e+08	2.10308e+08	1.90147e+08	1.73845e+08	2.06493e+08	2.09073e+08	1.68385e+08	1.82362e+08	1.83239e+08	1.36476e+08	1.99838e+08	1.51331e+08	1.92343e+08	1.89117e+08			FALSE	-0.21764	-0.21591	-0.09654	-0.03502	0.027	-0.35129	-0.16417	3	1	10K(304.2072),2C(57.0215),8C(57.0215),N-term(304.2072)
A0AVT1	ADVHGIWSR	8.15579e+06	8.79692e+06	8.86752e+06	9.11595e+06	8.47229e+06	9.2367e+06	9.54938e+06	8.35213e+06	7.95375e+06	9.00672e+06	9.90289e+06	8.05358e+06	1.00485e+07	9.3615e+06	9.00626e+06	7.91035e+06			FALSE	0.00066	0.19528	-0.00308	0.08516	0.07857	0.08299	0.06297	3	0.9999	N-term(304.2072)
A0AVT1	AILSNEATK	1.88419e+08	1.78667e+08	1.64118e+08	1.97633e+08	1.67181e+08	1.94285e+08	1.92886e+08	1.99373e+08	2.13031e+08	1.84233e+08	2.0981e+08	1.5052e+08	1.78458e+08	1.62735e+08	1.71501e+08	1.85726e+08			FALSE	0.11398	-0.10553	-0.03928	-0.02112	0.09569	-0.0268	-0.02226	3	1	9K(304.2072),N-term(304.2072)
A0AVT1	AILSNEATKS	5.50668e+07	5.84783e+07	5.79801e+07	5.37609e+07	6.16626e+07	5.05743e+07	5.61415e+07	5.40821e+07	5.38992e+07	5.53427e+07	5.45313e+07	5.73006e+07	5.56297e+07	5.17221e+07	5.29764e+07	5.44679e+07			FALSE	-0.05574	-0.08092	-0.07968	-0.02311	-0.04283	-0.02193	-0.01672	23	1	9K(304.2072),N-term(304.2072)
A0AVT1	AILSNEATKSDLQMAVLSFEK	2.39285e+06	3.12573e+06	3.79593e+06	3.39497e+06	3.53598e+06	3.52422e+06	5.30056e+06	2.65898e+06	3.39954e+06	2.64893e+06	4.21413e+06	2.70867e+06	3.4612e+06	2.22688e+06	3.38748e+06	3.11478e+06			FALSE	0.13227	0.04364	0.23664	0.38187	0.52839	0.32706	0.35541	4	1	21K(304.2072),9K(304.2072),N-term(304.2072)
A0AVT1	ALDNVEAR	4.17138e+08	4.52697e+08	3.99468e+08	4.20007e+08	4.34605e+08	3.9524e+08	4.60345e+08	4.19433e+08	3.91318e+08	3.92272e+08	4.78706e+08	4.30725e+08	4.53504e+08	5.2684e+08	4.78526e+08	4.44257e+08			FALSE	-0.15064	0.17255	0.08525	-0.08604	0.0164	0.06422	-0.0679	2	0.9987	N-term(304.2072)
A0AVT1	ALDNVEARR	5459990	6.55533e+06	6.41039e+06	6.59684e+06	5.6695e+06	6.05385e+06	7.22949e+06	5.50086e+06	5266709	6.04543e+06	6.84073e+06	6.62893e+06	6.2145e+06	7.39965e+06	5.926e+06	5.09774e+06			FALSE	-0.087	0.18023	-0.12426	0.11444	0.0834	0.16484	-0.03549	3	0.9972	N-term(304.2072)
A0AVT1	ALDQFQEK	8.56841e+06	8.99764e+06	8.41733e+06	8.2286e+06	9.50348e+06	7.67695e+06	8.97629e+06	8.27323e+06	8.17193e+06	8.00591e+06	9.25549e+06	1.02004e+07	7.94168e+06	1.35386e+07	8.5092e+06	8.69581e+06			FALSE	-0.11877	0.29022	-0.02996	-0.07762	-0.02623	0.14742	-0.03202	2	0.9999	8K(304.2072),N-term(304.2072)
A0AVT1	ALLGVGTSK	9.30867e+06	9.16654e+06	8.85119e+06	7.8606e+06	9.64183e+06	1.04068e+07	9.13814e+06	9.31153e+06	8.33634e+06	9.83754e+06	7.94638e+06	8.91723e+06	8.78187e+06	9.46257e+06	9.44452e+06	8.65171e+06			FALSE	-0.02372	-0.01813	-0.0299	-0.14472	-0.002	-0.13168	0.11791	23	0.9999	9K(304.2072),N-term(304.2072)
A0AVT1	ALQLLHCFPL	1.20437e+06	1.15555e+06	1.19454e+06	1.20734e+06	1.2247e+06	1.18373e+06	1.23653e+06	1.39027e+06	1.25871e+06	1.17906e+06	1.23878e+06	1.04902e+06	1.32074e+06	1.09119e+06	1.16902e+06	1.25163e+06			FALSE	0.04682	0.03145	0.03666	0.02542	0.15457	-0.04477	0.02935	2	0.9872	7C(57.0215),N-term(304.2072)
A0AVT1	ALQLLHCFPLDIR	4.70284e+08	4.67296e+08	5.18166e+08	5.01648e+08	4.83408e+08	4.68558e+08	4.6074e+08	4.42303e+08	3.81205e+08	4.49532e+08	4.85262e+08	3.651e+08	4.3868e+08	3.6421e+08	5.53354e+08	4.78518e+08			FALSE	-0.17455	-0.22374	0.13825	0.12129	-0.05415	-0.14086	0.02197	3	1	7C(57.0215),N-term(304.2072)
A0AVT1	ANLRPLLDSGTMGTK	1.54114e+07	1.70183e+07	1.5396e+07	1.36885e+07	1.57574e+07	1.39532e+07	1.56571e+07	1.60856e+07	1.42624e+07	1.62357e+07	1.67243e+07	1.66775e+07	1.49998e+07	1.60644e+07	1.50001e+07	1.60262e+07			FALSE	-0.08859	-0.06206	-0.06382	-0.15706	-0.03089	0.04261	-0.12633	3	1	15K(304.2072),N-term(304.2072)
A0AVT1	ASVEIDDALYSR	2.35426e+07	2.34049e+07	2.51665e+07	2.48394e+07	2.4822e+07	2.41343e+07	2.29571e+07	2.1001e+07	2.11954e+07	2.15896e+07	2.45443e+07	2.33208e+07	2.41964e+07	2.39909e+07	2.44166e+07	2.29926e+07			FALSE	-0.13394	0.03761	0.01412	0.09105	-0.09492	0.02793	0.06045	2	1	N-term(304.2072)
A0AVT1	AVTIHDTEK	8.51387e+06	9.02419e+06	9.48163e+06	9.88063e+06	8.35837e+06	8.11622e+06	8.84659e+06	7.14088e+06	7.43113e+06	8.78886e+06	8.68127e+06	8.48323e+06	8.71975e+06	8.21606e+06	9.27351e+06	9.87481e+06			FALSE	-0.11272	-0.05041	0.12673	0.14276	-0.13355	-0.03106	-0.09025	2	1	9K(304.2072),N-term(304.2072)
A0AVT1	AVTIHDTEKC	1.77284e+06	1.91099e+06	2.26524e+06	1.60218e+06	2.06948e+06	2.07882e+06	1.95221e+06	1.90815e+06	1.96003e+06	2.03778e+06	2.07004e+06	1.80129e+06	1.95122e+06	2.06439e+06	2.07181e+06	1.95277e+06			FALSE	0.118	0.12441	0.12763	0.07017	0.06753	0.07163	0.17132	3	0.9998	10C(57.0215),9K(304.2072),N-term(304.2072)
A0AVT1	CDFGDEFEVLDTTGEEPK	7.77991e+06	7.2555e+06	6.96963e+06	6.79585e+06	7.98631e+06	6.65451e+06	7.65114e+06	1.04713e+07	6.52686e+06	5.97269e+06	9.04214e+06	8.05071e+06	7.45026e+06	1.00936e+07	8.0157e+06	7.16838e+06			FALSE	-0.26649	0.2226	0.0142	-0.12731	0.26941	0.18503	-0.03837	3	1	18K(304.2072),1C(57.0215),N-term(304.2072)
A0AVT1	CLANLRPLLDSGTMGTK	4.29681e+08	4.05517e+08	4.34113e+08	4.1544e+08	4.12774e+08	4.07337e+08	4.23197e+08	4.0709e+08	4.25085e+08	4.20354e+08	4.31637e+08	3.63522e+08	4.10375e+08	3.73907e+08	4.18323e+08	4.24181e+08			FALSE	0.01758	-0.09075	0.01256	0.02459	-0.00851	-0.07087	-0.0263	34	1	14M(15.9949),17K(304.2072),1C(57.0215),N-term(304.2072)
A0AVT1	CLIVDFSNPEAPLEIHTA	1.03152e+07	1.30777e+07	1.35607e+07	1.1685e+07	1.36879e+07	1.11502e+07	1.37404e+07	9.78471e+06	1.34217e+07	1.27808e+07	1.36282e+07	8.50361e+06	1.41558e+07	1.47912e+07	1.02567e+07	1.23243e+07			FALSE	0.16363	0.30734	-0.05096	0.10997	0.00813	-0.07995	0.08649	3	1	1C(57.0215),N-term(304.2072)
A0AVT1	CQAWDLGTNFFLSEDDVVNKR	6.99874e+06	5.0607e+06	8.39697e+06	5.14097e+06	7.05546e+06	7.042e+06	7.69751e+06	5.37531e+06	6.73545e+06	6.50351e+06	6.61031e+06	5.50313e+06	6.39007e+06	5.42176e+06	5.65911e+06	6.02948e+06			FALSE	0.13463	-0.02993	-0.04506	0.16685	0.11641	0.00645	0.22527	3	1	1C(57.0215),20K(304.2072),N-term(304.2072)
A0AVT1	DDDHNGHID	1.84592e+06	2.27708e+06	1.54923e+06	1.47066e+06	2.27769e+06	2.77222e+06	2.10812e+06	2.70088e+06	2.98879e+06	1.63526e+06	1.79998e+06	1.98304e+06	2.23e+06	2.94384e+06	2.28458e+06	2.54272e+06			FALSE	0.16546	0.32754	0.22752	-0.4492	0.22204	-0.12416	0.29256	3	0.9944	N-term(304.2072)
A0AVT1	DDDHNGHIDFIT	7.00183e+06	7.72159e+06	6.87068e+06	6.47272e+06	7.08931e+06	5.33218e+06	7.33095e+06	7.41086e+06	7.16948e+06	7.08541e+06	6.13881e+06	7.75607e+06	6.72247e+06	6.99085e+06	6.60259e+06	7.10146e+06			FALSE	-0.04666	-0.10253	-0.10351	-0.14199	0.0018	-0.08356	-0.24527	3	0.9997	N-term(304.2072)
A0AVT1	DDDHNGHIDFITA	4.66904e+07	4.60696e+07	4.76146e+07	4.14887e+07	4.43978e+07	4.65014e+07	4.45425e+07	4.80813e+07	4.43788e+07	4.72171e+07	4.66952e+07	4.37655e+07	4.32064e+07	6.10437e+07	4.70163e+07	4.94929e+07			FALSE	-0.01822	0.16847	0.05716	-0.05803	-0.00212	-0.03621	-0.02923	3	1	N-term(304.2072)
A0AVT1	DDDHNGHIDFITAA	1.44036e+08	1.57159e+08	1.42742e+08	1.48116e+08	1.60476e+08	1.58745e+08	1.56084e+08	1.58069e+08	1.40768e+08	1.3452e+08	1.5544e+08	1.64071e+08	1.45589e+08	1.58295e+08	1.40909e+08	1.42265e+08			FALSE	-0.12976	0.01283	-0.089	-0.05038	0.06077	0.08517	0.08386	3	1	N-term(304.2072)
A0AVT1	DDDHNGHIDFITAASNLR	5.35187e+07	7.35162e+07	6.67185e+07	5.77254e+07	5.55052e+07	5.8209e+07	5.99599e+07	5.07937e+07	6.16505e+07	5.92938e+07	5.60991e+07	5.30884e+07	5.48613e+07	4.84214e+07	8.78351e+07	5.52998e+07			FALSE	-0.07088	-0.29863	0.17215	-0.02973	-0.19787	-0.21842	-0.15981	34	1	N-term(304.2072)
A0AVT1	DETARKPDHVPISSEDER	2.54265e+07	2.15151e+07	2.47457e+07	2.39574e+07	2.02229e+07	2.11326e+07	2.05484e+07	2.9231e+07	1.9921e+07	2.39228e+07	2.08344e+07	2.27644e+07	2.21648e+07	2.23847e+07	1.9739e+07	2.35762e+07			FALSE	-0.09849	-0.07546	-0.116	0.05315	0.08468	-0.10658	-0.18279	5	1	6K(304.2072),N-term(304.2072)
A0AVT1	DETARKPDHVPISSEDERNAIFQLEK	3.68184e+06	3.89874e+06	3.70676e+06	3.10485e+06	3.48801e+06	3.0106e+06	3.70136e+06	3.93417e+06	3.91248e+06	3.70108e+06	3.22913e+06	3.38153e+06	3.43007e+06	3.91131e+06	2.87913e+06	3.5982e+06			FALSE	0.00626	-0.04626	-0.22691	-0.15431	0.01042	-0.19752	-0.22218	5	1	26K(304.2072),6K(304.2072),N-term(304.2072)
A0AVT1	DGSLFWQSPK	3.0167e+08	2.8415e+08	2.94156e+08	3.03243e+08	2.90309e+08	2.76079e+08	3.12428e+08	2.98847e+08	2.57785e+08	2.88024e+08	3.17311e+08	3.13894e+08	2.81592e+08	2.83481e+08	2.92923e+08	2.96375e+08			FALSE	-0.10206	-0.05202	0.00854	0.02824	0.06136	0.10765	-0.04867	234	1	10K(304.2072),N-term(304.2072)
A0AVT1	DHVPISSEDER	4.74353e+06	5.23018e+06	5.91096e+06	4.28645e+06	4.79011e+06	5.25691e+06	5.34348e+06	4.66346e+06	4.92136e+06	5.66697e+06	4.92325e+06	5.12119e+06	5.42452e+06	4.94166e+06	4.83171e+06	5.75802e+06			FALSE	0.08627	0.05568	0.08646	0.032	0.0048	0.0102	0.01057	3	0.9999	N-term(304.2072)
A0AVT1	DIVESLGKPECEEFLPR	1.12612e+06	1.37188e+06	1.36979e+06	1.37832e+06	1.28724e+06	1.3823e+06	1.26326e+06	1.25182e+06	1.44801e+06	1.34601e+06	1.21803e+06	1.28219e+06	1.53856e+06	2.46484e+06	1.05778e+06	1.22939e+06			FALSE	0.16157	0.68045	-0.12721	0.13767	0.00983	0.00128	0.09582	4	1	11C(57.0215),8K(304.2072),N-term(304.2072)
A0AVT1	DKFESSFSHK	5.55318e+06	5.94499e+06	5.13986e+06	5.48333e+06	5.4449e+06	5.42875e+06	4.53178e+06	5.55723e+06	4.60538e+06	4.51718e+06	4.3907e+06	4.83795e+06	4.34018e+06	3.96089e+06	6.22404e+06	4.73244e+06	0.592921	7.42261	FALSE	-0.33389	-0.47004	-0.06962	-0.11419	-0.18862	-0.31721	-0.08057	4	1	10K(304.2072),2K(304.2072),N-term(304.2072)
A0AVT1	DKFESSFSHKPSLF	8.83254e+06	9.83427e+06	7.97195e+06	1.09381e+07	9.00512e+06	1.03527e+07	8.12652e+06	1.18239e+07	8.70992e+06	1.00929e+07	8.28505e+06	8.45681e+06	9.12212e+06	1.44593e+07	9.29167e+06	1.23695e+07			FALSE	0.01047	0.33717	0.21464	0.01868	0.09594	-0.15702	0.05244	4	1	10K(304.2072),2K(304.2072),N-term(304.2072)
A0AVT1	DKFESSFSHKPSLFNK	9.66284e+07	8.78802e+07	9.04175e+07	8.18232e+07	8.65815e+07	1.04634e+08	7.73114e+07	1.01723e+08	1.00515e+08	7.63505e+07	7.86419e+07	6.2659e+07	7.7671e+07	8.30313e+07	8.52162e+07	9.4125e+07			FALSE	-0.06104	-0.1993	-0.04098	-0.09926	-0.04345	-0.38492	0.05151	345	1	10K(304.2072),16K(304.2072),2K(304.2072),N-term(304.2072)
A0AVT1	DLGTNFFLSEDDVVNK	3.47001e+07	4.46217e+07	3.76521e+07	3.76434e+07	4.43873e+07	4.08613e+07	4.14825e+07	3.64616e+07	4.13313e+07	4.09259e+07	4.08714e+07	3.88345e+07	3.81378e+07	3.45866e+07	3.65567e+07	3.904e+07			FALSE	0.05242	-0.12528	-0.06939	-0.07516	-0.02528	0.00697	0.10396	3	1	16K(304.2072),N-term(304.2072)
A0AVT1	DLGTNFFLSEDDVVNKR	5.44703e+07	4.67963e+07	5.93627e+07	5.85984e+07	6.57654e+07	5.06104e+07	5.79933e+07	5.43224e+07	5.52263e+07	5.16176e+07	6.42111e+07	5.54183e+07	5.5839e+07	8.83761e+07	5.30028e+07	5.58926e+07			FALSE	0.07735	0.51006	0.10479	0.22015	0.1494	0.24041	0.20063	4	1	16K(304.2072),N-term(304.2072)
A0AVT1	DLNEPLHLSFLQNAAK	2.46586e+06	2.20409e+06	2.42238e+06	1.86412e+06	2.51513e+06	2.5001e+06	2.6986e+06	1.65702e+06	1.91812e+06	2.38741e+06	2.20122e+06	2.73191e+06	2.47591e+06	1.6847e+06	2.05881e+06	1.66167e+06			FALSE	-0.11722	-0.16661	-0.32792	-0.12361	-0.10053	0.0791	0.10291	4	1	16K(304.2072),N-term(304.2072)
A0AVT1	DVIITALDNVEAR	1.31047e+07	1.29408e+07	1.56538e+07	1.43076e+07	1.41568e+07	1.45681e+07	1.33874e+07	1.48223e+07	1.34175e+07	1.50242e+07	1.54148e+07	1.10189e+07	1.62598e+07	1.48283e+07	1.27025e+07	1.1504e+07			FALSE	0.12698	0.25533	-0.10564	0.20207	0.11516	0.02135	0.14127	3	1	N-term(304.2072)
A0AVT1	DVIITALDNVEARR	9.73291e+06	9.0369e+06	1.09158e+07	1.02974e+07	1.01784e+07	1.15121e+07	1.1758e+07	1.03721e+07	1.01298e+07	1.22645e+07	1.068e+07	1.13225e+07	1.17871e+07	8.3724e+06	1.0463e+07	9.25521e+06			FALSE	0.25472	0.10305	0.07111	0.17655	0.2376	0.22926	0.20865	3	0.9998	N-term(304.2072)
A0AVT1	EIFISNITQANPGIVTC	3.16297e+06	3.74035e+06	3.7582e+06	4.22474e+06	4.26713e+06	3.86298e+06	4.4082e+06	4.34804e+06	3.27121e+06	3.64061e+06	3.52728e+06	3.90363e+06	4.56648e+06	3.19451e+06	3.214e+06	4.2044e+06			FALSE	0.00178	0.16895	0.10382	0.20963	0.34302	0.10625	0.23599	3	1	17C(57.0215),N-term(304.2072)
A0AVT1	EIFISNITQANPGIVTCL	4.97387e+06	4.76832e+06	4.82822e+06	5.30998e+06	4.74861e+06	5.61211e+06	4.69902e+06	5.68215e+06	3.63431e+06	4.03142e+06	4.07201e+06	1.88293e+06	4.18431e+06	4.308e+06	4.91882e+06	4.12905e+06			FALSE	-0.34582	-0.19809	-0.10667	0.05748	0.09165	-0.71016	0.08881	3	1	17C(57.0215),N-term(304.2072)
A0AVT1	EIFISNITQANPGIVTCLENHPHK	7.68644e+06	7.38872e+06	8.33234e+06	8.69854e+06	8.88754e+06	8.30652e+06	9.63513e+06	9.93761e+06	8.20637e+06	8.07425e+06	8.07485e+06	5.29936e+06	9.53874e+06	6.40098e+06	8.03174e+06	8.21261e+06			FALSE	0.11098	0.08045	0.10776	0.17598	0.37667	-0.17272	0.18974	5	1	17C(57.0215),24K(304.2072),N-term(304.2072)
A0AVT1	EINGMTGLNGSIQ	9.96924e+06	9.20579e+06	8.77806e+06	8.80581e+06	9.9274e+06	8.12837e+06	8.03945e+06	9.15324e+06	7.09145e+06	8.32175e+06	9.18213e+06	7.97115e+06	7.72565e+06	1.06458e+07	9.05329e+06	9.37257e+06			FALSE	-0.31506	-0.06177	-0.0575	-0.12498	-0.15743	-0.16075	-0.08677	2	1	N-term(304.2072)
A0AVT1	EKYGIEPTMVVQGVK	6.58829e+06	7.20213e+06	8.21403e+06	7.35204e+06	9.35841e+06	7.98004e+06	8.18707e+06	8.56345e+06	7.39745e+06	7.76269e+06	7.32286e+06	8.14854e+06	5.95692e+06	6.50324e+06	7.51642e+06	7.272e+06			FALSE	0.13662	-0.14634	0.1008	0.17474	0.28054	0.16594	0.33031	4	1	15K(304.2072),2K(304.2072),N-term(304.2072)
A0AVT1	ENHPHKLETGQFLTFR	1.04999e+07	1.0658e+07	9.25305e+06	8.6075e+06	9.63326e+06	9.05913e+06	1.0089e+07	8.41184e+06	8.70286e+06	1.0073e+07	1.03052e+07	8.77691e+06	1.03524e+07	8.91585e+06	1.00204e+07	9.42355e+06			FALSE	-0.17232	-0.13497	-0.12188	-0.24442	-0.1936	-0.14898	-0.17875	5	1	6K(304.2072),N-term(304.2072)
A0AVT1	ETARKPDHVPISSEDER	6.71944e+06	6.57594e+06	6.66083e+06	5.81823e+06	6.03741e+06	7.68836e+06	6.62279e+06	7.50307e+06	8.46638e+06	7.14061e+06	5.79925e+06	6.81531e+06	6.66992e+06	7.23433e+06	6.4564e+06	7.4884e+06			FALSE	0.23127	0.0646	0.0688	-0.09142	0.08741	-0.07584	0.04596	4	1	5K(304.2072),N-term(304.2072)
A0AVT1	ETGQFLTFR	7.59929e+06	9.25836e+06	8.42589e+06	7.9978e+06	8.73881e+06	7.95929e+06	8.5295e+06	8.54263e+06	8.69426e+06	8.13883e+06	8.59812e+06	7.67794e+06	7.58001e+06	8.79234e+06	8.28928e+06	9.05143e+06			FALSE	-0.0021	-0.04214	0.04076	-0.03762	0.01824	-0.05065	-0.01372	2	0.9981	N-term(304.2072)
A0AVT1	FALLGVGTSK	3.65837e+06	2.44172e+06	2.22783e+06	2.56262e+06	2.36259e+06	2.39099e+06	3.39015e+06	2.91351e+06	2.68939e+06	3.41706e+06	2.31564e+06	2.87079e+06	1.77677e+06	1.23138e+06	2.29116e+06	2.3306e+06			FALSE	0.0015	-1.01996	-0.40039	-0.34867	0.04736	-0.23409	-0.35982	3	0.9916	10K(304.2072),N-term(304.2072)
A0AVT1	FAPDIDGDEDLPGPPVR	7.42274e+07	7.0724e+07	6.86352e+07	7.69892e+07	8.60453e+07	6.76242e+07	8.14153e+07	7.79873e+07	9.60788e+07	7.29744e+07	6.831e+07	7.26394e+07	8.05541e+07	1.06607e+08	7.8885e+07	8.86767e+07			FALSE	0.22191	0.36871	0.20912	0.00668	0.13711	-0.04039	0.08426	3	1	N-term(304.2072)
A0AVT1	FDLNEPLHL	2.1593e+06	2.64501e+06	3.36824e+06	2.06846e+06	3.70757e+06	2.8005e+06	2.90438e+06	1.93964e+06	2.72351e+06	3.25713e+06	2.66948e+06	2.21719e+06	2.23272e+06	2.63044e+06	1.81391e+06	3.57709e+06			FALSE	0.31597	0.01757	0.16623	0.1784	0.01188	0.02452	0.4379	2	0.9944	N-term(304.2072)
A0AVT1	FDLNEPLHLSFLQNAAK	1.5819e+07	1.13417e+07	1.3284e+07	1.53473e+07	1.39157e+07	1.13681e+07	1.40291e+07	1.26552e+07	1.29658e+07	1.21334e+07	1.19916e+07	1.11921e+07	1.18658e+07	1.17341e+07	1.18985e+07	1.35724e+07			FALSE	-0.11387	-0.20274	-0.09267	0.07607	-0.02553	-0.22841	-0.10331	4	1	17K(304.2072),N-term(304.2072)
A0AVT1	FESSFSHKPSLFNK	1.79838e+07	1.90652e+07	1.69851e+07	1.70578e+07	1.72844e+07	2.10841e+07	1.53529e+07	2.03442e+07	1.96687e+07	1.64662e+07	1.44625e+07	1.49263e+07	1.52359e+07	1.63469e+07	1.87859e+07	1.66818e+07			FALSE	-0.03604	-0.2303	-0.06293	-0.12208	-0.05363	-0.33417	0.05049	4	1	14K(304.2072),8K(304.2072),N-term(304.2072)
A0AVT1	FFLSEDDVVNK	2.63945e+06	2.23589e+06	2.27945e+06	2.38998e+06	2.34983e+06	2.38698e+06	2.41053e+06	2.36127e+06	2.37008e+06	2.40062e+06	2.41255e+06	2.8058e+06	2.59123e+06	2.7282e+06	2.27675e+06	2.47295e+06			FALSE	-0.0313	0.12577	-0.03767	-0.06226	-0.03097	0.09809	-0.04159	3	1	11K(304.2072),N-term(304.2072)
A0AVT1	FFLSEDDVVNKR	1.1411e+07	1.49815e+07	1.16409e+07	1.74845e+07	1.32099e+07	1.16225e+07	1.19828e+07	1.14602e+07	1.29455e+07	1.14165e+07	1.22147e+07	1.46072e+07	1.21941e+07	4.38665e+07	1.23923e+07	1.51684e+07			FALSE	-0.1155	1.08686	0.06248	0.14215	-0.17097	0.02329	-0.0879	3	1	11K(304.2072),N-term(304.2072)
A0AVT1	FISADVHGIW	2.18436e+06	2.05016e+06	2.21126e+06	2.38277e+06	1.80437e+06	1.64455e+06	2.42715e+06	2.13776e+06	1.36609e+06	1.92616e+06	2.04374e+06	1.84633e+06	2.24476e+06	3.20441e+06	2.56208e+06	2.42336e+06			FALSE	-0.36313	0.36383	0.23552	0.11756	0.10839	-0.1224	-0.29605	2	0.992	N-term(304.2072)
A0AVT1	FISADVHGIWSR	8.45749e+07	7.85029e+07	8.49224e+07	7.65194e+07	8.17496e+07	8.07038e+07	7.74316e+07	8.69248e+07	8.62374e+07	8.20993e+07	7.73879e+07	7.43716e+07	7.90967e+07	7.20163e+07	8.24616e+07	8.07145e+07			FALSE	0.04579	-0.10993	0.00087	-0.01455	0.01127	-0.10377	-0.00553	23	1	N-term(304.2072)
A0AVT1	FLSEDDVVNK	4.18108e+07	4.22745e+07	3.9986e+07	3.95429e+07	4.45464e+07	3.64615e+07	4.11185e+07	4.22509e+07	4.20346e+07	4.65354e+07	3.98644e+07	4.06371e+07	3.9069e+07	5.26272e+07	3.79193e+07	3.80907e+07			FALSE	0.07497	0.12501	-0.14566	-0.08037	-0.01234	-0.06284	-0.05379	23	1	10K(304.2072),N-term(304.2072)
A0AVT1	FSPLCQW	5.66355e+06	7.50129e+06	4.63785e+06	6.31126e+06	6.2999e+06	7.85492e+06	4.49495e+06	5.89826e+06	6.39364e+06	7.29948e+06	4.89782e+06	4.76349e+06	4.49613e+06	1.17975e+07	7.05331e+06	5.3616e+06			FALSE	0.05676	0.30762	-0.08462	-0.26588	-0.34105	-0.4464	0.1046	2	0.9961	5C(57.0215),N-term(304.2072)
A0AVT1	FWQTYSSAEEVLQK	3.94091e+08	4.11046e+08	4.63111e+08	4.17709e+08	4.52289e+08	4.43547e+08	4.2918e+08	3.88117e+08	3.90845e+08	3.7048e+08	3.74515e+08	4.04147e+08	3.5999e+08	3.46099e+08	3.87275e+08	3.75462e+08			FALSE	-0.08072	-0.18938	-0.07805	0.12961	0.02163	-0.04824	0.154	3	1	14K(304.2072),N-term(304.2072)
A0AVT1	GAIGCEMLK	8.1118e+06	1.17539e+07	9.84339e+06	9.93721e+06	1.08542e+07	8.40003e+06	1.07142e+07	1.05766e+07	1.04541e+07	9.90081e+06	1.00505e+07	1.12204e+07	9.59831e+06	1.42886e+07	8.86335e+06	1.13883e+07			FALSE	0.0351	0.26594	0.02776	-0.00619	0.09995	0.09861	-0.0451	23	0.9999	5C(57.0215),9K(304.2072),N-term(304.2072)
A0AVT1	GDRYDALR	3.06529e+08	3.60563e+08	3.83246e+08	3.67891e+08	3.59447e+08	3.6677e+08	3.56625e+08	3.36379e+08	3.4086e+08	3.32582e+08	3.29461e+08	2.77585e+08	3.51869e+08	3.46309e+08	3.64368e+08	3.83802e+08			FALSE	0.01367	0.06571	0.16548	0.17119	0.05498	-0.13608	0.12251	3	0.9996	N-term(304.2072)
A0AVT1	GDRYDALRA	7.27474e+06	8.15037e+06	8.27526e+06	6.77731e+06	7.68822e+06	6.99944e+06	7.51377e+06	6.97547e+06	7.88075e+06	8.5774e+06	8.24947e+06	8.17408e+06	6.82031e+06	7.50933e+06	8.80104e+06	6.563e+06			FALSE	0.09352	-0.10628	-0.00572	-0.03527	-0.0903	0.09048	-0.07068	3	0.9146	N-term(304.2072)
A0AVT1	GFLSPLAAAVGGVASQEVLK	2.67667e+07	2.87371e+07	3.20099e+07	2.66837e+07	2.86004e+07	2.25835e+07	2.56104e+07	2.46587e+07	2.88086e+07	2.49231e+07	2.64277e+07	2.67098e+07	2.45347e+07	2.50918e+07	2.52573e+07	2.4993e+07			FALSE	-0.04681	-0.16148	-0.14345	0.08062	-0.14291	-0.06286	-0.11689	3	1	20K(304.2072),N-term(304.2072)
A0AVT1	GGLGLEIAK	4.34612e+07	4.33652e+07	5.2097e+07	4.5854e+07	4.91859e+07	4.34638e+07	3.91849e+07	4.19693e+07	4.34167e+07	4.57503e+07	4.16047e+07	4.29009e+07	4.71351e+07	5.26488e+07	4.11746e+07	3.7004e+07			FALSE	0.03838	0.20067	-0.15136	0.17393	-0.09747	-0.03909	0.09365	23	0.9903	9K(304.2072),N-term(304.2072)
A0AVT1	GHIDFITAASNLR	3.60923e+06	4.09125e+06	3.60319e+06	3.75379e+06	3.76611e+06	3.66622e+06	3.54192e+06	3.59013e+06	3.51494e+06	3.48344e+06	3.34199e+06	3.33784e+06	3.20049e+06	3.51253e+06	3.54012e+06	3.47178e+06			FALSE	-0.13792	-0.19799	-0.13514	-0.06583	-0.11063	-0.20514	-0.05113	3	0.9997	N-term(304.2072)
A0AVT1	GHTEVIVPH	3.00457e+06	3.20452e+06	3.35077e+06	2.9169e+06	2.92346e+06	2.88254e+06	2.93649e+06	3.63071e+06	3.1607e+06	3.40191e+06	2.53903e+06	3.28096e+06	3.07541e+06	3.64643e+06	2.99377e+06	3.10413e+06			FALSE	0.07989	0.11447	-0.02607	0.01355	0.0809	-0.09337	-0.09684	3	0.9994	N-term(304.2072)
A0AVT1	GHTEVIVPHLTE	2.78149e+06	2.89093e+06	1.9172e+06	2.50257e+06	2.57137e+06	2.4624e+06	3.01019e+06	3.18204e+06	2.95081e+06	2.9044e+06	3.04791e+06	2.06087e+06	2.49096e+06	3.53651e+06	2.35236e+06	1.95544e+06			FALSE	0.04576	0.08759	-0.39701	-0.35999	0.1265	-0.15098	-0.17232	3	0.9863	N-term(304.2072)
A0AVT1	GHTEVIVPHLTESY	1.48318e+07	1.65219e+07	1.94351e+07	1.54289e+07	1.5911e+07	2.01036e+07	1.86202e+07	1.49391e+07	1.36213e+07	1.40631e+07	1.85849e+07	1.86432e+07	1.37676e+07	1.70517e+07	1.83689e+07	1.69245e+07			FALSE	-0.17957	-0.0248	0.17077	0.1531	0.09808	0.24775	0.19995	3	1	N-term(304.2072)
A0AVT1	GHTEVIVPHLTESYNSHRDPPEEEIPFCTLK	3.34288e+06	6.28639e+06	4.64069e+06	4.64449e+06	4.99715e+06	5.41526e+06	4.25828e+06	5.27422e+06	3.95819e+06	5.01588e+06	5.86458e+06	5.4598e+06	4.85939e+06	4.93319e+06	4.87206e+06	5.17961e+06			FALSE	-0.10166	0.02426	0.06194	-0.0525	-0.01457	0.23393	0.11281	5	1	28C(57.0215),31K(304.2072),N-term(304.2072)
A0AVT1	GKPECEEFLPR	3.07552e+07	3.62176e+07	3.14778e+07	3.45791e+07	2.96136e+07	2.72383e+07	2.90682e+07	3.11532e+07	3.04267e+07	3.1404e+07	3.23867e+07	3.61373e+07	2.98236e+07	6.21698e+07	3.19865e+07	3.26448e+07			FALSE	-0.11525	0.45795	-0.05134	-0.01987	-0.1533	0.03303	-0.23637	3	1	2K(304.2072),5C(57.0215),N-term(304.2072)
A0AVT1	GLVALEMIK	8.11913e+06	9.80397e+06	8.14683e+06	9.60509e+06	1.00342e+07	8.88567e+06	7.5033e+06	8.03479e+06	6.37948e+06	8.89826e+06	7.78774e+06	8.34162e+06	8.28506e+06	1.17965e+07	8.92505e+06	8.93024e+06			FALSE	-0.23039	0.16405	-0.00547	-0.01385	-0.20601	-0.15213	0.07808	3	0.9952	9K(304.2072),N-term(304.2072)
A0AVT1	GMGGLGLEIAK	5.09879e+07	6.73427e+07	5.33414e+07	6.00502e+07	5.74045e+07	5.68022e+07	5.80268e+07	5.47875e+07	4.60103e+07	5.26087e+07	4.98624e+07	6.57919e+07	5.04011e+07	1.0184e+08	5.23815e+07	5.09042e+07			FALSE	-0.26289	0.36353	-0.19618	-0.06151	-0.06887	-0.03301	-0.05118	3	1	11K(304.2072),N-term(304.2072)
A0AVT1	GMITVTDPDLIEK	1.02871e+08	1.00187e+08	9.97816e+07	1.01707e+08	1.04195e+08	1.12621e+08	1.04128e+08	1.00797e+08	1.08078e+08	1.01597e+08	9.7594e+07	1.14234e+08	1.02681e+08	1.05805e+08	9.68008e+07	9.17902e+07			FALSE	0.04626	0.03806	-0.10663	-0.0112	0.0132	0.061	0.09458	234	1	13K(304.2072),2M(15.9949),N-term(304.2072)
A0AVT1	HIAELNPYVH	3.94052e+06	4.09585e+06	4.0713e+06	4.67158e+06	5.27242e+06	4.20363e+06	4.79128e+06	4.51755e+06	4.43742e+06	4.67077e+06	5.14934e+06	3.9297e+06	5.23081e+06	5.31523e+06	5.46131e+06	4.74099e+06			FALSE	0.18062	0.39208	0.34428	0.12156	0.21206	0.176	0.23774	3	0.9926	N-term(304.2072)
A0AVT1	HIAELNPYVHVT	1.99783e+07	1.64811e+07	2.104e+07	2.05399e+07	1.96144e+07	1.75038e+07	1.57983e+07	1.82062e+07	2.0479e+07	1.77381e+07	2.1288e+07	2.06153e+07	2.02388e+07	2.50348e+07	1.85036e+07	2.12364e+07			FALSE	0.06793	0.31238	0.1243	0.1896	-0.10057	0.20077	0.02584	3	1	N-term(304.2072)
A0AVT1	HIAELNPYVHVTSS	1.88021e+07	2.23556e+07	2.33799e+07	2.38528e+07	2.58866e+07	2.16604e+07	2.3705e+07	2.22515e+07	2.00227e+07	2.17728e+07	2.45369e+07	2.58504e+07	2.18031e+07	2.64092e+07	2.38183e+07	2.27178e+07			FALSE	0.02219	0.22824	0.17719	0.19862	0.15911	0.2919	0.20819	3	1	N-term(304.2072)
A0AVT1	IDAHLNK	1.77587e+08	1.63789e+08	1.68331e+08	1.7277e+08	1.60271e+08	1.60179e+08	1.54516e+08	1.67861e+08	1.57724e+08	1.79979e+08	1.67367e+08	1.70027e+08	1.53187e+08	1.55867e+08	1.68358e+08	1.60803e+08			FALSE	-0.01561	-0.1435	-0.05257	-0.00116	-0.08261	-0.01692	-0.09126	23	0.9992	7K(304.2072),N-term(304.2072)
A0AVT1	IGDTLCQK	8.80583e+06	8.92989e+06	9.84359e+06	8.46148e+06	1.15657e+07	9.22697e+06	8.03628e+06	7.94653e+06	8.95756e+06	8.46528e+06	7.607e+06	1.12793e+07	8.58215e+06	1.01667e+07	1.04841e+07	9.80264e+06			FALSE	-0.02568	0.08014	0.19388	0.04559	-0.15014	0.09068	0.22941	3	0.9919	6C(57.0215),8K(304.2072),N-term(304.2072)
A0AVT1	IQEFKPSNK	5.15078e+08	4.64439e+08	4.84138e+08	4.92372e+08	4.87805e+08	4.80361e+08	4.75954e+08	4.97493e+08	4.40103e+08	4.6681e+08	4.90779e+08	4.48568e+08	4.73818e+08	5.22353e+08	5.09426e+08	5.16012e+08			FALSE	-0.11111	0.02432	0.0661	-0.00443	-0.00897	-0.06041	-0.01682	34	1	5K(304.2072),9K(304.2072),N-term(304.2072)
A0AVT1	IQSGHSLEGCFQVIK	6.32474e+08	6.06444e+08	5.1984e+08	5.76025e+08	6.11695e+08	5.52854e+08	5.77951e+08	5.51891e+08	5.97038e+08	5.69715e+08	5.37003e+08	4.0332e+08	5.92773e+08	5.13259e+08	5.97366e+08	5.72212e+08			FALSE	-0.08658	-0.16369	-0.08309	-0.17701	-0.13296	-0.39785	-0.08931	34	1	10C(57.0215),15K(304.2072),N-term(304.2072)
A0AVT1	KAILSNEATK	1.87728e+07	1.70361e+07	1.99446e+07	2.0183e+07	2.08658e+07	2.00194e+07	1.76139e+07	1.6597e+07	1.83246e+07	1.81761e+07	2.09531e+07	2.05059e+07	1.84205e+07	1.76528e+07	1.68954e+07	1.73386e+07			FALSE	0.0276	0.01061	-0.06489	0.16428	-0.06586	0.21137	0.19126	3	1	10K(304.2072),1K(304.2072),N-term(304.2072)
A0AVT1	KINDFCR	6.79804e+06	6.1842e+06	6.50192e+06	6.91194e+06	7.24135e+06	6.86901e+06	7.34444e+06	6.60671e+06	7.43905e+06	6.03781e+06	7.88202e+06	6.44725e+06	7.2201e+06	6.29745e+06	7.23721e+06	6.72878e+06			FALSE	0.05395	0.0583	0.10538	0.04718	0.10385	0.14243	0.12022	2	0.9981	1K(304.2072),6C(57.0215),N-term(304.2072)
A0AVT1	KLVKPTTEK	5.12788e+06	5.47365e+06	5.4658e+06	5.09912e+06	5.65775e+06	5.89358e+06	5.91207e+06	5.47138e+06	6.62372e+06	5.02726e+06	5.3864e+06	6.45142e+06	5.42772e+06	5.50784e+06	4.95398e+06	5.16729e+06			FALSE	0.13618	0.04476	-0.06688	-0.00499	0.10266	0.15913	0.12379	4	0.9974	1K(304.2072),4K(304.2072),9K(304.2072),N-term(304.2072)
A0AVT1	KPDHVPISSEDER	3.73695e+08	3.81559e+08	4.08447e+08	3.93551e+08	4.02381e+08	3.4802e+08	3.5131e+08	3.76047e+08	3.32226e+08	3.61299e+08	3.36966e+08	3.59088e+08	3.34382e+08	3.61595e+08	3.9629e+08	4.02307e+08			FALSE	-0.12302	-0.11792	0.08051	0.08664	-0.0543	-0.11776	-0.0093	4	1	1K(304.2072),N-term(304.2072)
A0AVT1	KPDHVPISSEDERNAIFQ	2.31744e+07	2.42675e+07	2.48307e+07	2.81743e+07	2.81329e+07	2.39853e+07	2.70346e+07	2.67282e+07	2.52193e+07	2.54306e+07	2.5769e+07	3.04269e+07	2.56896e+07	2.48308e+07	2.21129e+07	2.91026e+07			FALSE	0.0944	0.0907	0.11042	0.15997	0.18045	0.2443	0.13563	4	1	1K(304.2072),N-term(304.2072)
A0AVT1	KPDHVPISSEDERNAIFQLEK	1.59453e+08	1.46505e+08	1.64741e+08	1.53882e+08	1.45863e+08	1.4327e+08	1.61958e+08	1.40248e+08	1.52507e+08	1.5294e+08	1.51662e+08	1.65682e+08	1.51509e+08	1.3007e+08	1.47527e+08	1.4444e+08			FALSE	-0.00241	-0.11979	-0.06753	0.05852	-0.0178	0.05272	-0.0816	5	1	1K(304.2072),21K(304.2072),N-term(304.2072)
A0AVT1	KPNVGCQQDSEELLK	3.84765e+08	3.81224e+08	3.85813e+08	4.1148e+08	3.94515e+08	3.79666e+08	4.03191e+08	3.76569e+08	3.47925e+08	3.82655e+08	4.04847e+08	3.848e+08	4.06513e+08	3.86385e+08	3.95795e+08	4.11107e+08			FALSE	-0.06828	0.04981	0.07507	0.05779	0.02571	0.04388	0.01535	34	1	15K(304.2072),1K(304.2072),6C(57.0215),N-term(304.2072)
A0AVT1	KPNVGCQQDSEELLKL	1.22603e+07	1.66727e+07	1.19176e+07	1.32522e+07	1.55924e+07	1.20488e+07	1.41096e+07	1.49105e+07	1.38327e+07	1.43873e+07	1.58486e+07	1.63095e+07	1.4064e+07	1.60864e+07	1.45307e+07	1.51513e+07			FALSE	-0.036	0.05946	0.03687	-0.20102	0.00433	0.15246	-0.0659	3	1	15K(304.2072),1K(304.2072),6C(57.0215),N-term(304.2072)
A0AVT1	KVCPTTETIYNDEFYTK	3.0932e+06	4.27418e+06	3.38492e+06	2.66206e+06	3.27227e+06	3.34251e+06	2.89457e+06	3.29722e+06	3.68238e+06	3.50793e+06	3.09605e+06	4.39623e+06	3.52089e+06	4.033e+06	3.505e+06	3.16685e+06			FALSE	-0.0351	0.03607	-0.14306	-0.28494	-0.2508	0.02425	-0.15546	3	1	17K(304.2072),1K(304.2072),3C(57.0215),N-term(304.2072)
A0AVT1	KYVDLTVSFAPDIDGDEDLPGPPVR	8.73703e+06	8.15608e+06	8.59592e+06	8.56417e+06	9.3563e+06	7.43438e+06	1.07129e+07	8.46244e+06	8.13169e+06	5.79965e+06	9.32119e+06	6.4852e+06	6.5472e+06	7.81913e+06	6.74369e+06	7.16373e+06			FALSE	-0.2781	-0.23374	-0.28058	0.02262	0.18282	-0.09593	-0.00877	4	1	1K(304.2072),N-term(304.2072)
A0AVT1	LALDQFQEK	5.5681e+07	5.59902e+07	5.51624e+07	5.52398e+07	5.54879e+07	4.64553e+07	5.45858e+07	4.97909e+07	5.18841e+07	4.95364e+07	5.35882e+07	5.70771e+07	5.76298e+07	8.95686e+07	4.65575e+07	5.09376e+07			FALSE	-0.13891	0.39851	-0.19586	-0.01649	-0.09746	-0.01305	-0.13149	23	1	9K(304.2072),N-term(304.2072)
A0AVT1	LENHPHKLETGQFLTFR	1.15104e+07	1.24016e+07	1.23265e+07	1.16564e+07	1.08035e+07	1.35289e+07	1.13882e+07	1.20853e+07	1.36389e+07	1.12797e+07	1.39335e+07	1.47999e+07	1.2924e+07	1.44724e+07	1.42855e+07	1.33641e+07			FALSE	0.05949	0.19625	0.20953	0.00427	-0.0267	0.26499	0.02515	5	1	7K(304.2072),N-term(304.2072)
A0AVT1	LETGQFL	3.08159e+07	3.09639e+07	3.06034e+07	3.18799e+07	2.70068e+07	3.80425e+07	3.30665e+07	2.66668e+07	2.85825e+07	3.38369e+07	1.95847e+07	3.65566e+07	2.75681e+07	4.13094e+07	2.36652e+07	3.20176e+07			FALSE	0.01486	0.1569	-0.1499	0.01634	-0.0486	-0.13808	0.0744	2	0.905	N-term(304.2072)
A0AVT1	LETGQFLTF	7.69868e+07	8.22568e+07	8.80304e+07	7.33067e+07	1.00093e+08	8.02052e+07	8.95915e+07	8.59253e+07	8.20001e+07	7.04055e+07	8.51085e+07	1.09718e+08	8.02416e+07	8.31385e+07	8.75657e+07	8.90898e+07			FALSE	-0.06332	0.037	0.1497	0.01884	0.14037	0.29095	0.17915	2	0.9999	N-term(304.2072)
A0AVT1	LETGQFLTFR	5.65446e+08	6.09143e+08	5.40544e+08	6.08161e+08	5.58631e+08	5.27134e+08	5.97643e+08	6.32272e+08	5.57722e+08	5.27021e+08	4.99122e+08	5.54189e+08	5.39491e+08	5.39171e+08	6.03603e+08	5.19731e+08			FALSE	-0.1148	-0.12291	-0.06437	-0.03215	0.0664	-0.15723	-0.11344	23	1	N-term(304.2072)
A0AVT1	LFCDFGDEFEVLDTTGEEPK	2.27716e+07	1.92826e+07	1.76204e+07	1.70998e+07	1.75551e+07	1.90571e+07	2.02116e+07	1.86729e+07	1.78292e+07	2.24803e+07	2.13047e+07	1.69295e+07	1.94429e+07	1.51899e+07	1.60012e+07	1.57186e+07			FALSE	-0.06113	-0.28011	-0.40687	-0.27648	-0.11306	-0.13739	-0.19992	34	1	20K(304.2072),3C(57.0215),N-term(304.2072)
A0AVT1	LHGGIAVQVK	2.75909e+06	2.68067e+06	2.6981e+06	2.76368e+06	2.83814e+06	2.77776e+06	2.82742e+06	2.5992e+06	2.47247e+06	2.66743e+06	2.44718e+06	3.17247e+06	2.61632e+06	2.93105e+06	2.38244e+06	2.90193e+06			FALSE	-0.0818	0.02826	-0.04181	0.00583	-0.00349	0.04694	0.04598	3	0.992	10K(304.2072),N-term(304.2072)
A0AVT1	LKDGSLFWQSPK	2.66366e+07	2.31057e+07	3.15325e+07	2.1851e+07	2.86904e+07	2.92619e+07	2.80743e+07	2.41254e+07	3.23573e+07	2.69024e+07	3.26497e+07	2.94307e+07	3.26761e+07	2.81202e+07	2.81663e+07	2.94001e+07			FALSE	0.25258	0.28951	0.21075	0.10192	0.06957	0.31966	0.22039	3	1	12K(304.2072),2K(304.2072),N-term(304.2072)
A0AVT1	LNILSEVK	4.34788e+07	4.10581e+07	3.83036e+07	4.50782e+07	3.85524e+07	3.81726e+07	4.57174e+07	4.09706e+07	3.85505e+07	3.93441e+07	4.26935e+07	4.04004e+07	4.26175e+07	6.73788e+07	4.18421e+07	4.53496e+07			FALSE	-0.11806	0.3798	0.04461	-0.01985	0.03625	-0.02484	-0.13989	23	0.9927	8K(304.2072),N-term(304.2072)
A0AVT1	LRPLLDSGTMGTK	9.01878e+06	9.54794e+06	9.62107e+06	8.95726e+06	9.72091e+06	1.15256e+07	8.62498e+06	8.89127e+06	9.27243e+06	9.00276e+06	8.23368e+06	8.03222e+06	7.97002e+06	8.02782e+06	9.52565e+06	1.00325e+07			FALSE	-0.02283	-0.21484	0.07505	0.0009	-0.08402	-0.19087	0.1945	3	0.952	13K(304.2072),N-term(304.2072)
A0AVT1	LSPLAAAVGGVASQEVLK	33039.5	23516.6	28174.3	25550.5	30350.5	33694.8	27260.1	28920.1	31500.9	26955	30793.3	30571.9	30288.6	32954.2	31486.8	35231.2			FALSE	0.04767	0.16122	0.2384	-0.07409	-0.00962	0.11774	0.17941	3	0.9998	18K(304.2072),N-term(304.2072)
A0AVT1	LVGCGAIGCEMLK	8.12227e+06	1.0365e+07	8.3902e+06	1.04556e+07	6.64161e+06	5.83341e+06	7.29216e+06	7.18385e+06	7.77109e+06	8.0343e+06	7.0094e+06	8.66991e+06	7.57539e+06	1.8324e+07	7.55001e+06	8.79345e+06			FALSE	-0.22612	0.48638	-0.17782	0.02771	-0.35287	-0.23767	-0.56749	3	1	13K(304.2072),4C(57.0215),9C(57.0215),N-term(304.2072)
A0AVT1	LVKPTTEK	3.82633e+07	3.3683e+07	3.45072e+07	3.6966e+07	3.8073e+07	3.35217e+07	3.59413e+07	3.46107e+07	3.77083e+07	3.71342e+07	3.84694e+07	4.1474e+07	3.73524e+07	3.40959e+07	3.75819e+07	3.84372e+07			FALSE	0.05694	-0.01002	0.07944	-0.00952	-0.02823	0.15206	-0.00707	3	0.9987	3K(304.2072),8K(304.2072),N-term(304.2072)
A0AVT1	LVKPTTEKK	7.04625e+07	6.96861e+07	7.8871e+07	6.09904e+07	6.73016e+07	7.24237e+07	7.49101e+07	8.20354e+07	9.85293e+07	7.58096e+07	6.80627e+07	7.61262e+07	8.06526e+07	7.82433e+07	7.49766e+07	8.37893e+07			FALSE	0.31494	0.18112	0.17994	-0.00296	0.16331	0.041	-0.00436	4	0.9692	3K(304.2072),8K(304.2072),9K(304.2072),N-term(304.2072)
A0AVT1	LVLAGLK	1.06072e+08	1.0999e+08	1.0747e+08	1.02146e+08	1.10926e+08	1.01845e+08	1.17139e+08	1.10171e+08	1.11671e+08	1.06363e+08	1.07612e+08	1.10137e+08	9.85207e+07	1.1126e+08	1.05693e+08	1.04056e+08			FALSE	0.01311	-0.04256	-0.04278	-0.04369	0.07321	0.01122	-0.02214	2	0.9877	7K(304.2072),N-term(304.2072)
A0AVT1	MLALDQFQEK	2.86903e+08	2.97054e+08	3.00107e+08	3.26693e+08	3.22148e+08	3.0146e+08	2.99634e+08	3.09851e+08	2.89339e+08	2.99913e+08	3.1097e+08	2.50782e+08	2.79834e+08	5.45543e+08	2.8923e+08	3.18336e+08			FALSE	0.01302	0.49919	0.05718	0.10214	0.06173	-0.05593	0.09478	234	1	10K(304.2072),1M(15.9949),N-term(304.2072)
A0AVT1	MLYVPVMPGHAK	2.20409e+08	2.24125e+08	2.29579e+08	2.30514e+08	2.18498e+08	2.43712e+08	2.21396e+08	2.29346e+08	2.36086e+08	2.4105e+08	2.31067e+08	2.02788e+08	2.28919e+08	2.54318e+08	2.42458e+08	2.22345e+08			FALSE	0.10211	0.12044	0.06433	0.04963	0.02001	-0.03508	0.05626	34	1	12K(304.2072),1M(15.9949),7M(15.9949),N-term(304.2072)
A0AVT1	MLYVPVMPGHAKR	1.98441e+07	2.07516e+07	2.0352e+07	1.97984e+07	1.96277e+07	2.62414e+07	1.93785e+07	1.93568e+07	2.1199e+07	1.86623e+07	1.92088e+07	1.96325e+07	1.87144e+07	1.79999e+07	2.22943e+07	2.01239e+07			FALSE	-0.02634	-0.14498	0.06336	-0.01591	-0.06768	-0.06373	0.1762	4	0.9998	12K(304.2072),7M(15.9949),N-term(304.2072)
A0AVT1	MVVQGVK	3.58211e+06	3.97548e+06	3.56445e+06	3.66986e+06	3.35652e+06	3.35198e+06	3.46537e+06	3.65125e+06	3.43253e+06	3.47213e+06	3.68804e+06	3.76315e+06	3.03834e+06	5.86767e+06	3.78545e+06	3.97834e+06			FALSE	-0.13036	0.23685	0.03883	-0.06307	-0.08673	-0.02046	-0.17193	2	0.9538	7K(304.2072),N-term(304.2072)
A0AVT1	MYSIEPADR	8.7311e+06	8.97568e+06	8.42799e+06	9.37324e+06	8.00015e+06	8.50992e+06	9.34741e+06	8.81537e+06	8.61234e+06	8.07568e+06	1.01254e+07	8.97334e+06	9.2984e+06	8.60764e+06	1.01748e+07	9.23104e+06			FALSE	-0.08549	0.01614	0.13219	0.00767	0.03668	0.10917	-0.10096	2	1	N-term(304.2072)
A0AVT1	MYSIEPADRFK	2.74007e+08	2.73407e+08	2.68491e+08	2.99107e+08	2.73098e+08	2.84031e+08	2.98002e+08	3.23379e+08	2.95957e+08	2.82643e+08	3.01121e+08	3.38967e+08	3.05684e+08	2.91882e+08	2.83473e+08	3.04091e+08			FALSE	0.07993	0.12647	0.10212	0.05224	0.18285	0.22564	0.02538	34	1	11K(304.2072),1M(15.9949),N-term(304.2072)
A0AVT1	NAIFQLE	2.98467e+07	3.27261e+07	3.34292e+07	3.16581e+07	3.35703e+07	2.82499e+07	2.80005e+07	3.02924e+07	3.28062e+07	3.49488e+07	2.96487e+07	2.9031e+07	3.09598e+07	3.42833e+07	3.53497e+07	3.62393e+07			FALSE	0.11479	0.06029	0.1942	0.05684	-0.10222	-0.09267	-0.01746	2	0.969	N-term(304.2072)
A0AVT1	NAIFQLEK	4.21686e+08	4.5677e+08	3.95509e+08	4.25634e+08	4.20544e+08	4.50046e+08	4.30042e+08	4.8046e+08	4.2418e+08	4.32968e+08	4.36159e+08	4.06784e+08	4.79152e+08	4.27104e+08	4.47387e+08	4.47002e+08			FALSE	-0.03542	0.04495	0.02593	-0.09734	0.05169	-0.05954	-0.01298	3	0.9988	8K(304.2072),N-term(304.2072)
A0AVT1	NFALLGVGTSK	3.29136e+08	3.15753e+08	3.14742e+08	3.24389e+08	3.39157e+08	3.30255e+08	3.11823e+08	3.28431e+08	3.27598e+08	3.34706e+08	2.79726e+08	2.65821e+08	3.16279e+08	2.80459e+08	3.1418e+08	2.9442e+08			FALSE	0.03844	-0.11195	-0.08356	-0.01294	-0.01041	-0.24135	0.05384	23	1	11K(304.2072),N-term(304.2072)
A0AVT1	NITQANPGIVTCLENHPHK	1.23684e+07	1.41385e+07	1.03645e+07	1.37661e+07	9.61866e+06	1.33051e+07	1.02996e+07	9.67393e+06	1.22203e+07	1.25566e+07	9.34013e+06	1.06328e+07	1.21681e+07	1.23184e+07	1.05876e+07	1.16121e+07			FALSE	-0.09738	-0.11438	-0.25583	-0.13551	-0.40828	-0.40833	-0.20952	5	1	12C(57.0215),19K(304.2072),N-term(304.2072)
A0AVT1	NITQANPGIVTCLENHPHKLETGQFLTFR	640538	647884	629408	602504	665230	624580	764422	598413	867765	633388	516328	663034	752664	857055	620320	582963			FALSE	0.22047	0.3212	-0.09863	-0.06471	0.08101	-0.1276	0.00155	5	1	12C(57.0215),19K(304.2072),N-term(304.2072)
A0AVT1	NLPIMST	1.10729e+07	1.43485e+07	1.08926e+07	1.02264e+07	1.06899e+07	1.36887e+07	9.88777e+06	1.1978e+07	1.2999e+07	1.30162e+07	1.21227e+07	1.1428e+07	1.22376e+07	1.39928e+07	1.17561e+07	1.239e+07			FALSE	0.03331	0.0452	-0.07425	-0.2675	-0.21737	-0.11027	-0.06043	2	0.9432	N-term(304.2072)
A0AVT1	NLPIMSTA	4.74574e+07	4.5812e+07	4.81016e+07	4.65515e+07	4.03486e+07	5.10402e+07	3.79532e+07	4.45645e+07	4.56926e+07	4.46548e+07	4.74e+07	4.89122e+07	5.14249e+07	4.34254e+07	4.72697e+07	4.47872e+07			FALSE	-0.04592	0.02425	-0.01888	0.02125	-0.1767	0.04632	-0.02939	2	0.993	N-term(304.2072)
A0AVT1	NLVLAGIK	4.92128e+08	4.68175e+08	4.76186e+08	5.14639e+08	4.82331e+08	5.07511e+08	4.86654e+08	4.66949e+08	4.59893e+08	4.8276e+08	4.5958e+08	5.06885e+08	4.52052e+08	5.00396e+08	4.70792e+08	4.80972e+08			FALSE	-0.02676	-0.01185	-0.01289	0.04514	-0.0101	0.00923	0.04371	23	0.9988	8K(304.2072),N-term(304.2072)
A0AVT1	NRAEAVLK	3.36524e+07	2.98116e+07	3.52121e+07	3.66056e+07	3.23202e+07	3.39585e+07	3.37554e+07	2.93759e+07	3.41102e+07	3.34771e+07	3.62605e+07	3.24731e+07	3.487e+07	3.21984e+07	3.78857e+07	3.67552e+07			FALSE	0.09081	0.07969	0.23403	0.1784	-0.00758	0.11508	0.06261	23	0.9996	8K(304.2072),N-term(304.2072)
A0AVT1	NSHRDPPEEEIPFCTLK	2.44121e+07	2.2038e+07	2.2135e+07	2.42248e+07	2.61725e+07	2.58561e+07	2.35682e+07	2.61286e+07	2.3943e+07	2.31694e+07	2.45213e+07	2.33609e+07	2.51863e+07	2.89237e+07	2.64701e+07	2.54596e+07			FALSE	0.02043	0.22022	0.16088	-0.00281	0.09747	0.04381	0.16363	4	0.9999	14C(57.0215),17K(304.2072),N-term(304.2072)
A0AVT1	NWSQCVELAR	1.25347e+08	9.38335e+07	1.33127e+08	1.38161e+08	1.36801e+08	1.31745e+08	1.41494e+08	1.5156e+08	1.21666e+08	1.25409e+08	1.37932e+08	9.80275e+07	1.27018e+08	7.50275e+07	1.5458e+08	1.45602e+08			FALSE	0.17283	-0.11744	0.45371	0.3077	0.41905	0.10642	0.29305	23	1	5C(57.0215),N-term(304.2072)
A0AVT1	PPEEEIPFCTLK	5.87184e+06	4.80429e+06	5.15433e+06	3.99924e+06	4.79135e+06	4.94914e+06	3.53511e+06	4.52722e+06	4.47841e+06	5.97474e+06	5.67355e+06	6.2184e+06	5.6686e+06	4.97089e+06	4.51357e+06	4.97385e+06			FALSE	-0.03045	-0.00496	-0.1703	-0.22198	-0.40512	0.1556	-0.13232	3	0.9988	12K(304.2072),9C(57.0215),N-term(304.2072)
A0AVT1	QANPGIVTCLENHPHK	3.09118e+06	4.58408e+06	4.25352e+06	5.51342e+06	3.9407e+06	3.60614e+06	4.17178e+06	4.00345e+06	3.50924e+06	3.43451e+06	3.35234e+06	4.84222e+06	3.40817e+06	7.36998e+06	3.4675e+06	4.35749e+06			FALSE	-0.1445	0.48982	0.02787	0.34769	0.09104	0.09445	-0.02434	4	1	16K(304.2072),9C(57.0215),N-term(304.2072)
A0AVT1	QDSEELLK	6.38066e+06	6.59285e+06	8.27278e+06	6.66453e+06	7.3213e+06	8.9585e+06	7.65207e+06	8.16016e+06	8.68924e+06	7.05011e+06	7.91464e+06	9.42123e+06	7.03235e+06	1.05871e+07	7.46422e+06	7.24645e+06			FALSE	0.27881	0.4416	0.18129	0.20335	0.28547	0.41819	0.32751	3	0.9424	8K(304.2072),N-term(304.2072)
A0AVT1	QDVIITALDNVEAR	1.75403e+08	1.48166e+08	1.79072e+08	1.58839e+08	1.66429e+08	1.68985e+08	1.72147e+08	1.72236e+08	1.66509e+08	1.56486e+08	1.25497e+08	1.64809e+08	2.03259e+08	1.29056e+08	1.80389e+08	1.65289e+08			FALSE	-0.00256	0.03848	0.09536	0.06257	0.08994	-0.1565	0.05187	23	1	N-term(304.2072)
A0AVT1	QDVIITALDNVEARR	4.09285e+07	3.60228e+07	3.71206e+07	3.41464e+07	3.71645e+07	4.15466e+07	3.83182e+07	3.69967e+07	3.86388e+07	4.2191e+07	4.49269e+07	3.55613e+07	3.87853e+07	3.07837e+07	3.83251e+07	3.7097e+07			FALSE	0.07094	-0.1455	-0.02896	-0.11071	-0.03101	0.06483	0.03262	3	1	N-term(304.2072)
A0AVT1	QFLFRPH	2.32956e+07	2.18458e+07	2.57576e+07	2.20947e+07	2.12073e+07	2.28634e+07	2.10198e+07	2.33499e+07	2.0682e+07	2.53979e+07	2.20913e+07	2.60874e+07	2.01304e+07	3.17502e+07	2.49535e+07	2.30617e+07			FALSE	0.02969	0.20075	0.08904	0.08414	-0.02487	0.09395	-0.03463	3	0.9964	N-term(304.2072)
A0AVT1	QFLFRPHHIQKPK	4.69029e+07	4.93091e+07	5.64031e+07	4.98063e+07	4.62478e+07	6.58703e+07	4.61054e+07	5.48633e+07	6.07785e+07	4.42327e+07	4.81241e+07	4.62132e+07	4.44887e+07	4.74486e+07	6.12802e+07	5.78757e+07			FALSE	0.12625	-0.06557	0.30856	0.14262	0.06962	-0.02839	0.22073	5	1	11K(304.2072),13K(304.2072),N-term(304.2072)
A0AVT1	QRYVLGDTAMQK	1.58576e+07	1.46248e+07	1.50525e+07	1.49814e+07	1.56513e+07	1.5952e+07	1.41796e+07	1.56949e+07	1.53438e+07	1.60276e+07	1.66779e+07	1.44917e+07	1.43299e+07	1.35694e+07	1.63196e+07	1.42598e+07			FALSE	0.04147	-0.12775	0.00458	-0.02139	-0.02907	0.03216	0.05209	3	1	12K(304.2072),N-term(304.2072)
A0AVT1	RDPPEEEIPFCTLK	3.003e+06	2.94373e+06	2.79738e+06	3.13353e+06	2.64977e+06	3.22205e+06	2.88557e+06	2.85572e+06	3.15861e+06	2.94196e+06	2.65879e+06	3.67794e+06	2.83674e+06	2.86301e+06	3.04557e+06	3.03106e+06			FALSE	0.03685	-0.0612	0.03118	-0.00384	-0.05072	0.09164	-0.01829	3	1	11C(57.0215),14K(304.2072),N-term(304.2072)
A0AVT1	RNRAEAVLK	2.10554e+07	1.83624e+07	1.9799e+07	1.71256e+07	1.9086e+07	1.7764e+07	2.00056e+07	1.77033e+07	1.9043e+07	1.83915e+07	1.86303e+07	2.1056e+07	1.67365e+07	1.67033e+07	1.74479e+07	1.6451e+07			FALSE	-0.07448	-0.23729	-0.21761	-0.09427	-0.06394	0.00979	-0.09718	3	1	9K(304.2072),N-term(304.2072)
A0AVT1	RPPSPIK	2.51337e+07	2.60385e+07	2.66533e+07	2.51717e+07	2.2598e+07	2.29746e+07	2.27662e+07	2.15958e+07	1.98976e+07	2.41362e+07	2.27412e+07	2.14126e+07	2.08363e+07	2.24427e+07	2.76505e+07	2.7401e+07			FALSE	-0.21675	-0.24169	0.10542	0.01828	-0.20604	-0.21282	-0.1672	3	0.983	7K(304.2072),N-term(304.2072)
A0AVT1	RPPSPIKFDLNEPLHL	1.50847e+07	1.36993e+07	1.64208e+07	1.52076e+07	1.25985e+07	1.38306e+07	1.3749e+07	1.3155e+07	1.235e+07	1.40945e+07	1.38241e+07	1.28057e+07	1.30071e+07	1.773e+07	1.38498e+07	1.66874e+07			FALSE	-0.1223	0.09472	0.0853	0.13596	-0.09745	-0.11222	-0.12314	4	0.9999	7K(304.2072),N-term(304.2072)
A0AVT1	RPPSPIKFDLNEPLHLSFLQNAAK	3.88598e+07	3.36685e+07	3.94345e+07	2.87653e+07	3.33394e+07	3.56839e+07	2.85767e+07	3.01391e+07	3.85443e+07	2.85833e+07	2.8725e+07	2.1124e+07	2.58386e+07	3.25507e+07	3.67296e+07	2.96762e+07			FALSE	-0.11164	-0.31284	-0.12724	-0.08878	-0.3048	-0.54098	-0.07146	5	1	24K(304.2072),7K(304.2072),N-term(304.2072)
A0AVT1	RYVLGDTAMQK	9.21211e+07	8.8318e+07	8.93988e+07	9.51426e+07	9.73841e+07	9.17903e+07	9.93826e+07	1.06958e+08	9.12678e+07	9.80303e+07	9.15147e+07	9.37587e+07	9.7331e+07	9.32528e+07	9.05258e+07	9.20277e+07			FALSE	0.06915	0.07891	0.01681	0.03243	0.19352	0.03814	0.06821	34	1	11K(304.2072),9M(15.9949),N-term(304.2072)
A0AVT1	SDLQMAVL	5.15296e+07	4.68839e+07	4.40315e+07	4.40375e+07	4.92595e+07	4.63149e+07	4.87091e+07	4.22262e+07	4.99262e+07	5.17147e+07	5.47873e+07	5.5327e+07	5.06922e+07	4.6485e+07	5.06247e+07	4.03318e+07			FALSE	0.04655	-0.01824	-0.11368	-0.16022	-0.11402	0.16207	-0.04223	2	0.9915	N-term(304.2072)
A0AVT1	SDLQMAVLSFEK	6.85043e+07	7.51042e+07	7.03402e+07	6.5476e+07	6.4829e+07	8.06308e+07	6.86501e+07	6.74927e+07	6.5881e+07	7.057e+07	6.62908e+07	6.77807e+07	6.32102e+07	3.67701e+07	6.95344e+07	7.28657e+07			FALSE	-0.07376	-0.52243	-0.01219	-0.08048	-0.07702	-0.09914	0.01848	3	1	12K(304.2072),N-term(304.2072)
A0AVT1	SFAPDIDGDEDLPGPPVR	6.21009e+06	6.98023e+06	6.74617e+06	5.61131e+06	5.81408e+06	6.64352e+06	6.81918e+06	6.44396e+06	7.02863e+06	6.20877e+06	6.96096e+06	7.01169e+06	6.54452e+06	5.6561e+06	6.92279e+06	6.8797e+06			FALSE	0.00514	-0.11253	0.06545	-0.0941	0.00794	0.08313	-0.08245	3	1	N-term(304.2072)
A0AVT1	SFEKDDDHNGHIDFITAASNLR	3.50591e+07	3.52256e+07	3.89919e+07	3.62353e+07	3.83502e+07	3.94657e+07	3.87239e+07	3.77815e+07	3.6644e+07	3.84457e+07	3.70805e+07	4.07323e+07	3.77219e+07	3.68672e+07	3.40617e+07	3.55947e+07			FALSE	0.0954	0.08575	-0.01296	0.09804	0.12235	0.1468	0.14685	45	1	4K(304.2072),N-term(304.2072)
A0AVT1	SFPAAIEHTIQ	4.65544e+07	5.67958e+07	5.75384e+07	5.563e+07	5.75284e+07	5.65724e+07	5.02027e+07	4.82831e+07	5.604e+07	5.36349e+07	5.31463e+07	5.78966e+07	4.78148e+07	6.51699e+07	5.90726e+07	5.76626e+07			FALSE	0.08569	0.12859	0.1757	0.13093	-0.06955	0.10358	0.14277	2	1	N-term(304.2072)
A0AVT1	SFPAAIEHTIQWAR	1.0772e+09	9.31953e+08	1.01679e+09	1.1167e+09	9.01949e+08	9.18305e+08	1.07265e+09	1.02341e+09	1.14631e+09	1.12311e+09	1.01344e+09	1.10781e+09	1.05013e+09	9.40289e+08	1.07113e+09	1.07547e+09			FALSE	0.17573	-0.01352	0.09547	0.08663	0.06109	0.07833	-0.14245	3	1	N-term(304.2072)
A0AVT1	SHVFLSGMGGLGLEIAK	3.41691e+07	2.99566e+07	2.93171e+07	3.04304e+07	2.53311e+07	2.91505e+07	2.77933e+07	3.63998e+07	2.84581e+07	2.49591e+07	2.41169e+07	2.42655e+07	2.47842e+07	2.29798e+07	2.79427e+07	2.33188e+07			FALSE	-0.2636	-0.42498	-0.32303	-0.10202	0.00152	-0.40642	-0.23513	4	1	17K(304.2072),N-term(304.2072)
A0AVT1	SIEPADRFK	2.88149e+07	2.87819e+07	2.62366e+07	2.86775e+07	3.38076e+07	3.30442e+07	3.02806e+07	2.42935e+07	2.89371e+07	2.731e+07	3.77821e+07	3.19398e+07	3.05202e+07	3.17118e+07	2.99269e+07	3.38353e+07			FALSE	-0.03421	0.11167	0.14671	-0.06881	-0.07777	0.27562	0.21498	2	0.9639	9K(304.2072),N-term(304.2072)
A0AVT1	SQCPPIK	3.6166e+08	3.27131e+08	3.6698e+08	3.19158e+08	3.57815e+08	3.07365e+08	3.80216e+08	3.17254e+08	3.41148e+08	3.67439e+08	4.04568e+08	3.25056e+08	3.62416e+08	2.883e+08	3.90309e+08	3.40834e+08			FALSE	0.04088	-0.08204	0.08609	-0.00557	0.01807	0.08309	-0.05032	2	0.9997	3C(57.0215),7K(304.2072),N-term(304.2072)
A0AVT1	SSSVPFNETTDLSFLDK	7.55865e+07	9.07129e+07	8.18608e+07	7.75641e+07	9.48678e+07	7.7534e+07	7.83142e+07	7.96651e+07	8.51643e+07	8.59531e+07	7.90428e+07	8.14799e+07	8.0842e+07	1.00018e+08	8.62665e+07	7.85044e+07			FALSE	0.0412	0.12109	-0.01332	-0.06091	-0.07405	-0.05101	0.05199	34	1	17K(304.2072),N-term(304.2072)
A0AVT1	SVEIDDALYSR	1.46894e+08	1.63069e+08	1.498e+08	1.52445e+08	1.48184e+08	1.4006e+08	1.43081e+08	1.37873e+08	1.52862e+08	1.4826e+08	1.59408e+08	1.52262e+08	1.52357e+08	1.54968e+08	1.51516e+08	1.42045e+08			FALSE	-0.04175	-0.01233	-0.07844	-0.03638	-0.14176	0.00792	-0.10481	23	1	N-term(304.2072)
A0AVT1	SVPFNETTDLSFLDK	4.12301e+06	3.43328e+06	3.61757e+06	3.40699e+06	4.06575e+06	3.46994e+06	3.33675e+06	3.10719e+06	4.25771e+06	4.12113e+06	3.97617e+06	3.6431e+06	4.1636e+06	4.4786e+06	3.81225e+06	3.58183e+06			FALSE	0.14907	0.19372	-0.03131	-0.10527	-0.22974	0.01198	-0.00394	3	0.9999	15K(304.2072),N-term(304.2072)
A0AVT1	SYTAADAT	4.0291e+06	2.58931e+06	8.44873e+06	1.07507e+07	2.47935e+06	4.22289e+06	1.41211e+06	4.11128e+06	1.83608e+06	7.35526e+06	1.83217e+06	1.96664e+06	1.20387e+07	2.03298e+06	2.50047e+06	1.04641e+07	0.167283	3.94559e+09	FALSE	0.47379	1.08824	0.97002	1.5365	-0.26093	-0.80094	0.01816	2	0.985	N-term(304.2072)
A0AVT1	SYTAADATLK	6.07491e+08	5.94806e+08	5.46858e+08	5.29355e+08	5.36518e+08	5.753e+08	5.89342e+08	6.31244e+08	6.11115e+08	5.78881e+08	5.88619e+08	5.67358e+08	6.26722e+08	5.58878e+08	6.10963e+08	5.83695e+08			FALSE	-0.01484	-0.02018	-0.0092	-0.15983	0.02178	-0.05668	-0.11287	23	1	10K(304.2072),N-term(304.2072)
A0AVT1	TAMLALDQFQEK	1.7149e+07	1.41186e+07	1.82006e+07	1.6641e+07	1.66044e+07	1.67906e+07	1.81392e+07	1.53174e+07	1.88851e+07	1.99883e+07	2.05796e+07	1.85153e+07	1.8908e+07	1.90453e+07	1.74924e+07	1.6885e+07			FALSE	0.31411	0.27956	0.13679	0.15614	0.09762	0.32231	0.09496	3	1	12K(304.2072),N-term(304.2072)
A0AVT1	TEMKLPLQK	2.99472e+07	3.33514e+07	4.0727e+07	3.45674e+07	4.59214e+07	3.89224e+07	3.97501e+07	3.18418e+07	3.99999e+07	3.31608e+07	3.95047e+07	4.56609e+07	3.99666e+07	6.26715e+07	3.32476e+07	3.98121e+07			FALSE	0.20889	0.69732	0.2069	0.25037	0.17762	0.4281	0.42264	3	0.9996	4K(304.2072),9K(304.2072),N-term(304.2072)
A0AVT1	TVFFESLER	1.41502e+09	1.37843e+09	1.28407e+09	1.25662e+09	1.28808e+09	1.36105e+09	1.33301e+09	1.18094e+09	1.41925e+09	1.4296e+09	1.37392e+09	1.22353e+09	1.36896e+09	1.2727e+09	1.14332e+09	1.28781e+09			FALSE	0.02833	-0.0806	-0.20042	-0.13683	-0.15209	-0.10495	-0.07653	23	1	N-term(304.2072)
A0AVT1	TVSFAPDIDGDEDLPGPPVR	8.86231e+06	8.60826e+06	8.87095e+06	9.39566e+06	8.71768e+06	9.90167e+06	8.99511e+06	9.7805e+06	9.16282e+06	9.21414e+06	9.54097e+06	8.70283e+06	8.95742e+06	9.48188e+06	8.75922e+06	8.74308e+06			FALSE	0.07297	0.07786	0.00262	0.06428	0.10393	0.06248	0.09188	3	1	N-term(304.2072)
A0AVT1	VALEMIK	2.52246e+06	3.27014e+06	2.56923e+06	3.55949e+06	2.39435e+06	2.532e+06	2.54588e+06	2.65795e+06	2.96636e+06	2.6118e+06	2.04975e+06	3.03544e+06	2.50077e+06	7.07762e+06	2.27976e+06	2.94618e+06			FALSE	-0.05442	0.72557	-0.14852	0.08137	-0.15464	-0.18791	-0.23369	2	0.9902	7K(304.2072),N-term(304.2072)
A0AVT1	VCPTTETIYNDEFYTK	7.62239e+07	7.62169e+07	6.72657e+07	6.91471e+07	7.25304e+07	6.99399e+07	7.41446e+07	7.10604e+07	7.3061e+07	7.38289e+07	6.86798e+07	7.00847e+07	7.29407e+07	7.20529e+07	6.9659e+07	6.53456e+07			FALSE	-0.05351	-0.07226	-0.17524	-0.16027	-0.07016	-0.13561	-0.09759	34	1	16K(304.2072),2C(57.0215),N-term(304.2072)
A0AVT1	VCPTTETIYNDEFYTKQ	7.44541e+07	9.68791e+07	7.87396e+07	8.38629e+07	8.67487e+07	7.68923e+07	9.60205e+07	8.52117e+07	8.33538e+07	7.72955e+07	9.41675e+07	7.02676e+07	8.56252e+07	7.6492e+07	8.56181e+07	8.05871e+07			FALSE	-0.09289	-0.07977	-0.04384	-0.07546	0.08103	-0.05929	-0.06627	34	1	16K(304.2072),2C(57.0215),N-term(304.2072)
A0AVT1	VEIDDALYSR	6.52776e+06	6.95789e+06	6.98044e+06	6.66319e+06	7.01386e+06	6.05203e+06	6.94584e+06	7.24421e+06	6.94009e+06	6.01537e+06	6.46512e+06	6.02293e+06	6.27649e+06	6.62132e+06	6.64871e+06	7.59574e+06			FALSE	-0.05786	-0.0643	0.07898	0.0168	0.07346	-0.11088	-0.04562	2	1	N-term(304.2072)
A0AVT1	VLSFEKDDDHNGHIDFITAASNLR	5.2103e+06	6.34952e+06	5.94555e+06	6.42999e+06	5.68424e+06	5.88657e+06	6.06722e+06	5.48926e+06	6.10098e+06	5.24838e+06	5.47972e+06	5.96932e+06	7.3811e+06	6.8546e+06	6.1219e+06	5.76794e+06			FALSE	-0.02651	0.30039	0.04061	0.09837	-0.00042	-0.01389	0.00137	5	1	6K(304.2072),N-term(304.2072)
A0AVT1	VSFAPDIDGDEDLPGPPVR	8.05767e+06	9.77162e+06	7.81076e+06	8.33871e+06	8.19849e+06	8.41203e+06	7.4052e+06	7.45319e+06	7.48695e+06	7.80255e+06	7.07986e+06	8.46025e+06	1.02494e+07	1.06354e+07	6.9561e+06	7.0915e+06			FALSE	-0.22171	0.22821	-0.34393	-0.14276	-0.26297	-0.19825	-0.10215	3	1	N-term(304.2072)
A0AVT1	VTGGYPFEAYK	2.7642e+07	2.69766e+07	2.9711e+07	2.836e+07	2.80888e+07	2.77144e+07	2.81623e+07	2.91023e+07	2.76443e+07	3.12596e+07	2.5211e+07	2.64586e+07	2.78995e+07	2.85171e+07	2.82346e+07	2.88531e+07			FALSE	0.10897	0.04673	0.06379	0.08843	0.06825	-0.08007	0.03096	23	1	11K(304.2072),N-term(304.2072)
A0AVT1	VVQTDETAR	1.94977e+08	2.11681e+08	1.96429e+08	2.05522e+08	1.96721e+08	1.79472e+08	2.00351e+08	1.96421e+08	1.86881e+08	1.99719e+08	2.22754e+08	1.84889e+08	1.99135e+08	1.83337e+08	2.26866e+08	2.1302e+08			FALSE	-0.07298	-0.08847	0.11331	-0.0168	-0.03551	0.00349	-0.11235	2	1	N-term(304.2072)
A0AVT1	VVQTDETARKPDHVPISSEDER	2.30001e+08	2.37636e+08	2.2715e+08	2.22636e+08	2.35942e+08	2.06998e+08	2.44005e+08	2.38463e+08	2.25486e+08	2.44394e+08	2.43091e+08	2.60428e+08	2.1554e+08	2.30675e+08	2.34869e+08	2.63594e+08			FALSE	0.0069	-0.06765	0.09209	-0.05615	0.04504	0.10666	-0.07828	345	1	10K(304.2072),N-term(304.2072)
A0AVT1	VVQTDETARKPDHVPISSEDERNAIF	1.17888e+07	9.60792e+06	1.22912e+07	1.2052e+07	1.12889e+07	1.04414e+07	1.32443e+07	9.86685e+06	1.2241e+07	1.17054e+07	1.35484e+07	1.46068e+07	1.42151e+07	1.58084e+07	1.0944e+07	1.24766e+07			FALSE	0.16242	0.48871	0.13039	0.18613	0.1112	0.39601	0.02232	5	1	10K(304.2072),N-term(304.2072)
A0AVT1	VVQTDETARKPDHVPISSEDERNAIFQ	4.50157e+07	4.59044e+07	5.17926e+07	4.69613e+07	5.00227e+07	4.69457e+07	5.53356e+07	4.24241e+07	5.0211e+07	4.88464e+07	5.01784e+07	4.54168e+07	4.84842e+07	5.51169e+07	4.32888e+07	4.57269e+07			FALSE	0.12367	0.18837	-0.03054	0.11924	0.10464	0.07234	0.09292	5	1	10K(304.2072),N-term(304.2072)
A0AVT1	VVQTDETARKPDHVPISSEDERNAIFQL	6.24778e+06	7.15144e+06	6.4974e+06	7.68121e+06	6.75113e+06	6.15826e+06	7.4586e+06	5.89886e+06	6.96517e+06	6.55825e+06	7.24054e+06	6.15809e+06	6.86162e+06	6.85972e+06	5.35796e+06	6.30731e+06			FALSE	0.01331	0.03427	-0.19993	0.08157	-0.0045	-6e-05	-0.05373	5	1	10K(304.2072),N-term(304.2072)
A0AVT1	VVQTDETARKPDHVPISSEDERNAIFQLE	1.72345e+07	1.58342e+07	1.68322e+07	1.61707e+07	1.72963e+07	1.51015e+07	1.7542e+07	1.63075e+07	1.6366e+07	1.44797e+07	1.63301e+07	1.58738e+07	1.86779e+07	1.53028e+07	1.65637e+07	1.63506e+07			FALSE	-0.1004	0.03925	-0.00675	-0.00287	0.03367	-0.03823	-0.02957	5	1	10K(304.2072),N-term(304.2072)
A0AVT1	VVQTDETARKPDHVPISSEDERNAIFQLEK	2.57124e+07	1.97752e+07	2.73866e+07	2.56013e+07	2.48305e+07	2.3735e+07	2.8388e+07	2.35335e+07	2.72449e+07	2.47025e+07	3.16755e+07	2.2318e+07	2.666e+07	2.35591e+07	2.44514e+07	2.22577e+07			FALSE	0.19158	0.14276	0.03823	0.22019	0.19086	0.24731	0.09446	5	1	10K(304.2072),30K(304.2072),N-term(304.2072)
A0AVT1	YGIEPTMVVQ	7.3684e+06	9.37491e+06	7.52997e+06	8.03267e+06	7.28534e+06	7.53848e+06	7.61439e+06	7.76391e+06	7.3194e+06	6.56987e+06	6.09002e+06	6.16268e+06	6.30958e+06	8.97651e+06	6.66923e+06	6.94659e+06			FALSE	-0.26961	-0.13136	-0.2983	-0.1055	-0.12269	-0.45048	-0.17567	2	0.9971	N-term(304.2072)
A0AVT1	YGIEPTMVVQGVK	2.26007e+07	2.62339e+07	2.43085e+07	2.33791e+07	2.10873e+07	2.24859e+07	2.42799e+07	2.23724e+07	2.35142e+07	2.31997e+07	2.09679e+07	2.02776e+07	2.05014e+07	1.91631e+07	2.2572e+07	2.48402e+07			FALSE	-0.06405	-0.30006	-0.04265	-0.03429	-0.06596	-0.24367	-0.16447	23	1	13K(304.2072),N-term(304.2072)
A0AVT1	YQCVVLTEM	2.1977e+06	2.70385e+06	2.56301e+06	2.58591e+06	2.6087e+06	2.67668e+06	2.84404e+06	2.8582e+06	2.40664e+06	2.25416e+06	2.36793e+06	2.06724e+06	2.66091e+06	3.10419e+06	2.42264e+06	2.53939e+06			FALSE	-0.07266	0.23411	0.01769	0.07103	0.21829	-0.14425	0.10877	2	0.9997	3C(57.0215),N-term(304.2072)
A0AVT1	YQCVVLTEMK	1.20199e+08	1.07941e+08	1.13156e+08	1.18704e+08	1.09902e+08	1.09894e+08	1.06862e+08	1.20832e+08	9.8156e+07	1.12101e+08	9.43277e+07	1.08081e+08	1.10242e+08	9.88894e+07	1.03033e+08	1.02606e+08			FALSE	-0.11777	-0.12551	-0.14981	0.02334	-0.00283	-0.17265	-0.05376	23	1	10K(304.2072),3C(57.0215),9M(15.9949),N-term(304.2072)
A0AVT1	YQCVVLTEMKLPLQK	5.27599e+07	4.67039e+07	5.76269e+07	4.39693e+07	5.94928e+07	5.03495e+07	5.5668e+07	5.09496e+07	5.23129e+07	5.55373e+07	5.54514e+07	4.7326e+07	5.22811e+07	4.7985e+07	5.10671e+07	4.50189e+07			FALSE	0.11678	0.01159	-0.04985	0.0306	0.1002	0.04728	0.14319	45	1	10K(304.2072),15K(304.2072),3C(57.0215),N-term(304.2072)
A0AVT1	YQCVVLTEMKLPLQKK	1.54755e+07	1.23572e+07	1.52768e+07	1.37848e+07	1.34241e+07	1.47701e+07	1.41587e+07	1.4667e+07	1.55918e+07	1.29026e+07	1.27144e+07	1.02071e+07	1.45477e+07	1.15912e+07	1.20025e+07	1.57451e+07			FALSE	0.0339	-0.09059	-0.00442	0.06234	0.05057	-0.28008	0.01862	5	1	10K(304.2072),15K(304.2072),16K(304.2072),3C(57.0215),N-term(304.2072)
A0AVT1	YSRKPNVGCQQDSEELLK	3.7946e+07	3.13199e+07	3.71103e+07	3.40878e+07	3.58868e+07	3.56177e+07	3.73029e+07	2.99772e+07	3.9978e+07	3.40076e+07	4.35064e+07	3.77135e+07	3.99113e+07	3.20272e+07	3.21108e+07	3.2403e+07			FALSE	0.0951	0.05462	-0.10254	0.03969	-0.04196	0.22969	0.04589	5	1	18K(304.2072),4K(304.2072),9C(57.0215),N-term(304.2072)
A0AVT1	YVLGDTAMQK	3.83767e+06	3.87874e+06	3.34732e+06	3.6181e+06	3.58804e+06	2.92924e+06	3.50834e+06	3.66761e+06	3.53425e+06	3.38968e+06	3.82774e+06	3.84241e+06	3.61549e+06	3.7946e+06	3.51103e+06	3.74595e+06			FALSE	-0.15634	-0.05844	-0.08856	-0.14772	-0.10476	-0.00868	-0.24366	3	1	10K(304.2072),8M(15.9949),N-term(304.2072)
A0AVT1	YVPVMPGHAK	9.42996e+06	1.11997e+07	8.8909e+06	9.84143e+06	1.02584e+07	9.48245e+06	8.3878e+06	1.00693e+07	1.08321e+07	1.09201e+07	1.00471e+07	1.13638e+07	1.02058e+07	9.57566e+06	9.44104e+06	1.07296e+07			FALSE	0.07644	-0.06057	-0.03246	-0.13919	-0.16055	0.05362	-0.06354	3	1	10K(304.2072),N-term(304.2072)
A0AVT1	YYFSHDTD	1.20559e+08	1.30118e+08	1.26871e+08	1.32249e+08	1.21614e+08	1.37703e+08	1.34052e+08	1.39062e+08	1.16378e+08	1.35668e+08	1.36476e+08	1.32235e+08	1.39423e+08	1.19016e+08	1.39613e+08	1.34865e+08			FALSE	0.00786	0.044	0.13086	0.04779	0.12367	0.10023	0.04889	2	0.9999	N-term(304.2072)
A0FGR8	ALALLEDEER	1.88263e+07	1.96546e+07	1.87259e+07	1.87687e+07	1.59e+07	1.86282e+07	1.74128e+07	1.71937e+07	1.79609e+07	1.74598e+07	1.95342e+07	2.00429e+07	1.79338e+07	1.6806e+07	1.94602e+07	1.87108e+07			FALSE	-0.11955	-0.14756	-0.01167	-0.03746	-0.1531	0.04052	-0.15637	23	1	N-term(304.2072)
A0FGR8	ALLEDEER	2.71911e+07	2.63444e+07	2.77272e+07	2.64823e+07	2.82088e+07	2.75205e+07	2.90024e+07	3.02647e+07	2.82908e+07	2.9329e+07	2.85537e+07	2.86325e+07	2.88883e+07	2.94035e+07	3.14052e+07	2.66337e+07			FALSE	0.10607	0.1228	0.11653	0.01805	0.14674	0.09517	0.05794	2	0.9974	N-term(304.2072)
A0FGR8	AQPPEAGPQ	7.8508e+07	7.58051e+07	7.33466e+07	8.79936e+07	7.44396e+07	7.36645e+07	8.0332e+07	8.59271e+07	9.03482e+07	8.58573e+07	9.75816e+07	9.21261e+07	9.2291e+07	7.36363e+07	8.37861e+07	8.9316e+07			FALSE	0.1914	0.10469	0.16576	0.06425	0.10757	0.29792	-0.05925	2	0.9961	N-term(304.2072)
A0FGR8	DLPAWVHFPDTER	1.18372e+07	1.2496e+07	1.3239e+07	1.20773e+07	1.34021e+07	1.32962e+07	1.10921e+07	1.15313e+07	1.25842e+07	1.1462e+07	1.17309e+07	1.27262e+07	1.04795e+07	1.05486e+07	1.19373e+07	1.02933e+07			FALSE	-0.01712	-0.21061	-0.13038	0.05714	-0.10511	0.00732	0.13382	3	1	N-term(304.2072)
A0FGR8	ERLLDEWFTLDEVPK	8.00916e+06	6.66841e+06	9.1466e+06	7.39507e+06	8.00198e+06	7.85839e+06	1.02127e+07	6.34653e+06	8.73215e+06	7.63701e+06	8.73917e+06	8.53389e+06	8.21983e+06	7.68782e+06	7.58909e+06	7.3781e+06			FALSE	0.15737	0.11611	0.02819	0.17249	0.17403	0.23491	0.11181	3	1	15K(304.2072),N-term(304.2072)
A0FGR8	ERPPDHQHSAQVK	1.62455e+06	1.65891e+06	1.82615e+06	1.57179e+06	1.53824e+06	1.79031e+06	1.98324e+06	2.02007e+06	2.03226e+06	1.35341e+06	1.26787e+06	1.26704e+06	1.53925e+06	2.15199e+06	1.69743e+06	1.52417e+06			FALSE	0.04422	0.16889	-0.02744	0.04945	0.28598	-0.37328	0.01968	5	0.9988	13K(304.2072),N-term(304.2072)
A0FGR8	FIEAQDLQGK	9.02269e+06	8.64339e+06	8.16152e+06	9.0234e+06	8.44423e+06	9.32235e+06	7.41734e+06	9.34843e+06	8.68046e+06	7.86857e+06	9.04521e+06	7.3249e+06	7.73595e+06	8.10472e+06	8.99735e+06	8.19327e+06			FALSE	-0.09424	-0.15735	-0.03936	-0.03984	-0.07546	-0.10992	0.00818	3	0.9999	10K(304.2072),N-term(304.2072)
A0FGR8	FQLSNSGPNSTIK	8.50963e+07	8.93213e+07	8.50181e+07	8.44424e+07	8.0855e+07	8.59932e+07	8.65689e+07	9.81494e+07	8.64311e+07	8.55222e+07	8.3916e+07	9.17086e+07	8.66378e+07	8.58662e+07	8.66691e+07	9.50908e+07			FALSE	-0.02053	-0.01592	0.05949	-0.0416	0.08278	0.00995	-0.06401	23	1	13K(304.2072),N-term(304.2072)
A0FGR8	GANTHLSTFSFTK	2.18666e+07	1.86492e+07	1.93132e+07	2.07049e+07	1.89744e+07	2.12199e+07	1.87412e+07	2.25727e+07	2.09656e+07	1.97613e+07	2.00212e+07	2.14471e+07	1.80436e+07	1.73406e+07	2.14692e+07	2.03838e+07			FALSE	0.0075	-0.19538	0.04685	-0.01783	0.02814	0.03353	-0.01149	3	1	13K(304.2072),N-term(304.2072)
A0FGR8	GQSPLGQIQLTIR	8.72225e+06	1.04518e+07	8.55507e+06	9.28388e+06	8.88858e+06	8.7598e+06	9.84028e+06	8.90641e+06	8.43427e+06	9.65932e+06	8.73654e+06	1.00693e+07	9.58667e+06	9.54467e+06	8.70075e+06	8.68562e+06			FALSE	-0.08368	-0.00322	-0.1412	-0.10413	-0.03252	-0.02798	-0.11962	2	1	N-term(304.2072)
A0FGR8	IHFIEAQDLQGK	3.33234e+07	3.24101e+07	3.20026e+07	3.21162e+07	2.90019e+07	3.21928e+07	3.0414e+07	3.13587e+07	2.66266e+07	2.96142e+07	2.95379e+07	2.55686e+07	3.13963e+07	2.60855e+07	3.12725e+07	3.00233e+07			FALSE	-0.22501	-0.19352	-0.10084	-0.03588	-0.08966	-0.25441	-0.10322	3	1	12K(304.2072),N-term(304.2072)
A0FGR8	IHFIEAQDLQGKDTYLK	1.12102e+07	9.38157e+06	1.08503e+07	9.75002e+06	1.0335e+07	1.04405e+07	1.01922e+07	9.59156e+06	1.10312e+07	1.03762e+07	1.11043e+07	9.45861e+06	1.13246e+07	1.03876e+07	1.006e+07	9.92785e+06			FALSE	0.05604	0.07644	-0.04294	0.0006	-0.05775	-0.00203	0.01282	45	1	12K(304.2072),17K(304.2072),N-term(304.2072)
A0FGR8	ISSNPNPVVQMSVGHK	1.98368e+06	2.05008e+06	3.2031e+06	4.59232e+06	1.75492e+06	1.89819e+06	2.93234e+06	2.16697e+06	2.34515e+06	1.94976e+06	4.73423e+06	1.84355e+06	3.90856e+06	2.37484e+06	3.52683e+06	2.52377e+06			FALSE	0.0905	0.63942	0.58495	0.9505	0.33818	0.70548	-0.143	3	1	16K(304.2072),N-term(304.2072)
A0FGR8	KISSNPNPVVQMSVGHK	1.16128e+07	1.10011e+07	1.28269e+07	1.23364e+07	1.28077e+07	1.16676e+07	1.21445e+07	1.2449e+07	1.34659e+07	1.22646e+07	1.23433e+07	1.24083e+07	1.42815e+07	1.24327e+07	1.25234e+07	1.2755e+07			FALSE	0.18627	0.2404	0.16069	0.15411	0.12107	0.13031	0.11412	4	0.9998	17K(304.2072),1K(304.2072),N-term(304.2072)
A0FGR8	LEWLTLMPNASNLDK	1.84433e+07	1.97101e+07	2.16375e+07	1.93811e+07	1.91478e+07	1.55784e+07	1.88306e+07	1.65306e+07	1.895e+07	1.70902e+07	1.4543e+07	1.24555e+07	1.72225e+07	1.68668e+07	1.73896e+07	1.65877e+07	0.537729	864.388	FALSE	-0.08221	-0.16249	-0.16724	0.10447	-0.10965	-0.49893	-0.13579	34	1	15K(304.2072),N-term(304.2072)
A0FGR8	LFRETIEPAVR	1.68237e+07	1.52871e+07	1.56136e+07	1.55249e+07	1.59222e+07	1.76563e+07	1.58549e+07	1.56883e+07	1.46997e+07	1.83676e+07	1.45886e+07	1.48358e+07	1.23007e+07	1.44103e+07	1.5324e+07	1.44101e+07			FALSE	0.04235	-0.26562	-0.11094	-0.04435	-0.02573	-0.12604	0.06448	3	1	N-term(304.2072)
A0FGR8	LIVVVHACR	8.02854e+06	8.77845e+06	8.063e+06	6.94183e+06	7.88386e+06	9.40219e+06	7.74717e+06	9.19721e+06	8.1061e+06	8.01219e+06	6.25204e+06	9.46979e+06	8.85672e+06	6.86542e+06	8.50332e+06	6.95395e+06			FALSE	-0.06036	-0.09626	-0.12078	-0.16363	0.01175	-0.09629	0.04055	3	1	8C(57.0215),N-term(304.2072)
A0FGR8	MSGSPGPGGSNTAPSTPVIGGSDKPGMEEK	1.63626e+07	1.21851e+07	1.55027e+07	1.54961e+07	1.42591e+07	1.16522e+07	1.45687e+07	1.47666e+07	1.74588e+07	1.62506e+07	1.43016e+07	1.69571e+07	1.39186e+07	1.71379e+07	1.33752e+07	1.45735e+07			FALSE	0.23978	0.12152	-0.03059	0.11884	0.03926	0.13088	-0.13979	35	1	24K(304.2072),30K(304.2072),N-term(304.2072)
A0FGR8	MYLLPDK	3.33465e+07	3.23741e+07	3.30803e+07	3.484e+07	3.59084e+07	3.68663e+07	3.65761e+07	3.49103e+07	3.70272e+07	3.59703e+07	3.6962e+07	4.03567e+07	3.70906e+07	3.48905e+07	3.79562e+07	3.66516e+07			FALSE	0.1515	0.13127	0.18298	0.0475	0.12132	0.23447	0.14709	2	0.998	7K(304.2072),N-term(304.2072)
A0FGR8	NLIAFSEDGSDPYVR	2.54688e+07	2.48687e+07	2.48097e+07	2.25741e+07	1.96365e+07	2.03846e+07	2.10138e+07	1.99315e+07	2.04341e+07	2.55789e+07	2.51967e+07	2.43824e+07	2.36586e+07	1.98238e+07	2.54907e+07	2.04734e+07			FALSE	-0.12959	-0.2112	-0.13112	-0.08724	-0.29794	-0.0219	-0.33087	3	1	N-term(304.2072)
A0FGR8	NSGGFLSK	7.75339e+07	7.27382e+07	7.96943e+07	7.57396e+07	7.96042e+07	8.30458e+07	7.96505e+07	7.09369e+07	7.67408e+07	7.44635e+07	7.82228e+07	7.14445e+07	7.9785e+07	7.47772e+07	8.31084e+07	7.82837e+07			FALSE	0.00892	0.04061	0.10299	0.04872	0.00302	-0.00582	0.11419	23	0.9989	8K(304.2072),N-term(304.2072)
A0FGR8	RERPPDHQHSAQVK	2.08074e+06	1.61938e+06	1.65765e+06	1.74448e+06	2.28122e+06	1.48757e+06	1.98849e+06	2.11598e+06	2.36412e+06	1.89584e+06	2.21849e+06	1.61975e+06	2.13112e+06	1.50095e+06	1.38146e+06	2.16193e+06			FALSE	0.20327	-0.02678	-0.06244	-0.12113	0.14963	0.05287	0.02653	45	1	14K(304.2072),N-term(304.2072)
A0FGR8	RQDLEVEVRDEQHQC	7.86913e+06	6.38028e+06	7.65535e+06	6.76911e+06	8.67782e+06	8.00927e+06	6.87266e+06	7.22538e+06	7.03473e+06	7.88923e+06	7.61407e+06	7.51588e+06	7.87393e+06	8.74822e+06	8.22598e+06	7.74295e+06			FALSE	0.06673	0.22221	0.16437	0.01762	-0.01541	0.0865	0.22783	4	1	15C(57.0215),N-term(304.2072)
A0FGR8	RQDLEVEVRDEQHQCSLGNLK	4.74778e+07	5.01854e+07	5.39476e+07	4.65802e+07	5.15372e+07	4.92392e+07	5.38378e+07	5.14387e+07	5.17994e+07	5.44395e+07	4.72474e+07	5.56759e+07	5.17925e+07	5.42458e+07	5.17642e+07	4.91802e+07			FALSE	0.12143	0.1187	0.04767	0.04171	0.1083	0.07568	0.04527	5	1	15C(57.0215),21K(304.2072),N-term(304.2072)
A0FGR8	SDPYGIIR	3.1744e+07	3.19272e+07	3.04617e+07	3.38362e+07	3.153e+07	3.34317e+07	3.34549e+07	3.27273e+07	3.33131e+07	3.13344e+07	3.09532e+07	2.94439e+07	3.17514e+07	3.20969e+07	3.10996e+07	3.32056e+07			FALSE	0.02195	0.00401	0.01429	0.01413	0.0558	-0.07616	0.02895	2	0.9999	N-term(304.2072)
A0FGR8	SIQIHGTMR	6.80098e+06	5.30743e+06	6.39183e+06	5.77461e+06	6.6353e+06	6.43684e+06	6.48917e+06	8.40168e+06	4.19203e+06	6.3768e+06	6.3038e+06	5.46669e+06	5.99077e+06	5.26884e+06	6.48497e+06	4.94542e+06			FALSE	-0.19619	-0.10485	-0.08313	0.0069	0.29842	-0.04083	0.11049	3	1	N-term(304.2072)
A0FGR8	SVELPGLLAQLAR	4.94237e+06	5.50525e+06	7.09618e+06	5.71323e+06	5.6529e+06	6.25365e+06	6.28577e+06	6.60204e+06	5.43654e+06	7.61507e+06	6.43453e+06	7.55783e+06	5.1095e+06	5.08065e+06	5.32507e+06	4.33921e+06			FALSE	0.32105	-0.036	-0.11244	0.29403	0.30283	0.42146	0.18858	3	1	N-term(304.2072)
A0FGR8	TAPSTPVIGGSDKPGMEEK	7.81269e+06	8.69492e+06	8.368e+06	9.25267e+06	9.21504e+06	8.48342e+06	8.0425e+06	9.56006e+06	8.36037e+06	8.23427e+06	7.90436e+06	7.13226e+06	8.02378e+06	8.48992e+06	8.1291e+06	8.83378e+06			FALSE	0.00759	0.00053	0.03925	0.09414	0.09265	-0.13465	0.10049	3	1	13K(304.2072),19K(304.2072),N-term(304.2072)
A0FGR8	TLDVAVK	9.25107e+07	9.01553e+07	9.54103e+07	9.20505e+07	9.21989e+07	9.56217e+07	9.20014e+07	8.10839e+07	8.99027e+07	8.78064e+07	8.95291e+07	8.70289e+07	8.74568e+07	8.13292e+07	8.88066e+07	8.84406e+07			FALSE	-0.03969	-0.11401	-0.04345	0.03738	-0.07772	-0.04907	0.04015	2	0.9788	7K(304.2072),N-term(304.2072)
A0FGR8	VALASEELAK	6.66273e+06	6.83304e+06	6.54734e+06	6.21577e+06	7.9711e+06	5.93503e+06	8.13348e+06	6.21751e+06	7.29121e+06	7.05607e+06	7.15212e+06	6.49749e+06	6.68122e+06	5.3452e+06	6.2232e+06	6.64424e+06			FALSE	0.08827	-0.1663	-0.06878	-0.08053	0.08864	0.01635	0.04321	2	0.9992	10K(304.2072),N-term(304.2072)
A0FGR8	VDVGQQPLR	1.87599e+07	2.19729e+07	2.16383e+07	2.29835e+07	2.17044e+07	1.92442e+07	2.03932e+07	2.1051e+07	1.97525e+07	2.18285e+07	2.04562e+07	2.11064e+07	2.03909e+07	2.12584e+07	2.14911e+07	2.19841e+07			FALSE	0.02973	0.0321	0.09401	0.13156	0.02498	0.0291	0.00763	2	0.9998	N-term(304.2072)
A0FGR8	VGNQIFQSR	6.54726e+07	6.72337e+07	7.041e+07	6.86309e+07	7.06639e+07	6.94515e+07	7.05842e+07	6.58127e+07	7.25723e+07	7.08521e+07	7.36604e+07	6.23406e+07	7.08517e+07	6.87691e+07	7.04091e+07	6.8112e+07			FALSE	0.11205	0.07328	0.06187	0.06727	0.03957	0.03538	0.07838	2	1	N-term(304.2072)
A0FGR8	VLTDIKADK	1.7785e+07	1.58735e+07	1.63939e+07	1.82869e+07	1.69296e+07	15559039	1.82411e+07	1.57059e+07	1.79415e+07	1.64321e+07	1.85963e+07	1.83927e+07	1.71462e+07	1.84384e+07	1.74022e+07	1.7876e+07			FALSE	0.03034	0.08029	0.06781	0.04317	0.01232	0.13613	-0.05103	3	0.9999	6K(304.2072),9K(304.2072),N-term(304.2072)
A0FGR8	VLVALASEELAK	1.58505e+06	2.406e+06	3.02871e+06	2.38618e+06	2.2586e+06	2.55551e+06	3.40895e+06	2.69823e+06	2.72912e+06	2.45248e+06	2.71514e+06	2.65327e+06	2.83402e+06	1.8732e+06	2.82397e+06	2.35781e+06			FALSE	0.37663	0.23811	0.37668	0.44016	0.61374	0.42772	0.2705	23	1	12K(304.2072),N-term(304.2072)
A0FGR8	VPLSQLLTSEDMTVSQR	1.06426e+07	1.18549e+07	1.24254e+07	1.22486e+07	1.30149e+07	1.59496e+07	1.23456e+07	1.41685e+07	1.01138e+07	1.02143e+07	1.21588e+07	1.22235e+07	1.24923e+07	1.61762e+07	1.11265e+07	1.59986e+07			FALSE	-0.14629	0.3497	0.26986	0.13322	0.237	0.11607	0.36452	34	1	12M(15.9949),N-term(304.2072)
A0FGR8	WNEVYEAL	7.44785e+06	9.19066e+06	7.38986e+06	6.4649e+06	7.44475e+06	7.69279e+06	7.88549e+06	7.28731e+06	8.21944e+06	8.49607e+06	7.39235e+06	7.41258e+06	8.33782e+06	8.43198e+06	8.04297e+06	7.26213e+06			FALSE	0.00666	0.01134	-0.12051	-0.26414	-0.13304	-0.16845	-0.13639	2	0.9967	N-term(304.2072)
A0FGR8	WYDLTEDGTRPQAMT	6.22845e+06	6.17567e+06	5.58501e+06	5.89496e+06	5.50252e+06	5.2928e+06	6.39149e+06	5.79892e+06	5.80113e+06	5.63792e+06	6.37146e+06	6.84857e+06	6.67602e+06	5.62129e+06	5.87003e+06	5.94182e+06			FALSE	-0.11685	-0.01248	-0.07058	-0.1117	-0.02507	0.09191	-0.20041	3	1	N-term(304.2072)
A0JLT2	ELPGSTELTGSTN	1.63449e+07	1.33148e+07	1.52175e+07	1.40505e+07	1.32554e+07	1.41296e+07	1.20722e+07	1.46823e+07	1.39954e+07	1.3669e+07	1.29564e+07	1.33398e+07	1.22239e+07	1.3041e+07	1.31639e+07	1.37559e+07			FALSE	-0.10047	-0.23137	-0.13984	-0.01918	-0.14872	-0.17365	-0.11512	2	1	N-term(304.2072)
A0JLT2	ELPGSTELTGSTNLITHY	408714	244628	465532	487311	382689	514623	440704	472825	441178	365890	385750	367359	415259	564519	373601	438880			FALSE	0.30485	0.58462	0.31449	0.5444	0.48361	0.20502	0.45777	3	1	N-term(304.2072)
A0JLT2	ELPGSTELTGSTNLITHYNLEQAYNK	1.2571e+07	1.2899e+07	1.0794e+07	15065994	1.32286e+07	1.19404e+07	1.17659e+07	1.35728e+07	1.2628e+07	1.37872e+07	1.18315e+07	1.29287e+07	1.19307e+07	1.061e+07	1.49561e+07	1.23567e+07			FALSE	0.05257	-0.17626	0.10078	0.02193	-0.00746	-0.04077	-0.01715	4	1	26K(304.2072),N-term(304.2072)
A0JLT2	HYNLEQAYNK	7.61353e+06	7.55494e+06	8.29972e+06	7.56916e+06	8.57523e+06	8.06696e+06	8.14298e+06	7.26544e+06	8.99688e+06	8.34011e+06	8.27534e+06	8.40303e+06	8.1327e+06	8.34818e+06	7.46082e+06	9.33633e+06			FALSE	0.19278	0.11972	0.14714	0.06512	0.02264	0.1369	0.13377	3	1	10K(304.2072),N-term(304.2072)
A0JLT2	LHTGPLPEQC	1.09511e+07	1.13059e+07	1.16719e+07	1.07768e+07	1.01352e+07	1.10374e+07	10576927	1.15492e+07	1.236e+07	1.01245e+07	1.1316e+07	1.19751e+07	1.07156e+07	1.04459e+07	1.12355e+07	1.22725e+07			FALSE	0.01468	-0.07282	0.07889	0.01238	-0.00851	0.06552	-0.07206	2	1	10C(57.0215),N-term(304.2072)
A0JLT2	LHTGPLPEQCR	2.76911e+06	2.90678e+06	2.87021e+06	2.62167e+06	2.09934e+06	2.27119e+06	3.26666e+06	2.62757e+06	2.78588e+06	2.67458e+06	2.56191e+06	2.4364e+06	2.45399e+06	2.61464e+06	2.82326e+06	2.74565e+06			FALSE	-0.05582	-0.16325	-0.02745	-0.04755	0.05446	-0.18341	-0.37704	2	0.9999	10C(57.0215),N-term(304.2072)
A0JLT2	LITHYNLEQAYNK	1.23257e+07	1.07822e+07	1.15402e+07	1.07601e+07	1.2442e+07	1.20103e+07	1.2714e+07	1.21923e+07	1.13722e+07	1.17351e+07	1.16584e+07	1.29902e+07	1.24816e+07	1.15354e+07	1.11886e+07	1.1597e+07			FALSE	-3e-05	0.05567	-0.02026	-0.05132	0.10813	0.09312	0.08158	3	1	13K(304.2072),N-term(304.2072)
A0JLT2	LSNFLPDLPGMIDLPGSHDNSSLR	2.20932e+06	2.17189e+06	2.18582e+06	1.68357e+06	2.19755e+06	1.93236e+06	2.41827e+06	2.03018e+06	2.02857e+06	2.33559e+06	2.1133e+06	2.02305e+06	1.68688e+06	1.86069e+06	1.95632e+06	1.71712e+06			FALSE	-0.00562	-0.30449	-0.25419	-0.17922	0.02198	-0.08297	-0.08522	34	1	11M(15.9949),N-term(304.2072)
A0JLT2	NLEQAYNK	1.59265e+07	1.60876e+07	1.37527e+07	1.36279e+07	1.61954e+07	1.43148e+07	1.70664e+07	1.63198e+07	1.60194e+07	1.54974e+07	1.51882e+07	1.49672e+07	1.6148e+07	1.54703e+07	1.504e+07	1.70805e+07			FALSE	-0.02259	-0.01795	0.00479	-0.22556	0.06054	-0.08629	-0.06942	23	0.9997	8K(304.2072),N-term(304.2072)
A0JLT2	RELPGSTELTGSTNLITHYNLEQAYNK	1.01697e+07	1.06926e+07	1.09288e+07	9.88948e+06	9.53759e+06	9.77755e+06	1.01129e+07	8.69337e+06	8.7096e+06	9.79333e+06	8.5126e+06	9.55955e+06	9.686e+06	8.28703e+06	8.95326e+06	9.97553e+06			FALSE	-0.17314	-0.21506	-0.14032	-0.00305	-0.14968	-0.20713	-0.11117	5	1	27K(304.2072),N-term(304.2072)
A0JLT2	SGAGCGPF	2.19356e+07	2.23993e+07	2.32889e+07	2.16382e+07	2.3763e+07	1.96342e+07	2.20817e+07	2.38443e+07	2.4504e+07	2.02522e+07	2.41344e+07	1.97186e+07	2.11051e+07	2.25932e+07	2.43643e+07	1.9949e+07			FALSE	0.01364	-0.02087	-0.0007	0.01914	0.05087	-0.01577	-0.03084	2	0.9991	5C(57.0215),N-term(304.2072)
A0JLT2	SLIEKPPILSS	5.2726e+07	4.77319e+07	4.37297e+07	4.45988e+07	4.52594e+07	4.32424e+07	4.44136e+07	4.99098e+07	4.40526e+07	4.8221e+07	4.40649e+07	4.14021e+07	4.54776e+07	4.36195e+07	4.70635e+07	4.47824e+07			FALSE	-0.1226	-0.17314	-0.12931	-0.18564	-0.0909	-0.23315	-0.18281	23	0.9998	5K(304.2072),N-term(304.2072)
A0JLT2	TAPPGADK	6.25766e+06	7.80131e+06	6.76867e+06	5.59169e+06	7.13494e+06	7.41618e+06	7.11828e+06	7.69721e+06	1.02891e+07	6.91052e+06	5.57022e+06	5.65831e+06	6.86491e+06	6.69645e+06	7.3018e+06	7.05904e+06			FALSE	0.29089	-0.05199	0.03065	-0.18577	0.07562	-0.32432	0.04964	23	0.9991	8K(304.2072),N-term(304.2072)
A0JLT2	YNLEQAYNK	2.55184e+06	2.43146e+06	2.67791e+06	3.22754e+06	2.90481e+06	2.52082e+06	3.32355e+06	2.64451e+06	3.14351e+06	2.65333e+06	3.03613e+06	2.49569e+06	3.10086e+06	3.15374e+06	2.5394e+06	2.70077e+06			FALSE	0.21817	0.32782	0.07251	0.24495	0.26016	0.15065	0.12269	3	0.9991	9K(304.2072),N-term(304.2072)
A0JNW5	AGDSCNHW	3.38918e+06	3.88671e+06	3.75217e+06	3.07313e+06	3.81468e+06	3.34212e+06	3.57864e+06	3.65824e+06	4.29923e+06	4.18908e+06	3.42825e+06	3.9069e+06	4.50858e+06	3.82378e+06	4.13609e+06	3.60875e+06			FALSE	0.22235	0.1956	0.09011	-0.09223	-0.00776	0.0117	-0.02381	2	0.9998	5C(57.0215),N-term(304.2072)
A0JNW5	ASIRIPWTK	1.26016e+07	1.13265e+07	1.15213e+07	1.155e+07	1.12188e+07	1.17187e+07	1.1561e+07	1.19646e+07	1.42188e+07	1.0389e+07	1.02062e+07	1.05203e+07	1.07185e+07	1.16634e+07	1.18936e+07	1.11317e+07			FALSE	0.04041	-0.09638	-0.05549	-0.0526	-0.02447	-0.20723	-0.061	3	0.9959	9K(304.2072),N-term(304.2072)
A0JNW5	DALLHHIK	3.47717e+06	3.12544e+06	4.17463e+06	3.28731e+06	3.49079e+06	3.54865e+06	3.57091e+06	3.17988e+06	3.96246e+06	3.51613e+06	4.06034e+06	3.45595e+06	4.21842e+06	3.39507e+06	3.71839e+06	3.69297e+06			FALSE	0.17973	0.20552	0.1667	0.17651	0.03202	0.18699	0.09243	3	0.9848	8K(304.2072),N-term(304.2072)
A0JNW5	DHNVGSPPK	121982	118595	133643	109539	103683	105737	95042.9	126431	119535	112830	138403	120205	107525	147922	125306	125047			FALSE	-0.05011	0.08653	0.05747	0.01554	-0.11936	0.10427	-0.2001	3	0.9918	9K(304.2072),N-term(304.2072)
A0JNW5	DSHMLNTGNDLK	1.81293e+06	1.76325e+06	1.85745e+06	2.03555e+06	2.21792e+06	2.12295e+06	2.39836e+06	2.3411e+06	1.83527e+06	1.99829e+06	2.17188e+06	2.35938e+06	2.10173e+06	3.82596e+06	1.72083e+06	2.06242e+06			FALSE	0.10027	0.72905	0.08121	0.12246	0.4063	0.34149	0.27956	3	1	12K(304.2072),N-term(304.2072)
A0JNW5	EINWQMIR	6.31505e+06	5.77505e+06	6.03271e+06	5.86028e+06	5.80182e+06	5.34819e+06	5.33505e+06	5.67755e+06	4.95813e+06	5.46763e+06	5.50479e+06	4.45208e+06	5.30784e+06	6.15825e+06	5.29349e+06	5.5788e+06			FALSE	-0.21367	-0.07645	-0.15317	-0.02371	-0.13467	-0.28006	-0.11678	2	0.9927	N-term(304.2072)
A0JNW5	FESGPGAVIH	3.09736e+07	3.21061e+07	3.22092e+07	3.34856e+07	2.6338e+07	3.22919e+07	3.06838e+07	3.06206e+07	2.91294e+07	3.38022e+07	3.03699e+07	3.31248e+07	3.48958e+07	2.70233e+07	3.39438e+07	3.29661e+07			FALSE	-0.00339	-0.02679	0.08505	0.05861	-0.04118	0.00946	-0.10554	2	1	N-term(304.2072)
A0JNW5	FVIPSEVK	1.39109e+07	1.39778e+07	1.3642e+07	1.49249e+07	1.57674e+07	1.54075e+07	1.49037e+07	1.40271e+07	1.50242e+07	1.43807e+07	1.28899e+07	1.15865e+07	1.48692e+07	1.58071e+07	1.47235e+07	1.35228e+07			FALSE	0.07637	0.13744	0.01838	0.03467	0.05292	-0.1883	0.1607	2	0.9992	8K(304.2072),N-term(304.2072)
A0JNW5	FWIDYEGMK	958499	1.02184e+06	791446	698396	884653	789284	860289	677763	876468	1.06985e+06	1.00274e+06	1.21634e+06	1.07253e+06	897946	626539	990748			FALSE	-0.025	-0.0072	-0.29217	-0.41059	-0.36464	0.16422	-0.2425	3	0.9799	9K(304.2072),N-term(304.2072)
A0JNW5	GNETIESIF	9.39846e+06	9.73259e+06	5.6825e+06	6.37464e+06	5.73922e+06	7.25078e+06	8.16453e+06	7.72688e+06	7.68919e+06	8.44309e+06	9.07468e+06	9.29579e+06	7.27822e+06	1.08457e+07	9.95016e+06	6.97339e+06	0.434607	96.7226	FALSE	-0.24597	-0.07802	-0.17688	-0.66603	-0.26767	-0.05853	-0.55851	2	0.9823	N-term(304.2072)
A0JNW5	GNITPQLNK	9.71296e+06	9.88962e+06	1.06931e+07	1.15439e+07	1.03657e+07	1.17614e+07	9.7934e+06	9.79626e+06	1.31717e+07	1.12278e+07	1.009e+07	9.88478e+06	1.10242e+07	1.15349e+07	9.80073e+06	9.68669e+06			FALSE	0.31581	0.20266	-0.0085	0.18192	-0.00095	0.02713	0.17477	2	1	9K(304.2072),N-term(304.2072)
A0JNW5	HIPLKDPLLFK	7.84134e+06	5.77835e+06	7.23917e+06	6.09835e+06	6.88229e+06	7.20051e+06	5.97468e+06	7.17509e+06	6.13018e+06	6.4637e+06	6.81897e+06	7.44157e+06	6.2546e+06	7.16504e+06	7.55064e+06	7.14425e+06			FALSE	-0.11297	-0.02135	0.10962	-0.0302	-0.05065	0.06634	0.04824	4	0.9987	11K(304.2072),5K(304.2072),N-term(304.2072)
A0JNW5	HSDLEALFQDFK	6.23993e+06	5.19687e+06	5.76883e+06	5.06149e+06	5.08366e+06	7.09808e+06	5.05422e+06	4.67501e+06	4.91177e+06	6.0615e+06	5.34974e+06	5.56729e+06	5.00246e+06	3.95301e+06	4.96018e+06	6.04968e+06			FALSE	-0.05969	-0.35284	-0.05489	-0.07861	-0.23328	-0.0671	0.09104	4	1	12K(304.2072),N-term(304.2072)
A0JNW5	INLSTLKGEGELK	2.31169e+06	3.81429e+06	3.37416e+06	2.87573e+06	2.94622e+06	3.13831e+06	3.19219e+06	3.50508e+06	2.89094e+06	3.12183e+06	3.17298e+06	3.10897e+06	3.68065e+06	2.8028e+06	2.71424e+06	2.68648e+06			FALSE	-0.02691	0.08182	-0.18179	0.02889	0.12863	0.03627	-0.0098	4	1	13K(304.2072),7K(304.2072),N-term(304.2072)
A0JNW5	IQDPQRGEVLTFK	3.06511e+06	2.93242e+06	2.84568e+06	2.55339e+06	2.83968e+06	3.0667e+06	2.85186e+06	2.88132e+06	2.58925e+06	2.84698e+06	2.77064e+06	2.63298e+06	2.60498e+06	2.43969e+06	2.8015e+06	2.61831e+06			FALSE	-0.14176	-0.24961	-0.14613	-0.15166	-0.06503	-0.15044	-0.02209	3	0.9972	13K(304.2072),N-term(304.2072)
A0JNW5	KSPVSESVSPVVPDYLPTENGDFLSSK	6.45922e+06	8.32918e+06	8.33162e+06	7.22969e+06	5.8677e+06	7.02191e+06	1.15773e+07	8.29534e+06	8.01515e+06	8.06212e+06	9.20356e+06	6.13679e+06	7.08347e+06	9.04074e+06	8.16899e+06	5.34024e+06			FALSE	0.12056	0.12476	-0.13052	0.0735	0.42632	0.05286	-0.19826	4	0.9998	1K(304.2072),27K(304.2072),N-term(304.2072)
A0JNW5	LFNDFDVK	8.20575e+06	8.33033e+06	8.08143e+06	9.69406e+06	8.97316e+06	7.05143e+06	8.0715e+06	9.02447e+06	6.79873e+06	9.17201e+06	8.85027e+06	6.6207e+06	8.94027e+06	8.80807e+06	7.52421e+06	7.32645e+06			FALSE	-0.05019	0.10207	-0.15509	0.10427	0.04804	-0.09605	-0.04533	3	0.9994	8K(304.2072),N-term(304.2072)
A0JNW5	LMSSSVVVR	9.9433e+06	1.02051e+07	1.03314e+07	1.12735e+07	9.97448e+06	1.19293e+07	1.09049e+07	1.13343e+07	9.70485e+06	9.80525e+06	1.14047e+07	1.07696e+07	1.05889e+07	1.05118e+07	1.21617e+07	1.01374e+07			FALSE	-0.04644	0.06663	0.14632	0.1007	0.14244	0.13823	0.12052	2	0.9999	N-term(304.2072)
A0JNW5	QTSNAPDVNDAIVK	7.17656e+06	7.00525e+06	8.94148e+06	7.72878e+06	8.92852e+06	8.87854e+06	7.16598e+06	7.50784e+06	7.97658e+06	6.94431e+06	8.45342e+06	8.98411e+06	6.40851e+06	8.00179e+06	6.91337e+06	8.29295e+06			FALSE	0.07329	0.02306	0.10063	0.23324	0.0492	0.29815	0.32841	3	1	14K(304.2072),N-term(304.2072)
A0JNW5	QVTPDQLGNISLR	4.11324e+06	4.67258e+06	4.89415e+06	4.32501e+06	3.82072e+06	3.93656e+06	3.75529e+06	4.84861e+06	4.74636e+06	3.9175e+06	4.09849e+06	4.54002e+06	4.16962e+06	3.70858e+06	3.88085e+06	3.6725e+06			FALSE	-0.02017	-0.15731	-0.21806	0.06946	-0.03019	-0.02439	-0.17963	2	1	N-term(304.2072)
A0JNW5	SDDGSFHIR	2.38139e+06	2.56479e+06	2.70204e+06	2.51106e+06	2.63076e+06	2.56993e+06	2.46164e+06	3.0211e+06	2.74927e+06	2.94762e+06	2.149e+06	2.39214e+06	2.65832e+06	2.48571e+06	2.97834e+06	2.83712e+06			FALSE	0.20386	0.05659	0.23358	0.07583	0.14858	-0.12326	0.07239	3	1	N-term(304.2072)
A0JNW5	SLEPAPVTVHIDHLVVER	2.82334e+06	3.33241e+06	2.93878e+06	2.64001e+06	2.79214e+06	3.10087e+06	2.62066e+06	2.93909e+06	2.60019e+06	3.11886e+06	2.59799e+06	3.36674e+06	2.82545e+06	3.38058e+06	3.5995e+06	3.12724e+06			FALSE	-0.10616	0.01174	0.12798	-0.14198	-0.14691	-0.04548	-0.06293	4	0.9999	N-term(304.2072)
A0JNW5	SLSEAIEK	4.21431e+06	4.55867e+06	4.45362e+06	4.07611e+06	4.16691e+06	3.66044e+06	4.49557e+06	3.50438e+06	3.75512e+06	5.22881e+06	3.9433e+06	4.73317e+06	4.55795e+06	4.19547e+06	4.02499e+06	3.48506e+06			FALSE	0.03428	-0.00322	-0.22424	-0.04057	-0.13308	-0.01596	-0.16454	3	0.9972	8K(304.2072),N-term(304.2072)
A0JNW5	SVDLSHIPLKDPLLFK	1.29691e+07	1.23303e+07	1.24062e+07	1.17346e+07	1.15274e+07	1.17596e+07	1.167e+07	1.04086e+07	1.27266e+07	9.86732e+06	1.33533e+07	1.18271e+07	1.17427e+07	1.15674e+07	1.0803e+07	1.19569e+07			FALSE	-0.16317	-0.11815	-0.15261	-0.06763	-0.19645	-0.0068	-0.11958	4	1	10K(304.2072),16K(304.2072),N-term(304.2072)
A0JNW5	THPICLSLDK	2.88314e+07	2.96058e+07	2.82162e+07	3.11064e+07	3.21935e+07	2.84286e+07	2.95274e+07	3.00697e+07	2.94553e+07	2.85142e+07	2.89527e+07	2.26514e+07	2.92957e+07	2.38334e+07	3.36814e+07	3.12513e+07			FALSE	-0.01159	-0.13738	0.15206	0.0217	0.02836	-0.1794	0.05296	3	1	10K(304.2072),5C(57.0215),N-term(304.2072)
A0JNW5	TVSLEPAPVTVHIDHLVVER	1.76595e+07	1.94632e+07	1.98541e+07	1.95465e+07	1.78857e+07	1.79006e+07	1.93366e+07	1.90993e+07	2.10276e+07	1.89579e+07	2.03339e+07	1.7824e+07	1.87036e+07	1.80864e+07	1.99844e+07	1.65126e+07			FALSE	0.10718	-0.01299	-0.02452	0.08592	0.05015	0.03968	-0.05289	4	1	N-term(304.2072)
A0JNW5	TYTSFPK	1.03968e+07	1.2165e+07	1.10745e+07	1.15905e+07	1.06143e+07	1.17844e+07	1.19867e+07	1.0304e+07	1.02748e+07	1.22798e+07	1.15887e+07	1.16025e+07	1.2084e+07	1.09338e+07	1.04698e+07	1.07752e+07			FALSE	-0.00046	0.02886	-0.08676	0.00658	-0.01744	0.0397	-0.01047	2	0.9991	7K(304.2072),N-term(304.2072)
A0JNW5	YAESQKEPQTC	5.63994e+06	6.37718e+06	6.09689e+06	5.31044e+06	5.82104e+06	6.28921e+06	5.9526e+06	5.79825e+06	6.2442e+06	6.26012e+06	5.03517e+06	5.49927e+06	5.31878e+06	5.52982e+06	4.93021e+06	6.26361e+06			FALSE	0.05733	-0.14758	-0.10239	-0.07513	-0.03233	-0.18998	0.01114	3	0.9947	11C(57.0215),6K(304.2072),N-term(304.2072)
A0M8Q6	YAASSYLSLTPEQWK	9.8327e+06	2.23914e+06	3.10741e+06	3.26695e+06	3.09268e+06	3.51515e+06	3.24328e+06	5.29711e+06	2.98791e+06	4.00838e+06	3.08952e+06	5.60438e+06	3.21418e+06	6.73529e+06	5.03088e+06	3.42975e+06			FALSE	-0.78698	-0.27895	-0.51281	-0.92129	-0.49927	-0.47357	-0.8694	3	1	15K(304.2072),N-term(304.2072)
A0MZ66	AEPVVVLDPVSTHEPQTK	6.73981e+06	6.36852e+06	7.16603e+06	6.47739e+06	5.89421e+06	5.96563e+06	6.44655e+06	7.59226e+06	6.81242e+06	6.49182e+06	6.41771e+06	6.71273e+06	5.47168e+06	5.12483e+06	6.62028e+06	4.74766e+06			FALSE	0.0214	-0.3069	-0.20551	0.05772	0.09894	0.00243	-0.1444	4	1	18K(304.2072),N-term(304.2072)
A0MZ66	AIELENLK	3.92832e+07	4.17357e+07	3.77181e+07	3.61014e+07	3.79271e+07	3.4516e+07	4.31968e+07	3.48493e+07	4.1133e+07	3.78462e+07	4.45357e+07	4.15036e+07	3.2288e+07	4.38435e+07	3.82696e+07	4.15339e+07			FALSE	-0.03679	-0.08976	-0.02181	-0.13426	-0.05393	0.08674	-0.16141	3	0.9872	8K(304.2072),N-term(304.2072)
A0MZ66	AIGEYEDLRAENQK	9.89831e+06	8.99813e+06	1.01424e+07	1.03072e+07	1.07043e+07	1.01392e+07	9.53822e+06	9.9777e+06	9.45261e+06	9.84528e+06	1.01261e+07	8.15742e+06	1.05871e+07	9.39595e+06	1.10839e+07	1.06084e+07			FALSE	0.03033	0.08066	0.19907	0.11395	0.04654	-0.04757	0.14149	3	1	14K(304.2072),N-term(304.2072)
A0MZ66	AQEMFIEQNK	8.99046e+06	8.68036e+06	8.99692e+06	8.89394e+06	7.88523e+06	7.64252e+06	7.4149e+06	9.06138e+06	7.8463e+06	9.00036e+06	9.0679e+06	8.27875e+06	8.40551e+06	9.03324e+06	8.11563e+06	9.12892e+06			FALSE	-0.06891	-0.01907	-0.03523	0.01785	-0.10098	-0.02671	-0.18652	3	0.9989	10K(304.2072),N-term(304.2072)
A0MZ66	ATQPETTEEVTDL	2.96993e+07	3.39918e+07	3.45661e+07	3.80532e+07	3.27255e+07	3.7219e+07	3.18843e+07	3.317e+07	3.69165e+07	3.41376e+07	3.79834e+07	2.96035e+07	3.44239e+07	2.64999e+07	3.46312e+07	3.7883e+07			FALSE	0.15782	-0.06409	0.18717	0.18926	0.03055	0.08565	0.13512	2	1	N-term(304.2072)
A0MZ66	ATQPETTEEVTDLK	1.63488e+08	1.47818e+08	1.53785e+08	1.56757e+08	1.32886e+08	1.6158e+08	1.4222e+08	1.47332e+08	1.53331e+08	1.62015e+08	1.63658e+08	1.68755e+08	1.59212e+08	1.50707e+08	1.5719e+08	1.474e+08			FALSE	0.01861	-0.00644	-0.03146	-0.00355	-0.10451	0.09465	-0.08023	3	1	14K(304.2072),N-term(304.2072)
A0MZ66	AVEEMMDR	3.29332e+07	2.9613e+07	3.1143e+07	2.91708e+07	3.28512e+07	3.31066e+07	3.12756e+07	3.31069e+07	3.64719e+07	3.33772e+07	3.34468e+07	3.33447e+07	3.21941e+07	3.25858e+07	3.37408e+07	3.27999e+07			FALSE	0.15932	0.05062	0.08932	-0.05243	0.04175	0.09474	0.07662	2	0.9998	5M(15.9949),6M(15.9949),N-term(304.2072)
A0MZ66	DPTQHKEDEGEIQPENKEDSIENVR	7.82889e+06	7.50571e+06	8.21401e+06	8.34999e+06	8.30019e+06	8.14058e+06	8.54461e+06	8.62868e+06	6.50617e+06	8.32172e+06	7.38653e+06	8.68838e+06	8.22471e+06	9.19764e+06	8.42038e+06	7.6813e+06			FALSE	-0.04848	0.18415	0.07042	0.11126	0.16338	0.06802	0.10049	5	1	17K(304.2072),6K(304.2072),N-term(304.2072)
A0MZ66	DQVAEKDPTQHK	1.33162e+07	1.36629e+07	1.5895e+07	1.4441e+07	1.4216e+07	1.36542e+07	1.39811e+07	1.42029e+07	1.40573e+07	1.37736e+07	1.42113e+07	1.4498e+07	1.42963e+07	1.44358e+07	1.47332e+07	1.32335e+07			FALSE	0.04484	0.09082	0.05187	0.16919	0.06303	0.08967	0.04688	4	1	12K(304.2072),6K(304.2072),N-term(304.2072)
A0MZ66	DQVAEKDPTQHKEDEGEIQPE	9.57916e+06	8.07907e+06	9.63186e+06	9.85424e+06	9.85764e+06	9.78357e+06	8.46338e+06	1.08202e+07	8.69236e+06	9.71569e+06	1.01533e+07	1.13723e+07	9.54945e+06	1.11714e+07	8.71446e+06	1.01809e+07			FALSE	0.06	0.23074	0.09769	0.1421	0.12703	0.28572	0.15354	4	1	12K(304.2072),6K(304.2072),N-term(304.2072)
A0MZ66	EAEFNSPSPPTPEPGEGPR	1.26384e+07	1.33589e+07	1.19086e+07	1.37087e+07	1.27534e+07	1.21208e+07	1.2317e+07	1.38074e+07	1.18555e+07	1.33289e+07	1.2632e+07	1.21409e+07	1.28519e+07	1.65614e+07	1.24693e+07	1.25753e+07			FALSE	-0.04583	0.1781	-0.05387	-0.02124	0.00704	-0.0696	-0.06371	3	1	N-term(304.2072)
A0MZ66	ELEEQLENETLHK	2.59953e+08	2.4158e+08	2.39845e+08	2.38485e+08	2.41892e+08	2.30576e+08	2.56377e+08	2.74536e+08	2.41528e+08	2.633e+08	2.49702e+08	2.9259e+08	2.64355e+08	2.57982e+08	2.35343e+08	2.55666e+08			FALSE	0.00945	0.05864	-0.03059	-0.06834	0.08213	0.11273	-0.08613	3	1	13K(304.2072),N-term(304.2072)
A0MZ66	ELRDQIVSVQ	6.20403e+07	5.92481e+07	5.07619e+07	5.09549e+07	5.84256e+07	5.78552e+07	5.77398e+07	6.56515e+07	6.58306e+07	5.33693e+07	5.80204e+07	6.72409e+07	5.42724e+07	6.17905e+07	5.66652e+07	5.38073e+07			FALSE	-0.02506	-0.06354	-0.13476	-0.25388	0.0248	0.0465	-0.06083	2	1	N-term(304.2072)
A0MZ66	ELRDQIVSVQEEKK	8.8638e+06	8.00198e+06	8.09533e+06	1.00163e+07	8.18436e+06	9.63763e+06	9.47082e+06	8.55559e+06	9.25431e+06	8.44386e+06	9.25068e+06	9.81625e+06	8.50302e+06	7.81616e+06	8.80249e+06	8.5148e+06			FALSE	0.0695	-0.04753	0.03812	0.10282	0.09601	0.17697	0.07956	5	0.9999	13K(304.2072),14K(304.2072),N-term(304.2072)
A0MZ66	ESAVDELK	1.42319e+07	1.39503e+07	1.22236e+07	1.29962e+07	1.46535e+07	1.48518e+07	1.45434e+07	1.4749e+07	1.47709e+07	1.60612e+07	1.41536e+07	1.4803e+07	1.42206e+07	1.38127e+07	1.40217e+07	1.41963e+07			FALSE	0.12965	-0.00765	0.00183	-0.16023	0.05574	0.0391	0.06619	3	0.9915	8K(304.2072),N-term(304.2072)
A0MZ66	FNSPSPPTPEPGEGPR	9.86149e+06	9.19189e+06	9.40526e+06	9.75829e+06	8.57672e+06	9.9016e+06	8.88298e+06	8.9415e+06	1.02684e+07	8.32501e+06	9.3057e+06	1.03757e+07	9.45447e+06	8.89369e+06	9.23129e+06	8.6754e+06			FALSE	-0.03526	-0.05441	-0.08955	0.00832	-0.09619	0.04679	-0.04421	3	1	N-term(304.2072)
A0MZ66	GCESAVDELK	1.32428e+07	1.33835e+07	1.2134e+07	1.27956e+07	1.35451e+07	1.2841e+07	1.43296e+07	1.39688e+07	1.37929e+07	1.31119e+07	1.28958e+07	1.49778e+07	1.47577e+07	1.21053e+07	1.29957e+07	1.23389e+07			FALSE	0.01501	0.01277	-0.07174	-0.09499	0.08787	0.06605	-0.01308	23	1	10K(304.2072),2C(57.0215),N-term(304.2072)
A0MZ66	GVHLRPVNQ	8.25657e+06	7.296e+06	7.39013e+06	7.25953e+06	8.0039e+06	8.30625e+06	7.16037e+06	8.46244e+06	7.47232e+06	7.47387e+06	7.48836e+06	8.05943e+06	7.30889e+06	9.25599e+06	8.82928e+06	8.01987e+06			FALSE	-0.05738	0.09097	0.11552	-0.08629	0.0065	-0.00044	0.06862	3	0.9955	N-term(304.2072)
A0MZ66	GVHLRPVNQTAR	7.32842e+06	7.76121e+06	7.95588e+06	9.07266e+06	8.21216e+06	8.72235e+06	7.92236e+06	7.98563e+06	8.68223e+06	8.43487e+06	6.81172e+06	6.20783e+06	8.03496e+06	8.03376e+06	9.90782e+06	8.10223e+06			FALSE	0.18188	0.0907	0.25524	0.1744	0.07619	-0.21288	0.16641	4	1	N-term(304.2072)
A0MZ66	GVHLRPVNQTARPK	4.01777e+07	3.85523e+07	3.59067e+07	3.92965e+07	3.72163e+07	3.87063e+07	2.8745e+07	4.15065e+07	3.83998e+07	3.54333e+07	3.87602e+07	3.99057e+07	4.19684e+07	3.50357e+07	3.67576e+07	3.49832e+07			FALSE	-0.09265	-0.03198	-0.13412	-0.06612	-0.16439	-0.00118	-0.05238	45	0.9992	14K(304.2072),N-term(304.2072)
A0MZ66	HSVDELQK	4030393	4.82338e+06	4.57259e+06	4.78802e+06	4.56812e+06	4.17884e+06	4.08155e+06	4.26535e+06	4.44143e+06	4.7185e+06	5.3003e+06	4.46224e+06	4.71543e+06	4.47978e+06	4.45968e+06	4.34184e+06			FALSE	0.04904	0.05459	-0.00854	0.08031	-0.08505	0.14096	-0.01751	2	0.9998	8K(304.2072),N-term(304.2072)
A0MZ66	ILAIELENLK	7.55332e+07	7.50824e+07	6.08014e+07	7.13271e+07	7.0004e+07	6.86293e+07	6.98692e+07	7.78425e+07	6.46243e+07	7.87533e+07	6.2016e+07	4.73165e+07	7.41585e+07	6.56972e+07	7.38369e+07	7.54016e+07			FALSE	-0.07105	-0.10693	-0.01325	-0.18893	-0.02809	-0.46215	-0.1196	3	1	10K(304.2072),N-term(304.2072)
A0MZ66	IRQERDEAVK	1.88862e+07	1.73909e+07	1.95916e+07	1.73824e+07	1.88671e+07	1.79413e+07	2.03804e+07	1.93558e+07	2.03191e+07	1.84741e+07	2.25109e+07	2.12224e+07	1.94548e+07	1.89854e+07	1.934e+07	1.95412e+07			FALSE	0.09674	0.08356	0.10002	0.02746	0.1314	0.26968	0.02098	3	0.9997	10K(304.2072),N-term(304.2072)
A0MZ66	KGVHLRPVNQTAR	7.17365e+06	7.06892e+06	8.532e+06	8.33717e+06	7.23303e+06	6.79407e+06	8.02087e+06	8.27005e+06	8.3908e+06	7.57001e+06	6.35717e+06	8.81939e+06	6.90949e+06	6.46582e+06	1.02888e+07	7.34196e+06			FALSE	0.16432	-0.09064	0.30789	0.24418	0.19386	0.09164	-0.02199	5	1	1K(304.2072),N-term(304.2072)
A0MZ66	KHSVDELQK	1.09756e+07	1.17273e+07	1.03838e+07	1.09357e+07	1.0332e+07	1.02668e+07	1.04354e+07	1.07227e+07	9.97233e+06	1.08755e+07	1.14437e+07	1.05917e+07	1.00674e+07	1.04749e+07	1.07155e+07	1.15673e+07			FALSE	-0.12298	-0.14428	-0.02695	-0.0907	-0.10167	-0.04305	-0.14032	3	1	1K(304.2072),9K(304.2072),N-term(304.2072)
A0MZ66	KILAIELENLK	2.47124e+07	2.49724e+07	2.80493e+07	2.43977e+07	2.62003e+07	2.59148e+07	2.31932e+07	2.37967e+07	2.39443e+07	2.91588e+07	2.95619e+07	2.61201e+07	2.62858e+07	2.52846e+07	2.47245e+07	3.16232e+07			FALSE	0.09599	0.05374	0.18155	0.07806	-0.08045	0.1644	0.06889	34	1	11K(304.2072),1K(304.2072),N-term(304.2072)
A0MZ66	KLEEFQK	1.36474e+07	1.37743e+07	1.56232e+07	1.45599e+07	1.50586e+07	1.54927e+07	1.6644e+07	1.22049e+07	1.55749e+07	1.38438e+07	1.73926e+07	1.4846e+07	1.77523e+07	1.31314e+07	1.85719e+07	1.43703e+07			FALSE	0.10141	0.17152	0.26462	0.13842	0.0732	0.23347	0.15591	3	0.9774	1K(304.2072),7K(304.2072),N-term(304.2072)
A0MZ66	KQQLELLEEDKK	1363.06	1455.46	1312.89	1520.78	1400.6	1381.25	1405.51	1468.6	1359.95	1414.44	1414.4	1734.59	1439.81	1416.04	1389.82	1550.27			FALSE	-0.02277	0.01898	0.06092	0.00773	0.02818	0.15995	-0.01889	4	1	11K(304.2072),12K(304.2072),1K(304.2072),N-term(304.2072)
A0MZ66	KSLDPENSETELER	6.45636e+06	6.23218e+06	8.64589e+06	7.53854e+06	9.11666e+06	7.94715e+06	9.14264e+06	7.07348e+06	9.85626e+06	7.46799e+06	9.55491e+06	8.06446e+06	9.65765e+06	9.01708e+06	7.18472e+06	1.00643e+07	0.662904	0.272786	FALSE	0.44927	0.55756	0.44299	0.35108	0.3539	0.47364	0.42741	3	1	1K(304.2072),N-term(304.2072)
A0MZ66	KVTFQPPSSIGCRK	7.02479e+06	7.35239e+06	6.27229e+06	7.67765e+06	5.85213e+06	7.3312e+06	6.41969e+06	8.54484e+06	8.32255e+06	6.84936e+06	7.11193e+06	8.06262e+06	6.08919e+06	7.46376e+06	6.784e+06	9.6996e+06			FALSE	0.07762	-0.08517	0.19725	-0.04352	0.05776	0.07787	-0.12507	5	0.9974	12C(57.0215),14K(304.2072),1K(304.2072),N-term(304.2072)
A0MZ66	KYIDGEK	1.35588e+07	1.21132e+07	1.30976e+07	1.26994e+07	1.3061e+07	1.23096e+07	1.27589e+07	1.40788e+07	1.37965e+07	1.20204e+07	1.34094e+07	1.39641e+07	1.37775e+07	1.3162e+07	1.45346e+07	1.33718e+07			FALSE	0.00812	0.06953	0.1204	0.007	0.06406	0.09258	-0.01704	3	0.9364	1K(304.2072),7K(304.2072),N-term(304.2072)
A0MZ66	LTQQLEEER	8.42225e+06	7.2818e+06	7.35867e+06	8.42724e+06	6.53126e+06	8.19423e+06	7.23802e+06	8.54096e+06	7.68041e+06	8.37777e+06	7.96837e+06	8.13273e+06	8.17896e+06	7.20422e+06	8.06722e+06	7.40288e+06			FALSE	0.03217	-0.02978	-0.02165	0.0075	0.00687	0.03602	-0.09282	2	1	N-term(304.2072)
A0MZ66	LTQQLEEERIQHQQK	1.23959e+07	8.06496e+06	8.84245e+06	1.07457e+07	7.36969e+06	1.12041e+07	9.15527e+06	1.11211e+07	9.52154e+06	1.04107e+07	1.06789e+07	8.63034e+06	1.05727e+07	9.70727e+06	1.03231e+07	8.16731e+06			FALSE	-0.03777	-0.01281	-0.14609	-0.06288	-0.01306	-0.08357	-0.1396	4	1	15K(304.2072),N-term(304.2072)
A0MZ66	LVEVIEEVNK	2.87758e+08	3.0224e+08	2.76056e+08	2.86712e+08	2.49044e+08	2.28231e+08	3.04148e+08	2.80996e+08	2.58902e+08	2.84105e+08	3.21662e+08	2.3816e+08	3.12784e+08	2.85214e+08	3.15473e+08	2.83362e+08			FALSE	-0.11974	0.01943	0.02145	-0.06817	-0.01192	-0.07574	-0.30589	3	1	10K(304.2072),N-term(304.2072)
A0MZ66	NHLEIEK	5.18666e+06	4.9612e+06	5.11588e+06	4.63066e+06	4.21233e+06	5.39483e+06	4.91558e+06	4.49249e+06	5.08225e+06	5.3701e+06	4.90224e+06	4.52821e+06	4.53784e+06	4.40726e+06	4.69914e+06	4.77156e+06			FALSE	0.04265	-0.18201	-0.09963	-0.05821	-0.10921	-0.10578	-0.07899	3	0.9414	7K(304.2072),N-term(304.2072)
A0MZ66	QAEPVVVLDPVSTHEPQTK	4.67504e+07	4.75306e+07	5.25662e+07	5.03011e+07	5.18635e+07	4.3086e+07	5.03779e+07	5.07012e+07	4.70657e+07	6.02913e+07	5.24598e+07	5.5764e+07	5.46572e+07	5.18525e+07	4.53281e+07	4.8917e+07			FALSE	0.18738	0.17595	-0.00055	0.12575	0.10045	0.19898	0.01019	4	1	19K(304.2072),N-term(304.2072)
A0MZ66	QLEEERIQHQQK	2.60358e+07	2.28598e+07	2.87074e+07	2.85972e+07	2.77856e+07	2.70963e+07	2.90342e+07	2.47246e+07	2.92507e+07	2.79821e+07	3.17643e+07	3.39659e+07	3.0423e+07	2.42291e+07	2.76633e+07	2.54486e+07			FALSE	0.22714	0.16057	0.11933	0.22894	0.13679	0.42685	0.16662	4	1	12K(304.2072),N-term(304.2072)
A0MZ66	QLELLEEDKK	4.18344e+07	4.33364e+07	4.15573e+07	4.41068e+07	4.31662e+07	4.43667e+07	4.40418e+07	4.79686e+07	4.44193e+07	4.36457e+07	4.69877e+07	3.66351e+07	4.59436e+07	4.59549e+07	4.54016e+07	4.52105e+07			FALSE	0.04821	0.10968	0.08934	0.00833	0.11144	-0.02646	0.03947	3	0.9999	10K(304.2072),9K(304.2072),N-term(304.2072)
A0MZ66	QQLEEERIQHQQK	1.4569e+07	1.36401e+07	1.5265e+07	1.52944e+07	1.4102e+07	1.37931e+07	1.55931e+07	1.31245e+07	1.45686e+07	1.43138e+07	1.55087e+07	1.68935e+07	1.60594e+07	1.49242e+07	1.4381e+07	1.23377e+07			FALSE	0.03404	0.13535	-0.07831	0.11546	0.02578	0.19993	-0.01615	4	1	13K(304.2072),N-term(304.2072)
A0MZ66	QQLELLEEDKK	2.16403e+07	2.30501e+07	2.06814e+07	1.86849e+07	1.86076e+07	1.82519e+07	2.00209e+07	2.12109e+07	1.97173e+07	2.11092e+07	2.11923e+07	2.06001e+07	2.16144e+07	1.97527e+07	2.16309e+07	2.03601e+07			FALSE	-0.13046	-0.11148	-0.08988	-0.183	-0.11621	-0.09672	-0.27792	3	1	10K(304.2072),11K(304.2072),N-term(304.2072)
A0MZ66	QSSIPDQQLLK	7.40813e+06	7.59602e+06	6.79531e+06	6.38228e+06	6.44323e+06	8.22401e+06	7.34289e+06	5.20788e+06	6.07325e+06	7.22215e+06	6.42639e+06	5.76571e+06	7.54545e+06	6.72009e+06	7.06854e+06	7.43602e+06			FALSE	-0.17443	-0.07283	-0.04886	-0.18728	-0.25759	-0.29942	-0.03276	3	0.9752	11K(304.2072),N-term(304.2072)
A0MZ66	QVNLELEK	1.27987e+07	1.45909e+07	1.4021e+07	1.26686e+07	1.29709e+07	1.56379e+07	1.25722e+07	1.35591e+07	1.22544e+07	1.49313e+07	1.46971e+07	1.3806e+07	1.36042e+07	1.62375e+07	1.27163e+07	1.37061e+07			FALSE	-0.01078	0.1237	-0.05187	-0.03734	-0.06784	0.05749	0.06284	3	0.9452	8K(304.2072),N-term(304.2072)
A0MZ66	RQAVEEMMDR	1.67542e+07	1.38036e+07	1.60567e+07	1.73264e+07	1.48047e+07	1.47922e+07	1.45823e+07	1.49244e+07	1.45867e+07	1.47595e+07	1.66126e+07	1.31558e+07	1.69278e+07	1.4443e+07	1.69084e+07	1.27271e+07			FALSE	-0.05837	0.03788	-0.04422	0.12758	-0.0505	-0.03776	-0.0461	3	1	N-term(304.2072)
A0MZ66	RQSHLLLQ	4.2503e+07	3.25513e+07	3.871e+07	3.78055e+07	3.05831e+07	4.16853e+07	3.13224e+07	2.97152e+07	3.70385e+07	4.03073e+07	4.07336e+07	4.41995e+07	4.27717e+07	2.84549e+07	4.91724e+07	3.7555e+07			FALSE	0.04339	-0.07552	0.20855	0.02782	-0.29823	0.17839	-0.05457	3	0.9966	N-term(304.2072)
A0MZ66	RVNQSENSVPPPPPPPPPLPPPPPNPIR	5.01647e+07	4.06881e+07	5.54731e+07	5.82131e+07	5.29667e+07	5.20406e+07	5.56951e+07	6.22168e+07	5.07449e+07	6.64503e+07	4.13374e+07	4.26833e+07	4.89333e+07	4.41687e+07	5.0117e+07	5.52349e+07			FALSE	0.36731	0.03528	0.21361	0.32345	0.37611	-0.11279	0.20889	5	1	N-term(304.2072)
A0MZ66	SIPDQQLLK	2.92269e+07	2.65415e+07	2.93389e+07	2.965e+07	3.05594e+07	2.70324e+07	2.92064e+07	2.99022e+07	2.70732e+07	2.97585e+07	2.98768e+07	2.64542e+07	3.11591e+07	2.97396e+07	31158293	3.1131e+07			FALSE	0.02725	0.12696	0.15954	0.081	0.08392	0.01448	0.04642	2	0.9971	9K(304.2072),N-term(304.2072)
A0MZ66	SKLVEVIEEVNK	9.79621e+06	7.38879e+06	1.14471e+07	7.42892e+06	9.89041e+06	1.03819e+07	9.35307e+06	8.8893e+06	1.14203e+07	1.00915e+07	1.25669e+07	1.25587e+07	1.19745e+07	1.07369e+07	9.58267e+06	1.14354e+07			FALSE	0.32398	0.40227	0.29048	0.13541	0.08614	0.54801	0.23836	4	1	12K(304.2072),2K(304.2072),N-term(304.2072)
A0MZ66	SLDPENSETELER	1.30943e+08	1.27106e+08	1.3716e+08	1.39984e+08	1.24068e+08	1.31025e+08	1.34348e+08	1.35186e+08	1.44589e+08	1.38739e+08	1.41058e+08	1.41272e+08	1.28281e+08	1.37437e+08	1.31375e+08	1.23416e+08			FALSE	0.13483	0.04225	-0.01834	0.10299	0.06282	0.12973	-0.01662	23	1	N-term(304.2072)
A0MZ66	SMPVLGSVS	2.09297e+07	2.09682e+07	2.05742e+07	2.01316e+07	2.16359e+07	2.16439e+07	2.13448e+07	2.29578e+07	2.11626e+07	2.00583e+07	2.08332e+07	2.3292e+07	1.97e+07	1.90633e+07	2.03387e+07	2.00389e+07			FALSE	-0.0235	-0.11219	-0.05332	-0.04165	0.08051	0.07472	0.04682	2	0.9957	N-term(304.2072)
A0MZ66	SSIPDQQLLK	4.42524e+07	3.85451e+07	4.58884e+07	4.17978e+07	4.59542e+07	4.45387e+07	4.06147e+07	4.61415e+07	4.69229e+07	3.92231e+07	4.1516e+07	3.94375e+07	4.65857e+07	3.90713e+07	4.07375e+07	4.18663e+07			FALSE	0.0572	0.04898	-0.00338	0.08276	0.06738	-0.03249	0.12822	23	0.9998	10K(304.2072),N-term(304.2072)
A0MZ66	SVDELQK	1.93958e+07	1.92727e+07	1.84152e+07	20938328	1.97265e+07	1.97351e+07	2.09127e+07	2.05324e+07	2.16698e+07	1.98395e+07	2.32351e+07	2.17265e+07	2.24391e+07	2.1427e+07	2.01811e+07	2.18786e+07			FALSE	0.10227	0.18195	0.12128	0.02533	0.10004	0.21754	0.02929	2	0.9609	7K(304.2072),N-term(304.2072)
A0MZ66	TLEAEFNSPSPPTPEPGEGPR	1.97609e+06	1.59443e+06	1.97351e+06	1.69202e+06	2.02858e+06	2.10803e+06	1.66285e+06	1.94717e+06	1.57291e+06	1.61998e+06	1.79585e+06	1.51458e+06	1.85451e+06	2.39612e+06	1.78627e+06	1.7827e+06			FALSE	-0.16127	0.25154	-0.00063	0.03789	0.01587	-0.10912	0.21231	3	1	N-term(304.2072)
A0MZ66	TLEAEFNSPSPPTPEPGEGPRK	2.32713e+07	2.64169e+07	2.92174e+07	5.77326e+07	3.02368e+07	2.75625e+07	5.39139e+07	2.11303e+07	2.03875e+07	2.3452e+07	2.26425e+07	2.51587e+07	4.44336e+07	2.71649e+07	2.04836e+07	3.95713e+07			FALSE	-0.18068	0.52702	0.27338	0.80728	0.59484	-0.05586	0.21815	4	0.9999	22K(304.2072),N-term(304.2072)
A0MZ66	TVLNSEVL	6.95985e+06	9.82233e+06	7.03115e+06	8.66956e+06	7.0578e+06	8.23018e+06	8.3396e+06	6.70293e+06	4.62527e+06	7.88441e+06	7.58046e+06	9.62978e+06	7.67015e+06	8.0421e+06	6.17208e+06	8.46038e+06			FALSE	-0.42388	-0.09504	-0.19776	-0.0961	-0.15788	0.03634	-0.13453	2	0.9646	N-term(304.2072)
A0MZ66	TVLNSEVLEQ	7.71393e+06	6.57413e+06	7.20317e+06	6.39487e+06	6.25173e+06	6.39311e+06	6.42593e+06	6.6277e+06	7.08168e+06	8.23213e+06	7.92039e+06	8.22532e+06	7.21479e+06	9.13825e+06	7.84035e+06	8.12816e+06			FALSE	0.10002	0.19475	0.16042	-0.07141	-0.13036	0.17634	-0.17626	2	1	N-term(304.2072)
A0MZ66	TVLNSEVLEQR	3.96166e+07	3.61814e+07	3.94509e+07	3.4982e+07	3.30513e+07	3.99382e+07	3.38122e+07	3.71815e+07	2.79395e+07	3.58519e+07	3.32433e+07	3.32152e+07	3.13668e+07	3.14266e+07	4.04843e+07	3.34101e+07			FALSE	-0.2488	-0.27155	-0.0367	-0.02622	-0.09447	-0.18971	-0.05447	3	1	N-term(304.2072)
A0MZ66	TVLNSEVLEQRK	4.04931e+07	3.90675e+07	4.17841e+07	3.96644e+07	4.29451e+07	3.75084e+07	4.24414e+07	3.97899e+07	4.27784e+07	3.96848e+07	4.38952e+07	4.34759e+07	4.57846e+07	3.80007e+07	4.08469e+07	3.77044e+07			FALSE	0.0517	0.07464	-0.01842	0.03384	0.04763	0.1351	0.0161	3	1	12K(304.2072),N-term(304.2072)
A0MZ66	VSVQCQK	9.08819e+06	9.08899e+06	1.00291e+07	9.0171e+06	9.55591e+06	9.51925e+06	9.49868e+06	9.02303e+06	1.03468e+07	9.70572e+06	9.16527e+06	1.08174e+07	8.75965e+06	7.64641e+06	9.25079e+06	9.38417e+06			FALSE	0.14165	-0.1479	0.03588	0.06737	0.02709	0.13662	0.06957	2	0.9948	5C(57.0215),7K(304.2072),N-term(304.2072)
A0MZ66	VTFQPPSSIGCR	2.52908e+07	3.18878e+07	3.15222e+07	2.85308e+07	2.61785e+07	3.25484e+07	2.68934e+07	2.84952e+07	2.61822e+07	2.88938e+07	2.69957e+07	2.77711e+07	2.92706e+07	3.4023e+07	3.34168e+07	2.75408e+07			FALSE	-0.05405	0.14659	0.09233	0.07076	-0.04589	-0.06217	0.03855	3	1	11C(57.0215),N-term(304.2072)
A1A4S6	AVPGPPGPDK	2.82321e+07	2.68487e+07	2.4523e+07	2.73512e+07	2.98902e+07	2.69345e+07	2.90577e+07	2.8945e+07	2.85197e+07	2.6966e+07	3.13619e+07	3.22506e+07	2.68928e+07	2.70331e+07	2.71954e+07	2.97088e+07			FALSE	0.01056	-0.03057	0.04698	-0.08653	0.07457	0.20776	0.04497	3	1	10K(304.2072),N-term(304.2072)
A1A4S6	DSHLQEADIQVEQNR	5.40242e+06	4.72317e+06	5.16899e+06	6.04587e+06	5.59893e+06	5.57972e+06	5.37539e+06	6.55074e+06	5.86977e+06	5.63793e+06	5.53147e+06	6.20398e+06	5.66711e+06	6.15098e+06	6.22273e+06	6.8381e+06			FALSE	0.18459	0.22299	0.36724	0.14741	0.23612	0.21287	0.14274	3	1	N-term(304.2072)
A1A4S6	EFSNFLK	6.86617e+06	6.67585e+06	6.28114e+06	6.78314e+06	7.42906e+06	6.62124e+06	6.28223e+06	6.93849e+06	5.82922e+06	6.24497e+06	6.43153e+06	6.1864e+06	6.30438e+06	6.83905e+06	6.54285e+06	6.40512e+06			FALSE	-0.16552	-0.0431	-0.06472	-0.05182	-0.03464	-0.10197	0.05316	2	0.9976	7K(304.2072),N-term(304.2072)
A1A4S6	EMLDILVK	1.04125e+07	9.38754e+06	9.16429e+06	9.33296e+06	8.8611e+06	8.18968e+06	9.48702e+06	1.14847e+07	9.9913e+06	7.40543e+06	8.53355e+06	8.64894e+06	7.97298e+06	9.36309e+06	7.8476e+06	8.94381e+06			FALSE	-0.18669	-0.19173	-0.23778	-0.09819	0.08294	-0.20456	-0.21567	23	0.9994	8K(304.2072),N-term(304.2072)
A1A4S6	GINDQGLYR	6.49198e+06	5.74545e+06	5.52878e+06	5.11937e+06	5.24088e+06	5.55003e+06	5.60412e+06	5.35835e+06	5.77274e+06	5.94413e+06	5.16207e+06	5.76721e+06	5.54241e+06	5.45026e+06	5.19385e+06	4.7516e+06			FALSE	-0.06271	-0.15476	-0.29919	-0.2007	-0.15873	-0.1631	-0.18148	2	1	N-term(304.2072)
A1A4S6	HLNLSAK	3.64701e+07	3.78051e+07	3.8051e+07	3.90599e+07	4.16266e+07	4.31337e+07	4.45081e+07	3.80815e+07	4.30003e+07	4.18482e+07	4.71942e+07	4.26066e+07	4.10476e+07	4.41607e+07	4.71737e+07	4.48787e+07			FALSE	0.19201	0.19811	0.30957	0.05405	0.15308	0.27385	0.19051	3	0.9895	7K(304.2072),N-term(304.2072)
A1A4S6	IRAHEAELER	4.18346e+06	3.73355e+06	2.96474e+06	3.23317e+06	3.63501e+06	3.64243e+06	3.81643e+06	3.43134e+06	4.36716e+06	4.2205e+06	3.78779e+06	3.51137e+06	4.37937e+06	3.81715e+06	3.69981e+06	4.46253e+06			FALSE	0.11731	0.05006	0.04403	-0.35317	-0.12742	-0.11723	-0.12152	3	0.9438	N-term(304.2072)
A1A4S6	KFNMIPFEHR	1.81881e+07	1.91926e+07	1.88788e+07	2.07763e+07	2.04243e+07	1.90353e+07	1.91796e+07	2.02553e+07	2.0936e+07	2.05365e+07	1.77129e+07	1.77237e+07	1.89361e+07	1.81446e+07	2.04714e+07	2.1443e+07			FALSE	0.14987	-0.01162	0.16516	0.08521	0.07719	-0.07705	0.07808	4	1	1K(304.2072),N-term(304.2072)
A1A4S6	LGDGEVFFLK	1.55206e+07	1.58669e+07	1.44727e+07	1.67459e+07	1.84259e+07	1.97722e+07	1.7652e+07	1.61509e+07	1.70505e+07	2.02335e+07	1.72756e+07	1.66008e+07	1.78809e+07	1.52795e+07	1.54535e+07	1.53639e+07			FALSE	0.24836	0.07927	-0.02645	-0.00778	0.10695	0.11009	0.28331	3	1	10K(304.2072),N-term(304.2072)
A1A4S6	NLIAATK	8.50551e+06	7.75996e+06	8.3756e+06	8.84765e+06	9.70509e+06	8.952e+06	7.88654e+06	7.92174e+06	8.37351e+06	8.88119e+06	7.52856e+06	7.59432e+06	7.93184e+06	7.88e+06	7.31928e+06	7.69989e+06			FALSE	0.08518	-0.04081	-0.11501	0.08255	-0.04113	-0.10508	0.19791	2	0.9961	7K(304.2072),N-term(304.2072)
A1A4S6	NYSLIDK	1.36106e+08	1.19911e+08	1.31465e+08	1.23917e+08	1.22727e+08	1.24577e+08	1.40483e+08	1.34048e+08	1.11646e+08	1.50028e+08	1.37029e+08	1.1869e+08	1.34362e+08	1.2615e+08	1.21736e+08	1.30631e+08			FALSE	0.03153	0.02511	-0.02071	-0.00358	0.10073	-0.00168	-0.04995	2	0.9849	7K(304.2072),N-term(304.2072)
A1A4S6	SLPEPLMTYELHGDFIVPAK	3.85471e+06	3.35509e+06	4.80158e+06	4.21177e+06	4.33642e+06	4.42622e+06	4.68533e+06	4.12641e+06	4.12205e+06	3.40566e+06	4.42365e+06	3.54136e+06	4.16434e+06	4.14074e+06	4.71014e+06	3.62167e+06			FALSE	0.06225	0.20404	0.20867	0.3221	0.28947	0.14372	0.28141	3	1	20K(304.2072),N-term(304.2072)
A1A4S6	SVTETLIKPLEK	6.82585e+06	7.55309e+06	6.91078e+06	7.18532e+06	7.97451e+06	7.74606e+06	7.25092e+06	7.15912e+06	7.45998e+06	6.90457e+06	7.78367e+06	7.46944e+06	7.45785e+06	1.13801e+07	6.37875e+06	7.59936e+06			FALSE	-0.00144	0.38968	-0.04079	-0.02866	0.00312	0.08515	0.1287	3	1	12K(304.2072),8K(304.2072),N-term(304.2072)
A1A4S6	TITSALK	2.83331e+07	3.04095e+07	3.30642e+07	3.25333e+07	2.88321e+07	2.87364e+07	2.81244e+07	2.80355e+07	2.8819e+07	3.18857e+07	3.08094e+07	3.16076e+07	3.20317e+07	2.78532e+07	2.93715e+07	3.13645e+07			FALSE	0.0474	0.02779	0.04814	0.15923	-0.06486	0.08753	-0.02913	2	0.9977	7K(304.2072),N-term(304.2072)
A1A4S6	TPPDTTFPEPTCL	1.02822e+07	8.63184e+06	8.33129e+06	7.20639e+06	8.25544e+06	9.36873e+06	6.67876e+06	8.78494e+06	8.72222e+06	6.36007e+06	8.30188e+06	9.33796e+06	7.79747e+06	8.47594e+06	7.49218e+06	8.65857e+06			FALSE	-0.3266	-0.21694	-0.22786	-0.28368	-0.29057	-0.10062	-0.1019	2	0.9525	12C(57.0215),N-term(304.2072)
A1A4S6	VNAIHFLVHK	2.64502e+06	2.11416e+06	2.08014e+06	2.62549e+06	2.27966e+06	3.03026e+06	2.16012e+06	2.90444e+06	2.83226e+06	2.01815e+06	1.78813e+06	2.28855e+06	2.45735e+06	2.38987e+06	2.70776e+06	2.66689e+06			FALSE	0.02739	0.02644	0.17546	-0.01632	0.08972	-0.22332	0.15798	3	0.9996	10K(304.2072),N-term(304.2072)
A1A4S6	VNAIHFLVHKLPEK	1.70195e+07	1.87371e+07	1.73985e+07	2.06999e+07	1.80374e+07	1.91332e+07	1.30041e+07	2.35973e+07	2.35332e+07	1.57218e+07	1.41017e+07	1.54807e+07	1.5334e+07	1.65891e+07	1.69695e+07	1.54709e+07			FALSE	0.13467	-0.1636	-0.14042	0.09152	0.03369	-0.27347	0.05595	5	1	10K(304.2072),14K(304.2072),N-term(304.2072)
A1KXE4	FQTGYTPGTPYK	9.53907e+07	8.23289e+07	9.23568e+07	9.1287e+07	9.31694e+07	1.00992e+08	9.26059e+07	8.67864e+07	9.02733e+07	9.39578e+07	9.62835e+07	9.57705e+07	9.74752e+07	8.31893e+07	8.43218e+07	8.61739e+07			FALSE	0.05191	0.02371	-0.05987	0.04731	0.01352	0.11191	0.12766	3	1	12K(304.2072),N-term(304.2072)
A1KXE4	GMPATVYPAPIPPPR	4.16968e+07	4.65429e+07	4.26917e+07	4.61598e+07	4.41104e+07	4.48234e+07	4.27075e+07	3.94355e+07	4.53257e+07	4.81908e+07	4.18601e+07	4.39428e+07	4.48982e+07	4.77124e+07	3.81598e+07	4.67574e+07			FALSE	0.08379	0.06975	-0.05537	0.00997	-0.10329	-0.0404	0.0113	3	1	N-term(304.2072)
A1KXE4	GVPYANAK	2.11779e+07	2.08092e+07	2.32225e+07	2.12077e+07	2.19189e+07	2.35056e+07	2.22112e+07	2.00576e+07	2.17984e+07	2.22195e+07	2.24007e+07	2.51064e+07	2.33547e+07	2.14945e+07	2.45237e+07	2.28995e+07			FALSE	0.06814	0.09514	0.17565	0.08159	0.00965	0.1782	0.11352	2	0.9995	8K(304.2072),N-term(304.2072)
A1KXE4	MYPGANPTFQTGYTPGTPYK	4.19497e+07	4.67448e+07	4.49623e+07	4.09236e+07	4.32633e+07	4.23748e+07	4.20591e+07	4.29465e+07	4.31366e+07	4.21342e+07	4.45587e+07	3.98989e+07	4.34735e+07	4.10085e+07	4.30276e+07	3.94354e+07			FALSE	-0.05679	-0.0702	-0.1051	-0.04642	-0.06129	-0.07062	-0.05059	34	1	1M(15.9949),20K(304.2072),N-term(304.2072)
A1KXE4	TAHSPTPVAPHPVTVPTYR	6.00864e+06	7.21041e+06	6.21829e+06	6.21092e+06	6.51872e+06	5.81499e+06	6.23476e+06	5.01406e+06	5.85828e+06	5.98805e+06	6.26998e+06	7.07186e+06	7.21761e+06	5.99131e+06	6.11206e+06	5.5501e+06			FALSE	-0.15818	-0.00111	-0.18078	-0.08888	-0.23284	0.01334	-0.10001	4	1	N-term(304.2072)
A1KXE4	TGYTPGTPYK	4.96719e+06	5.18513e+06	4.80056e+06	5.34879e+06	5.05615e+06	5.18605e+06	5.53135e+06	5.17664e+06	4.46245e+06	5.11216e+06	4.3532e+06	4.51289e+06	4.51017e+06	4.89296e+06	4.79144e+06	4.57583e+06			FALSE	-0.08452	-0.1106	-0.11611	-0.00042	0.07688	-0.19544	0.01272	3	0.9935	10K(304.2072),N-term(304.2072)
A1KXE4	TVYPAPIPPPR	6.70309e+06	6.81446e+06	7.47155e+06	5.4677e+06	6.91419e+06	7.42471e+06	6.16377e+06	4.0784e+06	6.69794e+06	6.00011e+06	7.5507e+06	6.7636e+06	7.37602e+06	7.8435e+06	5.94592e+06	8.74269e+06			FALSE	-0.09023	0.17109	0.11986	-0.06308	-0.40031	0.08262	0.0851	3	0.9995	N-term(304.2072)
A1KXE4	YSPNMYPGANPTFQTGYTPGTPYK	1.66989e+06	1.94175e+06	2.27508e+06	1.9938e+06	1.80044e+06	1.67811e+06	1.58807e+06	1.90925e+06	2.0295e+06	1.63555e+06	2.04549e+06	1.87061e+06	1.85079e+06	2.21301e+06	2.2893e+06	1.98445e+06			FALSE	0.02118	0.17017	0.24285	0.2412	-0.04641	0.11676	-0.05417	4	0.9982	24K(304.2072),N-term(304.2072)
A1KXE4	YTPGTPYK	1.40659e+07	1.61878e+07	1.46231e+07	1.5684e+07	1.52633e+07	1.53126e+07	1.64701e+07	1.58995e+07	1.53455e+07	1.53604e+07	1.61875e+07	1.81764e+07	1.61528e+07	1.56668e+07	1.54592e+07	1.53581e+07			FALSE	0.0214	0.0728	0.02663	0.00255	0.09753	0.18378	0.01528	2	0.9976	8K(304.2072),N-term(304.2072)
A1L020	DRDPVFEIT	9.65921e+06	1.13403e+07	1.0653e+07	1.0522e+07	1.04004e+07	1.11544e+07	1.04558e+07	9.55015e+06	9.84681e+06	9.87538e+06	1.07905e+07	8.82308e+06	1.01022e+07	1.15693e+07	1.09144e+07	9.85111e+06			FALSE	-0.09054	0.04545	-0.01617	0.012	-0.06993	-0.0985	0.03765	2	0.9569	N-term(304.2072)
A1L020	DRDPVFEITGAPGNVER	3.59359e+06	4.05896e+06	3.54159e+06	3.8223e+06	4.01463e+06	3.68179e+06	3.62767e+06	4.00357e+06	3.5377e+06	3.54372e+06	3.60908e+06	3.29931e+06	3.19981e+06	3.5184e+06	3.52447e+06	3.8247e+06			FALSE	-0.1119	-0.18786	-0.05836	-0.05547	-0.00402	-0.14759	0.00825	3	0.9972	N-term(304.2072)
A1L020	RIQQQTNTYIITPSR	590481	626073	604279	675267	679463	725853	607868	599517	658061	571712	576563	672615	682765	656791	611174	637671			FALSE	0.01559	0.13896	0.03779	0.07283	-0.01091	0.03818	0.2081	3	1	N-term(304.2072)
A1L020	SPATSAGPELAGLPR	6.19184e+06	5.63617e+06	5.74361e+06	5.87263e+06	6.39106e+06	4.47104e+06	4.38644e+06	6.00409e+06	6.16009e+06	7.05163e+06	7.62556e+06	5.63723e+06	6.28412e+06	7.99306e+06	6.14203e+06	4.99417e+06			FALSE	0.15961	0.2715	-0.08695	-0.02606	-0.18694	0.16518	-0.1229	3	1	N-term(304.2072)
A1L0T0	AAMPVAQHLNPVQVL	2.15111e+06	2.93372e+06	2.84019e+06	2.85878e+06	2.38681e+06	2.72514e+06	2.22466e+06	2.46025e+06	1.65534e+06	1.92712e+06	1.92889e+06	2.35912e+06	2.33787e+06	3.03719e+06	2.46985e+06	2.27234e+06			FALSE	-0.50525	0.08008	-0.10065	0.1645	-0.11818	-0.24589	0.00767	3	1	N-term(304.2072)
A1L0T0	AAVETLGVPCFLGGMAR	3.57716e+07	4.07115e+07	3.9236e+07	3.74677e+07	3.69646e+07	4.0726e+07	3.71531e+07	3.54127e+07	3.52206e+07	2.86545e+07	3.81895e+07	3.32625e+07	3.60496e+07	2.81479e+07	4.16565e+07	2.98103e+07			FALSE	-0.25989	-0.25263	-0.09787	0.00416	-0.07585	-0.09817	0.0226	3	1	10C(57.0215),N-term(304.2072)
A1L0T0	AKRPLMVLGSQALLTPTSADK	7.2809e+06	6.84654e+06	6.53417e+06	6.46313e+06	6.71804e+06	7.49786e+06	6.50223e+06	6.41183e+06	6.13719e+06	6.52921e+06	7.10198e+06	6.05632e+06	6.86049e+06	6.71543e+06	6.03523e+06	6.26629e+06			FALSE	-0.15749	-0.05745	-0.19966	-0.12029	-0.12956	-0.10253	0.00901	4	1	21K(304.2072),2K(304.2072),N-term(304.2072)
A1L0T0	AVTAGPGLTNTVTAVK	2.22627e+06	3.10986e+06	2.41513e+06	2.49558e+06	2.3541e+06	2.99191e+06	1.88806e+06	2.12183e+06	2.53186e+06	2.37991e+06	2.35657e+06	2.25542e+06	2.18388e+06	3.70829e+06	3.58183e+06	2.21573e+06			FALSE	-0.11955	0.143	0.11965	-0.11986	-0.41223	-0.2104	0.00267	3	1	16K(304.2072),N-term(304.2072)
A1L0T0	DGHPVVVNILIGR	1.74678e+07	2.34531e+07	1.91603e+07	2.01798e+07	1.47221e+07	1.67426e+07	1.90037e+07	1.55556e+07	1.70405e+07	1.40278e+07	1.82291e+07	1.53109e+07	1.53067e+07	1.7151e+07	1.73032e+07	1.70056e+07			FALSE	-0.3974	-0.33428	-0.25426	-0.05684	-0.24377	-0.28696	-0.3791	3	1	N-term(304.2072)
A1L0T0	ENEDQVVK	3.45627e+06	3.70589e+06	3.68994e+06	3.83604e+06	3.83069e+06	3.69099e+06	3.88415e+06	4.16772e+06	3.66794e+06	3.16003e+06	4.09053e+06	3.2658e+06	3.45075e+06	3.97784e+06	4.40956e+06	4.07216e+06			FALSE	-0.06894	0.0527	0.24396	0.07148	0.16893	0.03859	0.07066	3	0.999	8K(304.2072),N-term(304.2072)
A1L0T0	IPVMALVGNDAGWTQISR	6.63273e+06	6.35163e+06	9.30517e+06	7.88952e+06	6.66226e+06	7.45432e+06	6.90916e+06	7.27673e+06	7.55415e+06	6.71103e+06	7.72463e+06	6.28127e+06	7.05689e+06	7.24679e+06	6.74253e+06	6.87854e+06			FALSE	0.13572	0.13961	0.06907	0.40519	0.12768	0.10926	0.12062	3	1	N-term(304.2072)
A1L0T0	LSGTVGVAAVTAGPGLTNTVTAVK	5.30075e+06	4.00385e+06	5.80806e+06	4.10926e+06	5.77375e+06	5.61839e+06	5.17009e+06	5.08844e+06	6.28994e+06	4.59667e+06	4.70762e+06	3.50893e+06	4.80402e+06	4.42129e+06	4.09958e+06	4.41725e+06			FALSE	0.22654	-0.01235	-0.12763	0.09201	0.14081	-0.17941	0.29202	4	1	24K(304.2072),N-term(304.2072)
A1L0T0	RPLMVLGSQALLTPTSADK	1.4741e+07	1.31066e+07	1.58204e+07	1.47315e+07	1.49283e+07	1.20206e+07	1.45893e+07	1.38339e+07	1.47854e+07	1.25972e+07	1.38613e+07	1.37964e+07	1.36415e+07	1.13376e+07	1.18801e+07	1.40034e+07			FALSE	-0.0243	-0.15683	-0.10552	0.13371	0.02951	-0.00987	-0.04733	4	1	19K(304.2072),N-term(304.2072)
A1L0T0	TDFRDGSIAV	1.89533e+07	2.09187e+07	2.20388e+07	2.02301e+07	2.17958e+07	2.1561e+07	1.95345e+07	2.14392e+07	2.05931e+07	2.13988e+07	2.38794e+07	2.07422e+07	2.05071e+07	2.10971e+07	2.39191e+07	2.20716e+07			FALSE	0.07474	0.06136	0.20597	0.08422	0.03932	0.16237	0.12088	2	0.9909	N-term(304.2072)
A1L0T0	VGGHISPLLVACEK	119263	111701	134679	126853	122765	114189	126687	114133	148767	120252	129892	120122	129000	128572	125571	111931			FALSE	0.22004	0.15731	0.04027	0.17932	0.06029	0.11434	0.03694	3	0.9042	12C(57.0215),14K(304.2072),N-term(304.2072)
A1L0T0	VLHDAQQQCR	2.10577e+07	2.47874e+07	1.49675e+07	1.56517e+07	1.64104e+07	2.32259e+07	1.39533e+07	2.08616e+07	1.57442e+07	1.944e+07	1.65948e+07	1.28129e+07	1.61704e+07	1.93393e+07	1.83376e+07	1.79234e+07			FALSE	-0.38184	-0.36855	-0.33835	-0.58233	-0.39706	-0.64057	-0.20995	3	0.9997	9C(57.0215),N-term(304.2072)
A1L0T0	VRDIVPTLR	4.39073e+07	3.93338e+07	4.00258e+07	3.78189e+07	4.02251e+07	4.29043e+07	3.49153e+07	4.1351e+07	4.24001e+07	3.75681e+07	3.92021e+07	3.6201e+07	3.7564e+07	4.14166e+07	4.12911e+07	4.06897e+07			FALSE	-0.05787	-0.0758	-0.02201	-0.0967	-0.12625	-0.14267	-0.00194	3	1	N-term(304.2072)
A1L0T0	VVDTRHEVTAVFAADAMAR	8.83025e+06	1.16141e+07	1.00346e+07	1.27906e+07	1.08384e+07	8.62763e+06	1.0638e+07	8.80007e+06	9.54588e+06	9.38281e+06	9.93597e+06	8.28355e+06	1.02818e+07	1.36649e+07	9.17777e+06	1.08261e+07			FALSE	-0.11113	0.22812	-0.03143	0.15892	-0.07282	-0.16622	-0.07075	4	1	N-term(304.2072)
A1L3X0	TVHLYDNWIK	4.06359e+06	3.75401e+06	3.97898e+06	4.06268e+06	4.38575e+06	3.57262e+06	4.00361e+06	4.09892e+06	3.5161e+06	4.05301e+06	4.10412e+06	4.53673e+06	3.8463e+06	3.94642e+06	3.48893e+06	4.14351e+06			FALSE	-0.0466	-0.0046	-0.03458	0.04077	0.05165	0.14445	0.02575	3	1	10K(304.2072),N-term(304.2072)
A2A3K4	AHAVTLPQYLIR	5.23578e+06	5.34804e+06	5.13859e+06	5.32363e+06	4.74694e+06	4.81773e+06	5.61853e+06	5.84032e+06	5.23828e+06	4.72768e+06	5.31937e+06	6.11052e+06	5.61055e+06	5.33278e+06	5.33123e+06	5.37524e+06			FALSE	-0.08678	0.04819	0.01662	-0.01667	0.1146	0.11095	-0.14607	3	1	N-term(304.2072)
A2A3K4	EFTQFLTPLR	4.98713e+06	6.23813e+06	6.04818e+06	5.50632e+06	6.03518e+06	5.55617e+06	5.56676e+06	5.72025e+06	5.1619e+06	5.79374e+06	5.63428e+06	5.13695e+06	4.95172e+06	5.95381e+06	5.40189e+06	5.18594e+06			FALSE	-0.03508	-0.04169	-0.08434	0.04171	0.00791	-0.05957	0.0463	2	1	N-term(304.2072)
A2A3N6	IIAFVGNPVEDNEK	487599	597747	505501	478692	404896	497319	496676	462073	485656	563068	495513	539476	468328	400489	435897	434547			FALSE	-0.04952	-0.32103	-0.31833	-0.14114	-0.17893	-0.06854	-0.26661	3	1	14K(304.2072),N-term(304.2072)
A2RRD8	AFNSPSHLIR	8.2004e+06	6.99138e+06	7.38411e+06	7.77771e+06	8.24871e+06	7.12322e+06	8.04436e+06	7.37647e+06	6.9725e+06	7.44167e+06	7.21535e+06	4.9597e+06	8.73582e+06	8.07331e+06	7.20462e+06	7.39732e+06			FALSE	-0.0758	0.14595	-0.05713	-0.00285	0.02159	-0.31936	0.01701	3	1	N-term(304.2072)
A2RRD8	IPFGDNCFK	7.32572e+06	6.45808e+06	8.2315e+06	8.32643e+06	7.1131e+06	7.49086e+06	7.74278e+06	7.42061e+06	7.41948e+06	8.5586e+06	7.12334e+06	7.07965e+06	7.71605e+06	7.99497e+06	7.38223e+06	7.08733e+06			FALSE	0.21312	0.1888	0.07005	0.26455	0.13762	0.04322	0.08339	3	0.9997	7C(57.0215),9K(304.2072),N-term(304.2072)
A2RRP1	AEEIEHYAR	4.09313e+07	4.52398e+07	4.3149e+07	4.48565e+07	4.19407e+07	4.18158e+07	4.47482e+07	4.10507e+07	3.88837e+07	4.63711e+07	3.84522e+07	4.42853e+07	4.57746e+07	4.61648e+07	4.76605e+07	4.826e+07			FALSE	-0.01542	0.09348	0.15464	0.03039	-0.00624	-0.05866	-0.041	3	1	N-term(304.2072)
A2RRP1	AHTYGLDTDLVYQR	1.27434e+07	1.58229e+07	1.17474e+07	1.37328e+07	1.25707e+07	1.19162e+07	1.31652e+07	1.3588e+07	1.32243e+07	1.29263e+07	1.25887e+07	1.35173e+07	1.32552e+07	3.44226e+07	1.28657e+07	1.41212e+07			FALSE	-0.12747	0.739	-0.08205	-0.16493	-0.09461	-0.12993	-0.2223	3	1	N-term(304.2072)
A2RRP1	AIKPETHIR	1.06344e+07	1.04497e+07	1.23715e+07	1.09017e+07	1.16945e+07	9.9055e+06	1.18094e+07	1.00988e+07	9.8469e+06	1.10026e+07	1.11681e+07	1.01396e+07	1.05397e+07	1.1419e+07	1.16261e+07	1.18778e+07			FALSE	-0.01615	0.05863	0.15674	0.14251	0.05531	0.01521	0.03487	4	1	3K(304.2072),N-term(304.2072)
A2RRP1	AKGDLKFPLK	5.66775e+06	5.33533e+06	7.50113e+06	5.63531e+06	5.32659e+06	6.5528e+06	6.06616e+06	6.3028e+06	6.76981e+06	5.68771e+06	6.70708e+06	6.80894e+06	6.72919e+06	6.76927e+06	6.53709e+06	7.2011e+06			FALSE	0.17911	0.29489	0.32028	0.25567	0.16882	0.29676	0.11055	4	0.9079	10K(304.2072),2K(304.2072),6K(304.2072),N-term(304.2072)
A2RRP1	ANEDLEK	7.26458e+06	7.88197e+06	7.70826e+06	7.24932e+06	7.85853e+06	7.45675e+06	7.6156e+06	7.8222e+06	9.1887e+06	7.70284e+06	7.39578e+06	8.10209e+06	7.81746e+06	7.64958e+06	7.92266e+06	7.91164e+06			FALSE	0.15731	0.03021	0.06406	-0.01811	0.02748	0.03308	0.01598	2	0.9492	7K(304.2072),N-term(304.2072)
A2RRP1	AQDLHLFETLK	6.33623e+07	6.56606e+07	6.05951e+07	7.68583e+07	6.70148e+07	5.41845e+07	6.19072e+07	6.7347e+07	6.47998e+07	6.70563e+07	6.37735e+07	7.18685e+07	6.17769e+07	6.70702e+07	6.11171e+07	6.21694e+07			FALSE	0.03134	-0.00197	-0.06561	0.09132	0.00258	0.07218	-0.09025	3	1	11K(304.2072),N-term(304.2072)
A2RRP1	ASSCGLSAWR	1.12653e+07	1.03081e+07	1.11752e+07	1.09605e+07	1.15611e+07	1.21295e+07	1.12878e+07	1.12674e+07	1.1696e+07	1.04219e+07	1.14122e+07	1.20028e+07	1.2008e+07	8.56132e+06	1.10834e+07	1.02661e+07			FALSE	0.03597	-0.06876	-0.01505	0.03713	0.06421	0.11819	0.13507	2	1	4C(57.0215),N-term(304.2072)
A2RRP1	AVQEDEVGVPGSN	9.53754e+06	1.34692e+07	1.09195e+07	1.16755e+07	1.03951e+07	1.23316e+07	1.36332e+07	1.36116e+07	1.20606e+07	1.17743e+07	1.20687e+07	1.13887e+07	1.1413e+07	1.2625e+07	1.17435e+07	1.02917e+07			FALSE	0.05102	0.06326	-0.06224	-0.02605	0.24393	0.02799	-0.01767	2	1	N-term(304.2072)
A2RRP1	AVSDGQWWK	3.04522e+06	3.37268e+06	3.59677e+06	3.88171e+06	3.5929e+06	2.82918e+06	2.78691e+06	3.30839e+06	3.01176e+06	2.90706e+06	3.56449e+06	2.63245e+06	2.7704e+06	2.99454e+06	2.93895e+06	3.31906e+06			FALSE	-0.11679	-0.1548	-0.0364	0.22064	-0.0744	-0.05054	0.00094	3	0.9965	9K(304.2072),N-term(304.2072)
A2RRP1	CDVTLTLK	3.76739e+06	3.89512e+06	4.05477e+06	4.72547e+06	4.77499e+06	4.58578e+06	3.67913e+06	4.05601e+06	2.9737e+06	4.38624e+06	3.95427e+06	3.3304e+06	4.21139e+06	3.68586e+06	3.37726e+06	3.85289e+06			FALSE	-0.05812	0.04353	-0.08379	0.19644	0.01361	-0.07295	0.28881	3	0.9913	1C(57.0215),8K(304.2072),N-term(304.2072)
A2RRP1	CSGALTVSSVK	8.31453e+06	8.04324e+06	7.90724e+06	8.10148e+06	7.95667e+06	7.86877e+06	9.08146e+06	7.60152e+06	7.55357e+06	9.22304e+06	7.2563e+06	7.81302e+06	8.16104e+06	7.48849e+06	7.97085e+06	7.11959e+06			FALSE	0.03647	-0.06386	-0.11634	-0.03112	0.0284	-0.11836	-0.04773	3	1	11K(304.2072),1C(57.0215),N-term(304.2072)
A2RRP1	CVSTPFYPR	4.00056e+06	4.332e+06	4.03514e+06	4.64829e+06	4.06267e+06	4.02357e+06	4.57281e+06	4.44942e+06	4.19589e+06	4.50807e+06	4.41067e+06	4.35503e+06	4.28602e+06	4.40094e+06	4.77591e+06	4.57464e+06			FALSE	0.06291	0.06009	0.16629	0.05951	0.11472	0.07311	-0.04329	2	1	1C(57.0215),N-term(304.2072)
A2RRP1	DGQMLSPSSLYTIWLQK	5.84834e+06	4.35464e+06	6.60396e+06	4.57543e+06	5.26527e+06	5.31302e+06	6.14276e+06	4.4986e+06	5.92896e+06	4.59723e+06	6.0553e+06	5.76072e+06	5.57249e+06	4.28444e+06	4.49743e+06	4.71623e+06			FALSE	0.04499	-0.04978	-0.14714	0.13185	0.06069	0.21175	0.05212	34	1	17K(304.2072),N-term(304.2072)
A2RRP1	DIVQSAIMK	4.55215e+06	4.59095e+06	4.21321e+06	4.26927e+06	4.48244e+06	4.68542e+06	4.24066e+06	3.77593e+06	3.46565e+06	4.03078e+06	3.94629e+06	4.74939e+06	4.14834e+06	3.67457e+06	3.71926e+06	4.15649e+06			FALSE	-0.28648	-0.22498	-0.21526	-0.1082	-0.18969	-0.07238	0.0039	2	0.9999	9K(304.2072),N-term(304.2072)
A2RRP1	DWCEELACR	6.33667e+06	6.17426e+06	7.5728e+06	7.45998e+06	7.19133e+06	5.25467e+06	6.47732e+06	7.28821e+06	7.36505e+06	5.91359e+06	7.21014e+06	6.07117e+06	6.3904e+06	6.25088e+06	6.58347e+06	6.52865e+06			FALSE	0.08592	0.01495	0.06771	0.26492	0.13787	0.08621	-0.00751	2	1	3C(57.0215),8C(57.0215),N-term(304.2072)
A2RRP1	ECISQSPTCYK	5.72284e+06	5.6493e+06	5.29381e+06	5.09918e+06	6.36164e+06	5.40953e+06	5.25604e+06	4.95093e+06	5.59258e+06	4.434e+06	5.82872e+06	5.24571e+06	6.2263e+06	5.94569e+06	5.99286e+06	5.45794e+06			FALSE	-0.18167	0.09806	0.00994	-0.12989	-0.15595	-0.03827	0.04976	3	1	11K(304.2072),2C(57.0215),9C(57.0215),N-term(304.2072)
A2RRP1	EGLGNEVLK	5.38279e+06	6.17033e+06	6.54946e+06	7.4974e+06	6.73891e+06	6.21076e+06	6.7264e+06	7.20807e+06	6.64952e+06	6.3219e+06	7.12533e+06	6.51711e+06	6.48494e+06	6.59464e+06	6.6501e+06	6.16647e+06			FALSE	0.16705	0.17903	0.14973	0.28197	0.27038	0.23982	0.16463	3	0.9999	9K(304.2072),N-term(304.2072)
A2RRP1	ELLQYGLK	3.5341e+07	3.17021e+07	3.76641e+07	3.52265e+07	3.51755e+07	3.64582e+07	3.3898e+07	3.68186e+07	3.54636e+07	3.40931e+07	3.45809e+07	3.30535e+07	3.30707e+07	3.24619e+07	3.59723e+07	3.41225e+07			FALSE	0.0531	-0.03288	0.06422	0.12065	0.07696	0.01267	0.09555	23	0.9989	8K(304.2072),N-term(304.2072)
A2RRP1	EYLVTLAK	2.26477e+07	2.29381e+07	2.2628e+07	2.3254e+07	2.35869e+07	2.19125e+07	2.25221e+07	2.22853e+07	2.18066e+07	2.07846e+07	2.14164e+07	2.12725e+07	2.10509e+07	1.79832e+07	2.19305e+07	2.01996e+07			FALSE	-0.09803	-0.22385	-0.11373	0.00934	-0.02485	-0.09472	-0.00274	23	1	8K(304.2072),N-term(304.2072)
A2RRP1	FTLPGEIDID	1.55293e+07	1.98412e+07	1.44123e+07	1.54555e+07	1.44246e+07	1.66111e+07	1.9525e+07	1.52489e+07	1.4063e+07	1.58763e+07	1.72656e+07	1.10413e+07	1.31385e+07	1.66908e+07	1.52594e+07	1.41844e+07			FALSE	-0.24051	-0.24582	-0.26459	-0.24396	-0.02454	-0.3214	-0.18862	2	0.9999	N-term(304.2072)
A2RRP1	GADDGRFTLPGEIDID	1.97796e+07	1.93405e+07	1.97176e+07	1.88189e+07	1.88745e+07	1.90307e+07	2.19494e+07	1.72725e+07	1.86449e+07	1.97048e+07	2.21784e+07	1.97548e+07	2.11404e+07	2.30082e+07	2.01041e+07	2.21992e+07			FALSE	-0.02869	0.17446	0.11286	-0.02168	0.00375	0.10018	-0.04552	2	0.9928	N-term(304.2072)
A2RRP1	GDLKFPLK	2.60816e+06	2.88993e+06	2.56522e+06	2.93066e+06	2.88072e+06	2.96541e+06	2.67792e+06	2.73925e+06	2.72113e+06	2.94263e+06	3.03666e+06	2.76279e+06	2.79407e+06	2.82978e+06	2.5417e+06	2.73783e+06			FALSE	0.04283	0.03263	-0.05852	-0.00058	-0.02139	0.07699	0.08855	4	0.9585	4K(304.2072),8K(304.2072),N-term(304.2072)
A2RRP1	GLDTDLVYQR	3.30897e+07	3.70019e+07	3.39355e+07	3.50073e+07	3.31847e+07	3.6263e+07	3.50325e+07	3.40974e+07	3.2129e+07	3.77811e+07	3.97157e+07	3.6854e+07	3.72719e+07	3.69283e+07	3.50059e+07	3.49117e+07			FALSE	-0.00374	0.08218	-0.00358	-0.02384	-0.01993	0.12753	-0.01331	2	1	N-term(304.2072)
A2RRP1	GTDLEALLAIGK	9.73287e+06	1.10557e+07	1.07798e+07	1.14999e+07	9.2153e+06	9.95521e+06	1.00453e+07	1.30562e+07	1.13441e+07	1.14724e+07	1.15134e+07	6.80467e+06	1.16329e+07	9.68524e+06	9.20562e+06	1.03924e+07			FALSE	0.13429	0.03629	-0.08508	0.09994	0.1522	-0.18252	-0.1169	3	1	12K(304.2072),N-term(304.2072)
A2RRP1	GYGDKTEATTK	8.00282e+06	7.44878e+06	1.03041e+07	9.51442e+06	9.95257e+06	9.20807e+06	1.03173e+07	8.22516e+06	8.97046e+06	9.34066e+06	1.10974e+07	9.16505e+06	7.63838e+06	8.87817e+06	1.0621e+07	1.06357e+07	0.376105	6561.95	FALSE	0.24496	0.09616	0.46016	0.35909	0.26307	0.39105	0.31039	3	0.9285	11K(304.2072),5K(304.2072),N-term(304.2072)
A2RRP1	HGASFIITK	6.48875e+06	1.038e+07	8.69162e+06	8.24019e+06	8.64563e+06	7.96737e+06	8.35305e+06	8.57842e+06	7.55606e+06	9.38374e+06	8.02206e+06	1.00189e+07	7.57746e+06	8.78477e+06	9.15069e+06	8.10556e+06			FALSE	0.00606	-0.04399	0.03276	0.00538	0.00535	0.09692	-0.02204	3	0.9997	9K(304.2072),N-term(304.2072)
A2RRP1	HGLEKPISFVK	2.72553e+07	2.63153e+07	3.01391e+07	2.62626e+07	2.65566e+07	2.75898e+07	2.64689e+07	2.85857e+07	2.84241e+07	2.96274e+07	2.86614e+07	2.64935e+07	2.85698e+07	2.58417e+07	2.64711e+07	3.04151e+07			FALSE	0.11589	0.02247	0.08664	0.0743	0.03942	0.04205	0.01542	4	1	11K(304.2072),5K(304.2072),N-term(304.2072)
A2RRP1	IESEEYEEALSL	7.52047e+06	6.14087e+06	6.27992e+06	6.39878e+06	6.6336e+06	5.3778e+06	6.62529e+06	7.15005e+06	5.80866e+06	6.24135e+06	5.46773e+06	6.77062e+06	5.44585e+06	5.96295e+06	5.19861e+06	6.563e+06			FALSE	-0.18106	-0.25995	-0.21601	-0.10769	0.01199	-0.15869	-0.18569	2	0.9998	N-term(304.2072)
A2RRP1	IFQHSKPDLQQK	3.16662e+06	3.47413e+06	3.03193e+06	2.97942e+06	2.87243e+06	3.68275e+06	3.10458e+06	3.12642e+06	3.25695e+06	3.63789e+06	3.3147e+06	3.2345e+06	3.20395e+06	3.13891e+06	3.06521e+06	3.67055e+06			FALSE	0.05417	-0.06621	0.0205	-0.14365	-0.09188	-0.02003	-0.01871	3	0.9963	12K(304.2072),6K(304.2072),N-term(304.2072)
A2RRP1	IISALSGGSADLGGPRDPLK	5.27683e+06	3.8699e+06	4.77734e+06	4.22727e+06	4.93351e+06	3.73924e+06	4.6598e+06	4.29188e+06	4.45358e+06	4.1698e+06	4.08896e+06	4.38231e+06	3.9495e+06	3.67727e+06	4.37518e+06	4.06952e+06			FALSE	-0.085	-0.26218	-0.11521	-0.02259	-0.0311	-0.11068	-0.07677	3	0.9999	20K(304.2072),N-term(304.2072)
A2RRP1	ILPLQVR	2.59725e+07	2.60918e+07	2.7534e+07	2.51986e+07	2.64257e+07	2.94559e+07	2.76561e+07	2.23633e+07	2.6631e+07	2.152e+07	2.53559e+07	2.41671e+07	2.47727e+07	2.28518e+07	2.60139e+07	2.84574e+07			FALSE	-0.11273	-0.12859	0.06521	0.01841	-0.0578	-0.0722	0.10208	2	0.992	N-term(304.2072)
A2RRP1	IVDHLLASLQQGR	2.56412e+07	3.55167e+07	2.91901e+07	3.13915e+07	2.4492e+07	3.3013e+07	3.41385e+07	3.99921e+07	3.39613e+07	2.90408e+07	2.71384e+07	2.68142e+07	2.8752e+07	2.93599e+07	3.47129e+07	3.68555e+07			FALSE	0.04286	-0.07371	0.22678	-0.01366	0.27753	-0.18085	-0.08885	3	1	N-term(304.2072)
A2RRP1	KIESEEYEEALSL	7.41216e+06	6.66813e+06	6.97468e+06	5.9456e+06	7.13931e+06	7.234e+06	6.76387e+06	7.36762e+06	6.67123e+06	7.10682e+06	7.76082e+06	6.05925e+06	6.76691e+06	8.25714e+06	6.60687e+06	7.24394e+06			FALSE	-0.0313	0.0936	-0.02371	-0.12404	0.00524	-0.02691	0.02971	3	0.9939	1K(304.2072),N-term(304.2072)
A2RRP1	KLTDENMSPLEALEPVLSSQ	2.24362e+07	2.24774e+07	2.08333e+07	2.03561e+07	1.94338e+07	1.88288e+07	2.25309e+07	1.99297e+07	2.40781e+07	2.03115e+07	2.25063e+07	2.60636e+07	2.39567e+07	2.31118e+07	2.08545e+07	2.03724e+07			FALSE	-0.01693	0.06761	-0.12357	-0.12488	-0.08103	0.11291	-0.23122	3	1	1K(304.2072),N-term(304.2072)
A2RRP1	KQPPVSESHWR	1.09717e+07	1.04877e+07	9.92101e+06	1.0338e+07	1.01481e+07	9.64097e+06	1.0139e+07	1.05499e+07	1.10897e+07	1.14731e+07	9.34567e+06	1.1286e+07	9.55799e+06	1.01261e+07	8.17955e+06	1.08427e+07			FALSE	0.07234	-0.12458	-0.17392	-0.08305	-0.05276	-0.05675	-0.11691	4	1	1K(304.2072),N-term(304.2072)
A2RRP1	KTDPEAFHQHMVK	3.93142e+06	4.07303e+06	3.79156e+06	4.05825e+06	4.73036e+06	4.18458e+06	4.08661e+06	3.85304e+06	4.26189e+06	4.31425e+06	4.22281e+06	4.55943e+06	4.51241e+06	4.49443e+06	4.10745e+06	4.31144e+06			FALSE	0.09953	0.17022	0.07283	-0.02815	-0.01173	0.13379	0.15542	5	0.9993	13K(304.2072),1K(304.2072),N-term(304.2072)
A2RRP1	LCPDRISLIK	1.61121e+07	1.29542e+07	1.41332e+07	1.38552e+07	1.60861e+07	1.49117e+07	1.83328e+07	1.32624e+07	1.84501e+07	1.4367e+07	1.89334e+07	1.81864e+07	1.95553e+07	1.30605e+07	1.43909e+07	1.37117e+07			FALSE	0.1751	0.16622	-0.04865	-0.05451	0.12036	0.35284	0.09282	3	0.9979	10K(304.2072),2C(57.0215),N-term(304.2072)
A2RRP1	LFWTGDPHLIK	6.37846e+07	6.02695e+07	5.31223e+07	5.87279e+07	5.17265e+07	5.81031e+07	6.5597e+07	5.82491e+07	5.74833e+07	5.71418e+07	5.58104e+07	5.75241e+07	5.564e+07	4.10005e+07	5.97738e+07	5.46822e+07			FALSE	-0.11405	-0.36027	-0.11618	-0.1494	-0.00242	-0.13038	-0.1757	34	1	11K(304.2072),N-term(304.2072)
A2RRP1	LHPGDLITVVDAVTFSPK	1.60291e+07	1.85026e+07	1.7159e+07	1.42225e+07	1.56689e+07	1.57157e+07	1.9925e+07	1.59135e+07	1.1088e+07	1.81539e+07	1.33125e+07	1.56045e+07	1.69441e+07	1.4839e+07	1.6113e+07	1.65423e+07			FALSE	-0.23989	-0.11966	-0.0806	-0.13801	0.05359	-0.256	-0.13786	4	1	18K(304.2072),N-term(304.2072)
A2RRP1	LLAAVQDQCVEIR	4.55802e+06	4.33937e+06	5.29229e+06	4.88152e+06	4.80495e+06	5.36157e+06	4.86546e+06	4.77018e+06	4.48465e+06	4.77889e+06	4.30234e+06	4.82594e+06	4.50218e+06	4.88262e+06	5.02028e+06	4.28406e+06			FALSE	0.05818	0.07694	0.06452	0.19341	0.115	0.03696	0.19237	3	0.9999	9C(57.0215),N-term(304.2072)
A2RRP1	LLDFTQA	1.05753e+07	9.83162e+06	9.96448e+06	9.66509e+06	1.12534e+07	9.29044e+06	1.02186e+07	7.39736e+06	9.32256e+06	1.08409e+07	1.08844e+07	9.49843e+06	9.33773e+06	9.79662e+06	1.11499e+07	9.47786e+06			FALSE	-0.01732	-0.09289	0.01553	-0.05603	-0.21218	-0.00171	0.00965	2	0.9246	N-term(304.2072)
A2RRP1	LLDFTQAQILQGLRK	1.14472e+07	1.0501e+07	1.07421e+07	8.42971e+06	9.11848e+06	1.0613e+07	9.77749e+06	8.45958e+06	1.02747e+07	8.8869e+06	9.26764e+06	6.821e+06	8.04432e+06	8.45335e+06	9.184e+06	8.44858e+06			FALSE	-0.19589	-0.41184	-0.31586	-0.19512	-0.26723	-0.44806	-0.1536	3	1	15K(304.2072),N-term(304.2072)
A2RRP1	LLGLAELLR	4.77763e+07	4.87236e+07	4.8049e+07	4.35534e+07	3.7999e+07	4.85289e+07	4.15376e+07	4.1887e+07	4.18121e+07	4.01814e+07	4.46581e+07	3.60104e+07	4.42527e+07	4.04896e+07	4.88433e+07	4.11176e+07			FALSE	-0.23502	-0.18745	-0.10123	-0.07514	-0.21005	-0.25852	-0.15736	2	1	N-term(304.2072)
A2RRP1	LLLVGGCETAEVGMSK	6.71782e+06	6.78761e+06	7.61281e+06	7.11568e+06	6.78067e+06	7.51368e+06	8.61332e+06	8.10723e+06	6.77154e+06	9.62295e+06	7.33019e+06	3.4793e+06	7.83663e+06	6.03961e+06	7.21469e+06	8.18163e+06			FALSE	0.27967	0.03908	0.18905	0.12507	0.30808	-0.32124	0.0819	3	1	16K(304.2072),7C(57.0215),N-term(304.2072)
A2RRP1	LLMNSCSEDK	9.36629e+06	9.29536e+06	1.02761e+07	1.04774e+07	1.04114e+07	1.09045e+07	9.11696e+06	1.03878e+07	9.15453e+06	1.00346e+07	9.26215e+06	8.20791e+06	9.91805e+06	8.26615e+06	1.00058e+07	9.12389e+06			FALSE	0.04021	-0.03739	0.03574	0.15328	0.06375	-0.09519	0.19185	2	1	10K(304.2072),6C(57.0215),N-term(304.2072)
A2RRP1	LLTYLDR	2.12968e+07	2.49599e+07	1.75321e+07	2.05073e+07	1.89353e+07	2.03365e+07	2.35409e+07	2.21596e+07	1.95422e+07	2.14333e+07	2.08096e+07	2.16127e+07	1.94834e+07	2.156e+07	2.06747e+07	2.05029e+07			FALSE	-0.1749	-0.17251	-0.1678	-0.28217	-0.01745	-0.12484	-0.23617	2	0.9996	N-term(304.2072)
A2RRP1	MTQLTVEK	5.03074e+06	5.34915e+06	4.96467e+06	5.61287e+06	5.71512e+06	6.06436e+06	5.36438e+06	4.82086e+06	6.9483e+06	4.85506e+06	4.58864e+06	5.39709e+06	5.8029e+06	5.29179e+06	5.38781e+06	6.21277e+06			FALSE	0.18541	0.09608	0.16041	0.02721	-0.02731	-0.05585	0.18249	2	0.9999	8K(304.2072),N-term(304.2072)
A2RRP1	NKGEVFPTTEVLLQ	3.16864e+06	3.81245e+06	3.5854e+06	3.71871e+06	4.03001e+06	3.77499e+06	4.11928e+06	3.34767e+06	3.37103e+06	3.75387e+06	3.20016e+06	3.4636e+06	3.4529e+06	3.92396e+06	3.64568e+06	3.51351e+06			FALSE	0.02942	0.07955	0.03634	0.06525	0.09707	-0.06712	0.16095	3	0.9998	2K(304.2072),N-term(304.2072)
A2RRP1	NSEQETLQK	1476.8	1304.91	1500.39	1503.22	1414.25	1342.36	1551.09	1385.85	1423.25	1512.66	1554.04	1231.4	1522.52	1490.13	1536.68	1285.24			FALSE	0.07784	0.11506	0.02071	0.11073	0.07834	0.00193	-0.01307	3	0.9976	9K(304.2072),N-term(304.2072)
A2RRP1	NSEQETLQKY	1.35297e+07	1.31792e+07	1.31936e+07	1.30815e+07	1.42703e+07	1.26916e+07	1.23656e+07	1.3726e+07	1.3556e+07	1.26487e+07	1.38337e+07	1.42389e+07	1.30294e+07	1.37621e+07	1.2853e+07	1.42879e+07			FALSE	-0.0275	0.00445	0.02314	-0.02363	-0.03374	0.07184	0.0136	3	1	9K(304.2072),N-term(304.2072)
A2RRP1	QGLYLVTEMER	2.76822e+06	2.52141e+06	2.76026e+06	2.54682e+06	2.61882e+06	2.45609e+06	2.49311e+06	2.65978e+06	2.86368e+06	2.79374e+06	2.64272e+06	1.89631e+06	2.34453e+06	2.32501e+06	2.10981e+06	1.97545e+06			FALSE	0.09698	-0.17989	-0.37274	0.00475	-0.03779	-0.22078	-0.05978	2	0.9999	N-term(304.2072)
A2RRP1	QGQEQDGIFK	1.23219e+07	1.23273e+07	1.38264e+07	1.36891e+07	1.31328e+07	1.29235e+07	1.24728e+07	1.39189e+07	1.49233e+07	1.2403e+07	1.33675e+07	1.53989e+07	1.37368e+07	1.43188e+07	1.15193e+07	1.22982e+07			FALSE	0.14875	0.18675	-0.04952	0.15871	0.09855	0.22285	0.08009	2	1	10K(304.2072),N-term(304.2072)
A2RRP1	QLHCYNER	3.43594e+07	3.77247e+07	3.83747e+07	3.57546e+07	3.60394e+07	3.59893e+07	4.22037e+07	3.58714e+07	3.68522e+07	3.38011e+07	3.88426e+07	3.14828e+07	3.88022e+07	3.56467e+07	3.83206e+07	3.83498e+07			FALSE	-0.02892	0.04657	0.08899	0.04036	0.11518	-0.03564	-0.00111	3	1	4C(57.0215),N-term(304.2072)
A2RRP1	QMLPAEGVK	6.98504e+06	6.34947e+06	6.46867e+06	7.67418e+06	6.83854e+06	6.89681e+06	6.42837e+06	6.46438e+06	6.34432e+06	5.73656e+06	6.16402e+06	6.66944e+06	6.99057e+06	6.4193e+06	7.91871e+06	5.34084e+06			FALSE	-0.14244	0.00813	-0.00813	0.08491	-0.04861	-0.05525	0.04273	23	0.9981	9K(304.2072),N-term(304.2072)
A2RRP1	QPPVSESHWR	6.4548e+06	5.69949e+06	6.90427e+06	6.20769e+06	5.49043e+06	6.16474e+06	5.0137e+06	4.86209e+06	5.35739e+06	4.84735e+06	5.30551e+06	5.89418e+06	5.62184e+06	5.89706e+06	6.20049e+06	5.87907e+06			FALSE	-0.25223	-0.07746	-0.0089	0.10942	-0.2995	-0.11801	-0.0605	3	1	N-term(304.2072)
A2RRP1	QSPGVANELLK	9.25761e+06	8.46495e+06	8.56107e+06	8.30819e+06	8.86148e+06	8.78144e+06	8.86072e+06	8.82023e+06	9.21121e+06	9.03909e+06	9.09108e+06	7.29254e+06	8.55957e+06	9.25019e+06	9.50145e+06	9.20205e+06			FALSE	0.04233	0.00708	0.07772	-0.07119	-0.00339	-0.11333	-0.0065	23	1	11K(304.2072),N-term(304.2072)
A2RRP1	QVDCALSLIR	2.9077e+07	2.76302e+07	2.689e+07	2.71813e+07	2.79955e+07	2.77968e+07	2.86416e+07	2.74558e+07	2.66722e+07	2.60571e+07	2.71481e+07	2.62509e+07	2.86683e+07	2.60939e+07	2.72339e+07	2.67837e+07			FALSE	-0.10493	-0.05035	-0.0701	-0.06867	-0.0156	-0.08672	-0.02347	2	1	4C(57.0215),N-term(304.2072)
A2RRP1	QVTNGGDGVTAVPK	3.06197e+06	3.02717e+06	2.57253e+06	3.0186e+06	3.09564e+06	2.68782e+06	2.73882e+06	3.13221e+06	2.87469e+06	2.74822e+06	2.78142e+06	2.67815e+06	2.97936e+06	3.06163e+06	3.26904e+06	2.89177e+06			FALSE	-0.11492	-0.01145	0.01688	-0.1231	-0.05262	-0.15745	-0.07431	3	0.9588	14K(304.2072),N-term(304.2072)
A2RRP1	RSWVLHECLERVPENVDAAK	1.23308e+07	1.0917e+07	1.17677e+07	9.84968e+06	1.12283e+07	1.11921e+07	9.50241e+06	1.01767e+07	1.1903e+07	1.10819e+07	1.01326e+07	1.08085e+07	1.16228e+07	1.00171e+07	1.10072e+07	1.04357e+07			FALSE	-0.01641	-0.1034	-0.1166	-0.1049	-0.24043	-0.15076	-0.05228	5	1	20K(304.2072),8C(57.0215),N-term(304.2072)
A2RRP1	RVAGENPEER	1.4407e+07	1.40452e+07	1.37203e+07	1.29507e+07	1.36133e+07	1.31342e+07	1.46784e+07	1.36541e+07	1.37284e+07	1.45805e+07	1.46621e+07	1.45085e+07	1.35419e+07	1.4377e+07	1.42358e+07	1.55616e+07			FALSE	-0.00728	-0.0273	0.06665	-0.09326	-0.00608	0.03598	-0.08913	3	1	N-term(304.2072)
A2RRP1	RVLSGSPYYK	8.0938e+06	9.15609e+06	8.35294e+06	8.10425e+06	8.52962e+06	9.33095e+06	8.28522e+06	8.86816e+06	8.72599e+06	9.20563e+06	8.14521e+06	9.60757e+06	8.14069e+06	9.39928e+06	9.89367e+06	9.22487e+06			FALSE	0.05592	0.02406	0.14838	-0.06787	-0.00809	0.04146	0.05019	3	0.992	10K(304.2072),N-term(304.2072)
A2RRP1	SAKDDFTSIIGK	4.22907e+07	4.11634e+07	4.16546e+07	4.30006e+07	4.02554e+07	4.03664e+07	4.09393e+07	4.07667e+07	4.11704e+07	4.00424e+07	4.4156e+07	4.26275e+07	4.32923e+07	4.15394e+07	4.26769e+07	4.30916e+07			FALSE	-0.03928	0.02362	0.03946	0.02062	-0.03054	0.05644	-0.04981	3	1	12K(304.2072),3K(304.2072),N-term(304.2072)
A2RRP1	SAVNVASIQNYLSK	9.40869e+06	1.02917e+07	9.64643e+06	9.26712e+06	8.32575e+06	8.73729e+06	8.85663e+06	8.2657e+06	7.54123e+06	9.70707e+06	8.94656e+06	9.17146e+06	1.07232e+07	8.92577e+06	9.36444e+06	9.27003e+06			FALSE	-0.19177	-0.00377	-0.08025	-0.05881	-0.20235	-0.1208	-0.20735	3	1	14K(304.2072),N-term(304.2072)
A2RRP1	SEYVITNNPWVR	7.60136e+06	8.10848e+06	8.40434e+06	7.29012e+06	6.92747e+06	8.07244e+06	7.53932e+06	7.91344e+06	6.72588e+06	7.68442e+06	6.2669e+06	5.87606e+06	6.83747e+06	7.48331e+06	7.95248e+06	7.59166e+06			FALSE	-0.12457	-0.13356	-0.0153	-0.00141	-0.0238	-0.37155	-0.06671	2	1	N-term(304.2072)
A2RRP1	SGGSADLGGPRDPLK	1.75334e+07	1.8452e+07	1.72277e+07	1.77634e+07	1.87167e+07	1.9403e+07	1.78853e+07	1.76638e+07	1.68605e+07	1.85726e+07	1.83832e+07	1.83549e+07	1.66252e+07	1.8424e+07	1.74838e+07	1.78394e+07			FALSE	-0.02231	-0.03803	-0.02679	-0.04042	-0.0176	0.02987	0.08313	3	0.9937	15K(304.2072),N-term(304.2072)
A2RRP1	SIDLVLAASR	2.68108e+06	3.20545e+06	3.1495e+06	2.6403e+06	3.09147e+06	2.71654e+06	2.75673e+06	3.16619e+06	2.02195e+06	2.89331e+06	2.65534e+06	2.29348e+06	2.55937e+06	2.89497e+06	3.13927e+06	2.80247e+06			FALSE	-0.26015	-0.11001	0.01347	-0.02391	0.00889	-0.25033	-0.01937	2	0.9985	N-term(304.2072)
A2RRP1	SIQNYLSK	5.62555e+06	4.73177e+06	4.78349e+06	4.3618e+06	5.10279e+06	4.3225e+06	5.04535e+06	5.80001e+06	4.53338e+06	5.18259e+06	5.06935e+06	5.21243e+06	5.12272e+06	6.05887e+06	4.63155e+06	4.96244e+06			FALSE	-0.09222	0.11047	-0.11045	-0.17955	0.06643	-0.01056	-0.13604	3	0.9953	8K(304.2072),N-term(304.2072)
A2RRP1	SISYEELSPPDEEPAK	2.87693e+07	3.14659e+07	2.69932e+07	2.93809e+07	2.7679e+07	2.91684e+07	3.32839e+07	3.03779e+07	2.93939e+07	3.31978e+07	2.50416e+07	3.29593e+07	2.8946e+07	3.16682e+07	2.77875e+07	3.03467e+07			FALSE	0.05537	0.00905	-0.05122	-0.09557	0.07982	-0.05453	-0.08351	3	1	16K(304.2072),N-term(304.2072)
A2RRP1	SLAHLETLSHSFIL	2.88525e+06	3.48414e+06	3.4534e+06	3.37263e+06	2.94547e+06	2.8207e+06	3.64932e+06	3.49713e+06	3.51695e+06	3.77691e+06	2.44662e+06	2.42247e+06	3.39241e+06	2.96923e+06	3.83198e+06	2.69344e+06			FALSE	0.19553	-0.00176	0.03491	0.09989	0.16607	-0.3875	-0.14354	3	0.9999	N-term(304.2072)
A2RRP1	STTPEELYQR	2.14382e+07	2.16134e+07	2.10814e+07	2.33259e+07	2.41039e+07	2.38168e+07	2.0214e+07	2.26243e+07	2.14706e+07	2.35392e+07	2.68224e+07	2.14328e+07	2.11374e+07	2.08726e+07	2.30846e+07	2.1503e+07			FALSE	0.06417	-0.03533	0.05058	0.04473	-0.00716	0.16462	0.15459	2	0.9999	N-term(304.2072)
A2RRP1	STTPEELYQRK	5.13737e+06	5.11976e+06	4.7974e+06	5.15554e+06	4.38278e+06	4.84988e+06	4.72837e+06	4.81633e+06	4.54431e+06	4.75817e+06	5.21574e+06	5.51377e+06	4.29232e+06	4.57664e+06	4.55245e+06	5.1354e+06			FALSE	-0.14094	-0.20979	-0.08238	-0.04343	-0.10386	0.06496	-0.15181	3	0.9854	11K(304.2072),N-term(304.2072)
A2RRP1	SWVLHECLERVPENVDAAK	1.3392e+07	1.18178e+07	1.3805e+07	1.49675e+07	1.40566e+07	1.1611e+07	1.22044e+07	1.42012e+07	1.3011e+07	1.28842e+07	1.35938e+07	1.15147e+07	1.25753e+07	1.29585e+07	1.44864e+07	1.28189e+07			FALSE	0.0387	0.01842	0.1152	0.1907	0.06686	-0.00581	0.02596	4	1	19K(304.2072),7C(57.0215),N-term(304.2072)
A2RRP1	TDPEAFHQHMVK	3.40542e+07	3.16171e+07	3.32466e+07	3.40939e+07	2.91108e+07	3.02085e+07	3.35935e+07	2.97913e+07	3.14374e+07	3.10541e+07	3.25962e+07	3.27256e+07	3.52779e+07	2.73798e+07	3.33663e+07	3.20689e+07			FALSE	-0.0716	-0.06777	-0.0052	0.03621	-0.05113	-0.0077	-0.14676	4	1	12K(304.2072),N-term(304.2072)
A2RRP1	TFSTALR	1.5089e+07	1.64702e+07	1.60598e+07	1.65273e+07	1.46698e+07	1.60787e+07	1.55326e+07	1.52647e+07	1.59526e+07	1.54488e+07	1.64255e+07	1.48703e+07	1.67397e+07	1.49814e+07	1.69852e+07	1.50902e+07			FALSE	-0.00723	0.00738	0.0234	0.04624	-0.03526	-0.01209	-0.03755	2	0.9981	N-term(304.2072)
A2RRP1	TLLQDMLTMQ	8.09732e+06	4.43351e+06	6.76471e+06	6.04089e+06	8.73333e+06	4.76675e+06	8.62537e+06	7.36622e+06	7.64381e+06	6.8971e+06	7.57444e+06	5.14323e+06	7.87358e+06	8.61871e+06	5.32541e+06	6.15331e+06			FALSE	0.21464	0.39631	-0.12652	0.03129	0.35183	0.02135	0.10749	2	1	N-term(304.2072)
A2RRP1	VAGENPEER	7.25321e+06	7.81486e+06	7.55468e+06	8.46902e+06	7.1586e+06	7.30215e+06	7.2903e+06	6.36463e+06	6.51887e+06	7.76229e+06	7.12558e+06	5.78254e+06	6.48417e+06	6.38195e+06	8.13189e+06	7.07544e+06			FALSE	-0.07738	-0.22792	0.01327	0.08871	-0.14207	-0.22321	-0.05935	2	0.9999	N-term(304.2072)
A2RRP1	VMDWYQTR	8.82169e+06	1.05827e+07	1.01717e+07	1.03038e+07	1.01294e+07	1.02242e+07	1.07742e+07	1.0514e+07	1.09394e+07	1.01484e+07	9.97615e+06	8.48539e+06	9.60785e+06	1.00672e+07	1.01871e+07	1.06859e+07			FALSE	0.12003	0.01998	0.10526	0.07752	0.13367	-0.07186	0.0689	2	0.9958	N-term(304.2072)
A2RRP1	VPENVDAAK	4.41777e+06	4.29874e+06	5.03012e+06	4.77169e+06	4.89841e+06	4.97321e+06	5.11039e+06	5.00471e+06	4.45308e+06	5.30506e+06	4.11282e+06	4.45489e+06	4.33695e+06	4.25218e+06	5.03433e+06	4.784e+06			FALSE	0.16286	-0.02124	0.17173	0.1693	0.21469	-0.02484	0.17954	2	0.9992	9K(304.2072),N-term(304.2072)
A2RRP1	VTYADTLNHLEK	7.40055e+07	7.25995e+07	8.19899e+07	9.19903e+07	8.37093e+07	7.49836e+07	9.38351e+07	7.48003e+07	8.15206e+07	7.0675e+07	8.31524e+07	7.63246e+07	8.84995e+07	6.93764e+07	7.36998e+07	8.53179e+07			FALSE	0.05399	0.10686	0.11725	0.24699	0.20197	0.12141	0.1143	3	1	12K(304.2072),N-term(304.2072)
A2RRP1	VVASGLNYK	3.055e+06	3.19781e+06	3.23548e+06	3.14278e+06	3.11778e+06	3.00592e+06	2.83474e+06	2.92725e+06	2.90244e+06	2.96304e+06	2.54601e+06	3.08488e+06	3.13147e+06	3.0146e+06	3.20012e+06	2.87961e+06			FALSE	-0.09225	-0.02484	-0.0405	0.02866	-0.11794	-0.15114	-0.0301	3	0.9998	9K(304.2072),N-term(304.2072)
A2RRP1	VVEPNLQDESEFLYAAQPELLR	1.08224e+06	856395	1.12675e+06	944188	902592	973354	1.04127e+06	946902	752045	1.02875e+06	859551	639150	1.05952e+06	981633	981925	1.35811e+06			FALSE	-0.12253	0.07434	0.27149	0.09524	0.03639	-0.37133	-0.04743	4	0.9954	N-term(304.2072)
A2RRP1	WDAEELGR	8.18409e+06	7.30699e+06	7.97562e+06	8.27567e+06	8.33027e+06	7.30961e+06	7.728e+06	8.29291e+06	7.55515e+06	8.77154e+06	7.7566e+06	7.50367e+06	7.8558e+06	8.79495e+06	8.40667e+06	7.99144e+06			FALSE	0.07579	0.10415	0.08209	0.06912	0.04852	-0.02166	0.01379	2	0.9973	N-term(304.2072)
A2RRP1	YIYPTIGGFDHER	8.44204e+06	9.03233e+06	1.08285e+07	1.11474e+07	1.08629e+07	1.01733e+07	1.28091e+07	1.06927e+07	1.04495e+07	9.23316e+06	8.56718e+06	8.79272e+06	8.95807e+06	1.12166e+07	7.24927e+06	7.58112e+06			FALSE	0.17169	0.20731	-0.23668	0.33068	0.42753	-0.00948	0.26763	3	1	N-term(304.2072)
A2RRP1	YSHLYDLSR	1.1639e+07	1.1809e+07	1.16651e+07	1.27372e+07	1.09944e+07	1.06579e+07	1.11133e+07	1.26956e+07	1.04288e+07	1.21137e+07	1.04605e+07	1.05402e+07	1.21812e+07	1.14016e+07	1.12077e+07	9.69194e+06			FALSE	-0.05682	0.00827	-0.16599	0.05755	0.02204	-0.15903	-0.11495	3	1	N-term(304.2072)
A2RTX5	AEGPCLTR	1.12729e+07	1.33235e+07	1.14496e+07	1.28478e+07	1.17881e+07	1.24105e+07	1.22317e+07	1.15302e+07	1.19383e+07	1.24532e+07	1.07053e+07	1.26769e+07	1.26246e+07	1.11503e+07	1.00611e+07	1.22708e+07			FALSE	-0.01206	-0.04901	-0.13934	-0.01765	-0.04979	-0.07303	-0.02353	2	0.9697	5C(57.0215),N-term(304.2072)
A2RTX5	AVSSTELSALENICK	4.60674e+07	3.98714e+07	4.60775e+07	4.13401e+07	4.56719e+07	4.53422e+07	4.19272e+07	4.05925e+07	4.09807e+07	3.99997e+07	4.16087e+07	3.98257e+07	3.79948e+07	3.46003e+07	4.54653e+07	4.37014e+07			FALSE	-0.08574	-0.24344	0.0532	0.02461	-0.05857	-0.07767	0.08278	3	1	14C(57.0215),15K(304.2072),N-term(304.2072)
A2RTX5	DFTEVLSPNMYNSK	2.02225e+07	1.93427e+07	2.04389e+07	1.87014e+07	1.83207e+07	1.84873e+07	1.91881e+07	2.0106e+07	2.11114e+07	1.59549e+07	1.84247e+07	1.90676e+07	2.22564e+07	1.90359e+07	1.80618e+07	2.10215e+07			FALSE	-0.09412	0.06164	-0.01768	-0.01558	-0.00992	-0.07764	-0.10422	3	1	14K(304.2072),N-term(304.2072)
A2RTX5	EKIDNAVNVR	2.55028e+07	2.55888e+07	2.73795e+07	2.78201e+07	2.60543e+07	2.64582e+07	2.7612e+07	2.59909e+07	2.72069e+07	2.65908e+07	2.61491e+07	2.82852e+07	2.7293e+07	2.6194e+07	2.7215e+07	2.73287e+07			FALSE	0.07446	0.0661	0.09432	0.11157	0.06923	0.09143	0.03958	3	1	2K(304.2072),N-term(304.2072)
A2RTX5	ESEADSEVK	441631	449488	493926	461119	508378	459905	442006	382690	466494	425085	439486	500844	431970	456348	443623	475958			FALSE	0.00074	-0.00454	0.04536	0.09995	-0.11176	0.07755	0.11981	3	0.9941	9K(304.2072),N-term(304.2072)
A2RTX5	FADFGVLHR	1.73903e+07	1.68271e+07	1.93822e+07	1.74811e+07	1.71293e+07	1.72003e+07	1.67385e+07	1.60815e+07	1.58008e+07	1.76354e+07	1.75547e+07	1.59152e+07	1.7123e+07	1.05533e+07	1.82855e+07	1.67225e+07			FALSE	-0.03332	-0.30608	0.03295	0.10746	-0.06016	-0.03187	0.00472	3	1	N-term(304.2072)
A2RTX5	FNLTYVSK	2.76361e+07	2.41622e+07	2.44447e+07	2.47839e+07	2.47759e+07	2.93205e+07	2.23463e+07	2.59013e+07	2.54491e+07	2.36457e+07	2.52851e+07	2.72606e+07	2.2184e+07	2.25736e+07	2.28138e+07	2.6105e+07			FALSE	-0.07734	-0.21077	-0.08252	-0.07341	-0.10245	0.02067	0.06263	3	0.9991	8K(304.2072),N-term(304.2072)
A2RTX5	GDTSNIITVR	2.98894e+06	2.88918e+06	2.6484e+06	2.94734e+06	2.82871e+06	2.78668e+06	2.84932e+06	2.92268e+06	2.37832e+06	2.99084e+06	2.82017e+06	1.89419e+06	2.81029e+06	3.04549e+06	2.97048e+06	3.08927e+06			FALSE	-0.13066	-0.00549	0.0439	-0.07103	-0.02628	-0.31829	-0.06597	2	0.9993	N-term(304.2072)
A2RTX5	IYGISFPDNK	1.47533e+07	1.35816e+07	1.33746e+07	1.41994e+07	1.41696e+07	1.437e+07	1.3181e+07	1.30037e+07	1.39088e+07	1.32371e+07	1.44509e+07	1.29825e+07	1.39699e+07	1.49298e+07	1.48515e+07	1.30922e+07			FALSE	-0.06185	0.02848	-0.02006	-0.03927	-0.11386	-0.04664	0.01038	2	1	10K(304.2072),N-term(304.2072)
A2RTX5	KGDTSNIITVR	5.48957e+07	5.34731e+07	4.898e+07	5.15502e+07	5.15784e+07	4.87549e+07	5.46896e+07	5.39754e+07	5.32128e+07	5.14456e+07	5.2672e+07	5.75678e+07	4.66954e+07	5.42856e+07	5.19175e+07	4.9463e+07			FALSE	-0.05026	-0.10186	-0.09617	-0.10832	0.00394	0.0247	-0.11115	3	1	1K(304.2072),N-term(304.2072)
A2RTX5	LERQEEDIR	8.74035e+06	8.5485e+06	8.8519e+06	1.0007e+07	8.93185e+06	1.00264e+07	9.11169e+06	9.30891e+06	8.0644e+06	9.78864e+06	9.9844e+06	9.53646e+06	8.99907e+06	9.02662e+06	9.48186e+06	8.90141e+06			FALSE	0.04633	0.06021	0.08855	0.1254	0.09148	0.17517	0.13298	3	0.981	N-term(304.2072)
A2RTX5	LRDEQLNAPY	1.45898e+07	1.51492e+07	1.59806e+07	1.5834e+07	1.72595e+07	1.55024e+07	1.71737e+07	1.63969e+07	1.6038e+07	1.71274e+07	1.54294e+07	1.81283e+07	1.53805e+07	1.7395e+07	1.5318e+07	1.54676e+07			FALSE	0.15732	0.14026	0.0499	0.09733	0.17484	0.17429	0.13966	2	0.9838	N-term(304.2072)
A2RTX5	LRDEQLNAPYSCQ	4.46188e+06	3.94303e+06	4.59065e+06	2.95106e+06	4.36542e+06	3.78059e+06	3.91806e+06	4.4162e+06	3.99231e+06	4.24214e+06	3.39822e+06	3.65476e+06	3.34079e+06	3.905e+06	4.54594e+06	3.09605e+06			FALSE	-0.02956	-0.21409	-0.13728	-0.15634	-0.01218	-0.253	-0.04514	2	1	12C(57.0215),N-term(304.2072)
A2RTX5	MKESEADSEVK	9.70092e+06	9.08537e+06	9.94785e+06	9.29151e+06	1.0155e+07	1.04748e+07	9.30258e+06	8.82285e+06	9.53558e+06	9.49844e+06	9.8636e+06	1.03946e+07	1.0045e+07	9.02345e+06	1.00397e+07	9.80519e+06			FALSE	0.0189	0.02151	0.07909	0.03438	-0.05166	0.10882	0.13505	3	1	11K(304.2072),2K(304.2072),N-term(304.2072)
A2RTX5	MNPGDGAFYGPK	7.11107e+06	6.95253e+06	6.60195e+06	7.66135e+06	7.65885e+06	8.29689e+06	7.71823e+06	7.12482e+06	7.82354e+06	6.7219e+06	6.15469e+06	9.68852e+06	6.69109e+06	7.97598e+06	7.8073e+06	5.74641e+06			FALSE	0.0486	0.06061	-0.05328	0.02034	0.07782	0.1719	0.18211	23	1	12K(304.2072),N-term(304.2072)
A2RTX5	NELSGTLSGLTR	1.99976e+06	1.9485e+06	2.12746e+06	2.18706e+06	2.19191e+06	2.25171e+06	1.98845e+06	2.21981e+06	2.15941e+06	2.15269e+06	2.14167e+06	2.38762e+06	2.00869e+06	2.14246e+06	2.00905e+06	2.18281e+06			FALSE	0.12718	0.07229	0.08637	0.12799	0.09201	0.19807	0.17052	3	0.9963	N-term(304.2072)
A2RTX5	NSSTYWEGNPEMETLQR	3.08502e+06	3.49715e+06	3.24764e+06	2.96505e+06	3.42716e+06	2.91158e+06	3.07387e+06	3.5451e+06	2.58106e+06	3.36651e+06	3.91395e+06	2.22911e+06	4.00062e+06	4.14664e+06	2.96525e+06	3.15781e+06			FALSE	-0.14626	0.30775	-0.10431	-0.08334	0.00804	-0.09961	-0.05437	3	1	N-term(304.2072)
A2RTX5	QLQNSLMDFGEPWK	1.01655e+07	1.04525e+07	8.96744e+06	1.0366e+07	1.10072e+07	8.60576e+06	9.94514e+06	9.33045e+06	9.10022e+06	1.02603e+07	1.07895e+07	9.894e+06	9.31841e+06	9.92806e+06	8.47783e+06	1.06315e+07			FALSE	-0.09078	-0.09931	-0.10963	-0.09281	-0.09713	0.00458	-0.0721	3	1	14K(304.2072),N-term(304.2072)
A2RTX5	QLQNSLMDFGEPWKMNPGDGAFYGPK	259806	248594	266395	214149	250738	250713	289245	221218	248688	258831	269893	243657	269008	225158	256403	203739			FALSE	-0.0025	-0.04097	-0.14388	-0.08129	0.00584	0.01454	-0.01985	5	0.9964	14K(304.2072),15M(15.9949),26K(304.2072),7M(15.9949),N-term(304.2072)
A2RTX5	QVMVIPVGPTCEK	1.72935e+07	1.81325e+07	1.77705e+07	1.43151e+07	1.66582e+07	1.6025e+07	1.86158e+07	1.74064e+07	1.67565e+07	1.64818e+07	1.84755e+07	1.52506e+07	1.66114e+07	1.55026e+07	1.68874e+07	1.80403e+07			FALSE	-0.09196	-0.14161	-0.02044	-0.14288	0.02408	-0.07094	-0.11626	3	1	11C(57.0215),13K(304.2072),3M(15.9949),N-term(304.2072)
A2RTX5	VADGQTVQGE	1.25001e+06	997562	1.06959e+06	1.14406e+06	1.2229e+06	1.20765e+06	1.21103e+06	1.13151e+06	1.1931e+06	1.21378e+06	1.16002e+06	1.08061e+06	1.1725e+06	910863	1.06695e+06	882506			FALSE	0.0988	-0.10945	-0.2053	-0.02195	0.0597	-0.00446	0.11291	2	0.9927	N-term(304.2072)
A2RTX5	VADGQTVQGEVWK	5.6024e+06	4.66018e+06	5.93699e+06	5.91375e+06	6.18442e+06	5.79883e+06	5.23503e+06	4.82105e+06	5.37329e+06	4.75255e+06	4.2006e+06	6.47938e+06	5.75946e+06	5.07611e+06	5.34623e+06	5.57494e+06			FALSE	-0.01935	0.07838	0.08973	0.20758	-0.02933	0.05751	0.22363	3	0.9999	13K(304.2072),N-term(304.2072)
A2RTX5	VNTATTTVYR	2.71852e+07	2.64889e+07	2.52765e+07	2.59145e+07	2.85102e+07	2.64719e+07	2.70289e+07	2.44722e+07	2.57511e+07	2.54715e+07	2.72035e+07	2.16969e+07	2.84461e+07	2.27021e+07	2.82783e+07	2.64338e+07			FALSE	-0.06745	-0.06954	0.02763	-0.06834	-0.05962	-0.13438	0.03473	2	1	N-term(304.2072)
A2RTX5	WLWSEVER	1.43331e+07	1.34178e+07	1.3057e+07	1.24189e+07	1.30806e+07	1.20278e+07	1.27835e+07	1.31688e+07	1.10985e+07	1.23646e+07	1.35164e+07	1.25621e+07	1.09464e+07	1.29199e+07	1.11539e+07	1.10712e+07			FALSE	-0.24214	-0.21755	-0.32034	-0.1234	-0.09667	-0.08967	-0.14437	2	0.9997	N-term(304.2072)
A2RU49	AAGFPTASVCHTK	1.47172e+07	1.40349e+07	1.52143e+07	1.48994e+07	1.60729e+07	1.5939e+07	1.52492e+07	1.60686e+07	1.30952e+07	1.51313e+07	1.41145e+07	1.3334e+07	1.44997e+07	1.23687e+07	1.38474e+07	1.43786e+07			FALSE	-0.02661	-0.09775	-0.02664	0.06675	0.12332	-0.06694	0.15494	3	1	10C(57.0215),13K(304.2072),N-term(304.2072)
A2RUC4	DAQYLYLK	3.2779e+07	3.56537e+07	3.62059e+07	3.7076e+07	3.66133e+07	3.8686e+07	3.4443e+07	3.69925e+07	3.44665e+07	3.66852e+07	3.92983e+07	3.36418e+07	3.33602e+07	3.54999e+07	3.56414e+07	3.44145e+07			FALSE	0.05621	0.00898	0.03382	0.09877	0.06195	0.09202	0.13795	23	0.9994	8K(304.2072),N-term(304.2072)
A2RUC4	EEQFFSSVFR	9.89395e+06	1.18487e+07	9.83531e+06	1.09708e+07	9.7293e+06	1.0144e+07	9.00799e+06	1.1361e+07	9.45226e+06	1.01266e+07	9.44653e+06	7.9292e+06	9.19321e+06	8.73087e+06	1.02081e+07	8.74639e+06			FALSE	-0.15123	-0.27863	-0.19798	-0.06352	-0.09415	-0.32345	-0.12969	2	1	N-term(304.2072)
A2RUC4	EFFVSEDEK	2.01156e+07	1.97498e+07	2.0589e+07	1.97683e+07	1.99079e+07	1.92482e+07	2.03388e+07	2.13166e+07	2.0566e+07	1.82014e+07	2.12748e+07	1.77203e+07	2.03915e+07	1.81891e+07	1.97146e+07	2.17004e+07			FALSE	-0.04029	-0.04726	0.05502	0.01769	0.06337	-0.03184	-0.0259	2	1	9K(304.2072),N-term(304.2072)
A2RUC4	EQFMQHLYPQR	2.63275e+07	2.59053e+07	2.62789e+07	2.30172e+07	2.56678e+07	2.616e+07	2.32138e+07	2.14481e+07	2.49071e+07	2.44831e+07	2.55649e+07	2.85111e+07	2.28476e+07	2.44673e+07	2.33637e+07	2.67683e+07			FALSE	-0.08073	-0.14266	-0.05922	-0.08349	-0.22591	0.05003	-0.01123	3	1	N-term(304.2072)
A2RUC4	HLPSECYDKTDTYGNKDPTAASR	2.65399e+07	2.8476e+07	2.95007e+07	2.55248e+07	2.93452e+07	2.61439e+07	2.90014e+07	2.56562e+07	2.69894e+07	2.89127e+07	3.12128e+07	2.69917e+07	2.87801e+07	2.8858e+07	2.8218e+07	2.68739e+07			FALSE	0.02305	0.06717	0.00199	0.00025	-0.00943	0.08128	0.01236	5	1	16K(304.2072),6C(57.0215),9K(304.2072),N-term(304.2072)
A2RUC4	KPLVLEGIDLGPCTSK	5.36553e+07	5.43669e+07	5.07131e+07	5.10576e+07	5.00915e+07	5.2473e+07	4.81246e+07	4.99308e+07	4.81844e+07	5.56543e+07	4.8067e+07	4.91332e+07	5.1372e+07	4.84204e+07	5.1341e+07	5.12381e+07			FALSE	-0.05698	-0.11432	-0.07459	-0.086	-0.13966	-0.1523	-0.0748	34	1	13C(57.0215),16K(304.2072),1K(304.2072),N-term(304.2072)
A2RUC4	LEGVSREQFMQHLYPQR	1.12937e+07	9.98422e+06	1.14513e+07	1.195e+07	1.17204e+07	1.13299e+07	1.27763e+07	1.19662e+07	1.35184e+07	1.15903e+07	1.15014e+07	1.28308e+07	1.24938e+07	1.05868e+07	1.09382e+07	1.14447e+07			FALSE	0.23883	0.11732	0.07305	0.13723	0.21764	0.19351	0.11543	4	1	N-term(304.2072)
A2RUC4	SEVLNIDNPDLAK	4.88876e+07	5.47546e+07	5.0882e+07	4.78914e+07	5.25612e+07	5.18737e+07	4.54993e+07	4.82345e+07	5.09355e+07	4.69302e+07	4.849e+07	5.27797e+07	5.04597e+07	4.86021e+07	5.14274e+07	4.76884e+07			FALSE	-0.08274	-0.06521	-0.06442	-0.06942	-0.14497	-0.03341	0.01099	3	1	13K(304.2072),N-term(304.2072)
A2RUC4	SLGEDPRK	2.19367e+07	1.77729e+07	2.02743e+07	2.18134e+07	2.15627e+07	1.9332e+07	2.09502e+07	1.77932e+07	1.98806e+07	1.98498e+07	2.33498e+07	1.91588e+07	2.18045e+07	2.03304e+07	2.04068e+07	2.07162e+07			FALSE	0.00076	0.08553	0.05046	0.08391	-0.03554	0.09827	0.04243	3	0.9862	8K(304.2072),N-term(304.2072)
A2RUC4	TDTYGNKDPTAASR	1.70578e+07	1.71914e+07	1.63185e+07	1.73754e+07	1.60306e+07	1.784e+07	1.58853e+07	1.64204e+07	1.5902e+07	1.60212e+07	1.36403e+07	1.61197e+07	1.50392e+07	1.63014e+07	1.573e+07	1.55481e+07			FALSE	-0.10146	-0.12804	-0.13091	-0.02358	-0.08428	-0.20269	-0.01603	34	1	7K(304.2072),N-term(304.2072)
A2RUC4	TLAELPEEYRDFYAR	6.04567e+07	6.21361e+07	5.67933e+07	5.57793e+07	6.18925e+07	5.73815e+07	5.96347e+07	5.61188e+07	5.73015e+07	5.85467e+07	5.80885e+07	4.92735e+07	5.47737e+07	5.61251e+07	5.65458e+07	5.37621e+07			FALSE	-0.08164	-0.14463	-0.15234	-0.12302	-0.08282	-0.19139	-0.0396	3	1	N-term(304.2072)
A2RUC4	TLAELPEEYRDFYARR	7.98945e+06	5.91631e+06	6.495e+06	5.72724e+06	5.8415e+06	7.14736e+06	6.4476e+06	6.70572e+06	8.93505e+06	7.88138e+06	8.24796e+06	3.84795e+06	8.12303e+06	8.57586e+06	7.13593e+06	7.49315e+06			FALSE	0.27419	0.26407	0.07316	-0.18617	-0.08025	-0.20116	-0.09841	4	1	N-term(304.2072)
A2RUC4	TLPFDQLVQR	5.00954e+07	4.94318e+07	5.28926e+07	4.95462e+07	5.36162e+07	5.50507e+07	4.86095e+07	5.15458e+07	5.30075e+07	4.36541e+07	5.31186e+07	5.09767e+07	5.79319e+07	4.88687e+07	5.96886e+07	5.48061e+07			FALSE	-0.04215	0.10176	0.20212	0.0416	0.00907	0.06474	0.12675	23	1	N-term(304.2072)
A2RUC4	WTVDYLSQVGGKK	2.98779e+07	3.55436e+07	2.91789e+07	3.18096e+07	3.43476e+07	2.97695e+07	3.20242e+07	3.16354e+07	3.33996e+07	3.01082e+07	2.9871e+07	3.11016e+07	2.88572e+07	3.04527e+07	3.27293e+07	3.26077e+07			FALSE	-0.04283	-0.14149	-0.00187	-0.10123	-0.03939	-0.10161	-0.02906	4	1	12K(304.2072),13K(304.2072),N-term(304.2072)
A2VDF0	KGVLALNPLL	3.28801e+06	3.33008e+06	3.15869e+06	3.50527e+06	2.9551e+06	2.63685e+06	2.79909e+06	2.97299e+06	2.38894e+06	2.93294e+06	2.50993e+06	1.44114e+06	2.78865e+06	2.75282e+06	2.41526e+06	2.96941e+06			FALSE	-0.31448	-0.25614	-0.29756	0.00996	-0.19733	-0.74417	-0.24306	3	0.9856	1K(304.2072),N-term(304.2072)
A2VDF0	LLPLDTYVESPAAVMELVPSDK	2.61366e+06	2.25779e+06	1.85001e+06	1.60365e+06	2.59595e+06	1.01626e+06	1.66832e+06	1.51294e+06	2.37979e+06	1.93928e+06	2.37748e+06	1.95196e+06	1.7015e+06	1.60833e+06	1.81977e+06	2.10256e+06	0.449439	268.548	FALSE	-0.17363	-0.55759	-0.31264	-0.49623	-0.61475	-0.17017	-0.43147	3	1	22K(304.2072),N-term(304.2072)
A2VDJ0	LNDVFLSK	1421.59	1295.63	1672.82	1488.19	1220.03	1514.39	1517.7	1343.71	1559.77	1522.16	1316.87	1448.36	1360.2	1253.66	1421.02	1627.66			FALSE	0.1817	-0.05595	0.16605	0.21825	0.07459	0.02526	0.0091	3	0.9814	8K(304.2072),N-term(304.2072)
A3KMH1	DLLGQDVFLIGPPGPLR	1.05813e+06	923060	998162	877525	961263	995095	1.06765e+06	896270	675311	918065	776703	1.16917e+06	884881	888306	880005	853770			FALSE	-0.31428	-0.16002	-0.19245	-0.07895	-0.01263	-0.02595	-0.0182	3	1	N-term(304.2072)
A3KMH1	DLLGQDVFLIGPPGPLRR	1.24451e+07	1.22352e+07	1.51853e+07	1.03677e+07	1.31301e+07	1.55685e+07	1.30686e+07	1.15442e+07	1.40249e+07	1.12097e+07	1.23405e+07	1.44827e+07	1.40854e+07	9.85348e+06	1.40844e+07	1.21521e+07			FALSE	0.03204	-0.044	0.08822	0.05013	-0.00395	0.12012	0.21762	3	1	N-term(304.2072)
A3KMH1	EVVNIVK	1.47431e+07	1.38203e+07	1.47059e+07	1.392e+07	1.55778e+07	1.50104e+07	1.49692e+07	1.37286e+07	1.28872e+07	1.33335e+07	1.48858e+07	1.40413e+07	1.4664e+07	1.57393e+07	1.59552e+07	1.55458e+07			FALSE	-0.12346	0.09006	0.14123	0.00316	0.00678	0.01826	0.09881	2	0.9928	7K(304.2072),N-term(304.2072)
A3KMH1	EYIQLHR	6.88492e+06	6.96689e+06	6.77733e+06	6.65981e+06	7.09873e+06	7.70465e+06	7.80318e+06	5.7647e+06	6.78245e+06	6.58544e+06	6.59533e+06	5.58344e+06	7.69991e+06	5.51699e+06	7.84279e+06	7.23629e+06			FALSE	-0.0513	-0.06769	0.12247	-0.04385	-0.02988	-0.18571	0.09585	3	0.9955	N-term(304.2072)
A3KMH1	FPTEGLSSVVR	9.03177e+06	9.62239e+06	8.32582e+06	9.68142e+06	1.00891e+07	1.12054e+07	8.8181e+06	8.68664e+06	1.06401e+07	9.44551e+06	1.02243e+07	9.69234e+06	8.08197e+06	9.03786e+06	9.4956e+06	9.72642e+06			FALSE	0.10666	-0.12383	0.04326	-0.05092	-0.09175	0.09447	0.19099	2	0.9973	N-term(304.2072)
A3KMH1	GRENVVVIHPDFR	3.54289e+06	4.89746e+06	5.07303e+06	6.12734e+06	5.99579e+06	5.09143e+06	5.74073e+06	5.54697e+06	4.77839e+06	4.10345e+06	4.53422e+06	6.63182e+06	4.65874e+06	5.0507e+06	3.69475e+06	5.52362e+06			FALSE	0.07355	0.20209	0.12721	0.40817	0.41938	0.40374	0.39352	4	1	N-term(304.2072)
A3KMH1	HGKEDPDNMPHVGGN	8.61555e+06	8.487e+06	7.53909e+06	9.19642e+06	8.55153e+06	8.96565e+06	8.04052e+06	7.32227e+06	8.23122e+06	8.62688e+06	7.8791e+06	8.70207e+06	8.9031e+06	9.42176e+06	7.8228e+06	8.88409e+06			FALSE	-0.02077	0.09959	-0.03377	-0.0313	-0.15477	-0.04466	0.03456	4	1	3K(304.2072),N-term(304.2072)
A3KMH1	IIDGLTGEK	2.38867e+06	1.72802e+06	1.66e+06	2.29399e+06	2.5586e+06	2.60969e+06	2.50946e+06	1.97747e+06	2.68433e+06	2.33898e+06	2.81164e+06	2.9209e+06	2.16024e+06	2.73308e+06	2.10728e+06	2.47037e+06			FALSE	0.28716	0.24933	0.15312	-0.05817	0.12425	0.47769	0.3282	3	0.9995	9K(304.2072),N-term(304.2072)
A3KMH1	IILDNLQAK	2.21658e+06	2.24914e+06	2.01571e+06	2.15761e+06	1.94004e+06	2.69781e+06	1.97519e+06	1.79675e+06	2.00709e+06	2.27848e+06	1.97797e+06	1.47482e+06	1.6524e+06	2.01682e+06	2.353e+06	2.1905e+06			FALSE	-0.05941	-0.28342	0.02491	-0.0977	-0.24358	-0.37113	0.05457	3	0.9993	9K(304.2072),N-term(304.2072)
A3KMH1	LIHDRELSLYDGSR	527435	311056	382754	560581	472163	606466	414816	445695	688833	537430	410537	273927	439859	505047	428394	456170			FALSE	0.5484	0.17237	0.07717	0.16997	0.0374	-0.29282	0.36333	4	0.9443	N-term(304.2072)
A3KMH1	LVLLDGIHR	9.13714e+06	7.76416e+06	8.39244e+06	6.17152e+06	1.09998e+07	8.54687e+06	7.73429e+06	5.82239e+06	9.13195e+06	1.10991e+07	9.56576e+06	1.00764e+07	9.34903e+06	8.18498e+06	9.80268e+06	1.10553e+07			FALSE	0.25944	0.05302	0.30347	-0.21473	-0.31813	0.21682	0.20979	3	0.9996	N-term(304.2072)
A3KMH1	NPELVPQNYISDSLAQSVVQHLR	2.34641e+06	1.84349e+06	2.55088e+06	1.40168e+06	2.18845e+06	2.69428e+06	2.00231e+06	1.88974e+06	2.49106e+06	1.76971e+06	2.64117e+06	1.88445e+06	2.83136e+06	2.45438e+06	1.9634e+06	2.63658e+06			FALSE	0.0242	0.33519	0.13471	-0.08413	-0.10639	0.1112	0.22077	3	1	N-term(304.2072)
A3KMH1	NVLPVLNNLLENR	4.38701e+06	3.26293e+06	4.99668e+06	4.32338e+06	4.35168e+06	3.8235e+06	2.60295e+06	3.13133e+06	4.23531e+06	3.23576e+06	2.60643e+06	3.13344e+06	4.09826e+06	4.59227e+06	3.05078e+06	3.20359e+06			FALSE	-0.03413	0.18399	-0.29058	0.28489	-0.41584	-0.41443	0.0958	23	1	N-term(304.2072)
A3KMH1	QLQAEMMQSHMVK	2.91584e+06	2.80517e+06	2.5418e+06	2.29482e+06	2.61547e+06	2.47435e+06	2.68746e+06	2.66028e+06	2.44295e+06	2.81657e+06	2.38868e+06	2.33572e+06	2.83185e+06	2.47088e+06	2.76582e+06	2.49818e+06			FALSE	-0.12134	-0.10953	-0.12011	-0.24227	-0.09734	-0.27614	-0.16865	3	1	13K(304.2072),N-term(304.2072)
A3KMH1	QYGPNVPEPILQK	3.36073e+06	3.78682e+06	3.3165e+06	3.61905e+06	3.15722e+06	3.80116e+06	3.25696e+06	2.90029e+06	3.58417e+06	3.27389e+06	3.44055e+06	3.8067e+06	3.30903e+06	3.32592e+06	2.7389e+06	3.4973e+06			FALSE	-0.05965	-0.10736	-0.19678	-0.04344	-0.21517	0.01998	-0.0387	3	0.9999	13K(304.2072),N-term(304.2072)
A3KMH1	RFELQDSGSSLLPK	4.12497e+06	4.73048e+06	4.49784e+06	4.5973e+06	4.50388e+06	4.61249e+06	4.69696e+06	4.504e+06	4.68795e+06	4.56133e+06	4.50638e+06	4.63007e+06	4.90827e+06	5.00977e+06	4.58613e+06	4.61011e+06			FALSE	0.06278	0.16349	0.05448	0.03853	0.05522	0.04507	0.04189	3	0.9892	14K(304.2072),N-term(304.2072)
A3KMH1	RSGTDTSFYR	4.6978e+06	5.57169e+06	6.53952e+06	5.66254e+06	6.04752e+06	5.84099e+06	5.27085e+06	5.89447e+06	5.64226e+06	4.85034e+06	5.81883e+06	5.11305e+06	5.49429e+06	5.92059e+06	6.19064e+06	5.40888e+06			FALSE	0.03101	0.15255	0.1757	0.24876	0.12066	0.09018	0.2112	3	1	N-term(304.2072)
A3KMH1	SIFPIHPSFR	1.1052e+07	9.74218e+06	9.40673e+06	1.01233e+07	4.90455e+06	1.12541e+07	7.45062e+06	1.06873e+07	1.06991e+07	8.33754e+06	7.30048e+06	7.07543e+06	8.19212e+06	9.35254e+06	6.3972e+06	8.4731e+06	0.443443	105862	FALSE	-0.1274	-0.24514	-0.48374	-0.09049	-0.19717	-0.53252	-0.36387	3	1	N-term(304.2072)
A3KMH1	TLILEGLEK	1.54375e+06	1.45107e+06	2.02506e+06	1.63516e+06	1.69385e+06	1.49551e+06	1.51342e+06	1.66361e+06	1.7404e+06	1.72986e+06	1.45862e+06	1.55127e+06	1.56754e+06	1.39097e+06	1.50521e+06	1.67211e+06			FALSE	0.21257	-0.0176	0.08534	0.28946	0.08521	0.00724	0.0908	3	0.9993	9K(304.2072),N-term(304.2072)
A3KMH1	TLVENGEMILADGRR	8.19608e+06	5.53566e+06	7.31326e+06	6.61125e+06	7.05793e+06	7.26739e+06	6.63366e+06	5.92748e+06	6.07979e+06	6.57283e+06	7.30858e+06	8.49266e+06	7.01114e+06	7.41877e+06	6.83414e+06	6.84422e+06			FALSE	-0.11808	0.07155	-0.00562	0.02011	-0.12855	0.20252	0.06105	3	1	N-term(304.2072)
A3KMH1	VIALGLPVPR	3.88944e+06	4.39463e+06	3.8527e+06	4.02124e+06	4.10841e+06	4.22171e+06	4.37057e+06	4.17908e+06	3.90938e+06	4.26486e+06	4.4152e+06	3.75088e+06	4.73048e+06	3.89676e+06	4.53586e+06	4.39042e+06			FALSE	-0.01925	0.05856	0.10772	-0.07325	0.04553	-0.0207	0.008	2	0.9999	N-term(304.2072)
A3KMH1	VPNVPQEALDK	1.27754e+06	1.08835e+06	1.23858e+06	1.0584e+06	1.26316e+06	1.19136e+06	1.39408e+06	1.319e+06	1.22803e+06	1.15239e+06	1.11045e+06	1.12958e+06	1.19317e+06	1.01397e+06	1.19025e+06	1.14221e+06			FALSE	0.00883	-0.10021	-0.02053	-0.04265	0.19754	-0.07887	0.05305	3	0.9735	11K(304.2072),N-term(304.2072)
A3KN83	AATDVSNGTVK	4.88783e+06	4.77319e+06	5.14053e+06	4.53625e+06	4.46837e+06	4.72868e+06	4.89617e+06	4.51968e+06	5.0681e+06	5.29288e+06	5.51747e+06	6.19263e+06	5.10974e+06	4.88553e+06	5.04972e+06	5.32735e+06			FALSE	0.10091	0.04907	0.10315	0.00235	-0.03708	0.27751	-0.071	23	0.9969	11K(304.2072),N-term(304.2072)
A3KN83	AEYMPIK	1.42698e+07	1.49326e+07	1.3941e+07	1.35252e+07	1.32686e+07	1.40146e+07	1.42126e+07	1.54538e+07	1.67158e+07	1.6133e+07	1.30116e+07	1.74581e+07	1.36282e+07	1.55157e+07	1.6338e+07	1.49065e+07			FALSE	0.16975	-0.00289	0.09751	-0.08843	0.02274	0.06129	-0.09808	3	0.9315	7K(304.2072),N-term(304.2072)
A3KN83	AGFLIGDGAGVGK	1.38668e+08	1.44147e+08	1.31262e+08	1.37326e+08	1.54463e+08	1.17575e+08	1.31192e+08	1.41945e+08	1.38949e+08	1.37456e+08	1.12771e+08	1.38994e+08	1.31735e+08	1.32879e+08	1.33506e+08	1.35845e+08			FALSE	-0.03307	-0.09597	-0.07037	-0.07446	-0.05023	-0.16778	-0.05605	23	1	13K(304.2072),N-term(304.2072)
A3KN83	AIQQFGR	3.78096e+08	3.50155e+08	3.78207e+08	3.53987e+08	3.65488e+08	4.006e+08	3.44041e+08	3.50099e+08	3.55157e+08	3.55619e+08	3.67358e+08	3.81715e+08	3.36726e+08	2.96221e+08	3.51086e+08	3.26121e+08			FALSE	-0.03504	-0.20235	-0.10484	0.00779	-0.06921	0.04067	0.07307	2	0.9989	N-term(304.2072)
A3KN83	ARVVYASATGASEPR	2.41351e+07	2.07287e+07	2.3321e+07	2.40828e+07	2.14051e+07	2.06738e+07	2.54865e+07	2.21916e+07	2.37551e+07	2.5504e+07	2.22907e+07	2.33067e+07	2.31821e+07	2.14869e+07	1.9013e+07	2.19772e+07			FALSE	0.13484	-0.00628	-0.13027	0.07945	0.08777	0.0234	-0.09246	3	1	N-term(304.2072)
A3KN83	ATYSSLIGESQSGGK	6.21655e+06	6.61475e+06	7.2657e+06	6.9776e+06	6.25584e+06	6.38206e+06	6.81388e+06	6.46964e+06	5.89241e+06	7.61973e+06	5.52826e+06	9.1335e+06	6.12042e+06	1.4423e+07	4.72359e+06	5.99118e+06			FALSE	0.07459	0.67901	-0.26007	0.15062	0.04997	0.19239	-0.02191	3	1	15K(304.2072),N-term(304.2072)
A3KN83	CVVIGLQSTGEAR	1.96877e+06	2.1509e+06	1.73935e+06	1.80026e+06	1.67824e+06	1.81695e+06	1.9035e+06	1.90415e+06	2.10995e+06	1.92839e+06	1.40144e+06	2.26784e+06	1.83751e+06	1.68322e+06	1.46354e+06	1.79977e+06			FALSE	-0.02877	-0.22665	-0.33619	-0.21894	-0.11363	-0.16704	-0.23716	2	1	1C(57.0215),N-term(304.2072)
A3KN83	DDGSISYESR	4.08692e+06	4.6221e+06	3.74877e+06	3.06948e+06	3.79943e+06	4.15353e+06	3.95648e+06	3.37737e+06	4.08368e+06	4.02113e+06	4.70133e+06	3.48445e+06	4.44292e+06	4.14612e+06	5.93889e+06	4.45953e+06			FALSE	-0.10373	-0.02001	0.25578	-0.35311	-0.24794	-0.08939	-0.13102	2	1	N-term(304.2072)
A3KN83	DLLDKLEK	3.22431e+07	3.92478e+07	3.67554e+07	3.96966e+07	3.38342e+07	3.5047e+07	4.02289e+07	4.01122e+07	3.7194e+07	3.73335e+07	4.45277e+07	3.22803e+07	5.12648e+07	3.96423e+07	4.45676e+07	4.14927e+07			FALSE	0.06001	0.34663	0.26759	0.09679	0.16838	0.1035	-0.05365	3	0.9984	5K(304.2072),8K(304.2072),N-term(304.2072)
A3KN83	DLLDKLEKL	5.14652e+07	5.52643e+07	6.10032e+07	5.85811e+07	6.21554e+07	5.92331e+07	6.00657e+07	6.50954e+07	6.44e+07	5.75275e+07	6.49599e+07	7.61253e+07	6.88483e+07	6.636e+07	5.82204e+07	6.96078e+07			FALSE	0.19206	0.34122	0.26025	0.16407	0.22983	0.40261	0.18567	3	0.997	5K(304.2072),8K(304.2072),N-term(304.2072)
A3KN83	DLSRFNFDNK	4.98312e+06	4.36594e+06	4.84163e+06	4.40435e+06	4.82244e+06	5.46278e+06	4.96663e+06	4.06828e+06	5.8623e+06	4.47425e+06	5.40546e+06	4.87811e+06	5.32806e+06	4.32568e+06	4.38423e+06	4.00808e+06			FALSE	0.14486	0.04627	-0.15575	-0.016	-0.04931	0.13745	0.13768	3	0.9669	10K(304.2072),N-term(304.2072)
A3KN83	DVRQGLIGVGLINVEDR	3.03241e+06	3.16304e+06	3.62077e+06	2.70842e+06	3.49795e+06	3.694e+06	3.30685e+06	3.32793e+06	3.60974e+06	3.29287e+06	3.74754e+06	3.85955e+06	3.74797e+06	3.43618e+06	3.3655e+06	3.33287e+06			FALSE	0.15593	0.21361	0.1126	0.03081	0.09884	0.29614	0.21517	3	1	N-term(304.2072)
A3KN83	DYNNIGK	1.18236e+08	1.26375e+08	1.26162e+08	1.32503e+08	1.23641e+08	1.15295e+08	1.29889e+08	1.22018e+08	1.21676e+08	1.31363e+08	1.37192e+08	1.25154e+08	1.30083e+08	1.25704e+08	1.44119e+08	1.21797e+08			FALSE	0.04887	0.06445	0.12048	0.08059	0.0424	0.10098	-0.03387	2	0.9987	7K(304.2072),N-term(304.2072)
A3KN83	EAASSGISLQADR	5.10295e+06	4.12789e+06	4.91557e+06	3.69428e+06	4.90543e+06	4.73291e+06	4.64255e+06	4.48961e+06	4.7218e+06	4.16306e+06	4.94862e+06	3.90736e+06	4.81638e+06	3.81271e+06	4.52591e+06	4.3974e+06			FALSE	-0.05511	-0.09725	-0.04888	-0.10047	-0.01551	-0.05981	0.06232	2	1	N-term(304.2072)
A3KN83	EAASSGISLQADRR	2.09721e+07	2.01236e+07	2.04588e+07	1.96299e+07	2.1918e+07	2.37527e+07	2.11781e+07	1.89303e+07	2.2607e+07	2.11579e+07	2.28666e+07	2.14067e+07	2.16131e+07	1.57457e+07	2.22961e+07	1.8838e+07			FALSE	0.09079	-0.13754	0.00135	-0.03579	-0.03508	0.10745	0.15228	3	1	N-term(304.2072)
A3KN83	EAAVPVK	3.93714e+06	4.20775e+06	4.08392e+06	3.72219e+06	3.8665e+06	4.31422e+06	3.77686e+06	3.89462e+06	3.47983e+06	3.93191e+06	4.51906e+06	3.83962e+06	3.93868e+06	4.12322e+06	4.15851e+06	3.07827e+06			FALSE	-0.13608	-0.01478	-0.17055	-0.06129	-0.08639	0.03738	0.00633	2	0.9321	7K(304.2072),N-term(304.2072)
A3KN83	EALEEGGGELNDFVSTAK	2.32382e+06	2.16862e+06	1.93297e+06	2.32545e+06	2.30029e+06	1.98202e+06	2.38117e+06	2.47055e+06	2.13496e+06	2.36896e+06	2.30619e+06	2.16389e+06	2.11781e+06	2.37284e+06	1.62371e+06	2.38458e+06			FALSE	0.00368	-0.00057	-0.16451	-0.07718	0.111	-0.0072	-0.06911	3	1	18K(304.2072),N-term(304.2072)
A3KN83	EEGGGELNDFVSTAK	8.31304e+06	7.39534e+06	7.46162e+06	7.69468e+06	7.57486e+06	7.51324e+06	7.92622e+06	6.72904e+06	7.04133e+06	6.85281e+06	7.6067e+06	7.79902e+06	7.75192e+06	8.32177e+06	7.94955e+06	6.8522e+06			FALSE	-0.17706	0.03317	-0.08577	-0.05162	-0.10012	-0.02807	-0.05812	3	1	15K(304.2072),N-term(304.2072)
A3KN83	EFSDFIQAVER	7.24569e+06	7.49023e+06	6.5585e+06	7.30837e+06	7.31646e+06	7.09518e+06	7.01147e+06	7.96926e+06	6.63978e+06	7.04846e+06	6.1362e+06	5.16866e+06	6.15842e+06	7.26451e+06	7.90702e+06	6.24621e+06			FALSE	-0.1064	-0.13464	-0.0582	-0.0877	0.02377	-0.38239	-0.0321	2	1	N-term(304.2072)
A3KN83	EFSDFIQAVERR	1.0547e+07	1.34948e+07	1.19941e+07	1.26988e+07	1.42797e+07	1.44054e+07	1.15518e+07	1.34537e+07	1.2772e+07	1.21481e+07	1.15338e+07	1.19955e+07	1.1585e+07	1.38853e+07	1.29659e+07	1.32436e+07			FALSE	0.05177	0.08327	0.12455	0.03855	0.0567	-0.03108	0.25476	3	1	N-term(304.2072)
A3KN83	ELGLETEAAVPVK	8.29637e+07	8.00676e+07	8.14247e+07	8.36025e+07	8.15467e+07	8.50612e+07	7.78688e+07	8.44048e+07	8.09621e+07	8.50134e+07	7.85801e+07	8.40543e+07	7.95871e+07	8.09974e+07	7.68793e+07	8.19498e+07			FALSE	0.02582	-0.02182	-0.03767	0.01756	-0.00672	-0.00352	0.03131	23	1	13K(304.2072),N-term(304.2072)
A3KN83	ERFQQAADLIDAEQR	5.96793e+07	6.1741e+07	6.44714e+07	6.42689e+07	6.20005e+07	6.29217e+07	6.53586e+07	5.92285e+07	5.67424e+07	5.79997e+07	5.73945e+07	4.78794e+07	5.72697e+07	5.57256e+07	6.80158e+07	5.79257e+07			FALSE	-0.08161	-0.10375	0.05274	0.08445	0.03715	-0.20586	0.04102	3	1	N-term(304.2072)
A3KN83	FASIVAK	1.35203e+08	1.42433e+08	1.39496e+08	1.46079e+08	1.41183e+08	1.44613e+08	1.32098e+08	1.30991e+08	1.39326e+08	1.46369e+08	1.37604e+08	1.36226e+08	1.22393e+08	1.37784e+08	1.31562e+08	1.31035e+08			FALSE	0.04128	-0.0937	-0.08035	0.04067	-0.07765	-0.01991	0.04179	2	0.9975	7K(304.2072),N-term(304.2072)
A3KN83	FLTPGYSTSGHVELYTISVER	2.83963e+06	2.75856e+06	2.8309e+06	2.32788e+06	2.69878e+06	3.03381e+06	3.23006e+06	2.88061e+06	3.19753e+06	2.15251e+06	2.83352e+06	2.66333e+06	1.90167e+06	1.92718e+06	2.80117e+06	2.80673e+06	0.47818	1448.47	FALSE	-0.06541	-0.54805	0.0025	-0.11793	0.12637	-0.02636	0.03423	3	1	N-term(304.2072)
A3KN83	FQQAADLIDAEQR	1.1939e+08	1.23621e+08	1.20496e+08	1.11439e+08	1.1932e+08	1.26334e+08	1.34845e+08	1.2391e+08	1.09941e+08	1.14562e+08	1.18362e+08	1.14034e+08	1.15179e+08	1.25198e+08	1.21285e+08	1.14511e+08			FALSE	-0.11429	-0.01572	-0.04348	-0.06731	0.09056	-0.06444	0.0156	23	1	N-term(304.2072)
A3KN83	GIDLTAPSNNSSPR	1.95792e+08	1.75387e+08	1.78405e+08	1.81449e+08	1.79514e+08	1.71618e+08	1.76834e+08	1.7884e+08	1.74335e+08	2.10315e+08	1.98847e+08	1.9509e+08	1.94718e+08	1.84058e+08	1.89106e+08	1.87128e+08			FALSE	0.05143	0.02923	0.01951	-0.0447	-0.06156	0.08585	-0.0801	23	1	N-term(304.2072)
A3KN83	GLETEAAVPVK	6.12375e+06	6.54079e+06	6.35082e+06	5.61276e+06	6.64571e+06	5.7893e+06	6.36875e+06	6.58707e+06	6.65075e+06	6.03312e+06	6.80798e+06	5.37907e+06	7.31817e+06	6.83992e+06	7.41484e+06	6.45222e+06			FALSE	0.0022	0.16083	0.13087	-0.08215	0.03281	-0.05545	-0.02639	3	1	11K(304.2072),N-term(304.2072)
A3KN83	GRTIAGIIYENYLLSR	5.16233e+06	5.12793e+06	4.81601e+06	5.16095e+06	4.17659e+06	5.42885e+06	4.7096e+06	4.64606e+06	5.43445e+06	5.24299e+06	4.0784e+06	5.4188e+06	4.49523e+06	5.15094e+06	3.71554e+06	3.76066e+06	0.699499	17415.8	FALSE	0.05329	-0.09325	-0.4609	-0.04461	-0.13737	-0.11571	-0.09936	3	1	N-term(304.2072)
A3KN83	GRVVSNDDGSISYE	5.19591e+07	5.06784e+07	6.1303e+07	5.79203e+07	5.62919e+07	5.99576e+07	6.34755e+07	5.85516e+07	5.85907e+07	4.83593e+07	5.55647e+07	4.79584e+07	5.79736e+07	6.21328e+07	5.41341e+07	5.71066e+07			FALSE	0.05938	0.22675	0.11613	0.21611	0.24964	0.0124	0.17967	2	0.9669	N-term(304.2072)
A3KN83	GRVVSNDDGSISYESR	1.33654e+07	1.56232e+07	1.49873e+07	1.71428e+07	1.73258e+07	1.35462e+07	1.65115e+07	1.60725e+07	9.89214e+06	1.40167e+07	1.64994e+07	6.65445e+06	1.60981e+07	1.9704e+07	1.43294e+07	1.56938e+07			FALSE	-0.27795	0.30456	0.05059	0.14844	0.16868	-0.32423	0.09081	3	1	N-term(304.2072)
A3KN83	GVGAMEIVAMDMK	3.44664e+07	3.20042e+07	3.77194e+07	3.48099e+07	3.49818e+07	3.63408e+07	2.93446e+07	3.46926e+07	3.09896e+07	3.45904e+07	2.74358e+07	3.51265e+07	3.47129e+07	3.79061e+07	3.75066e+07	3.44471e+07			FALSE	-0.01946	0.12763	0.11435	0.12585	-0.05381	-0.08742	0.10164	23	1	13K(304.2072),N-term(304.2072)
A3KN83	GVIFATYSSLIGESQSGGK	1.25739e+07	1.04532e+07	1.23745e+07	1.09211e+07	1.07061e+07	1.16994e+07	1.41122e+07	1.1911e+07	1.3343e+07	1.12314e+07	1.0778e+07	8.91315e+06	1.18176e+07	9.3136e+06	1.15495e+07	1.11293e+07			FALSE	0.09383	-0.12395	-0.02199	0.01673	0.17647	-0.22578	-0.03947	4	1	19K(304.2072),N-term(304.2072)
A3KN83	GVLQSLIEK	1.71987e+08	1.94145e+08	1.77144e+08	1.76273e+08	1.77663e+08	1.83311e+08	1.87108e+08	1.87051e+08	1.90031e+08	1.82347e+08	1.98615e+08	1.73991e+08	1.88818e+08	1.68235e+08	1.72106e+08	1.67749e+08			FALSE	0.0244	-0.03623	-0.10744	-0.05099	0.03129	0.02529	-0.02047	23	0.9999	9K(304.2072),N-term(304.2072)
A3KN83	HFPAPDR	1.30937e+07	1.41317e+07	1.23468e+07	1.17627e+07	1.29099e+07	1.12953e+07	1.13036e+07	1.25875e+07	1.27088e+07	1.22323e+07	1.28292e+07	1.26007e+07	1.27329e+07	1.24449e+07	1.25784e+07	1.15852e+07			FALSE	-0.12643	-0.1128	-0.17212	-0.17536	-0.18848	-0.09843	-0.16964	2	0.975	N-term(304.2072)
A3KN83	HPDAVVETSSLSSVTPPDVWYK	6.63418e+07	8.47678e+07	8.14304e+07	6.97978e+07	6.86598e+07	7.40325e+07	7.01968e+07	7.61449e+07	6.1837e+07	7.2582e+07	8.48981e+07	6.96113e+07	7.17573e+07	7.18339e+07	7.46674e+07	7.00965e+07			FALSE	-0.16886	-0.07363	-0.06189	0.00113	-0.04625	0.0321	-0.08269	34	1	22K(304.2072),N-term(304.2072)
A3KN83	IEEVLLSQSYVK	4.08102e+06	4.21929e+06	4.7143e+06	3.16679e+06	3.7631e+06	3.47914e+06	3.22727e+06	4.42982e+06	3.74149e+06	3.65789e+06	3.45894e+06	3.29448e+06	3.69974e+06	3.44371e+06	3.28276e+06	4.77334e+06			FALSE	-0.16576	-0.21655	-0.04308	-0.07477	-0.11637	-0.29755	-0.19673	3	1	12K(304.2072),N-term(304.2072)
A3KN83	IGLRHPDAVVE	8.43622e+06	7.72574e+06	6.27526e+06	7.91345e+06	8.77746e+06	7.79731e+06	8.14695e+06	9.21169e+06	6.95392e+06	8.59209e+06	7.79947e+06	8.16084e+06	7.24884e+06	1.01801e+07	7.52847e+06	7.12587e+06			FALSE	-0.05606	0.10888	-0.14127	-0.18786	0.10305	-0.01811	0.03639	3	0.9999	N-term(304.2072)
A3KN83	IGLRHPDAVVETS	2.71101e+07	2.97721e+07	2.82102e+07	3.12388e+07	3.17042e+07	2.82043e+07	2.75855e+07	2.7497e+07	2.93194e+07	3.00492e+07	2.87126e+07	2.68415e+07	2.70657e+07	3.25546e+07	2.79494e+07	2.74201e+07			FALSE	0.06172	0.06783	-0.03889	0.06368	-0.04638	-0.03408	0.07478	3	0.9993	N-term(304.2072)
A3KN83	IGLRHPDAVVETSSL	2.93122e+06	2.71687e+06	3.36376e+06	2.52635e+06	3.20789e+06	2.81938e+06	2.20822e+06	2.51936e+06	2.88512e+06	3.23829e+06	2.71032e+06	2.62378e+06	2.7929e+06	3.07915e+06	2.60466e+06	2.58691e+06			FALSE	0.11657	0.0561	-0.12159	0.06053	-0.25666	-0.08252	0.09374	3	0.9995	N-term(304.2072)
A3KN83	IGLRHPDAVVETSSLSSVTPPDVWYK	3.77213e+07	4.7725e+07	4.17322e+07	3.26882e+07	4.35747e+07	4.8232e+07	3.8631e+07	2.74921e+07	3.86624e+07	3.24e+07	4.18947e+07	3.46667e+07	3.58584e+07	3.17176e+07	3.97772e+07	3.371e+07			FALSE	-0.26593	-0.3385	-0.21752	-0.19932	-0.36986	-0.1584	0.10358	45	1	26K(304.2072),N-term(304.2072)
A3KN83	KFIQTTASTRPSVSAPTVR	9.53206e+06	7.88039e+06	8.88714e+06	8.23701e+06	8.41144e+06	8.76928e+06	8.01455e+06	8.55956e+06	9.05219e+06	8.38879e+06	8.39164e+06	8.38307e+06	7.59738e+06	9.38619e+06	8.71872e+06	9.14198e+06			FALSE	0.00236	-0.03598	0.03667	-0.02409	-0.07119	-0.05383	-0.01933	4	0.9996	1K(304.2072),N-term(304.2072)
A3KN83	KFLTPGYSTSGHVELYTISVER	6.45286e+06	6.14636e+06	5.44636e+06	5.67631e+06	4.87279e+06	6.24803e+06	5.53513e+06	5.64052e+06	6.45821e+06	5.41052e+06	4.38508e+06	4.51979e+06	5.04138e+06	4.85049e+06	5.73773e+06	5.14737e+06	0.58578	122.674	FALSE	-0.08617	-0.34902	-0.21098	-0.17983	-0.17298	-0.50067	-0.18007	4	1	1K(304.2072),N-term(304.2072)
A3KN83	KGEEITR	8.91912e+06	1.01631e+07	9.89824e+06	7.77966e+06	9.36934e+06	1.03386e+07	9.744e+06	1.12581e+07	1.40623e+07	1.02381e+07	7.69947e+06	1.09249e+07	1.03683e+07	1.14934e+07	9.68848e+06	1.13671e+07			FALSE	0.34876	0.19618	0.14198	-0.11028	0.13831	-0.03503	0.04655	3	0.9949	1K(304.2072),N-term(304.2072)
A3KN83	KGVIFATYSSLIGESQSGGK	7.0298e+06	6.07063e+06	7.86161e+06	6.69858e+06	8.66019e+06	9.16977e+06	6.62126e+06	7.01357e+06	7.42592e+06	6.95545e+06	5.69047e+06	5.05755e+06	6.1863e+06	6.68326e+06	6.76233e+06	7.59604e+06			FALSE	0.13459	-0.02565	0.13228	0.15241	0.05768	-0.28554	0.44469	35	1	1K(304.2072),20K(304.2072),N-term(304.2072)
A3KN83	KNGRYDMGILDLGSGDEK	1.30941e+06	1.25595e+06	1.33267e+06	1.22662e+06	1.39455e+06	1.33564e+06	1.2852e+06	1.22181e+06	1.28304e+06	1.36491e+06	1.24845e+06	1.38131e+06	1.34177e+06	1.70911e+06	1.1965e+06	1.39779e+06			FALSE	0.04571	0.25006	0.01618	-0.00342	-0.0332	0.03576	0.08983	4	1	18K(304.2072),1K(304.2072),N-term(304.2072)
A3KN83	LDESNEDDENDPWLIRK	1.46517e+07	1.49933e+07	1.47947e+07	1.52417e+07	1.57152e+07	1.49994e+07	1.53881e+07	1.64927e+07	1.55575e+07	1.5173e+07	1.61406e+07	1.63129e+07	1.47306e+07	1.66686e+07	1.58502e+07	1.46951e+07			FALSE	0.05188	0.08294	0.04316	0.01892	0.1049	0.13059	0.05114	3	1	17K(304.2072),N-term(304.2072)
A3KN83	LEIYADLKK	2.48488e+07	2.5774e+07	2.70861e+07	3.06473e+07	2.81495e+07	2.87799e+07	2.5362e+07	2.41837e+07	2.72717e+07	2.81574e+07	2.13614e+07	2.94897e+07	2.18766e+07	2.55592e+07	2.63869e+07	2.67351e+07			FALSE	0.13085	-0.09381	0.06952	0.18962	-0.03103	0.00649	0.16939	3	1	8K(304.2072),9K(304.2072),N-term(304.2072)
A3KN83	LESLGALTHGDRR	5.43405e+06	4.86533e+06	5.04904e+06	4.95201e+06	5.7761e+06	5.66268e+06	5.04255e+06	4.82507e+06	4.95967e+06	5.89714e+06	5.71664e+06	5.67754e+06	4.93656e+06	4.57984e+06	4.85893e+06	4.69759e+06			FALSE	0.07604	-0.11407	-0.108	-0.04241	-0.06178	0.14574	0.15138	4	1	N-term(304.2072)
A3KN83	LFLVYRPNTGK	8.38837e+06	6.59323e+06	6.3351e+06	7.26555e+06	7.38624e+06	7.28234e+06	6.6358e+06	7.52815e+06	7.78869e+06	7.24682e+06	4.62897e+06	5.86267e+06	7.48332e+06	6.20061e+06	7.12885e+06	6.91239e+06			FALSE	0.00518	-0.13071	-0.09352	-0.13952	-0.08097	-0.51395	-0.03046	3	0.9679	11K(304.2072),N-term(304.2072)
A3KN83	LGIWGEGTPFR	3.67476e+07	4.71247e+07	3.71734e+07	4.30043e+07	3.64355e+07	3.92158e+07	3.75209e+07	3.95523e+07	3.5917e+07	38729751	3.51119e+07	3.59382e+07	3.56934e+07	3.7485e+07	4.29518e+07	4.08298e+07			FALSE	-0.16811	-0.19678	-0.00156	-0.06499	-0.12197	-0.23936	-0.14883	2	1	N-term(304.2072)
A3KN83	LKPPANIAQPV	3.66676e+06	3.93227e+06	4.32598e+06	3.41434e+06	3.68189e+06	4.37876e+06	3.42198e+06	4.11589e+06	2.9087e+06	4.14149e+06	3.89799e+06	4.24743e+06	3.9238e+06	3.70767e+06	3.47617e+06	4.17304e+06			FALSE	-0.10815	0.00615	0.0095	0.02658	-0.01166	0.10017	0.08508	23	0.9997	2K(304.2072),N-term(304.2072)
A3KN83	LKPPANIAQPVAT	8.22598e+07	9.40226e+07	9.78783e+07	1.12252e+08	1.0505e+08	1.02312e+08	9.89723e+07	1.00389e+08	1.04945e+08	9.96289e+07	1.09894e+08	1.09721e+08	1.12037e+08	1.0104e+08	1.11809e+08	8.94584e+07			FALSE	0.21473	0.27349	0.19123	0.25339	0.17749	0.31709	0.23427	23	1	2K(304.2072),N-term(304.2072)
A3KN83	LKPPANIAQPVATA	2.1328e+07	1.93718e+07	2.2326e+07	2.03025e+07	2.1497e+07	1.77202e+07	2.23963e+07	2.10397e+07	1.99508e+07	2.5208e+07	2.03836e+07	2.45028e+07	2.11328e+07	1.87024e+07	2.09859e+07	1.9866e+07			FALSE	0.14998	-0.03098	0.00538	0.0668	0.09387	0.14126	-0.05354	3	1	2K(304.2072),N-term(304.2072)
A3KN83	LRTEDGQR	2.07344e+07	2.42807e+07	1.83513e+07	1.50989e+07	1.80631e+07	2.18709e+07	1.96065e+07	2.3282e+07	2.76704e+07	2.22332e+07	1.43566e+07	1.77853e+07	1.92047e+07	2.17746e+07	1.84117e+07	2.18329e+07			FALSE	0.14873	-0.13551	-0.16162	-0.42839	-0.06982	-0.48596	-0.17279	3	1	N-term(304.2072)
A3KN83	NALEIVMK	2.88112e+08	2.71667e+08	2.8513e+08	2.81268e+08	2.82262e+08	3.36621e+08	2.86877e+08	2.65865e+08	2.92898e+08	2.95541e+08	2.81062e+08	2.49378e+08	2.82449e+08	2.73781e+08	2.8166e+08	2.72848e+08			FALSE	0.07204	-0.00917	-0.01365	0.01696	-0.01825	-0.07767	0.14481	23	1	7M(15.9949),8K(304.2072),N-term(304.2072)
A3KN83	NGRYDMGILDLGSGDEK	5.14112e+07	5.20756e+07	5.42388e+07	5.23759e+07	4.87136e+07	5.08753e+07	5.15378e+07	4.92517e+07	4.92516e+07	4.88632e+07	5.46474e+07	4.77172e+07	4.7677e+07	4.79872e+07	5.41945e+07	5.23634e+07			FALSE	-0.0769	-0.11339	0.04219	0.04296	-0.0381	-0.01573	-0.05539	34	1	17K(304.2072),N-term(304.2072)
A3KN83	NILVHSLNK	8.93271e+06	8.65747e+06	8.13984e+06	8.44061e+06	8.46967e+06	8.88056e+06	7.3329e+06	7.90205e+06	8.79371e+06	8.93981e+06	7.78613e+06	9.15079e+06	7.7804e+06	7.57785e+06	8.33087e+06	8.34756e+06			FALSE	0.01171	-0.19576	-0.07679	-0.08529	-0.20739	-0.0546	-0.01982	4	1	9K(304.2072),N-term(304.2072)
A3KN83	NLCPVGSSKPTK	7.66838e+07	7.46852e+07	8.19983e+07	7.76825e+07	7.91698e+07	7.71308e+07	8.07633e+07	7.54289e+07	7.86628e+07	7.77278e+07	8.78714e+07	6.52827e+07	7.63897e+07	7.25318e+07	8.13374e+07	7.20649e+07			FALSE	0.04708	-0.02352	0.01925	0.07712	0.04525	0.01691	0.04625	34	1	12K(304.2072),3C(57.0215),9K(304.2072),N-term(304.2072)
A3KN83	NMAYMNR	1.52974e+08	1.60331e+08	1.69768e+08	1.52018e+08	1.67887e+08	1.63942e+08	1.64009e+08	1.61073e+08	1.79967e+08	1.62365e+08	1.74025e+08	1.47647e+08	1.69458e+08	1.5903e+08	1.7056e+08	1.58828e+08			FALSE	0.12783	0.06827	0.07222	0.03853	0.05324	0.03802	0.08288	2	0.9986	2M(15.9949),5M(15.9949),N-term(304.2072)
A3KN83	NNSLNELMK	3.16302e+06	3.15476e+06	2.8426e+06	3.12552e+06	3.10554e+06	3.06865e+06	3.01403e+06	3.01425e+06	2.90263e+06	3.1538e+06	3.18755e+06	2.64084e+06	2.98589e+06	3.0335e+06	2.56388e+06	2.51203e+06			FALSE	-0.06095	-0.0698	-0.31575	-0.08214	-0.06767	-0.11632	-0.03317	3	1	9K(304.2072),N-term(304.2072)
A3KN83	QEPETVPTPALL	6.56922e+07	6.8394e+07	6.52673e+07	8.32939e+07	7.36223e+07	6.51223e+07	7.68491e+07	7.33464e+07	65700726	8.34512e+07	5.91491e+07	7.24454e+07	6.65498e+07	7.3117e+07	6.94861e+07	6.20949e+07			FALSE	0.15362	0.05883	-0.02721	0.1479	0.16368	-0.02706	0.04927	2	1	N-term(304.2072)
A3KN83	QGLIGVGLINVEDR	1.98072e+08	2.14099e+08	2.13224e+08	2.16671e+08	2.26061e+08	2.23565e+08	2.05906e+08	2.03242e+08	1.83447e+08	2.37776e+08	2.05721e+08	1.83172e+08	2.16935e+08	1.94611e+08	1.92426e+08	1.91771e+08			FALSE	0.03134	-0.00219	-0.1014	0.06074	-0.01062	-0.08387	0.12548	23	1	N-term(304.2072)
A3KN83	QLLHWCGDDFDGVIVFDECHK	3.86013e+06	3.97088e+06	4.05707e+06	3.33446e+06	3.82995e+06	3.02011e+06	4.17123e+06	3.27461e+06	2.72603e+06	3.73568e+06	3.96198e+06	3.2424e+06	3.84732e+06	3.11412e+06	3.67763e+06	3.67417e+06			FALSE	-0.27728	-0.16981	-0.0911	-0.08333	-0.07276	-0.12032	-0.19308	4	1	19C(57.0215),21K(304.2072),6C(57.0215),N-term(304.2072)
A3KN83	QLSFTGVTFK	4.69777e+06	5.07609e+06	5.43559e+06	6.03185e+06	5.15746e+06	5.11608e+06	5.23037e+06	5.12589e+06	4.71003e+06	5.06394e+06	5.14705e+06	5.00842e+06	5.21111e+06	5.91318e+06	5.90299e+06	5.50415e+06			FALSE	2e-05	0.18671	0.22294	0.23054	0.0835	0.05526	0.07193	3	1	10K(304.2072),N-term(304.2072)
A3KN83	QQPPSTT	1.50153e+07	1.25309e+07	1.32039e+07	1.38801e+07	1.54845e+07	1.58231e+07	1.50019e+07	1.52544e+07	1.70183e+07	1.52293e+07	1.75608e+07	1.67456e+07	1.35594e+07	1.48801e+07	1.63501e+07	1.46718e+07			FALSE	0.22734	0.04604	0.17143	-0.02441	0.13538	0.31662	0.18466	2	0.9791	N-term(304.2072)
A3KN83	QRFMDGDK	1.07181e+07	1.01526e+07	9.75418e+06	1.02482e+07	1.08176e+07	1.00382e+07	1.11957e+07	9.85768e+06	9.40148e+06	1.06424e+07	1.17708e+07	1.19549e+07	1.19851e+07	9.19788e+06	1.02376e+07	1.05359e+07			FALSE	-0.05831	0.02144	-0.00673	-0.0613	0.01258	0.18498	-0.00102	3	0.9957	8K(304.2072),N-term(304.2072)
A3KN83	RGVGAMEIVAMDMK	6.74987e+06	8.01998e+06	6.41569e+06	5.40262e+06	7.4589e+06	6.45684e+06	6.12609e+06	8.10737e+06	6.6444e+06	7.19225e+06	7.26894e+06	6.23073e+06	5.41535e+06	6.4885e+06	7.21721e+06	8.30612e+06			FALSE	-0.09416	-0.31123	0.07178	-0.32163	-0.05337	-0.12973	-0.08594	4	1	14K(304.2072),N-term(304.2072)
A3KN83	RLESLGALTHGDR	5.0492e+07	4.58423e+07	4.5999e+07	5.4042e+07	4.26957e+07	5.41346e+07	4.5188e+07	4.83065e+07	4.80063e+07	5.18131e+07	4.99836e+07	5.44652e+07	5.00076e+07	3.97085e+07	4.57421e+07	5.02332e+07			FALSE	0.05127	-0.10268	-0.00539	0.05447	-0.04317	0.11667	0.00741	4	1	N-term(304.2072)
A3KN83	RLESLGALTHGDRR	3.98901e+07	3.46813e+07	3.63599e+07	4.12912e+07	4.21646e+07	3.77335e+07	3.84833e+07	3.72076e+07	3.74546e+07	3.77645e+07	3.88236e+07	3.81524e+07	3.95091e+07	3.62402e+07	4.39593e+07	3.6793e+07			FALSE	0.01248	0.02261	0.11488	0.05838	0.0215	0.04579	0.09954	4	1	N-term(304.2072)
A3KN83	RPSFSSTPVISPAPN	1.00924e+07	8.58949e+06	9.53833e+06	1.17809e+07	9.22015e+06	1.02742e+07	1.04322e+07	1.1068e+07	1.17907e+07	1.41434e+07	1.14356e+07	1.33999e+07	1.07496e+07	12555336	1.1038e+07	1.2224e+07			FALSE	0.47321	0.31899	0.31633	0.19051	0.20271	0.41076	0.06141	2	1	N-term(304.2072)
A3KN83	RPSFSSTPVISPAPNSTPANSN	8.98873e+06	1.01703e+07	9.54229e+06	8.74043e+06	7.98974e+06	6.70586e+06	8.55735e+06	8.96154e+06	8.89263e+06	9.03625e+06	9.11164e+06	8.76669e+06	7.42753e+06	9.25932e+06	8.45947e+06	7.54339e+06			FALSE	-0.09574	-0.19931	-0.25969	-0.06754	-0.12911	-0.09981	-0.38264	3	1	N-term(304.2072)
A3KN83	RPSFSSTPVISPAPNSTPANSNTN	1.05941e+07	1.3721e+07	1.10971e+07	1.09127e+07	1.18644e+07	1.48319e+07	1.50955e+07	1.36892e+07	1.50134e+07	9.87538e+06	7.08913e+06	1.39721e+07	8.5996e+06	1.25059e+07	1.01984e+07	1.37843e+07			FALSE	0.03365	-0.20423	-0.01986	-0.1437	0.24345	-0.20726	0.13479	3	1	N-term(304.2072)
A3KN83	RVVQLAREEIK	1.53312e+07	1.48734e+07	1.32979e+07	1.46684e+07	1.32997e+07	1.672e+07	1.44688e+07	1.37223e+07	1.26443e+07	1.42926e+07	1.35535e+07	1.21276e+07	1.32812e+07	1.30324e+07	1.37634e+07	1.43366e+07			FALSE	-0.16519	-0.19896	-0.1042	-0.11109	-0.09954	-0.23407	-0.00886	4	0.9963	11K(304.2072),N-term(304.2072)
A3KN83	SELDVPVEIL	7.87238e+06	1.1079e+07	9.26768e+06	9.14837e+06	9.98504e+06	8.67544e+06	1.2176e+07	1.15165e+07	9.13329e+06	9.02999e+06	8.27841e+06	1.02061e+07	1.06104e+07	6.60454e+06	9.36374e+06	9.67013e+06			FALSE	-0.06128	-0.13864	0.00627	-0.04134	0.32213	-0.03599	-0.02231	2	0.9999	N-term(304.2072)
A3KN83	SELDVPVEILNITEK	5.00603e+07	4.31029e+07	6.13944e+07	5.76077e+07	5.07119e+07	5.63765e+07	4.98956e+07	5.11877e+07	5.25637e+07	5.83831e+07	5.33231e+07	5.07053e+07	4.99843e+07	4.14758e+07	5.81208e+07	4.93438e+07			FALSE	0.25203	-0.02662	0.20603	0.35315	0.11771	0.15915	0.20097	3	1	15K(304.2072),N-term(304.2072)
A3KN83	SGILTLDK	3.11807e+08	2.86979e+08	3.02328e+08	3.17981e+08	3.08317e+08	2.92102e+08	2.9951e+08	3.06086e+08	2.99366e+08	3.01458e+08	2.88137e+08	3.45649e+08	2.94374e+08	2.90687e+08	3.08371e+08	3.09992e+08			FALSE	0.0049	-0.03345	0.04641	0.05095	0.01631	0.08195	0.00393	23	1	8K(304.2072),N-term(304.2072)
A3KN83	SIDPDSIQSA	5.33473e+07	5.02772e+07	4.88088e+07	4.72946e+07	4.82658e+07	4.8598e+07	4.53621e+07	5.43021e+07	5.55054e+07	4.89818e+07	5.54032e+07	5.28743e+07	5.9782e+07	4.44451e+07	5.5377e+07	5.12079e+07			FALSE	0.01196	0.00837	0.04064	-0.1087	-0.05622	0.06337	-0.09733	2	0.9995	N-term(304.2072)
A3KN83	SIDPDSIQSAL	8.3038e+07	8.59906e+07	9.0841e+07	9.46214e+07	8.21647e+07	9.14717e+07	8.89478e+07	9.85364e+07	9.53881e+07	1.02363e+08	8.68177e+07	8.45928e+07	8.83636e+07	9.77148e+07	8.18449e+07	9.33763e+07			FALSE	0.22642	0.13864	0.05191	0.13386	0.1495	0.02019	0.0388	2	0.9973	N-term(304.2072)
A3KN83	SIVNLDSPMVSPPPDYPGEFFK	1.08272e+08	8.72893e+07	1.14341e+08	9.84529e+07	1.14432e+08	1.04129e+08	1.15074e+08	1.01762e+08	1.1208e+08	1.0242e+08	1.1564e+08	8.83812e+07	1.03284e+08	1.07388e+08	9.11161e+07	9.11986e+07			FALSE	0.13336	0.10738	-0.10119	0.12184	0.14899	0.0611	0.16041	345	1	22K(304.2072),9M(15.9949),N-term(304.2072)
A3KN83	SLNELMK	1.89575e+08	1.80833e+08	1.94457e+08	1.9359e+08	1.90132e+08	1.77166e+08	1.94103e+08	2.0451e+08	2.00068e+08	1.85519e+08	2.04282e+08	1.94235e+08	2.02255e+08	1.917e+08	2.05336e+08	1.91499e+08			FALSE	0.05794	0.08892	0.09943	0.06712	0.10588	0.10553	-0.01216	23	0.962	7K(304.2072),N-term(304.2072)
A3KN83	SLSSVTPPDVWYK	4.40388e+07	4.23953e+07	4.61622e+07	4.49416e+07	4.72534e+07	4.69086e+07	4.3591e+07	4.57597e+07	4.57506e+07	3.92528e+07	4.66508e+07	4.72582e+07	4.71077e+07	5.49887e+07	3.88499e+07	4.67264e+07			FALSE	-0.02408	0.24026	-0.01439	0.07591	0.04788	0.11966	0.12355	3	1	13K(304.2072),N-term(304.2072)
A3KN83	SNDDGSISYESR	3.6203e+06	3.64488e+06	3.43488e+06	3.52858e+06	3.80668e+06	3.45288e+06	4.25959e+06	2.80274e+06	3.7503e+06	3.32967e+06	3.9669e+06	3.09968e+06	4.20902e+06	3.75281e+06	3.65571e+06	3.21822e+06			FALSE	-0.03726	0.1321	-0.07987	-0.06119	-0.04085	-0.03999	-0.00112	2	1	N-term(304.2072)
A3KN83	SNQVTAPEYVFLIS	2.12506e+07	1.9315e+07	2.27086e+07	2.29453e+07	2.52567e+07	1.99262e+07	2.57147e+07	2.24676e+07	1.94498e+07	1.85902e+07	1.8171e+07	2.44657e+07	2.35039e+07	2.6075e+07	2.32147e+07	2.15542e+07			FALSE	-0.09274	0.28947	0.14224	0.17048	0.24825	0.07184	0.15552	23	1	N-term(304.2072)
A3KN83	SSLIGESQSGGK	1.39996e+07	1.64758e+07	1.24931e+07	1.62092e+07	1.20065e+07	1.16827e+07	1.42718e+07	1.43765e+07	1.39188e+07	1.57977e+07	1.29414e+07	1.39409e+07	1.32804e+07	2.11137e+07	1.19159e+07	1.30473e+07			FALSE	-0.03638	0.17451	-0.28784	-0.08648	-0.0892	-0.18099	-0.36342	3	1	12K(304.2072),N-term(304.2072)
A3KN83	SSVTPPDVWYK	1.90251e+07	2.16963e+07	2.02398e+07	1.98325e+07	2.14251e+07	1.97709e+07	2.05916e+07	1.8877e+07	2.1453e+07	2.14225e+07	1.87375e+07	2.69603e+07	2.13126e+07	1.93243e+07	1.97511e+07	2.16227e+07			FALSE	0.07437	-0.003	0.02293	-0.02318	-0.04509	0.16634	0.01671	3	1	11K(304.2072),N-term(304.2072)
A3KN83	STRPSVSAPTVR	1.24435e+06	1.19831e+06	1.06655e+06	1.02748e+06	1.06753e+06	1.09513e+06	1.06769e+06	1.11534e+06	922608	1.10961e+06	1.21439e+06	1.23691e+06	968634	1.02856e+06	1.10808e+06	1.1632e+06			FALSE	-0.2654	-0.29048	-0.10495	-0.22217	-0.16212	0.00509	-0.17565	3	0.9864	N-term(304.2072)
A3KN83	SVTPPDVWYK	1.37012e+07	1.69703e+07	1.48211e+07	1.53136e+07	1.19651e+07	1.47131e+07	1.68315e+07	1.68492e+07	1.41939e+07	1.52578e+07	1.44753e+07	9.483e+06	1.32456e+07	1.64776e+07	1.37011e+07	1.34492e+07			FALSE	-0.05855	-0.04531	-0.17593	-0.02548	0.13502	-0.35638	-0.20124	23	1	10K(304.2072),N-term(304.2072)
A3KN83	TGLAVLELQ	846276	1.05393e+06	773598	655394	956678	997396	888648	791721	724432	887462	798591	624229	810901	867059	866627	881507			FALSE	-0.2374	-0.17945	-0.12034	-0.41116	-0.17738	-0.41741	0.04033	2	0.9974	N-term(304.2072)
A3KN83	TGLAVLELQNK	3.61449e+08	3.78238e+08	3.48875e+08	3.86428e+08	3.64092e+08	3.873e+08	4.0162e+08	3.71543e+08	3.33571e+08	3.95714e+08	3.78436e+08	3.70447e+08	3.81949e+08	3.39421e+08	3.96554e+08	3.76653e+08			FALSE	-0.02043	-0.03618	0.06394	-0.00858	0.06386	0.01783	0.02265	23	1	11K(304.2072),N-term(304.2072)
A3KN83	TGLAVLELQNKLPK	1.82314e+08	1.83816e+08	1.84933e+08	1.92634e+08	1.85167e+08	1.93885e+08	1.89982e+08	1.74552e+08	2.08059e+08	1.74629e+08	1.9839e+08	1.88966e+08	2.21927e+08	1.87767e+08	1.74942e+08	1.89926e+08			FALSE	0.06381	0.16219	-0.00498	0.04438	-0.0063	0.0813	0.05004	34	1	11K(304.2072),14K(304.2072),N-term(304.2072)
A3KN83	TIAGIIYENYLLSR	1.11811e+07	1.28393e+07	1.3553e+07	1.19472e+07	1.17986e+07	1.31076e+07	1.15747e+07	1.20405e+07	1.10923e+07	1.13885e+07	1.09924e+07	1.0814e+07	1.05659e+07	1.09898e+07	1.34545e+07	1.18394e+07			FALSE	-0.09557	-0.1562	0.07452	0.08624	-0.02455	-0.13951	0.05224	23	1	N-term(304.2072)
A3KN83	TLEALEEGGGELNDFVSTAK	1.53933e+08	1.36892e+08	1.36105e+08	1.38649e+08	1.50727e+08	1.26791e+08	1.40672e+08	1.33324e+08	1.35278e+08	1.31532e+08	1.46774e+08	1.37539e+08	1.54571e+08	1.37001e+08	1.37225e+08	1.43057e+08			FALSE	-0.12434	0.0037	-0.05327	-0.08201	-0.086	-0.03267	-0.06757	34	1	20K(304.2072),N-term(304.2072)
A3KN83	TSSLSSVTPPDVWYK	1.01617e+06	1.14257e+06	1.06397e+06	1.22872e+06	1.20026e+06	590629	1.06017e+06	1.16378e+06	1.23609e+06	1.05147e+06	939832	824379	914753	942184	1.02703e+06	1.05925e+06			FALSE	0.08362	-0.21726	-0.04926	0.08685	0.04293	-0.29117	-0.26951	3	0.9814	15K(304.2072),N-term(304.2072)
A3KN83	TTASTRPSVSAPTVR	4.36072e+07	3.88176e+07	4.81954e+07	3.00009e+07	4.22228e+07	4.74282e+07	3.99549e+07	3.82331e+07	4.37732e+07	4.24225e+07	3.96642e+07	4.31987e+07	3.14983e+07	5.11209e+07	4.20818e+07	5.02783e+07			FALSE	0.06454	0.0034	0.16419	-0.07598	-0.07613	0.00765	0.12124	34	1	N-term(304.2072)
A3KN83	TYAEYMPIK	2.45961e+07	2.13715e+07	2.54123e+07	2.34588e+07	2.61018e+07	2.3366e+07	2.47878e+07	2.38138e+07	2.0455e+07	2.27414e+07	2.70501e+07	2.08387e+07	2.44806e+07	2.49741e+07	2.25534e+07	2.37802e+07			FALSE	-0.0897	0.10549	0.01144	0.08837	0.08039	0.05907	0.10587	2	1	9K(304.2072),N-term(304.2072)
A3KN83	VHMTLELPWSADR	1.00915e+07	1.36094e+07	1.58455e+07	1.07198e+07	1.57727e+07	1.92321e+07	1.42305e+07	1.49395e+07	1.48668e+07	1.0461e+07	1.44482e+07	1.60384e+07	1.69667e+07	1.29696e+07	1.46353e+07	1.28499e+07			FALSE	0.09578	0.33695	0.21371	0.1646	0.29954	0.36323	0.56261	3	1	N-term(304.2072)
A3KN83	VPVVKEDDEPEEEDEEEMGHAE	1.00246e+08	9.93229e+07	1.02071e+08	9.61748e+07	9.58943e+07	1.01911e+08	9.68869e+07	9.4186e+07	9.45085e+07	1.0665e+08	9.2714e+07	1.06689e+08	9.44142e+07	1.06609e+08	9.61706e+07	1.03296e+08			FALSE	0.01144	0.01047	-0.00074	-0.0096	-0.06277	-0.0012	-0.01281	3	1	18M(15.9949),5K(304.2072),N-term(304.2072)
A3KN83	VPVVKEDDEPEEEDEEEMGHAETY	3.67245e+07	4.28026e+07	4.10765e+07	3.81337e+07	3.74184e+07	3.74261e+07	3.52806e+07	3.95084e+07	4.30477e+07	4.73186e+07	3.63001e+07	3.90856e+07	4.21782e+07	4.07383e+07	3.23457e+07	3.8574e+07			FALSE	0.18434	0.06021	-0.16526	-0.00576	-0.08862	-0.07715	-0.08755	34	1	18M(15.9949),5K(304.2072),N-term(304.2072)
A3KN83	VPVVKEDDEPEEEDEEEMGHAETYAEYMPIK	5.04426e+07	4.33549e+07	4.5497e+07	4.71624e+07	3.9e+07	4.62873e+07	4.75783e+07	4.24781e+07	3.80788e+07	4.70516e+07	4.41995e+07	4.48945e+07	4.43499e+07	3.46897e+07	4.15313e+07	3.89897e+07			FALSE	-0.13987	-0.24698	-0.22018	-0.01761	-0.05872	-0.07422	-0.13722	5	1	18M(15.9949),31K(304.2072),5K(304.2072),N-term(304.2072)
A3KN83	VVQLAREEIK	1.493e+07	1.47696e+07	1.53884e+07	1.71009e+07	1.72536e+07	1.71935e+07	1.67465e+07	1.74512e+07	1.55781e+07	1.63699e+07	1.50992e+07	1.77429e+07	1.59987e+07	1.49155e+07	1.58896e+07	1.58686e+07			FALSE	0.10528	0.05783	0.09669	0.12952	0.20346	0.1451	0.21394	3	0.9978	10K(304.2072),N-term(304.2072)
A3KN83	VVSNDDGSISY	5.5215e+06	5.49947e+06	5.18499e+06	5.96082e+06	6.25731e+06	5.61877e+06	5.5526e+06	6.28832e+06	6.28895e+06	5.19897e+06	5.43474e+06	5.58847e+06	5.54217e+06	6.63534e+06	5.54474e+06	5.07171e+06			FALSE	0.05987	0.14397	-0.05395	0.01625	0.10353	0.00029	0.10781	2	1	N-term(304.2072)
A3KN83	VVSNDDGSISYESR	2.18915e+07	2.0463e+07	2.14886e+07	2.03884e+07	1.85718e+07	2.08568e+07	1.85821e+07	2.18794e+07	2.05058e+07	2.34988e+07	2.26511e+07	2.01113e+07	1.98827e+07	2.26843e+07	2.32296e+07	2.24429e+07			FALSE	0.05514	0.00722	0.10881	-0.01636	-0.06597	0.01383	-0.10327	2	1	N-term(304.2072)
A3KN83	VVYASATGASEPR	1.93582e+08	1.78608e+08	1.98543e+08	2.04395e+08	2.12544e+08	2.08216e+08	2.27725e+08	1.68697e+08	2.09348e+08	2.25984e+08	2.48857e+08	1.97345e+08	2.1796e+08	1.91253e+08	1.72826e+08	1.73183e+08			FALSE	0.22607	0.13681	-0.10523	0.11452	0.091	0.26166	0.17696	23	1	N-term(304.2072)
A3KN83	YDAERDLR	1.53613e+07	1.92278e+07	1.54293e+07	1.60011e+07	1.7612e+07	1.48581e+07	1.46797e+07	1.47122e+07	1.7716e+07	1.45537e+07	1.22945e+07	1.46482e+07	1.48687e+07	1.74688e+07	1.6232e+07	1.7139e+07			FALSE	-0.10014	-0.09711	-0.05172	-0.13816	-0.2349	-0.36042	-0.09121	3	0.9982	N-term(304.2072)
A3KN83	YDMGILDLGSGDEK	1.2715e+08	1.37533e+08	1.31057e+08	1.35517e+08	1.31735e+08	1.18294e+08	1.31575e+08	1.66622e+08	1.24542e+08	1.21004e+08	1.29536e+08	1.32611e+08	1.22497e+08	1.10695e+08	1.13425e+08	1.24746e+08			FALSE	-0.10827	-0.18274	-0.15226	0.01028	0.172	-0.01389	-0.08216	3	1	14K(304.2072),3M(15.9949),N-term(304.2072)
A4D0V7	AAVPQIK	6.97857e+06	7.02436e+06	6.42191e+06	6.43977e+06	6.16096e+06	6.59491e+06	6.66763e+06	6.37101e+06	6.40429e+06	6.79124e+06	6.8842e+06	6.5121e+06	7.36926e+06	6.54903e+06	6.01702e+06	6.77952e+06			FALSE	-0.08568	-0.00875	-0.12998	-0.12265	-0.10294	-0.06389	-0.13457	2	0.9737	7K(304.2072),N-term(304.2072)
A4D0V7	CGCHFHEVVK	1.43185e+06	1.3583e+06	1.73619e+06	1.46839e+06	1.68393e+06	1.627e+06	1.45641e+06	1.19228e+06	1.65833e+06	1.53697e+06	1.69309e+06	1.09464e+06	1.51506e+06	1.73156e+06	1.65945e+06	1.30767e+06			FALSE	0.19561	0.2186	0.08873	0.1998	-0.07506	-0.00125	0.2469	4	0.9789	10K(304.2072),1C(57.0215),3C(57.0215),N-term(304.2072)
A4D0V7	LNETLQEWQK	6.09074e+06	5.61172e+06	5.32805e+06	5.49086e+06	6.05873e+06	5.81766e+06	5.88699e+06	5.42113e+06	5.85667e+06	6.6059e+06	5.23019e+06	6.83093e+06	5.82396e+06	5.94793e+06	5.88421e+06	6.1398e+06			FALSE	0.09079	0.00853	0.03911	-0.11326	-0.04945	0.04355	0.02128	3	1	10K(304.2072),N-term(304.2072)
A4D0V7	NIEKPQVPFDAIENK	1.19659e+07	1.22104e+07	1.25714e+07	1.12279e+07	1.27157e+07	1.22714e+07	1.14861e+07	1.15414e+07	1.30584e+07	1.20309e+07	1.07989e+07	1.18578e+07	1.23335e+07	1.24747e+07	1.16298e+07	1.13908e+07			FALSE	0.05348	0.03723	-0.07066	-0.02267	-0.07023	-0.09366	0.04759	4	1	15K(304.2072),4K(304.2072),N-term(304.2072)
A4D0V7	NIEKPQVPFDAIENKK	3.28575e+06	4.15065e+06	3.85693e+06	3.24237e+06	3.11162e+06	3.85362e+06	3.50659e+06	3.49044e+06	3.76611e+06	3.73544e+06	3.1786e+06	4.26526e+06	3.39361e+06	3.35233e+06	3.55134e+06	3.79873e+06			FALSE	0.01259	-0.14059	-0.01685	-0.06693	-0.08786	0.00145	-0.09443	5	1	15K(304.2072),16K(304.2072),4K(304.2072),N-term(304.2072)
A4D0V7	QIFTHPHLELNPDFHPK	1.22066e+07	1.09785e+07	1.33744e+07	1.15883e+07	1.18782e+07	1.03966e+07	1.01306e+07	1.3372e+07	1.19968e+07	1.35761e+07	1.28073e+07	1.21653e+07	1.18826e+07	1.34435e+07	1.5989e+07	1.23358e+07			FALSE	0.14142	0.12743	0.28887	0.10658	0.01962	0.10715	-0.05778	5	1	17K(304.2072),N-term(304.2072)
A4D126	ALAEDQINSK	9.83546e+06	1.02193e+07	1.44828e+07	1.47308e+07	9.32855e+06	1.0126e+07	1.07816e+07	9.74969e+06	9.65309e+06	1.43626e+07	1.03302e+07	9.3099e+06	1.63822e+07	8.97031e+06	9.31249e+06	1.50819e+07	0.150912	99361.7	FALSE	0.26003	0.33818	0.2826	0.54269	0.03388	-0.03015	-0.04384	3	1	10K(304.2072),N-term(304.2072)
A4D126	DIVVAVTGENMEVMK	4.56933e+06	5.66199e+06	4.24129e+06	4.76345e+06	4.44958e+06	5.27526e+06	4.47548e+06	4.10815e+06	4.29682e+06	4.54345e+06	4.22149e+06	4.1897e+06	3.96631e+06	4.76127e+06	3.91032e+06	4.47909e+06			FALSE	-0.21083	-0.22934	-0.28635	-0.18423	-0.25333	-0.28261	-0.07325	3	1	15K(304.2072),N-term(304.2072)
A4D126	DLYAAESIIK	7.93047e+06	7.6059e+06	7.94216e+06	7.05002e+06	7.36948e+06	8.18718e+06	7.42607e+06	8.13348e+06	8.32028e+06	7.03556e+06	6.80827e+06	8.01205e+06	6.812e+06	7.62565e+06	8.2387e+06	6.97602e+06			FALSE	-0.01686	-0.10581	-0.03018	-0.05144	0.00215	-0.06807	0.00188	3	1	10K(304.2072),N-term(304.2072)
A4D126	LSKPEVVIIHDAVRPFVEEGVLLK	2.58461e+06	1.77979e+06	2.58763e+06	2.50277e+06	2.82716e+06	2.76092e+06	2.77833e+06	2.04097e+06	2.29497e+06	2.16131e+06	2.47345e+06	1.67096e+06	2.92205e+06	2.629e+06	2.22098e+06	2.1125e+06			FALSE	0.03005	0.34697	-0.01026	0.22199	0.14304	-0.07462	0.35657	5	1	24K(304.2072),3K(304.2072),N-term(304.2072)
A4D126	LVEGSPDLWK	1.83205e+07	2.38189e+07	2.22702e+07	2.44208e+07	2.42207e+07	2.04437e+07	2.1384e+07	2.3362e+07	2.18178e+07	1.85669e+07	2.03085e+07	1.99268e+07	2.16518e+07	2.286e+07	2.10668e+07	2.17049e+07			FALSE	-0.06136	0.07902	0.02149	0.14798	0.08659	-0.0667	0.08396	3	1	10K(304.2072),N-term(304.2072)
A4D126	MENLMQIR	2.36448e+07	2.8765e+07	2.84283e+07	2.64558e+07	2.73049e+07	2.68514e+07	2.48974e+07	2.85237e+07	2.86818e+07	2.56034e+07	2.65274e+07	2.65538e+07	2.64045e+07	2.77304e+07	2.63803e+07	2.55139e+07			FALSE	0.05072	0.04672	-0.01426	0.06655	0.02757	0.01837	0.04729	2	0.9857	N-term(304.2072)
A4D126	NSGLIGQLLIA	5.15881e+06	6.99555e+06	8.54494e+06	6.65023e+06	8.01643e+06	6.12088e+06	6.84945e+06	8.66965e+06	7.11551e+06	7.79422e+06	5.73885e+06	6.99306e+06	6.40221e+06	6.92534e+06	6.80499e+06	6.93457e+06			FALSE	0.29478	0.13294	0.17686	0.32214	0.35257	0.06697	0.21803	2	0.9994	N-term(304.2072)
A4D126	QGAIIIASLIK	3.10289e+06	4.23768e+06	3.23983e+06	2.7453e+06	2.42829e+06	2.48817e+06	2.72105e+06	3.38556e+06	2.87214e+06	3.38917e+06	2.49734e+06	2.81003e+06	2.74733e+06	2.75442e+06	3.07637e+06	3.17742e+06			FALSE	-0.22943	-0.416	-0.23116	-0.29451	-0.26552	-0.4679	-0.57827	3	0.9998	11K(304.2072),N-term(304.2072)
A4D126	VTSEALGHAGR	1.44007e+07	1.70137e+07	1.61991e+07	1.61335e+07	1.78653e+07	1.49268e+07	1.5169e+07	1.48787e+07	1.36489e+07	1.45629e+07	1.61692e+07	1.49284e+07	1.60593e+07	1.51603e+07	1.54241e+07	1.58382e+07			FALSE	-0.15513	-0.00897	-0.007	0.04156	-0.06417	-0.01462	0.06192	3	1	N-term(304.2072)
A4D1E9	AVTGEGIEELK	1.59286e+06	1.79964e+06	1.81944e+06	1.74243e+06	1.82215e+06	2.04073e+06	1.63498e+06	2.08981e+06	1.35748e+06	1.74046e+06	1.67121e+06	1.26957e+06	1.81302e+06	1.76648e+06	1.71976e+06	1.77287e+06			FALSE	-0.13104	0.07741	0.04197	0.07028	0.13481	-0.20615	0.18733	3	0.9991	11K(304.2072),N-term(304.2072)
A4D1E9	DCEIPVPVGISVTDENGK	5.3199e+06	4.584e+06	4.44989e+06	4.35312e+06	4.78935e+06	4.89488e+06	4.45804e+06	4.56385e+06	4.48261e+06	4.49857e+06	4.23488e+06	5.23792e+06	4.34634e+06	3.86307e+06	4.7312e+06	4.1683e+06			FALSE	-0.14109	-0.27072	-0.15427	-0.17	-0.13457	-0.06421	-0.03236	3	1	18K(304.2072),2C(57.0215),N-term(304.2072)
A4D1E9	DFLHLFEK	1.61627e+07	1.54546e+07	1.62111e+07	1.42351e+07	1.49197e+07	1.72045e+07	1.32676e+07	1.48585e+07	1.63739e+07	1.43033e+07	1.35262e+07	1.10807e+07	1.55846e+07	1.58768e+07	1.78341e+07	1.48569e+07			FALSE	-0.04355	-0.00713	0.04818	-0.05445	-0.16881	-0.36165	0.02294	3	1	8K(304.2072),N-term(304.2072)
A4D1E9	DFLHLFEKN	1.91222e+06	2.26348e+06	2.83691e+06	1.47897e+06	2.53336e+06	2.67387e+06	1.9862e+06	1.92918e+06	2.50406e+06	2.05968e+06	2.28747e+06	1.757e+06	1.8249e+06	2.10021e+06	2.05889e+06	2.68784e+06			FALSE	0.12819	-0.08929	0.18491	0.04763	-0.09287	-0.04607	0.3185	3	0.998	8K(304.2072),N-term(304.2072)
A4D1E9	ELELYKEELQTKPALL	1.75636e+06	2.22371e+06	1.34865e+06	1.86599e+06	1.74442e+06	1.86398e+06	1.77404e+06	1.58362e+06	2.00172e+06	1.6707e+06	1.70682e+06	1.81103e+06	1.81313e+06	1.66646e+06	1.63953e+06	2.23162e+06			FALSE	-0.11606	-0.19387	-0.04003	-0.30813	-0.24533	-0.1781	-0.14143	4	0.9981	12K(304.2072),6K(304.2072),N-term(304.2072)
A4D1E9	ELELYKEELQTKPALLAVNK	4.66762e+06	4.57567e+06	4.02469e+06	4.42501e+06	4.66907e+06	4.63753e+06	3.88346e+06	3.7947e+06	4.50945e+06	4.36088e+06	2.93963e+06	3.85488e+06	3.35078e+06	3.05591e+06	4.25173e+06	4.26892e+06	0.56199	3231.84	FALSE	-0.05942	-0.52883	-0.11744	-0.12951	-0.26765	-0.44404	0.00985	5	1	12K(304.2072),20K(304.2072),6K(304.2072),N-term(304.2072)
A4D1E9	FVAGVGANSK	1.54463e+06	1.70281e+06	1.41578e+06	1.40775e+06	1.78025e+06	1.85198e+06	1.18831e+06	1.13457e+06	1.40279e+06	1.76728e+06	1.7778e+06	2.04858e+06	1.45872e+06	1.7001e+06	1.56561e+06	1.68044e+06	0.393716	109.607	FALSE	-0.03479	-0.03992	-0.00062	-0.2018	-0.48339	0.23668	0.16155	3	1	10K(304.2072),N-term(304.2072)
A4D1E9	GGDVWVVAQNR	4.1975e+07	4.10689e+07	3.81943e+07	3.79363e+07	3.82748e+07	4.3992e+07	4.03537e+07	3.99056e+07	3.69966e+07	4.06329e+07	4.5265e+07	4.70546e+07	4.2828e+07	3.69405e+07	4.11981e+07	4.2481e+07			FALSE	-0.09727	-0.05805	0.01099	-0.1254	-0.0492	0.15276	-0.01356	2	1	N-term(304.2072)
A4D1E9	GGSGGMGYPR	1.93172e+07	1.80074e+07	1.96771e+07	2.04096e+07	1.79299e+07	1.9464e+07	2.11922e+07	1.91666e+07	1.97532e+07	2.23234e+07	2.14168e+07	2.16602e+07	1.9518e+07	1.91051e+07	2.10622e+07	1.97447e+07			FALSE	0.17289	0.04934	0.12868	0.10299	0.11275	0.20679	0.00268	2	1	N-term(304.2072)
A4D1E9	GKDCEIPVPVGISVTDENGK	6.7638e+06	5.18147e+06	7.91605e+06	7.67927e+06	7.0068e+06	7.13237e+06	7.54449e+06	7.56905e+06	8.67849e+06	8.64069e+06	8.06571e+06	7.75198e+06	7.39856e+06	8.01913e+06	7.56846e+06	8.40357e+06			FALSE	0.53593	0.36815	0.41911	0.38467	0.3394	0.4051	0.24326	34	1	20K(304.2072),2K(304.2072),4C(57.0215),N-term(304.2072)
A4D1E9	ILVAQGGLGGK	2.03094e+07	2.06502e+07	2.02148e+07	1.97705e+07	2.05092e+07	1.91272e+07	1.9841e+07	1.8756e+07	1.99487e+07	2.13344e+07	1.80391e+07	1.97391e+07	2.00041e+07	1.89274e+07	1.91119e+07	2.11611e+07			FALSE	0.01135	-0.07326	-0.02439	-0.03473	-0.08571	-0.11665	-0.04738	3	1	11K(304.2072),N-term(304.2072)
A4D1E9	IMYSDFK	2.55562e+07	2.44748e+07	2.53514e+07	2.64772e+07	2.40097e+07	2.51458e+07	2.51765e+07	2.42062e+07	2.57965e+07	2.39208e+07	2.45992e+07	2.76149e+07	2.35461e+07	2.5393e+07	2.52463e+07	2.48966e+07			FALSE	-0.00907	-0.03183	0.00323	0.05093	-0.01882	0.06162	-0.02547	2	0.9979	7K(304.2072),N-term(304.2072)
A4D1E9	LFTRGGSGGMGYPRLGGEGGK	2.1893e+06	2.39053e+06	2.13973e+06	2.48897e+06	1.87809e+06	2.24271e+06	2.04585e+06	1.92772e+06	1.81792e+06	2.24657e+06	2.11267e+06	1.70488e+06	1.46371e+06	1.25959e+06	2.10596e+06	1.90786e+06	0.626366	4840.21	FALSE	-0.17222	-0.74994	-0.19032	0.01531	-0.20486	-0.26264	-0.15237	4	0.9172	21K(304.2072),N-term(304.2072)
A4D1E9	LGGEGGK	954036	934083	939951	1.03529e+06	781927	870566	806886	967332	998517	833952	830231	1.11995e+06	829127	890557	817360	892616			FALSE	-0.04316	-0.13481	-0.14297	0.06508	-0.08977	0.04666	-0.19231	3	0.9635	7K(304.2072),N-term(304.2072)
A4D1E9	LIADVGLVGFPNAGK	1.81354e+07	1.9508e+07	2.00802e+07	1.96622e+07	2.14471e+07	2.13294e+07	2.12324e+07	2.10402e+07	1.91324e+07	2.04195e+07	2.0691e+07	2.26312e+07	2.07293e+07	1.99637e+07	1.77715e+07	2.13652e+07			FALSE	0.07135	0.11238	0.05613	0.07828	0.16733	0.20271	0.18442	3	1	15K(304.2072),N-term(304.2072)
A4D1E9	LLTNFLPLK	9.55281e+06	9.08107e+06	8.65105e+06	8.32901e+06	8.22681e+06	1.03805e+07	9.12654e+06	9.07239e+06	9.66024e+06	9.43689e+06	8.31612e+06	8.76929e+06	8.00996e+06	8.47158e+06	1.0469e+07	7.18126e+06			FALSE	0.03543	-0.17708	-0.07824	-0.13409	-0.03407	-0.12516	-0.00206	2	0.9999	9K(304.2072),N-term(304.2072)
A4D1E9	MDLPDAQDK	1.09859e+07	1.12371e+07	1.0972e+07	1.18516e+07	1.03902e+07	1.02664e+07	9.89266e+06	1.30624e+07	1.03497e+07	1.14732e+07	1.02092e+07	1.14166e+07	1.17231e+07	1.06863e+07	1.1448e+07	1.0171e+07			FALSE	-0.02621	0.01204	-0.03976	0.03847	0.04676	-0.0393	-0.10545	3	1	9K(304.2072),N-term(304.2072)
A4D1E9	MDLPDAQDKFHELMSQLQNPK	2.09647e+06	2.94186e+06	2.9045e+06	2.54835e+06	2.88127e+06	2.16179e+06	3.14346e+06	3.02245e+06	2.47713e+06	2.65482e+06	2.52497e+06	1.26258e+06	2.49643e+06	2.34632e+06	2.30134e+06	2.44373e+06			FALSE	0.02656	-0.05712	-0.08651	0.11406	0.29137	-0.41168	0.00135	5	1	21K(304.2072),9K(304.2072),N-term(304.2072)
A4D1E9	QISVADLPGLIEGA	4.17819e+06	5.3284e+06	4.26064e+06	4.03345e+06	4.4329e+06	5.09626e+06	5.97079e+06	4.58989e+06	3.55534e+06	5.04709e+06	4.51988e+06	5.2921e+06	4.65401e+06	4.74478e+06	4.84582e+06	4.917e+06			FALSE	-0.14418	-0.01645	0.03837	-0.19684	0.1517	0.04562	0.00342	2	0.9999	N-term(304.2072)
A4D1E9	QISVADLPGLIEGAHMNK	2.53856e+07	1.8433e+07	2.22659e+07	2.19358e+07	2.14496e+07	2.02807e+07	2.20498e+07	1.92238e+07	2.15388e+07	2.28281e+07	1.93457e+07	1.77166e+07	2.18556e+07	1.57655e+07	2.00177e+07	1.81408e+07			FALSE	0.01794	-0.22	-0.19954	0.01256	-0.08633	-0.24159	-0.07045	4	1	18K(304.2072),N-term(304.2072)
A4D1E9	SLDEQANQENDALHKK	4.37295e+07	4.23102e+07	4.06332e+07	4.34838e+07	4.01674e+07	3.75294e+07	4.35042e+07	4.35923e+07	4.55843e+07	4.26322e+07	4.3824e+07	4.82723e+07	4.5736e+07	4.32956e+07	3.86777e+07	4.59594e+07			FALSE	0.03605	0.04932	-0.02371	-0.0326	0.01761	0.09814	-0.14715	45	1	15K(304.2072),16K(304.2072),N-term(304.2072)
A4D1E9	TVEFQHIIPISAVTGEGIEELK	6.5823e+07	7.77817e+07	7.01455e+07	6.39621e+07	8.28295e+07	7.51905e+07	7.78535e+07	6.33994e+07	7.98363e+07	6.33282e+07	6.76542e+07	6.32795e+07	7.62817e+07	6.68623e+07	6.08293e+07	6.32864e+07			FALSE	-0.00443	-0.00463	-0.21042	-0.09871	-0.02382	-0.13327	0.13801	34	1	22K(304.2072),N-term(304.2072)
A4D1E9	YGNFIDK	1.50892e+07	1.2888e+07	1.20153e+07	1.35738e+07	1.19344e+07	1.28036e+07	15218470	1.3356e+07	1.21848e+07	1.21208e+07	1.27682e+07	1.2647e+07	1.30479e+07	1.20905e+07	1.2676e+07	1.2028e+07			FALSE	-0.20296	-0.15436	-0.17951	-0.12872	0.03048	-0.13856	-0.17752	2	0.9997	7K(304.2072),N-term(304.2072)
A4D1P6	AFNHNGNLLVTGAADGVIR	1.73577e+07	2.01872e+07	1.89021e+07	1.93528e+07	1.814e+07	1.87519e+07	1.96462e+07	2.04523e+07	1.89877e+07	1.82737e+07	1.89399e+07	1.78772e+07	1.94281e+07	1.92559e+07	2.16285e+07	1.80517e+07			FALSE	-0.01093	0.04312	0.0798	0.02703	0.09493	-0.02824	-0.02531	3	1	N-term(304.2072)
A4D1P6	ATGESGWSQHR	2.26327e+06	2.21292e+06	2.42881e+06	2.08857e+06	2.22971e+06	2.40579e+06	2.12581e+06	2.30177e+06	2.61273e+06	2.41301e+06	2.2799e+06	2.06592e+06	2.08248e+06	2.35484e+06	2.50332e+06	2.17674e+06			FALSE	0.16707	-0.01258	0.06426	0.01322	-0.01575	-0.04264	0.05046	3	1	N-term(304.2072)
A4D1P6	DFSAPDIGSK	7.94427e+06	8.49276e+06	7.86464e+06	8.96512e+06	8.76955e+06	1.12605e+07	9.2645e+06	9.60077e+06	8.35513e+06	8.72221e+06	9.62068e+06	8.79823e+06	8.68672e+06	9.12752e+06	9.29061e+06	8.9314e+06			FALSE	0.05513	0.11608	0.14873	0.03407	0.19878	0.16424	0.28521	3	1	10K(304.2072),N-term(304.2072)
A4D1P6	DRLLLLGSGVGTVR	3.14897e+07	2.7007e+07	2.64581e+07	2.81193e+07	2.92644e+07	3.11026e+07	2.69566e+07	2.68011e+07	3.0523e+07	2.74392e+07	2.69588e+07	2.95376e+07	2.9854e+07	2.59107e+07	3.20641e+07	2.95758e+07			FALSE	-0.01324	-0.069	0.07551	-0.10005	-0.12189	-0.0502	0.0454	3	1	N-term(304.2072)
A4D1P6	EKKPEASGPEAEPCPELHTEPVEPLTR	2.06972e+07	2.19716e+07	2.44094e+07	2.45121e+07	2.52215e+07	2.38136e+07	2.25707e+07	2.52527e+07	2.42547e+07	2.30031e+07	2.32329e+07	2.7499e+07	2.67948e+07	2.31967e+07	2.5183e+07	2.57078e+07			FALSE	0.14737	0.2285	0.25422	0.19729	0.16453	0.24971	0.20063	5	1	14C(57.0215),2K(304.2072),3K(304.2072),N-term(304.2072)
A4D1P6	GMNQVPGR	5.14059e+07	5.28566e+07	5.25083e+07	5.08605e+07	5.30033e+07	5.34254e+07	5.14989e+07	5.02269e+07	5.04141e+07	5.25443e+07	5.30536e+07	5.37369e+07	5.58338e+07	5.20803e+07	5.38368e+07	5.12541e+07			FALSE	-0.01816	0.04966	0.01142	-0.01242	-0.03554	0.03456	0.02967	2	1	2M(15.9949),N-term(304.2072)
A4D1P6	ILSLACSPNGASFVCSAAAPSLTSQ	226395	235117	280389	217253	293439	242344	204265	188758	248505	214283	200404	133208	158415	159232	257645	246858	0.369544	1264.86	FALSE	0.00398	-0.53894	0.1285	0.10874	-0.23175	-0.4682	0.21528	34	1	15C(57.0215),6C(57.0215),N-term(304.2072)
A4D1P6	KEEQQPEEEEALVQ	6.76081e+07	6.05929e+07	7.18646e+07	6.80717e+07	6.80338e+07	6.34339e+07	6.96097e+07	6.91451e+07	6.62471e+07	7.04696e+07	6.30565e+07	6.24444e+07	7.45334e+07	6.5843e+07	6.36238e+07	6.38301e+07			FALSE	0.09278	0.13089	-0.00843	0.12636	0.11413	-0.03071	0.0363	3	1	1K(304.2072),N-term(304.2072)
A4D1P6	KNLCEININDNMPR	2.99895e+06	2.51706e+06	3.57516e+06	3.04738e+06	3.18952e+06	2.69024e+06	2.73136e+06	3.04671e+06	3.3636e+06	3.13851e+06	2.8644e+06	4.01257e+06	3.15659e+06	3.34805e+06	2.75204e+06	2.94794e+06			FALSE	0.23728	0.23784	0.04733	0.26376	0.06696	0.31815	0.09213	4	1	1K(304.2072),4C(57.0215),N-term(304.2072)
A4D1P6	KPEASGPEAEPCPELHTEPVEPL	3.51862e+07	2.66095e+07	2.88227e+07	3.31817e+07	3.29146e+07	2.9155e+07	2.94124e+07	3.11797e+07	2.84751e+07	3.13714e+07	2.52116e+07	2.59524e+07	3.40025e+07	3.09401e+07	2.62602e+07	2.84482e+07			FALSE	-0.04624	0.07166	-0.17574	0.00486	-0.02838	-0.27238	0.00638	34	1	12C(57.0215),1K(304.2072),N-term(304.2072)
A4D1P6	KPEASGPEAEPCPELHTEPVEPLTR	6.44148e+07	6.61398e+07	6.38165e+07	6.08972e+07	6.09885e+07	6.78097e+07	6.79936e+07	7.33283e+07	6.62915e+07	6.56453e+07	7.54064e+07	5.97159e+07	7.26424e+07	6.32781e+07	6.57797e+07	6.81572e+07			FALSE	0.01519	0.05811	0.0369	-0.06603	0.11433	0.04961	-0.01954	4	1	12C(57.0215),1K(304.2072),N-term(304.2072)
A4D1P6	LEDIYRPTIHK	6.85038e+06	7.97631e+06	7.24994e+06	8.08342e+06	6.22717e+06	6.39077e+06	7.07994e+06	7.95347e+06	5.91909e+06	6.43416e+06	5.28006e+06	6.28994e+06	5.67595e+06	6.37223e+06	6.35498e+06	7.13592e+06			FALSE	-0.26331	-0.29938	-0.13621	0.04848	0.01998	-0.35781	-0.23272	4	0.9999	11K(304.2072),N-term(304.2072)
A4D1P6	LFALQAEIHR	5.07152e+06	5.43892e+06	5.08923e+06	5.47069e+06	5.31575e+06	5.65675e+06	5.03137e+06	5.46527e+06	5.36756e+06	4.86938e+06	6.1555e+06	6.17205e+06	6.2111e+06	5.81076e+06	5.51658e+06	5.93329e+06			FALSE	-0.03804	0.19384	0.12351	0.00678	-0.0019	0.23006	0.06207	3	1	N-term(304.2072)
A4D1P6	LFDMQQHECAMSWR	2.72118e+06	2.61563e+06	2.00565e+06	3.28171e+06	2.1539e+06	1.89757e+06	2.52677e+06	2.31888e+06	2.1769e+06	1.89212e+06	2.86515e+06	542056	1.73826e+06	3.1691e+06	2.54025e+06	2.20869e+06			FALSE	-0.39129	-0.12103	-0.16837	-0.01343	-0.13929	-0.64739	-0.39753	3	0.9999	9C(57.0215),N-term(304.2072)
A4D1P6	LLLLGSGVGTVR	1.00965e+08	1.0987e+08	1.01249e+08	9.08561e+07	8.4062e+07	1.16608e+08	9.77415e+07	1.02574e+08	9.24947e+07	8.65546e+07	9.31829e+07	9.66556e+07	9.38962e+07	9.05339e+07	1.06427e+08	9.73465e+07			FALSE	-0.23576	-0.19304	-0.04915	-0.13422	-0.07384	-0.15134	-0.07129	23	1	N-term(304.2072)
A4D1P6	LLLWDTK	3.46264e+07	3.54921e+07	3.6945e+07	3.35575e+07	3.2087e+07	3.24063e+07	3.43063e+07	3.19783e+07	3.4518e+07	3.57069e+07	3.42292e+07	3.48527e+07	3.40189e+07	3.45372e+07	3.48091e+07	3.45345e+07			FALSE	0.00219	-0.03251	-0.01603	0.00788	-0.08112	-0.02149	-0.12064	2	0.9961	7K(304.2072),N-term(304.2072)
A4D1P6	LSPAQGPPQPQSSAK	2.9153e+07	3.0617e+07	3.19212e+07	3.19292e+07	3.13653e+07	2.72762e+07	2.77164e+07	2.97885e+07	2.41324e+07	2.84133e+07	3.15256e+07	2.72008e+07	3.00056e+07	3.03009e+07	2.96956e+07	2.89997e+07			FALSE	-0.18585	0.01289	-0.02618	0.09527	-0.05574	-0.02541	-0.0275	3	1	15K(304.2072),N-term(304.2072)
A4D1P6	LSPAQGPPQPQSSAKKE	3.19144e+06	3.37887e+06	3.71292e+06	3.11814e+06	4.69829e+06	4.09086e+06	3.36246e+06	2.64223e+06	4.09164e+06	3.41373e+06	3.79404e+06	3.28847e+06	3.42071e+06	3.25222e+06	3.49578e+06	3.78337e+06			FALSE	0.19196	0.02236	0.14781	0.05615	-0.12987	0.1083	0.41976	3	0.9394	15K(304.2072),16K(304.2072),N-term(304.2072)
A4D1P6	LTTLLAHKA	1.21767e+08	1.25949e+08	1.25635e+08	1.19422e+08	1.21208e+08	1.25646e+08	1.11793e+08	1.23106e+08	1.18974e+08	1.20301e+08	1.20096e+08	1.12045e+08	1.2601e+08	9.88964e+07	1.26283e+08	1.23806e+08			FALSE	-0.05002	-0.13936	0.01376	-0.01557	-0.07665	-0.09369	-0.00503	3	1	8K(304.2072),N-term(304.2072)
A4D1P6	LYDTEAK	2.13742e+07	2.12607e+07	2.35746e+07	2.31724e+07	2.24823e+07	2.30309e+07	2.24703e+07	2.18281e+07	2.13952e+07	2.31351e+07	2.1719e+07	2.64204e+07	2.09033e+07	1.85048e+07	2.29099e+07	2.2909e+07			FALSE	0.06276	-0.11354	0.10391	0.13284	0.05522	0.17518	0.09425	2	0.9927	7K(304.2072),N-term(304.2072)
A4D1P6	NLCEININDNMPR	5.0693e+07	5.7395e+07	5.50766e+07	5.72536e+07	6.32977e+07	6.56855e+07	5.50841e+07	6.27772e+07	4.635e+07	5.3132e+07	5.72453e+07	5.09479e+07	5.13856e+07	5.90447e+07	5.09441e+07	6.2184e+07			FALSE	-0.1197	0.03093	0.06575	0.05554	0.12488	0.0014	0.25498	3	1	11M(15.9949),3C(57.0215),N-term(304.2072)
A4D1P6	QATELQNQAEWK	4.50115e+06	3.70855e+06	4.74305e+06	4.88593e+06	5.71554e+06	5.16604e+06	4.93195e+06	4.74693e+06	4.52014e+06	4.69195e+06	4.63376e+06	3.52669e+06	3.97706e+06	4.60995e+06	4.08405e+06	4.36735e+06			FALSE	0.1662	0.06483	0.04186	0.23005	0.23751	-0.00868	0.40649	3	1	12K(304.2072),N-term(304.2072)
A4D1P6	QLDAEIK	4.15983e+08	4.49246e+08	4.50177e+08	4.43582e+08	4.14518e+08	4.4992e+08	4.35825e+08	4.63307e+08	4.28355e+08	4.56274e+08	4.44542e+08	3.98146e+08	4.33926e+08	4.62556e+08	4.45262e+08	4.69823e+08			FALSE	0.03199	0.05119	0.08083	0.0468	0.05545	-0.03808	-0.00132	2	0.9551	7K(304.2072),N-term(304.2072)
A4D1P6	QLDAEIKADK	1.72052e+07	1.73272e+07	2.05778e+07	1.78299e+07	1.89217e+07	1.81164e+07	1.68998e+07	1.72735e+07	1.78462e+07	1.85908e+07	1.95629e+07	1.88469e+07	1.72408e+07	1.75666e+07	1.84999e+07	1.80787e+07			FALSE	0.07745	0.01144	0.08305	0.15344	-0.01508	0.15352	0.10106	3	1	10K(304.2072),7K(304.2072),N-term(304.2072)
A4D1P6	QVQEENEVLR	2.73543e+06	1.92196e+06	2.5061e+06	2.54374e+06	2.4004e+06	2.4739e+06	2.85635e+06	2.46466e+06	2.57024e+06	2.78146e+06	2.30157e+06	2.63597e+06	2.77673e+06	2.59531e+06	2.79928e+06	2.8136e+06			FALSE	0.20048	0.20595	0.26922	0.11671	0.19218	0.08427	0.06567	2	1	N-term(304.2072)
A4D1P6	RTNQVQEENEVLR	2.85195e+07	2.90914e+07	2.70618e+07	2.68619e+07	2.84942e+07	2.56334e+07	2.83533e+07	2.77132e+07	2.79826e+07	2.87873e+07	2.70104e+07	3.01059e+07	3.08708e+07	2.97567e+07	2.67003e+07	2.78756e+07			FALSE	-0.02122	0.07363	-0.07807	-0.09542	-0.0392	-0.01244	-0.08998	3	1	N-term(304.2072)
A4D1P6	RVASLDVDGVIK	4.90317e+06	4.29652e+06	4.66371e+06	4.71925e+06	4.34461e+06	4.86058e+06	5.01542e+06	4.30802e+06	4.38587e+06	4.55994e+06	4.21598e+06	4.13655e+06	4.0919e+06	4.07778e+06	4.72543e+06	4.36979e+06			FALSE	-0.04037	-0.1713	-0.01648	0.02846	0.01928	-0.13937	0.00086	3	0.9947	12K(304.2072),N-term(304.2072)
A4D1P6	SFNPIMQTK	2.30046e+07	2.21404e+07	2.26995e+07	1.92866e+07	2.10985e+07	1.83599e+07	1.94578e+07	2.06508e+07	2.14101e+07	1.74725e+07	1.85991e+07	2.31724e+07	1.92277e+07	2.03744e+07	2.20894e+07	2.08645e+07			FALSE	-0.21544	-0.18899	-0.07178	-0.10465	-0.17065	-0.11205	-0.19423	3	0.9999	9K(304.2072),N-term(304.2072)
A4D1P6	SPLLSLEWATK	3.0609e+07	3.28902e+07	2.82281e+07	3.42623e+07	2.63164e+07	2.8593e+07	3.32381e+07	3.11334e+07	2.56173e+07	3.34078e+07	3.18288e+07	3.16218e+07	3.00666e+07	2.90896e+07	2.66161e+07	3.07029e+07			FALSE	-0.10541	-0.10221	-0.14773	-0.02311	0.01968	-0.0011	-0.20968	23	0.9999	11K(304.2072),N-term(304.2072)
A4D1P6	TNQVQEENEVLR	1.62109e+07	1.52874e+07	1.8677e+07	1.70999e+07	1.5971e+07	1.84249e+07	1.71946e+07	1.66917e+07	1.71788e+07	1.55514e+07	1.619e+07	1.64907e+07	1.76057e+07	1.78881e+07	1.66039e+07	1.76212e+07			FALSE	0.05535	0.17229	0.11978	0.18375	0.10543	0.05316	0.12696	3	1	N-term(304.2072)
A4D1P6	VASLDVDGVIK	7.96117e+07	9.00095e+07	7.99808e+07	8.47296e+07	8.48563e+07	8.49505e+07	8.28265e+07	8.92172e+07	8.81994e+07	9.58467e+07	9.16263e+07	8.89054e+07	8.96719e+07	8.73809e+07	7.96412e+07	8.6903e+07			FALSE	0.11775	0.06186	-0.02641	-0.04238	0.02046	0.08994	0.00158	23	1	11K(304.2072),N-term(304.2072)
A4D1P6	VDFSAPDIGSK	1.45564e+08	1.53265e+08	1.50374e+08	1.57175e+08	1.5518e+08	1.79507e+08	1.57148e+08	1.57891e+08	1.54945e+08	1.64977e+08	1.46935e+08	1.63576e+08	1.39756e+08	1.6023e+08	1.44979e+08	1.50474e+08			FALSE	0.0984	0.00557	-0.01639	0.0415	0.07622	0.05533	0.16349	23	1	11K(304.2072),N-term(304.2072)
A4D1P6	VLESCLSLGGHR	5.14237e+06	6.65687e+06	5.97327e+06	4.74815e+06	6.54501e+06	6.27604e+06	6.67249e+06	6.2333e+06	5.91228e+06	4.82252e+06	6.06075e+06	4.78126e+06	6.1298e+06	7.17461e+06	5.74386e+06	5.5759e+06			FALSE	-0.1364	0.17321	-0.05985	-0.1382	0.12933	-0.12206	0.11982	3	1	5C(57.0215),N-term(304.2072)
A4D1P6	VSEYSLPSDATGPFVLSGYSGYK	1.3225e+07	1.14528e+07	1.15177e+07	1.01262e+07	1.27175e+07	1.11817e+07	1.31542e+07	8.97822e+06	1.13575e+07	1.24164e+07	1.1266e+07	1.15727e+07	1.18505e+07	9.038e+06	7.79503e+06	1.16889e+07			FALSE	-0.05384	-0.24051	-0.34093	-0.18925	-0.15705	-0.11173	-0.04625	3	1	23K(304.2072),N-term(304.2072)
A4D1P6	VWSFNPIMQTK	4.41536e+07	4.03378e+07	4.46699e+07	4.22395e+07	3.80841e+07	4.35594e+07	4.64833e+07	4.05419e+07	4.5758e+07	4.11969e+07	4.26253e+07	4.35476e+07	4.40985e+07	4.10002e+07	4.47695e+07	4.34309e+07			FALSE	0.04146	0.01033	0.06198	0.04071	0.04263	0.02843	-0.04947	23	1	11K(304.2072),N-term(304.2072)
A4D1U4	WAEGPAVSLPQAPQPQAGGW	6.56722e+06	7.98857e+06	5.56787e+06	5.44061e+06	6.70122e+06	7.02679e+06	6.71226e+06	6.84414e+06	6.25514e+06	4.3634e+06	5.69602e+06	5.47795e+06	4.24574e+06	5.68332e+06	6.06129e+06	5.93962e+06			FALSE	-0.45501	-0.55186	-0.27845	-0.40298	-0.10262	-0.38145	-0.08447	3	1	N-term(304.2072)
A4D1U4	YMHFLENQVR	6.37547e+06	6.62838e+06	6.00827e+06	7.44402e+06	6.45959e+06	7.46426e+06	7.45947e+06	6.96853e+06	5.12611e+06	7.00925e+06	7.65087e+06	6.97524e+06	6.66648e+06	6.77836e+06	6.88727e+06	6.01026e+06			FALSE	-0.09972	0.04811	-0.01184	0.04891	0.14993	0.16961	0.09862	3	0.9921	N-term(304.2072)
A4D2B0	EASQPETEGGGN	1.99522e+06	1.89844e+06	2.52283e+06	1.78906e+06	2.68438e+06	2.2448e+06	2.0755e+06	1.72066e+06	2.27399e+06	2.78979e+06	2.02635e+06	2.14279e+06	2.70985e+06	1.94207e+06	2.37489e+06	2.60158e+06			FALSE	0.37909	0.2567	0.35399	0.14719	-0.03659	0.09862	0.34022	2	1	N-term(304.2072)
A4D2B0	GPILVDTGGPWAR	8.27844e+06	9.59371e+06	8.98724e+06	8.53692e+06	8.27125e+06	1.01782e+07	8.33179e+06	8.02365e+06	8.72775e+06	8.76648e+06	9.5768e+06	6.41871e+06	8.73225e+06	9.59895e+06	7.87634e+06	8.86081e+06			FALSE	-0.03083	0.03659	-0.09466	-0.02837	-0.12794	-0.16005	0.04586	2	1	N-term(304.2072)
A4D2B0	GSGGAEAALEEAAR	5.9648e+06	5.4202e+06	5.94048e+06	5.94635e+06	5.41955e+06	6.0016e+06	4.90031e+06	5.75516e+06	6.08543e+06	5.24178e+06	5.84908e+06	6.10439e+06	6.3873e+06	6.04219e+06	6.3843e+06	5.56053e+06			FALSE	-0.00734	0.12663	0.06925	0.06223	-0.09554	0.0703	0.00457	2	1	N-term(304.2072)
A4D2B0	QEPVVGDEEPALH	3.40066e+06	3.29824e+06	3.13487e+06	2.90067e+06	3.00035e+06	2.78984e+06	3.52495e+06	3.20832e+06	3.20507e+06	3.42462e+06	3.03123e+06	3.43259e+06	2.96947e+06	3.0657e+06	3.27911e+06	3.16057e+06			FALSE	-0.01498	-0.15053	-0.05694	-0.15044	0.00738	-0.05154	-0.21031	2	1	N-term(304.2072)
A4D2B0	YLPHGLGEGQPLR	1.15264e+07	1.18846e+07	1.19565e+07	1.06659e+07	1.16539e+07	1.09573e+07	1.09977e+07	1.1753e+07	1.17336e+07	1.02997e+07	1.11632e+07	1.05676e+07	1.21863e+07	1.05753e+07	1.09032e+07	1.09592e+07			FALSE	-0.0875	-0.04058	-0.09874	-0.04944	-0.04127	-0.10745	-0.05015	3	1	N-term(304.2072)
A5A3E0	ATVASSSSLEKSYELPDGQVITIGNER	4.96609e+07	4.78582e+07	4.95443e+07	4.59159e+07	4.71976e+07	4.52175e+07	4.54834e+07	4.46646e+07	4.37982e+07	4.89988e+07	4.75216e+07	5.17683e+07	5.03614e+07	4.45143e+07	4.97435e+07	5.13557e+07			FALSE	-0.07161	-0.03965	0.05201	-0.03079	-0.11339	0.02596	-0.07756	4	1	11K(304.2072),N-term(304.2072)
A5A3E0	DFEQEMATVASSSSLEK	1343.89	1558.02	1230.55	1584.44	1144.63	1520.04	1451.06	1336.46	1369.54	1447.6	1310.1	1171.78	1362.66	2730.57	1081.27	1447.74			FALSE	-0.04277	0.49624	-0.19843	-0.04388	-0.05802	-0.22557	-0.12305	3	1	17K(304.2072),N-term(304.2072)
A5A3E0	LCYVALDFEQEMATVASSSSLEK	2.88771e+07	3.66685e+07	4.35367e+07	3.79824e+07	3.54392e+07	3.22612e+07	4.02881e+07	3.82618e+07	3.96904e+07	3.50156e+07	3.62347e+07	2.68726e+07	3.39974e+07	1.91165e+07	3.42e+07	4.09444e+07			FALSE	0.18872	-0.30341	0.19717	0.31464	0.26111	-0.05469	0.04666	345	1	12M(15.9949),23K(304.2072),2C(57.0215),N-term(304.2072)
A5A3E0	MATVASSSSLEKSYELPDGQVITIGNER	1.32746e+06	1.58107e+06	1.6791e+06	1.49312e+06	1.6404e+06	1.56779e+06	1.71608e+06	1.61711e+06	1.64861e+06	1.43797e+06	1.49322e+06	1.64484e+06	1.59064e+06	1.47833e+06	1.62532e+06	1.50749e+06			FALSE	0.08572	0.07746	0.10717	0.1252	0.19662	0.10958	0.14147	4	1	12K(304.2072),N-term(304.2072)
A5A3E0	QEMATVASSSSLEKSYELPDGQVITIGNER	2.7004e+06	2.94394e+06	2.83442e+06	2.84002e+06	2.57935e+06	2.71394e+06	2.87975e+06	2.71343e+06	2.43895e+06	2.78054e+06	2.56816e+06	3.12837e+06	2.71251e+06	2.66223e+06	2.50876e+06	2.58132e+06			FALSE	-0.1129	-0.07061	-0.14912	0.00767	-0.01314	0.01328	-0.09264	45	0.9624	14K(304.2072),3M(15.9949),N-term(304.2072)
A5A3E0	TTGIVMDSGDGVTHTVPIYEGNALPHA	1467.63	1497.35	1273.45	1542.65	1492.23	1170.38	1149.29	1526.15	1284.82	1673.79	1277.36	1367.07	939.744	2712.43	1460.62	1310.51			FALSE	-0.0031	0.30074	-0.09754	-0.07432	-0.14825	-0.16506	-0.15517	4	0.9968	N-term(304.2072)
A5A3E0	VAPEEHPVLLTEATLNPKA	5.37375e+07	3.87425e+07	1.48123e+08	1.59672e+08	3.35924e+07	5.83606e+07	3.207e+07	5.72879e+07	3.11148e+07	1.30334e+08	2.3881e+07	3.44996e+07	2.13425e+08	2.00475e+07	2.83414e+07	1.57948e+08	0.146245	127976	FALSE	0.80386	1.33604	1.01033	1.73475	-0.04955	-0.66365	-0.00825	45	1	18K(304.2072),N-term(304.2072)
A5A3E0	VASSSSLEKSYELPDGQVITIGNER	1452.06	1438.89	1359.31	1580.63	1575.28	1422.38	1499.44	1342.86	1329.52	1473.47	1508.89	1389.25	1297.35	1454.17	1435.1	1495.53			FALSE	-0.04458	-0.07131	0.01967	0.02424	-0.02448	0.00359	0.05229	4	0.9851	9K(304.2072),N-term(304.2072)
A5D8V6	ALESPEVQDLQLER	8.50138e+06	8.28586e+06	7.80528e+06	9.05567e+06	8.53273e+06	7.23562e+06	1.13392e+07	7.28316e+06	9.14973e+06	8.44378e+06	1.00097e+07	8.56332e+06	9.50026e+06	7.62267e+06	8.93344e+06	9.66133e+06			FALSE	0.06768	0.02856	0.14753	0.00632	0.14967	0.14584	-0.09033	2	1	N-term(304.2072)
A5D8V6	FLEGEVPLETF	1.71011e+07	1.60774e+07	1.25927e+07	1.52755e+07	1.03572e+07	1.3403e+07	1.69951e+07	1.63959e+07	1.28168e+07	1.33149e+07	1.523e+07	1.20457e+07	1.3335e+07	1.24548e+07	1.52266e+07	1.38825e+07			FALSE	-0.34445	-0.36345	-0.18878	-0.25163	0.00921	-0.28264	-0.4817	2	1	N-term(304.2072)
A5D8V6	KIEEESEAMAEK	1.07672e+07	1.1945e+07	9.64913e+06	1.2374e+07	1.00211e+07	1.12963e+07	1.13043e+07	9.38099e+06	1.22478e+07	9.9629e+06	1.14097e+07	1.18571e+07	1.12682e+07	1.17696e+07	1.06847e+07	1.11688e+07			FALSE	-0.03222	0.02053	-0.0556	-0.04445	-0.13486	0.03481	-0.09143	4	0.9956	12K(304.2072),1K(304.2072),N-term(304.2072)
A5D8V6	NLEFQGPLEIS	6.58373e+07	5.52241e+07	5.52723e+07	5.1634e+07	5.97418e+07	6.43407e+07	5.34283e+07	5.64457e+07	6.05353e+07	5.64152e+07	4.60075e+07	5.9926e+07	5.81739e+07	6.51463e+07	5.08452e+07	6.31409e+07			FALSE	-0.04984	0.02667	-0.08688	-0.17939	-0.13989	-0.19258	0.03556	2	1	N-term(304.2072)
A5D8V6	NLEFQGPLEISR	1.05475e+08	1.10709e+08	1.18212e+08	1.20175e+08	1.11425e+08	1.17733e+08	1.16449e+08	1.1864e+08	1.12816e+08	1.2447e+08	1.07688e+08	1.05632e+08	1.09492e+08	1.16328e+08	1.05e+08	1.16457e+08			FALSE	0.13437	0.06292	0.03477	0.14105	0.12095	-0.01924	0.08408	23	1	N-term(304.2072)
A5D8V6	NLSDRYQELRK	1.18844e+07	1.31464e+07	1.27875e+07	1.17213e+07	1.25475e+07	1.19489e+07	1.16317e+07	1.10014e+07	1.31818e+07	1.23026e+07	1.23498e+07	1.37139e+07	1.11754e+07	1.15603e+07	1.30578e+07	1.18351e+07			FALSE	0.02591	-0.13875	-0.00797	-0.0304	-0.14527	0.05834	-0.03113	4	0.9989	11K(304.2072),N-term(304.2072)
A5D8V6	SNLSDRYQELR	2.4173e+07	2.29902e+07	2.18209e+07	2.34035e+07	2.19791e+07	2.25863e+07	2.14711e+07	2.19649e+07	2.29771e+07	2.23708e+07	2.39157e+07	2.35785e+07	2.26322e+07	2.4008e+07	2.32478e+07	2.40836e+07			FALSE	-0.05662	-0.01608	0.00514	-0.06056	-0.11877	0.01009	-0.08174	3	0.9977	N-term(304.2072)
A5D8V6	SNLSDRYQELRK	7.77787e+07	7.32686e+07	7.47918e+07	8.22486e+07	8.06416e+07	7.55952e+07	7.71411e+07	7.86455e+07	7.90022e+07	7.79515e+07	8.25736e+07	8.10387e+07	8.05341e+07	7.26036e+07	7.53054e+07	7.65499e+07			FALSE	0.05534	0.01983	0.0077	0.05614	0.04457	0.11528	0.04873	4	0.9999	12K(304.2072),N-term(304.2072)
A5D8V6	TLQELEELQNDSEAIDQ	7.53788e+06	7.5992e+06	6.329e+06	7.2349e+06	8.57881e+06	7.14366e+06	6.9341e+06	7.822e+06	7.62912e+06	6.31933e+06	7.5765e+06	6.94114e+06	7.89446e+06	8.95689e+06	5.77914e+06	6.16552e+06			FALSE	-0.11798	0.15478	-0.34172	-0.15831	-0.03678	-0.06028	0.05474	3	1	N-term(304.2072)
A5D8V6	TLQELEELQNDSEAIDQL	9.06565e+07	9.6018e+07	8.49452e+07	9.56704e+07	1.01357e+08	8.61354e+07	9.68166e+07	9.48008e+07	1.11534e+08	9.74153e+07	1.123e+08	1.0059e+08	8.99333e+07	1.0338e+08	1.02855e+08	9.18912e+07			FALSE	0.16263	0.05042	0.06107	-0.0476	0.0377	0.18958	0.00631	3	1	N-term(304.2072)
A5PL33	AREPCPLR	6.51115e+06	5.29341e+06	5.92641e+06	5.94173e+06	5.59634e+06	5.84048e+06	5.25243e+06	5.83186e+06	5.93868e+06	6.43954e+06	5.84039e+06	6.93599e+06	5.86563e+06	6.33461e+06	5.5204e+06	5.98057e+06			FALSE	0.06846	0.04757	-0.03759	0.00775	-0.09083	0.11413	-0.04566	3	0.9988	5C(57.0215),N-term(304.2072)
A5PL33	DGPSRPLAPR	2.70351e+06	2.74096e+06	3.56642e+06	3.10576e+06	3.22785e+06	3.19112e+06	2.87826e+06	3.32117e+06	2.89032e+06	2.92417e+06	3.50937e+06	3.44799e+06	3.23403e+06	2.61932e+06	2.71285e+06	3.06145e+06			FALSE	0.09486	0.10447	0.08485	0.29337	0.18735	0.35375	0.23755	3	0.9986	N-term(304.2072)
A5PL33	EIPEFLFGE	1.5305e+06	1.895e+06	2.21335e+06	1.69102e+06	2.23956e+06	1.63928e+06	2.02643e+06	1.44975e+06	1.28599e+06	1.17542e+06	2.20443e+06	1.84676e+06	2.34709e+06	1.7913e+06	1.79215e+06	2.39075e+06			FALSE	-0.47683	0.27275	0.28819	0.18877	0.02119	0.24203	0.17931	2	0.9895	N-term(304.2072)
A5PL33	EIPEFLFGEVK	8.66827e+06	8.5013e+06	7654791	6.67316e+06	6.29104e+06	8.80133e+06	7.29715e+06	7.93584e+06	7.34365e+06	6.93542e+06	6.36531e+06	7.71814e+06	7.29632e+06	6.96037e+06	7.90446e+06	9.11087e+06			FALSE	-0.26595	-0.26821	-0.01302	-0.26102	-0.17265	-0.28585	-0.18603	3	1	11K(304.2072),N-term(304.2072)
A5PL33	EIPVPVLRPAWPC	9.61528e+06	1.1416e+07	9.45119e+06	1.05787e+07	1.07984e+07	8.40085e+06	1.01214e+07	9.78574e+06	7.89934e+06	1.03555e+07	1.06378e+07	1.05136e+07	1.00537e+07	1.10067e+07	8.58882e+06	7.78591e+06			FALSE	-0.20425	0.002	-0.36106	-0.07038	-0.07925	0.00822	-0.13148	3	1	13C(57.0215),N-term(304.2072)
A5PL33	GGEPSPPTHSPSR	4.23371e+06	6.2206e+06	5.60382e+06	3.97623e+06	6.50662e+06	5.18184e+06	5.36595e+06	6.93693e+06	7.00473e+06	5.32245e+06	4.63471e+06	4.19622e+06	5.43863e+06	5.32364e+06	5.60117e+06	5.11211e+06			FALSE	0.23775	0.04189	0.0353	-0.12599	0.2349	-0.24346	0.16099	3	0.9999	N-term(304.2072)
A5PL33	GLELGHGRPR	4.05241e+06	4.09861e+06	3.9755e+06	3.97893e+06	3.84768e+06	4.0767e+06	4.11703e+06	4.07232e+06	4.2765e+06	3.91589e+06	3.55594e+06	4.45938e+06	4.21881e+06	4.75046e+06	4.15136e+06	4.04129e+06			FALSE	0.0073	0.13801	0.00735	-0.03522	0.00677	-0.02422	-0.04068	3	0.9473	N-term(304.2072)
A5PL33	LQENPGAWK	7.49904e+06	7.46955e+06	7.10797e+06	7.20029e+06	8.0989e+06	6.72761e+06	7.45673e+06	6.2155e+06	7.7829e+06	8.15791e+06	8.06548e+06	7.18108e+06	7.44196e+06	7.91401e+06	8.5538e+06	7.01277e+06			FALSE	0.09079	0.03686	0.05651	-0.06509	-0.13069	0.02655	-0.01376	23	0.9865	9K(304.2072),N-term(304.2072)
A5PL33	REPCPLR	9.06255e+06	9.52301e+06	9.48443e+06	8.52157e+06	9.42871e+06	8.262e+06	9.29608e+06	8.44615e+06	8.80781e+06	9.23515e+06	9.27467e+06	9.87362e+06	9.8646e+06	7.72011e+06	9.28598e+06	9.77312e+06			FALSE	-0.04275	-0.07986	0.0363	-0.0457	-0.06699	0.04303	-0.07119	3	0.9926	4C(57.0215),N-term(304.2072)
A5PL33	SQNPQPGDSR	5.20564e+06	5.12471e+06	5.6269e+06	4.70415e+06	5.54819e+06	5.55689e+06	5.96299e+06	5.49723e+06	6.70282e+06	4.94512e+06	5.42404e+06	5.84968e+06	5.41439e+06	5.37928e+06	5.68772e+06	5.40159e+06			FALSE	0.17319	0.0633	0.10228	0.0001	0.14975	0.12607	0.10433	2	0.9928	N-term(304.2072)
A5PLL7	RLEDLIQGLTGEKPR	9.35606e+06	1.10332e+07	9.61631e+06	1.08139e+07	1.02725e+07	9.37387e+06	1.04957e+07	9.22585e+06	9.16661e+06	1.00595e+07	9.13548e+06	9.36333e+06	9.35549e+06	9.46639e+06	1.17414e+07	1.10326e+07			FALSE	-0.08475	-0.1154	0.15958	0.00289	-0.04804	-0.14038	-0.05355	4	1	13K(304.2072),N-term(304.2072)
A5PLN9	ADLQTSSQR	1.4557e+07	1.37321e+07	1.53074e+07	1.52269e+07	1.55324e+07	1.37182e+07	1.48261e+07	1.3648e+07	1.431e+07	1.50517e+07	1.72783e+07	1.37301e+07	1.45573e+07	1.27292e+07	1.66697e+07	1.49509e+07			FALSE	0.0537	-0.05205	0.16062	0.11019	0.00941	0.13242	0.04822	2	1	N-term(304.2072)
A5PLN9	ASNAAVAELKPDCCIDDVIHHEVK	6.8959e+06	5.77319e+06	6.34498e+06	5.97706e+06	7.11548e+06	6.78863e+06	5.09839e+06	7.50219e+06	6.98473e+06	7.83099e+06	7.07457e+06	6.88754e+06	6.26405e+06	6.11396e+06	5.97593e+06	5.46145e+06			FALSE	0.22582	-0.03353	-0.14756	-0.04007	-0.00782	0.1402	0.1342	5	1	10K(304.2072),13C(57.0215),14C(57.0215),24K(304.2072),N-term(304.2072)
A5PLN9	AVAELKPDCCIDDVIHHEVK	2.60482e+07	3.28874e+07	2.40348e+07	2.84389e+07	2.92343e+07	2.74367e+07	2.45406e+07	2.64017e+07	3.16229e+07	2.58893e+07	2.65872e+07	2.3535e+07	2.74361e+07	3.86289e+07	2.95087e+07	2.37836e+07			FALSE	-0.03527	0.16475	-0.14521	-0.16754	-0.21028	-0.23369	-0.05653	5	1	10C(57.0215),20K(304.2072),6K(304.2072),9C(57.0215),N-term(304.2072)
A5PLN9	AVSYTTQAGEK	9.40331e+06	1.01784e+07	8.1147e+06	9.24259e+06	1.01106e+07	9.70532e+06	9.7531e+06	1.08042e+07	9.30477e+06	9.00429e+06	1.05268e+07	1.0381e+07	8.59879e+06	1.48416e+07	8.43857e+06	9.5819e+06			FALSE	-0.09695	0.25949	-0.11987	-0.17397	0.07014	0.09453	0.01715	3	1	11K(304.2072),N-term(304.2072)
A5PLN9	AYLQPMDTR	6.61549e+07	6.25217e+07	6.20529e+07	6.6382e+07	6.03051e+07	6.35092e+07	6.23731e+07	6.51266e+07	6.41462e+07	6.21058e+07	6.89106e+07	5.2815e+07	6.23354e+07	6.47797e+07	6.62227e+07	5.60907e+07			FALSE	-0.02744	-0.01761	-0.07317	-0.00271	-0.01326	-0.08012	-0.05557	2	1	N-term(304.2072)
A5PLN9	CAVSYTTQAGEK	4.18561e+07	3.9818e+07	3.95284e+07	4.63903e+07	4.0081e+07	4.17603e+07	4.16746e+07	3.77563e+07	3.83828e+07	3.87228e+07	3.58333e+07	3.7528e+07	4.00183e+07	3.65289e+07	3.65998e+07	3.87324e+07			FALSE	-0.08304	-0.09353	-0.11661	0.07309	-0.04018	-0.15486	0.00295	3	0.9364	12K(304.2072),1C(57.0215),N-term(304.2072)
A5PLN9	DLPGDLFNQ	6.29842e+06	6.99939e+06	6.73909e+06	6.22319e+06	6.19868e+06	6.33701e+06	7.00247e+06	8.69825e+06	6.3196e+06	8.11863e+06	7.99579e+06	7.76423e+06	7.93292e+06	6.66117e+06	8.40665e+06	6.22923e+06			FALSE	0.1187	0.1342	0.13832	-0.03687	0.23964	0.24508	-0.08515	2	0.9999	N-term(304.2072)
A5PLN9	DLPGDLFNQL	8.43801e+07	9.31989e+07	7.36725e+07	8.38844e+07	7.74614e+07	8.55075e+07	7.88694e+07	6.76647e+07	7.17749e+07	7.21253e+07	7.96174e+07	8.18546e+07	7.31019e+07	1.13514e+08	7.29288e+07	8.69447e+07			FALSE	-0.30339	0.07161	-0.15153	-0.17259	-0.27722	-0.13718	-0.12386	2	0.9988	N-term(304.2072)
A5PLN9	DLQTSSQR	1.13885e+07	1.11891e+07	1.21918e+07	9.68678e+06	1.11034e+07	1.0858e+07	1.0978e+07	1.03274e+07	1.21573e+07	1.09726e+07	1.20046e+07	1.19258e+07	1.12051e+07	9.92889e+06	1.1451e+07	1.09905e+07			FALSE	0.03487	-0.09532	-0.00871	-0.04537	-0.08367	0.08396	-0.03992	2	0.999	N-term(304.2072)
A5PLN9	EIGTHILVC	1.49842e+07	1.62326e+07	1.66683e+07	1.46564e+07	1.62814e+07	1.53598e+07	1.61922e+07	1.46425e+07	1.63538e+07	1.46231e+07	1.50696e+07	1.48815e+07	1.65111e+07	1.62958e+07	1.671e+07	1.4421e+07			FALSE	-0.01114	0.07168	-0.00398	0.00497	-0.01777	-0.05972	0.01948	2	0.9996	9C(57.0215),N-term(304.2072)
A5PLN9	EIGTHILVCAVSYTTQAGEK	1.77551e+07	1.88707e+07	2.01505e+07	2.13433e+07	1.74328e+07	1.97123e+07	1.96574e+07	1.94246e+07	1.70109e+07	1.87546e+07	1.93056e+07	1.58547e+07	1.71505e+07	1.6803e+07	1.98837e+07	2.06634e+07			FALSE	-0.03429	-0.1093	0.14674	0.18003	0.09364	-0.05892	0.02031	4	1	20K(304.2072),9C(57.0215),N-term(304.2072)
A5PLN9	ELKPDCCIDDVIHHEVK	2.26082e+07	2.8942e+07	3.2524e+07	3.36089e+07	3.40392e+07	3.12397e+07	2.90735e+07	3.09907e+07	2.93726e+07	2.48762e+07	2.82614e+07	2.22307e+07	2.33928e+07	2.92844e+07	3.19937e+07	2.35759e+07			FALSE	0.07361	0.0312	0.10832	0.35939	0.22053	-0.02992	0.34064	5	1	17K(304.2072),3K(304.2072),6C(57.0215),7C(57.0215),N-term(304.2072)
A5PLN9	ELNSVSQAGECVSTFGSR	5.91122e+06	5.44473e+06	4.47555e+06	5.38911e+06	4.9364e+06	6.04883e+06	5.04848e+06	4.67228e+06	4.19101e+06	4.18197e+06	5.06309e+06	6.25011e+06	5.37506e+06	5.39266e+06	5.9426e+06	4.41713e+06			FALSE	-0.43964	-0.07674	-0.13246	-0.20311	-0.22431	-0.00544	-0.04788	3	1	11C(57.0215),N-term(304.2072)
A5PLN9	FQVLKPLDVK	6.0845e+07	5.89522e+07	5.73619e+07	6.01441e+07	5.67521e+07	6.39353e+07	5.65395e+07	5.93162e+07	5.42207e+07	5.83952e+07	5.07534e+07	5.6165e+07	5.47464e+07	5.66132e+07	6.28769e+07	5.99664e+07			FALSE	-0.08918	-0.10537	0.03623	-0.02786	-0.04826	-0.16408	0.01068	34	1	10K(304.2072),5K(304.2072),N-term(304.2072)
A5PLN9	GRLQTSQLQR	6.84974e+07	6.11799e+07	7.00167e+07	6.41101e+07	6.70244e+07	6.60595e+07	6.16225e+07	6.31561e+07	7.32889e+07	6.09956e+07	7.32286e+07	7.7869e+07	7.11877e+07	5.6297e+07	7.54285e+07	7.07012e+07			FALSE	0.05037	-0.0246	0.17232	0.04867	-0.05556	0.22055	0.03741	3	1	N-term(304.2072)
A5PLN9	GVTVIGK	7.69933e+07	8.32322e+07	7.42508e+07	8.31395e+07	7.16819e+07	7.0539e+07	8.48551e+07	7.82912e+07	7.81964e+07	7.78984e+07	7.72538e+07	6.62533e+07	7.58988e+07	7.68764e+07	8.20483e+07	8.11919e+07			FALSE	-0.03768	-0.06869	0.02689	-0.02576	0.02606	-0.15898	-0.17197	2	0.9951	7K(304.2072),N-term(304.2072)
A5PLN9	GVTVIGKL	1.66233e+07	1.66105e+07	1.54725e+07	1.70609e+07	1.72746e+07	1.73462e+07	1.60752e+07	1.55234e+07	1.66867e+07	1.5717e+07	1.63779e+07	1.94858e+07	1.51249e+07	1.9119e+07	1.55011e+07	1.76848e+07			FALSE	-0.03649	0.0432	-0.00208	-0.03073	-0.07279	0.10987	0.05898	2	0.9856	7K(304.2072),N-term(304.2072)
A5PLN9	ISVHNDSNQVVK	2.27228e+07	2.24182e+07	2.06426e+07	1.98213e+07	2.27558e+07	1.98712e+07	2.40972e+07	2.31592e+07	2.31411e+07	2.31076e+07	2.18982e+07	2.28278e+07	2.12194e+07	2.77523e+07	2.22838e+07	2.21921e+07			FALSE	0.03497	0.11751	-0.02141	-0.15781	0.06607	-0.01333	-0.08267	3	1	12K(304.2072),N-term(304.2072)
A5PLN9	ITNCSER	1.79534e+07	1.79479e+07	1.66021e+07	1.366e+07	1.71647e+07	1.91155e+07	1.74057e+07	1.97366e+07	2.67327e+07	1.79305e+07	1.45364e+07	1.58273e+07	1.79687e+07	1.75807e+07	1.65074e+07	1.79194e+07			FALSE	0.31505	-0.01421	-0.0605	-0.24652	0.04903	-0.24169	0.01514	2	0.9999	4C(57.0215),N-term(304.2072)
A5PLN9	LKPDCCIDDVIHHEVK	1.84581e+06	1.72183e+06	1.77702e+06	1.44821e+06	1.66671e+06	1.59195e+06	2.08759e+06	1.59532e+06	1.83195e+06	1.73966e+06	1.59808e+06	1.76814e+06	1.73244e+06	2.40436e+06	1.21068e+06	1.79725e+06			FALSE	0.0016	0.21354	-0.2462	-0.14557	0.04588	-0.08384	-0.13069	5	0.9806	16K(304.2072),2K(304.2072),5C(57.0215),6C(57.0215),N-term(304.2072)
A5PLN9	LNLSASNAAVAELKPDCCIDDVIHHEVK	2.13943e+07	1.86143e+07	2.10117e+07	1.92828e+07	1.95279e+07	1.91471e+07	1.94498e+07	1.93907e+07	1.92704e+07	1.932e+07	1.80967e+07	1.84866e+07	1.93297e+07	1.21606e+07	1.81623e+07	1.87593e+07			FALSE	-0.05206	-0.3454	-0.11584	0.01028	-0.04275	-0.12912	-0.04891	5	1	14K(304.2072),17C(57.0215),18C(57.0215),28K(304.2072),N-term(304.2072)
A5PLN9	LQTSQLQR	4.56665e+07	4.03852e+07	4.80657e+07	4.68067e+07	4.65007e+07	4.77867e+07	4.57711e+07	4.47048e+07	4.78162e+07	4.91101e+07	4.43934e+07	3.70884e+07	4.33011e+07	4.30594e+07	4.73044e+07	4.38097e+07			FALSE	0.17168	0.00517	0.08247	0.14078	0.07233	-0.07872	0.13186	2	1	N-term(304.2072)
A5PLN9	LSLEAIPDTVNLEEPFHIT	6.78451e+06	5.42535e+06	5.79063e+06	5.75586e+06	5.06684e+06	3.66954e+06	6.27341e+06	5.42189e+06	5.23049e+06	3.77946e+06	5.32649e+06	6.91252e+06	4.73214e+06	7.39779e+06	4.50374e+06	5.65791e+06			FALSE	-0.43846	-0.00947	-0.26491	-0.08059	-0.06212	0.00344	-0.48294	3	1	N-term(304.2072)
A5PLN9	LSLEAIPDTVNLEEPFHITCK	1.24485e+07	1.07503e+07	1.16749e+07	1.06002e+07	1.21639e+07	1.04558e+07	1.38808e+07	1.26866e+07	1.15668e+07	1.10537e+07	1.13589e+07	8.22007e+06	1.15534e+07	8.94707e+06	1.30677e+07	1.20059e+07			FALSE	-0.03642	-0.1784	0.11212	-0.05862	0.1956	-0.24475	-0.03647	4	1	20C(57.0215),21K(304.2072),N-term(304.2072)
A5PLN9	LTDTFLK	5.48631e+07	5.04275e+07	5.19575e+07	5.38161e+07	4.55126e+07	5.18078e+07	5.6923e+07	5.36437e+07	5.27529e+07	5.22596e+07	5.59946e+07	5.2987e+07	5.4917e+07	4.76346e+07	5.53538e+07	5.58149e+07			FALSE	-0.00381	-0.03803	0.07837	0.0066	0.07054	0.04971	-0.11356	2	0.9989	7K(304.2072),N-term(304.2072)
A5PLN9	LTKPTLFTNIPVTC	1.26128e+07	1.23875e+07	1.31012e+07	1.14871e+07	1.07606e+07	1.17795e+07	1.30639e+07	1.08433e+07	1.04109e+07	1.10921e+07	1.28298e+07	1.2237e+07	1.01005e+07	1.14825e+07	1.28107e+07	1.12258e+07			FALSE	-0.21741	-0.21205	-0.05672	-0.02398	-0.0645	0.00383	-0.14945	3	1	14C(57.0215),3K(304.2072),N-term(304.2072)
A5PLN9	LTKPTLFTNIPVTCEEK	5.65906e+07	5.57287e+07	5.34872e+07	5.76609e+07	5.44076e+07	5.45352e+07	6.06742e+07	5.96356e+07	5.49254e+07	5.30478e+07	5.58666e+07	5.6641e+07	6.06996e+07	4.76263e+07	5.62147e+07	6.18971e+07			FALSE	-0.05693	-0.05223	0.07255	-0.01512	0.09915	0.00242	-0.04403	34	1	14C(57.0215),17K(304.2072),3K(304.2072),N-term(304.2072)
A5PLN9	MAPGYGDVR	1.03728e+08	1.04191e+08	1.04033e+08	1.02801e+08	1.10876e+08	1.20366e+08	1.16999e+08	1.10083e+08	1.25666e+08	1.05532e+08	1.07268e+08	1.05276e+08	1.12275e+08	1.16214e+08	1.20033e+08	1.14134e+08			FALSE	0.15311	0.1361	0.17152	-0.00755	0.12719	0.03174	0.15339	2	1	1M(15.9949),N-term(304.2072)
A5PLN9	NAAVAELKPDCCIDDVIHHEVK	2.89323e+07	3.11362e+07	2.57777e+07	2.49397e+07	2.99365e+07	2.60827e+07	2.58453e+07	3.12449e+07	2.56025e+07	3.16117e+07	2.80458e+07	2.72279e+07	3.06146e+07	3.45635e+07	2.72837e+07	3.23168e+07			FALSE	-0.07023	0.11778	-0.01128	-0.24413	-0.07337	-0.12002	-0.10069	5	1	11C(57.0215),12C(57.0215),22K(304.2072),8K(304.2072),N-term(304.2072)
A5PLN9	NMTTSPMFMEK	4.54504e+06	4.50475e+06	3.81218e+06	5.92775e+06	5.45229e+06	5.19273e+06	5.98041e+06	5.36121e+06	5.32547e+06	5.89183e+06	4.87553e+06	6.49959e+06	4.63698e+06	4.79154e+06	4.68447e+06	5.34429e+06			FALSE	0.30977	0.05915	0.14819	0.10603	0.32567	0.32993	0.23422	2	0.9982	11K(304.2072),N-term(304.2072)
A5PLN9	NTNSIHWCGISGR	2.60565e+06	2.99722e+06	2.37825e+06	2.13158e+06	2.0841e+06	2.63869e+06	2.42208e+06	2.71068e+06	1.89224e+06	2.32613e+06	2.59757e+06	2.54529e+06	2.40351e+06	3.03338e+06	2.32571e+06	2.6159e+06			FALSE	-0.40948	-0.04338	-0.18119	-0.31309	-0.12643	-0.12359	-0.24653	3	1	8C(57.0215),N-term(304.2072)
A5PLN9	QEHLLALK	2.94793e+07	2.65275e+07	2.79871e+07	3.64913e+07	2.64534e+07	3.031e+07	2.94468e+07	3.02658e+07	2.70952e+07	3.43197e+07	2.90787e+07	2.61589e+07	2.95716e+07	3.63382e+07	2.95728e+07	2.79345e+07			FALSE	0.13299	0.23489	0.03814	0.20321	0.09243	-0.01995	0.01936	3	1	8K(304.2072),N-term(304.2072)
A5PLN9	QYLYCLK	1.55038e+06	2.23523e+06	1.97648e+06	2.08777e+06	2.12087e+06	2.41949e+06	2.05752e+06	2.05863e+06	2.08467e+06	1.96425e+06	1.77252e+06	2.03569e+06	1.63399e+06	1.64341e+06	2.14503e+06	1.95552e+06			FALSE	0.09702	-0.20797	0.11529	0.10247	0.12077	0.00859	0.26228	3	0.9574	5C(57.0215),7K(304.2072),N-term(304.2072)
A5PLN9	QYLYCLKPK	3.93481e+07	3.92064e+07	4.05794e+07	3.82938e+07	4.08373e+07	4.17875e+07	3.84375e+07	3.60522e+07	3.85468e+07	4.07034e+07	3.58618e+07	3.59829e+07	3.77893e+07	3.68029e+07	3.61034e+07	3.37026e+07			FALSE	0.01272	-0.07467	-0.17034	0.00584	-0.07665	-0.12881	0.07288	3	0.9999	5C(57.0215),7K(304.2072),9K(304.2072),N-term(304.2072)
A5PLN9	RLTKPTLFTNIPVTCEEK	8.03972e+07	6.63715e+07	7.70127e+07	6.85584e+07	7.77306e+07	7.34652e+07	7.62691e+07	7.55055e+07	7.83722e+07	7.85188e+07	7.76011e+07	6.93296e+07	7.59431e+07	6.67376e+07	6.97627e+07	7.83758e+07			FALSE	0.09622	-0.04075	0.0134	-0.01182	0.04839	0.00159	0.04287	45	1	15C(57.0215),18K(304.2072),4K(304.2072),N-term(304.2072)
A5PLN9	RTYEYDDIAQVC	5.0885e+06	6.17699e+06	4.58375e+06	6.18302e+06	6.12003e+06	6.54182e+06	6.64693e+06	7.49935e+06	6.17039e+06	7.37917e+06	5.65627e+06	5.95546e+06	6.88227e+06	5.76814e+06	6.7545e+06	4.34629e+06			FALSE	0.26634	0.16728	-0.02125	-0.06532	0.32851	0.04367	0.16858	2	0.9926	12C(57.0215),N-term(304.2072)
A5PLN9	TLLSSVQGLQSISGLR	7.75333e+06	7.49701e+06	7.30242e+06	6.27693e+06	8.14783e+06	8.33555e+06	7.49652e+06	8.71383e+06	7.47778e+06	6.45556e+06	6.58903e+06	8.17196e+06	8.58493e+06	4.74184e+06	7.26722e+06	5.18329e+06			FALSE	-0.1303	-0.19451	-0.29264	-0.16743	0.08807	-0.04705	0.11217	3	1	N-term(304.2072)
A5PLN9	TNIPVTCEEK	1.72159e+07	1.86548e+07	1.82298e+07	1.96958e+07	1.78575e+07	1.80506e+07	1.89779e+07	1.85754e+07	1.69092e+07	1.80908e+07	1.78874e+07	1.98225e+07	1.83377e+07	1.87919e+07	1.69841e+07	1.74883e+07			FALSE	-0.03545	0.04976	-0.05736	0.08037	0.06613	0.07214	0.0015	3	1	10K(304.2072),7C(57.0215),N-term(304.2072)
A5PLN9	TTSPMFMEK	9.17905e+06	8.98313e+06	8.70084e+06	8.45013e+06	9.03766e+06	8.68679e+06	9.02051e+06	8.19243e+06	7.88542e+06	8.56761e+06	8.94013e+06	8.47475e+06	9.54277e+06	9.9835e+06	8.9101e+06	9.17001e+06			FALSE	-0.14258	0.10448	-0.00653	-0.08265	-0.07744	-0.06062	-0.0352	3	0.9984	9K(304.2072),N-term(304.2072)
A5PLN9	VSLEPSIM	2.41528e+07	3.7625e+07	2.73575e+07	2.34417e+07	2.75008e+07	3.12658e+07	3.13716e+07	2.52614e+07	2.89152e+07	2.90059e+07	3.07197e+07	3.21878e+07	2.67664e+07	3.19716e+07	2.93233e+07	2.69413e+07			FALSE	-0.093	-0.07279	-0.13486	-0.28228	-0.12545	0.02614	-0.07209	2	0.9905	8M(15.9949),N-term(304.2072)
A5PLN9	VSLEPSIMYNVT	9.54574e+06	1.27984e+07	1.11889e+07	1.20497e+07	1.34746e+07	1.09479e+07	1.09643e+07	1.33474e+07	1.26146e+07	1.39494e+07	1.114e+07	1.43344e+07	1.27355e+07	1.83448e+07	1.22452e+07	1.3198e+07			FALSE	0.24958	0.47611	0.18739	0.05663	0.12176	0.18915	0.12832	2	0.9999	N-term(304.2072)
A5PLN9	VVSSAIK	1.13856e+07	1.09116e+07	1.09389e+07	1.00068e+07	1.20646e+07	1.13994e+07	1.1161e+07	1.15731e+07	1.22317e+07	1.11091e+07	1.06739e+07	1.27746e+07	1.0817e+07	1.10932e+07	1.0489e+07	1.14018e+07			FALSE	0.066	-0.02525	-0.02653	-0.09021	0.028	0.07263	0.07359	2	0.9463	7K(304.2072),N-term(304.2072)
A5YKK6	ADYPCHTVATDILK	4.94144e+07	4.29211e+07	4.18148e+07	4.39942e+07	4.67666e+07	4.52739e+07	4.26555e+07	4.08816e+07	4.59132e+07	4.48587e+07	4.63999e+07	4.46236e+07	4.43522e+07	4.81928e+07	4.60157e+07	4.70026e+07			FALSE	-0.02464	0.00327	0.01063	-0.10576	-0.14447	-0.02065	-0.00462	3	1	14K(304.2072),5C(57.0215),N-term(304.2072)
A5YKK6	AEQQHNPAANPTMIR	8.93617e+06	8.94036e+06	9.28647e+06	8.23185e+06	9.3718e+06	9.80128e+06	8.35061e+06	7.25006e+06	9.88691e+06	9.27933e+06	7.73688e+06	8.46464e+06	9.54661e+06	9.76794e+06	8.99737e+06	8.89395e+06			FALSE	0.1005	0.11162	0.00119	-0.0292	-0.19646	-0.14194	0.10102	3	1	N-term(304.2072)
A5YKK6	AERMPEQIR	3.27189e+07	2.94897e+07	3.27774e+07	3.01223e+07	2.78488e+07	2.91203e+07	4.30554e+07	4.51496e+07	4.66884e+07	3.13464e+07	3.33621e+07	2.99724e+07	2.94931e+07	3.33877e+07	4.00637e+07	5.93337e+07	0.620657	126065	FALSE	0.327	0.01551	0.67609	0.01594	0.50375	0.02588	-0.12693	3	0.9999	N-term(304.2072)
A5YKK6	AFPPLSTPNQTT	1.79915e+07	1.85668e+07	1.9198e+07	1.71652e+07	1.71725e+07	1.65739e+07	1.79597e+07	1.90557e+07	1.83517e+07	1.74611e+07	1.76371e+07	1.77293e+07	1.71352e+07	1.87668e+07	1.3666e+07	2.14188e+07			FALSE	-0.02973	-0.02614	-0.05936	-0.00772	0.01792	-0.04782	-0.11547	2	0.9997	N-term(304.2072)
A5YKK6	AFPPLSTPNQTTAF	1.22211e+08	1.16322e+08	1.20858e+08	1.3048e+08	1.10255e+08	1.1711e+08	1.29743e+08	1.20406e+08	1.30549e+08	1.22201e+08	1.37286e+08	1.20471e+08	1.32912e+08	1.27255e+08	1.17446e+08	1.18128e+08			FALSE	0.08352	0.12525	-0.01801	0.07544	0.0686	0.11182	-0.06918	23	1	N-term(304.2072)
A5YKK6	AFSAFVGQMHQQGILK	4.35611e+07	5.65687e+07	4.54402e+07	4.35712e+07	4.00092e+07	4.51537e+07	4.31986e+07	5.09228e+07	4.45567e+07	4.18031e+07	4.01429e+07	3.88079e+07	3.87126e+07	3.6586e+07	5.21011e+07	4.59098e+07			FALSE	-0.21344	-0.41118	-0.03086	-0.16981	-0.08928	-0.34285	-0.23357	34	1	16K(304.2072),9M(15.9949),N-term(304.2072)
A5YKK6	AGPEMDK	1.25159e+07	1.15603e+07	1.26193e+07	1.17631e+07	1.1814e+07	1.17379e+07	1.19942e+07	1.1778e+07	1.4279e+07	1.37441e+07	1.35001e+07	1.26871e+07	1.3484e+07	1.23948e+07	1.22193e+07	1.20771e+07			FALSE	0.21901	0.10417	0.01314	0.01824	-0.01833	0.12126	-0.03176	2	0.9996	5M(15.9949),7K(304.2072),N-term(304.2072)
A5YKK6	AGPEMDKR	1.76359e+07	1.61061e+07	1.89801e+07	1.64098e+07	1.74304e+07	1.77102e+07	1.84413e+07	1.71707e+07	1.98096e+07	1.81966e+07	1.82592e+07	1.68058e+07	1.92508e+07	1.79258e+07	1.95299e+07	1.90352e+07			FALSE	0.17169	0.13985	0.19276	0.0688	0.07782	0.05549	0.0586	3	0.9966	7K(304.2072),N-term(304.2072)
A5YKK6	AHGGPNFM	3.11822e+07	2.87498e+07	3.09663e+07	3.37512e+07	3.10378e+07	3.12991e+07	3.15756e+07	3.01132e+07	3.4423e+07	3.13914e+07	3.24753e+07	3.16867e+07	3.14003e+07	3.25754e+07	3.11097e+07	3.29891e+07			FALSE	0.13508	0.0942	0.09697	0.11083	0.04168	0.09839	0.05676	2	0.9991	8M(15.9949),N-term(304.2072)
A5YKK6	AHGGPNFMM	4.64467e+06	4.94847e+06	5.46799e+06	5.5829e+06	6.30396e+06	5.35455e+06	5.86122e+06	5.61221e+06	5.98561e+06	5.55624e+06	5.93578e+06	6.85745e+06	4.74925e+06	5.2903e+06	5.40679e+06	5.32954e+06			FALSE	0.2668	0.06562	0.16243	0.20409	0.25822	0.41531	0.28131	2	0.9859	N-term(304.2072)
A5YKK6	AIDNPLHYQK	4.8098e+06	5.7668e+06	4.03179e+06	4.129e+06	4.09573e+06	5.34651e+06	4.63992e+06	4.31404e+06	5.08781e+06	4.76806e+06	4.63819e+06	4.6171e+06	4.10379e+06	6.47546e+06	5.06487e+06	5.18018e+06			FALSE	-0.10182	0.00036	-0.04595	-0.3741	-0.24028	-0.19253	-0.16368	3	0.9882	10K(304.2072),N-term(304.2072)
A5YKK6	ALDINELKPGNLLK	1.97515e+07	2.06885e+07	2.11882e+07	1.92215e+07	2.19113e+07	2.26344e+07	2.15415e+07	2.21408e+07	1.92395e+07	2.1323e+07	2.03775e+07	1.93888e+07	1.96759e+07	2.10515e+07	2.02515e+07	1.82251e+07			FALSE	0.00437	0.01022	-0.0718	-0.00108	0.11127	-0.02423	0.1395	34	1	14K(304.2072),8K(304.2072),N-term(304.2072)
A5YKK6	APLAGQV	8.40696e+06	8.85482e+06	1.02375e+07	1.03173e+07	8.90785e+06	1.0853e+07	8.97502e+06	1.0767e+07	8.26708e+06	9.57635e+06	9.86019e+06	1.117e+07	1.02339e+07	1.02082e+07	1.00333e+07	1.03237e+07			FALSE	0.04781	0.24396	0.23794	0.25189	0.19369	0.28488	0.19506	2	0.9742	N-term(304.2072)
A5YKK6	APPEDDNREIATWK	2.80441e+08	2.84748e+08	2.70817e+08	2.78486e+08	2.88706e+08	2.62357e+08	2.61406e+08	2.77076e+08	2.67958e+08	2.7132e+08	2.69222e+08	2.87243e+08	2.6444e+08	2.8362e+08	2.58515e+08	2.90566e+08			FALSE	-0.06771	-0.0444	-0.04172	-0.04113	-0.06984	-0.02245	-0.03652	34	1	14K(304.2072),N-term(304.2072)
A5YKK6	AQAEQQHNPAANPTMIR	7.85302e+07	8.76956e+07	8.59568e+07	8.65812e+07	8.60112e+07	8.82744e+07	8.74902e+07	8.37387e+07	8.6674e+07	8.66014e+07	8.68874e+07	8.1702e+07	9.46375e+07	8.29413e+07	9.4462e+07	9.24403e+07			FALSE	0.05992	0.09532	0.16914	0.05377	0.04278	0.02037	0.06831	34	1	15M(15.9949),N-term(304.2072)
A5YKK6	AQAQVPAK	2.87349e+07	2.80478e+07	2.82509e+07	2.65775e+07	2.92245e+07	2.77656e+07	2.86034e+07	2.57685e+07	3.04148e+07	3.14027e+07	2.93309e+07	3.23376e+07	2.64726e+07	2.69838e+07	3.0978e+07	2.96998e+07			FALSE	0.12256	-0.08709	0.09572	-0.05053	-0.06259	0.11908	0.00526	2	0.9994	8K(304.2072),N-term(304.2072)
A5YKK6	ARQPPPGVMPK	6.79177e+07	6.76382e+07	7.12971e+07	6.76051e+07	6.54931e+07	6.51894e+07	6.55639e+07	7.17699e+07	7.27942e+07	6.96129e+07	6.7475e+07	6.80581e+07	6.73496e+07	6.66875e+07	5.99917e+07	6.60546e+07			FALSE	0.07113	-0.01626	-0.10493	0.03518	0.0188	-0.00024	-0.05282	3	1	11K(304.2072),9M(15.9949),N-term(304.2072)
A5YKK6	ASEYDDPPGLR	6.80036e+06	7.06932e+06	6.30192e+06	6.45424e+06	5.81077e+06	6.04508e+06	5.77673e+06	5.77268e+06	6.56511e+06	5.79533e+06	5.59472e+06	6.00489e+06	6.51314e+06	6.11133e+06	5.88486e+06	6.0773e+06			FALSE	-0.1662	-0.13571	-0.21346	-0.12074	-0.26412	-0.25786	-0.22634	2	0.9999	N-term(304.2072)
A5YKK6	ASEYDDPPGLREK	7.09721e+06	5.8187e+06	5.88717e+06	6.66899e+06	6.76888e+06	6.38434e+06	6.72853e+06	6.36699e+06	6.673e+06	7.65318e+06	5.71219e+06	7.66908e+06	6.77253e+06	6.01306e+06	6.07377e+06	6.89033e+06			FALSE	0.1495	-0.01463	0.00537	-0.04075	0.01992	0.05107	0.02627	3	0.9982	13K(304.2072),N-term(304.2072)
A5YKK6	ASQQEIQHIVNR	5.1197e+07	5.17602e+07	4.65038e+07	5.30913e+07	4.31449e+07	4.77257e+07	4.72078e+07	4.91525e+07	4.67456e+07	5.2434e+07	5.79611e+07	5.50685e+07	5.26232e+07	5.01765e+07	4.91508e+07	5.02508e+07			FALSE	-0.05393	-0.00221	-0.0507	-0.0479	-0.09554	0.13465	-0.18016	3	1	N-term(304.2072)
A5YKK6	ATDDVAQIYDK	4.00637e+07	3.77677e+07	4.07294e+07	3.76972e+07	3.97308e+07	4.32444e+07	4.17104e+07	3.7723e+07	4.2318e+07	3.95997e+07	3.93201e+07	4.11366e+07	4.25719e+07	4.05204e+07	4.00317e+07	3.70691e+07			FALSE	0.07382	0.09436	-0.0136	0.01099	0.0294	0.04786	0.09233	23	1	11K(304.2072),N-term(304.2072)
A5YKK6	AVQELVHPVVDR	1.11141e+07	1.06974e+07	1.05585e+07	9.90954e+06	9.33514e+06	1.05663e+07	1.04113e+07	9.65167e+06	8.59804e+06	1.1147e+07	1.08136e+07	1.19868e+07	9.78131e+06	1.12666e+07	1.05619e+07	9.98909e+06			FALSE	-0.14359	-0.05141	-0.08588	-0.09171	-0.12055	0.06397	-0.13222	3	1	N-term(304.2072)
A5YKK6	AWATDDVAQIYDK	1.09685e+07	9.84414e+06	9.55783e+06	1.02918e+07	8.439e+06	1.00381e+07	9.5678e+06	7.91813e+06	8.19788e+06	8.12543e+06	9.35268e+06	9.35468e+06	8.7404e+06	7.97263e+06	8.40531e+06	8.8519e+06			FALSE	-0.35053	-0.31649	-0.27026	-0.06835	-0.25127	-0.15386	-0.17173	3	1	13K(304.2072),N-term(304.2072)
A5YKK6	AYGSPWCNK	2.05374e+07	2.03788e+07	2.0624e+07	1.91697e+07	1.95472e+07	1.88037e+07	2.05509e+07	2.0624e+07	2.04472e+07	1.93988e+07	2.09093e+07	2.00037e+07	2.20209e+07	1.85332e+07	2.06516e+07	2.1257e+07			FALSE	-0.03824	-0.01282	0.03457	-0.04013	0.00909	-0.00012	-0.09341	3	1	7C(57.0215),9K(304.2072),N-term(304.2072)
A5YKK6	CASIEECR	9.93709e+06	1.1409e+07	1.20344e+07	1.30159e+07	1.26159e+07	1.19544e+07	1.19354e+07	1.09694e+07	1.2345e+07	1.23743e+07	1.11782e+07	1.41028e+07	1.31507e+07	1.26686e+07	1.11306e+07	1.07445e+07			FALSE	0.21167	0.27448	0.03532	0.23086	0.10168	0.24409	0.20294	2	0.9997	1C(57.0215),7C(57.0215),N-term(304.2072)
A5YKK6	CITELEQHLHAIPPTLAMNPQAQALR	5.7566e+07	5.30316e+07	6.38697e+07	6.03202e+07	5.44089e+07	6.02359e+07	6.25982e+07	5.74415e+07	5.875e+07	5.44761e+07	5.29686e+07	5.16622e+07	5.30263e+07	5.22603e+07	6.25652e+07	4.35866e+07			FALSE	0.03389	-0.071	-0.05919	0.16723	0.11819	-0.08001	0.05185	4	1	1C(57.0215),N-term(304.2072)
A5YKK6	CLFSHVDFSGDGK	3.49493e+07	3.16525e+07	3.07027e+07	3.29321e+07	3.12163e+07	3.20259e+07	3.33859e+07	3.38354e+07	3.2576e+07	3.11763e+07	3.26215e+07	3.15178e+07	3.21207e+07	3.15353e+07	3.03444e+07	3.4379e+07			FALSE	-0.06308	-0.06527	-0.04127	-0.06574	0.01336	-0.05435	-0.07467	3	1	13K(304.2072),1C(57.0215),N-term(304.2072)
A5YKK6	CLIECRDEYK	1.22392e+07	1.26326e+07	1.17428e+07	1.30649e+07	1.2697e+07	1.3135e+07	1.16962e+07	1.2211e+07	1.23353e+07	1.22652e+07	1.07512e+07	1.04552e+07	1.17441e+07	1.04804e+07	1.16627e+07	1.2812e+07			FALSE	-0.01582	-0.16236	-0.02322	-0.00372	-0.05707	-0.23002	0.05465	3	0.9992	10K(304.2072),1C(57.0215),5C(57.0215),N-term(304.2072)
A5YKK6	CPSILGGLAPEK	1.02679e+08	9.75575e+07	1.01072e+08	1.00204e+08	1.04608e+08	1.11313e+08	1.08756e+08	1.05837e+08	1.0231e+08	1.068e+08	1.07607e+08	1.00104e+08	1.03392e+08	9.30219e+07	9.09913e+07	1.03828e+08			FALSE	0.06256	-0.02781	-0.03957	0.00747	0.0999	0.05287	0.1088	23	1	12K(304.2072),1C(57.0215),N-term(304.2072)
A5YKK6	CPSILGGLAPEKDQPK	3.58622e+07	3.18874e+07	3.42178e+07	2.8587e+07	3.85194e+07	3.76775e+07	3.76218e+07	3.25876e+07	4.35017e+07	3.70388e+07	4.28844e+07	4.06657e+07	3.60183e+07	3.40844e+07	3.48022e+07	3.37587e+07			FALSE	0.2495	0.04926	0.01717	-0.10934	0.05145	0.30243	0.16952	34	1	12K(304.2072),16K(304.2072),1C(57.0215),N-term(304.2072)
A5YKK6	CPVVLAPLLYPEK	6.93114e+07	7.45585e+07	7.16112e+07	7.43983e+07	6.86238e+07	6.47133e+07	7.80295e+07	8.36776e+07	7.05727e+07	7.00135e+07	7.40219e+07	6.46052e+07	7.36248e+07	6.67348e+07	7.15361e+07	7.10832e+07			FALSE	-0.03331	-0.03564	-0.0126	0.0213	0.16862	-0.05356	-0.10969	3	1	13K(304.2072),1C(57.0215),N-term(304.2072)
A5YKK6	CPVVLAPLLYPEKR	4.6708e+07	3.39714e+07	4.542e+07	4.07995e+07	4.61817e+07	4.2852e+07	4.39915e+07	4.56906e+07	4.98652e+07	3.8854e+07	4.30616e+07	4.51819e+07	4.37719e+07	4.27724e+07	4.08078e+07	4.0724e+07			FALSE	0.13705	0.10124	0.01516	0.09581	0.15262	0.12929	0.14215	34	1	13K(304.2072),1C(57.0215),N-term(304.2072)
A5YKK6	DAIAALGLLQK	1.42643e+08	1.5338e+08	1.38298e+08	1.51221e+08	1.46373e+08	1.31904e+08	1.20632e+08	1.32957e+08	1.18648e+08	1.26892e+08	1.12639e+08	1.30742e+08	1.18985e+08	1.15623e+08	1.46152e+08	1.42766e+08			FALSE	-0.26975	-0.33546	-0.03505	-0.03205	-0.22322	-0.28249	-0.08918	23	1	11K(304.2072),N-term(304.2072)
A5YKK6	DDVAQIYDK	5.27628e+07	5.47302e+07	4.54226e+07	5.70001e+07	5.3749e+07	5.18868e+07	5.65212e+07	5.32679e+07	4.99136e+07	5.70073e+07	5.08153e+07	6.02331e+07	5.27784e+07	5.76691e+07	4.97876e+07	4.90728e+07			FALSE	-0.0077	0.03912	-0.12078	-0.06971	0.03049	0.04695	-0.02514	23	1	9K(304.2072),N-term(304.2072)
A5YKK6	DFALDSEESR	4.53308e+08	4.48325e+08	4.3061e+08	4.5417e+08	4.35516e+08	4.30977e+08	4.45213e+08	4.59756e+08	4.3849e+08	4.21579e+08	4.83876e+08	4.52136e+08	4.65012e+08	4.3118e+08	4.53086e+08	4.54149e+08			FALSE	-0.06809	-0.00873	0.00893	-0.02722	0.00533	0.05399	-0.05735	2	1	N-term(304.2072)
A5YKK6	DLDSYLK	3.56132e+08	3.25742e+08	3.25572e+08	3.22764e+08	3.38241e+08	3.58571e+08	3.39086e+08	3.04152e+08	3.27769e+08	3.1326e+08	3.17653e+08	3.47562e+08	3.43919e+08	3.25357e+08	3.14601e+08	3.37323e+08			FALSE	-0.08912	-0.0269	-0.0648	-0.07276	-0.08415	-0.03569	0.03126	23	0.9969	7K(304.2072),N-term(304.2072)
A5YKK6	DLSQVWPEANQHFSK	4.29879e+07	5.36653e+07	5.89598e+07	5.04491e+07	5.63582e+07	5.16278e+07	5.88543e+07	4.79101e+07	4.78748e+07	5.01619e+07	5.19613e+07	5.82597e+07	5.19364e+07	4.68308e+07	4.98902e+07	5.38594e+07			FALSE	0.0205	0.03121	0.10222	0.17884	0.14354	0.18951	0.15995	34	1	15K(304.2072),N-term(304.2072)
A5YKK6	DPFTPNLK	2.15874e+06	2.13747e+06	2.01598e+06	2.06365e+06	2.03644e+06	1.92685e+06	2.03598e+06	2.92887e+06	2.49573e+06	1.86151e+06	2.76212e+06	1.65672e+06	2.94731e+06	2.25863e+06	2.13941e+06	2.68997e+06			FALSE	0.02035	0.2771	0.16877	-0.07462	0.20869	0.0406	-0.11636	3	0.9914	8K(304.2072),N-term(304.2072)
A5YKK6	DVKQPEELPPITTT	3.5299e+07	3.39213e+07	3.90986e+07	3.49564e+07	4.47858e+07	3.95435e+07	3.61074e+07	3.42516e+07	3.96515e+07	3.28428e+07	4.01476e+07	3.79268e+07	4.38211e+07	3.88773e+07	3.88246e+07	3.98585e+07			FALSE	0.06667	0.25667	0.18486	0.0974	0.02354	0.17366	0.28484	3	1	3K(304.2072),N-term(304.2072)
A5YKK6	DVKQPEELPPITTTTT	3.57325e+06	3.89206e+06	3.49472e+06	3.64201e+06	3.68044e+06	3.71699e+06	3.09663e+06	3.71436e+06	4.00017e+06	4.24767e+06	4.19525e+06	3.56765e+06	3.49846e+06	3.13205e+06	3.92757e+06	3.94518e+06			FALSE	0.14381	-0.17108	0.07667	-0.06494	-0.13234	0.0564	-0.01318	3	0.9992	3K(304.2072),N-term(304.2072)
A5YKK6	EADLFHTIETLMR	8.11373e+06	7.70473e+06	8.21748e+06	7.54524e+06	8.21996e+06	5.31525e+06	6.27846e+06	6.80966e+06	6.914e+06	6.69892e+06	7.79306e+06	6.6462e+06	6.30462e+06	1.1076e+07	4.00298e+06	6.1045e+06			FALSE	-0.21663	0.13587	-0.64619	-0.00509	-0.27335	-0.13161	-0.22489	3	1	N-term(304.2072)
A5YKK6	ECHLLVLK	1.47064e+07	1.8141e+07	1.65691e+07	1.24514e+07	1.35595e+07	1.53885e+07	1.52914e+07	1.44431e+07	1.46094e+07	1.61186e+07	1.13968e+07	1.26609e+07	1.03164e+07	1.60735e+07	1.58613e+07	1.4578e+07			FALSE	-0.09623	-0.31579	-0.10985	-0.17871	-0.14364	-0.44928	-0.18231	3	0.9997	2C(57.0215),8K(304.2072),N-term(304.2072)
A5YKK6	EHGEPFIQACMTFLK	5.21992e+06	5.76271e+06	5.89527e+06	5.31024e+06	7.0274e+06	4.33021e+06	5.59095e+06	6.12823e+06	4.71886e+06	4.72475e+06	4.84979e+06	4.9697e+06	4.83948e+06	5.76965e+06	6.0093e+06	6.25955e+06			FALSE	-0.21781	-0.04992	0.15978	0.02898	0.09365	-0.16151	0.04843	4	1	10C(57.0215),15K(304.2072),N-term(304.2072)
A5YKK6	EIDDEANSY	1.19282e+07	1.13803e+07	1.30181e+07	1.04889e+07	1.27002e+07	1.17703e+07	1.15561e+07	1.12586e+07	1.14333e+07	1.17299e+07	1.37927e+07	1.14497e+07	1.13336e+07	1.27748e+07	1.50265e+07	1.30647e+07			FALSE	-0.00902	0.04868	0.26926	0.01223	-0.03089	0.11499	0.07019	2	0.9997	N-term(304.2072)
A5YKK6	EIDDEANSYFQR	6.27296e+07	6.07265e+07	6.11706e+07	5.84757e+07	6.71548e+07	7.17572e+07	6.44645e+07	6.00345e+07	6.86178e+07	6.01091e+07	6.44547e+07	6.02928e+07	7.03408e+07	6.76075e+07	5.90099e+07	6.63731e+07			FALSE	0.06032	0.16013	0.02234	-0.04522	0.01213	0.01501	0.17017	23	1	N-term(304.2072)
A5YKK6	ELNPSLNFK	5.19129e+08	5.10528e+08	4.64739e+08	5.01259e+08	4.7327e+08	4.56356e+08	5.14793e+08	4.91135e+08	4.93107e+08	4.70038e+08	4.61669e+08	4.32296e+08	5.15967e+08	4.81104e+08	4.63517e+08	4.85622e+08			FALSE	-0.09634	-0.04639	-0.11747	-0.09207	-0.03364	-0.20387	-0.14744	23	1	9K(304.2072),N-term(304.2072)
A5YKK6	EMMDQAAAQ	9.51743e+07	9.91764e+07	9.09162e+07	9.53901e+07	9.7394e+07	9.26532e+07	1.06211e+08	9.95199e+07	1.06419e+08	1.04364e+08	1.02992e+08	9.87314e+07	9.57528e+07	1.00663e+08	1.01744e+08	1.00953e+08			FALSE	0.1171	0.01525	0.06066	-0.06099	0.08209	0.05372	-0.0323	2	0.9999	2M(15.9949),3M(15.9949),N-term(304.2072)
A5YKK6	EMMDQAAAQL	4.63818e+06	4.93704e+06	4.49543e+06	3.9906e+06	5.32758e+06	5.44801e+06	3.87825e+06	5.10949e+06	4.31108e+06	3.94171e+06	4.35091e+06	4.72785e+06	4.78018e+06	3.61372e+06	3.37268e+06	4.57727e+06			FALSE	-0.21443	-0.18996	-0.26836	-0.17422	-0.09135	-0.07681	0.17039	2	1	N-term(304.2072)
A5YKK6	EMMDQAAAQLAQDNCELA	6.51786e+06	5.86683e+06	6.73207e+06	7.86214e+06	9.28464e+06	7.72604e+06	5.72504e+06	6.19765e+06	6.83692e+06	6.80075e+06	5.96802e+06	6.17613e+06	6.96699e+06	8.30307e+06	7.16039e+06	7.74043e+06			FALSE	0.13904	0.30215	0.26683	0.23684	-0.05485	-0.0283	0.45788	3	1	15C(57.0215),N-term(304.2072)
A5YKK6	EMMDQAAAQLAQDNCELACC	8.5947e+06	6.10094e+06	7.16294e+06	6.95559e+06	5.99639e+06	6.34844e+06	6.50997e+06	5.69632e+06	7.63798e+06	7.50183e+06	6.07672e+06	6.72995e+06	6.70456e+06	6.03097e+06	6.19565e+06	6.57141e+06			FALSE	0.04296	-0.20653	-0.20296	-0.0578	-0.26776	-0.19849	-0.25148	3	1	15C(57.0215),19C(57.0215),20C(57.0215),N-term(304.2072)
A5YKK6	EMMDQAAAQLAQDNCELACCFIQK	566624	586808	951949	940441	529874	1.0119e+06	1.19855e+06	1.03628e+06	935229	689524	956889	735769	900962	830354	729948	1.238e+06	0.530444	81.5	FALSE	0.49429	0.58594	0.77076	0.71428	0.95424	0.55336	0.41866	5	0.9999	15C(57.0215),19C(57.0215),20C(57.0215),24K(304.2072),N-term(304.2072)
A5YKK6	EPLLMSISTNLK	1.32668e+07	1.13543e+07	1.20172e+07	1.03917e+07	1.37398e+07	1.33083e+07	1.19564e+07	1.53142e+07	1.17849e+07	1.51696e+07	1.26222e+07	1.4359e+07	1.22166e+07	8.81076e+06	1.29558e+07	1.36849e+07			FALSE	0.13063	-0.22763	0.11373	-0.13583	0.14745	0.13206	0.13563	3	1	12K(304.2072),N-term(304.2072)
A5YKK6	EREVFNCMLR	1.20362e+07	1.20855e+07	1.17682e+07	1.26235e+07	1.25382e+07	1.12064e+07	1.22184e+07	1.28761e+07	1.20345e+07	1.2651e+07	1.24093e+07	1.28442e+07	1.29219e+07	1.20522e+07	1.10651e+07	1.35294e+07			FALSE	0.03333	0.0501	0.02801	0.01606	0.05704	0.06615	-0.02273	3	1	7C(57.0215),N-term(304.2072)
A5YKK6	ETVKEEFMPWVSQ	5.85455e+06	6.18242e+06	6.01044e+06	6.20396e+06	6.9018e+06	5.41073e+06	5.67611e+06	5.76411e+06	6.60417e+06	5.63654e+06	5.47372e+06	6.4481e+06	5.7724e+06	7.52075e+06	5.7239e+06	6.13008e+06			FALSE	0.02421	0.14321	-0.0221	0.02111	-0.07336	-0.01387	0.03265	3	1	4K(304.2072),N-term(304.2072)
A5YKK6	EVFNCMLR	1.56002e+08	1.44056e+08	1.54611e+08	1.39331e+08	1.73152e+08	1.5316e+08	1.5995e+08	1.5158e+08	1.6093e+08	1.55987e+08	1.53034e+08	1.4268e+08	1.50085e+08	1.11265e+08	1.6164e+08	1.46378e+08			FALSE	0.07886	-0.19926	0.03777	-0.02972	0.05413	-0.02105	0.12101	2	1	5C(57.0215),N-term(304.2072)
A5YKK6	EVTAAQVAR	1.36922e+07	1.50693e+07	1.6462e+07	1.60735e+07	1.56398e+07	1.58305e+07	1.5759e+07	1.45387e+07	1.48719e+07	1.45448e+07	1.65885e+07	1.50642e+07	1.483e+07	1.14454e+07	1.6666e+07	1.46032e+07			FALSE	0.0325	-0.13043	0.1206	0.17787	0.07506	0.13819	0.12985	2	1	N-term(304.2072)
A5YKK6	EVTYELDHPGFQIR	2.26746e+08	2.26838e+08	2.01262e+08	2.25641e+08	1.99785e+08	2.2359e+08	2.37466e+08	2.22865e+08	2.1754e+08	2.35858e+08	1.97939e+08	1.76955e+08	1.95922e+08	2.23452e+08	2.00637e+08	2.20661e+08			FALSE	-0.00059	-0.11313	-0.10653	-0.08746	0.0213	-0.27489	-0.09944	3	1	N-term(304.2072)
A5YKK6	EVTYELDHPGFQIRDSK	1.14725e+07	9.60075e+06	1.00021e+07	1.08261e+07	1.14612e+07	1.16037e+07	1.1859e+07	1.00541e+07	1.11762e+07	1.05511e+07	1.09255e+07	1.07167e+07	1.08942e+07	1.17313e+07	1.03621e+07	1.04604e+07			FALSE	0.0441	0.10254	-0.01727	-0.01687	0.05638	0.03844	0.13028	4	1	17K(304.2072),N-term(304.2072)
A5YKK6	EWVNLYHSAAAGR	1.34262e+07	1.40469e+07	1.42159e+07	1.50648e+07	1.41475e+07	1.18555e+07	1.26851e+07	1.70727e+07	1.5055e+07	1.39202e+07	1.13854e+07	1.24775e+07	1.41089e+07	1.27411e+07	1.44808e+07	1.44679e+07			FALSE	0.0768	-0.0331	0.07548	0.09193	0.11525	-0.20325	-0.07934	3	1	N-term(304.2072)
A5YKK6	EYDDPPGLR	1.32887e+07	1.3531e+07	1.41543e+07	1.52715e+07	1.63285e+07	1.40862e+07	1.25504e+07	1.3105e+07	1.40963e+07	1.55571e+07	1.51106e+07	1.34521e+07	1.56268e+07	1.49338e+07	1.68723e+07	1.61749e+07			FALSE	0.1449	0.18838	0.30124	0.13379	-0.06403	0.09084	0.18148	2	0.999	N-term(304.2072)
A5YKK6	FEIEVLCK	7.73833e+06	7.97013e+06	7.84112e+06	8.03941e+06	8.26563e+06	8.1774e+06	6.98304e+06	8.02e+06	7.8572e+06	8.24443e+06	6.00991e+06	8.5451e+06	7.17973e+06	6.54902e+06	7.17987e+06	7.96573e+06			FALSE	0.03566	-0.19434	-0.05264	0.01572	-0.06629	-0.11003	0.06593	3	0.9881	7C(57.0215),8K(304.2072),N-term(304.2072)
A5YKK6	FFPQYPDK	2.92671e+07	2.83336e+07	2.5395e+07	2.60394e+07	2.56733e+07	2.10685e+07	2.50802e+07	3.1178e+07	1.54081e+07	2.65099e+07	2.88337e+07	1.80371e+07	2.79628e+07	3.11705e+07	2.5032e+07	2.52108e+07			FALSE	-0.45852	0.03789	-0.19717	-0.16335	-0.03402	-0.2974	-0.30137	2	0.9997	8K(304.2072),N-term(304.2072)
A5YKK6	FSHVDFSGDGK	4.29474e+06	4.04436e+06	4.23503e+06	4.12353e+06	4.00678e+06	4.3467e+06	4.10156e+06	3.53556e+06	4.07158e+06	4.04034e+06	3.91429e+06	4.47745e+06	3.92628e+06	3.8103e+06	3.66422e+06	4.00851e+06			FALSE	-0.03985	-0.10819	-0.12015	0.00336	-0.12686	0.00908	0.00249	3	1	11K(304.2072),N-term(304.2072)
A5YKK6	FWNHEFVHCAPEIEK	7.74766e+07	8.01161e+07	7.32128e+07	7.47033e+07	7.43743e+07	7.14631e+07	6.56257e+07	7.41165e+07	6.40509e+07	6.96298e+07	6.24066e+07	7.52586e+07	6.3001e+07	7.20147e+07	6.60341e+07	6.70281e+07			FALSE	-0.23741	-0.22307	-0.2441	-0.09142	-0.17343	-0.19504	-0.11184	45	1	15K(304.2072),9C(57.0215),N-term(304.2072)
A5YKK6	GAFGVGQEQIDAFLK	2.39694e+08	2.35458e+08	2.21547e+08	2.31253e+08	2.20912e+08	2.06319e+08	2.49576e+08	2.45348e+08	2.72319e+08	2.19654e+08	2.41221e+08	2.62156e+08	2.51238e+08	2.16948e+08	2.17292e+08	2.18088e+08			FALSE	0.05019	-0.02131	-0.12611	-0.06952	0.05882	0.08325	-0.15337	3	1	15K(304.2072),N-term(304.2072)
A5YKK6	GALGLPAVNNDPFVQR	8.6374e+07	6.69918e+07	7.5326e+07	7.91254e+07	7.42887e+07	7.13904e+07	8.37143e+07	6.73746e+07	6.34291e+07	5.86133e+07	7.59562e+07	6.98448e+07	7.04101e+07	6.9709e+07	6.66462e+07	6.91139e+07			FALSE	-0.32959	-0.13032	-0.17592	0.01018	-0.02158	-0.07298	-0.07418	3	1	N-term(304.2072)
A5YKK6	GEQYDQAK	9.06485e+06	1.06142e+07	1.03142e+07	9.13901e+06	1.02541e+07	8.80834e+06	8.54414e+06	8.73066e+06	8.71415e+06	1.03137e+07	9.25664e+06	9.90611e+06	8.54692e+06	8.67039e+06	9.71743e+06	9.66493e+06			FALSE	-0.04855	-0.1928	-0.02192	-0.01665	-0.18799	-0.03835	-0.04593	23	0.9998	8K(304.2072),N-term(304.2072)
A5YKK6	GFAAQFIK	6.55066e+06	5.57568e+06	6.07391e+06	5.92467e+06	4.90162e+06	5.33588e+06	5.55469e+06	6.40691e+06	5.0745e+06	6.27275e+06	4.10432e+06	4.72892e+06	4.75776e+06	4.1425e+06	5.37321e+06	6.58824e+06			FALSE	-0.0958	-0.44623	-0.01975	-0.01528	-0.01973	-0.45713	-0.24428	3	0.9988	8K(304.2072),N-term(304.2072)
A5YKK6	GLAPHITLNPTIPLFQAHPQLK	8.49041e+06	9.18549e+06	8.49406e+06	6.54928e+06	6.97e+06	8.88362e+06	7.59783e+06	8.68196e+06	8.32795e+06	7.13231e+06	8.02099e+06	5.84291e+06	6.79115e+06	7.0002e+06	6.84268e+06	9.4518e+06			FALSE	-0.19322	-0.35802	-0.1174	-0.23266	-0.1187	-0.35045	-0.15697	4	1	22K(304.2072),N-term(304.2072)
A5YKK6	GLHNVVYGIQ	1.29992e+07	1.38249e+07	1.2932e+07	1.2267e+07	1.22043e+07	1.11991e+07	1.26477e+07	1.23181e+07	1.42848e+07	1.24555e+07	1.10597e+07	1.2919e+07	1.33037e+07	1.21836e+07	1.34791e+07	1.35878e+07			FALSE	-0.00452	-0.07376	0.013	-0.09016	-0.10358	-0.16178	-0.19681	2	1	N-term(304.2072)
A5YKK6	GLHNVVYGIQR	2.2985e+08	2.40274e+08	2.11161e+08	2.13861e+08	2.00834e+08	2.24609e+08	2.08256e+08	1.98715e+08	2.171e+08	1.98059e+08	2.04442e+08	2.25168e+08	2.14135e+08	2.07625e+08	2.31345e+08	2.05494e+08			FALSE	-0.17938	-0.15662	-0.10594	-0.1455	-0.20812	-0.13001	-0.14407	23	1	N-term(304.2072)
A5YKK6	GLPAVNNDPFVQR	9.34522e+07	9.16045e+07	9.84345e+07	9.19025e+07	9.53245e+07	8.35181e+07	8.84103e+07	8.36673e+07	9.71934e+07	1.03829e+08	9.05101e+07	9.94929e+07	9.88886e+07	9.18787e+07	1.02207e+08	9.62862e+07			FALSE	0.11939	0.04385	0.10112	0.04059	-0.10491	0.03805	-0.04928	23	1	N-term(304.2072)
A5YKK6	GNAPEGLPQLM	3.18083e+07	2.91689e+07	2.91375e+07	2.89548e+07	2.93867e+07	3.20445e+07	2.93858e+07	2.8745e+07	2.97598e+07	2.84429e+07	2.80172e+07	2.417e+07	2.6558e+07	2.74707e+07	2.99851e+07	3.04956e+07			FALSE	-0.06719	-0.17454	-0.01179	-0.06992	-0.06897	-0.22457	0.0107	2	1	N-term(304.2072)
A5YKK6	GNAPEGLPQLMEVVR	3.7126e+08	3.55472e+08	3.16835e+08	3.10413e+08	3.29209e+08	3.85032e+08	3.98927e+08	4.08155e+08	3.57487e+08	3.44013e+08	3.64453e+08	3.03377e+08	3.5692e+08	3.48715e+08	3.20597e+08	3.07661e+08			FALSE	-0.05098	-0.0425	-0.21006	-0.21239	0.15129	-0.12194	-0.02501	3	1	N-term(304.2072)
A5YKK6	GNAPEGLPQLMEVVRS	1.58238e+07	2.29677e+07	1.66507e+07	1.72048e+07	2.27336e+07	1.47329e+07	1.71037e+07	1.80549e+07	1.71923e+07	2.04988e+07	1.67027e+07	1.566e+07	1.52858e+07	1.68981e+07	1.7955e+07	1.99692e+07			FALSE	-0.04152	-0.26941	-0.03263	-0.19635	-0.14186	-0.26141	-0.05014	3	1	N-term(304.2072)
A5YKK6	GQQELLYVVPFVAK	2.60387e+07	2.53629e+07	2.54389e+07	2.54818e+07	2.49683e+07	2.17501e+07	2.86166e+07	2.22695e+07	2.40131e+07	2.61763e+07	2.14629e+07	2.48225e+07	2.5669e+07	2.47361e+07	2.45482e+07	2.69977e+07			FALSE	-0.03443	-0.02824	0.00404	-0.01356	-0.01454	-0.15125	-0.13782	4	1	14K(304.2072),N-term(304.2072)
A5YKK6	HGPEADRHLLR	1.03934e+07	1.07485e+07	1.18698e+07	9.5442e+06	1.04529e+07	1.00414e+07	1.155e+07	9.77562e+06	1.06564e+07	1.23165e+07	1.01287e+07	9.99893e+06	1.03135e+07	1.18698e+07	9.20528e+06	8.87516e+06			FALSE	0.11983	0.06937	-0.22567	0.01846	0.01248	-0.07092	-0.04488	3	0.9969	N-term(304.2072)
A5YKK6	IAAHHMMR	9.3353e+06	8.81982e+06	9.85041e+06	9.73543e+06	9.17341e+06	1.01756e+07	9.13864e+06	1.0222e+07	1.12838e+07	9.84695e+06	9.2079e+06	9.88994e+06	1.12496e+07	9.24792e+06	1.13197e+07	1.03889e+07			FALSE	0.21897	0.17507	0.25789	0.10943	0.09275	0.07303	0.09188	3	1	6M(15.9949),N-term(304.2072)
A5YKK6	IAFIFNNLSQSNMTQK	2.13996e+07	1.80887e+07	2.08093e+07	1.98857e+07	1.7154e+07	1.94169e+07	1.84777e+07	2.24807e+07	1.81088e+07	1.58437e+07	1.73674e+07	1.23752e+07	2.13511e+07	1.26993e+07	1.9423e+07	1.95357e+07			FALSE	-0.21791	-0.21376	-0.01948	0.04343	0.05273	-0.4089	-0.11073	34	1	16K(304.2072),N-term(304.2072)
A5YKK6	IAMTTCEQIVR	4.39448e+06	4.68762e+06	4.33975e+06	3.93533e+06	4.69908e+06	4.15278e+06	4.05479e+06	5.73813e+06	5.34439e+06	4.97191e+06	4.29408e+06	4.69978e+06	3.97845e+06	4.07143e+06	4.62224e+06	5.08424e+06			FALSE	0.18383	-0.17406	0.09592	-0.13425	0.10871	-0.01409	-0.03704	2	1	6C(57.0215),N-term(304.2072)
A5YKK6	IAMTTCEQIVRK	1.96693e+07	1.89869e+07	1.80483e+07	1.75602e+07	1.75066e+07	1.81181e+07	1.92186e+07	1.62028e+07	1.71774e+07	1.84532e+07	2.02142e+07	1.7782e+07	1.92955e+07	1.46519e+07	1.94061e+07	1.79844e+07			FALSE	-0.11758	-0.18739	-0.04802	-0.11848	-0.12608	-0.02484	-0.11782	3	1	12K(304.2072),6C(57.0215),N-term(304.2072)
A5YKK6	ILDVAQDLK	1.58378e+08	1.74327e+08	1.54652e+08	1.66217e+08	1.57811e+08	1.65362e+08	1.55864e+08	1.6589e+08	1.50092e+08	1.58386e+08	1.5796e+08	1.53565e+08	1.54763e+08	1.58157e+08	1.55373e+08	1.65347e+08			FALSE	-0.10908	-0.08845	-0.05293	-0.05226	-0.04828	-0.0949	-0.04194	23	1	9K(304.2072),N-term(304.2072)
A5YKK6	ILPDSGGVA	3.43088e+07	3.75468e+07	3.20395e+07	3.6992e+07	3.49828e+07	3.07713e+07	3.99961e+07	3.92713e+07	3.6016e+07	3.77244e+07	3.25692e+07	3.37785e+07	4.03233e+07	4.02441e+07	3.80216e+07	3.47683e+07			FALSE	0.03735	0.16509	0.01864	-0.05785	0.14163	-0.11506	-0.12802	2	0.9991	N-term(304.2072)
A5YKK6	ILPDSGGVAK	6.64065e+07	6.16183e+07	6.59557e+07	6.70829e+07	6.48944e+07	6.63682e+07	5.94806e+07	5.90564e+07	6.30087e+07	6.24803e+07	6.5455e+07	6.17069e+07	6.58539e+07	5.99922e+07	6.4283e+07	6.47134e+07			FALSE	-0.02886	-0.02476	0.01091	0.05542	-0.11109	-0.00976	0.03603	23	1	10K(304.2072),N-term(304.2072)
A5YKK6	ILTNFTGVMPPQFK	1.59366e+08	1.69936e+08	1.67716e+08	1.66569e+08	1.53424e+08	1.70206e+08	1.44326e+08	1.54572e+08	1.49942e+08	1.52212e+08	1.42616e+08	1.59285e+08	1.53191e+08	1.56328e+08	1.63095e+08	1.58925e+08			FALSE	-0.12413	-0.08938	-0.03226	0.02167	-0.13976	-0.12534	-0.02507	34	1	14K(304.2072),9M(15.9949),N-term(304.2072)
A5YKK6	ILTNFTGVMPPQFKK	3.07949e+08	2.29108e+08	2.99686e+08	2.42453e+08	2.69172e+08	3.25343e+08	2.52847e+08	2.73695e+08	3.14803e+08	2.46735e+08	2.90761e+08	2.45389e+08	2.59939e+08	2.56908e+08	2.97394e+08	2.75934e+08			FALSE	0.06431	-0.05534	0.09428	0.01359	-0.02853	-0.00244	0.14664	345	1	14K(304.2072),15K(304.2072),9M(15.9949),N-term(304.2072)
A5YKK6	IREHGEPFIQACMTFLK	2.20919e+06	3.26646e+06	2.346e+06	3.1098e+06	2.33831e+06	2.60908e+06	2.63521e+06	2.82576e+06	2.84944e+06	2.11546e+06	2.17031e+06	2.3365e+06	2.33541e+06	5.11643e+06	2.67531e+06	2.64242e+06			FALSE	-0.14127	0.44457	-0.04222	-0.00524	-0.00387	-0.28092	-0.14636	5	1	12C(57.0215),17K(304.2072),N-term(304.2072)
A5YKK6	ISYLVDNLTK	8.06198e+06	7.20617e+06	4.50617e+06	4.72699e+06	7.31585e+06	3.11914e+06	4.26078e+06	4.84979e+06	4.44516e+06	6.48747e+06	6.25123e+06	5.91133e+06	5.75868e+06	5.72191e+06	6.55575e+06	5.44751e+06	0.588231	144.121	FALSE	-0.48188	-0.41133	-0.3471	-0.72563	-0.74491	-0.32808	-0.5491	3	1	10K(304.2072),N-term(304.2072)
A5YKK6	ISYLVDNLTKK	5.3222e+06	5.64747e+06	4.95538e+06	3.23933e+06	5.16432e+06	4.13556e+06	4.58943e+06	4.15698e+06	5.30455e+06	4.32389e+06	4.78224e+06	5.03603e+06	4.45238e+06	5.53683e+06	5.46352e+06	5.6088e+06			FALSE	-0.18815	-0.13508	0.01344	-0.42075	-0.32676	-0.15998	-0.23823	34	1	10K(304.2072),11K(304.2072),N-term(304.2072)
A5YKK6	IVEPPENIQEK	1.93262e+08	1.82038e+08	1.84783e+08	1.94787e+08	1.87263e+08	1.8693e+08	1.9823e+08	2.02579e+08	1.82069e+08	1.96846e+08	2.18284e+08	1.66159e+08	2.19037e+08	1.81114e+08	2.15882e+08	2.04819e+08			FALSE	0.01383	0.0925	0.16475	0.01632	0.09487	0.03473	-0.00427	23	1	11K(304.2072),N-term(304.2072)
A5YKK6	KDVKQPEELPPITTT	8.97465e+06	8.61878e+06	1.06989e+07	9.6016e+06	9.56797e+06	1.02035e+07	9.80034e+06	1.02589e+07	1.1248e+07	1.0809e+07	9.55489e+06	1.10951e+07	9.82072e+06	1.10315e+07	8.34181e+06	9.70162e+06			FALSE	0.3262	0.24517	0.03644	0.20648	0.18923	0.2311	0.16839	3	1	1K(304.2072),4K(304.2072),N-term(304.2072)
A5YKK6	LAEVGQYEQVK	1.44785e+08	1.41781e+08	1.35568e+08	1.25466e+08	1.21759e+08	1.35221e+08	1.43297e+08	1.40472e+08	1.31429e+08	1.44358e+08	1.26428e+08	1.22782e+08	1.37508e+08	1.36796e+08	1.17426e+08	1.26328e+08			FALSE	-0.05531	-0.06309	-0.23344	-0.13464	-0.01415	-0.20151	-0.15721	34	1	11K(304.2072),N-term(304.2072)
A5YKK6	LATEFELR	1.27597e+07	1.53015e+07	1.41034e+07	1.4272e+07	1.49889e+07	1.31072e+07	1.58261e+07	1.42689e+07	1.19994e+07	1.43137e+07	1.23141e+07	1.19181e+07	1.40947e+07	1.49035e+07	1.41065e+07	1.38003e+07			FALSE	-0.0928	0.04738	-0.00796	0.01606	0.10094	-0.21166	0.00179	2	0.9833	N-term(304.2072)
A5YKK6	LDHPGFQIR	2.79782e+07	2.49262e+07	1.81329e+07	2.36519e+07	2.59279e+07	2.83492e+07	2.4664e+07	2.84963e+07	2.39166e+07	2.94667e+07	2.62128e+07	2.57575e+07	3.1858e+07	2.42848e+07	3.20108e+07	2.85401e+07			FALSE	0.013	0.08571	0.19476	-0.34041	0.00696	-0.0257	0.03695	3	0.9524	N-term(304.2072)
A5YKK6	LFQSVAQCC	8.49515e+06	7.59273e+06	7.583e+06	8.09824e+06	7.90917e+06	7.65808e+06	8.71773e+06	7.76807e+06	8.24853e+06	7.82668e+06	7.6161e+06	8.44931e+06	8.4252e+06	8.49996e+06	8.26361e+06	7.94545e+06			FALSE	-0.00114	0.07319	0.01083	-0.03693	0.03525	-0.00202	-0.04746	2	0.9979	8C(57.0215),9C(57.0215),N-term(304.2072)
A5YKK6	LFQSVAQCCMG	3.9448e+06	3.73337e+06	3.85858e+06	4.57028e+06	3.30054e+06	4.35081e+06	3.54188e+06	3.84749e+06	4.19058e+06	4.23139e+06	4.19808e+06	3.87376e+06	3.28212e+06	3.63013e+06	3.88377e+06	3.44117e+06			FALSE	0.1334	-0.15161	-0.06794	0.13458	-0.05531	0.07214	-0.00505	2	0.9965	8C(57.0215),9C(57.0215),N-term(304.2072)
A5YKK6	LFQSVAQCCMGQ	3.02953e+07	2.23445e+07	2.5695e+07	2.91988e+07	2.734e+07	3.26891e+07	2.7952e+07	2.72606e+07	2.31574e+07	2.88242e+07	2.68591e+07	2.46485e+07	2.45652e+07	2.29956e+07	2.34541e+07	2.57302e+07			FALSE	-0.01815	-0.14638	-0.09796	0.06049	0.06885	-0.03137	0.18951	2	1	8C(57.0215),9C(57.0215),N-term(304.2072)
A5YKK6	LFQSVAQCCMGQK	5.38715e+07	4.91642e+07	5.03823e+07	4.60548e+07	4.91233e+07	4.44083e+07	4.30698e+07	5.38631e+07	4.49403e+07	4.58433e+07	4.38173e+07	4.30315e+07	4.42827e+07	4.05679e+07	4.8565e+07	4.03441e+07			FALSE	-0.18264	-0.28015	-0.21274	-0.09548	-0.08808	-0.24657	-0.13962	3	1	13K(304.2072),8C(57.0215),9C(57.0215),N-term(304.2072)
A5YKK6	LFQSVAQCCMGQKQ	6.79606e+06	6.36847e+06	6.20752e+06	6.22074e+06	6.54375e+06	6.73307e+06	7.07113e+06	7.29186e+06	6.00532e+06	6.50334e+06	6.66061e+06	5.91572e+06	6.52945e+06	5.93015e+06	6.7972e+06	7.12047e+06			FALSE	-0.07373	-0.0794	0.08026	-0.08303	0.1257	-0.06595	0.01225	3	1	13K(304.2072),8C(57.0215),9C(57.0215),N-term(304.2072)
A5YKK6	LFSHVDFSGDGK	4.09958e+06	5.41009e+06	4.6759e+06	4.8039e+06	4.26645e+06	3.59133e+06	4.34206e+06	4.92917e+06	5.30201e+06	3.81195e+06	3.80888e+06	3.08297e+06	3.56697e+06	4.39624e+06	4.30073e+06	4.59596e+06			FALSE	-0.06132	-0.25605	-0.09613	-0.00454	-0.03663	-0.4645	-0.27527	3	0.9943	12K(304.2072),N-term(304.2072)
A5YKK6	LIALLVK	626117	595790	488676	554756	464820	506134	437916	689612	418989	531689	348588	367937	360715	454935	607579	519074	0.477324	59.9922	FALSE	-0.36211	-0.58311	-0.11709	-0.2278	-0.11597	-0.77004	-0.33166	2	0.9904	7K(304.2072),N-term(304.2072)
A5YKK6	LNPTIPLFQAHPQLK	1.83022e+07	2.02596e+07	2.26087e+07	1.94455e+07	2.14168e+07	2.00591e+07	1.83599e+07	2.10075e+07	2.01736e+07	1.95248e+07	1.87789e+07	2.30348e+07	2.13116e+07	2.69146e+07	2.08464e+07	2.00236e+07			FALSE	0.04191	0.32265	0.08387	0.12508	0.02983	0.1168	0.1051	4	1	15K(304.2072),N-term(304.2072)
A5YKK6	LPDPFTPNLK	2.51549e+08	2.54946e+08	2.51299e+08	2.45593e+08	2.28005e+08	2.63876e+08	2.27473e+08	2.24306e+08	2.241e+08	2.42618e+08	2.15416e+08	2.18228e+08	2.37679e+08	2.18645e+08	2.28643e+08	2.63297e+08			FALSE	-0.118	-0.15049	-0.04206	-0.02762	-0.16493	-0.22404	-0.04224	234	0.9999	10K(304.2072),N-term(304.2072)
A5YKK6	LPDPFTPNLKVD	1.21891e+07	1.25744e+07	1.35333e+07	1.49566e+07	1.40953e+07	1.72019e+07	1.50487e+07	1.49154e+07	1.35815e+07	1.20519e+07	1.44096e+07	1.70571e+07	1.20423e+07	1.57086e+07	1.37355e+07	1.24756e+07			FALSE	0.0498	0.16432	0.08197	0.20223	0.27502	0.34561	0.33781	3	0.9984	10K(304.2072),N-term(304.2072)
A5YKK6	LVATDQTER	3.03164e+07	3.16971e+07	3.27379e+07	3.1777e+07	3.28621e+07	3.20205e+07	3.37706e+07	3.16383e+07	3.67883e+07	2.97889e+07	2.73796e+07	3.81984e+07	3.15623e+07	3.28237e+07	2.66656e+07	3.12341e+07			FALSE	0.10244	0.05417	-0.09902	0.05705	0.07691	0.08063	0.06525	2	0.9998	N-term(304.2072)
A5YKK6	MKPSDLSQVWPE	1.5043e+07	1.34833e+07	1.34206e+07	1.46253e+07	1.5372e+07	1.51315e+07	1.48662e+07	1.48886e+07	1.3474e+07	1.52958e+07	1.32853e+07	1.73783e+07	1.55538e+07	1.55873e+07	1.52955e+07	1.42677e+07			FALSE	0.01226	0.12653	0.05151	-0.0245	0.06083	0.10424	0.09669	3	0.9994	2K(304.2072),N-term(304.2072)
A5YKK6	MKPSDLSQVWPEANQHFSK	4.04064e+07	3.03197e+07	3.38955e+07	3.24763e+07	3.87367e+07	3.45264e+07	3.3106e+07	3.74696e+07	3.60742e+07	3.36226e+07	3.80096e+07	3.29814e+07	3.83213e+07	3.11231e+07	3.08965e+07	3.25191e+07			FALSE	-0.02115	-0.02638	-0.1574	-0.09167	-0.00307	0.00539	0.05084	34	1	19K(304.2072),1M(15.9949),2K(304.2072),N-term(304.2072)
A5YKK6	MLAHTPQQK	4.37035e+07	5.17074e+07	4.74756e+07	4.56918e+07	4.13643e+07	4.07615e+07	4.72514e+07	4.65327e+07	4.15554e+07	4.74206e+07	4.42572e+07	4.0014e+07	4.74508e+07	4.82372e+07	4.5099e+07	4.74222e+07			FALSE	-0.10074	0.00418	-0.04437	-0.03433	-0.02481	-0.17911	-0.21632	3	1	9K(304.2072),N-term(304.2072)
A5YKK6	MTTCEQIVR	5.41027e+07	6.21152e+07	5.17519e+07	6.18934e+07	5.60783e+07	5.51501e+07	5.55204e+07	6.1857e+07	5.79023e+07	6.28963e+07	5.65308e+07	6.04564e+07	5.58393e+07	5.71423e+07	5.61746e+07	5.7166e+07			FALSE	0.05577	-0.04074	-0.03617	-0.03229	0.01432	0.00952	-0.06331	2	1	1M(15.9949),4C(57.0215),N-term(304.2072)
A5YKK6	MTTCEQIVRK	3.56822e+07	3.77583e+07	3.23936e+07	3.2035e+07	3.43294e+07	4.01029e+07	3.31358e+07	2.86447e+07	3.41091e+07	3.57704e+07	3.30846e+07	3.37919e+07	3.39784e+07	3.15705e+07	3.41905e+07	3.13614e+07			FALSE	-0.07171	-0.16401	-0.16394	-0.18888	-0.24943	-0.13508	0.01935	3	0.9998	10K(304.2072),4C(57.0215),N-term(304.2072)
A5YKK6	MVLNETYR	4.20593e+08	3.60166e+08	4.13155e+08	4.15812e+08	4.37579e+08	4.28593e+08	4.39631e+08	4.13178e+08	4.30077e+08	4.21569e+08	3.83004e+08	4.19558e+08	4.15223e+08	4.03245e+08	4.07182e+08	4.12703e+08			FALSE	0.12538	0.06805	0.07054	0.08644	0.12734	0.03973	0.14977	23	1	1M(15.9949),N-term(304.2072)
A5YKK6	MYYFGIAALDR	1.5435e+07	1.58625e+07	1.49477e+07	1.36924e+07	1.5443e+07	1.62101e+07	1.45629e+07	1.56591e+07	1.67561e+07	1.2796e+07	1.38239e+07	9.17315e+06	1.35855e+07	1.1188e+07	1.96872e+07	1.6063e+07			FALSE	-0.08278	-0.33725	0.19191	-0.12801	-0.05044	-0.4446	0.0163	2	1	N-term(304.2072)
A5YKK6	MYYFGIAALDRFK	5.20307e+06	5.22814e+06	4.51924e+06	3.75889e+06	4.10527e+06	4.54873e+06	3.96239e+06	4.33658e+06	5.3791e+06	3.92707e+06	3.99204e+06	3.75632e+06	3.69729e+06	3.71604e+06	4.01414e+06	4.06085e+06	0.272297	-24336.4	FALSE	-0.16465	-0.49271	-0.36937	-0.33353	-0.3299	-0.42894	-0.26947	3	1	13K(304.2072),N-term(304.2072)
A5YKK6	NDPFVQR	2.40233e+07	2.48591e+07	2.44423e+07	2.6917e+07	2.71766e+07	2.52246e+07	2.70961e+07	2.6923e+07	2.76712e+07	2.45813e+07	2.63667e+07	3.05239e+07	2.48436e+07	2.54171e+07	2.49661e+07	2.43953e+07			FALSE	0.09618	0.04011	0.01407	0.07131	0.14415	0.21888	0.10029	2	0.9934	N-term(304.2072)
A5YKK6	NIDTLLVATDQTER	3.31656e+06	4.52872e+06	3.21961e+06	4.59194e+06	3.58223e+06	3.21117e+06	2.26362e+06	1.67168e+06	3.56065e+06	3.43928e+06	3.64628e+06	3.27229e+06	1.81377e+06	2.69282e+06	3.00412e+06	4.02245e+06	0.364134	6076.85	FALSE	-0.16448	-0.79979	-0.159	-0.00621	-0.99535	-0.18135	-0.20769	3	0.9998	N-term(304.2072)
A5YKK6	NKPILHTDLDVK	7.62797e+08	6.70422e+08	6.92228e+08	7.41475e+08	7.24604e+08	7.59399e+08	6.83932e+08	7.32559e+08	6.39559e+08	6.6723e+08	6.65219e+08	6.39863e+08	6.8295e+08	6.92893e+08	6.72636e+08	6.82039e+08			FALSE	-0.13323	-0.05894	-0.08131	0.00049	-0.01694	-0.13512	0.05023	34	1	12K(304.2072),2K(304.2072),N-term(304.2072)
A5YKK6	NLALDINELK	7.69664e+06	8.29038e+06	7.23766e+06	7.43418e+06	7.24907e+06	6.84611e+06	8.30084e+06	6.86125e+06	6.51818e+06	7.02281e+06	6.07026e+06	6.58759e+06	6.47214e+06	6.80124e+06	6.72701e+06	7.23694e+06			FALSE	-0.23957	-0.26836	-0.19519	-0.12385	-0.07643	-0.33687	-0.1817	3	0.9995	10K(304.2072),N-term(304.2072)
A5YKK6	NLALDINELKPGNLLK	3.31111e+08	3.03464e+08	3.42114e+08	3.16858e+08	3.19745e+08	3.15731e+08	3.18171e+08	3.12291e+08	3.18337e+08	3.14926e+08	2.96861e+08	2.59634e+08	2.91361e+08	3.06614e+08	3.24491e+08	3.29577e+08			FALSE	-0.00299	-0.08571	0.04365	0.05443	-0.00938	-0.18942	0.00205	345	1	10K(304.2072),16K(304.2072),N-term(304.2072)
A5YKK6	NLDEQLSAPK	1.15928e+08	1.22927e+08	1.18217e+08	1.04779e+08	1.22855e+08	1.236e+08	1.16026e+08	1.16675e+08	1.24619e+08	1.15553e+08	1.14979e+08	1.10298e+08	1.0481e+08	1.18271e+08	1.26471e+08	1.21655e+08			FALSE	0.00793	-0.09857	0.05494	-0.09912	-0.03766	-0.08444	0.04518	23	1	10K(304.2072),N-term(304.2072)
A5YKK6	NLDEQLSAPKK	1.34084e+08	1.32718e+08	1.2809e+08	1.25987e+08	1.2533e+08	1.16056e+08	1.2601e+08	1.26549e+08	1.27942e+08	1.3362e+08	1.4577e+08	1.31658e+08	1.38126e+08	1.34713e+08	1.37708e+08	1.34592e+08			FALSE	-0.02862	0.03228	0.02942	-0.0705	-0.07915	0.05634	-0.14443	3	1	10K(304.2072),11K(304.2072),N-term(304.2072)
A5YKK6	NLFEEYR	1.96097e+08	2.15733e+08	2.02044e+08	2.22944e+08	1.95027e+08	2.08702e+08	2.18933e+08	2.13827e+08	1.91434e+08	2.16652e+08	2.04207e+08	2.18836e+08	1.99683e+08	2.19002e+08	2.15986e+08	2.16632e+08			FALSE	-0.01318	0.02382	0.07105	0.04537	0.07152	0.03876	-0.02866	2	0.9994	N-term(304.2072)
A5YKK6	NLFEEYRFFPQYPDK	5.42293e+06	4.07696e+06	6.77222e+06	4.67952e+06	5.50773e+06	6.06952e+06	6.3828e+06	4.98998e+06	5.84957e+06	4.78724e+06	6.05108e+06	4.33677e+06	5.53157e+06	5.19621e+06	4.45269e+06	4.86064e+06			FALSE	0.16308	0.17537	-0.02862	0.26958	0.2596	0.12891	0.28531	3	1	15K(304.2072),N-term(304.2072)
A5YKK6	NLGHWLGMITLAK	4.74271e+06	4.577e+06	4.30189e+06	4.46799e+06	4.1312e+06	4.62574e+06	3.53115e+06	3.84075e+06	4.44055e+06	3.54163e+06	3.58156e+06	2.64917e+06	3.86041e+06	3.35247e+06	3.92917e+06	3.96678e+06			FALSE	-0.2235	-0.36971	-0.23917	-0.08773	-0.33825	-0.58088	-0.08986	3	1	13K(304.2072),8M(15.9949),N-term(304.2072)
A5YKK6	NLILSAFPR	6.83085e+07	9.36104e+07	7.62904e+07	6.08265e+07	7.63919e+07	7.41005e+07	7.52777e+07	7.45955e+07	6.98754e+07	8.55897e+07	6.48811e+07	6.79787e+07	6.61555e+07	6.06562e+07	7.21426e+07	7.66173e+07			FALSE	-0.05868	-0.35258	-0.12229	-0.23986	-0.11153	-0.28537	-0.10558	23	0.9999	N-term(304.2072)
A5YKK6	NLTAGMAMIT	4.81612e+06	5.78971e+06	4.81613e+06	5.99473e+06	4.38344e+06	6.80203e+06	6.45648e+06	5.34089e+06	4.82864e+06	6.33356e+06	5.30559e+06	5.4674e+06	5.46775e+06	5.1435e+06	6.60528e+06	5.42882e+06			FALSE	0.07376	0.00074	0.18227	0.02762	0.15361	0.02256	0.07677	2	1	N-term(304.2072)
A5YKK6	NLTAGMAMITCR	4.61942e+06	5.46902e+06	5.0175e+06	4.97127e+06	4.80678e+06	5.20752e+06	4.66362e+06	5.57382e+06	6.64711e+06	5.16488e+06	4.00274e+06	5.26967e+06	4.958e+06	4.10213e+06	5.08273e+06	3.5318e+06			FALSE	0.22755	-0.1551	-0.22786	-0.01433	0.02115	-0.12169	-0.01064	3	1	11C(57.0215),N-term(304.2072)
A5YKK6	NMRLPDPFTPNLK	4.8093e+07	4.16771e+07	4.7283e+07	4.18674e+07	3.98001e+07	4.65749e+07	5.04462e+07	3.87431e+07	4.86231e+07	4.28879e+07	4.81978e+07	4.72403e+07	4.82056e+07	4.37297e+07	4.06389e+07	4.1173e+07			FALSE	0.02771	0.03439	-0.13392	-0.00999	-0.00936	0.08833	-0.05562	3	1	13K(304.2072),N-term(304.2072)
A5YKK6	NNLSQSNMTQK	1.17155e+08	1.30813e+08	1.18587e+08	1.21588e+08	1.22307e+08	1.03769e+08	1.23763e+08	1.1712e+08	1.15415e+08	1.29208e+08	1.15574e+08	1.32364e+08	1.17066e+08	1.38361e+08	1.12285e+08	1.1372e+08			FALSE	-0.0196	0.04276	-0.1338	-0.04607	-0.04183	-0.00018	-0.13336	34	1	11K(304.2072),8M(15.9949),N-term(304.2072)
A5YKK6	NNLSQSNMTQKVEELK	8.37639e+06	1.02401e+07	1.14105e+07	9.96652e+06	1.15683e+07	1.18665e+07	1.03715e+07	8.7768e+06	1.13737e+07	1.13078e+07	1.19235e+07	1.22099e+07	1.0564e+07	1.26814e+07	1.00745e+07	1.13074e+07			FALSE	0.28494	0.32036	0.19981	0.19948	0.04064	0.37445	0.33207	34	1	11K(304.2072),16K(304.2072),N-term(304.2072)
A5YKK6	NSFASAL	9.83578e+06	1.11502e+07	1.03071e+07	1.3506e+07	1.05284e+07	1.15297e+07	1.11203e+07	1.19259e+07	1.17194e+07	1.14221e+07	1.16031e+07	1.31382e+07	1.20633e+07	1.31309e+07	1.0588e+07	1.15499e+07			FALSE	0.14106	0.26367	0.07709	0.18233	0.1351	0.23749	0.07188	2	0.9737	N-term(304.2072)
A5YKK6	NSFASALR	1.67298e+08	1.63473e+08	1.7009e+08	1.8987e+08	1.70148e+08	1.96945e+08	1.80375e+08	1.7435e+08	1.6665e+08	1.85378e+08	1.73022e+08	1.97275e+08	1.63965e+08	1.61747e+08	1.77205e+08	1.73553e+08			FALSE	0.08986	-0.02223	0.08465	0.12201	0.10087	0.16285	0.15031	2	1	N-term(304.2072)
A5YKK6	NSRDAIAALGLLQK	3.86895e+07	3.9424e+07	3.2818e+07	3.70156e+07	3.47256e+07	3.85893e+07	3.47775e+07	3.36835e+07	3.60621e+07	3.87466e+07	3.17606e+07	3.37668e+07	3.25245e+07	3.28002e+07	3.62291e+07	3.29739e+07			FALSE	-0.06236	-0.25794	-0.17474	-0.16165	-0.19029	-0.25347	-0.09146	3	1	14K(304.2072),N-term(304.2072)
A5YKK6	NVELTKPMQILYK	6.09021e+06	8.33007e+06	6.93049e+06	8.09031e+06	6.49093e+06	7.10422e+06	5.75843e+06	7.49339e+06	5.30244e+06	7.25586e+06	4.8742e+06	4.29676e+06	5.96131e+06	6.82883e+06	6.22951e+06	7.07653e+06			FALSE	-0.19946	-0.17307	-0.11602	0.05886	-0.12191	-0.65295	-0.08501	34	1	13K(304.2072),6K(304.2072),N-term(304.2072)
A5YKK6	NVLAELHQEHDLK	1.36716e+07	1.46381e+07	1.48203e+07	1.42729e+07	1.62065e+07	1.49434e+07	1.5486e+07	1.53146e+07	1.53515e+07	1.39182e+07	1.4655e+07	1.52158e+07	1.5207e+07	1.71489e+07	1.24495e+07	1.35582e+07			FALSE	0.04811	0.19273	-0.12236	0.03938	0.12166	0.07744	0.13793	4	1	13K(304.2072),N-term(304.2072)
A5YKK6	NVPGFLPTNDLSQPT	3.33598e+08	3.42808e+08	3.37304e+08	3.19145e+08	3.70559e+08	3.32682e+08	3.20452e+08	3.35924e+08	2.98488e+08	3.33332e+08	3.51162e+08	3.20714e+08	2.95484e+08	3.11285e+08	3.29174e+08	3.29718e+08			FALSE	-0.09838	-0.15674	-0.03785	-0.04321	-0.04337	-0.00969	0.05613	23	1	N-term(304.2072)
A5YKK6	NVPGFLPTNDLSQPTGF	9.33385e+07	1.07627e+08	1.10622e+08	9.79231e+07	1.2239e+08	9.70333e+07	1.16764e+08	9.10687e+07	1.22814e+08	1.00132e+08	1.15228e+08	8.46814e+07	1.06508e+08	1.08305e+08	1.023e+08	9.5788e+07			FALSE	0.14975	0.09614	-0.02081	0.05341	0.04847	-0.0076	0.12677	3	1	N-term(304.2072)
A5YKK6	NVPGFLPTNDLSQPTGFLAQPMK	387855	306852	490697	413394	428378	441822	422970	355538	373796	352819	447196	336050	447425	350801	243226	322850			FALSE	0.06479	0.20039	-0.29541	0.38006	0.16431	0.17306	0.32494	4	0.9996	23K(304.2072),N-term(304.2072)
A5YKK6	PAPHLFAQLSK	2.78217e+07	2.15828e+07	2.52402e+07	2.93425e+07	2.7639e+07	2.7157e+07	2.56569e+07	2.89336e+07	2.76343e+07	2.85079e+07	2.26628e+07	2.19723e+07	2.69145e+07	2.15208e+07	2.70804e+07	3.07341e+07			FALSE	0.18444	-0.02858	0.22679	0.1438	0.144	-0.14646	0.14943	3	1	11K(304.2072),N-term(304.2072)
A5YKK6	PTIPLFQAHPQLK	1.51572e+06	1.31291e+06	1.42018e+06	1.30587e+06	1.35462e+06	1.54808e+06	1.35339e+06	1.5907e+06	1.67315e+06	1.46945e+06	1.45964e+06	1.25113e+06	1.55362e+06	1.23258e+06	900933	1.47468e+06			FALSE	0.15186	-0.0218	-0.2518	-0.05329	0.05772	-0.0614	0.03729	3	0.9808	13K(304.2072),N-term(304.2072)
A5YKK6	QKLPDLLR	7.77189e+06	9.07286e+06	6.2965e+06	7.92817e+06	7.12233e+06	8.12086e+06	7.38009e+06	8.25632e+06	7.89631e+06	9.72533e+06	6.57374e+06	5.74007e+06	8.08596e+06	9.2373e+06	7.8001e+06	7.95368e+06			FALSE	0.06505	0.04041	-0.0966	-0.2439	-0.10739	-0.45202	-0.14413	23	0.9849	2K(304.2072),N-term(304.2072)
A5YKK6	QLAVYEEFAR	1.39342e+08	1.33576e+08	1.3257e+08	1.46634e+08	1.34318e+08	1.31991e+08	1.3547e+08	1.25993e+08	1.43196e+08	1.43885e+08	1.49622e+08	1.34997e+08	1.40569e+08	1.33328e+08	1.38513e+08	1.31615e+08			FALSE	0.07299	0.00516	-0.01483	0.03285	-0.06186	0.06056	-0.03537	2	1	N-term(304.2072)
A5YKK6	QLFSFPIK	2.36493e+06	2.56332e+06	2.31946e+06	2.7259e+06	2.28081e+06	2.24247e+06	2.59289e+06	2.79229e+06	2.22729e+06	2.37683e+06	2.78258e+06	1.68353e+06	2.85435e+06	2.64285e+06	2.72954e+06	2.74582e+06			FALSE	-0.09815	0.15762	0.15188	0.03388	0.12792	-0.14206	-0.12371	2	0.9997	8K(304.2072),N-term(304.2072)
A5YKK6	QPEELPPITTT	7.21649e+06	8.46657e+06	7.29541e+06	7.46468e+06	8.12528e+06	8.13863e+06	7.6713e+06	7.14081e+06	7.58087e+06	7.2961e+06	9.00447e+06	6.97406e+06	7.46111e+06	8.9753e+06	7.1546e+06	7.64486e+06			FALSE	-0.07613	0.06769	-0.08366	-0.08751	-0.08243	0.02693	0.05247	2	0.9962	N-term(304.2072)
A5YKK6	QPEELPPITTTTT	5.39986e+06	5.01994e+06	6.49896e+06	4.66518e+06	5.47869e+06	5.85349e+06	6.56502e+06	5.96682e+06	7.05327e+06	6.2011e+06	5.65339e+06	6.39902e+06	4.89696e+06	6.36151e+06	6.77602e+06	5.47385e+06			FALSE	0.34714	0.11168	0.23344	0.09954	0.26627	0.20999	0.1211	2	0.9805	N-term(304.2072)
A5YKK6	QQEIQHIVNR	8.54767e+06	8.74866e+06	9.16082e+06	8.05182e+06	8.67712e+06	8.80543e+06	9.10678e+06	8.01597e+06	9.2372e+06	8.49169e+06	8.14658e+06	8.75882e+06	8.82664e+06	8.61787e+06	8.77715e+06	8.569e+06			FALSE	0.03564	0.01231	0.00415	-0.007	-0.01455	-0.03298	0.01545	3	1	N-term(304.2072)
A5YKK6	RCPSILGGLAPEK	9.93202e+06	9.6067e+06	8.84398e+06	8.95989e+06	8.78823e+06	8.03417e+06	9.38772e+06	8.61726e+06	9.68199e+06	8.6512e+06	8.78418e+06	6.87779e+06	9.26766e+06	8.6199e+06	9.51239e+06	8.49287e+06			FALSE	-0.09188	-0.12738	-0.11792	-0.13414	-0.11794	-0.31907	-0.21595	3	1	13K(304.2072),2C(57.0215),N-term(304.2072)
A5YKK6	RDFPQER	1.58273e+07	1.45589e+07	1.52505e+07	1.65215e+07	1.65686e+07	1.75046e+07	1.79029e+07	1.49864e+07	1.53212e+07	1.65905e+07	1.62828e+07	1.36943e+07	1.68327e+07	1.6488e+07	1.55924e+07	1.61737e+07			FALSE	0.07067	0.133	0.06407	0.06434	0.1142	-0.01956	0.16522	3	0.9987	N-term(304.2072)
A5YKK6	RDILMDR	1.47192e+07	1.62569e+07	1.32147e+07	1.48794e+07	1.68234e+07	1.58179e+07	1.67136e+07	1.54203e+07	1.53829e+07	1.5638e+07	1.58605e+07	1.73513e+07	1.47977e+07	1.2317e+07	1.44928e+07	1.56956e+07			FALSE	0.00208	-0.19208	-0.03716	-0.14089	0.05294	0.10054	0.07554	3	0.9959	N-term(304.2072)
A5YKK6	RMPEQIR	5.85889e+07	6.42159e+07	6.10642e+07	5.75908e+07	5.91835e+07	5.63044e+07	5.71133e+07	6.41688e+07	5.88446e+07	5.61501e+07	5.72212e+07	5.75548e+07	6.27077e+07	6.20589e+07	6.31411e+07	5.82794e+07			FALSE	-0.0948	0.02287	-0.01635	-0.04959	-0.018	-0.09754	-0.08862	3	0.9599	2M(15.9949),N-term(304.2072)
A5YKK6	RQPPPGVMPK	1.99238e+07	1.9784e+07	1.76198e+07	1.74089e+07	1.68236e+07	1.91575e+07	1.72842e+07	1.65121e+07	1.70234e+07	1.82724e+07	1.75235e+07	1.84383e+07	1.64448e+07	1.6937e+07	1.69055e+07	1.65934e+07			FALSE	-0.16993	-0.25036	-0.24531	-0.18088	-0.23256	-0.14296	-0.14218	34	0.9998	10K(304.2072),N-term(304.2072)
A5YKK6	RYCDPVVLTY	8.23925e+06	7.47107e+06	7.76729e+06	6.94742e+06	7.60696e+06	6.77056e+06	7.70101e+06	7.49183e+06	8.2801e+06	7.68999e+06	8.68472e+06	8.06788e+06	7.69362e+06	7.6951e+06	6.76393e+06	7.16209e+06			FALSE	0.02366	-0.02984	-0.17393	-0.09445	-0.04832	0.09267	-0.1279	2	0.9129	3C(57.0215),N-term(304.2072)
A5YKK6	RYCDPVVLTYQ	9.79991e+06	1.24084e+07	1.20989e+07	9.90989e+06	1.14528e+07	1.16349e+07	9.55069e+06	1.16495e+07	1.37677e+07	1.33459e+07	9.9089e+06	9.37081e+06	1.05487e+07	1.16948e+07	1.12195e+07	1.0069e+07			FALSE	0.28792	0.00229	-0.06103	-0.01302	-0.06702	-0.20401	0.05602	2	0.9995	3C(57.0215),N-term(304.2072)
A5YKK6	RYCDPVVLTYQAER	1.09784e+07	9.17603e+06	1.03689e+07	1.13707e+07	9.84899e+06	1.14456e+07	1.03538e+07	1.18582e+07	1.0568e+07	1.19689e+07	1.04523e+07	9.76391e+06	1.11845e+07	8.53103e+06	1.04245e+07	9.51759e+06			FALSE	0.16119	-0.03176	-0.01528	0.10923	0.14025	0.00442	0.07939	3	1	3C(57.0215),N-term(304.2072)
A5YKK6	SAQLPPETLATML	6.08009e+06	6.24238e+06	4.94974e+06	4.05748e+06	6.00728e+06	6.64222e+06	6.56543e+06	4.52227e+06	5.25781e+06	6.06716e+06	3.10732e+06	4.01814e+06	5.08697e+06	4.9221e+06	6.00839e+06	4.50901e+06			FALSE	-0.12178	-0.29998	-0.22851	-0.45214	-0.15233	-0.79024	0.03779	2	0.9966	N-term(304.2072)
A5YKK6	SDGAQAHTW	1.86877e+07	1.96384e+07	2.01531e+07	2.17466e+07	2.02527e+07	1.88749e+07	2.02287e+07	2.03404e+07	2.04047e+07	2.06718e+07	2.3876e+07	1.72041e+07	2.32534e+07	2.30889e+07	2.04402e+07	1.82062e+07			FALSE	0.09998	0.274	0.01201	0.12861	0.08205	0.10011	0.02986	2	0.9958	N-term(304.2072)
A5YKK6	SEINIAPR	2.70664e+07	3.11307e+07	2.87467e+07	2.83045e+07	2.88456e+07	2.97566e+07	2.75579e+07	2.92098e+07	2.95413e+07	3.047e+07	2.8477e+07	2.88036e+07	2.83653e+07	4.25129e+07	3.08277e+07	3.16106e+07			FALSE	0.04429	0.28439	0.10148	-0.02869	-0.03588	-0.0229	0.01001	2	0.9986	N-term(304.2072)
A5YKK6	SEYDDPPGLREK	6.35851e+07	6.51794e+07	5.73734e+07	5.56005e+07	5.55899e+07	5.97842e+07	5.74046e+07	5.57236e+07	5.63092e+07	6.09541e+07	5.76422e+07	5.51112e+07	5.43184e+07	5.59522e+07	5.87493e+07	5.40437e+07			FALSE	-0.13498	-0.22369	-0.19106	-0.18874	-0.18678	-0.19156	-0.15842	3	0.9998	12K(304.2072),N-term(304.2072)
A5YKK6	SISAPGSGIWSDGK	2.12299e+07	1.8225e+07	2.34805e+07	2.33918e+07	2.21103e+07	2.16732e+07	1.98618e+07	1.76413e+07	2.15813e+07	2.19746e+07	2.06991e+07	2.03429e+07	2.56662e+07	1.801e+07	2.31889e+07	2.2397e+07			FALSE	0.14266	0.14664	0.20838	0.24853	-0.0732	0.05689	0.15018	3	1	14K(304.2072),N-term(304.2072)
A5YKK6	SLAGLAPHITLNPTIPLFQAHPQLK	8.84463e+06	8.25107e+06	8.9263e+06	6.71445e+06	7.30423e+06	9.99411e+06	7.8832e+06	5.6483e+06	8.31402e+06	6.38596e+06	8.66514e+06	6.18996e+06	6.41359e+06	5.71595e+06	7.1216e+06	7.91322e+06	0.438564	187.726	FALSE	-0.21782	-0.49511	-0.18533	-0.12832	-0.33731	-0.20268	0.017	5	1	25K(304.2072),N-term(304.2072)
A5YKK6	SLDLIESLLR	2.92679e+08	2.73995e+08	2.82209e+08	2.59411e+08	2.82224e+08	2.76626e+08	2.70339e+08	2.60368e+08	2.91107e+08	2.65648e+08	2.57061e+08	2.55404e+08	2.64576e+08	2.83921e+08	2.82947e+08	2.93511e+08			FALSE	-0.02548	-0.04704	0.0247	-0.06524	-0.0946	-0.14507	-0.02006	23	1	N-term(304.2072)
A5YKK6	SLKPAPHLFAQLSK	1.03352e+08	1.02281e+08	9.8935e+07	8.87246e+07	8.87246e+07	1.00016e+08	8.4304e+07	1.09629e+08	9.83582e+07	8.84149e+07	9.10852e+07	8.65671e+07	9.6949e+07	7.71106e+07	1.19304e+08	1.09122e+08			FALSE	-0.13878	-0.24049	0.15166	-0.13195	-0.08451	-0.21102	-0.12366	4	1	14K(304.2072),3K(304.2072),N-term(304.2072)
A5YKK6	SLLEVVVLSR	1.32807e+07	1.21666e+07	1.06827e+07	1.19644e+07	1.19137e+07	9.07706e+06	1.09441e+07	1.41466e+07	1.11023e+07	1.11823e+07	1.10602e+07	1.00138e+07	1.12451e+07	1.30972e+07	1.15448e+07	1.14655e+07			FALSE	-0.19146	-0.06405	-0.14523	-0.16818	-0.02036	-0.27205	-0.27776	3	1	N-term(304.2072)
A5YKK6	SLLLEAYVK	3.75804e+07	3.5634e+07	3.40233e+07	3.70264e+07	3.40263e+07	3.37037e+07	3.57161e+07	3.59358e+07	2.95406e+07	3.14969e+07	3.55521e+07	3.50709e+07	3.47911e+07	3.35204e+07	3.77516e+07	3.3898e+07			FALSE	-0.26243	-0.1	-0.03117	-0.0433	-0.03112	-0.05199	-0.11233	23	1	9K(304.2072),N-term(304.2072)
A5YKK6	SNYEAMIDR	7.213e+07	6.69778e+07	8.16385e+07	7.31902e+07	7.54491e+07	7.35205e+07	7.93393e+07	7.0879e+07	7.876e+07	7.33128e+07	8.8358e+07	8.48009e+07	7.80381e+07	7.18647e+07	7.94757e+07	7.38662e+07			FALSE	0.12856	0.10782	0.14055	0.15447	0.11086	0.31589	0.09881	2	1	N-term(304.2072)
A5YKK6	SPVTFLSDLR	3.09303e+08	3.31631e+08	3.3945e+08	3.47924e+08	3.12525e+08	3.24905e+08	3.53495e+08	3.41156e+08	3.19734e+08	3.29846e+08	3.45432e+08	3.27194e+08	3.18992e+08	3.04153e+08	3.3162e+08	3.34954e+08			FALSE	0.01933	-0.04061	0.05659	0.10092	0.11611	0.06963	-0.00791	23	1	N-term(304.2072)
A5YKK6	SQISYLVDNLTK	5.10638e+06	5.74955e+06	5.63659e+06	5.26792e+06	5.67868e+06	5.34157e+06	4.78956e+06	3.99592e+06	4.68653e+06	4.09532e+06	5.1782e+06	4.40755e+06	5.16505e+06	5.6086e+06	5.21343e+06	5.1323e+06			FALSE	-0.30589	-0.01098	-0.06945	0.00644	-0.30529	-0.17952	0.02167	3	1	12K(304.2072),N-term(304.2072)
A5YKK6	SQISYLVDNLTKK	1.41367e+06	1.60582e+06	1.6423e+06	1.62359e+06	1.72182e+06	1.55243e+06	1.64569e+06	1.66519e+06	2.03733e+06	1.82318e+06	1.61602e+06	1.59927e+06	1.39267e+06	2.03771e+06	1.39478e+06	1.3795e+06			FALSE	0.35449	0.18407	-0.12219	0.11317	0.13291	0.09064	0.11686	4	0.9971	12K(304.2072),13K(304.2072),N-term(304.2072)
A5YKK6	SRDPPVK	1.03176e+07	1.04406e+07	9.08498e+06	6.55731e+06	9.7418e+06	1.07539e+07	8.66608e+06	1.14284e+07	1.52668e+07	9.64621e+06	7.9139e+06	1.2553e+07	8.9901e+06	1.21467e+07	9.17549e+06	9.62652e+06			FALSE	0.26322	0.02607	-0.1428	-0.40823	-0.04688	-0.02039	-0.01836	3	0.9432	7K(304.2072),N-term(304.2072)
A5YKK6	SRGNAPEGLPQLMEVVR	9.67883e+06	1.35541e+07	1.18887e+07	1.04667e+07	9.70102e+06	1.01595e+07	9.97034e+06	1.0438e+07	1.14931e+07	1.15148e+07	1.19228e+07	8.98021e+06	1.07463e+07	1.03166e+07	1.55366e+07	1.04224e+07			FALSE	-0.01404	-0.14147	0.16006	-0.05555	-0.18702	-0.15246	-0.22627	3	1	N-term(304.2072)
A5YKK6	STPQSPAK	2.86777e+07	3.09285e+07	3.13334e+07	2.56259e+07	3.07164e+07	3.12149e+07	3.2441e+07	3.68701e+07	4.38102e+07	2.96229e+07	2.89634e+07	3.62176e+07	3.28621e+07	3.43088e+07	2.90851e+07	3.25782e+07			FALSE	0.30097	0.17237	0.04895	-0.06553	0.21763	0.12899	0.05521	2	0.9982	8K(304.2072),N-term(304.2072)
A5YKK6	SYAIDNPLHYQK	3.79832e+07	4.11711e+07	3.98436e+07	4.17992e+07	4.27871e+07	4.12352e+07	3.97587e+07	4.13734e+07	3.97162e+07	4.02188e+07	3.99576e+07	4.30728e+07	3.80988e+07	5.72712e+07	3.34973e+07	4.54413e+07			FALSE	0.01416	0.26887	-0.00394	0.04466	0.03561	0.06897	0.0861	34	1	12K(304.2072),N-term(304.2072)
A5YKK6	SYIDADVSGN	3.65832e+07	4.3299e+07	4.01995e+07	4.17904e+07	4.19605e+07	3.99221e+07	4.08868e+07	4.63349e+07	3.62841e+07	4.09938e+07	3.97415e+07	3.17523e+07	4.19432e+07	4.36341e+07	4.24363e+07	4.34261e+07			FALSE	-0.04782	0.09935	0.10415	0.03757	0.12681	-0.16006	0.03568	2	1	N-term(304.2072)
A5YKK6	TDDLITRFF	4.056e+06	3.26179e+06	3.30695e+06	2.8123e+06	3.16805e+06	2.89132e+06	3.39687e+06	2.61761e+06	3.16414e+06	3.49371e+06	2.99878e+06	3.28106e+06	3.41613e+06	2.89449e+06	2.88621e+06	3.07175e+06			FALSE	-0.13635	-0.21363	-0.29659	-0.25805	-0.28297	-0.22068	-0.27224	2	0.9585	N-term(304.2072)
A5YKK6	THSGLTDGIPL	2.06567e+07	1.95435e+07	1.99583e+07	2.01044e+07	1.92342e+07	2.11469e+07	1.80432e+07	1.99945e+07	1.79424e+07	2.1571e+07	2.10478e+07	1.99997e+07	1.85836e+07	1.73642e+07	1.94332e+07	2.09269e+07			FALSE	-0.02486	-0.1613	0.00573	-0.00494	-0.07977	0.03009	0.00648	2	0.9999	N-term(304.2072)
A5YKK6	THSGLTDGIPLQ	3.52464e+07	3.6681e+07	3.51477e+07	3.33012e+07	2.97531e+07	3.35974e+07	3.3089e+07	3.53121e+07	3.75441e+07	3.77272e+07	3.12163e+07	3.7089e+07	4.15711e+07	3.61718e+07	3.48481e+07	3.74326e+07			FALSE	0.06556	0.11217	0.00707	-0.07151	-0.07252	-0.07454	-0.18319	2	1	N-term(304.2072)
A5YKK6	THSGLTDGIPLQSISAPGSGIW	2.1039e+07	1.88253e+07	2.503e+07	1.87973e+07	2.04079e+07	1.6961e+07	1.96621e+07	1.54912e+07	2.09248e+07	1.68633e+07	2.11194e+07	1.62082e+07	1.7928e+07	1.75309e+07	2.08758e+07	2.23427e+07			FALSE	-0.07717	-0.16895	0.11655	0.13673	-0.18144	-0.09485	-0.09326	3	1	N-term(304.2072)
A5YKK6	THSGLTDGIPLQSISAPGSGIWSDGK	8.80711e+06	1.04887e+07	1.29534e+07	9.82887e+06	1.0641e+07	1.02519e+07	1.07432e+07	9.51754e+06	1.07197e+07	1.01475e+07	9.28555e+06	7.73673e+06	1.09348e+07	9.63354e+06	1.05769e+07	9.60649e+06			FALSE	0.11295	0.09214	0.06488	0.23963	0.0704	-0.18086	0.11472	4	1	26K(304.2072),N-term(304.2072)
A5YKK6	TMMESSLADF	739246	618886	557643	635127	521710	590540	552376	657926	690392	642587	480430	650250	605606	559238	652377	488147			FALSE	-0.02697	-0.22149	-0.25193	-0.18731	-0.16626	-0.26443	-0.28814	2	0.9356	N-term(304.2072)
A5YKK6	TNFTGVMPPQFK	8.32268e+06	8.75062e+06	9.32097e+06	8.41171e+06	9.36903e+06	9.13675e+06	1.03306e+07	8.93428e+06	9.51149e+06	9.32567e+06	1.04766e+07	9.60262e+06	9.01903e+06	1.02352e+07	8.94923e+06	9.64838e+06			FALSE	0.14184	0.17343	0.12338	0.05467	0.17423	0.23396	0.11623	3	0.9999	12K(304.2072),N-term(304.2072)
A5YKK6	TRSPVTFLSDLR	7.93383e+07	8.54705e+07	7.60565e+07	8.84257e+07	8.49889e+07	8.18548e+07	7.71763e+07	7.663e+07	8.10949e+07	8.08858e+07	7.46869e+07	8.2955e+07	7.32033e+07	7.74936e+07	7.46506e+07	8.13142e+07			FALSE	-0.02497	-0.12914	-0.07957	-0.00286	-0.09968	-0.06414	0.0177	3	1	N-term(304.2072)
A5YKK6	TTNIDTLLVATDQTER	8.9627e+06	7.31488e+06	7.65281e+06	6.46069e+06	7.46756e+06	7.20987e+06	8.15775e+06	8.43744e+06	8.43179e+06	6.69977e+06	7.16413e+06	9.01452e+06	7.32608e+06	8.0557e+06	8.28406e+06	7.41303e+06			FALSE	-0.10532	-0.08166	-0.05239	-0.20581	0.02788	-0.00879	-0.14929	3	1	N-term(304.2072)
A5YKK6	TVTRPTGVSFK	6.17392e+07	6.0955e+07	6.99496e+07	6.53455e+07	6.2106e+07	5.8628e+07	6.14478e+07	6.17809e+07	5.86677e+07	5.86639e+07	6.13083e+07	5.88803e+07	6.45918e+07	6.04306e+07	7.29882e+07	6.33441e+07			FALSE	-0.06448	0.02712	0.15206	0.14104	0.00627	-0.02977	-0.02323	3	1	11K(304.2072),N-term(304.2072)
A5YKK6	TVTVTRPTGVSF	4.96405e+06	3.91789e+06	4.55249e+06	5.23039e+06	5.79591e+06	4.88283e+06	4.91024e+06	4.11109e+06	5.24499e+06	5.29862e+06	4.02179e+06	5.23913e+06	6.71143e+06	5.29963e+06	4.40464e+06	6.11717e+06			FALSE	0.24742	0.43542	0.24444	0.13938	0.02247	0.06028	0.2658	3	0.994	N-term(304.2072)
A5YKK6	TVTVTRPTGVSFK	7.82486e+06	8.42908e+06	8.51868e+06	8.02934e+06	8.00352e+06	7.84815e+06	7.23466e+06	9.20153e+06	8.33097e+06	7.11356e+06	7.63754e+06	7.0647e+06	7.82167e+06	8.13475e+06	8.95605e+06	7.34423e+06			FALSE	-0.07369	-0.02665	0.00411	0.02587	0.01609	-0.14475	-0.03615	3	0.9999	13K(304.2072),N-term(304.2072)
A5YKK6	VDMLSEINIAPR	2.40449e+08	2.36352e+08	2.32432e+08	2.49558e+08	2.44476e+08	2.42283e+08	2.42884e+08	2.50337e+08	2.31887e+08	2.23103e+08	2.33996e+08	2.19116e+08	2.29793e+08	2.3701e+08	2.46332e+08	2.49448e+08			FALSE	-0.06756	-0.03057	0.05631	0.01562	0.04885	-0.07352	0.02982	23	1	3M(15.9949),N-term(304.2072)
A5YKK6	VGGVDPK	1.29415e+07	1.3451e+07	1.42695e+07	1.21397e+07	1.34374e+07	1.19623e+07	1.32172e+07	1.17621e+07	1.42062e+07	1.27637e+07	1.44137e+07	1.38695e+07	1.43692e+07	1.32035e+07	1.33835e+07	1.28648e+07			FALSE	0.03122	0.06311	-0.0079	0.00091	-0.0794	0.09982	-0.05532	2	0.997	7K(304.2072),N-term(304.2072)
A5YKK6	VGQMHQQGILK	4.62571e+06	4.59256e+06	4.4183e+06	4.54382e+06	4.61306e+06	4.09683e+06	4.8293e+06	4.72763e+06	4.22245e+06	4.51499e+06	4.49224e+06	4.72042e+06	4.88161e+06	4.6956e+06	4.43086e+06	4.79045e+06			FALSE	-0.07729	0.05511	0.00048	-0.04066	0.05205	-0.00088	-0.08184	3	1	11K(304.2072),N-term(304.2072)
A5YKK6	VLESSIR	1.06664e+08	1.00099e+08	1.11028e+08	1.20509e+08	1.15836e+08	1.19596e+08	1.09757e+08	9.6994e+07	1.08302e+08	1.12068e+08	1.04802e+08	1.15494e+08	9.98215e+07	1.09485e+08	1.15617e+08	1.14891e+08			FALSE	0.09195	0.01764	0.15684	0.16326	-9e-05	0.09147	0.18733	2	0.9934	N-term(304.2072)
A5YKK6	VLLTSDK	3.0048e+08	3.23177e+08	2.78203e+08	3.16261e+08	2.78046e+08	2.55695e+08	3.04341e+08	2.93726e+08	2.72442e+08	3.15349e+08	3.55656e+08	2.76641e+08	3.34982e+08	2.89251e+08	3.44589e+08	3.18899e+08			FALSE	-0.08545	0.00133	0.08932	-0.06916	-0.06045	0.01985	-0.22461	2	0.9979	7K(304.2072),N-term(304.2072)
A5YKK6	WATDDVAQIYDK	8.60039e+07	7.82253e+07	7.78373e+07	8.16444e+07	8.19859e+07	7.95704e+07	8.15385e+07	7.80925e+07	8.38984e+07	7.76277e+07	8.06568e+07	8.11523e+07	7.72283e+07	7.95055e+07	7.39962e+07	8.05272e+07			FALSE	-0.02394	-0.06739	-0.08789	-0.04232	-0.04097	-0.02142	-0.02367	23	1	12K(304.2072),N-term(304.2072)
A5YKK6	YCDPVVLTY	1.04888e+07	1.15026e+07	1.13822e+07	1.04369e+07	1.20924e+07	1.2601e+07	1.10228e+07	1.08704e+07	1.19613e+07	1.17056e+07	1.05509e+07	1.1019e+07	1.23587e+07	1.12459e+07	1.24176e+07	1.0481e+07			FALSE	0.10593	0.10213	0.05832	-0.01134	-0.00645	-0.02792	0.16718	2	0.9999	2C(57.0215),N-term(304.2072)
A5YKK6	YCDPVVLTYQ	1.05734e+07	1.08203e+07	9.96829e+06	1.1669e+07	1.08928e+07	1.06201e+07	9.40792e+06	9.67012e+06	9.22599e+06	1.03143e+07	1.13587e+07	9.81758e+06	8.56237e+06	9.43607e+06	9.53017e+06	9.81399e+06			FALSE	-0.13073	-0.24932	-0.14529	0.01633	-0.16528	-0.01474	0.00801	2	1	2C(57.0215),N-term(304.2072)
A5YKK6	YCDPVVLTYQAER	2.29063e+07	1.83233e+07	1.96704e+07	1.82306e+07	2.02247e+07	2.18146e+07	1.88841e+07	1.87182e+07	1.94872e+07	2.14317e+07	1.98556e+07	1.7755e+07	2.07525e+07	1.71467e+07	2.20181e+07	1.99131e+07			FALSE	-0.01091	-0.12151	0.02434	-0.12145	-0.13286	-0.13254	0.02806	3	1	2C(57.0215),N-term(304.2072)
A5YKK6	YNVEAVELLIR	5.01219e+06	4.17999e+06	4.39946e+06	3.3921e+06	3.7237e+06	3.61124e+06	3.5055e+06	4.00767e+06	3.58047e+06	3.78679e+06	3.86388e+06	3.31233e+06	4.25138e+06	4.21356e+06	4.37485e+06	3.38129e+06			FALSE	-0.31928	-0.11891	-0.24507	-0.2385	-0.29098	-0.35719	-0.32562	23	1	N-term(304.2072)
A5YKK6	YRECHLLVLK	8.16374e+07	1.08585e+08	8.61471e+07	9.34021e+07	8.15061e+07	8.89341e+07	8.74514e+07	1.03528e+08	8.16516e+07	8.37782e+07	7.18859e+07	6.24276e+07	9.19795e+07	8.09163e+07	1.00222e+08	1.05563e+08			FALSE	-0.20147	-0.13778	0.11345	-0.08331	0.00573	-0.50208	-0.15842	4	0.9994	10K(304.2072),4C(57.0215),N-term(304.2072)
A5YKK6	YSNFLDTLK	5.10106e+06	4.53073e+06	4.81193e+06	4.61412e+06	5.3156e+06	5.75008e+06	4.28074e+06	4.9329e+06	4.81066e+06	4.85494e+06	3.54612e+06	5.12109e+06	4.78655e+06	5.39013e+06	3.18708e+06	5.35704e+06			FALSE	0.00506	0.07939	-0.17287	-0.03115	-0.06403	-0.15224	0.20022	3	0.9991	9K(304.2072),N-term(304.2072)
A6H8Y1	ALRPVQVR	4.90509e+06	4.18106e+06	4.83608e+06	5.77805e+06	4.78077e+06	3.84377e+06	4.88931e+06	5.39556e+06	4.86537e+06	4.82745e+06	5.24667e+06	4.24426e+06	4.91956e+06	4.79541e+06	4.50183e+06	3.79098e+06			FALSE	0.09325	0.09654	-0.13181	0.22424	0.17878	0.06288	-0.07522	3	0.9874	N-term(304.2072)
A6H8Y1	DFEEEDVILQPEK	6.4199e+06	8.80669e+06	7.91907e+06	8.43251e+06	8.03484e+06	9.05131e+06	8.93491e+06	1.00516e+07	7.94948e+06	9.49988e+06	9.60867e+06	7.0932e+06	9.66408e+06	9.55562e+06	8.06591e+06	7.88777e+06			FALSE	0.19658	0.33599	0.0673	0.10284	0.31838	0.13342	0.16623	3	1	13K(304.2072),N-term(304.2072)
A6H8Y1	DSKGDSVLTLPVPEYTPT	5.83867e+06	5.49975e+06	5.29964e+06	6.52548e+06	6.95173e+06	7.14623e+06	7.13973e+06	6.52323e+06	6.85942e+06	6.22222e+06	6.77833e+06	6.14183e+06	5.88494e+06	6.01664e+06	6.78311e+06	6.42399e+06			FALSE	0.20632	0.06993	0.22009	0.06064	0.26905	0.1884	0.31427	3	1	3K(304.2072),N-term(304.2072)
A6H8Y1	EESQSAPVQK	1.93946e+06	1.86812e+06	2.11078e+06	1.83915e+06	2.01447e+06	2.25471e+06	1.95887e+06	2.1957e+06	2.14807e+06	2.46703e+06	2.23327e+06	2.27086e+06	1.92401e+06	2.27189e+06	2.37975e+06	2.24605e+06			FALSE	0.27749	0.14011	0.28083	0.05295	0.12583	0.24238	0.16509	3	0.9999	10K(304.2072),N-term(304.2072)
A6H8Y1	EGKPEDHLLQK	3.39628e+07	3.26066e+07	3.41851e+07	3.69889e+07	3.30399e+07	3.37721e+07	3.5835e+07	3.37302e+07	3.36631e+07	3.38115e+07	3.51384e+07	3.77359e+07	3.57751e+07	3.43938e+07	36379286	3.32723e+07			FALSE	0.01948	0.07597	0.0653	0.09649	0.06351	0.13055	0.00525	4	0.9996	11K(304.2072),3K(304.2072),N-term(304.2072)
A6H8Y1	EISPEENGPEEVKPVDEMETDLK	4.83768e+06	4.97634e+06	5.23183e+06	4.78593e+06	5.24722e+06	4.94143e+06	5.04411e+06	4.94941e+06	4.35414e+06	4.99379e+06	4.81172e+06	5.44239e+06	4.7411e+06	6.40905e+06	4.7165e+06	4.61929e+06			FALSE	-0.0702	0.18415	-0.07207	0.02964	0.02615	0.06329	0.05405	45	1	13K(304.2072),23K(304.2072),N-term(304.2072)
A6H8Y1	ENGPEEVKPVGK	3.55016e+06	3.39344e+06	3.49642e+06	4.06259e+06	4.31821e+06	3.81998e+06	3.01937e+06	3.57718e+06	3.76397e+06	3.65691e+06	3.64466e+06	4.29473e+06	3.7212e+06	4.85719e+06	3.23038e+06	3.45703e+06			FALSE	0.09591	0.30502	-0.05424	0.12251	-0.07397	0.19335	0.22902	3	1	12K(304.2072),8K(304.2072),N-term(304.2072)
A6H8Y1	FMPNPLLPAPILVK	5.1959e+06	5.17869e+06	4.27407e+06	4.38875e+06	5.00696e+06	4.39359e+06	5.04462e+06	4.94765e+06	4.5763e+06	4.94325e+06	4.87187e+06	4.49744e+06	4.51008e+06	5.80599e+06	3.94652e+06	4.41586e+06			FALSE	-0.12409	-0.00816	-0.31107	-0.26015	-0.05417	-0.14704	-0.14224	3	1	14K(304.2072),N-term(304.2072)
A6H8Y1	GEMETDLK	6.68547e+06	6.61838e+06	6.93003e+06	6.60971e+06	6.67003e+06	6.60956e+06	7.02581e+06	7.03829e+06	7.04137e+06	6.6317e+06	6.83674e+06	6.34781e+06	5.80789e+06	6.35651e+06	6.40403e+06	6.25267e+06			FALSE	0.03949	-0.12918	-0.07194	0.02536	0.08017	-0.013	-0.00263	2	0.9811	8K(304.2072),N-term(304.2072)
A6H8Y1	GEVETDLK	7.55742e+06	6.88964e+06	7.27986e+06	7.2743e+06	6.80355e+06	7.69212e+06	7.37836e+06	7.31796e+06	7.42175e+06	7.77666e+06	7.19319e+06	8.88187e+06	7.67122e+06	7.44552e+06	7.76885e+06	7.13207e+06			FALSE	0.07314	0.06537	0.04463	0.01066	0.02468	0.15405	0.00485	2	0.9763	8K(304.2072),N-term(304.2072)
A6H8Y1	GIQSPDVPEQFSDINLSK	1.72398e+06	1.30073e+06	1.42558e+06	1.22356e+06	1.47245e+06	1.64058e+06	1.17883e+06	1.2916e+06	1.36026e+06	1.48594e+06	1.41744e+06	1.46571e+06	1.2227e+06	1.38804e+06	1.36694e+06	1.22326e+06			FALSE	-0.08776	-0.21234	-0.22373	-0.19128	-0.29204	-0.06915	0.04152	3	0.9994	18K(304.2072),N-term(304.2072)
A6H8Y1	GREICLR	8.53003e+06	9.22805e+06	9.89796e+06	9.04839e+06	9.58289e+06	8.79872e+06	9.60435e+06	9.08094e+06	8.65692e+06	9.98894e+06	8.90386e+06	9.05819e+06	9.73492e+06	9.24054e+06	8.87349e+06	9.9204e+06			FALSE	0.07038	0.09566	0.08179	0.09344	0.07343	0.01648	0.04979	3	0.9345	5C(57.0215),N-term(304.2072)
A6H8Y1	KPPDNLDLVSRK	2.4131e+07	2.26622e+07	2.31826e+07	2.20907e+07	2.23391e+07	2.42461e+07	2.33252e+07	2.23326e+07	2.36803e+07	2.352e+07	2.4193e+07	2.70586e+07	2.39896e+07	2.37493e+07	2.37145e+07	2.36648e+07			FALSE	0.0125	0.02887	0.01796	-0.04764	-0.03544	0.1313	-0.00643	4	0.9997	12K(304.2072),1K(304.2072),N-term(304.2072)
A6H8Y1	KTEKPSTPVQTR	1.53367e+07	1.49252e+07	1.63642e+07	1.48985e+07	1.57929e+07	1.59904e+07	1.42469e+07	1.44381e+07	1.44654e+07	1.57475e+07	1.69072e+07	1.59293e+07	1.6096e+07	1.5733e+07	1.56619e+07	1.68225e+07			FALSE	-0.00234	0.07284	0.10224	0.04694	-0.0772	0.11779	0.07077	4	1	1K(304.2072),4K(304.2072),N-term(304.2072)
A6H8Y1	NENESCADRDTPQHMEDQ	3.25426e+06	3.8667e+06	3.91485e+06	3.77698e+06	3.72471e+06	3.61016e+06	3.37307e+06	3.61255e+06	4.18286e+06	3.68483e+06	3.50189e+06	4.2505e+06	3.64447e+06	3.3542e+06	3.967e+06	3.32705e+06			FALSE	0.14387	-0.02499	0.03465	0.11126	-0.02768	0.12257	0.0427	3	1	6C(57.0215),N-term(304.2072)
A6H8Y1	NLEETGR	1.54611e+07	1.4539e+07	1.67098e+07	1.45344e+07	1.58005e+07	1.30715e+07	1.45279e+07	1.31447e+07	1.50704e+07	1.63456e+07	1.42245e+07	1.31052e+07	1.23731e+07	1.2394e+07	1.44514e+07	1.36736e+07			FALSE	0.06654	-0.27654	-0.09311	0.05862	-0.11651	-0.13449	-0.05529	2	0.9985	N-term(304.2072)
A6H8Y1	NSQIETEIEVPSSAVPEHR	5.00453e+06	5.59713e+06	5.12699e+06	5.36125e+06	5.45735e+06	3.50394e+06	6.49702e+06	3.24429e+06	5.93765e+06	6.9736e+06	5.74073e+06	6.20079e+06	6.3051e+06	5.88365e+06	6.01892e+06	5.99409e+06			FALSE	0.28434	0.20126	0.18031	-0.01552	-0.1221	0.1717	-0.24251	3	1	N-term(304.2072)
A6H8Y1	QIVDKGEAK	2.52029e+06	2.44809e+06	2.81754e+06	2.25354e+06	2.97939e+06	2.93839e+06	2.55476e+06	3.08488e+06	2.96968e+06	2.63406e+06	2.44004e+06	2.93869e+06	2.52212e+06	2.65278e+06	2.76606e+06	2.74034e+06			FALSE	0.17362	0.05876	0.14833	0.02952	0.18283	0.11449	0.25228	3	0.9536	5K(304.2072),9K(304.2072),N-term(304.2072)
A6H8Y1	RSNPFNESQEK	1.33784e+07	1.18953e+07	1.34501e+07	1.28181e+07	1.25639e+07	1.36845e+07	1.2623e+07	1.31723e+07	1.24783e+07	1.21858e+07	1.23559e+07	1.29786e+07	1.37675e+07	1.3134e+07	1.41818e+07	1.18244e+07			FALSE	-0.03523	0.09005	0.04121	0.05568	0.02947	0.00346	0.05459	3	0.9999	11K(304.2072),N-term(304.2072)
A6H8Y1	SLPQEQKPLEIKPAPFVR	9.10329e+06	9.00325e+06	9.72557e+06	8.97513e+06	9.24771e+06	9.35747e+06	9.4589e+06	9.33058e+06	1.13005e+07	9.91268e+06	9.56154e+06	8.78988e+06	1.00879e+07	9.23107e+06	9.44865e+06	9.17822e+06			FALSE	0.22845	0.09351	0.04087	0.04658	0.05341	0.01938	0.03919	45	1	12K(304.2072),7K(304.2072),N-term(304.2072)
A6H8Y1	TGGDNDVEESSR	4.18998e+06	3.45721e+06	3.67883e+06	3.78252e+06	3.65683e+06	3.53507e+06	4.17043e+06	3.43001e+06	3.57522e+06	3.36428e+06	4.07139e+06	3.55565e+06	4.0219e+06	3.15749e+06	4.10447e+06	3.29062e+06			FALSE	-0.1401	-0.09107	-0.04836	-0.03549	-0.00885	-0.00381	-0.08856	2	1	N-term(304.2072)
A6H8Y1	TPEVIDATEEIDKDLEETGRR	4.88606e+07	5.53103e+07	5.29681e+07	5.52496e+07	5.24652e+07	4.56358e+07	5.21614e+07	5.99367e+07	5.07557e+07	5.68662e+07	5.01648e+07	6.12099e+07	5.3355e+07	6.2715e+07	5.07008e+07	5.50105e+07			FALSE	0.04702	0.15604	0.02118	0.05498	0.10581	0.09647	-0.08661	4	0.9997	13K(304.2072),N-term(304.2072)
A6H8Y1	TPEVTDATEEIDK	1.35777e+07	1.20231e+07	1.07679e+07	1.24442e+07	1.08737e+07	1.0988e+07	1.16179e+07	1.12249e+07	1.0261e+07	1.15529e+07	1.17236e+07	1.26217e+07	1.18269e+07	1.73059e+07	1.20347e+07	1.02539e+07			FALSE	-0.23094	0.18645	-0.19988	-0.14132	-0.16445	-0.07254	-0.22778	3	1	13K(304.2072),N-term(304.2072)
A6H8Y1	VGEETVGDNSPSSVVEEQYLNKL	1.7011e+06	1.64698e+06	1.88265e+06	1.79411e+06	1.59956e+06	1.67914e+06	1.5157e+06	1.69321e+06	2.07801e+06	1.64246e+06	1.53822e+06	2.02775e+06	1.74668e+06	1.94911e+06	1.62734e+06	2.01641e+06			FALSE	0.15215	0.14255	0.12209	0.1351	-0.06125	0.09096	-0.03021	4	0.9993	22K(304.2072),N-term(304.2072)
A6H8Y1	VVEEMEADLK	5.49884e+06	4.42316e+06	4.20343e+06	3.25768e+06	5.07031e+06	5.12375e+06	6.02797e+06	4.44909e+06	4.9506e+06	4.79836e+06	5.47978e+06	4.31029e+06	4.92122e+06	5.52639e+06	4.48246e+06	4.60697e+06			FALSE	-0.02538	0.07447	-0.12644	-0.41124	0.07853	-0.01931	0.03903	3	0.9996	10K(304.2072),N-term(304.2072)
A6NCE7	FLVPDHVNMSELIK	2.06075e+08	2.0934e+08	2.07913e+08	1.92848e+08	2.26528e+08	2.05505e+08	1.98439e+08	1.92512e+08	2.06462e+08	1.88313e+08	1.84387e+08	2.11444e+08	1.80364e+08	2.06965e+08	2.00348e+08	2.03674e+08			FALSE	-0.07352	-0.101	-0.04012	-0.05181	-0.08757	-0.06967	0.05659	34	1	14K(304.2072),9M(15.9949),N-term(304.2072)
A6NCE7	IPVIIER	3.04447e+07	3.16463e+07	3.21692e+07	3.43063e+07	3.33831e+07	2.98038e+07	3.35758e+07	3.55048e+07	3.39724e+07	3.18759e+07	3.50848e+07	3.12147e+07	3.3169e+07	3.35706e+07	3.1803e+07	2.94469e+07			FALSE	0.08476	0.10416	-0.01968	0.09844	0.15389	0.09461	0.02524	2	0.9912	N-term(304.2072)
A6NCE7	LIREQHPTK	2.20043e+07	2.08083e+07	2.45831e+07	1.99445e+07	2.26192e+07	2.20698e+07	2.48766e+07	2.22899e+07	2.59625e+07	2.3175e+07	2.50182e+07	2.00535e+07	2.43463e+07	2.10347e+07	2.36875e+07	2.25908e+07			FALSE	0.19879	0.08405	0.1123	0.05666	0.13973	0.07418	0.06189	4	0.9983	9K(304.2072),N-term(304.2072)
A6NCE7	LIREQHPTKIPVIIER	2.71616e+06	3.49748e+06	3.22197e+06	2.40745e+06	3.26469e+06	3.46599e+06	3.20656e+06	2.65971e+06	3.69329e+06	2.5597e+06	3.55986e+06	3.80207e+06	2.98286e+06	2.45879e+06	4.01532e+06	3.67426e+06			FALSE	0.00911	-0.19139	0.30747	-0.14245	-0.083	0.24465	0.11531	5	0.9976	9K(304.2072),N-term(304.2072)
A6NCE7	QLPVLDK	2.40701e+08	2.35903e+08	2.39813e+08	2.43506e+08	2.6152e+08	2.30105e+08	2.31889e+08	2.26536e+08	2.3203e+08	2.24276e+08	2.37131e+08	2.23738e+08	2.33209e+08	2.67575e+08	2.42216e+08	2.50417e+08			FALSE	-0.06279	0.0714	0.04772	0.02019	-0.0561	-0.04843	0.04477	2	0.9964	7K(304.2072),N-term(304.2072)
A6NCE7	RTFEQRVEDVR	2.25595e+07	2.04166e+07	2.28009e+07	2.19609e+07	2.35746e+07	2.44037e+07	2.27723e+07	2.14496e+07	2.39229e+07	2.27989e+07	2.2469e+07	2.41399e+07	2.3962e+07	2.1795e+07	2.1813e+07	2.21903e+07			FALSE	0.12056	0.09046	0.03407	0.05873	0.04122	0.11707	0.15885	4	1	N-term(304.2072)
A6NCE7	TFEQRVEDVR	4.68945e+07	4.45122e+07	4.49348e+07	4.79763e+07	5.06439e+07	4.43583e+07	5.22935e+07	4.40152e+07	4.76982e+07	4.44897e+07	5.1533e+07	4.40018e+07	5.01308e+07	4.56499e+07	4.31143e+07	4.58773e+07			FALSE	0.01228	0.06744	-0.03863	0.02355	0.07537	0.06373	0.05566	3	1	N-term(304.2072)
A6NDG6	AVEMAAQ	4.58638e+06	2.7066e+06	3.42518e+06	3.8709e+06	4.31869e+06	4.39005e+06	3.42347e+06	3.49854e+06	4.44145e+06	5.09713e+06	3.5272e+06	3.45438e+06	4.0713e+06	3.44784e+06	5.0739e+06	4.30012e+06			FALSE	0.38727	0.04406	0.36216	0.00061	-0.07532	-0.06295	0.25596	2	0.9709	N-term(304.2072)
A6NDG6	AVEMAAQR	6.18697e+08	5.61176e+08	6.50968e+08	6.31313e+08	5.84528e+08	5.61514e+08	6.71726e+08	5.69387e+08	6.06419e+08	6.13716e+08	7.10964e+08	5.74712e+08	6.42336e+08	5.38567e+08	6.94903e+08	6.31413e+08			FALSE	0.04841	0.00126	0.16879	0.12008	0.073	0.1239	-0.04197	2	1	4M(15.9949),N-term(304.2072)
A6NDG6	AVVVGFDPHFSYMK	2.11841e+08	2.02886e+08	1.98803e+08	1.93142e+08	1.88601e+08	2.18925e+08	1.89664e+08	1.86177e+08	2.1049e+08	1.9107e+08	1.74388e+08	1.84921e+08	1.87538e+08	1.9129e+08	2.06339e+08	1.98207e+08			FALSE	-0.04655	-0.13062	-0.03585	-0.08151	-0.14204	-0.20694	-0.02527	3	1	13M(15.9949),14K(304.2072),N-term(304.2072)
A6NDG6	AYVLGSPALAAELEAVGVA	3.2284e+07	4.34146e+07	3.98865e+07	4.36906e+07	4.95399e+07	4.21786e+07	3.5747e+07	3.34426e+07	4.06025e+07	4.10824e+07	4.09176e+07	4.03431e+07	4.2344e+07	8.39172e+07	4.58967e+07	3.04538e+07			FALSE	0.1098	0.73807	0.01237	0.14284	-0.12971	0.10229	0.27695	3	1	N-term(304.2072)
A6NDG6	AYVLGSPALAAELEAVGVAS	1.26953e+06	1.15208e+06	1.29662e+06	1.19581e+06	1.38125e+06	1.13034e+06	1.39947e+06	1.43128e+06	1.16991e+06	1.0366e+06	1.43893e+06	1.0515e+06	963988	1.20077e+06	1.1724e+06	1.17906e+06			FALSE	-0.1342	-0.16176	-0.04241	0.04159	0.22522	0.04043	0.05264	3	0.9769	N-term(304.2072)
A6NDG6	EYGINPER	1.36102e+08	1.55752e+08	1.32841e+08	1.2351e+08	1.48783e+08	1.20746e+08	1.37192e+08	1.35219e+08	1.46551e+08	1.31666e+08	1.4484e+08	1.51519e+08	1.32868e+08	1.65491e+08	1.39039e+08	1.36258e+08			FALSE	-0.06903	0.03181	-0.08425	-0.18712	-0.09946	0.0221	-0.11481	2	0.9997	N-term(304.2072)
A6NDG6	FIAGTGCLVR	3.41356e+08	3.6812e+08	3.55071e+08	3.45763e+08	3.86457e+08	3.2551e+08	3.57022e+08	3.85105e+08	3.82945e+08	3.60755e+08	3.6941e+08	3.62819e+08	3.89649e+08	3.245e+08	3.98222e+08	3.68615e+08			FALSE	0.06797	0.00947	0.11217	-0.01768	0.06491	0.04554	0.00506	2	1	7C(57.0215),N-term(304.2072)
A6NDG6	FIFDCVSQ	1.27558e+08	1.65559e+08	1.77136e+08	1.62174e+08	1.82124e+08	1.59002e+08	1.91419e+08	1.79218e+08	1.73895e+08	1.48049e+08	1.89069e+08	1.7999e+08	1.60234e+08	1.43039e+08	1.66834e+08	1.52221e+08			FALSE	0.13533	0.04914	0.12233	0.21113	0.33853	0.33238	0.21883	2	0.9987	5C(57.0215),N-term(304.2072)
A6NDG6	FIFDCVSQEYGINPER	3.90554e+08	4.03545e+08	4.12068e+08	4.2452e+08	4.16844e+08	3.69262e+08	4.14249e+08	3.21438e+08	3.43351e+08	3.35985e+08	3.74163e+08	2.62401e+08	4.05809e+08	3.3497e+08	4.01991e+08	3.15047e+08			FALSE	-0.22519	-0.10028	-0.14727	0.0752	-0.11023	-0.31901	-0.01459	3	1	5C(57.0215),N-term(304.2072)
A6NDG6	GETAVPGAPEAL	2.88591e+07	2.935e+07	2.99786e+07	3.20446e+07	3.03156e+07	2.63777e+07	3.1017e+07	3.2882e+07	2.6247e+07	3.06104e+07	2.85593e+07	2.72635e+07	3.0481e+07	3.02876e+07	2.68631e+07	3.00073e+07			FALSE	-0.0339	0.06208	-0.03357	0.09156	0.13455	-0.06039	-0.03807	2	1	N-term(304.2072)
A6NDG6	GETAVPGAPEALR	1.24834e+08	1.30689e+08	1.10809e+08	1.33208e+08	1.17633e+08	1.38181e+08	1.14568e+08	1.15769e+08	1.25049e+08	1.12795e+08	1.21187e+08	1.20653e+08	9.74648e+07	1.3724e+08	1.11435e+08	1.17415e+08			FALSE	-0.10344	-0.1226	-0.15905	-0.06647	-0.14971	-0.0794	0.00164	23	1	N-term(304.2072)
A6NDG6	LADVDTLLFDCDGVLWR	5.40349e+06	4.30805e+06	5.00314e+06	4.99614e+06	6.06224e+06	5.18254e+06	5.54925e+06	4.24944e+06	3.65061e+06	5.41562e+06	4.69662e+06	3.65366e+06	5.1833e+06	9.08517e+06	3.83567e+06	5.48706e+06			FALSE	-0.0992	0.55506	-0.05895	0.04212	0.01289	-0.21788	0.21148	3	1	11C(57.0215),N-term(304.2072)
A6NDG6	LAGAPAPK	4.6275e+08	4.69028e+08	4.81312e+08	4.91071e+08	4.88477e+08	4.39669e+08	4.59976e+08	4.12875e+08	4.43368e+08	4.71108e+08	4.89703e+08	4.18854e+08	4.64285e+08	4.34436e+08	5.08762e+08	4.79597e+08			FALSE	-0.02704	-0.05211	0.08505	0.06154	-0.09425	-0.03641	-0.00563	23	0.9996	8K(304.2072),N-term(304.2072)
A6NDG6	LDTDILLGATCGLK	5.95696e+06	5.72792e+06	5.90997e+06	5.36827e+06	6.32415e+06	5.11934e+06	4.21529e+06	5.17553e+06	4.41686e+06	5.40267e+06	5.38254e+06	4.42655e+06	6.34151e+06	4.53769e+06	4.87257e+06	5.62667e+06			FALSE	-0.25092	-0.10307	-0.15436	-0.0511	-0.31532	-0.25245	-0.03012	3	1	11C(57.0215),14K(304.2072),N-term(304.2072)
A6NDG6	LFDCDGVLWR	9.46068e+06	1.08749e+07	9.91201e+06	1.08169e+07	1.09581e+07	9.14784e+06	1.10776e+07	1.04259e+07	9.95853e+06	1.02676e+07	9.49039e+06	1.14651e+07	8.73384e+06	2.09542e+07	1.00123e+07	1.01609e+07			FALSE	-0.00779	0.54588	-0.01156	0.02764	0.08057	0.04333	-0.01638	2	1	4C(57.0215),N-term(304.2072)
A6NDG6	LFDCDGVLWRGETAVPGAPEALR	2.7062e+06	3.04244e+06	2.49166e+06	3.0048e+06	2.98349e+06	1.65247e+06	3.55711e+06	2.31251e+06	1.79882e+06	2.50403e+06	2.26737e+06	2.22921e+06	2.5928e+06	3.57981e+06	2.40879e+06	2.76719e+06			FALSE	-0.41793	0.10266	-0.15139	-0.06472	0.03005	-0.35439	-0.31035	4	0.9978	4C(57.0215),N-term(304.2072)
A6NDG6	LGFGGPAGPGASLEVF	1.20204e+07	1.36778e+07	1.24953e+07	1.48934e+07	1.59977e+07	1.03566e+07	1.20641e+07	1.03304e+07	1.59787e+07	1.37694e+07	1.10266e+07	1.28e+07	1.11317e+07	2.21773e+07	1.32166e+07	1.03644e+07			FALSE	0.21113	0.37424	-0.12404	0.09191	-0.19853	-0.1091	0.03637	23	1	N-term(304.2072)
A6NDG6	LGFGGPAGPGASLEVFGT	6.43028e+06	4.33433e+06	5.55213e+06	3.93172e+06	4.43926e+06	6.16388e+06	6.60218e+06	3.87265e+06	6.73394e+06	6.02802e+06	4.95986e+06	4.88923e+06	5.29604e+06	3.61589e+06	6.76395e+06	4.79558e+06			FALSE	0.24555	-0.27249	0.10279	-0.18275	-0.03937	-0.12823	-0.0218	3	0.9998	N-term(304.2072)
A6NDG6	LGFITNNSSK	7.75108e+06	7.86713e+06	7.45706e+06	7.79446e+06	7.66414e+06	8.22148e+06	8.43072e+06	7.39052e+06	7.69107e+06	8.05308e+06	7.48753e+06	7.8912e+06	7.58428e+06	7.23299e+06	7.91419e+06	8.03756e+06			FALSE	0.01159	-0.07595	0.03049	-0.03428	0.01863	-0.02229	0.02449	234	0.9997	10K(304.2072),N-term(304.2072)
A6NDG6	MVPDFYVD	8.31173e+06	1.04139e+07	8.61013e+06	9.55908e+06	9.51059e+06	8.86636e+06	9.16657e+06	8.59788e+06	8.54085e+06	9.45341e+06	8.91594e+06	8.338e+06	9.23304e+06	8.82764e+06	9.19622e+06	8.95924e+06			FALSE	-0.05748	-0.05216	-0.04461	-0.04352	-0.07602	-0.11809	-0.02712	2	0.9113	1M(15.9949),N-term(304.2072)
A6NDG6	NNQESDCVSK	8.61337e+06	8.79852e+06	8.89219e+06	8.56141e+06	9.13442e+06	9.16312e+06	8.79116e+06	8.81277e+06	1.14572e+07	8.86423e+06	9.85706e+06	8.58815e+06	8.69415e+06	9.24066e+06	9.24847e+06	9.73355e+06			FALSE	0.22293	0.04269	0.12456	0.00345	0.01582	0.08317	0.07158	3	1	10K(304.2072),7C(57.0215),N-term(304.2072)
A6NDG6	NNQESDCVSKK	3.37471e+07	3.46862e+07	3.34566e+07	2.90629e+07	3.45437e+07	3.45084e+07	3.27769e+07	4.02365e+07	5.19832e+07	3.09137e+07	3.04395e+07	3.14802e+07	3.37648e+07	3.58207e+07	3.04605e+07	3.48947e+07			FALSE	0.27662	0.02409	-0.06639	-0.13039	0.09346	-0.1443	0.01299	3	1	10K(304.2072),11K(304.2072),7C(57.0215),N-term(304.2072)
A6NDG6	QADIIGK	4.95994e+07	4.75968e+07	4.79847e+07	4.77183e+07	4.88456e+07	4.61864e+07	4.97805e+07	4.45712e+07	4.83801e+07	4.75424e+07	5.01578e+07	4.60589e+07	4.61906e+07	4.42873e+07	4.60048e+07	4.48524e+07			FALSE	-0.01903	-0.10333	-0.0973	-0.02233	-0.04285	-0.01461	-0.03249	2	0.9796	7K(304.2072),N-term(304.2072)
A6NDG6	QADIIGKPSR	2.05634e+07	1.563e+07	1.44681e+07	1.88244e+07	1.84031e+07	1.47723e+07	1.92104e+07	1.78679e+07	1.66296e+07	1.67115e+07	1.73627e+07	1.7583e+07	2.01503e+07	1.89875e+07	1.72086e+07	1.95603e+07			FALSE	-0.11842	0.11283	0.02276	-0.12053	0.03484	-0.05061	-0.12562	24	1	7K(304.2072),N-term(304.2072)
A6NDG6	RLGFITNNSSK	3.9237e+08	3.6703e+08	3.27275e+08	3.47587e+08	3.42974e+08	3.32152e+08	3.60693e+08	4.01504e+08	3.76094e+08	3.36602e+08	3.93741e+08	3.00575e+08	4.06341e+08	2.58967e+08	3.64059e+08	3.65001e+08			FALSE	-0.09157	-0.19084	-0.05882	-0.17027	0.0053	-0.12927	-0.1697	3	1	11K(304.2072),N-term(304.2072)
A6NDG6	SIADLLPALQG	1.81109e+08	2.25333e+08	1.72528e+08	1.76248e+08	1.73545e+08	1.54557e+08	1.57659e+08	1.57552e+08	1.79398e+08	1.6697e+08	1.62446e+08	2.31596e+08	1.52474e+08	2.52652e+08	1.65639e+08	1.56115e+08			FALSE	-0.23074	-0.00468	-0.33709	-0.22075	-0.36673	-0.0447	-0.30891	23	1	N-term(304.2072)
A6NDG6	SVGVGPEPLQGEGPGDWLHAPLEPDVR	1.63221e+08	1.7084e+08	1.91371e+08	1.68295e+08	1.6179e+08	1.43965e+08	1.78366e+08	1.45477e+08	1.47846e+08	1.64263e+08	1.57693e+08	1.69194e+08	1.57031e+08	2.36004e+08	1.44867e+08	1.61166e+08			FALSE	-0.09806	0.23455	-0.12643	0.10654	-0.04482	-0.03132	-0.12774	34	1	N-term(304.2072)
A6NDG6	TRAAYAEK	1.22434e+07	1.14229e+07	1.21554e+07	1.00243e+07	1.44224e+07	1.45302e+07	1.41536e+07	1.30505e+07	2.17242e+07	1.27975e+07	1.17085e+07	8.99087e+06	1.32761e+07	1.24392e+07	1.00511e+07	1.20532e+07			FALSE	0.54467	0.1198	-0.0985	-0.09359	0.20099	-0.19324	0.29087	3	0.9988	8K(304.2072),N-term(304.2072)
A6NDG6	TVMVGDR	1.69052e+07	1.95329e+07	1.91884e+07	1.644e+07	1.61453e+07	1.85765e+07	1.96548e+07	2.08037e+07	1.9007e+07	1.97784e+07	1.81741e+07	2.20984e+07	1.75269e+07	2.0134e+07	1.85494e+07	1.9806e+07			FALSE	0.09007	0.04762	0.07398	-0.03242	0.151	0.14435	-0.0696	2	0.9977	N-term(304.2072)
A6NDG6	TVMVGDRLDTDILLGATC	6.835e+06	8.85586e+06	7.28165e+06	7.64789e+06	7.02026e+06	6.5417e+06	8.0977e+06	9.03208e+06	8.64384e+06	9.79172e+06	9.55999e+06	9.72047e+06	8.65473e+06	8.2135e+06	8.62005e+06	8.59415e+06			FALSE	0.23257	0.10438	0.13367	-0.07176	0.12658	0.29721	-0.21036	3	1	18C(57.0215),N-term(304.2072)
A6NDG6	TVMVGDRLDTDILLGATCGLK	8.17268e+07	8.15163e+07	8.0506e+07	7.02924e+07	8.15285e+07	7.9545e+07	8.0614e+07	7.40208e+07	6.84778e+07	8.55998e+07	8.03106e+07	6.63547e+07	6.97934e+07	7.49847e+07	6.41101e+07	7.47317e+07			FALSE	-0.08337	-0.17318	-0.23358	-0.1144	-0.07816	-0.15449	-0.0193	45	1	18C(57.0215),21K(304.2072),3M(15.9949),N-term(304.2072)
A6NDG6	VGVGPEPLQGEGPGDWLHAPLEPDVR	5.6923e+06	8.09066e+06	8.37905e+06	7.74396e+06	5.28972e+06	6.27664e+06	6.96387e+06	6.17902e+06	6.54107e+06	8.65296e+06	7.48024e+06	7.57887e+06	6.23994e+06	1.42882e+07	6.62904e+06	7.33876e+06			FALSE	0.14062	0.57471	0.01922	0.22624	-0.0686	0.12775	-0.25295	3	1	N-term(304.2072)
A6NDG6	VVGFDPHFSYMK	8.95309e+06	1.00133e+07	8.972e+06	9.53853e+06	1.03083e+07	8.65239e+06	9.00725e+06	9.35842e+06	1.03037e+07	8.84557e+06	7.89728e+06	1.09821e+07	9.37119e+06	1.05137e+07	8.29458e+06	8.98244e+06			FALSE	0.01385	0.06823	-0.13459	-0.0351	-0.04644	-0.00664	-0.00043	3	1	12K(304.2072),N-term(304.2072)
A6NDG6	YLQQPGCLLVGTNMDNR	7.32677e+07	7.97921e+07	8.17055e+07	8.7852e+07	8.69627e+07	8.21424e+07	8.38986e+07	8.87524e+07	7.6375e+07	7.8478e+07	8.33132e+07	8.7788e+07	7.81474e+07	8.3554e+07	9.2155e+07	9.06541e+07			FALSE	0.0168	0.07924	0.25624	0.14768	0.17376	0.16076	0.14383	3	1	14M(15.9949),7C(57.0215),N-term(304.2072)
A6NDG6	YLQQPGCLLVGTNMDNRLPLENGR	5.33663e+06	5.61112e+06	5.01645e+06	5.23306e+06	5.44793e+06	5.13108e+06	5.62958e+06	4.80419e+06	5.2118e+06	5.40611e+06	5.58681e+06	4.62046e+06	4.89659e+06	4.85303e+06	5.75601e+06	5.1239e+06			FALSE	-0.04414	-0.16722	-0.00897	-0.09508	-0.06937	-0.10104	-0.04943	34	1	14M(15.9949),7C(57.0215),N-term(304.2072)
A6NDN3	EATSSFMDLPK	2.90941e+07	2.49253e+07	2.82467e+07	2.76947e+07	2.64107e+07	3.02646e+07	2.88464e+07	2.4358e+07	3.18337e+07	2.78918e+07	3.27771e+07	3.27964e+07	2.97339e+07	2.83232e+07	2.58576e+07	2.45591e+07			FALSE	0.14487	0.104	-0.09958	0.05044	-0.02193	0.27964	0.06924	3	0.9625	11K(304.2072),N-term(304.2072)
A6NDN3	LQEQEEMLREQEVQR	4.2907e+06	4.4337e+06	4.41173e+06	4.78888e+06	4.70196e+06	4.34958e+06	4.62752e+06	4.5199e+06	4.31644e+06	4.84813e+06	4.71058e+06	3.71352e+06	5.17073e+06	4.77919e+06	4.56648e+06	4.26293e+06			FALSE	0.07101	0.18963	0.01726	0.07667	0.06831	-0.05053	0.05311	4	0.9976	7M(15.9949),N-term(304.2072)
A6NDU8	AGEDDHFLIR	8.76302e+06	1.01484e+07	9.39355e+06	1.0382e+07	9.30604e+06	9.59954e+06	9.13849e+06	1.04034e+07	1.0424e+07	9.5202e+06	8.83587e+06	1.01074e+07	8.72269e+06	9.26232e+06	9.59034e+06	8.62862e+06			FALSE	0.07671	-0.07246	-0.05381	0.06446	0.04731	0.00243	-0.00044	3	1	N-term(304.2072)
A6NDU8	AILDMTYFEENK	9.406e+06	1.00574e+07	9.16891e+06	8.35463e+06	9.31451e+06	7.98564e+06	1.07729e+07	9.59957e+06	8.63139e+06	9.84839e+06	7.73894e+06	7.01797e+06	1.02454e+07	8.67193e+06	1.05101e+07	1.02948e+07			FALSE	-0.07482	-0.04106	0.09616	-0.15147	0.06586	-0.39937	-0.16998	3	1	12K(304.2072),N-term(304.2072)
A6NDU8	AVSSVVR	5.4621e+06	4.76948e+06	4.54486e+06	4751611	5.10886e+06	4.88688e+06	5.52633e+06	4.98049e+06	6.74857e+06	5.27751e+06	5.33494e+06	4.89212e+06	5.61698e+06	5.37333e+06	4.89526e+06	5.05458e+06			FALSE	0.23314	0.1032	-0.04028	-0.13827	0.0383	-0.00064	-0.03364	2	0.9078	N-term(304.2072)
A6NDU8	CPIQLNEGVSF	1.20279e+07	1.1588e+07	1.04234e+07	8.06026e+06	8.59618e+06	1.20366e+07	1.22856e+07	1.17458e+07	1.31141e+07	1.32227e+07	8.5945e+06	1.30503e+07	1.07361e+07	1.18785e+07	8.39337e+06	1.09904e+07			FALSE	0.15732	-0.06251	-0.28491	-0.35351	0.02516	-0.12574	-0.19482	2	0.9838	1C(57.0215),N-term(304.2072)
A6NDU8	CPIQLNEGVSFQDLDTAK	2.59937e+06	2.11902e+06	2.56189e+06	2.66932e+06	2.87527e+06	2.53132e+06	3.32828e+06	2.84024e+06	2.85045e+06	1.78264e+06	2.07264e+06	2.17596e+06	3.0018e+06	2.42498e+06	2.01866e+06	3.00039e+06			FALSE	-0.02632	0.2018	0.08912	0.14885	0.38663	-0.15131	0.19642	4	0.9993	18K(304.2072),1C(57.0215),N-term(304.2072)
A6NDU8	ECSNPSNLL	1.10433e+07	1.05407e+07	1.03665e+07	9.87835e+06	9.20601e+06	9.811e+06	1.00338e+07	1.05043e+07	1.07633e+07	1.03485e+07	9.26691e+06	1.08408e+07	8.82109e+06	1.07558e+07	9.4288e+06	1.03618e+07			FALSE	-0.03191	-0.14081	-0.12515	-0.09241	-0.07166	-0.10221	-0.18267	2	0.9992	2C(57.0215),N-term(304.2072)
A6NDU8	ECSNPSNLLELY	2.07691e+08	2.48681e+08	1.97871e+08	2.09306e+08	2.01371e+08	2.18404e+08	1.85536e+08	2.30708e+08	2.45063e+08	1.923e+08	1.9574e+08	161327436	2.13132e+08	1.91232e+08	2.20971e+08	2.08605e+08			FALSE	-0.06138	-0.17456	-0.0873	-0.16455	-0.13278	-0.35401	-0.12059	23	1	2C(57.0215),N-term(304.2072)
A6NDU8	ECSNPSNLLELYTQ	5.41751e+07	5.30239e+07	5.14371e+07	4.53501e+07	5.97677e+07	5.38383e+07	5.43968e+07	4.77895e+07	5.0862e+07	5.28177e+07	5.10753e+07	5.73333e+07	5.44528e+07	5.35672e+07	6.09282e+07	4.96681e+07			FALSE	-0.04816	0.01101	0.04501	-0.1474	-0.06909	0.01619	0.08375	23	1	2C(57.0215),N-term(304.2072)
A6NDU8	ELISFLSEPEILVK	3.99976e+07	3.12764e+07	4.31681e+07	3.4772e+07	4.18639e+07	3.52536e+07	3.15707e+07	3.41681e+07	3.33701e+07	3.41556e+07	4.09935e+07	3.74322e+07	4.38593e+07	2.84297e+07	3.78912e+07	3.27345e+07			FALSE	-0.07794	0.0204	-0.01318	0.12899	-0.11663	0.13795	0.11368	3	1	14K(304.2072),N-term(304.2072)
A6NDU8	EQEWNTT	8.00084e+07	7.37776e+07	9.09224e+07	9.86921e+07	8.79758e+07	9.4478e+07	8.56012e+07	7.98366e+07	8.25205e+07	7.39041e+07	9.05175e+07	8.15597e+07	8.4482e+07	7.67977e+07	9.23567e+07	8.42944e+07			FALSE	0.02454	0.06864	0.19998	0.30215	0.10536	0.16213	0.24661	2	0.97	N-term(304.2072)
A6NDU8	EQEWNTTNAK	1.77469e+07	1.65676e+07	1.87695e+07	1.56557e+07	1.69235e+07	1.9686e+07	1.79419e+07	1.78655e+07	1.91605e+07	1.77223e+07	1.77717e+07	1.6031e+07	1.84298e+07	1.59209e+07	1.77253e+07	1.55534e+07			FALSE	0.10413	0.00152	-0.04422	0.00465	0.06143	-0.02168	0.0934	3	1	10K(304.2072),N-term(304.2072)
A6NDU8	GALLYMYCHSLTK	1.61421e+07	1.47363e+07	1.63953e+07	1.66797e+07	1.75151e+07	1.43357e+07	1.61296e+07	1.65692e+07	1.50586e+07	1.5608e+07	1.43007e+07	1.25074e+07	1.53237e+07	1.39662e+07	1.48027e+07	1.37972e+07			FALSE	-0.00993	-0.0762	-0.11059	0.09914	0.08264	-0.20393	0.04473	3	0.9796	13K(304.2072),8C(57.0215),N-term(304.2072)
A6NDU8	GEDDHFLIR	7.1784e+07	6.85729e+07	7.23395e+07	7.20731e+07	7.01163e+07	7.9235e+07	7.22783e+07	7.56813e+07	7.27109e+07	7.8877e+07	6.95794e+07	8.08359e+07	7.32969e+07	7.85416e+07	6.89534e+07	7.44262e+07			FALSE	0.11106	0.11344	0.03074	0.0411	0.0761	0.09985	0.08961	23	1	N-term(304.2072)
A6NDU8	ILDMTYFEENK	1.85179e+06	1.83517e+06	2.20111e+06	1.66307e+06	1.82547e+06	2.01551e+06	2.02805e+06	1.72958e+06	2.0586e+06	1.76171e+06	2.28744e+06	1.80132e+06	2.07862e+06	1.95667e+06	2.0765e+06	2.00612e+06			FALSE	0.05126	0.13024	0.14706	0.06773	0.02739	0.14924	0.05904	3	0.9997	11K(304.2072),N-term(304.2072)
A6NDU8	IQQLSEAAGEDDHFLIR	2.79445e+07	2.48175e+07	3.28295e+07	2.84389e+07	2.80306e+07	2.9029e+07	2.76916e+07	2.30056e+07	2.82808e+07	2.60916e+07	3.15142e+07	2.74076e+07	2.85246e+07	2.51973e+07	2.87285e+07	2.87911e+07			FALSE	0.04338	0.02601	0.12456	0.21564	-0.05759	0.1593	0.11297	3	1	N-term(304.2072)
A6NDU8	ISFLSEPEILVK	3.73028e+06	2.85136e+06	3.16145e+06	3.00531e+06	3.54271e+06	3.58668e+06	3.30318e+06	3.00087e+06	2.92728e+06	2.8882e+06	4.36274e+06	3.08676e+06	3.26732e+06	2.52034e+06	3.33212e+06	3.51049e+06			FALSE	-0.17855	-0.18547	0.0561	-0.09394	-0.06217	0.1787	0.11533	3	1	12K(304.2072),N-term(304.2072)
A6NDU8	KEPLDFREVGEK	7.01746e+07	6.24477e+07	6.6315e+07	6.35439e+07	5.90465e+07	6.44172e+07	6.41702e+07	5.91877e+07	7.49738e+07	6.76501e+07	7.12205e+07	6.21062e+07	6.40555e+07	5.89521e+07	6.3951e+07	5.41903e+07			FALSE	0.10489	-0.10858	-0.16681	-0.03038	-0.10447	0.00764	-0.10324	4	0.9993	12K(304.2072),1K(304.2072),N-term(304.2072)
A6NDU8	LLCGEEK	6.70379e+07	6.1116e+07	6.59719e+07	6.4794e+07	6.51968e+07	6.41173e+07	6.44925e+07	5.89023e+07	5.925e+07	6.36007e+07	7.17426e+07	5.7155e+07	6.37882e+07	5.58179e+07	6.96497e+07	5.90979e+07			FALSE	-0.06097	-0.09959	0.00667	0.02911	-0.0546	0.00835	0.013	2	0.9975	3C(57.0215),7K(304.2072),N-term(304.2072)
A6NDU8	LSEAAGEDDHFLIR	3.37155e+06	3.4558e+06	2.66474e+06	3.16505e+06	3.76677e+06	3.49135e+06	3.35279e+06	3.77125e+06	3.15498e+06	3.61455e+06	3.60774e+06	3.22155e+06	3.59469e+06	3.27155e+06	3.72483e+06	3.30983e+06			FALSE	-0.01227	0.00819	0.04316	-0.22788	0.06137	0.00041	0.08827	3	1	N-term(304.2072)
A6NDU8	LSEPEILVK	1.62301e+08	1.6173e+08	1.58807e+08	1.66911e+08	1.72893e+08	1.83466e+08	1.7583e+08	1.70898e+08	1.6904e+08	1.72582e+08	1.69779e+08	1.83231e+08	1.68027e+08	1.76526e+08	1.89819e+08	1.58576e+08			FALSE	0.07627	0.0886	0.10459	0.00749	0.09767	0.12358	0.1372	23	0.9987	9K(304.2072),N-term(304.2072)
A6NDU8	LVDEDFPEDSSSQ	1.44226e+08	1.52554e+08	1.38377e+08	1.24438e+08	1.46468e+08	1.25382e+08	1.35818e+08	1.53928e+08	1.45258e+08	1.56346e+08	1.20262e+08	1.69757e+08	1.27849e+08	1.5409e+08	1.15134e+08	1.36303e+08			FALSE	0.02326	-0.07401	-0.2392	-0.17535	-0.03461	-0.03325	-0.12659	23	1	N-term(304.2072)
A6NDU8	LVDEDFPEDSSSQK	4.22186e+07	5.46382e+07	4.86204e+07	5.1575e+07	4.22626e+07	5.27746e+07	5.47497e+07	5.13399e+07	4.97662e+07	4.42956e+07	4.71042e+07	4.29847e+07	5.44544e+07	4.5278e+07	4.94224e+07	4.85159e+07			FALSE	-0.04224	0.04221	0.01602	0.04889	0.13136	-0.1045	-0.02736	3	1	14K(304.2072),N-term(304.2072)
A6NDU8	QDLDTAK	7.86287e+07	8.22813e+07	7.91594e+07	6.31575e+07	7.43966e+07	7.91391e+07	8.04379e+07	8.29629e+07	1.08138e+08	7.65423e+07	7.81706e+07	7.90982e+07	7.92492e+07	7.55925e+07	7.65291e+07	8.2493e+07			FALSE	0.19878	-0.05546	-0.01703	-0.17715	0.02216	-0.03302	-0.06768	2	0.9024	7K(304.2072),N-term(304.2072)
A6NDU8	QLSEAAGEDDHFLIR	5.67558e+07	6.8964e+07	6.96327e+07	5.77205e+07	6.7486e+07	6.00682e+07	6.52002e+07	6.76161e+07	5.67433e+07	5.62267e+07	6.18897e+07	5.45094e+07	6.85847e+07	5.79717e+07	6.82966e+07	6.17254e+07			FALSE	-0.15427	0.00957	0.04854	0.01862	0.07922	-0.11113	0.0209	3	1	N-term(304.2072)
A6NDU8	RVEELGDLAQ	7.42391e+07	6.88406e+07	7.21166e+07	7.45595e+07	7.28581e+07	6.51869e+07	6.89468e+07	7.92665e+07	7.38484e+07	7.75831e+07	7.78167e+07	7.41732e+07	7.32332e+07	7.35513e+07	7.64914e+07	7.99564e+07			FALSE	0.08185	0.03688	0.12886	0.03581	0.05086	0.08716	-0.05168	2	0.9995	N-term(304.2072)
A6NDU8	RVEELGDLAQA	3.70297e+06	3.62776e+06	3.59562e+06	3.56446e+06	4.01259e+06	3.40222e+06	3.39161e+06	3.55527e+06	3.53406e+06	3.71648e+06	3.89906e+06	3.33362e+06	4.15037e+06	3.769e+06	3.76942e+06	3.63143e+06			FALSE	-0.01587	0.11143	0.01373	-0.03398	-0.07759	-0.01943	0.01645	2	0.9891	N-term(304.2072)
A6NDU8	RVEELGDLAQAH	7.18003e+06	7.795e+06	7.48945e+06	7.90373e+06	7.07628e+06	7.94272e+06	6.35134e+06	7.16888e+06	8.74233e+06	7.43514e+06	7.05736e+06	7.4174e+06	8.20306e+06	8.12008e+06	7.32236e+06	7.38579e+06			FALSE	0.11143	0.12436	-0.02594	0.03973	-0.14744	-0.04902	0.00423	23	0.9967	N-term(304.2072)
A6NDU8	RVEELGDLAQAHIQ	5.46243e+07	5.06389e+07	5.9696e+07	6.4305e+07	5.25156e+07	5.95513e+07	6.058e+07	6.20513e+07	5.42092e+07	5.52756e+07	6.57312e+07	5.12788e+07	6.12694e+07	5.36819e+07	5.97245e+07	5.24533e+07			FALSE	0.05673	0.12702	0.09179	0.23635	0.22033	0.15263	0.09036	3	0.9797	N-term(304.2072)
A6NDU8	SEAAGEDDHFLIR	1.78713e+08	1.64706e+08	1.77096e+08	1.78554e+08	1.79068e+08	1.86006e+08	1.71594e+08	1.81488e+08	1.97845e+08	1.81905e+08	1.65478e+08	1.90216e+08	1.98236e+08	1.925e+08	1.74433e+08	1.60276e+08			FALSE	0.14508	0.18622	-0.03706	0.05049	0.04004	0.05067	0.08822	3	1	N-term(304.2072)
A6NDU8	SEPEILVK	1.04708e+08	1.05002e+08	9.61344e+07	1.03852e+08	9.90931e+07	9.46865e+07	9.80661e+07	1.01514e+08	1.0361e+08	1.05368e+08	9.60562e+07	9.849e+07	1.03128e+08	9.60925e+07	1.00847e+08	1.02189e+08			FALSE	-0.00504	-0.07402	-0.04666	-0.06849	-0.07142	-0.10828	-0.11397	23	0.9944	8K(304.2072),N-term(304.2072)
A6NDU8	TTYKEPLDFR	2.98038e+07	3.1354e+07	3.30125e+07	2.88279e+07	3.23266e+07	3.15649e+07	2.75395e+07	3.06192e+07	2.84052e+07	3.23479e+07	3.05135e+07	2.96052e+07	2.86641e+07	2.88027e+07	3.06404e+07	2.81735e+07			FALSE	-0.00958	-0.08981	-0.05638	0.01601	-0.07254	-0.02472	0.06309	3	0.9994	4K(304.2072),N-term(304.2072)
A6NDU8	TYKEPLDFREVGEK	2.28106e+07	1.67823e+07	2.01594e+07	2.19343e+07	1.89829e+07	1.90788e+07	2.08057e+07	2.10778e+07	2.07264e+07	2.16305e+07	2.57798e+07	2.6293e+07	2.57435e+07	2.02386e+07	2.0074e+07	1.95469e+07			FALSE	0.09736	0.21583	0.00102	0.08836	0.08114	0.39529	-0.0569	45	1	14K(304.2072),3K(304.2072),N-term(304.2072)
A6NDU8	YCADQQPENHEVDTS	2.51643e+07	2.20285e+07	2.60252e+07	2.13187e+07	2.14009e+07	2.34507e+07	2.21951e+07	2.39049e+07	2.39063e+07	2.58451e+07	2.37352e+07	1.64189e+07	2.24247e+07	2.98535e+07	2.43222e+07	2.46144e+07			FALSE	0.07617	0.14764	0.05235	0.00461	-0.0338	-0.23302	-0.07341	23	1	2C(57.0215),N-term(304.2072)
A6NDU8	YFEENKLVDEDFPEDSSSQK	4.68477e+07	4.27962e+07	4.84097e+07	4.99433e+07	4.9641e+07	4.89304e+07	54659216	4.64787e+07	5.04153e+07	4.83585e+07	5.22358e+07	5.79493e+07	5.67105e+07	5.85102e+07	4.91649e+07	5.23108e+07			FALSE	0.13992	0.36212	0.17886	0.13376	0.17405	0.29765	0.13696	4	1	20K(304.2072),6K(304.2072),N-term(304.2072)
A6NDU8	YKEPLDFREVGEK	1.85767e+07	1.46332e+07	1.61468e+07	1.58191e+07	1.87652e+07	1.89334e+07	1.77858e+07	1.59414e+07	2.03067e+07	1.51496e+07	1.92128e+07	2.15432e+07	2.04174e+07	1.58854e+07	1.77341e+07	1.44482e+07			FALSE	0.09443	0.12847	-0.04535	-0.05508	0.0223	0.2954	0.18289	4	0.9973	13K(304.2072),2K(304.2072),N-term(304.2072)
A6NED2	APFYRPLAPELR	3.18644e+06	3.48204e+06	3.53603e+06	3.00095e+06	3.6645e+06	3.00305e+06	3.40256e+06	3.93139e+06	3.26867e+06	3.5256e+06	2.93718e+06	4.08558e+06	3.12686e+06	3.22492e+06	3.53018e+06	3.41084e+06			FALSE	0.02696	-0.0702	0.05779	-0.02874	0.13723	0.07468	-0.0002	3	1	N-term(304.2072)
A6NED2	AVTCGPWNTYVYAVEK	5.31827e+07	4.78349e+07	4.82207e+07	4.58225e+07	4.95044e+07	5.61628e+07	5.51889e+07	4.62588e+07	4.72455e+07	5.17898e+07	4.82878e+07	4.71477e+07	5.13475e+07	4.01758e+07	4.92777e+07	4.72497e+07			FALSE	-0.02859	-0.14239	-0.0656	-0.10321	0.00613	-0.08201	0.06492	3	1	16K(304.2072),4C(57.0215),N-term(304.2072)
A6NED2	DAWASEGLLAVLR	2.83e+07	1.96473e+07	3.02812e+07	3.28478e+07	2.85307e+07	2.40867e+07	3.43856e+07	1.88664e+07	3.1087e+07	2.52902e+07	2.97052e+07	1.42243e+07	2.72428e+07	2.09511e+07	2.93702e+07	2.57205e+07			FALSE	0.23366	0.0074	0.20036	0.39685	0.15139	-0.12626	0.13409	3	1	N-term(304.2072)
A6NED2	GFGQELGSGR	4.76726e+06	5.36334e+06	5.52617e+06	5.46627e+06	4.922e+06	3.82211e+06	4.67058e+06	4.75691e+06	5.18985e+06	5.34259e+06	5.48502e+06	4.69583e+06	5.82258e+06	9.55832e+06	4.55338e+06	4.98043e+06			FALSE	0.05612	0.60242	-0.08759	0.11779	-0.10377	0.00714	-0.21233	2	0.9684	N-term(304.2072)
A6NED2	GGRLELSGSASGAAGR	6.50593e+07	6.53928e+07	6.59517e+07	6.646e+07	6.002e+07	6.63342e+07	6.28945e+07	5.74824e+07	5.79777e+07	6.69474e+07	6.51062e+07	6.64888e+07	6.14063e+07	5.9273e+07	6.45938e+07	6.14158e+07			FALSE	-0.06246	-0.11234	-0.04999	0.02151	-0.11596	0.01258	-0.04605	3	1	N-term(304.2072)
A6NED2	HGQLGHGTLEAELEPR	1.12792e+07	1.14686e+07	8.68758e+06	9.45852e+06	1.04427e+07	1.04216e+07	1.0655e+07	1.02687e+07	1.1184e+07	1.05696e+07	1.00226e+07	1.16212e+07	1.14057e+07	9.33616e+06	9.96723e+06	9.7845e+06			FALSE	-0.06448	-0.13318	-0.20375	-0.32607	-0.12059	-0.07177	-0.12469	4	1	N-term(304.2072)
A6NED2	NLAEDGETVAR	3.72651e+07	4.13296e+07	3.5029e+07	3.59228e+07	3.76565e+07	3.84172e+07	3.8353e+07	3.89681e+07	4.10944e+07	3.84802e+07	4.06555e+07	3.72254e+07	4.10844e+07	3.86898e+07	3.78972e+07	3.43588e+07			FALSE	0.01787	0.02149	-0.12131	-0.14759	-0.02357	-0.01316	-0.04703	2	1	N-term(304.2072)
A6NED2	NVVPEAEGEDDPAGEAQAGRLPLLPCAR	4.33862e+06	7.30698e+06	4.90654e+06	6.16537e+06	5.81428e+06	5.22545e+06	5.00154e+06	4.4848e+06	4.29003e+06	4.11649e+06	5.42676e+06	4.85823e+06	4.08343e+06	5.39201e+06	5.54664e+06	4.68389e+06			FALSE	-0.47021	-0.29752	-0.18691	-0.07288	-0.29586	-0.17925	-0.07708	4	1	26C(57.0215),N-term(304.2072)
A6NED2	RNLAEDGETVAR	8.44034e+06	7.65077e+06	7.82232e+06	8.68616e+06	8.66765e+06	8.08278e+06	7.54244e+06	8.12509e+06	7.33305e+06	8.43183e+06	7.68689e+06	8.09648e+06	8.15269e+06	8.66589e+06	8.21415e+06	8.76022e+06			FALSE	-0.02955	0.06379	0.07709	0.03694	-0.03849	-0.02786	0.05793	3	1	N-term(304.2072)
A6NED2	RTGGAEDGAPAPF	8.72719e+07	9.52035e+07	9.76246e+07	8.9755e+07	9.27825e+07	1.01832e+08	9.8633e+07	8.32885e+07	1.006e+08	9.09192e+07	8.66135e+07	1.22618e+08	9.47525e+07	9.68362e+07	8.98499e+07	1.01088e+08			FALSE	0.06978	0.07031	0.0654	0.03826	-0.00439	0.1974	0.09291	2	0.9727	N-term(304.2072)
A6NED2	RVEYFVDK	2.48135e+07	2.59958e+07	2.73127e+07	2.83973e+07	3.00806e+07	3.03563e+07	2.7583e+07	2.71387e+07	2.64207e+07	2.43893e+07	2.58896e+07	2.51856e+07	2.47839e+07	2.60013e+07	2.87451e+07	2.28085e+07			FALSE	2e-05	-0.00069	0.02098	0.13284	0.10702	0.00753	0.25034	3	0.9235	8K(304.2072),N-term(304.2072)
A6NED2	TGELYTW	2.75418e+06	2.97192e+06	2.27306e+06	2.95805e+06	3.11025e+06	2.50956e+06	2.28212e+06	2.34217e+06	2.69888e+06	1.59457e+06	2.98272e+06	2.37806e+06	1.7784e+06	5.23555e+06	2.02828e+06	3.29212e+06			FALSE	-0.41541	0.29268	-0.10602	-0.13044	-0.30832	-0.09511	-0.02703	2	0.9938	N-term(304.2072)
A6NED2	TGELYTWGWGK	3.01279e+07	2.412e+07	2.66004e+07	2.6832e+07	3.02433e+07	2.95636e+07	3.03708e+07	2.54333e+07	2.98261e+07	2.87396e+07	2.55999e+07	3.26527e+07	2.75252e+07	1.83155e+07	2.81743e+07	2.47001e+07			FALSE	0.11049	-0.24294	-0.037	-0.02185	0.04081	0.10276	0.14075	3	1	11K(304.2072),N-term(304.2072)
A6NED2	VQPFPALLDLPMGSDAVK	2.15163e+06	1.38186e+06	1.02832e+06	1.291e+06	1.35991e+06	1.14255e+06	1.3348e+06	1.00098e+06	1.66465e+06	982225	970406	1.93679e+06	1.49312e+06	2.26457e+06	1.52543e+06	1.74749e+06			FALSE	-0.41681	0.08875	-0.11052	-0.60739	-0.59719	-0.28146	-0.49775	3	1	18K(304.2072),N-term(304.2072)
A6NED2	YGQLGHEDTTSLDRPR	4.76818e+07	4.51116e+07	4.79684e+07	4.39123e+07	4.27535e+07	4.47597e+07	4.25541e+07	4.05018e+07	4.47376e+07	4.74308e+07	4.12041e+07	4.30965e+07	4.33284e+07	4.44115e+07	4.41751e+07	4.25768e+07			FALSE	-0.00975	-0.08079	-0.09713	-0.01426	-0.15994	-0.13848	-0.08452	4	1	N-term(304.2072)
A6NFI3	ADVEEEDVK	2.22532e+07	2.25819e+07	1.86274e+07	2.15358e+07	2.05743e+07	2.24965e+07	1.90582e+07	1.99948e+07	1.88137e+07	2.21643e+07	2.01313e+07	1.99254e+07	1.98211e+07	1.97821e+07	1.9889e+07	1.99473e+07			FALSE	-0.12978	-0.17901	-0.17054	-0.15875	-0.19919	-0.16258	-0.05792	23	1	9K(304.2072),N-term(304.2072)
A6NFI3	AEEREEAAVAAPTPSGK	1.09171e+07	1.26831e+07	1.18944e+07	1.23284e+07	1.24459e+07	1.29955e+07	1.16655e+07	1.16627e+07	1.18424e+07	1.07747e+07	1.17866e+07	1.26072e+07	1.17749e+07	1.24101e+07	1.15901e+07	1.11572e+07			FALSE	-0.06138	0.03532	-0.0531	0.03758	-0.01672	0.04772	0.10838	34	1	17K(304.2072),N-term(304.2072)
A6NFI3	AHTGERPYAC	1.71724e+07	1.70291e+07	2.12198e+07	1.6903e+07	1.86433e+07	1.72616e+07	2.23222e+07	1.93559e+07	1.67523e+07	2.87781e+07	2.09469e+07	2.26068e+07	2.52841e+07	2.35208e+07	1.69057e+07	2.37171e+07	0.506277	385.219	FALSE	0.41277	0.51297	0.24823	0.15659	0.28523	0.34873	0.07012	3	0.9999	10C(57.0215),N-term(304.2072)
A6NFI3	AHTGERPYACGECGR	9.3633e+06	1.10801e+07	1.09982e+07	1.15332e+07	1.06723e+07	9.93287e+06	1.02978e+07	1.14131e+07	1.07126e+07	1.13934e+07	9.36244e+06	8.23407e+06	1.03157e+07	9.98716e+06	9.77093e+06	1.15133e+07			FALSE	0.11281	-0.00995	0.05815	0.1403	0.08679	-0.21634	0.01137	4	1	10C(57.0215),13C(57.0215),N-term(304.2072)
A6NFI3	AHTGERPYACGECGRR	1.43351e+07	1.44842e+07	1.52047e+07	1.61372e+07	1.47059e+07	1.45225e+07	1.28536e+07	1.44827e+07	1.39595e+07	1.39602e+07	1.40028e+07	1.63145e+07	1.6676e+07	1.50026e+07	1.44338e+07	1.66578e+07			FALSE	-0.04575	0.13647	0.10949	0.12106	-0.07622	0.07311	0.02034	45	1	10C(57.0215),13C(57.0215),N-term(304.2072)
A6NFI3	APGSGSAPAPAPKPEAAAK	4.4989e+06	4.36519e+06	4.62526e+06	5.0422e+06	3.99139e+06	4.59371e+06	4.57223e+06	4.67624e+06	4.97262e+06	5.28018e+06	4.55157e+06	3.95285e+06	5.03712e+06	4.4946e+06	4.41152e+06	3.76857e+06			FALSE	0.20997	0.10476	-0.11586	0.12516	0.06124	-0.05976	-0.04614	3	1	13K(304.2072),19K(304.2072),N-term(304.2072)
A6NFI3	AVAPPAGRPETTCDVCGK	2.3579e+07	2.33223e+07	2.10014e+07	2.23667e+07	2.59431e+07	2.18063e+07	2.45306e+07	2.32819e+07	2.12754e+07	2.24965e+07	1.71448e+07	1.93976e+07	1.70325e+07	2.34042e+07	2.43267e+07	2.71062e+07			FALSE	-0.09962	-0.21396	0.13306	-0.11299	0.02776	-0.36006	0.02586	4	1	13C(57.0215),16C(57.0215),18K(304.2072),N-term(304.2072)
A6NFI3	AVHTADRPHCCPDCGQAFR	8.22982e+06	1.03038e+07	9.5287e+06	8.2443e+06	9.79477e+06	7.67581e+06	9.02037e+06	1.11259e+07	7.67932e+06	9095519	7.35943e+06	9.72512e+06	7.34614e+06	8.79192e+06	1.00641e+07	9.20045e+06			FALSE	-0.14385	-0.19968	0.0558	-0.06046	0.12037	-0.11746	-0.08522	4	1	10C(57.0215),11C(57.0215),14C(57.0215),N-term(304.2072)
A6NFI3	CAFCGAGFGRR	3.9623e+06	3.84736e+06	3.44132e+06	3.65846e+06	3.61503e+06	3.75661e+06	3.26442e+06	3.85199e+06	4.28142e+06	3.79059e+06	3.72066e+06	3.75915e+06	3.68944e+06	3.51731e+06	3.70832e+06	3.8508e+06			FALSE	0.04767	-0.11591	-0.04704	-0.13749	-0.13411	-0.06226	-0.08327	3	0.9999	1C(57.0215),4C(57.0215),N-term(304.2072)
A6NFI3	ERLPVDGRPLPAPLGGPL	2.42684e+07	2.42623e+07	2.14946e+07	2.49433e+07	2.02645e+07	2.11347e+07	2.23633e+07	2.2895e+07	2.28012e+07	2.14065e+07	2.07738e+07	2.12705e+07	2.17484e+07	2.27875e+07	2.3101e+07	2.19756e+07			FALSE	-0.1346	-0.12393	-0.10652	-0.06359	-0.10072	-0.20699	-0.2293	3	1	N-term(304.2072)
A6NFI3	EVLAEEECPAL	1.92285e+07	2.13866e+07	2.35465e+07	2.17978e+07	2.30297e+07	2.34094e+07	2.04316e+07	2.21395e+07	2.09323e+07	1.87442e+07	2.06696e+07	2.08427e+07	1.90224e+07	2.13967e+07	1.88916e+07	2.18723e+07			FALSE	-0.03373	-0.00698	0.00528	0.15891	0.06786	0.03153	0.19332	2	1	8C(57.0215),N-term(304.2072)
A6NFI3	EVLAEEECPALGTQ	2.88407e+06	2.99223e+06	2.60909e+06	3.11195e+06	3.39723e+06	2.7875e+06	2.37421e+06	2.3393e+06	2.92296e+06	2.31359e+06	1.54267e+06	1.26072e+06	2.60316e+06	2.22057e+06	2.96005e+06	2.51761e+06	0.42128	37745.2	FALSE	-0.16629	-0.28476	-0.10135	-0.03863	-0.31811	-1.06774	0.0738	2	1	8C(57.0215),N-term(304.2072)
A6NFI3	FLELGNGL	2.08642e+07	1.77421e+07	1.95958e+07	1.88537e+07	2.2817e+07	2.05483e+07	2.04373e+07	2.03777e+07	2.1918e+07	2.30055e+07	1.98037e+07	2.18854e+07	2.09728e+07	2.38361e+07	2.2733e+07	2.07648e+07			FALSE	0.21863	0.21495	0.17211	-0.00587	0.08026	0.11084	0.1677	2	0.9935	N-term(304.2072)
A6NFI3	FLELGNGLGEGEGPSSHPL	1.76507e+06	2.10904e+06	2.20456e+06	2.4341e+06	2.22933e+06	2.08486e+06	1.99448e+06	2.35486e+06	1.79937e+06	2.40192e+06	1.8468e+06	2.01584e+06	1.27076e+06	2.40001e+06	1.75517e+06	1.76769e+06			FALSE	0.11697	-0.07778	-0.13712	0.25984	0.16693	-0.00428	0.15522	3	1	N-term(304.2072)
A6NFI3	FSLEEWER	1.3624e+07	1.44906e+07	1.32975e+07	1.37334e+07	1.32577e+07	1.25805e+07	1.30195e+07	1.33464e+07	1.26252e+07	1.46553e+07	1.3341e+07	1.38925e+07	1.24048e+07	1.35447e+07	1.31656e+07	1.47659e+07			FALSE	-0.04345	-0.11561	-0.00943	-0.05671	-0.09265	-0.04593	-0.12181	2	0.9992	N-term(304.2072)
A6NFI3	FSLEEWERLEADQR	9.06805e+06	1.08e+07	8.17384e+06	8.72191e+06	7.32883e+06	7.45427e+06	8.7188e+06	8.12614e+06	1.69588e+07	8.85351e+06	1.48435e+07	9.08523e+06	8.26451e+06	1.34279e+07	7.19259e+06	7.39661e+06			FALSE	0.37761	0.12674	-0.44555	-0.23379	-0.23814	0.26829	-0.4265	3	0.9869	N-term(304.2072)
A6NFI3	FSQSSHLLTHMK	3.03923e+06	3.0329e+06	2.89037e+06	2.93926e+06	3.13079e+06	3.35692e+06	2.74707e+06	3.14017e+06	3.3446e+06	2.65927e+06	3.13111e+06	3.00469e+06	2.78528e+06	2.54256e+06	3.64908e+06	3.31527e+06			FALSE	-0.01631	-0.18865	0.19779	-0.0588	-0.04461	0.01505	0.09551	4	1	12K(304.2072),N-term(304.2072)
A6NFI3	GATAAPGSGSAPAPAPKPEAA	1.12898e+07	9.90078e+06	9.264e+06	1.21136e+07	1.23836e+07	8.25652e+06	1.18775e+07	1.06643e+07	1.10515e+07	9.61956e+06	8.65268e+06	8.29611e+06	1.00943e+07	1.11637e+07	9.40507e+06	1.07174e+07			FALSE	-0.03581	0.00458	-0.07461	0.01268	0.08918	-0.32224	-0.03797	3	1	17K(304.2072),N-term(304.2072)
A6NFI3	GEGEGPSSHPLGFHFPVHPK	3.81395e+06	3.45166e+06	3.0947e+06	3.56285e+06	3.60296e+06	2.67923e+06	2.93449e+06	3.45169e+06	4.1264e+06	2.95035e+06	2.14831e+06	4.55998e+06	3.67383e+06	3.2044e+06	3.30399e+06	2.97638e+06			FALSE	-0.038	-0.07905	-0.21023	-0.12609	-0.18613	-0.11514	-0.20982	5	0.9976	20K(304.2072),N-term(304.2072)
A6NFI3	GFGHSSDFK	3.64668e+06	3.29059e+06	3.58275e+06	3.44811e+06	3.36943e+06	3.34526e+06	3.48463e+06	3.39945e+06	3.25218e+06	3.37606e+06	3.48364e+06	3.08212e+06	3.41087e+06	2.85003e+06	3.35719e+06	3.13485e+06			FALSE	-0.06574	-0.148	-0.0957	0.01933	-0.0111	-0.07941	-0.04705	2	0.9999	9K(304.2072),N-term(304.2072)
A6NFI3	GFHFPVHPK	7.33545e+07	8.27298e+07	6.6451e+07	7.35072e+07	5.16761e+07	7.93785e+07	6.21517e+07	7.69081e+07	7.21761e+07	7.8525e+07	6.97923e+07	7.01917e+07	6.35573e+07	7.88448e+07	8.71381e+07	7.62412e+07			FALSE	-0.05064	-0.13236	0.0659	-0.15733	-0.16662	-0.15706	-0.25216	4	0.9991	9K(304.2072),N-term(304.2072)
A6NFI3	GGGCAEAGGDGPR	3.94207e+06	3.92344e+06	5.0728e+06	4.61249e+06	4.18911e+06	3.55969e+06	3.72665e+06	4.0362e+06	3.86674e+06	4.39442e+06	4.17255e+06	3.75197e+06	3.97529e+06	4.14062e+06	4.83543e+06	4.5164e+06			FALSE	0.0708	0.04521	0.24971	0.30026	-0.01895	0.01078	-0.02157	2	1	4C(57.0215),N-term(304.2072)
A6NFI3	GGGCAEAGGDGPRREPGETA	7.8055e+06	8.31256e+06	7.23796e+06	8.84762e+06	8.19078e+06	8.60245e+06	8.10062e+06	8.76532e+06	8.52472e+06	9.114e+06	7.50256e+06	9.03513e+06	8.20777e+06	7.50553e+06	7.7615e+06	7.84302e+06			FALSE	0.13007	-0.03669	-0.04671	-0.00291	0.06543	0.03708	0.0592	3	1	4C(57.0215),N-term(304.2072)
A6NFI3	GHTGEKPFVCGVCGAGFSR	2.32153e+07	2.39716e+07	2.186e+07	2.18545e+07	2.22535e+07	2.20517e+07	2.17229e+07	2.26835e+07	2.39152e+07	2.09102e+07	2.04344e+07	2.17201e+07	1.96519e+07	1.91016e+07	2.2059e+07	2.32554e+07			FALSE	-0.07407	-0.28406	-0.05842	-0.11027	-0.08762	-0.1627	-0.09091	4	1	10C(57.0215),13C(57.0215),6K(304.2072),N-term(304.2072)
A6NFI3	GHTGERPFPCPECGK	2.7215e+07	2.94491e+07	2.66047e+07	2.8156e+07	3.15997e+07	2.85836e+07	2.78521e+07	2.93374e+07	2.8515e+07	2.55862e+07	2.62468e+07	3.37773e+07	2.51247e+07	2.98148e+07	2.91905e+07	2.88563e+07			FALSE	-0.06677	-0.04459	0.03478	-0.0493	0.01331	0.0831	0.08693	45	1	10C(57.0215),13C(57.0215),15K(304.2072),N-term(304.2072)
A6NFI3	GLYQEVMQE	8.46846e+06	9.07293e+06	9.89944e+06	1.02106e+07	1.05629e+07	1.33604e+07	8.49152e+06	8.48284e+06	9.44765e+06	1.05443e+07	8.77691e+06	1.02017e+07	9.14931e+06	7.6407e+06	9.34294e+06	1.00685e+07			FALSE	0.18866	-0.06316	0.14614	0.19715	-0.04741	0.11361	0.44765	2	0.9984	N-term(304.2072)
A6NFI3	GPSSAGPGER	3.5083e+07	3.30504e+07	3.49818e+07	2.9857e+07	3.03239e+07	3.10002e+07	3.28085e+07	3.24504e+07	4.08848e+07	3.41518e+07	3.45889e+07	3.58825e+07	3.32804e+07	3.00839e+07	3.44231e+07	3.28117e+07			FALSE	0.13923	-0.10469	-0.01916	-0.07151	-0.06219	0.04868	-0.15191	2	0.9999	N-term(304.2072)
A6NFI3	GSHLAAHVR	1.24055e+07	1.10809e+07	1.01517e+07	1.17451e+07	1.17534e+07	1.28642e+07	1.21353e+07	1.50654e+07	1.24787e+07	1.2908e+07	1.13341e+07	1.23679e+07	1.2597e+07	9.89269e+06	1.21152e+07	1.21705e+07			FALSE	0.11225	-0.06256	0.04828	-0.10111	0.21182	0.01319	0.06787	3	1	N-term(304.2072)
A6NFI3	GYPIPKPDLIFR	7.5869e+07	6.37814e+07	7.60945e+07	7.55632e+07	6.86823e+07	8.07722e+07	7.35251e+07	7.26838e+07	6.80564e+07	8.69609e+07	6.80724e+07	8.49775e+07	7.07936e+07	6.8332e+07	7.54693e+07	7.58299e+07			FALSE	0.15061	-0.00543	0.11558	0.119	0.06621	0.13218	0.09789	3	0.9995	6K(304.2072),N-term(304.2072)
A6NFI3	HQAVHTADRPHCCPDCGQAFR	1.09181e+07	1.56599e+07	1.65951e+07	1.56035e+07	1.4643e+07	1.59504e+07	1.51266e+07	1.84022e+07	1.0446e+07	1.57495e+07	1.13506e+07	1.30314e+07	1.33122e+07	1.24829e+07	1.48777e+07	1.75708e+07			FALSE	-0.02092	-0.04314	0.28792	0.27677	0.33516	-0.12442	0.20299	5	1	12C(57.0215),13C(57.0215),16C(57.0215),N-term(304.2072)
A6NFI3	IHTGERPYR	1.45944e+07	1.55916e+07	1.52968e+07	1.58024e+07	1.67139e+07	1.61282e+07	1.55772e+07	1.55159e+07	1.50638e+07	1.53682e+07	1.51318e+07	1.59949e+07	1.60384e+07	1.54274e+07	1.73202e+07	1.55117e+07			FALSE	0.01171	0.0599	0.12122	0.043	0.04272	0.04428	0.12166	3	0.9978	N-term(304.2072)
A6NFI3	LEQGEEPWVPDSPRPEEGDIVTG	8.22299e+06	7.10451e+06	7.21325e+06	7.53551e+06	7.21717e+06	6.81413e+06	8.00046e+06	6.19087e+06	8.79217e+06	6.61736e+06	7.97766e+06	5.21173e+06	8.85252e+06	5.4862e+06	6.06114e+06	5.90501e+06			FALSE	0.0077	-0.09621	-0.35716	-0.05553	-0.11111	-0.21675	-0.12747	3	1	N-term(304.2072)
A6NFI3	LHPDSFPILGLPDFR	1.89551e+07	1.43161e+07	1.4546e+07	1.3355e+07	1.46293e+07	1.14392e+07	1.77032e+07	1.70201e+07	1.64873e+07	1.35476e+07	1.28941e+07	9.87405e+06	1.41006e+07	1.43433e+07	1.61459e+07	1.22935e+07			FALSE	-0.14763	-0.22615	-0.22638	-0.25396	0.06163	-0.54726	-0.35196	3	1	N-term(304.2072)
A6NFI3	LPVDGRPLPAPL	1.64e+07	1.57339e+07	1.87172e+07	1.84696e+07	1.56473e+07	1.49367e+07	1.56349e+07	1.8097e+07	1.60709e+07	1.87865e+07	1.79201e+07	1.94148e+07	1.50019e+07	1.98089e+07	1.40184e+07	1.6225e+07			FALSE	0.11737	0.11544	-0.08748	0.21069	0.07002	0.21643	-0.07132	23	1	N-term(304.2072)
A6NFI3	LPVDGRPLPAPLGGPL	2.53286e+07	2.00663e+07	2.59087e+07	2.18602e+07	2.15449e+07	1.93458e+07	2.22624e+07	2.71359e+07	2.21356e+07	2.57288e+07	2.50757e+07	2.18432e+07	2.14216e+07	2.34366e+07	2.20913e+07	2.55717e+07			FALSE	0.07642	-0.01716	0.07034	0.07354	0.12193	0.04764	-0.15076	3	1	N-term(304.2072)
A6NFI3	LRADFQR	1.09474e+07	1.11552e+07	1.09494e+07	1.00597e+07	1.20256e+07	1.1116e+07	1.15736e+07	1.14234e+07	1.12877e+07	1.16094e+07	1.1047e+07	1.19715e+07	1.18588e+07	1.08128e+07	1.107e+07	1.05208e+07			FALSE	0.05094	0.03667	-0.0338	-0.07321	0.05723	0.05857	0.06627	3	0.9848	N-term(304.2072)
A6NFI3	RSYLVTHQR	5.49062e+06	5.75463e+06	5.68932e+06	5.70866e+06	4.49589e+06	5.44371e+06	5.42102e+06	5.90262e+06	5.86442e+06	5.39023e+06	4.64634e+06	5.84295e+06	5.04958e+06	4.56157e+06	5.81838e+06	5.39633e+06			FALSE	0.00121	-0.22653	-0.00392	0.01946	0.01002	-0.1004	-0.17805	3	1	N-term(304.2072)
A6NFI3	RTHTGERPFPCPECGAR	8.9609e+06	8.29992e+06	6.51046e+06	7.94e+06	7.27343e+06	6.79182e+06	7.69467e+06	7.42066e+06	6.69438e+06	7.55308e+06	6.85317e+06	6.30934e+06	5.79611e+06	7.22522e+06	7.37771e+06	6.81118e+06			FALSE	-0.2768	-0.40662	-0.28274	-0.25639	-0.19149	-0.39107	-0.29537	4	1	11C(57.0215),14C(57.0215),N-term(304.2072)
A6NFI3	SFPILGLPDFR	8.41715e+06	8.64344e+06	8.28332e+06	7.56918e+06	9.47887e+06	9.85789e+06	8.53711e+06	8.4273e+06	8.25866e+06	8.29261e+06	7.32114e+06	7.49818e+06	7.78732e+06	8.4233e+06	7.81997e+06	8.25391e+06			FALSE	-0.04373	-0.07373	-0.08595	-0.10596	-0.00816	-0.20319	0.18068	2	0.9967	N-term(304.2072)
A6NFI3	SFSQSSALAR	4.8985e+07	4.63618e+07	4.84329e+07	4.97791e+07	4.4936e+07	4.94773e+07	4.64656e+07	4.71797e+07	4.60487e+07	5.1325e+07	5.03297e+07	4.97026e+07	4.76338e+07	4.31676e+07	4.93627e+07	4.58073e+07			FALSE	0.03035	-0.07047	-0.00268	0.04272	-0.02598	0.06921	-0.01419	2	1	N-term(304.2072)
A6NFI3	SFVYGSHLAR	8.84376e+07	9.08162e+07	8.56384e+07	9.1755e+07	6.85187e+07	9.21745e+07	8.42118e+07	8.19599e+07	8.92996e+07	8.06875e+07	8.16058e+07	9.88042e+07	8.59569e+07	8.11758e+07	9.64168e+07	7.34881e+07			FALSE	-0.07658	-0.10101	-0.07728	-0.01505	-0.10933	0.00928	-0.1577	3	1	N-term(304.2072)
A6NFI3	SLEEWERLEADQR	1.06387e+07	1.27732e+07	1.19194e+07	1.17602e+07	1.08591e+07	1.27023e+07	1.26924e+07	1.25885e+07	1.1458e+07	1.49713e+07	1.10593e+07	1.29887e+07	1.34777e+07	1.23499e+07	1.2728e+07	1.1871e+07			FALSE	0.1749	0.14167	0.07136	0.0164	0.11081	0.03868	0.00918	3	1	N-term(304.2072)
A6NFI3	SVLVTHQR	9.96803e+07	1.11202e+08	1.13685e+08	1.22196e+08	1.04443e+08	1.17033e+08	1.19976e+08	1.12251e+08	1.01746e+08	1.25083e+08	1.07669e+08	1.34421e+08	9.73517e+07	9.79494e+07	1.32957e+08	1.22451e+08			FALSE	0.10517	-0.11074	0.27637	0.16163	0.1391	0.19911	0.07071	3	0.9998	N-term(304.2072)
A6NFI3	SYLVTHQR	6.03988e+07	6.61464e+07	5.56838e+07	6.40927e+07	5.82671e+07	6.07616e+07	5.43318e+07	6.05932e+07	5.81689e+07	5.74452e+07	5.69905e+07	5.41362e+07	5.89734e+07	5.2794e+07	6.23962e+07	5.78517e+07			FALSE	-0.13033	-0.17915	-0.07364	-0.07931	-0.13896	-0.18745	-0.08834	23	0.9998	N-term(304.2072)
A6NFI3	THTGEKPFPCPDCGK	8.40146e+07	8.45744e+07	8.66977e+07	8.86636e+07	9.63906e+07	9.21877e+07	9.13911e+07	8.25871e+07	8.65454e+07	8.66609e+07	8.65669e+07	7.55589e+07	8.61446e+07	8.44977e+07	8.67904e+07	7.57414e+07			FALSE	0.03898	0.01746	-0.05279	0.05682	0.0454	-0.0564	0.16165	4	1	10C(57.0215),13C(57.0215),15K(304.2072),6K(304.2072),N-term(304.2072)
A6NFI3	THTGERPFPCPECGAR	6.4483e+07	7.74328e+07	8.84412e+07	8.39223e+07	8.17961e+07	7.70527e+07	8.77376e+07	8.25458e+07	7.70064e+07	8.40317e+07	7.88426e+07	9.6124e+07	7.80815e+07	8.29453e+07	8.17393e+07	8.18638e+07			FALSE	0.18237	0.18227	0.20516	0.28042	0.2629	0.30204	0.16262	4	1	10C(57.0215),13C(57.0215),N-term(304.2072)
A6NFI3	THTGERPYACANCGRR	8.26288e+06	7.41826e+06	8.89949e+06	8.42562e+06	6.72101e+06	8.41136e+06	8.45172e+06	5.88057e+06	7.42675e+06	7.64485e+06	7.55275e+06	6.61516e+06	5.32392e+06	5.46502e+06	6.94702e+06	8.31675e+06	0.479381	1547.42	FALSE	-0.0572	-0.53948	-0.03892	0.14383	-0.12976	-0.1464	-0.05139	5	1	10C(57.0215),13C(57.0215),N-term(304.2072)
A6NFI3	THTGERPYPCSHCGR	1.0302e+07	1.24962e+07	1.18042e+07	1.24322e+07	1.30483e+07	1.19614e+07	7.72987e+06	1.34099e+07	1.28816e+07	1.33826e+07	1.21635e+07	1.1169e+07	1.24996e+07	1.22916e+07	1.13118e+07	1.30651e+07			FALSE	0.20417	0.1209	0.09659	0.08825	-0.10896	0.03342	0.13356	45	1	10C(57.0215),13C(57.0215),N-term(304.2072)
A6NFI3	VDPAPERR	3.03303e+07	3.68235e+07	3.31679e+07	3.26957e+07	3.39112e+07	3.92252e+07	3.60303e+07	4.56801e+07	3.60617e+07	3.85746e+07	4.18747e+07	3.28932e+07	3.57755e+07	3.99048e+07	4.26776e+07	3.62325e+07			FALSE	0.15241	0.17245	0.23274	-0.02799	0.28305	0.15495	0.12312	3	1	N-term(304.2072)
A6NFI3	VKPFGCEECGK	8.38948e+06	8.48093e+06	7.95508e+06	7.89054e+06	8.83446e+06	7.91585e+06	8.03272e+06	9.14077e+06	7.94141e+06	7.94014e+06	7.91754e+06	7.98516e+06	7.86179e+06	7.98687e+06	8.22363e+06	8.23325e+06			FALSE	-0.08714	-0.09013	-0.0358	-0.09041	0.02569	-0.08522	-0.01031	3	0.9986	11K(304.2072),2K(304.2072),6C(57.0215),9C(57.0215),N-term(304.2072)
A6NFI3	VSLGYPIPKPDLIFR	329230	279291	295158	270524	270578	323174	273832	282022	316014	247758	243550	244085	271751	258227	253937	307000			FALSE	-0.1102	-0.19938	-0.11747	-0.10532	-0.1306	-0.31951	-0.03545	3	1	9K(304.2072),N-term(304.2072)
A6NFI3	YHAAVKPFGCEECGK	1.61948e+07	1.51325e+07	1.58923e+07	1.5974e+07	1.60895e+07	1.71613e+07	1.63591e+07	1.51809e+07	1.531e+07	1.56861e+07	1.51331e+07	1.56026e+07	1.56609e+07	1.41869e+07	1.48046e+07	1.6221e+07			FALSE	-0.01533	-0.06979	-0.01396	0.02462	0.00976	-0.0275	0.08597	4	1	10C(57.0215),13C(57.0215),15K(304.2072),6K(304.2072),N-term(304.2072)
A6NFI3	YHAGERPHR	3.12192e+06	3.8324e+06	3.05973e+06	3.0173e+06	3.18473e+06	3.25616e+06	3.07061e+06	3.51751e+06	3.44612e+06	3.19227e+06	3.44657e+06	3.06918e+06	2.7092e+06	3.45537e+06	3.97736e+06	3.3428e+06			FALSE	-0.06708	-0.17391	0.07397	-0.19454	-0.07804	-0.09398	-0.11065	3	0.9993	N-term(304.2072)
A6NFQ2	AGCFPVPTPEMR	4.58317e+07	4.44206e+07	3.84031e+07	3.97911e+07	4.22291e+07	4.01096e+07	4.34522e+07	3.78719e+07	3.96846e+07	4.10354e+07	3.98412e+07	4.03519e+07	4.06285e+07	3.53853e+07	4.16514e+07	3.955e+07			FALSE	-0.16104	-0.2477	-0.15246	-0.2069	-0.15028	-0.17048	-0.13239	2	1	3C(57.0215),N-term(304.2072)
A6NFQ2	AHEALSPPERER	1.19318e+07	9.05382e+06	9.51872e+06	6.59912e+06	1.0769e+07	1.0656e+07	1.15299e+07	1.08785e+07	1.34888e+07	1.19811e+07	8.71169e+06	1.10161e+07	9.88606e+06	1.41858e+07	9.51747e+06	1.02294e+07			FALSE	0.27939	0.19794	-0.08778	-0.38075	0.09463	-0.08917	0.02989	4	1	N-term(304.2072)
A6NFQ2	ALSQFQAILNHENGNLEK	1.59769e+07	1.64007e+07	1.77769e+07	1.70508e+07	1.52228e+07	1.61485e+07	1.67796e+07	1.63094e+07	1.53831e+07	1.71878e+07	1.53364e+07	1.60017e+07	1.52462e+07	1.53343e+07	1.57284e+07	1.66367e+07			FALSE	0.00859	-0.08238	-0.00055	0.10524	0.03136	-0.04708	-0.04555	34	1	18K(304.2072),N-term(304.2072)
A6NFQ2	APVVTHQ	1.44035e+07	1.45234e+07	1.53009e+07	1.5005e+07	1.4576e+07	1.37477e+07	1.367e+07	1.4834e+07	1.75459e+07	1.51537e+07	1.52202e+07	1.63293e+07	1.45732e+07	1.51558e+07	1.57513e+07	1.44816e+07			FALSE	0.17686	0.03946	0.0637	0.06718	-0.02125	0.1252	-0.03041	2	0.9991	N-term(304.2072)
A6NFQ2	AQAHEALSPPER	1.09658e+08	1.39167e+08	1.17838e+08	1.09169e+08	1.05244e+08	1.25991e+08	1.40266e+08	1.19128e+08	1.3191e+08	1.29405e+08	1.30019e+08	9.47457e+07	1.22259e+08	1.18401e+08	1.19917e+08	1.32348e+08			FALSE	0.07066	-0.04814	0.01981	-0.1324	0.06001	-0.14672	-0.10578	3	1	N-term(304.2072)
A6NFQ2	EIINEMDMR	2.49519e+07	2.37554e+07	2.51054e+07	2.55517e+07	2.51712e+07	2.61517e+07	2.37317e+07	2.25301e+07	2.54263e+07	2.63438e+07	2.35957e+07	2.0274e+07	2.36142e+07	2.54934e+07	2.62898e+07	2.51629e+07			FALSE	0.08798	0.01181	0.07911	0.05663	-0.07432	-0.15091	0.07546	2	1	8M(15.9949),N-term(304.2072)
A6NFQ2	EVADSLASLPEWQENPMQVYLR	1.22824e+07	8.41241e+06	1.31715e+07	8.54439e+06	9.74322e+06	7.96054e+06	1.25307e+07	7.50963e+06	1.42631e+07	8.78204e+06	1.1322e+07	5.46614e+06	1.22047e+07	1.06657e+07	8.31465e+06	7.75767e+06			FALSE	0.1552	0.14422	-0.36469	0.06948	-0.04636	-0.30183	-0.22521	34	1	N-term(304.2072)
A6NFQ2	FTDTYGDRDR	8.07923e+06	8.65157e+06	8.56883e+06	8.117e+06	7.77708e+06	7.08504e+06	8.47579e+06	7.88164e+06	9.06557e+06	8.56158e+06	7.91459e+06	8.76201e+06	8.58602e+06	9.27053e+06	7.48588e+06	8.28328e+06			FALSE	0.07529	0.09395	-0.0854	-0.00388	-0.03256	-0.00468	-0.17087	3	0.9998	N-term(304.2072)
A6NFQ2	GAVPAPYYK	2.20892e+08	2.02209e+08	2.03036e+08	2.18277e+08	2.08058e+08	2.16394e+08	2.25266e+08	2.14951e+08	2.06837e+08	2.11384e+08	2.11659e+08	2.252e+08	2.14781e+08	2.18647e+08	2.2426e+08	2.07722e+08			FALSE	-0.01674	0.03479	0.02997	-0.00611	0.05721	0.04617	0.0046	23	1	9K(304.2072),N-term(304.2072)
A6NFQ2	GLSILPQTLK	6.10919e+06	5.33668e+06	3.84323e+06	6.46561e+06	5.21454e+06	4.78988e+06	5.04592e+06	5.08565e+06	4.76412e+06	4.8221e+06	4.49892e+06	5.66274e+06	5.66018e+06	7.70662e+06	5.4853e+06	4.85921e+06			FALSE	-0.25579	0.22383	-0.14596	-0.15095	-0.17597	-0.17169	-0.19419	3	0.9996	10K(304.2072),N-term(304.2072)
A6NFQ2	GRVVLAAHECLLCAPK	4.12718e+06	5.5773e+06	6.60028e+06	4.82195e+06	4.91939e+06	4.49813e+06	4.99797e+06	5.45196e+06	4.70612e+06	3.94024e+06	5.03763e+06	4.34817e+06	4.24986e+06	4.27746e+06	5.66486e+06	5.6242e+06			FALSE	-0.16656	-0.18656	0.2182	0.23512	0.10677	-0.04817	-0.0433	5	0.9999	10C(57.0215),13C(57.0215),16K(304.2072),N-term(304.2072)
A6NFQ2	GSQLGPVPVTIR	5.6659e+06	5.59087e+06	5.86686e+06	5.61909e+06	5.67192e+06	5.8993e+06	5.665e+06	5.34029e+06	5.34423e+06	5.50068e+06	5.38979e+06	6.0024e+06	6.23641e+06	6.24782e+06	5.8739e+06	5.97021e+06			FALSE	-0.05377	0.14931	0.07338	0.02908	-0.0326	0.01725	0.03975	2	1	N-term(304.2072)
A6NFQ2	GVWGPIHELGHNQQR	3.19765e+08	3.38644e+08	3.34176e+08	3.02754e+08	2.97046e+08	3.08476e+08	3.38764e+08	3.46104e+08	3.5448e+08	3.22265e+08	3.00143e+08	3.00348e+08	3.17905e+08	3.04564e+08	3.2558e+08	3.21417e+08			FALSE	0.03963	-0.08098	-0.02522	-0.04785	0.05684	-0.13284	-0.1208	34	1	N-term(304.2072)
A6NFQ2	HPITVEIN	2.57653e+07	3.49088e+07	3.36258e+07	3.06853e+07	3.59588e+07	3.41486e+07	3.43125e+07	3.39888e+07	3.25298e+07	3.29904e+07	3.10019e+07	3.78069e+07	3.22826e+07	3.62554e+07	3.39434e+07	3.35759e+07			FALSE	0.11086	0.17582	0.15422	0.08399	0.17083	0.18151	0.20849	2	0.9987	N-term(304.2072)
A6NFQ2	IGCHTDDLTK	1.55419e+07	1.59307e+07	1.44735e+07	1.3177e+07	1.56923e+07	1.27819e+07	1.57957e+07	1.50714e+07	1.49362e+07	1.50329e+07	1.42583e+07	1.62007e+07	1.63077e+07	1.6359e+07	1.44055e+07	1.45643e+07			FALSE	-0.07062	0.05372	-0.11955	-0.1868	-0.02803	-0.04723	-0.14444	3	1	10K(304.2072),3C(57.0215),N-term(304.2072)
A6NFQ2	LAAEPFPFR	9.01465e+07	1.06625e+08	9.8202e+07	9.19823e+07	8.78859e+07	9.14128e+07	9.32095e+07	7.75471e+07	8.41371e+07	8.87322e+07	9.6091e+07	9.53371e+07	8.54699e+07	8.46819e+07	1.0801e+08	8.76016e+07			FALSE	-0.18684	-0.2097	-0.00853	-0.04913	-0.20458	-0.03972	-0.13416	23	0.9998	N-term(304.2072)
A6NFQ2	LAAEPFPFRRPER	1.87033e+08	1.68208e+08	1.84977e+08	1.73705e+08	1.93423e+08	1.92653e+08	1.86326e+08	1.49386e+08	1.74147e+08	2.07143e+08	1.87184e+08	1.95686e+08	1.82674e+08	1.76042e+08	1.8364e+08	1.65696e+08			FALSE	0.10209	0.01404	-0.02419	0.01391	-0.08157	0.10805	0.12009	34	1	N-term(304.2072)
A6NFQ2	LSRAPVVTHQ	4.6308e+06	3.57263e+06	4.71033e+06	3.55419e+06	3.96989e+06	4.5785e+06	5.05446e+06	4.43568e+06	3.90517e+06	4.54838e+06	5.32713e+06	5.057e+06	4.16907e+06	5.69133e+06	3.54103e+06	2.59958e+06			FALSE	0.04333	0.26542	-0.41784	0.0107	0.2102	0.34008	0.05942	3	0.9401	N-term(304.2072)
A6NFQ2	LWDEMMQAVAR	2.8217e+07	3.86891e+07	3.26401e+07	2.88536e+07	3.00243e+07	2.9561e+07	2.75955e+07	3.42219e+07	3.10472e+07	3.40171e+07	2.96899e+07	3.12499e+07	3.09833e+07	2.79301e+07	3.63165e+07	3.39842e+07			FALSE	-0.04027	-0.18354	0.0714	-0.1217	-0.11412	-0.13475	-0.16718	23	1	6M(15.9949),N-term(304.2072)
A6NFQ2	MDGVTCWDVPR	6.6959e+06	6.58478e+06	6.7009e+06	7.70337e+06	6.91269e+06	6.61962e+06	7.62754e+06	7.28049e+06	6.13212e+06	6.67486e+06	6.80613e+06	5.88488e+06	7.55272e+06	7.95582e+06	6.44397e+06	6.4702e+06			FALSE	-0.0524	0.22373	-0.04037	0.11717	0.16676	-0.06552	0.02708	23	1	6C(57.0215),N-term(304.2072)
A6NFQ2	MGPFLLNAVR	7.09489e+07	9.16654e+07	8.82728e+07	8.73778e+07	6.9746e+07	9.22876e+07	8.9119e+07	1.02768e+08	7.59343e+07	8.12066e+07	7.14577e+07	8.56249e+07	9.77432e+07	7.83034e+07	9.69491e+07	8.61094e+07			FALSE	-0.0494	0.1145	0.17085	0.11125	0.2388	-0.04993	-0.00516	23	1	N-term(304.2072)
A6NFQ2	NAEVSLSEAAASAGLR	7.65672e+06	9.37248e+06	9.88545e+06	7.47732e+06	7.60277e+06	8.38444e+06	8.59611e+06	9.07585e+06	8.50717e+06	7.89765e+06	7.80608e+06	9.05159e+06	5.48839e+06	9.57482e+06	8.72856e+06	9.1999e+06			FALSE	-0.05389	-0.17698	0.07424	0.02799	0.05345	-0.01461	-0.09109	23	1	N-term(304.2072)
A6NFQ2	QDQQQLLEGISELDIR	4.48324e+07	4.57863e+07	4.19181e+07	4.52528e+07	4.09052e+07	4.16722e+07	4.2707e+07	3.47228e+07	4.45743e+07	4.20906e+07	4.45747e+07	4.33697e+07	4.32298e+07	4.62541e+07	3.71273e+07	4.2865e+07			FALSE	-0.06436	-0.01818	-0.17995	-0.05596	-0.22692	-0.04322	-0.13406	3	1	N-term(304.2072)
A6NFQ2	SRGVWGPIHELGHNQQR	2.29654e+06	1.63269e+06	2.05606e+06	2.53447e+06	2.41487e+06	2.51127e+06	2.30219e+06	1.93395e+06	2.66755e+06	2.32163e+06	2.34289e+06	2.22994e+06	2.03602e+06	2.65875e+06	2.16241e+06	2.53514e+06			FALSE	0.34456	0.25681	0.25766	0.22441	0.1085	0.21884	0.32621	5	1	N-term(304.2072)
A6NFQ2	SSSLYPSK	2.86751e+07	2.87094e+07	2.74305e+07	2.63702e+07	2.75925e+07	2.61151e+07	2.64547e+07	2.99602e+07	2.70778e+07	2.99059e+07	2.73336e+07	3.22942e+07	2.84352e+07	2.80545e+07	2.64785e+07	2.74423e+07			FALSE	-0.01011	-0.02267	-0.08982	-0.09304	-0.02459	0.05532	-0.09553	2	0.9991	8K(304.2072),N-term(304.2072)
A6NFQ2	TSLEEWKR	1.45246e+08	1.27733e+08	1.35019e+08	1.36725e+08	1.44357e+08	1.27569e+08	1.40256e+08	1.28818e+08	1.3956e+08	1.39294e+08	1.49431e+08	1.51935e+08	1.46651e+08	1.35037e+08	1.33793e+08	1.33469e+08			FALSE	0.03072	0.04531	-0.03054	-0.00654	-0.02079	0.14273	-0.00557	3	0.9999	7K(304.2072),N-term(304.2072)
A6NFQ2	VGVNTNLK	8.65303e+07	8.44525e+07	8.4042e+07	8.57783e+07	7.95295e+07	8.37352e+07	9.17313e+07	8.50918e+07	7.87301e+07	8.43681e+07	8.38206e+07	9.92735e+07	8.53193e+07	7.74972e+07	8.49533e+07	8.70247e+07			FALSE	-0.06811	-0.0706	0.00837	-0.00984	0.04846	0.09873	-0.06664	23	0.9995	8K(304.2072),N-term(304.2072)
A6NFQ2	VLSRFPGNK	4.4779e+07	4.77207e+07	4.34062e+07	4.50188e+07	4.3407e+07	4.49064e+07	4.91958e+07	4.78849e+07	3.74487e+07	4.00868e+07	4.2345e+07	4.58619e+07	4.92465e+07	4.60943e+07	4.07322e+07	4.64631e+07			FALSE	-0.25459	0.04365	-0.0852	-0.065	0.06974	-0.06856	-0.06682	3	0.9991	9K(304.2072),N-term(304.2072)
A6NFQ2	VQIGCHTDDLTK	1.06852e+08	1.10426e+08	1.09212e+08	1.10264e+08	1.01271e+08	1.05035e+08	1.1176e+08	1.11214e+08	1.12378e+08	1.11803e+08	1.19246e+08	9.83794e+07	1.17368e+08	1.0387e+08	1.18019e+08	1.17324e+08			FALSE	0.04513	0.02605	0.11522	0.01452	0.03733	0.00231	-0.07475	3	1	12K(304.2072),5C(57.0215),N-term(304.2072)
A6NFQ2	VTSVAGVYFTDTYGDRDR	1.099e+08	1.25309e+08	1.19274e+08	1.31907e+08	1.18071e+08	1.1543e+08	1.17698e+08	1.15877e+08	1.08288e+08	1.14824e+08	1.0595e+08	1.00462e+08	1.12721e+08	8.88074e+07	1.14896e+08	1.13982e+08			FALSE	-0.07617	-0.22296	-0.03936	0.09479	-0.01005	-0.18842	-0.01052	3	1	N-term(304.2072)
A6NFQ2	VTSVAGVYFTDTYGDRDRFK	1.41927e+07	1.38798e+07	1.54548e+07	1.43616e+07	1.57002e+07	1.48107e+07	1.41029e+07	1.29105e+07	1.35756e+07	1.53858e+07	1.35429e+07	1.20794e+07	1.29022e+07	1.49292e+07	1.27283e+07	1.38492e+07			FALSE	0.04497	-0.01244	-0.07895	0.08695	-0.05548	-0.13176	0.12017	4	0.9999	20K(304.2072),N-term(304.2072)
A6NFQ2	YGEDVRQDQQQLLEGISELDIR	2.95825e+07	2.28739e+07	3.3551e+07	2.99232e+07	3.34521e+07	2.94375e+07	3.59605e+07	2.6114e+07	3.66942e+07	3.06466e+07	3.39314e+07	2.23762e+07	3.22028e+07	2.99964e+07	2.61131e+07	2.9113e+07			FALSE	0.36036	0.24578	0.07423	0.27505	0.24288	0.10221	0.2617	4	1	N-term(304.2072)
A6NFQ2	YLLEGQNAEVSLSEAAASAGLR	3.15371e+06	3.73838e+06	3.56673e+06	3.12916e+06	4.31038e+06	4.16805e+06	3.51355e+06	3.73221e+06	4.08048e+06	3.05848e+06	2.42789e+06	2.02421e+06	4.13248e+06	4.26101e+06	4.24527e+06	3.60778e+06	-0.271717	1.22656e+12	FALSE	0.05077	0.28433	0.18831	-0.04167	0.07219	-0.63046	0.29886	3	1	N-term(304.2072)
A6NFY7	NPHDSTGAPETRPDGR	3.95536e+06	4.3385e+06	3.74676e+06	4.42339e+06	3.27875e+06	3.39771e+06	3.56862e+06	4.74189e+06	3.70868e+06	3.58228e+06	3.93528e+06	3.20584e+06	3.56358e+06	4.40371e+06	3.20744e+06	3.96995e+06			FALSE	-0.18594	-0.05795	-0.20858	-0.02168	0.00289	-0.21589	-0.31296	4	1	N-term(304.2072)
[truncated: 277,701+ more rows]
