# Supplementary material for: Benchmarking of Quantitative Proteomics Workflows for Limited Proteolysis Mass Spectrometry
Source: Mol Cell Proteomics. 2025 Mar 13;24(4):100945. doi: 10.1016/j.mcpro.2025.100945 (PMC12022698; doi:10.1016/j.mcpro.2025.100945)
Supplement: S14_Koudelka_DIA_Windows [file mmc14.xlsx]

## Sheet: DIA_windows
Center m/z	Isolation width (m/z)	Start m/z	End m/z
360.375	20.8	349.975	370.775
378.5	16.5	370.25	386.75
394	15.5	386.25	401.75
409	15.5	401.25	416.75
423	13.5	416.25	429.75
436	13.5	429.25	442.75
449	13.5	442.25	455.75
462	13.5	455.25	468.75
474.5	12.5	468.25	480.75
486.5	12.5	480.25	492.75
499	13.5	492.25	505.75
511.5	12.5	505.25	517.75
523.5	12.5	517.25	529.75
535.5	12.5	529.25	541.75
547.5	12.5	541.25	553.75
559.5	12.5	553.25	565.75
571.5	12.5	565.25	577.75
584	13.5	577.25	590.75
597	13.5	590.25	603.75
609.5	12.5	603.25	615.75
622	13.5	615.25	628.75
635.5	14.5	628.25	642.75
649.5	14.5	642.25	656.75
663.5	14.5	656.25	670.75
678	15.5	670.25	685.75
693.5	16.5	685.25	701.75
709.5	16.5	701.25	717.75
726	17.5	717.25	734.75
743.5	18.5	734.25	752.75
762.5	20.5	752.25	772.75
782.5	20.5	772.25	792.75
804	23.5	792.25	815.75
828	25.5	815.25	840.75
854.5	28.5	840.25	868.75
884.5	32.5	868.25	900.75
920	39.5	900.25	939.75
963.5	48.5	939.25	987.75
1021.5	68.5	987.25	1055.75
1110	109.5	1055.25	1164.75
1407.12	485.8	1164.22	1650.03
