# Supplementary material for: Benchmarking of Quantitative Proteomics Workflows for Limited Proteolysis Mass Spectrometry
Source: Mol Cell Proteomics. 2025 Mar 13;24(4):100945. doi: 10.1016/j.mcpro.2025.100945 (PMC12022698; doi:10.1016/j.mcpro.2025.100945)
Supplement: Koudelka_Supplementary_table1_ERROR MODEL [file mmc15.xlsx]

## Sheet: Results
	True Positives	False Positives	False Negatives	True Negatives	TPR (%)	TNR (%)	FPR (%)	FNR (%)
Classic FragPipe	66	54	173	6430	27.62	99.17	0.83	72.38
Classic Spectronaut	71	78	174	6359	28.98	98.79	1.21	71.02		TPR (%)	True Positive Rate
Hybrid FragPipe	66	63	187	6597	26.09	99.05	0.95	73.91		FPR (%)	False Positive Rate
Hybrid Spectronaut	73	72	183	6657	28.52	98.93	1.07	71.48		FNR (%)	False Negative Rate
Direct FragPipe	53	34	132	4682	28.65	99.28	0.72	71.35		TPR (%)	True Negative Rate
Direct Spectronaut	70	49	127	5103	35.53	99.05	0.95	64.47
TMT FragPipe	50	83	240	7595	17.24	98.92	1.08	82.76
TMT PD	60	73	230	7308	20.69	99.01	0.99	79.31			N.B: True Positives: kinase LiP-peptides with r > 0.75
FAIMS TMT FragPipe	80	197	221	7661	26.58	97.49	2.51	73.42
FAIMS TMT PD	85	201	222	7498	27.69	97.39	2.61	72.31
FAIMS Turbo TMT FragPipe	97	365	212	7887	31.39	95.58	4.42	68.61
FAIMS Turbo TMT PD	102	394	221	7678	31.58	95.12	4.88	68.42
