# Supplementary material for: Benchmarking of Quantitative Proteomics Workflows for Limited Proteolysis Mass Spectrometry
Source: Mol Cell Proteomics. 2025 Mar 13;24(4):100945. doi: 10.1016/j.mcpro.2025.100945 (PMC12022698; doi:10.1016/j.mcpro.2025.100945)
Supplement: Koudelka_Supplementary_table2_KINASE LIST [file mmc16.zip › mcpro_00100945_Koudelka_Supplementary_table2_KINASE LIST_mmc16.txt]

Entry	xName	Manning Name	HGNC Name	Kinase Name	Group	Family	SubFamily	Keyword ID
P00519	ABL1	ABL	ABL1	Tyrosine-protein kinase ABL1	TK	Abl		KW-0418
Q07912	ACK	ACK	TNK2	Activated CDC42 kinase 1	TK	Ack		KW-0418
P27037	ACTR2	ACTR2	ACVR2A	Activin receptor type-2A	TKL	STKR	STKR2	KW-0418
Q13705	ACTR2B	ACTR2B	ACVR2B	Activin receptor type-2B	TKL	STKR	STKR2	KW-0418
Q96D53	ADCK4	ADCK4	ADCK4	Uncharacterized aarF domain-containing protein kinase 4	Atypical	ABC1	ABC1-A	KW-0418
Q96RU8	Trb1	Trb1	TRIB1	Tribbles homolog 1	CAMK	Trbl		KW-0418
Q8IWQ3	BRSK2	BRSK2	BRSK2	Serine/threonine-protein kinase BRSK2	CAMK	CAMKL	BRSK	KW-0418
Q9Y3S1	Wnk2	Wnk2	WNK2	Serine/threonine-protein kinase WNK2	Other	WNK		KW-0418
P31749	AKT1	AKT1	AKT1	RAC-alpha serine/threonine-protein kinase	AGC	Akt		KW-0418
P31751	AKT2	AKT2	AKT2	RAC-beta serine/threonine-protein kinase	AGC	Akt		KW-0418
Q9Y243	AKT3	AKT3	AKT3	RAC-gamma serine/threonine-protein kinase	AGC	Akt		KW-0418
Q96NX5	CaMK1g	CaMK1g	CAMK1G	Calcium/calmodulin-dependent protein kinase type 1G	CAMK	CAMK1		KW-0418
Q9UM73	ALK	ALK	ALK	ALK tyrosine kinase receptor	TK	ALK		KW-0418
P37023	ALK1	ALK1	ACVRL1	Serine/threonine-protein kinase receptor R3	TKL	STKR	STKR1	KW-0418
Q04771	ALK2	ALK2	ACVR1	Activin receptor type-1	TKL	STKR	STKR1	KW-0418
P36894	BMPR1A	BMPR1A	BMPR1A	Bone morphogenetic protein receptor type-1A	TKL	STKR	STKR1	KW-0418
P36896	ALK4	ALK4	ACVR1B	Activin receptor type-1B	TKL	STKR	STKR1	KW-0418
P36897	TGFbR1	TGFbR1	TGFBR1	TGF-beta receptor type-1	TKL	STKR	STKR1	KW-0418
O00238	BMPR1B	BMPR1B	BMPR1B	Bone morphogenetic protein receptor type-1B	TKL	STKR	STKR1	KW-0418
Q13131	AMPKa1	AMPKa1	PRKAA1	5'-AMP-activated protein kinase catalytic subunit alpha-1	CAMK	CAMKL	AMPK	KW-0418
P54646	AMPKa2	AMPKa2	PRKAA2	5'-AMP-activated protein kinase catalytic subunit alpha-2	CAMK	CAMKL	AMPK	KW-0418
P16066	ANPa	ANPa	NPR1	Atrial natriuretic peptide receptor 1	RGC	RGC		KW-0418
P20594	ANPb	ANPb	NPR2	Atrial natriuretic peptide receptor 2	RGC	RGC		KW-0418
P10398	ARAF	ARAF	ARAF	Serine/threonine-protein kinase A-Raf	TKL	RAF		KW-0418
P42684	ABL2	ARG	ABL2	Abelson tyrosine-protein kinase 2	TK	Abl		KW-0418
Q13315	ATM	ATM	ATM	Serine-protein kinase ATM	Atypical	PIKK	ATM	KW-0418
Q13535	ATR	ATR	ATR	Serine/threonine-protein kinase ATR	Atypical	PIKK	ATR	KW-0418
Q9UQB9	AurC	AurC	AURKC	Aurora kinase C	Other	Aur		KW-0418
P30530	AXL	AXL	AXL	Tyrosine-protein kinase receptor UFO	TK	Axl		KW-0418
P25098	BARK1	BARK1	ADRBK1	Beta-adrenergic receptor kinase 1	AGC	GRK	BARK	KW-0418
O14874	BCKDK	BCKDK	BCKDK	[3-methyl-2-oxobutanoate dehydrogenase [lipoamide]] kinase	Atypical	PDHK		KW-0418
Q12851	GCK	GCK	MAP4K2	Mitogen-activated protein kinase kinase kinase kinase 2	STE	STE20	KHS	KW-0418
P51451	BLK	BLK	BLK	Tyrosine-protein kinase Blk	TK	Src		KW-0418
P15056	BRAF	BRAF	BRAF	Serine/threonine-protein kinase B-raf	TKL	RAF		KW-0418
Q13882	BRK	BRK	PTK6	Protein-tyrosine kinase 6	TK	Src		KW-0418
Q06187	BTK	BTK	BTK	Tyrosine-protein kinase BTK	TK	Tec		KW-0418
O60566	BUBR1	BUBR1	BUB1B	Mitotic checkpoint serine/threonine-protein kinase BUB1 beta	Other	BUB		KW-0418
P50613	CDK7	CDK7	CDK7	Cyclin-dependent kinase 7	CMGC	CDK	CDK7	KW-0418
Q14012	CaMK1a	CaMK1a	CAMK1	Calcium/calmodulin-dependent protein kinase type 1	CAMK	CAMK1		KW-0418
Q9UQM7	CaMK2a	CaMK2a	CAMK2A	Calcium/calmodulin-dependent protein kinase type II subunit alpha	CAMK	CAMK2		KW-0418
Q13554	CaMK2b	CaMK2b	CAMK2B	Calcium/calmodulin-dependent protein kinase type II subunit beta	CAMK	CAMK2		KW-0418
Q13555	CaMK2g	CaMK2g	CAMK2G	Calcium/calmodulin-dependent protein kinase (CaM kinase) II gamma	CAMK	CAMK2		KW-0418
Q16566	CaMK4	CaMK4	CAMK4	Calcium/calmodulin-dependent protein kinase type IV	CAMK	CAMK1		KW-0418
Q8NCB2	VACAMKL	VACAMKL	CAMKV	CaM kinase-like vesicle-associated protein	CAMK	CAMK-Unique		KW-0418
O15075	DCAMKL1	DCAMKL1	DCLK1	Serine/threonine-protein kinase DCLK1	CAMK	DCAMKL		KW-0418
O14936	CASK	CASK	CASK	Peripheral plasma membrane protein CASK	CAMK	CASK		KW-0418
P06493	CDC2	CDC2	CDK1	Cyclin-dependent kinase 1	CMGC	CDK	CDC2	KW-0418
O00311	CDC7	CDC7	CDC7	Cell division cycle 7-related protein kinase	Other	CDC7		KW-0418
P24941	CDK2	CDK2	CDK2	Cyclin-dependent kinase 2	CMGC	CDK	CDK2	KW-0418
Q00526	CDK3	CDK3	CDK3	Cyclin-dependent kinase 3	CMGC	CDK	CDK2	KW-0418
P11802	CDK4	CDK4	CDK4	Cyclin-dependent kinase 4	CMGC	CDK	CDK4	KW-0418
Q00535	CDK5	CDK5	CDK5	Cyclin-dependent kinase 5	CMGC	CDK	CDK5	KW-0418
Q00534	CDK6	CDK6	CDK6	Cyclin-dependent kinase 6	CMGC	CDK	CDK4	KW-0418
P49336	CDK8	CDK8	CDK8	Cyclin-dependent kinase 8	CMGC	CDK	CDK8	KW-0418
Q13976	PKG1	PKG1	PRKG1	cGMP-dependent protein kinase	AGC	PKG		KW-0418
Q13237	PKG2	PKG2	PRKG2	cGMP-dependent protein kinase 2	AGC	PKG		KW-0418
Q14004	CHED	CHED	CDK13	Cyclin-dependent kinase 13	CMGC	CDK	CRK7	KW-0418
O14757	CHK1	CHK1	CHEK1	Serine/threonine-protein kinase Chk1	CAMK	CAMKL	CHK1	KW-0418
O96017	CHK2	CHK2	CHEK2	Serine/threonine-protein kinase Chk2	CAMK	RAD53		KW-0418
P48729	CK1a	CK1a	CSNK1A1	Casein kinase I isoform alpha	CK1	CK1		KW-0418
P48730	CK1d	CK1d	CSNK1D	Casein kinase I isoform delta	CK1	CK1		KW-0418
P49674	CK1e	CK1e	CSNK1E	Casein kinase I isoform epsilon	CK1	CK1		KW-0418
P78368	CK1g2	CK1g2	CSNK1G2	Casein kinase I isoform gamma-2	CK1	CK1		KW-0418
Q9Y6M4	CK1g3	CK1g3	CSNK1G3	Casein kinase I isoform gamma-3	CK1	CK1		KW-0418
P68400	CK2a1	CK2a1	CSNK2A1	Casein kinase II subunit alpha	CMGC	CK2		KW-0418
P19784	CK2a2	CK2a2	CSNK2A2	Casein kinase II subunit alpha'	CMGC	CK2		KW-0418
P49759	CLK1	CLK1	CLK1	Dual specificity protein kinase CLK1	CMGC	CLK		KW-0418
P49760	CLK2	CLK2	CLK2	Dual specificity protein kinase CLK2	CMGC	CLK		KW-0418
P49761	CLK3	CLK3	CLK3	Dual specificity protein kinase CLK3	CMGC	CLK		KW-0418
P41279	COT	COT	MAP3K8	Mitogen-activated protein kinase kinase kinase 8	STE	STE-Unique		KW-0418
P07333	FMS	FMS	CSF1R	Macrophage colony-stimulating factor 1 receptor	TK	PDGFR		KW-0418
P41240	CSK	CSK	CSK	Tyrosine-protein kinase CSK	TK	Csk		KW-0418
P27448	MARK3	MARK3	MARK3	MAP/microtubule affinity-regulating kinase 3	CAMK	CAMKL	MARK	KW-0418
Q02846	CYGD	CYGD	GUCY2D	Retinal guanylyl cyclase 1	RGC	RGC		KW-0418
P51841	CYGF	CYGF	GUCY2F	Retinal guanylyl cyclase 2	RGC	RGC		KW-0418
P53355	DAPK1	DAPK1	DAPK1	Death-associated protein kinase 1	CAMK	DAPK		KW-0418
Q9UIK4	DAPK2	DAPK2	DAPK2	Death-associated protein kinase 2	CAMK	DAPK		KW-0418
Q12852	DLK	DLK	MAP3K12	Mitogen-activated protein kinase kinase kinase 12	TKL	MLK	LZK	KW-0418
Q09013	DMPK1	DMPK1	DMPK	Myotonin-protein kinase	AGC	DMPK	GEK	KW-0418
Q6DT37	DMPK2	DMPK2	CDC42BPG	Serine/threonine-protein kinase MRCK gamma	AGC	DMPK	GEK	KW-0418
P78527	DNAPK	DNAPK	PRKDC	DNA-dependent protein kinase catalytic subunit	Atypical	PIKK	DNAPK	KW-0418
Q9Y463	DYRK1B	DYRK1B	DYRK1B	Dual specificity tyrosine-phosphorylation-regulated kinase 1B	CMGC	DYRK	DYRK1	KW-0418
Q92630	DYRK2	DYRK2	DYRK2	Dual specificity tyrosine-phosphorylation-regulated kinase 2	CMGC	DYRK	DYRK2	KW-0418
Q9NR20	DYRK4	DYRK4	DYRK4	Dual specificity tyrosine-phosphorylation-regulated kinase 4	CMGC	DYRK	DYRK2	KW-0418
O00418	eEF2K	eEF2K	EEF2K	Eukaryotic elongation factor 2 kinase	Atypical	Alpha	eEF2K	KW-0418
P00533	EGFR	EGFR	EGFR	Epidermal growth factor receptor	TK	EGFR		KW-0418
P19525	PKR	PKR	EIF2AK2	Interferon-induced	Other	PEK		KW-0418
Q7KZI7	MARK2	MARK2	MARK2	Serine/threonine-protein kinase MARK2	CAMK	CAMKL	MARK	KW-0418
P21709	EphA1	EphA1	EPHA1	Ephrin type-A receptor 1	TK	Eph		KW-0418
P29317	EphA2	EphA2	EPHA2	Ephrin type-A receptor 2	TK	Eph		KW-0418
P29320	EphA3	EphA3	EPHA3	Ephrin type-A receptor 3	TK	Eph		KW-0418
P54764	EphA4	EphA4	EPHA4	Ephrin type-A receptor 4	TK	Eph		KW-0418
P54756	EphA5	EphA5	EPHA5	Ephrin type-A receptor 5	TK	Eph		KW-0418
P29322	EphA8	EphA8	EPHA8	Ephrin type-A receptor 8	TK	Eph		KW-0418
P54762	EphB1	EphB1	EPHB1	Ephrin type-B receptor 1	TK	Eph		KW-0418
P29323	EphB2	EphB2	EPHB2	Ephrin type-B receptor 2	TK	Eph		KW-0418
P54753	EphB3	EphB3	EPHB3	Ephrin type-B receptor 3	TK	Eph		KW-0418
P54760	EphB4	EphB4	EPHB4	Ephrin type-B receptor 4	TK	Eph		KW-0418
O15197	EphB6	EphB6	EPHB6	Ephrin type-B receptor 6	TK	Eph		KW-0418
P27361	Erk1	Erk1	MAPK3	Mitogen-activated protein kinase 3	CMGC	MAPK	ERK1	KW-0418
P28482	Erk2	Erk2	MAPK1	Mitogen-activated protein kinase 1	CMGC	MAPK	ERK1	KW-0418
Q16659	Erk3	Erk3	MAPK6	Mitogen-activated protein kinase 6	CMGC	MAPK	ERK3	KW-0418
P31152	Erk4	Erk4	MAPK4	Mitogen-activated protein kinase 4	CMGC	MAPK	ERK3	KW-0418
Q05397	FAK	FAK	PTK2	Focal adhesion kinase 1	TK	FAK		KW-0418
P16591	FER	FER	FER	Tyrosine-protein kinase Fer	TK	Fer		KW-0418
P07332	FES	FES	FES	Tyrosine-protein kinase Fes/Fps	TK	Fer		KW-0418
P11362	FGFR1	FGFR1	FGFR1	Fibroblast growth factor receptor 1	TK	FGFR		KW-0418
P21802	FGFR2	FGFR2	FGFR2	Fibroblast growth factor receptor 2	TK	FGFR		KW-0418
P22607	FGFR3	FGFR3	FGFR3	Fibroblast growth factor receptor 3	TK	FGFR		KW-0418
P22455	FGFR4	FGFR4	FGFR4	Fibroblast growth factor receptor 4	TK	FGFR		KW-0418
P09769	FGR	FGR	FGR	Tyrosine-protein kinase Fgr	TK	Src		KW-0418
P36888	FLT3	FLT3	FLT3	Receptor-type tyrosine-protein kinase FLT3	TK	PDGFR		KW-0418
P17948	FLT1	FLT1	FLT1	Vascular endothelial growth factor receptor 1	TK	VEGFR		KW-0418
P35916	FLT4	FLT4	FLT4	Vascular endothelial growth factor receptor 3	TK	VEGFR		KW-0418
P42345	FRAP	FRAP	MTOR	Serine/threonine-protein kinase mTOR	Atypical	PIKK	FRAP	KW-0418
P06241	FYN	FYN	FYN	Tyrosine-protein kinase Fyn	TK	Src		KW-0418
O14976	GAK	GAK	GAK	Cyclin-G-associated kinase	Other	NAK		KW-0418
P32298	GPRK4	GPRK4	GRK4	G protein-coupled receptor kinase 4	AGC	GRK	GRK	KW-0418
P34947	GPRK5	GPRK5	GRK5	G protein-coupled receptor kinase 5	AGC	GRK	GRK	KW-0418
P43250	GPRK6	GPRK6	GRK6	G protein-coupled receptor kinase 6	AGC	GRK	GRK	KW-0418
Q92519	Trb2	Trb2	TRIB2	Tribbles homolog 2	CAMK	Trbl		KW-0418
P49840	GSK3A	GSK3A	GSK3A	Glycogen synthase kinase-3 alpha	CMGC	GSK		KW-0418
P49841	GSK3B	GSK3B	GSK3B	Glycogen synthase kinase-3 beta	CMGC	GSK		KW-0418
P08631	HCK	HCK	HCK	Tyrosine-protein kinase HCK	TK	Src		KW-0418
P04626	ErbB2	HER2/ErbB2	ERBB2	Receptor tyrosine-protein kinase erbB-2	TK	EGFR		KW-0418
P21860	ErbB3	HER3/ErbB3	ERBB3	Receptor tyrosine-protein kinase erbB-3	TK	EGFR		KW-0418
Q15303	ErbB4	HER4/ErbB4	ERBB4	Receptor tyrosine-protein kinase erbB-4	TK	EGFR		KW-0418
Q86Z02	HIPK1	HIPK1	HIPK1	Homeodomain-interacting protein kinase 1	CMGC	DYRK	HIPK	KW-0418
Q92918	HPK1	HPK1	MAP4K1	Mitogen-activated protein kinase kinase kinase kinase 1	STE	STE20	KHS	KW-0418
P25092	HSER	HSER	GUCY2C	Heat-stable enterotoxin receptor	RGC	RGC		KW-0418
P08069	IGF1R	IGF1R	IGF1R	Insulin-like growth factor 1 receptor	TK	InsR		KW-0418
O15111	IKKa	IKKa	CHUK	Inhibitor of nuclear factor kappa-B kinase subunit alpha	Other	IKK		KW-0418
O14920	IKKb	IKKb	IKBKB	Inhibitor of nuclear factor kappa-B kinase subunit beta	Other	IKK		KW-0418
Q13418	ILK	ILK	ILK	Integrin-linked protein kinase	TKL	MLK	ILK	KW-0418
P06213	INSR	INSR	INSR	Insulin receptor	TK	InsR		KW-0418
P51617	IRAK1	IRAK1	IRAK1	Interleukin-1 receptor-associated kinase 1	TKL	IRAK		KW-0418
O43187	IRAK2	IRAK2	IRAK2	Interleukin-1 receptor-associated kinase-like 2	TKL	IRAK		KW-0418
Q9Y616	IRAK3	IRAK3	IRAK3	Interleukin-1 receptor-associated kinase 3	TKL	IRAK		KW-0418
O75460	IRE1	IRE1	ERN1	Serine/threonine-protein kinase/endoribonuclease IRE1	Other	IRE		KW-0418
P14616	IRR	IRR	INSRR	Insulin receptor-related protein	TK	InsR		KW-0418
Q08881	ITK	ITK	ITK	Tyrosine-protein kinase ITK/TSK	TK	Tec		KW-0418
P23458	JAK1	JAK1	JAK1	Tyrosine-protein kinase JAK1	TK	Jak		KW-0418
O60674	JAK2	JAK2	JAK2	Tyrosine-protein kinase JAK2	TK	Jak		KW-0418
P52333	JAK3	JAK3	JAK3	Tyrosine-protein kinase JAK3	TK	Jak		KW-0418
P45983	JNK1	JNK1	MAPK8	Mitogen-activated protein kinase 8	CMGC	MAPK	JNK	KW-0418
P45984	JNK2	JNK2	MAPK9	Mitogen-activated protein kinase 9	CMGC	MAPK	JNK	KW-0418
P53779	JNK3	JNK3	MAPK10	Mitogen-activated protein kinase 10	CMGC	MAPK	JNK	KW-0418
Q9Y4K4	KHS1	KHS1	MAP4K5	Mitogen-activated protein kinase kinase kinase kinase 5	STE	STE20	KHS	KW-0418
Q14164	IKKe	IKKe	IKBKE	Inhibitor of nuclear factor kappa-B kinase subunit epsilon	Other	IKK		KW-0418
O60285	NuaK1	NuaK1	NUAK1	NUAK family SNF1-like kinase 1	CAMK	CAMKL	NuaK	KW-0418
O60307	MAST3	MAST3	MAST3	Microtubule-associated serine/threonine-protein kinase 3	AGC	MAST		KW-0418
Q9NRP7	Fused	Fused	STK36	Serine/threonine-protein kinase 36	Other	ULK		KW-0418
Q86V86	PIM3	PIM3	PIM3	Serine/threonine-protein kinase pim-3	CAMK	PIM		KW-0418
P10721	KIT	KIT	KIT	Mast/stem cell growth factor receptor Kit	TK	PDGFR		KW-0418
Q92772	CDKL2	CDKL2	CDKL2	Cyclin-dependent kinase-like 2	CMGC	CDKL		KW-0418
Q00532	CDKL1	CDKL1	CDKL1	Cyclin-dependent kinase-like 1	CMGC	CDKL		KW-0418
Q8IVT5	KSR1	KSR1	KSR1	Kinase suppressor of Ras 1	TKL	RAF	KSR	KW-0418
P06239	LCK	LCK	LCK	Tyrosine-protein kinase Lck	TK	Src		KW-0418
P53671	LIMK2	LIMK2	LIMK2	LIM domain kinase 2	TKL	LISK	LIMK	KW-0418
Q15831	LKB1	LKB1	STK11	Serine/threonine-protein kinase STK11	CAMK	CAMKL	LKB	KW-0418
P29376	LTK	LTK	LTK	Leukocyte tyrosine kinase receptor	TK	ALK		KW-0418
P07948	LYN	LYN	LYN	Tyrosine-protein kinase Lyn	TK	Src		KW-0418
P20794	MAK	MAK	MAK	Serine/threonine-protein kinase MAK	CMGC	RCK		KW-0418
P49137	MAPKAPK2	MAPKAPK2	MAPKAPK2	MAP kinase-activated protein kinase 2	CAMK	MAPKAPK	MK2	KW-0418
Q16644	MAPKAPK3	MAPKAPK3	MAPKAPK3	MAP kinase-activated protein kinase 3	CAMK	MAPKAPK	MK2	KW-0418
Q8IW41	MAPKAPK5	MAPKAPK5	MAPKAPK5	MAP kinase-activated protein kinase 5	CAMK	MAPKAPK	MK5	KW-0418
Q9P0L2	MARK1	MARK1	MARK1	Serine/threonine-protein kinase MARK1	CAMK	CAMKL	MARK	KW-0418
Q6P0Q8	MAST2	MAST2	MAST2	Microtubule-associated serine/threonine-protein kinase 2	AGC	MAST		KW-0418
Q02750	MAP2K1	MAP2K1	MAP2K1	Dual specificity mitogen-activated protein kinase kinase 1	STE	STE7		KW-0418
P36507	MAP2K2	MAP2K2	MAP2K2	Dual specificity mitogen-activated protein kinase kinase 2	STE	STE7		KW-0418
Q13163	MAP2K5	MAP2K5	MAP2K5	Dual specificity mitogen-activated protein kinase kinase 5	STE	STE7		KW-0418
P52564	MAP2K6	MAP2K6	MAP2K6	Dual specificity mitogen-activated protein kinase kinase 6	STE	STE7		KW-0418
Q13233	MAP3K1	MAP3K1	MAP3K1	Mitogen-activated protein kinase kinase kinase 1	STE	STE11		KW-0418
Q9Y2U5	MAP3K2	MAP3K2	MAP3K2	Mitogen-activated protein kinase kinase kinase 2	STE	STE11		KW-0418
Q99759	MAP3K3	MAP3K3	MAP3K3	Mitogen-activated protein kinase kinase kinase 3	STE	STE11		KW-0418
Q9Y6R4	MAP3K4	MAP3K4	MAP3K4	Mitogen-activated protein kinase kinase kinase 4	STE	STE11		KW-0418
Q99683	MAP3K5	MAP3K5	MAP3K5	Mitogen-activated protein kinase kinase kinase 5	STE	STE11		KW-0418
Q12866	MER	MER	MERTK	Tyrosine-protein kinase Mer	TK	Axl		KW-0418
P08581	MET	MET	MET	Hepatocyte growth factor receptor	TK	Met		KW-0418
Q16671	MISR2	MISR2	AMHR2	Anti-Muellerian hormone type-2 receptor	TKL	STKR	STKR2	KW-0418
O14733	MAP2K7	MAP2K7	MAP2K7	Dual specificity mitogen-activated protein kinase kinase 7	STE	STE7		KW-0418
Q15746	smMLCK	smMLCK	MYLK	Myosin light chain kinase	CAMK	MLCK		KW-0418
P80192	MLK1	MLK1	MAP3K9	Mitogen-activated protein kinase kinase kinase 9	TKL	MLK	MLK	KW-0418
Q02779	MLK2	MLK2	MAP3K10	Mitogen-activated protein kinase kinase kinase 10	TKL	MLK	MLK	KW-0418
Q13627	DYRK1A	DYRK1A	DYRK1A	Dual specificity tyrosine-phosphorylation-regulated kinase 1A	CMGC	DYRK	DYRK1	KW-0418
Q9BUB5	MNK1	MNK1	MKNK1	MAP kinase-interacting serine/threonine-protein kinase 1	CAMK	MAPKAPK	MNK	KW-0418
Q9HBH9	MNK2	MNK2	MKNK2	MAP kinase-interacting serine/threonine-protein kinase 2	CAMK	MAPKAPK	MNK	KW-0418
P00540	MOS	MOS	MOS	Proto-oncogene serine/threonine-protein kinase mos	Other	MOS		KW-0418
P46734	MAP2K3	MAP2K3	MAP2K3	Dual specificity mitogen-activated protein kinase kinase 3	STE	STE7		KW-0418
P45985	MAP2K4	MAP2K4	MAP2K4	Dual specificity mitogen-activated protein kinase kinase 4	STE	STE7		KW-0418
Q9Y5S2	MRCKb	MRCKb	CDC42BPB	Serine/threonine-protein kinase MRCK beta	AGC	DMPK	GEK	KW-0418
O75582	MSK1	MSK1	RPS6KA5	Ribosomal protein S6 kinase alpha-5	AGC	RSK	MSK	KW-0418
O75676	MSK2	MSK2	RPS6KA4	Ribosomal protein S6 kinase alpha-4	AGC	RSK	MSK	KW-0418
Q13043	MST1	MST1	STK4	Serine/threonine-protein kinase 4	STE	STE20	MST	KW-0418
Q13188	MST2	MST2	STK3	Serine/threonine-protein kinase 3	STE	STE20	MST	KW-0418
Q9Y6E0	MST3	MST3	STK24	Serine/threonine-protein kinase 24	STE	STE20	YSK	KW-0418
O15146	MUSK	MUSK	MUSK	Muscle	TK	Musk		KW-0418
Q99640	MYT1	MYT1	PKMYT1	Membrane-associated tyrosine- and threonine-specific cdc2-inhibitory kinase	Other	WEE		KW-0418
Q15208	NDR1	NDR1	STK38	Serine/threonine-protein kinase 38	AGC	NDR		KW-0418
Q96PY6	NEK1	NEK1	NEK1	Serine/threonine-protein kinase Nek1	Other	NEK		KW-0418
P51955	NEK2	NEK2	NEK2	Serine/threonine-protein kinase Nek2	Other	NEK		KW-0418
P51956	NEK3	NEK3	NEK3	Serine/threonine-protein kinase Nek3	Other	NEK		KW-0418
Q99558	NIK	NIK	MAP3K14	Mitogen-activated protein kinase kinase kinase 14	STE	STE-Unique		KW-0418
Q9UBE8	NLK	NLK	NLK	Serine/threonine-protein kinase NLK	CMGC	MAPK	nmo	KW-0418
P51957	NEK4	NEK4	NEK4	Serine/threonine-protein kinase Nek4	Other	NEK		KW-0418
Q9NWZ3	IRAK4	IRAK4	IRAK4	Interleukin-1 receptor-associated kinase 4	TKL	IRAK		KW-0418
Q99570	PIK3R4	PIK3R4	PIK3R4	Phosphoinositide 3-kinase regulatory subunit 4	Other	VPS15		KW-0418
O75116	ROCK2	ROCK2	ROCK2	Rho-associated protein kinase 2	AGC	DMPK	ROCK	KW-0418
Q16539	p38a	p38a	MAPK14	Mitogen-activated protein kinase 14	CMGC	MAPK	p38	KW-0418
P23443	p70S6K	p70S6K	RPS6KB1	Ribosomal protein S6 kinase beta-1	AGC	RSK	RSKp70	KW-0418
Q9UBS0	p70S6Kb	p70S6Kb	RPS6KB2	Ribosomal protein S6 kinase beta-2	AGC	RSK	RSKp70	KW-0418
Q13153	PAK1	PAK1	PAK1	Serine/threonine-protein kinase PAK 1	STE	STE20	PAKA	KW-0418
Q13177	PAK2	PAK2	PAK2	Serine/threonine-protein kinase PAK 2	STE	STE20	PAKA	KW-0418
O75914	PAK3	PAK3	PAK3	Serine/threonine-protein kinase PAK 3	STE	STE20	PAKA	KW-0418
P24723	PKCh	PKCh	PRKCH	Protein kinase C eta type	AGC	PKC	PKCh	KW-0418
Q00536	PCTAIRE1	PCTAIRE1	CDK16	Cyclin-dependent kinase 16	CMGC	CDK	PCTAIRE	KW-0418
Q00537	PCTAIRE2	PCTAIRE2	CDK17	Cyclin-dependent kinase 17	CMGC	CDK	PCTAIRE	KW-0418
Q07002	PCTAIRE3	PCTAIRE3	CDK18	Cyclin-dependent kinase 18	CMGC	CDK	PCTAIRE	KW-0418
P16234	PDGFRa	PDGFRa	PDGFRA	Platelet-derived growth factor receptor alpha	TK	PDGFR		KW-0418
P09619	PDGFRb	PDGFRb	PDGFRB	Platelet-derived growth factor receptor beta	TK	PDGFR		KW-0418
O15530	PDK1	PDK1	PDPK1	3-phosphoinositide-dependent protein kinase 1	AGC	PDK1		KW-0418
Q15118	PDHK1	PDHK1	PDK1	[Pyruvate dehydrogenase [lipoamide]] kinase isozyme 1	Atypical	PDHK		KW-0418
Q15119	PDHK2	PDHK2	PDK2	[Pyruvate dehydrogenase [lipoamide]] kinase isozyme 2	Atypical	PDHK		KW-0418
Q15120	PDHK3	PDHK3	PDK3	[Pyruvate dehydrogenase [lipoamide]] kinase isozyme 3	Atypical	PDHK		KW-0418
Q16654	PDHK4	PDHK4	PDK4	[Pyruvate dehydrogenase [lipoamide]] kinase isozyme 4	Atypical	PDHK		KW-0418
Q9NZJ5	PEK	PEK	EIF2AK3	Eukaryotic translation initiation factor 2-alpha kinase 3	Other	PEK	PEK	KW-0418
O94921	PFTAIRE1	PFTAIRE1	CDK14	Cyclin-dependent kinase 14	CMGC	CDK	PFTAIRE	KW-0418
Q16816	PHKg1	PHKg1	PHKG1	Phosphorylase b kinase gamma catalytic chain	CAMK	PHK		KW-0418
P15735	PHKg2	PHKg2	PHKG2	Phosphorylase b kinase gamma catalytic chain	CAMK	PHK		KW-0418
P11309	PIM1	PIM1	PIM1	Serine/threonine-protein kinase pim-1	CAMK	PIM		KW-0418
Q9P1W9	PIM2	PIM2	PIM2	Serine/threonine-protein kinase pim-2	CAMK	PIM		KW-0418
Q15131	CDK10	CDK10	CDK10	Cyclin-dependent kinase 10	CMGC	CDK	CDK10	KW-0418
P50750	CDK9	CDK9	CDK9	Cyclin-dependent kinase 9	CMGC	CDK	CDK9	KW-0418
P21127	PITSLRE	PITSLRE	CDK11B	Cyclin-dependent kinase 11B	CMGC	CDK	CDK11	KW-0418
Q14680	MELK	MELK	MELK	Maternal embryonic leucine zipper kinase	CAMK	CAMKL	MELK	KW-0418
Q5VT25	MRCKa	MRCKa	CDC42BPA	Serine/threonine-protein kinase MRCK alpha	AGC	DMPK	GEK	KW-0418
P17612	PKACa	PKACa	PRKACA	cAMP-dependent protein kinase catalytic subunit alpha	AGC	PKA		KW-0418
P22694	PKACb	PKACb	PRKACB	cAMP-dependent protein kinase catalytic subunit beta	AGC	PKA		KW-0418
P22612	PKACg	PKACg	PRKACG	cAMP-dependent protein kinase catalytic subunit gamma	AGC	PKA		KW-0418
P17252	PKCa	PKCa	PRKCA	Protein kinase C alpha type	AGC	PKC	PKCa	KW-0418
P05771	PKCb	PKCb	PRKCB	Protein kinase C beta type	AGC	PKC	PKCa	KW-0418
Q05655	PKCd	PKCd	PRKCD	Protein kinase C delta type	AGC	PKC	PKCd	KW-0418
Q02156	PKCe	PKCe	PRKCE	Protein kinase C epsilon type	AGC	PKC	PKCh	KW-0418
P05129	PKCg	PKCg	PRKCG	Protein kinase C gamma type	AGC	PKC	PKCa	KW-0418
P41743	PKCi	PKCi	PRKCI	Protein kinase C iota type	AGC	PKC	PKCi	KW-0418
Q15139	PKD1	PKD1	PRKD1	Serine/threonine-protein kinase D1	CAMK	PKD		KW-0418
Q04759	PKCt	PKCt	PRKCQ	Protein kinase C theta type	AGC	PKC	PKCd	KW-0418
Q05513	PKCz	PKCz	PRKCZ	Protein kinase C zeta type	AGC	PKC	PKCi	KW-0418
P51817	PRKX	PRKX	PRKX	cAMP-dependent protein kinase catalytic subunit PRKX	AGC	PKA		KW-0418
Q9H422	HIPK3	HIPK3	HIPK3	Homeodomain-interacting protein kinase 3	CMGC	DYRK	HIPK	KW-0418
P53350	PLK1	PLK1	PLK1	Serine/threonine-protein kinase PLK1	Other	PLK		KW-0418
Q9H4B4	PLK3	PLK3	PLK3	Serine/threonine-protein kinase PLK3	Other	PLK		KW-0418
Q16512	PKN1	PKN1	PKN1	Serine/threonine-protein kinase N1	AGC	PKN		KW-0418
Q16513	PKN2	PKN2	PKN2	Serine/threonine-protein kinase N2	AGC	PKN		KW-0418
O43930	PRKY	PRKY	PRKY	Serine/threonine-protein kinase PRKY	AGC	PKA		KW-0418
Q13523	PRP4	PRP4	PRPF4B	Serine/threonine-protein kinase PRP4 homolog	CMGC	DYRK	PRP4	KW-0418
P11801	PSKH1	PSKH1	PSKH1	Serine/threonine-protein kinase H1	CAMK	PSK		KW-0418
P04049	RAF1	RAF1	RAF1	RAF proto-oncogene serine/threonine-protein kinase	TKL	RAF		KW-0418
P07949	RET	RET	RET	Proto-oncogene tyrosine-protein kinase receptor Ret	TK	Ret		KW-0418
Q15835	RHOK	RHOK	GRK1	Rhodopsin kinase	AGC	GRK	GRK	KW-0418
Q13546	RIPK1	RIPK1	RIPK1	Receptor-interacting serine/threonine-protein kinase 1	TKL	RIPK		KW-0418
O43353	RIPK2	RIPK2	RIPK2	Receptor-interacting serine/threonine-protein kinase 2	TKL	RIPK		KW-0418
Q9Y572	RIPK3	RIPK3	RIPK3	Receptor-interacting serine/threonine-protein kinase 3	TKL	RIPK		KW-0418
Q13464	ROCK1	ROCK1	ROCK1	Rho-associated protein kinase 1	AGC	DMPK	ROCK	KW-0418
Q04912	RON	RON	MST1R	Macrophage-stimulating protein receptor	TK	Met		KW-0418
Q01973	ROR1	ROR1	ROR1	Tyrosine-protein kinase transmembrane receptor ROR1	TK	Ror		KW-0418
Q01974	ROR2	ROR2	ROR2	Tyrosine-protein kinase transmembrane receptor ROR2	TK	Ror		KW-0418
P08922	ROS	ROS	ROS1	Proto-oncogene tyrosine-protein kinase ROS	TK	Sev		KW-0418
Q15349	RSK3	RSK1	RPS6KA2	Ribosomal protein S6 kinase alpha-2	AGC	RSK	RSKp90	KW-0418
P51812	RSK2	RSK2	RPS6KA3	Ribosomal protein S6 kinase alpha-3	AGC	RSK	RSKp90	KW-0418
Q15418	RSK1	RSK3	RPS6KA1	Ribosomal protein S6 kinase alpha-1	AGC	RSK	RSKp90	KW-0418
P34925	RYK	RYK	RYK	Tyrosine-protein kinase RYK	TK	Ryk		KW-0418
O00444	PLK4	PLK4	PLK4	Serine/threonine-protein kinase PLK4	Other	PLK		KW-0418
Q15759	p38b	p38b	MAPK11	Mitogen-activated protein kinase 11	CMGC	MAPK	p38	KW-0418
P53778	p38g	p38g	MAPK12	Mitogen-activated protein kinase 12	CMGC	MAPK	p38	KW-0418
O15264	p38d	p38d	MAPK13	Mitogen-activated protein kinase 13	CMGC	MAPK	p38	KW-0418
Q9Y2H9	MAST1	MAST1	MAST1	Microtubule-associated serine/threonine-protein kinase 1	AGC	MAST		KW-0418
O00141	SGK1	SGK	SGK1	Serine/threonine-protein kinase Sgk1	AGC	SGK		KW-0418
Q9H2G2	SLK	SLK	SLK	STE20-like serine/threonine-protein kinase	STE	STE20	SLK	KW-0418
Q9NYY3	PLK2	PLK2	PLK2	Serine/threonine-protein kinase PLK2	Other	PLK		KW-0418
Q16584	MLK3	MLK3	MAP3K11	Mitogen-activated protein kinase kinase kinase 11	TKL	MLK	MLK	KW-0418
P12931	SRC	SRC	SRC	Proto-oncogene tyrosine-protein kinase Src	TK	Src		KW-0418
Q96SB4	SRPK1	SRPK1	SRPK1	SRSF protein kinase 1	CMGC	SRPK		KW-0418
P78362	SRPK2	SRPK2	SRPK2	SRSF protein kinase 2	CMGC	SRPK		KW-0418
O76039	CDKL5	CDKL5	CDKL5	Cyclin-dependent kinase-like 5	CMGC	CDKL		KW-0418
Q9UL54	TAO2	TAO2	TAOK2	Serine/threonine-protein kinase TAO2	STE	STE20	TAO	KW-0418
P43405	SYK	SYK	SYK	Tyrosine-protein kinase SYK	TK	Syk		KW-0418
O43318	TAK1	TAK1	MAP3K7	Mitogen-activated protein kinase kinase kinase 7	TKL	MLK	TAK1	KW-0418
Q13873	BMPR2	BMPR2	BMPR2	Bone morphogenetic protein receptor type-2	TKL	STKR	STKR2	KW-0418
P42680	TEC	TEC	TEC	Tyrosine-protein kinase Tec	TK	Tec		KW-0418
Q02763	TIE2	TIE2	TEK	Angiopoietin-1 receptor	TK	Tie		KW-0418
Q15569	TESK1	TESK1	TESK1	Dual specificity testis-specific protein kinase 1	TKL	LISK	TESK	KW-0418
P37173	TGFbR2	TGFbR2	TGFBR2	TGF-beta receptor type-2	TKL	STKR	STKR2	KW-0418
P35590	TIE1	TIE1	TIE1	Tyrosine-protein kinase receptor Tie-1	TK	Tie		KW-0418
Q8WZ42	TTN	TTN	TTN	Titin	CAMK	MLCK		KW-0418
Q9UKI8	TLK1	TLK1	TLK1	Serine/threonine-protein kinase tousled-like 1	Other	TLK		KW-0418
Q86UE8	TLK2	TLK2	TLK2	Serine/threonine-protein kinase tousled-like 2	Other	TLK		KW-0418
Q13470	TNK1	TNK1	TNK1	Non-receptor tyrosine-protein kinase TNK1	TK	Ack		KW-0418
O75962	Trio	Trio	TRIO	Triple functional domain protein	CAMK	Trio		KW-0418
P04629	TRKA	TRKA	NTRK1	High affinity nerve growth factor receptor	TK	Trk		KW-0418
Q16620	TRKB	TRKB	NTRK2	BDNF/NT-3 growth factors receptor	TK	Trk		KW-0418
Q16288	TRKC	TRKC	NTRK3	NT-3 growth factor receptor	TK	Trk		KW-0418
Q9Y4A5	TRRAP	TRRAP	TRRAP	Transformation/transcription domain-associated protein	Atypical	PIKK	TRRAP	KW-0418
P33981	TTK	TTK	TTK	Dual specificity protein kinase TTK	Other	TTK		KW-0418
P42681	TXK	TXK	TXK	Tyrosine-protein kinase TXK	TK	Tec		KW-0418
P29597	TYK2	TYK2	TYK2	Non-receptor tyrosine-protein kinase TYK2	TK	Jak		KW-0418
Q06418	TYRO3	TYRO3	TYRO3	Tyrosine-protein kinase receptor TYRO3	TK	Axl		KW-0418
O75385	ULK1	ULK1	ULK1	Serine/threonine-protein kinase ULK1	Other	ULK		KW-0418
Q8IYT8	ULK2	ULK2	ULK2	Serine/threonine-protein kinase ULK2	Other	ULK		KW-0418
Q99986	VRK1	VRK1	VRK1	Serine/threonine-protein kinase VRK1	CK1	VRK		KW-0418
Q86Y07	VRK2	VRK2	VRK2	Serine/threonine-protein kinase VRK2	CK1	VRK		KW-0418
P30291	Wee1	Wee1	WEE1	Wee1-like protein kinase	Other	WEE		KW-0418
P07947	YES	YES	YES1	Tyrosine-protein kinase Yes	TK	Src		KW-0418
O00506	YSK1	YSK1	STK25	Serine/threonine-protein kinase 25	STE	STE20	YSK	KW-0418
P43403	ZAP70	ZAP70	ZAP70	Tyrosine-protein kinase ZAP-70	TK	Syk		KW-0418
O43283	LZK	LZK	MAP3K13	Mitogen-activated protein kinase kinase kinase 13	TKL	MLK	LZK	KW-0418
Q08345	DDR1	DDR1	DDR1	Epithelial discoidin domain-containing receptor 1	TK	DDR		KW-0418
Q86TW2	ADCK1	ADCK1	ADCK1	Uncharacterized aarF domain-containing protein kinase 1	Atypical	ABC1	ABC1-B	KW-0418
P35968	KDR	KDR	KDR	Vascular endothelial growth factor receptor 2	TK	VEGFR		KW-0418
Q8NER5	ALK7	ALK7	ACVR1C	Activin receptor type-1C	TKL	STKR	STKR1	KW-0418
Q96GD4	AurB	AurB	AURKB	Aurora kinase B	Other	Aur		KW-0418
O14965	AurA	AurA	AURKA	Aurora kinase A	Other	Aur		KW-0418
Q13164	Erk5	Erk5	MAPK7	Mitogen-activated protein kinase 7	CMGC	MAPK	ERK5	KW-0418
O43683	BUB1	BUB1	BUB1	Mitotic checkpoint serine/threonine-protein kinase BUB1	Other	BUB		KW-0418
Q16832	DDR2	DDR2	DDR2	Discoidin domain-containing receptor 2	TK	DDR		KW-0418
Q13308	CCK4	CCK4	PTK7	Inactive tyrosine-protein kinase 7	TK	CCK4		KW-0418
P53667	LIMK1	LIMK1	LIMK1	LIM domain kinase 1	TKL	LISK	LIMK	KW-0418
Q6ZMQ8	LMR1	LMR1	AATK	Serine/threonine-protein kinase LMTK1	TK	Lmr		KW-0418
Q8IWU2	LMR2	LMR2	LMTK2	Serine/threonine-protein kinase LMTK2	TK	Lmr		KW-0418
Q96Q04	LMR3	LMR3	LMTK3	Serine/threonine-protein kinase LMTK3	TK	Lmr		KW-0418
Q15375	EphA7	EphA7	EPHA7	Ephrin type-A receptor 7	TK	Eph		KW-0418
P51813	BMX	BMX	BMX	Cytoplasmic tyrosine-protein kinase BMX	TK	Tec		KW-0418
P42679	CTK	CTK	MATK	Megakaryocyte-associated tyrosine-protein kinase	TK	Csk		KW-0418
P42685	FRK	FRK	FRK	Tyrosine-protein kinase FRK	TK	Src		KW-0418
Q9HC98	NEK6	NEK6	NEK6	Serine/threonine-protein kinase Nek6	Other	NEK		KW-0418
Q8TDX7	NEK7	NEK7	NEK7	Serine/threonine-protein kinase Nek7	Other	NEK		KW-0418
Q2M2I8	AAK1	AAK1	AAK1	AP2-associated protein kinase 1	Other	NAK		KW-0418
Q96QT4	ChaK1	ChaK1	TRPM7	Transient receptor potential cation channel subfamily M member 7	Atypical	Alpha	ChaK	KW-0418
Q14289	PYK2	PYK2	PTK2B	Protein-tyrosine kinase 2-beta	TK	FAK		KW-0418
Q9H3Y6	SRM	SRM	SRMS	Tyrosine-protein kinase Srms	TK	Src		KW-0418
O94804	LOK	LOK	STK10	Serine/threonine-protein kinase 10	STE	STE20	SLK	KW-0418
Q8IVH8	KHS2	KHS2	MAP4K3	Mitogen-activated protein kinase kinase kinase kinase 3	STE	STE20	KHS	KW-0418
O95747	OSR1	OSR1	OXSR1	Serine/threonine-protein kinase OSR1	STE	STE20	FRAY	KW-0418
Q9NQU5	PAK6	PAK6	PAK6	Serine/threonine-protein kinase PAK 6	STE	STE20	PAKB	KW-0418
O96013	PAK4	PAK4	PAK4	Serine/threonine-protein kinase PAK 4	STE	STE20	PAKB	KW-0418
Q9P289	MST4	MST4	STK26	Serine/threonine-protein kinase MST4	STE	STE20	YSK	KW-0418
Q9UEW8	STLK3	STLK3	STK39	STE20/SPS1-related proline-alanine-rich protein kinase	STE	STE20	FRAY	KW-0418
Q7RTN6	STLK5	STLK5	STRADA	STE20-related kinase adapter protein alpha	STE	STE20	STLK	KW-0418
Q9C0K7	STLK6	STLK6	STRADB	STE20-related kinase adapter protein beta	STE	STE20	STLK	KW-0418
Q9H2K8	TAO3	TAO3	TAOK3	Serine/threonine-protein kinase TAO3	STE	STE20	TAO	KW-0418
Q7L7X3	TAO1	TAO1	TAOK1	Serine/threonine-protein kinase TAO1	STE	STE20	TAO	KW-0418
O95819	HGK	ZC1/HGK	MAP4K4	Mitogen-activated protein kinase kinase kinase kinase 4	STE	STE20	MSN	KW-0418
Q9UKE5	TNIK	ZC2/TNIK	TNIK	TRAF2 and NCK-interacting protein kinase	STE	STE20	MSN	KW-0418
Q8N4C8	MINK	ZC3/MINK	MINK1	Misshapen-like kinase 1	STE	STE20	MSN	KW-0418
Q7Z2Y5	NRK	ZC4/NRK	NRK	Nik-related protein kinase	STE	STE20	MSN	KW-0418
O95835	LATS1	LATS1	LATS1	Serine/threonine-protein kinase LATS1	AGC	NDR		KW-0418
Q9NRM7	LATS2	LATS2	LATS2	Serine/threonine-protein kinase LATS2	AGC	NDR		KW-0418
Q9BWU1	CDK11	CDK11	CDK19	Cyclin-dependent kinase 19	CMGC	CDK	CDK8	KW-0418
Q8IY84	NIM1	NIM1	NIM1K	Serine/threonine-protein kinase NIM1	CAMK	CAMKL	NIM1	KW-0418
Q6PHR2	ULK3	ULK3	ULK3	Serine/threonine-protein kinase ULK3	Other	ULK		KW-0418
Q8N165	CLIK1L	CLIK1L	PDIK1L	Serine/threonine-protein kinase PDIK1L	Other	NKF4		KW-0418
Q6IQ55	TTBK2	TTBK2	TTBK2	Tau-tubulin kinase 2	CK1	TTBK		KW-0418
Q96KG9	SCYL1	SCYL1	SCYL1	N-terminal kinase-like protein	Other	SCY1		KW-0418
Q96GX5	MASTL	MASTL	MASTL	Serine/threonine-protein kinase greatwall	AGC	MAST		KW-0418
Q9BXM7	PINK1	PINK1	PINK1	Serine/threonine-protein kinase PINK1	Other	NKF2		KW-0418
Q96C45	ULK4	ULK4	ULK4	Serine/threonine-protein kinase ULK4	Other	ULK		KW-0418
Q8NB16	MLKL	MLKL	MLKL	Mixed lineage kinase domain-like protein	TKL	TKL-Unique		KW-0418
Q9C098	DCAMKL3	DCAMKL3	DCLK3	Serine/threonine-protein kinase DCLK3	CAMK	DCAMKL		KW-0418
Q504Y2	SgK493	SgK493	PKDCC	Protein kinase domain-containing protein	Other	SgK493		KW-0418
Q96Q40	PFTAIRE2	PFTAIRE2	CDK15	Cyclin-dependent kinase 15	CMGC	CDK	PFTAIRE	KW-0418
Q9BYT3	STK33	STK33	STK33	Serine/threonine-protein kinase 33	CAMK	STK33		KW-0418
Q96S44	PRPK	PRPK	TP53RK	TP53-regulating kinase	Other	Bud32		KW-0418
Q8TD08	Erk7	Erk7	MAPK15	Mitogen-activated protein kinase 15	CMGC	MAPK	ERK7	KW-0418
Q5MAI5	CDKL4	CDKL4	CDKL4	Cyclin-dependent kinase-like 4	CMGC	CDKL		KW-0418
Q8IZE3	SCYL3	SCYL3	SCYL3	Protein-associating with the carboxyl-terminal domain of ezrin	Other	SCY1		KW-0418
Q86UX6	YANK3	YANK3	STK32C	Serine/threonine-protein kinase 32C	AGC	YANK		KW-0418
Q8TD19	NEK9	NEK9	NEK9	Serine/threonine-protein kinase Nek9	Other	NEK		KW-0418
Q96PN8	TSSK3	TSSK3	TSSK3	Testis-specific serine/threonine-protein kinase 3	CAMK	TSSK		KW-0418
Q9H093	NuaK2	NuaK2	NUAK2	NUAK family SNF1-like kinase 2	CAMK	CAMKL	NuaK	KW-0418
Q9Y6S9	RSKL2	RSKL2	RPS6KL1	Ribosomal protein S6 kinase-like 1	AGC	RSKL		KW-0418
Q96PF2	TSSK2	TSSK2	TSSK2	Testis-specific serine/threonine-protein kinase 2	CAMK	TSSK		KW-0418
Q6P3W7	SCYL2	SCYL2	SCYL2	SCY1-like protein 2	Other	SCY1		KW-0418
Q86SG6	NEK8	NEK8	NEK8	Serine/threonine-protein kinase Nek8	Other	NEK		KW-0418
P35626	BARK2	BARK2	ADRBK2	Beta-adrenergic receptor kinase 2	AGC	GRK	BARK	KW-0418
Q9UHY1	NRBP1	NRBP1	NRBP1	Nuclear receptor-binding protein	Other	NRBP		KW-0418
Q9BZL6	PKD2	PKD2	PRKD2	Serine/threonine-protein kinase D2	CAMK	PKD		KW-0418
Q9NY57	YANK2	YANK2	STK32B	Serine/threonine-protein kinase 32B	AGC	YANK		KW-0418
Q96RR4	CaMKK2	CaMKK2	CAMKK2	Calcium/calmodulin-dependent protein kinase kinase 2	Other	CAMKK	CAMKK-Meta	KW-0418
Q8IZL9	CCRK	CCRK	CDK20	Cyclin-dependent kinase 20	CMGC	CDK		KW-0418
Q9HAZ1	CLK4	CLK4	CLK4	Dual specificity protein kinase CLK4	CMGC	CLK		KW-0418
Q9NYV4	CRK7	CRK7	CDK12	Cyclin-dependent kinase 12	CMGC	CDK	CRK7	KW-0418
Q9UEE5	DRAK1	DRAK1	STK17A	Serine/threonine-protein kinase 17A	CAMK	DAPK		KW-0418
O94768	DRAK2	DRAK2	STK17B	Serine/threonine-protein kinase 17B	CAMK	DAPK		KW-0418
O43781	DYRK3	DYRK3	DYRK3	Dual specificity tyrosine-phosphorylation-regulated kinase 3	CMGC	DYRK	DYRK2	KW-0418
O94806	PKD3	PKD3	PRKD3	Serine/threonine-protein kinase D3	CAMK	PKD		KW-0418
Q9P2K8	GCN2	GCN2	EIF2AK4	Eukaryotic translation initiation factor 2-alpha kinase 4	Other	PEK	GCN2	KW-0418
Q96LW2	SgK494	SgK494		Uncharacterized serine/threonine-protein kinase SgK494	AGC	RSKR		KW-0418
Q8N2I9	SgK495	SgK495	STK40	Serine/threonine-protein kinase 40	CAMK	SgK495		KW-0418
Q8TDR2	CLIK1	CLIK1	STK35	Serine/threonine-protein kinase 35	Other	NKF4		KW-0418
Q59H18	HH498	HH498	TNNI3K	Serine/threonine-protein kinase TNNI3K	TKL	MLK	HH498	KW-0418
Q9H2X6	HIPK2	HIPK2	HIPK2	Homeodomain-interacting protein kinase 2	CMGC	DYRK	HIPK	KW-0418
Q9BQI3	HRI	HRI	EIF2AK1	Eukaryotic translation initiation factor 2-alpha kinase 1	Other	PEK		KW-0418
Q9UPZ9	ICK	ICK	ICK	Serine/threonine-protein kinase ICK	CMGC	RCK		KW-0418
Q76MJ5	IRE2	IRE2	ERN2	Serine/threonine-protein kinase/endoribonuclease IRE2	Other	IRE		KW-0418
Q96RG2	PASK	PASK	PASK	PAS domain-containing serine/threonine-protein kinase	CAMK	CAMKL	PASK	KW-0418
Q9Y2H1	NDR2	NDR2	STK38L	Serine/threonine-protein kinase 38-like	AGC	NDR		KW-0418
Q9Y2K2	QSK	QSK	SIK3	Serine/threonine-protein kinase SIK3	CAMK	CAMKL	QIK	KW-0418
P57058	HUNK	HUNK	HUNK	Hormonally up-regulated neu tumor-associated kinase	CAMK	CAMKL	HUNK	KW-0418
O95382	MAP3K6	MAP3K6	MAP3K6	Mitogen-activated protein kinase kinase kinase 6	STE	STE11		KW-0418
Q9NYL2	ZAK	ZAK		Mitogen-activated protein kinase kinase kinase MLT	TKL	MLK	ZAK	KW-0418
Q9UQ07	MOK	MOK	MOK	MAPK/MAK/MRK overlapping kinase	CMGC	RCK		KW-0418
O75716	MPSK1	MPSK1	STK16	Serine/threonine-protein kinase 16	Other	NAK		KW-0418
Q9UPE1	MSSK1	MSSK1	SRPK3	SRSF protein kinase 3	CMGC	SRPK		KW-0418
Q9H4A3	Wnk1	Wnk1	WNK1	Serine/threonine-protein kinase WNK1	Other	WNK		KW-0418
Q8IVW4	CDKL3	CDKL3	CDKL3	Cyclin-dependent kinase-like 3	CMGC	CDKL		KW-0418
Q9P286	PAK5	PAK5	PAK7	Serine/threonine-protein kinase PAK 7	STE	STE20	PAKB	KW-0418
Q6P5Z2	PKN3	PKN3	PKN3	Serine/threonine-protein kinase N3	AGC	PKN		KW-0418
Q9H0K1	QIK	QIK	SIK2	Serine/threonine-protein kinase SIK2	CAMK	CAMKL	QIK	KW-0418
Q96L34	MARK4	MARK4	MARK4	MAP/microtubule affinity-regulating kinase 4	CAMK	CAMKL	MARK	KW-0418
Q6XUX3	SgK496	SgK496	DSTYK	Dual serine/threonine and tyrosine protein kinase	Other	Dusty		KW-0418
Q96S38	RSKL1	RSKL1	RPS6KC1	Ribosomal protein S6 kinase delta-1	AGC	RSKL		KW-0418
Q9UK32	RSK4	RSK4	RPS6KA6	Ribosomal protein S6 kinase alpha-6	AGC	RSK	RSKp90	KW-0418
Q9NSY0	NRBP2	NRBP2	NRBP2	Nuclear receptor-binding protein 2	Other	NRBP		KW-0418
Q8NE28	SgK071	SgK071	STKLD1	Protein kinase-like protein SgK071	Other	SgK071		KW-0418
Q9HBY8	SGK2	SGK2	SGK2	Serine/threonine-protein kinase Sgk2	AGC	SGK		KW-0418
Q9BXA6	SSTK	SSTK	TSSK6	Testis-specific serine/threonine-protein kinase 6	CAMK	TSSK		KW-0418
Q96BR1	SGK3	SGK3	SGK3	Serine/threonine-protein kinase Sgk3	AGC	SGK		KW-0418
Q5TCY1	TTBK1	TTBK1	TTBK1	Tau-tubulin kinase 1	CK1	TTBK		KW-0418
Q8N568	DCAMKL2	DCAMKL2	DCLK2	Serine/threonine-protein kinase DCLK2	CAMK	DCAMKL		KW-0418
Q7Z7A4	Slob	Slob	PXK	PX domain-containing protein kinase-like protein	Other	Slob		KW-0418
Q96KB5	PBK	PBK	PBK	Lymphokine-activated killer T-cell-originated protein kinase	Other	TOPK		KW-0418
Q6J9G0	SuRTK106	SuRTK106	STYK1	Tyrosine-protein kinase STYK1	TK	TK-Unique		KW-0418
Q9UHD2	TBK1	TBK1	TBK1	Serine/threonine-protein kinase TBK1	Other	IKK		KW-0418
Q96S53	TESK2	TESK2	TESK2	Dual-specificity testis-specific protein kinase 2	TKL	LISK	TESK	KW-0418
O60229	Trad	Trad	KALRN	HCG2039851	CAMK	Trio		KW-0418
Q6SA08	TSSK4	TSSK4	TSSK4	Testis-specific serine/threonine-protein kinase 4	CAMK	TSSK		KW-0418
Q8IV63	VRK3	VRK3	VRK3	Inactive serine/threonine-protein kinase VRK3	CK1	VRK		KW-0418
Q32MK0	caMLCK	caMLCK	MYLK3	Myosin light chain kinase 3	CAMK	MLCK		KW-0418
Q15772	SPEG	SPEG	SPEG	Striated muscle preferentially expressed protein kinase	CAMK	Trio		KW-0418
Q8N752	CK1a2	CK1a2	CSNK1A1L	Casein kinase I isoform alpha-like	CK1	CK1		KW-0418
P57078	ANKRD3	ANKRD3	RIPK4	Receptor-interacting serine/threonine-protein kinase 4	TKL	RIPK		KW-0418
Q6P3R8	NEK5	NEK5	NEK5	Serine/threonine-protein kinase Nek5	Other	NEK		KW-0418
Q8IU85	CaMK1d	CaMK1d	CAMK1D	Calcium/calmodulin-dependent protein kinase type 1D	CAMK	CAMK1		KW-0418
Q56UN5	MAP3K19	MAP3K8	MAP3K19	Mitogen-activated protein kinase kinase kinase 19	STE	STE11		KW-0418
Q8NG66	NEK11	NEK11	NEK11	Serine/threonine-protein kinase Nek11	Other	NEK		KW-0418
Q8WTQ7	GPRK7	GPRK7	GRK7	G protein-coupled receptor kinase 7	AGC	GRK	GRK	KW-0418
P0C263	SgK069	SgK069	SBK2	Serine/threonine-protein kinase SBK2	Other	NKF1		KW-0418
Q8NE63	HIPK4	HIPK4	HIPK4	Homeodomain-interacting protein kinase 4	CMGC	DYRK	HIPK	KW-0418
Q8WXR4	MYO3B	MYO3B	MYO3B	Myosin-IIIb	STE	STE20	NinaC	KW-0418
Q96J92	Wnk4	Wnk4	WNK4	Serine/threonine-protein kinase WNK4	Other	WNK		KW-0418
P0C264	SgK110	SgK110	SBK3	Putative uncharacterized serine/threonine-protein kinase SgK110	Other	NKF1		KW-0418
Q8TDC3	BRSK1	BRSK1	BRSK1	Serine/threonine-protein kinase BRSK1	CAMK	CAMKL	BRSK	KW-0418
Q5VST9	Obscn	Obscn	OBSCN	Obscurin	CAMK	Trio		KW-0418
Q96QS6	PSKH2	PSKH2	PSKH2	Serine/threonine-protein kinase H2	CAMK	PSK		KW-0418
P57059	SIK	SIK	SIK1	Serine/threonine-protein kinase SIK1	CAMK	CAMKL	QIK	KW-0418
Q6VAB6	KSR2	KSR2	KSR2	Kinase suppressor of Ras 2	TKL	RAF		KW-0418
O14730	RIOK3	RIOK3	RIOK3	Serine/threonine-protein kinase RIO3	Atypical	RIO	RIO3	KW-0418
Q8NI60	ADCK3	ADCK3	ADCK3	Chaperone activity of bc1 complex-like	Atypical	ABC1	ABC1-A	KW-0418
Q9BRS2	RIOK1	RIOK1	RIOK1	Serine/threonine-protein kinase RIO1	Atypical	RIO	RIO1	KW-0418
Q8WU08	YANK1	YANK1	STK32A	Serine/threonine-protein kinase 32A	AGC	YANK		KW-0418
Q9NRH2	SNRK	SNRK	SNRK	SNF-related serine/threonine-protein kinase	CAMK	CAMKL	SNRK	KW-0418
Q5JZY3	EphA10	EphA10	EPHA10	Ephrin type-A receptor 10	TK	Eph		KW-0418
Q9H5K3	SgK196	SgK196	POMK	Protein kinase-like protein SgK196	Other	Other-Unique		KW-0418
Q8NEV4	MYO3A	MYO3A	MYO3A	Myosin-IIIa	STE	STE20	NinaC	KW-0418
Q9BYP7	Wnk3	Wnk3	WNK3	Serine/threonine-protein kinase WNK3	Other	WNK		KW-0418
Q86YV5	SgK223	SgK223		Tyrosine-protein kinase SgK223	Other	NKF3		KW-0418
Q6ZWH5	NEK10	NEK10	NEK10	Serine/threonine-protein kinase Nek10	Other	NEK		KW-0418
Q9UF33	EphA6	EphA6	EPHA6	Ephrin type-A receptor 6	TK	Eph		KW-0418
Q9HCP0	CK1g1	CK1g1	CSNK1G1	Casein kinase I isoform gamma-1	CK1	CK1		KW-0418
Q9H792	SgK269	SgK269	PEAK1	Pseudopodium-enriched atypical kinase 1	Other	NKF3		KW-0418
Q52WX2	SBK	SBK	SBK1	Serine/threonine-protein kinase SBK1	Other	NKF1		KW-0418
Q9BXU1	SgK396	SgK396	STK31	Serine/threonine-protein kinase 31	Other	Other-Unique		KW-0418
Q8NFD2	SgK288	SgK288	ANKK1	Ankyrin repeat and protein kinase domain-containing protein 1	TKL	RIPK		KW-0418
Q8TAS1	KIS	KIS	UHMK1	Serine/threonine-protein kinase Kist	Other	KIS		KW-0418
Q6P2M8	CaMK1b	CaMK1b	PNCK	Calcium/calmodulin-dependent protein kinase type 1B	CAMK	CAMK1		KW-0418
Q8TEA7	TBCK	TBCK	TBCK	TBC domain-containing protein kinase-like protein	Other	TBCK		KW-0418
Q96Q15	SMG1	SMG1	SMG1	Serine/threonine-protein kinase SMG1	Atypical	PIKK	SMG1	KW-0418
Q9H1R3	skMLCK	skMLCK	MYLK2	Myosin light chain kinase 2	CAMK	MLCK		KW-0418
Q6ZN16	MAP3K7	MAP3K7	MAP3K15	Mitogen-activated protein kinase kinase kinase 15	STE	STE11		KW-0418
Q5S007	LRRK2	LRRK2	LRRK2	Leucine-rich repeat serine/threonine-protein kinase 2	TKL	LRRK		KW-0418
Q5TCX8	MLK4	MLK4		Mitogen-activated protein kinase kinase kinase MLK4	TKL	MLK	MLK	KW-0418
Q8TF76	Haspin	Haspin	GSG2	Serine/threonine-protein kinase haspin	Other	Haspin		KW-0418
Q96RU7	Trb3	Trb3	TRIB3	Tribbles homolog 3	CAMK	Trbl		KW-0418
O14578	CRIK	CRIK	CIT	Citron Rho-interacting kinase	AGC	DMPK		KW-0418
Q8N5S9	CaMKK1	CaMKK1	CAMKK1	Calcium/calmodulin-dependent protein kinase kinase 1	Other	CAMKK	CAMKK-Meta	KW-0418
Q38SD2	LRRK1	LRRK1	LRRK1	Leucine-rich repeat serine/threonine-protein kinase 1	TKL	LRRK		KW-0418
Q8IWB6	SgK307	SgK307	TEX14	Inactive serine/threonine-protein kinase TEX14	Other	NKF5		KW-0418
O15021	MAST4	MAST4	MAST4	Microtubule-associated serine/threonine-protein kinase 4	AGC	MAST		KW-0418
Q13557	CaMK2d	CaMK2d	CAMK2D	Calcium/calmodulin-dependent protein kinase type II subunit delta	CAMK	CAMK2		KW-0418
Q9NSY1	BIKE	BIKE	BMP2K	BMP-2-inducible protein kinase	Other	NAK		KW-0418
Q9BXA7	TSSK1	TSSK1	TSSK1B	Testis-specific serine/threonine-protein kinase 1	CAMK	TSSK		KW-0418
Q86YV6	SgK085	SgK085	MYLK4	Myosin light chain kinase family member 4	CAMK	MLCK		KW-0418
Q7Z695	ADCK2	ADCK2	ADCK2	Uncharacterized aarF domain-containing protein kinase 2	Atypical	ABC1	ABC1-C	KW-0418
O43293	DAPK3	DAPK3	DAPK3	Death-associated protein kinase 3	CAMK	DAPK		KW-0418
P0C1S8	Wee1B	Wee1B	WEE2	Wee1-like protein kinase 2	Other	WEE		KW-0418
Q05823	RNAseL	RNAseL	RNASEL	2-5A-dependent ribonuclease	Other	Other-Unique		KW-0418
Q9BX84	ChaK2	ChaK2	TRPM6	Transient receptor potential cation channel subfamily M member 6	Atypical	Alpha	ChaK	KW-0418
Q9BVS4	RIOK2	RIOK2	RIOK2	Serine/threonine-protein kinase RIO2	Atypical	RIO	RIO2	KW-0418
Q86TB3	AlphaK2	AlphaK2	ALPK2	Alpha-protein kinase 2	Atypical	Alpha		KW-0418
Q96QP1	AlphaK3	AlphaK3	ALPK1	Alpha-protein kinase 1	Atypical	Alpha		KW-0418
P25440	BRD2	BRD2	BRD2	Bromodomain-containing protein 2	Atypical	BRD		KW-0418
Q15059	BRD3	BRD3	BRD3	Bromodomain-containing protein 3	Atypical	BRD		KW-0418
O60885	BRD4	BRD4	BRD4	BRD4 protein	Atypical	BRD		KW-0418
Q58F21	BRDT	BRDT	BRDT	Bromodomain testis-specific protein	Atypical	BRD		KW-0418
Q96L96	AlphaK1	AlphaK1	ALPK3	Alpha-protein kinase 3	Atypical	Alpha		KW-0418
Q3MIX3	ADCK5	ADCK5	ADCK5	Uncharacterized aarF domain-containing protein kinase 5	Atypical	ABC1	ABC1-D	KW-0418
O15164	TIF1a	TIF1a	TRIM24	Transcription intermediary factor 1-alpha	Atypical	TIF1		KW-0418
Q13263	TIF1b	TIF1b	TRIM28	Transcription intermediary factor 1-beta	Atypical	TIF1		KW-0418
Q9UPN9	TIF1g	TIF1g	TRIM33	E3 ubiquitin-protein ligase TRIM33	Atypical	TIF1		KW-0418
Q58A45	PAN3	PAN3	PAN3	PAB-dependent poly(A)-specific ribonuclease subunit 3	Other	PAN3		KW-0418
Q14296	FASTK	FASTK	FASTK	Fas-activated serine/threonine kinase	Atypical	FAST		KW-0418
P49842	G11	G11	STK19	Serine/threonine-protein kinase 19	Atypical	G11		KW-0418
P21675	TAF1	TAF1	TAF1	Transcription initiation factor TFIID subunit 1	Atypical	TAF1		KW-0418
Q8IZX4	TAF1L	TAF1L	TAF1L	Transcription initiation factor TFIID subunit 1-like	Atypical	TAF1		KW-0418
P11274	BCR	BCR	BCR	Breakpoint cluster region protein	Atypical	BCR		KW-0418
Q12979	ABR	ABR	ABR	Active breakpoint cluster region-related protein	Atypical	BCR		KW-0418
B5MCJ9	TIF1D	TIF1D	TRIM66	Tripartite motif-containing protein 66	Atypical	TIF1		KW-0418
Q6IBK5	GTF2F1	GTF2F1		nan	Atypical	GTF2F1		KW-0418
Q9Y5P4	Col4A3BP	Col4A3BP	COL4A3BP	Collagen type IV alpha-3-binding protein	Atypical	Col4A3BP		KW-0418
P53004	BLVRA	BLVRA	BLVRA	Biliverdin reductase A	Atypical	BLVRA		KW-0418
Q9NRL2	BAZ1A	BAZ1A	BAZ1A	Bromodomain adjacent to zinc finger domain protein 1A	Atypical	BAZ		KW-0418
Q9UIG0	BAZ1B	BAZ1B	BAZ1B	Tyrosine-protein kinase BAZ1B	Atypical	BAZ		KW-0418
