# Supplementary material for: Benchmarking of Quantitative Proteomics Workflows for Limited Proteolysis Mass Spectrometry
Source: Mol Cell Proteomics. 2025 Mar 13;24(4):100945. doi: 10.1016/j.mcpro.2025.100945 (PMC12022698; doi:10.1016/j.mcpro.2025.100945)
Supplement: Koudelka_Supplementary_table3_IDS [file mmc17.xlsx]

## Sheet: Supplementary Table 2
Approach	Analysis	# Modified Peptides	# Proteins	# Protein Kinases
TMT	Proteome Discoverer	200884	7671	290
	FragPipe	197293	7968	290
FAIMS TMT	Proteome Discoverer	232289	8006	307
	FragPipe	220772	8159	301
FAIMS TurboTMT	Proteome Discoverer	292028	8395	323
	FragPipe	278970	8561	309
Direct-DIA	Spectronaut	121902	5349	197
	FragPipe	78773	4901	185
Classic-DIA	Spectronaut	160259	6682	245
	FragPipe	136795	6723	239
Hybrid-DIA	Spectronaut	177265	6985	256
	FragPipe	149929	6913	253
