# Supplementary material for: Benchmarking of Quantitative Proteomics Workflows for Limited Proteolysis Mass Spectrometry
Source: Mol Cell Proteomics. 2025 Mar 13;24(4):100945. doi: 10.1016/j.mcpro.2025.100945 (PMC12022698; doi:10.1016/j.mcpro.2025.100945)
Supplement: Sx_Koudelka_Column_Descriptions4_SuppDataTables1_13 [file mmc18.zip]

Archive with 1 entries (1 files):
- mcpro_00100945_Sx_Koudelka_Column_Descriptions4_SuppDataTables1_13.txt
