# Supplementary material for: Benchmarking of Quantitative Proteomics Workflows for Limited Proteolysis Mass Spectrometry
Source: Mol Cell Proteomics. 2025 Mar 13;24(4):100945. doi: 10.1016/j.mcpro.2025.100945 (PMC12022698; doi:10.1016/j.mcpro.2025.100945)
Supplement: Sx_Koudelka_Column_Descriptions4_SuppDataTables1_13 [file mmc18.zip › mcpro_00100945_Sx_Koudelka_Column_Descriptions4_SuppDataTables1_13.txt]

Column Descriptions:
ProteinID: Uniprot ID of the protein.
ModifiedSequence:
	Peptide sequences (for DIA data files): "Classic_MSF.tab", "Classic_SN.tab", "Direct_MSF.tab", "Direct_SN.tab", "Hybrid_MSF.tab", and "Hybrid_SN.tab".		N.B: modifications include Cysteine Carbamidomethylation [Carbamidomethyl (C)], Methionine Oxidation [Oxidation (M)], and Protein N-term acetylation		[Acetyl (Protein N-term)].
	Peptide sequences (for TMT data files): "NON_FAIMS.tab", "FAIMS15.tab", "NON_FAIMS45.tab".
	N.B: Only variable modification Methionine Oxidation is indicated as Oxidation[M(residue number], if available).
Conditions columns: Concentration of Staurosporine in nM, ranging from 0 to 50,000. The number after the underscore ("_") indicates the replicate number.
Correlation coefficient (r): Pearson correlation between the sigmoid fitting and the data points.
EC50: The Staurosporine concentration that causes half of the maximum effect.
Kinase Name: The name of the kinase (if applicable).
Kinase: Indicates whether the protein is a kinase (True/False).
Log2_FC: These columns represent the fold change (FC) between a certain concentration and the control, expressed in log2.
Precursor.Charge: Precursor charge state
Precursor.Mz: Precursor (mass/charge)
Cscore: Score reported by Spectronaut and FragPipe for DIA analysis for each percursor and run. For Spectronaut the identification score is based on an advanced mProphet (Reiter et al. 2011, 10.1038/nmeth.1584) scoring. A high score indicates high quality identifications. FragPipe uses PeptideProphet (Keller et al., 2002, DOI: 10.1021/ac025747h).
Theoretical_MH: Theoretical monoisotopic mass of the peptide with an additional Hydrogen ([M + H]+)
Quality.PEP: Posterior error probability (PEP) values of the (peptide spectrum matches) PSMs (here the peptide, so only the best PSMs or PEP is reported)
Xcorr: An XCorr score function is used by SEQUEST (Proteome Discoverer) (Eng. et al., 1994 https://doi.org/10.1016/1044-0305(94)80016-2). SEQUEST generates theoretical spectra using database sequences, compares the theoretical spectra to an experimental spectrum (called the XCorr score function), and finds the sequence most similar to the experimental spectrum
Probability: Peptide Probability Score (FragPipe software) determined by PeptideProphet (Keller et al., 2002, DOI: 10.1021/ac025747h), higher values indicate greater confidence
Assigned.Modifications: Assigned modifications including static modifications
